# Supplementary material for: Advancing molecular modeling and reverse vaccinology in broad-spectrum yellow fever virus vaccine development
Source: Sci Rep. 2024 May 12;14:10842. doi: 10.1038/s41598-024-60680-9 (PMC11089047; doi:10.1038/s41598-024-60680-9)
Supplement: Supplementary file 1 — Supplementary Information. [file 41598_2024_60680_MOESM1_ESM.zip]

Archive with 280 entries (231 files):
- Yellow_Fever_data/
- Yellow_Fever_data/Figures_pdf/
- Yellow_Fever_data/8_Immune_response/
- Yellow_Fever_data/5_Molecular docking/
- Yellow_Fever_data/4_Vaccine_validation/
- Yellow_Fever_data/7_Molecular Dynamics/
- Yellow_Fever_data/1_Acquisition_proteins/
- Yellow_Fever_data/5_Molecular docking/RMSD/
- Yellow_Fever_data/Figures_pdf/Figure_2.pdf
- Yellow_Fever_data/Figures_pdf/Figure_3.pdf
- Yellow_Fever_data/Figures_pdf/Figure_4.pdf
- Yellow_Fever_data/Figures_pdf/Figure_5.pdf
- Yellow_Fever_data/Figures_pdf/Figure_6.pdf
- Yellow_Fever_data/Figures_pdf/Figure_1.pdf
- Yellow_Fever_data/5_Molecular docking/HADDOCK/
- Yellow_Fever_data/5_Molecular docking/Prodigy/
- Yellow_Fever_data/5_Molecular docking/Firedock/
- Yellow_Fever_data/5_Molecular docking/Raptor x/
- Yellow_Fever_data/6_Intermolecular_interactions/
- Yellow_Fever_data/5_Molecular docking/PatchDock/
- Yellow_Fever_data/7_Molecular Dynamics/logFiles/
- Yellow_Fever_data/4_Vaccine_validation/errat.bmp
- Yellow_Fever_data/5_Molecular docking/Galaxy web/
- Yellow_Fever_data/7_Molecular Dynamics/mdsim.edr
- Yellow_Fever_data/7_Molecular Dynamics/mdsim.pdb
- Yellow_Fever_data/7_Molecular Dynamics/mdsim.tpr
- Yellow_Fever_data/7_Molecular Dynamics/topol.top
- Yellow_Fever_data/7_Molecular Dynamics/mdsim.xtc
- Yellow_Fever_data/8_Immune_response/Figure_7.pdf
- Yellow_Fever_data/2_Prediction of T-cell epitopes/
- Yellow_Fever_data/3_Prediction of B-cell epitopes/
- Yellow_Fever_data/4_Vaccine_validation/RANK1.docx
- Yellow_Fever_data/7_Molecular Dynamics/emfinal.gro
- Yellow_Fever_data/4_Vaccine_validation/verify3d.png
- Yellow_Fever_data/7_Molecular Dynamics/solvated.gro
- Yellow_Fever_data/1_Acquisition_proteins/Prints VIPR/
- Yellow_Fever_data/4_Vaccine_validation/plot_vf11.bmp
- Yellow_Fever_data/5_Molecular docking/Receptor TRL 2/
- Yellow_Fever_data/7_Molecular Dynamics/sas_mdsim.xvg
- Yellow_Fever_data/4_Vaccine_validation/erratPlot1.png
- Yellow_Fever_data/4_Vaccine_validation/Sem título.png
- Yellow_Fever_data/4_Vaccine_validation/Sem título.bmp
- Yellow_Fever_data/7_Molecular Dynamics/rmsd_mdsim.xvg
- Yellow_Fever_data/7_Molecular Dynamics/rmsf_mdsim.xvg
- Yellow_Fever_data/7_Molecular Dynamics/hbond_mdsim.xvg
- Yellow_Fever_data/1_Acquisition_proteins/Prints VIPR/C/
- Yellow_Fever_data/1_Acquisition_proteins/Prints VIPR/E/
- Yellow_Fever_data/1_Acquisition_proteins/Prints VIPR/M/
- Yellow_Fever_data/4_Vaccine_validation/zplot_94lPtG.png
- Yellow_Fever_data/7_Molecular Dynamics/gyrate_mdsim.xvg
- Yellow_Fever_data/5_Molecular docking/HADDOCK/Data.docx
- Yellow_Fever_data/7_Molecular Dynamics/logFiles/npt.log
- Yellow_Fever_data/7_Molecular Dynamics/logFiles/nvt.log
- Yellow_Fever_data/2_Prediction of T-cell epitopes/NetCTL/
- Yellow_Fever_data/4_Vaccine_validation/model quality.bmp
- Yellow_Fever_data/1_Acquisition_proteins/Prints VIPR/ns1/
- Yellow_Fever_data/1_Acquisition_proteins/Prints VIPR/ns3/
- Yellow_Fever_data/1_Acquisition_proteins/Prints VIPR/ns5/
- Yellow_Fever_data/5_Molecular docking/Raptor x/Rank.docx
- Yellow_Fever_data/2_Prediction of T-cell epitopes/Propred/
- Yellow_Fever_data/1_Acquisition_proteins/Prints VIPR/ns2a/
- Yellow_Fever_data/1_Acquisition_proteins/Prints VIPR/ns2b/
- Yellow_Fever_data/1_Acquisition_proteins/Prints VIPR/ns4a/
- Yellow_Fever_data/1_Acquisition_proteins/Prints VIPR/ns4b/
- Yellow_Fever_data/1_Acquisition_proteins/Prints VIPR/preM/
- Yellow_Fever_data/5_Molecular docking/Firedock/Print.docx
- Yellow_Fever_data/7_Molecular Dynamics/logFiles/mdsim.log
- Yellow_Fever_data/4_Vaccine_validation/hr_zplot_8MGZLR.png
- Yellow_Fever_data/7_Molecular Dynamics/mdsim_allframes.pdb
- Yellow_Fever_data/2_Prediction of T-cell epitopes/NetCTL/C/
- Yellow_Fever_data/2_Prediction of T-cell epitopes/NetCTL/E/
- Yellow_Fever_data/2_Prediction of T-cell epitopes/NetCTL/M/
- Yellow_Fever_data/5_Molecular docking/PatchDock/Table.docx
- Yellow_Fever_data/5_Molecular docking/Prodigy/Haddock.docx
- Yellow_Fever_data/7_Molecular Dynamics/sas_volume_mdsim.xvg
- Yellow_Fever_data/5_Molecular docking/Firedock/FireDock.zip
- Yellow_Fever_data/5_Molecular docking/Firedock/Results.xlsx
- Yellow_Fever_data/5_Molecular docking/Prodigy/Firedock.docx
- Yellow_Fever_data/5_Molecular docking/Raptor x/610480-R.png
- Yellow_Fever_data/5_Molecular docking/RMSD/Docking 2.0.docx
- Yellow_Fever_data/7_Molecular Dynamics/SAS-clean-protein.png
- Yellow_Fever_data/7_Molecular Dynamics/sas_resarea_mdsim.xvg
- Yellow_Fever_data/2_Prediction of T-cell epitopes/NetCTL/NS1/
- Yellow_Fever_data/2_Prediction of T-cell epitopes/NetCTL/NS3/
- Yellow_Fever_data/2_Prediction of T-cell epitopes/NetCTL/NS5/
- Yellow_Fever_data/5_Molecular docking/Galaxy web/model_1.pdb
- Yellow_Fever_data/5_Molecular docking/Galaxy web/model_2.pdb
- Yellow_Fever_data/5_Molecular docking/Galaxy web/model_3.pdb
- Yellow_Fever_data/5_Molecular docking/Galaxy web/model_4.pdb
- Yellow_Fever_data/5_Molecular docking/Galaxy web/model_5.pdb
- Yellow_Fever_data/5_Molecular docking/Prodigy/Patchdock.docx
- Yellow_Fever_data/2_Prediction of T-cell epitopes/MHC CLASS I/
- Yellow_Fever_data/3_Prediction of B-cell epitopes/B cell.xlsx
- Yellow_Fever_data/4_Vaccine_validation/ERRAT e VERIFYC3D.docx
- Yellow_Fever_data/4_Vaccine_validation/model_01_general_A.png
- Yellow_Fever_data/4_Vaccine_validation/Quality_comparison.bmp
- Yellow_Fever_data/7_Molecular Dynamics/rmsd-clean-protein.png
- Yellow_Fever_data/7_Molecular Dynamics/rmsf-clean-protein.png
- Yellow_Fever_data/2_Prediction of T-cell epitopes/NetCTL/NS2A/
- Yellow_Fever_data/2_Prediction of T-cell epitopes/NetCTL/NS2B/
- Yellow_Fever_data/2_Prediction of T-cell epitopes/NetCTL/NS4A/
- Yellow_Fever_data/2_Prediction of T-cell epitopes/NetCTL/NS4B/
- Yellow_Fever_data/5_Molecular docking/PatchDock/patchdock.zip
- Yellow_Fever_data/5_Molecular docking/Receptor TRL 2/2z7x.pdb
- Yellow_Fever_data/2_Prediction of T-cell epitopes/MHC CLASS II/
- Yellow_Fever_data/7_Molecular Dynamics/hbond-clean-protein.png
- Yellow_Fever_data/7_Molecular Dynamics/gyrate-clean-protein.png
- Yellow_Fever_data/2_Prediction of T-cell epitopes/IFN MHCII.docx
- Yellow_Fever_data/5_Molecular docking/Raptor x/610480_models.zip
- Yellow_Fever_data/4_Vaccine_validation/Local_quality_estimate.bmp
- Yellow_Fever_data/2_Prediction of T-cell epitopes/propred/Alleles/
- Yellow_Fever_data/1_Acquisition_proteins/Prints VIPR/M/passo 9.png
- Yellow_Fever_data/1_Acquisition_proteins/Prints VIPR/M/passo 8.png
- Yellow_Fever_data/5_Molecular docking/HADDOCK/estruturalHADDOCK.pdb
- Yellow_Fever_data/2_Prediction of T-cell epitopes/Toxinpred_Toxicity/
- Yellow_Fever_data/7_Molecular Dynamics/SAS_resarea-clean-protein.png
- Yellow_Fever_data/5_Molecular docking/Raptor x/610480.all_in_one.zip
- Yellow_Fever_data/5_Molecular docking/Receptor TRL 2/2z7x_Edited.pdb
- Yellow_Fever_data/5_Molecular docking/Receptor TRL 2/2z7x_Edited.dsv
- Yellow_Fever_data/5_Molecular docking/RMSD/Documento sem título.docx
- Yellow_Fever_data/1_Acquisition_proteins/Prints VIPR/C/passo 1 c.png
- Yellow_Fever_data/1_Acquisition_proteins/Prints VIPR/C/passo 2 c.png
- Yellow_Fever_data/1_Acquisition_proteins/Prints VIPR/E/paaso 1 e.png
- Yellow_Fever_data/1_Acquisition_proteins/Prints VIPR/E/passo 2 e.png
- Yellow_Fever_data/1_Acquisition_proteins/Prints VIPR/M/passo 8.2.png
- Yellow_Fever_data/2_Prediction of T-cell epitopes/IEDB_Immunogenicity/
- Yellow_Fever_data/2_Prediction of T-cell epitopes/NetCTL/NS5/NS5.xlsx
- Yellow_Fever_data/1_Acquisition_proteins/Alignment_consensus_ViPR.docx
- Yellow_Fever_data/5_Molecular docking/Galaxy web/Galaxy web table.xlsx
- Yellow_Fever_data/2_Prediction of T-cell epitopes/NetCTL/NS4A/NS4A.xlsx
- Yellow_Fever_data/2_Prediction of T-cell epitopes/NetCTL/NS4B/NS4B.xlsx
- Yellow_Fever_data/6_Intermolecular_interactions/estruturalHADDOCK_YV.bmp
- Yellow_Fever_data/2_Prediction of T-cell epitopes/propred/propred c.docx
- Yellow_Fever_data/1_Acquisition_proteins/Prints VIPR/ns1/passo 1 ns1.png
- Yellow_Fever_data/1_Acquisition_proteins/Prints VIPR/ns1/passo 2 ns1.png
- Yellow_Fever_data/1_Acquisition_proteins/Prints VIPR/ns3/passo 1 ns3.png
- Yellow_Fever_data/1_Acquisition_proteins/Prints VIPR/ns3/passo 2 ns3.png
- Yellow_Fever_data/1_Acquisition_proteins/Prints VIPR/ns5/passo 2 ns5.png
- Yellow_Fever_data/1_Acquisition_proteins/Prints VIPR/ns5/passo 1 ns5.png
- Yellow_Fever_data/2_Prediction of T-cell epitopes/NetCTL/C/NetCTL-C.docx
- Yellow_Fever_data/2_Prediction of T-cell epitopes/NetCTL/C/NetCTL-C.xlsx
- Yellow_Fever_data/2_Prediction of T-cell epitopes/NetCTL/E/NetCTL- E.docx
- Yellow_Fever_data/2_Prediction of T-cell epitopes/NetCTL/M/NetCTL- M.xlsx
- Yellow_Fever_data/2_Prediction of T-cell epitopes/propred/propred - e.docx
- Yellow_Fever_data/2_Prediction of T-cell epitopes/propred/propred - m.docx
- Yellow_Fever_data/2_Prediction of T-cell epitopes/propred/propred ns1.docx
- Yellow_Fever_data/2_Prediction of T-cell epitopes/propred/propred ns3.docx
- Yellow_Fever_data/2_Prediction of T-cell epitopes/propred/propred ns5.docx
- Yellow_Fever_data/1_Acquisition_proteins/Prints VIPR/ns2a/passo 2 ns2a.png
- Yellow_Fever_data/1_Acquisition_proteins/Prints VIPR/ns2a/passo 3 ns2a.png
- Yellow_Fever_data/1_Acquisition_proteins/Prints VIPR/ns2a/passo 1 ns2a.png
- Yellow_Fever_data/1_Acquisition_proteins/Prints VIPR/ns2b/passo 1 ns2b.png
- Yellow_Fever_data/1_Acquisition_proteins/Prints VIPR/ns2b/passo 2 ns2b.png
- Yellow_Fever_data/1_Acquisition_proteins/Prints VIPR/ns4a/passo 1 ns4a.png
- Yellow_Fever_data/1_Acquisition_proteins/Prints VIPR/ns4a/passo 2 ns4a.png
- Yellow_Fever_data/1_Acquisition_proteins/Prints VIPR/ns4b/passo 2 ns4b.png
- Yellow_Fever_data/1_Acquisition_proteins/Prints VIPR/ns4b/passo 1 ns4b.png
- Yellow_Fever_data/2_Prediction of T-cell epitopes/NetCTL/E/NetCTL - E.xlsx
- Yellow_Fever_data/2_Prediction of T-cell epitopes/NetCTL/M/NetCTL - M.docx
- Yellow_Fever_data/2_Prediction of T-cell epitopes/propred/propred ns2a.docx
- Yellow_Fever_data/2_Prediction of T-cell epitopes/propred/propred ns2b.docx
- Yellow_Fever_data/2_Prediction of T-cell epitopes/propred/propred ns4a.docx
- Yellow_Fever_data/2_Prediction of T-cell epitopes/propred/propred ns4b.docx
- Yellow_Fever_data/5_Molecular docking/Galaxy web/610480_model1.refine.tar.gz
- Yellow_Fever_data/1_Acquisition_proteins/Prints VIPR/ns2a/passo 3.2 ns2a.png
- Yellow_Fever_data/1_Acquisition_proteins/Prints VIPR/ns4a/passo 3.2 ns4a.png
- Yellow_Fever_data/1_Acquisition_proteins/Prints VIPR/ns4b/passo 3.2 ns4b.png
- Yellow_Fever_data/1_Acquisition_proteins/Prints VIPR/ns4b/passo 3.3 ns4b.png
- Yellow_Fever_data/2_Prediction of T-cell epitopes/NetCTL/NS1/NetCTL-NS1.docx
- Yellow_Fever_data/2_Prediction of T-cell epitopes/NetCTL/NS1/NetCTL-NS1.xlsx
- Yellow_Fever_data/2_Prediction of T-cell epitopes/NetCTL/NS3/NetCTL-NS3.docx
- Yellow_Fever_data/2_Prediction of T-cell epitopes/NetCTL/NS3/NETCTL-NS3.xlsx
- Yellow_Fever_data/2_Prediction of T-cell epitopes/NetCTL/NS5/NetCTL-NS5.docx
- Yellow_Fever_data/1_Acquisition_proteins/Prints VIPR/C/passo 3 c consenso.png
- Yellow_Fever_data/1_Acquisition_proteins/Prints VIPR/ns1/passo 3 consenso.png
- Yellow_Fever_data/6_Intermolecular_interactions/estruturalHADDOCK_YV_hidro.bmp
- Yellow_Fever_data/2_Prediction of T-cell epitopes/MHC CLASS I/Table_final.xlsx
- Yellow_Fever_data/2_Prediction of T-cell epitopes/MHC CLASS II/NETMHCII C.docx
- Yellow_Fever_data/2_Prediction of T-cell epitopes/MHC CLASS II/NETMHCII E.docx
- Yellow_Fever_data/2_Prediction of T-cell epitopes/MHC CLASS II/NETMHCII M.docx
- Yellow_Fever_data/2_Prediction of T-cell epitopes/Toxinpred_Toxicity/Modelagem/
- Yellow_Fever_data/2_Prediction of T-cell epitopes/NetCTL/NS2A/NetCTL-NS2A.docx
- Yellow_Fever_data/2_Prediction of T-cell epitopes/NetCTL/NS2A/NetCTL-NS2A.xlsx
- Yellow_Fever_data/2_Prediction of T-cell epitopes/NetCTL/NS2B/NetCTL-NS2B.docx
- Yellow_Fever_data/2_Prediction of T-cell epitopes/NetCTL/NS2B/NetCTL-NS2B.xlsx
- Yellow_Fever_data/2_Prediction of T-cell epitopes/NetCTL/NS4A/NetCTL-NS4A.docx
- Yellow_Fever_data/2_Prediction of T-cell epitopes/NetCTL/NS4B/NetCTL-NS4B.docx
- Yellow_Fever_data/6_Intermolecular_interactions/estruturalHADDOCK_YV_charge.bmp
- Yellow_Fever_data/2_Prediction of T-cell epitopes/MHC CLASS II/ALELOS MHC2.docx
- Yellow_Fever_data/1_Acquisition_proteins/Prints VIPR/C/passo 3.2 c consenso.png
- Yellow_Fever_data/1_Acquisition_proteins/Prints VIPR/E/passo 3.1 e consenso.png
- Yellow_Fever_data/1_Acquisition_proteins/Prints VIPR/E/passo 3.3 e consenso.png
- Yellow_Fever_data/1_Acquisition_proteins/Prints VIPR/E/passo 3.5 e consenso.png
- Yellow_Fever_data/1_Acquisition_proteins/Prints VIPR/E/passo 3.6 e consenso.png
- Yellow_Fever_data/1_Acquisition_proteins/Prints VIPR/E/passo 3.7 e consenso.png
- Yellow_Fever_data/1_Acquisition_proteins/Prints VIPR/E/passo 3.2 e consenso.png
- Yellow_Fever_data/1_Acquisition_proteins/Prints VIPR/E/passo 3.4 e consenso.png
- Yellow_Fever_data/1_Acquisition_proteins/Prints VIPR/ns1/passo 3.2 consenso.png
- Yellow_Fever_data/1_Acquisition_proteins/Prints VIPR/ns1/passo 3.3 consenso.png
- Yellow_Fever_data/1_Acquisition_proteins/Prints VIPR/ns1/passo 3.4 consenso.png
- Yellow_Fever_data/1_Acquisition_proteins/Prints VIPR/ns1/passo 3.5 consenso.png
- Yellow_Fever_data/2_Prediction of T-cell epitopes/MHC CLASS II/NETMHCII NS5.docx
- Yellow_Fever_data/2_Prediction of T-cell epitopes/MHC CLASS II/NETMHCII NS3.docx
- Yellow_Fever_data/2_Prediction of T-cell epitopes/propred/propred tabular c.xlsx
- Yellow_Fever_data/2_Prediction of T-cell epitopes/Toxinpred_Toxicity/prints.docx
- Yellow_Fever_data/2_Prediction of T-cell epitopes/propred/Alleles/alleles c.xlsx
- Yellow_Fever_data/2_Prediction of T-cell epitopes/propred/Alleles/alleles e.xlsx
- Yellow_Fever_data/2_Prediction of T-cell epitopes/propred/Alleles/alleles m.xlsx
- Yellow_Fever_data/2_Prediction of T-cell epitopes/MHC CLASS II/NETMHC11 NSP1.docx
- Yellow_Fever_data/2_Prediction of T-cell epitopes/MHC CLASS II/NETMHCII NS2B.docx
- Yellow_Fever_data/2_Prediction of T-cell epitopes/MHC CLASS II/NETMHCII NS4A.docx
- Yellow_Fever_data/2_Prediction of T-cell epitopes/MHC CLASS II/NETMHCII NS4B.docx
- Yellow_Fever_data/2_Prediction of T-cell epitopes/MHC CLASS II/NTCMHCII NS2A.docx
- Yellow_Fever_data/2_Prediction of T-cell epitopes/propred/proprede tabular e.xlsx
- Yellow_Fever_data/1_Acquisition_proteins/Prints VIPR/ns3/passo 3 ns3 consenso.png
- Yellow_Fever_data/1_Acquisition_proteins/Prints VIPR/ns5/passo 3 ns5 consenso.png
- Yellow_Fever_data/2_Prediction of T-cell epitopes/propred/propred tabular ns1.xlsx
- Yellow_Fever_data/2_Prediction of T-cell epitopes/propred/propred tabular ns3.xlsx
- Yellow_Fever_data/2_Prediction of T-cell epitopes/propred/propred tabular ns5.xlsx
- Yellow_Fever_data/2_Prediction of T-cell epitopes/propred/proprede tabular m_.xlsx
- Yellow_Fever_data/2_Prediction of T-cell epitopes/propred/Alleles/alleles ns1.xlsx
- Yellow_Fever_data/2_Prediction of T-cell epitopes/propred/Alleles/alleles ns3.xlsx
- Yellow_Fever_data/2_Prediction of T-cell epitopes/propred/Alleles/alleles ns5.xlsx
- Yellow_Fever_data/2_Prediction of T-cell epitopes/propred/propred tabular ns2a.xlsx
- Yellow_Fever_data/2_Prediction of T-cell epitopes/propred/propred tabular ns2b.xlsx
- Yellow_Fever_data/2_Prediction of T-cell epitopes/propred/propred tabular ns4a.xlsx
- Yellow_Fever_data/2_Prediction of T-cell epitopes/propred/propred tabular ns4b.xlsx
- Yellow_Fever_data/1_Acquisition_proteins/Prints VIPR/ns2b/passo 3 ns2b consenso.png
- Yellow_Fever_data/1_Acquisition_proteins/Prints VIPR/ns3/passo 3.3 ns3 consenso.png
- Yellow_Fever_data/1_Acquisition_proteins/Prints VIPR/ns3/passo 3.2 ns3 consenso.png
- Yellow_Fever_data/1_Acquisition_proteins/Prints VIPR/ns3/passo 3.4 ns3 consenso.png
- Yellow_Fever_data/1_Acquisition_proteins/Prints VIPR/ns3/passo 3.5 ns3 consenso.png
- Yellow_Fever_data/1_Acquisition_proteins/Prints VIPR/ns3/passo 3.6 ns3 consenso.png
- Yellow_Fever_data/1_Acquisition_proteins/Prints VIPR/ns3/passo 3.7 ns3 consenso.png
- Yellow_Fever_data/1_Acquisition_proteins/Prints VIPR/ns3/passo 3.8 ns3 consenso.png
- Yellow_Fever_data/1_Acquisition_proteins/Prints VIPR/ns3/passo 3.9 ns3 consenso.png
- Yellow_Fever_data/1_Acquisition_proteins/Prints VIPR/ns4a/passo 3 ns4a consenso.png
- Yellow_Fever_data/1_Acquisition_proteins/Prints VIPR/ns4b/passo 3 ns4b consenso.png
- Yellow_Fever_data/1_Acquisition_proteins/Prints VIPR/ns5/passo 3.5 ns5 consenso.png
- Yellow_Fever_data/1_Acquisition_proteins/Prints VIPR/ns5/passo 3.2 ns5 consenso.png
- Yellow_Fever_data/1_Acquisition_proteins/Prints VIPR/ns5/passo 3.3 ns5 consenso.png
- Yellow_Fever_data/1_Acquisition_proteins/Prints VIPR/ns5/passo 3.4 ns5 consenso.png
- Yellow_Fever_data/1_Acquisition_proteins/Prints VIPR/ns5/passo 3.6 ns5 consenso.png
- Yellow_Fever_data/1_Acquisition_proteins/Prints VIPR/ns5/passo 3.7 ns5 consenso.png
- Yellow_Fever_data/1_Acquisition_proteins/Prints VIPR/ns5/passo 3.8 ns5 consenso.png
- Yellow_Fever_data/1_Acquisition_proteins/Prints VIPR/ns5/passo 3.9 ns5 consenso.png
- Yellow_Fever_data/1_Acquisition_proteins/Prints VIPR/preM/Documento sem título.docx
- Yellow_Fever_data/2_Prediction of T-cell epitopes/propred/Alleles/alleles ns2a.xlsx
- Yellow_Fever_data/2_Prediction of T-cell epitopes/propred/Alleles/alleles ns4a.xlsx
- Yellow_Fever_data/2_Prediction of T-cell epitopes/propred/Alleles/alleles ns2b.xlsx
- Yellow_Fever_data/2_Prediction of T-cell epitopes/propred/Alleles/alleles ns4b.xlsx
- Yellow_Fever_data/2_Prediction of T-cell epitopes/Final_epitopes_MHCI_and_MHCII.xlsx
- Yellow_Fever_data/2_Prediction of T-cell epitopes/IEDB_Immunogenicity/PROTEINA C.png
- Yellow_Fever_data/2_Prediction of T-cell epitopes/IEDB_Immunogenicity/PROTEINA E.png
- Yellow_Fever_data/1_Acquisition_proteins/Prints VIPR/ns5/passo 3.12 ns5 consenso.png
- Yellow_Fever_data/1_Acquisition_proteins/Prints VIPR/ns5/passo 3.13 ns5 consenso.png
- Yellow_Fever_data/1_Acquisition_proteins/Prints VIPR/ns5/passo 3.10 ns5 consenso.png
- Yellow_Fever_data/1_Acquisition_proteins/Prints VIPR/ns5/passo 3.11 ns5 consenso.png
- Yellow_Fever_data/2_Prediction of T-cell epitopes/IEDB_Immunogenicity/PROTEINA  M.png
- Yellow_Fever_data/1_Acquisition_proteins/Prints VIPR/ns2a/passo 3.3 ns2a consenso.png
- Yellow_Fever_data/1_Acquisition_proteins/Prints VIPR/ns2a/passo 3.4 ns2a consenso.png
- Yellow_Fever_data/1_Acquisition_proteins/Prints VIPR/ns2b/passo 3.2 ns2b consenso.png
- Yellow_Fever_data/1_Acquisition_proteins/Prints VIPR/ns4b/passo 3.4 ns4b consenso.png
- Yellow_Fever_data/2_Prediction of T-cell epitopes/IEDB_Immunogenicity/proteina ns3.png
- Yellow_Fever_data/2_Prediction of T-cell epitopes/Toxinpred_Toxicity/Modelagem/sss.txt
- Yellow_Fever_data/2_Prediction of T-cell epitopes/IEDB_Immunogenicity/PROTEINA NS2A.png
- Yellow_Fever_data/2_Prediction of T-cell epitopes/IEDB_Immunogenicity/PROTEINA NS2B.png
- Yellow_Fever_data/2_Prediction of T-cell epitopes/IEDB_Immunogenicity/PROTEINA NS4A.png
- Yellow_Fever_data/2_Prediction of T-cell epitopes/IEDB_Immunogenicity/PROTEINA NS4B.png
- Yellow_Fever_data/2_Prediction of T-cell epitopes/Toxinpred_Toxicity/Modelagem/2z7x.pdb
- Yellow_Fever_data/2_Prediction of T-cell epitopes/MHC CLASS II/Tabela Febre Amarela mhc2.xlsx
- Yellow_Fever_data/2_Prediction of T-cell epitopes/Toxinpred_Toxicity/Modelagem/2z7x_Edited.dsv
- Yellow_Fever_data/2_Prediction of T-cell epitopes/Toxinpred_Toxicity/Modelagem/1 2z7x_Edited.pdb
- Yellow_Fever_data/2_Prediction of T-cell epitopes/Toxinpred_Toxicity/Modelagem/topSolutionsPD.zip
- Yellow_Fever_data/2_Prediction of T-cell epitopes/Toxinpred_Toxicity/Modelagem/2 Docking_6.ref.pdb
- Yellow_Fever_data/2_Prediction of T-cell epitopes/Toxinpred_Toxicity/Modelagem/2 Docking_6.ref.dsv
- Yellow_Fever_data/2_Prediction of T-cell epitopes/Toxinpred_Toxicity/Modelagem/1 model_2refined.pdb
- Yellow_Fever_data/2_Prediction of T-cell epitopes/Toxinpred_Toxicity/Modelagem/FireDockSolutions.zip
- Yellow_Fever_data/2_Prediction of T-cell epitopes/Toxinpred_Toxicity/Modelagem/Model_1_raptor_x.refine.tar.gz
- Yellow_Fever_data/2_Prediction of T-cell epitopes/Toxinpred_Toxicity/Modelagem/2 Docking_6.ref favorables interacting.dsv
