# Supplementary material for: Advancing molecular modeling and reverse vaccinology in broad-spectrum yellow fever virus vaccine development
Source: Sci Rep. 2024 May 12;14:10842. doi: 10.1038/s41598-024-60680-9 (PMC11089047; doi:10.1038/s41598-024-60680-9)
Supplement: Supplementary file 1 — Supplementary Information. [file 41598_2024_60680_MOESM1_ESM.zip › Yellow_Fever_data/7_Molecular Dynamics/mdsim.pdb]

REMARK    GENERATED BY TRJCONV
TITLE     Protein in water t= 50000.00000 step= 25000000
REMARK    THIS IS A SIMULATION BOX
CRYST1   47.421   60.182   95.562  90.00  90.00  90.00 P 1           1
MODEL        1
ATOM      1  N   GLY     1      32.030  20.390  60.910  1.00  0.00           N
ATOM      2  H1  GLY     1      31.780  19.890  61.740  1.00  0.00           H
ATOM      3  H2  GLY     1      31.220  20.340  60.320  1.00  0.00           H
ATOM      4  H3  GLY     1      32.660  19.850  60.360  1.00  0.00           H
ATOM      5  CA  GLY     1      32.530  21.760  61.090  1.00  0.00           C
ATOM      6  C   GLY     1      32.820  22.050  62.570  1.00  0.00           C
ATOM      7  O   GLY     1      31.850  22.360  63.250  1.00  0.00           O
ATOM      8  N   ILE     2      34.040  21.720  63.000  1.00  0.00           N
ATOM      9  H   ILE     2      34.650  21.030  62.610  1.00  0.00           H
ATOM     10  CA  ILE     2      34.470  22.040  64.360  1.00  0.00           C
ATOM     11  CB  ILE     2      35.920  21.620  64.600  1.00  0.00           C
ATOM     12  CG1 ILE     2      36.880  22.090  63.500  1.00  0.00           C
ATOM     13  CG2 ILE     2      36.060  20.130  64.930  1.00  0.00           C
ATOM     14  CD  ILE     2      37.300  23.550  63.660  1.00  0.00           C
ATOM     15  C   ILE     2      34.180  23.410  65.000  1.00  0.00           C
ATOM     16  O   ILE     2      34.340  24.390  64.280  1.00  0.00           O
ATOM     17  N   ILE     3      33.710  23.340  66.240  1.00  0.00           N
ATOM     18  H   ILE     3      33.630  22.440  66.660  1.00  0.00           H
ATOM     19  CA  ILE     3      33.040  24.420  66.980  1.00  0.00           C
ATOM     20  CB  ILE     3      32.270  23.900  68.200  1.00  0.00           C
ATOM     21  CG1 ILE     3      31.230  22.830  67.860  1.00  0.00           C
ATOM     22  CG2 ILE     3      31.590  25.080  68.900  1.00  0.00           C
ATOM     23  CD  ILE     3      31.030  21.740  68.920  1.00  0.00           C
ATOM     24  C   ILE     3      34.120  25.450  67.320  1.00  0.00           C
ATOM     25  O   ILE     3      34.260  26.460  66.630  1.00  0.00           O
ATOM     26  N   ASN     4      34.770  25.250  68.470  1.00  0.00           N
ATOM     27  H   ASN     4      34.600  24.400  68.970  1.00  0.00           H
ATOM     28  CA  ASN     4      35.660  26.040  69.330  1.00  0.00           C
ATOM     29  CB  ASN     4      37.090  25.500  69.360  1.00  0.00           C
ATOM     30  CG  ASN     4      37.640  25.260  67.950  1.00  0.00           C
ATOM     31  OD1 ASN     4      37.840  26.200  67.170  1.00  0.00           O
ATOM     32  ND2 ASN     4      37.560  24.010  67.510  1.00  0.00           N
ATOM     33 1HD2 ASN     4      37.050  23.300  68.000  1.00  0.00           H
ATOM     34 2HD2 ASN     4      38.010  23.880  66.630  1.00  0.00           H
ATOM     35  C   ASN     4      35.480  27.540  69.060  1.00  0.00           C
ATOM     36  O   ASN     4      34.370  27.990  69.320  1.00  0.00           O
ATOM     37  N   THR     5      36.390  28.280  68.420  1.00  0.00           N
ATOM     38  H   THR     5      37.040  27.810  67.830  1.00  0.00           H
ATOM     39  CA  THR     5      36.200  29.720  68.210  1.00  0.00           C
ATOM     40  CB  THR     5      37.330  30.250  67.320  1.00  0.00           C
ATOM     41  OG1 THR     5      37.530  29.300  66.280  1.00  0.00           O
ATOM     42  HG1 THR     5      38.300  29.610  65.710  1.00  0.00           H
ATOM     43  CG2 THR     5      38.580  30.580  68.130  1.00  0.00           C
ATOM     44  C   THR     5      34.880  30.150  67.570  1.00  0.00           C
ATOM     45  O   THR     5      34.200  31.050  68.060  1.00  0.00           O
ATOM     46  N   LEU     6      34.350  29.370  66.630  1.00  0.00           N
ATOM     47  H   LEU     6      34.700  28.460  66.390  1.00  0.00           H
ATOM     48  CA  LEU     6      33.050  29.760  66.060  1.00  0.00           C
ATOM     49  CB  LEU     6      32.760  28.770  64.930  1.00  0.00           C
ATOM     50  CG  LEU     6      33.580  28.950  63.650  1.00  0.00           C
ATOM     51  CD1 LEU     6      33.320  27.710  62.790  1.00  0.00           C
ATOM     52  CD2 LEU     6      33.250  30.170  62.790  1.00  0.00           C
ATOM     53  C   LEU     6      31.850  29.970  66.980  1.00  0.00           C
ATOM     54  O   LEU     6      30.980  30.710  66.520  1.00  0.00           O
ATOM     55  N   GLN     7      31.890  29.160  68.030  1.00  0.00           N
ATOM     56  H   GLN     7      32.740  28.650  68.170  1.00  0.00           H
ATOM     57  CA  GLN     7      30.810  29.210  69.020  1.00  0.00           C
ATOM     58  CB  GLN     7      29.830  28.070  68.710  1.00  0.00           C
ATOM     59  CG  GLN     7      28.970  28.570  67.540  1.00  0.00           C
ATOM     60  CD  GLN     7      27.970  29.690  67.850  1.00  0.00           C
ATOM     61  OE1 GLN     7      26.830  29.450  68.240  1.00  0.00           O
ATOM     62  NE2 GLN     7      28.310  30.910  67.460  1.00  0.00           N
ATOM     63 1HE2 GLN     7      29.180  31.080  66.990  1.00  0.00           H
ATOM     64 2HE2 GLN     7      27.590  31.590  67.300  1.00  0.00           H
ATOM     65  C   GLN     7      31.310  29.210  70.470  1.00  0.00           C
ATOM     66  O   GLN     7      31.070  28.230  71.160  1.00  0.00           O
ATOM     67  N   LYS     8      31.820  30.360  70.900  1.00  0.00           N
ATOM     68  H   LYS     8      31.650  31.240  70.450  1.00  0.00           H
ATOM     69  CA  LYS     8      32.430  30.600  72.220  1.00  0.00           C
ATOM     70  CB  LYS     8      33.780  31.290  72.010  1.00  0.00           C
ATOM     71  CG  LYS     8      34.900  30.250  71.930  1.00  0.00           C
ATOM     72  CD  LYS     8      36.140  30.390  72.810  1.00  0.00           C
ATOM     73  CE  LYS     8      37.300  29.520  72.320  1.00  0.00           C
ATOM     74  NZ  LYS     8      38.330  29.480  73.370  1.00  0.00           N
ATOM     75  HZ1 LYS     8      38.510  30.310  73.890  1.00  0.00           H
ATOM     76  HZ2 LYS     8      38.030  28.790  74.030  1.00  0.00           H
ATOM     77  HZ3 LYS     8      39.170  29.100  72.980  1.00  0.00           H
ATOM     78  C   LYS     8      31.450  31.350  73.130  1.00  0.00           C
ATOM     79  O   LYS     8      30.840  32.330  72.710  1.00  0.00           O
ATOM     80  N   TYR     9      31.220  30.700  74.270  1.00  0.00           N
ATOM     81  H   TYR     9      31.560  29.770  74.380  1.00  0.00           H
ATOM     82  CA  TYR     9      30.310  31.180  75.330  1.00  0.00           C
ATOM     83  CB  TYR     9      29.140  30.210  75.470  1.00  0.00           C
ATOM     84  CG  TYR     9      27.910  30.660  76.270  1.00  0.00           C
ATOM     85  CD1 TYR     9      27.780  30.530  77.650  1.00  0.00           C
ATOM     86  HD1 TYR     9      28.490  29.850  78.110  1.00  0.00           H
ATOM     87  CD2 TYR     9      26.910  31.230  75.490  1.00  0.00           C
ATOM     88  HD2 TYR     9      27.240  31.650  74.540  1.00  0.00           H
ATOM     89  CE1 TYR     9      26.620  30.940  78.300  1.00  0.00           C
ATOM     90  HE1 TYR     9      26.640  31.110  79.370  1.00  0.00           H
ATOM     91  CE2 TYR     9      25.720  31.530  76.130  1.00  0.00           C
ATOM     92  HE2 TYR     9      24.870  31.750  75.480  1.00  0.00           H
ATOM     93  CZ  TYR     9      25.560  31.380  77.510  1.00  0.00           C
ATOM     94  OH  TYR     9      24.460  31.750  78.210  1.00  0.00           O
ATOM     95  HH  TYR     9      24.600  31.540  79.170  1.00  0.00           H
ATOM     96  C   TYR     9      30.950  31.500  76.680  1.00  0.00           C
ATOM     97  O   TYR     9      30.360  32.320  77.390  1.00  0.00           O
ATOM     98  N   TYR    10      32.250  31.260  76.860  1.00  0.00           N
ATOM     99  H   TYR    10      32.720  30.570  76.310  1.00  0.00           H
ATOM    100  CA  TYR    10      33.060  31.740  77.990  1.00  0.00           C
ATOM    101  CB  TYR    10      33.330  30.590  78.960  1.00  0.00           C
ATOM    102  CG  TYR    10      32.070  29.920  79.520  1.00  0.00           C
ATOM    103  CD1 TYR    10      31.420  28.830  78.960  1.00  0.00           C
ATOM    104  HD1 TYR    10      31.850  28.200  78.190  1.00  0.00           H
ATOM    105  CD2 TYR    10      31.540  30.540  80.650  1.00  0.00           C
ATOM    106  HD2 TYR    10      32.090  31.370  81.090  1.00  0.00           H
ATOM    107  CE1 TYR    10      30.260  28.340  79.540  1.00  0.00           C
ATOM    108  HE1 TYR    10      29.790  27.400  79.250  1.00  0.00           H
ATOM    109  CE2 TYR    10      30.410  30.010  81.260  1.00  0.00           C
ATOM    110  HE2 TYR    10      30.060  30.420  82.200  1.00  0.00           H
ATOM    111  CZ  TYR    10      29.770  28.900  80.720  1.00  0.00           C
ATOM    112  OH  TYR    10      28.510  28.650  81.180  1.00  0.00           O
ATOM    113  HH  TYR    10      27.820  28.450  80.480  1.00  0.00           H
ATOM    114  C   TYR    10      34.410  32.160  77.410  1.00  0.00           C
ATOM    115  O   TYR    10      35.110  31.520  76.640  1.00  0.00           O
ATOM    116  N   CYS    11      34.850  33.220  78.080  1.00  0.00           N
ATOM    117  H   CYS    11      34.290  33.490  78.870  1.00  0.00           H
ATOM    118  CA  CYS    11      36.020  34.100  77.940  1.00  0.00           C
ATOM    119  CB  CYS    11      36.790  34.210  79.260  1.00  0.00           C
ATOM    120  SG  CYS    11      37.960  35.610  79.360  1.00  0.00           S
ATOM    121  HG  CYS    11      38.240  35.320  80.630  1.00  0.00           H
ATOM    122  C   CYS    11      37.030  33.680  76.860  1.00  0.00           C
ATOM    123  O   CYS    11      37.750  32.710  77.100  1.00  0.00           O
ATOM    124  N   ARG    12      37.380  34.730  76.130  1.00  0.00           N
ATOM    125  H   ARG    12      36.880  35.590  76.260  1.00  0.00           H
ATOM    126  CA  ARG    12      38.430  34.820  75.100  1.00  0.00           C
ATOM    127  CB  ARG    12      39.820  34.800  75.750  1.00  0.00           C
ATOM    128  CG  ARG    12      40.180  36.050  76.550  1.00  0.00           C
ATOM    129  CD  ARG    12      41.500  36.140  77.330  1.00  0.00           C
ATOM    130  NE  ARG    12      41.610  37.520  77.850  1.00  0.00           N
ATOM    131  HE  ARG    12      40.740  38.020  77.850  1.00  0.00           H
ATOM    132  CZ  ARG    12      42.610  38.130  78.490  1.00  0.00           C
ATOM    133  NH1 ARG    12      43.690  37.380  78.770  1.00  0.00           N
ATOM    134 1HH1 ARG    12      43.810  36.400  78.610  1.00  0.00           H
ATOM    135 2HH1 ARG    12      44.330  37.860  79.360  1.00  0.00           H
ATOM    136  NH2 ARG    12      42.520  39.440  78.750  1.00  0.00           N
ATOM    137 1HH2 ARG    12      41.740  39.950  78.380  1.00  0.00           H
ATOM    138 2HH2 ARG    12      43.090  39.880  79.440  1.00  0.00           H
ATOM    139  C   ARG    12      38.260  33.720  74.050  1.00  0.00           C
ATOM    140  O   ARG    12      38.490  32.540  74.280  1.00  0.00           O
ATOM    141  N   VAL    13      37.720  34.230  72.950  1.00  0.00           N
ATOM    142  H   VAL    13      37.750  35.210  72.720  1.00  0.00           H
ATOM    143  CA  VAL    13      37.590  33.530  71.660  1.00  0.00           C
ATOM    144  CB  VAL    13      36.940  34.460  70.630  1.00  0.00           C
ATOM    145  CG1 VAL    13      36.670  33.760  69.300  1.00  0.00           C
ATOM    146  CG2 VAL    13      35.570  35.010  71.050  1.00  0.00           C
ATOM    147  C   VAL    13      39.000  33.100  71.220  1.00  0.00           C
ATOM    148  O   VAL    13      39.210  31.930  70.910  1.00  0.00           O
ATOM    149  N   ARG    14      40.000  33.970  71.370  1.00  0.00           N
ATOM    150  H   ARG    14      39.750  34.930  71.310  1.00  0.00           H
ATOM    151  CA  ARG    14      41.440  33.690  71.340  1.00  0.00           C
ATOM    152  CB  ARG    14      41.860  34.120  69.940  1.00  0.00           C
ATOM    153  CG  ARG    14      43.270  33.560  69.750  1.00  0.00           C
ATOM    154  CD  ARG    14      43.100  32.120  69.260  1.00  0.00           C
ATOM    155  NE  ARG    14      44.230  31.580  68.480  1.00  0.00           N
ATOM    156  HE  ARG    14      45.050  31.440  69.020  1.00  0.00           H
ATOM    157  CZ  ARG    14      44.320  31.470  67.140  1.00  0.00           C
ATOM    158  NH1 ARG    14      43.380  32.010  66.350  1.00  0.00           N
ATOM    159 1HH1 ARG    14      42.560  32.550  66.530  1.00  0.00           H
ATOM    160 2HH1 ARG    14      43.610  31.890  65.380  1.00  0.00           H
ATOM    161  NH2 ARG    14      45.400  30.990  66.510  1.00  0.00           N
ATOM    162 1HH2 ARG    14      46.150  30.560  67.020  1.00  0.00           H
ATOM    163 2HH2 ARG    14      45.290  30.990  65.520  1.00  0.00           H
ATOM    164  C   ARG    14      42.080  34.430  72.520  1.00  0.00           C
ATOM    165  O   ARG    14      41.590  35.460  72.990  1.00  0.00           O
ATOM    166  N   GLY    15      43.170  33.880  73.050  1.00  0.00           N
ATOM    167  H   GLY    15      43.400  32.920  72.940  1.00  0.00           H
ATOM    168  CA  GLY    15      44.110  34.380  74.070  1.00  0.00           C
ATOM    169  C   GLY    15      44.630  35.770  73.720  1.00  0.00           C
ATOM    170  O   GLY    15      44.710  36.600  74.630  1.00  0.00           O
ATOM    171  N   GLY    16      45.230  35.910  72.540  1.00  0.00           N
ATOM    172  H   GLY    16      45.110  35.240  71.810  1.00  0.00           H
ATOM    173  CA  GLY    16      45.680  37.200  71.990  1.00  0.00           C
ATOM    174  C   GLY    16      44.510  38.140  71.710  1.00  0.00           C
ATOM    175  O   GLY    16      44.060  38.880  72.580  1.00  0.00           O
ATOM    176  N   ARG    17      44.130  38.190  70.430  1.00  0.00           N
ATOM    177  H   ARG    17      44.690  37.770  69.720  1.00  0.00           H
ATOM    178  CA  ARG    17      42.920  38.910  70.010  1.00  0.00           C
ATOM    179  CB  ARG    17      42.840  38.970  68.480  1.00  0.00           C
ATOM    180  CG  ARG    17      41.740  39.870  67.910  1.00  0.00           C
ATOM    181  CD  ARG    17      41.790  39.540  66.420  1.00  0.00           C
ATOM    182  NE  ARG    17      40.620  40.120  65.730  1.00  0.00           N
ATOM    183  HE  ARG    17      39.940  40.470  66.380  1.00  0.00           H
ATOM    184  CZ  ARG    17      40.600  40.640  64.500  1.00  0.00           C
ATOM    185  NH1 ARG    17      41.680  40.520  63.720  1.00  0.00           N
ATOM    186 1HH1 ARG    17      42.470  40.050  64.130  1.00  0.00           H
ATOM    187 2HH1 ARG    17      41.780  40.880  62.790  1.00  0.00           H
ATOM    188  NH2 ARG    17      39.540  41.350  64.090  1.00  0.00           N
ATOM    189 1HH2 ARG    17      38.800  41.490  64.750  1.00  0.00           H
ATOM    190 2HH2 ARG    17      39.400  41.410  63.100  1.00  0.00           H
ATOM    191  C   ARG    17      41.640  38.300  70.570  1.00  0.00           C
ATOM    192  O   ARG    17      41.090  37.360  70.000  1.00  0.00           O
ATOM    193  N   CYS    18      41.210  38.920  71.670  1.00  0.00           N
ATOM    194  H   CYS    18      41.500  39.860  71.890  1.00  0.00           H
ATOM    195  CA  CYS    18      40.400  38.230  72.670  1.00  0.00           C
ATOM    196  CB  CYS    18      40.300  39.120  73.910  1.00  0.00           C
ATOM    197  SG  CYS    18      41.830  39.320  74.900  1.00  0.00           S
ATOM    198  HG  CYS    18      42.760  39.780  74.070  1.00  0.00           H
ATOM    199  C   CYS    18      38.990  37.860  72.190  1.00  0.00           C
ATOM    200  O   CYS    18      38.570  36.710  72.170  1.00  0.00           O
ATOM    201  N   ALA    19      38.550  38.840  71.400  1.00  0.00           N
ATOM    202  H   ALA    19      39.050  39.700  71.250  1.00  0.00           H
ATOM    203  CA  ALA    19      37.350  38.780  70.560  1.00  0.00           C
ATOM    204  CB  ALA    19      37.550  37.900  69.320  1.00  0.00           C
ATOM    205  C   ALA    19      36.010  38.530  71.230  1.00  0.00           C
ATOM    206  O   ALA    19      35.910  37.830  72.240  1.00  0.00           O
ATOM    207  N   VAL    20      35.020  39.320  70.810  1.00  0.00           N
ATOM    208  H   VAL    20      35.080  39.930  70.030  1.00  0.00           H
ATOM    209  CA  VAL    20      33.650  39.090  71.290  1.00  0.00           C
ATOM    210  CB  VAL    20      32.730  40.160  70.700  1.00  0.00           C
ATOM    211  CG1 VAL    20      31.330  39.980  71.300  1.00  0.00           C
ATOM    212  CG2 VAL    20      33.270  41.550  71.050  1.00  0.00           C
ATOM    213  C   VAL    20      33.250  37.620  71.130  1.00  0.00           C
ATOM    214  O   VAL    20      33.410  37.100  70.020  1.00  0.00           O
ATOM    215  N   LEU    21      32.900  37.020  72.260  1.00  0.00           N
ATOM    216  H   LEU    21      32.760  37.490  73.130  1.00  0.00           H
ATOM    217  CA  LEU    21      32.350  35.670  72.420  1.00  0.00           C
ATOM    218  CB  LEU    21      31.950  35.450  73.870  1.00  0.00           C
ATOM    219  CG  LEU    21      33.020  35.390  74.960  1.00  0.00           C
ATOM    220  CD1 LEU    21      32.580  35.600  76.410  1.00  0.00           C
ATOM    221  CD2 LEU    21      33.900  34.180  74.640  1.00  0.00           C
ATOM    222  C   LEU    21      31.140  35.420  71.520  1.00  0.00           C
ATOM    223  O   LEU    21      29.990  35.820  71.700  1.00  0.00           O
ATOM    224  N   SER    22      31.480  34.970  70.310  1.00  0.00           N
ATOM    225  H   SER    22      32.430  34.980  70.010  1.00  0.00           H
ATOM    226  CA  SER    22      30.640  34.530  69.190  1.00  0.00           C
ATOM    227  CB  SER    22      31.430  33.530  68.340  1.00  0.00           C
ATOM    228  OG  SER    22      31.890  32.390  69.060  1.00  0.00           O
ATOM    229  HG  SER    22      32.450  31.820  68.460  1.00  0.00           H
ATOM    230  C   SER    22      29.270  34.020  69.620  1.00  0.00           C
ATOM    231  O   SER    22      28.220  34.400  69.100  1.00  0.00           O
ATOM    232  N   CYS    23      29.230  32.940  70.410  1.00  0.00           N
ATOM    233  H   CYS    23      30.080  32.630  70.840  1.00  0.00           H
ATOM    234  CA  CYS    23      28.010  32.270  70.850  1.00  0.00           C
ATOM    235  CB  CYS    23      28.350  30.950  71.560  1.00  0.00           C
ATOM    236  SG  CYS    23      26.870  29.890  71.380  1.00  0.00           S
ATOM    237  HG  CYS    23      27.040  29.720  70.080  1.00  0.00           H
ATOM    238  C   CYS    23      27.050  33.110  71.690  1.00  0.00           C
ATOM    239  O   CYS    23      25.890  32.710  71.720  1.00  0.00           O
ATOM    240  N   LEU    24      27.460  34.300  72.130  1.00  0.00           N
ATOM    241  H   LEU    24      28.400  34.570  71.920  1.00  0.00           H
ATOM    242  CA  LEU    24      26.690  35.180  73.010  1.00  0.00           C
ATOM    243  CB  LEU    24      27.370  36.520  73.280  1.00  0.00           C
ATOM    244  CG  LEU    24      28.390  36.420  74.410  1.00  0.00           C
ATOM    245  CD1 LEU    24      28.970  37.790  74.760  1.00  0.00           C
ATOM    246  CD2 LEU    24      27.750  35.960  75.730  1.00  0.00           C
ATOM    247  C   LEU    24      25.210  35.370  72.670  1.00  0.00           C
ATOM    248  O   LEU    24      24.400  35.350  73.610  1.00  0.00           O
ATOM    249  N   PRO    25      24.590  35.370  71.490  1.00  0.00           N
ATOM    250  CA  PRO    25      23.150  35.410  71.200  1.00  0.00           C
ATOM    251  CB  PRO    25      23.010  35.330  69.680  1.00  0.00           C
ATOM    252  CG  PRO    25      24.220  36.170  69.260  1.00  0.00           C
ATOM    253  CD  PRO    25      25.270  35.580  70.210  1.00  0.00           C
ATOM    254  C   PRO    25      22.380  34.220  71.770  1.00  0.00           C
ATOM    255  O   PRO    25      21.150  34.190  71.720  1.00  0.00           O
ATOM    256  N   LYS    26      23.080  33.170  72.190  1.00  0.00           N
ATOM    257  H   LYS    26      24.060  33.140  71.980  1.00  0.00           H
ATOM    258  CA  LYS    26      22.480  32.000  72.840  1.00  0.00           C
ATOM    259  CB  LYS    26      23.300  30.710  72.700  1.00  0.00           C
ATOM    260  CG  LYS    26      22.980  29.410  73.440  1.00  0.00           C
ATOM    261  CD  LYS    26      23.740  28.220  72.880  1.00  0.00           C
ATOM    262  CE  LYS    26      23.640  26.950  73.730  1.00  0.00           C
ATOM    263  NZ  LYS    26      24.500  27.010  74.920  1.00  0.00           N
ATOM    264  HZ1 LYS    26      24.630  26.070  75.240  1.00  0.00           H
ATOM    265  HZ2 LYS    26      25.400  27.300  74.590  1.00  0.00           H
ATOM    266  HZ3 LYS    26      24.020  27.540  75.610  1.00  0.00           H
ATOM    267  C   LYS    26      21.980  32.300  74.250  1.00  0.00           C
ATOM    268  O   LYS    26      21.270  31.450  74.800  1.00  0.00           O
ATOM    269  N   GLU    27      22.150  33.530  74.720  1.00  0.00           N
ATOM    270  H   GLU    27      22.730  34.120  74.160  1.00  0.00           H
ATOM    271  CA  GLU    27      21.790  34.080  76.030  1.00  0.00           C
ATOM    272  CB  GLU    27      23.010  34.880  76.490  1.00  0.00           C
ATOM    273  CG  GLU    27      23.130  35.060  78.010  1.00  0.00           C
ATOM    274  CD  GLU    27      22.180  35.990  78.770  1.00  0.00           C
ATOM    275  OE1 GLU    27      21.330  35.480  79.530  1.00  0.00           O
ATOM    276  OE2 GLU    27      22.370  37.210  78.590  1.00  0.00           O
ATOM    277  C   GLU    27      20.620  35.050  75.850  1.00  0.00           C
ATOM    278  O   GLU    27      20.420  35.750  74.860  1.00  0.00           O
ATOM    279  N   GLU    28      19.900  35.250  76.950  1.00  0.00           N
ATOM    280  H   GLU    28      20.270  35.160  77.870  1.00  0.00           H
ATOM    281  CA  GLU    28      18.570  35.870  76.800  1.00  0.00           C
ATOM    282  CB  GLU    28      17.670  35.320  77.900  1.00  0.00           C
ATOM    283  CG  GLU    28      17.190  33.920  77.520  1.00  0.00           C
ATOM    284  CD  GLU    28      16.020  33.620  78.460  1.00  0.00           C
ATOM    285  OE1 GLU    28      16.310  33.060  79.550  1.00  0.00           O
ATOM    286  OE2 GLU    28      14.880  33.760  77.990  1.00  0.00           O
ATOM    287  C   GLU    28      18.610  37.400  76.860  1.00  0.00           C
ATOM    288  O   GLU    28      18.110  38.040  75.940  1.00  0.00           O
ATOM    289  N   GLN    29      19.520  37.980  77.640  1.00  0.00           N
ATOM    290  H   GLN    29      20.010  37.480  78.360  1.00  0.00           H
ATOM    291  CA  GLN    29      19.830  39.420  77.620  1.00  0.00           C
ATOM    292  CB  GLN    29      20.380  39.820  78.990  1.00  0.00           C
ATOM    293  CG  GLN    29      20.740  41.300  79.170  1.00  0.00           C
ATOM    294  CD  GLN    29      21.210  41.520  80.610  1.00  0.00           C
ATOM    295  OE1 GLN    29      22.310  41.050  80.900  1.00  0.00           O
ATOM    296  NE2 GLN    29      20.580  42.360  81.420  1.00  0.00           N
ATOM    297 1HE2 GLN    29      19.750  42.870  81.220  1.00  0.00           H
ATOM    298 2HE2 GLN    29      21.130  42.680  82.200  1.00  0.00           H
ATOM    299  C   GLN    29      20.670  39.840  76.400  1.00  0.00           C
ATOM    300  O   GLN    29      20.170  40.510  75.500  1.00  0.00           O
ATOM    301  N   ILE    30      21.790  39.130  76.310  1.00  0.00           N
ATOM    302  H   ILE    30      22.130  38.610  77.100  1.00  0.00           H
ATOM    303  CA  ILE    30      22.750  39.400  75.240  1.00  0.00           C
ATOM    304  CB  ILE    30      24.070  38.620  75.340  1.00  0.00           C
ATOM    305  CG1 ILE    30      24.760  38.590  76.700  1.00  0.00           C
ATOM    306  CG2 ILE    30      25.000  38.960  74.180  1.00  0.00           C
ATOM    307  CD  ILE    30      24.900  39.950  77.400  1.00  0.00           C
ATOM    308  C   ILE    30      22.200  39.340  73.810  1.00  0.00           C
ATOM    309  O   ILE    30      22.320  40.300  73.050  1.00  0.00           O
ATOM    310  N   GLY    31      21.320  38.380  73.550  1.00  0.00           N
ATOM    311  H   GLY    31      21.050  37.790  74.310  1.00  0.00           H
ATOM    312  CA  GLY    31      20.970  38.000  72.180  1.00  0.00           C
ATOM    313  C   GLY    31      19.480  37.920  71.860  1.00  0.00           C
ATOM    314  O   GLY    31      18.880  38.740  71.150  1.00  0.00           O
ATOM    315  N   LYS    32      18.930  36.860  72.440  1.00  0.00           N
ATOM    316  H   LYS    32      19.460  36.380  73.150  1.00  0.00           H
ATOM    317  CA  LYS    32      17.570  36.380  72.180  1.00  0.00           C
ATOM    318  CB  LYS    32      17.210  35.360  73.260  1.00  0.00           C
ATOM    319  CG  LYS    32      17.890  34.000  73.120  1.00  0.00           C
ATOM    320  CD  LYS    32      17.670  32.890  74.150  1.00  0.00           C
ATOM    321  CE  LYS    32      18.080  31.500  73.660  1.00  0.00           C
ATOM    322  NZ  LYS    32      17.830  30.410  74.610  1.00  0.00           N
ATOM    323  HZ1 LYS    32      18.140  29.540  74.240  1.00  0.00           H
ATOM    324  HZ2 LYS    32      18.430  30.600  75.390  1.00  0.00           H
ATOM    325  HZ3 LYS    32      16.870  30.370  74.870  1.00  0.00           H
ATOM    326  C   LYS    32      16.500  37.470  72.120  1.00  0.00           C
ATOM    327  O   LYS    32      15.610  37.470  71.260  1.00  0.00           O
ATOM    328  N   CYS    33      16.590  38.320  73.130  1.00  0.00           N
ATOM    329  H   CYS    33      17.410  38.260  73.700  1.00  0.00           H
ATOM    330  CA  CYS    33      15.690  39.470  73.290  1.00  0.00           C
ATOM    331  CB  CYS    33      14.780  39.080  74.450  1.00  0.00           C
ATOM    332  SG  CYS    33      13.470  40.320  74.730  1.00  0.00           S
ATOM    333  HG  CYS    33      12.970  40.360  73.490  1.00  0.00           H
ATOM    334  C   CYS    33      16.400  40.800  73.560  1.00  0.00           C
ATOM    335  O   CYS    33      16.740  41.080  74.700  1.00  0.00           O
ATOM    336  N   SER    34      17.080  41.200  72.490  1.00  0.00           N
ATOM    337  H   SER    34      17.260  40.650  71.670  1.00  0.00           H
ATOM    338  CA  SER    34      17.650  42.560  72.390  1.00  0.00           C
ATOM    339  CB  SER    34      19.170  42.560  72.550  1.00  0.00           C
ATOM    340  OG  SER    34      19.990  41.620  71.850  1.00  0.00           O
ATOM    341  HG  SER    34      20.710  41.240  72.450  1.00  0.00           H
ATOM    342  C   SER    34      17.220  43.320  71.140  1.00  0.00           C
ATOM    343  O   SER    34      17.650  43.050  70.020  1.00  0.00           O
ATOM    344  N   THR    35      16.260  44.210  71.390  1.00  0.00           N
ATOM    345  H   THR    35      15.670  44.240  72.200  1.00  0.00           H
ATOM    346  CA  THR    35      15.680  45.170  70.450  1.00  0.00           C
ATOM    347  CB  THR    35      14.320  44.680  69.930  1.00  0.00           C
ATOM    348  OG1 THR    35      13.420  44.200  70.920  1.00  0.00           O
ATOM    349  HG1 THR    35      12.550  43.910  70.520  1.00  0.00           H
ATOM    350  CG2 THR    35      14.590  43.850  68.670  1.00  0.00           C
ATOM    351  C   THR    35      15.870  46.610  70.930  1.00  0.00           C
ATOM    352  O   THR    35      16.980  47.110  71.110  1.00  0.00           O
ATOM    353  N   ARG    36      14.810  47.400  71.070  1.00  0.00           N
ATOM    354  H   ARG    36      13.950  47.010  70.730  1.00  0.00           H
ATOM    355  CA  ARG    36      14.800  48.820  71.440  1.00  0.00           C
ATOM    356  CB  ARG    36      13.360  49.340  71.430  1.00  0.00           C
ATOM    357  CG  ARG    36      12.870  49.700  70.030  1.00  0.00           C
ATOM    358  CD  ARG    36      11.610  50.560  70.150  1.00  0.00           C
ATOM    359  NE  ARG    36      11.000  50.940  68.860  1.00  0.00           N
ATOM    360  HE  ARG    36      10.770  50.130  68.330  1.00  0.00           H
ATOM    361  CZ  ARG    36      10.460  52.140  68.610  1.00  0.00           C
ATOM    362  NH1 ARG    36      10.260  53.090  69.530  1.00  0.00           N
ATOM    363 1HH1 ARG    36      10.380  52.980  70.510  1.00  0.00           H
ATOM    364 2HH1 ARG    36      10.010  54.000  69.210  1.00  0.00           H
ATOM    365  NH2 ARG    36       9.950  52.370  67.390  1.00  0.00           N
ATOM    366 1HH2 ARG    36       9.740  51.590  66.800  1.00  0.00           H
ATOM    367 2HH2 ARG    36      10.050  53.290  66.990  1.00  0.00           H
ATOM    368  C   ARG    36      15.400  49.220  72.790  1.00  0.00           C
ATOM    369  O   ARG    36      16.250  50.110  72.840  1.00  0.00           O
ATOM    370  N   GLY    37      15.230  48.260  73.690  1.00  0.00           N
ATOM    371  H   GLY    37      14.780  47.390  73.510  1.00  0.00           H
ATOM    372  CA  GLY    37      15.680  48.550  75.060  1.00  0.00           C
ATOM    373  C   GLY    37      17.150  48.210  75.310  1.00  0.00           C
ATOM    374  O   GLY    37      17.990  49.100  75.440  1.00  0.00           O
ATOM    375  N   ARG    38      17.450  46.920  75.370  1.00  0.00           N
ATOM    376  H   ARG    38      16.740  46.340  75.780  1.00  0.00           H
ATOM    377  CA  ARG    38      18.780  46.290  75.340  1.00  0.00           C
ATOM    378  CB  ARG    38      18.630  44.800  75.620  1.00  0.00           C
ATOM    379  CG  ARG    38      18.050  44.320  76.960  1.00  0.00           C
ATOM    380  CD  ARG    38      18.090  42.800  77.060  1.00  0.00           C
ATOM    381  NE  ARG    38      17.610  42.320  78.370  1.00  0.00           N
ATOM    382  HE  ARG    38      17.860  42.940  79.110  1.00  0.00           H
ATOM    383  CZ  ARG    38      17.010  41.150  78.630  1.00  0.00           C
ATOM    384  NH1 ARG    38      16.700  40.310  77.630  1.00  0.00           N
ATOM    385 1HH1 ARG    38      16.740  40.550  76.660  1.00  0.00           H
ATOM    386 2HH1 ARG    38      16.360  39.440  77.990  1.00  0.00           H
ATOM    387  NH2 ARG    38      16.710  40.820  79.890  1.00  0.00           N
ATOM    388 1HH2 ARG    38      17.050  41.410  80.620  1.00  0.00           H
ATOM    389 2HH2 ARG    38      16.240  39.970  80.120  1.00  0.00           H
ATOM    390  C   ARG    38      19.770  46.590  74.200  1.00  0.00           C
ATOM    391  O   ARG    38      20.420  45.680  73.690  1.00  0.00           O
ATOM    392  N   LYS    39      20.080  47.850  73.930  1.00  0.00           N
ATOM    393  H   LYS    39      19.760  48.570  74.550  1.00  0.00           H
ATOM    394  CA  LYS    39      20.850  48.160  72.720  1.00  0.00           C
ATOM    395  CB  LYS    39      20.510  49.540  72.160  1.00  0.00           C
ATOM    396  CG  LYS    39      19.270  49.500  71.260  1.00  0.00           C
ATOM    397  CD  LYS    39      19.140  50.670  70.280  1.00  0.00           C
ATOM    398  CE  LYS    39      17.840  50.680  69.470  1.00  0.00           C
ATOM    399  NZ  LYS    39      17.700  51.890  68.640  1.00  0.00           N
ATOM    400  HZ1 LYS    39      16.770  51.820  68.280  1.00  0.00           H
ATOM    401  HZ2 LYS    39      17.720  52.670  69.270  1.00  0.00           H
ATOM    402  HZ3 LYS    39      18.470  51.910  68.000  1.00  0.00           H
ATOM    403  C   LYS    39      22.350  47.890  72.740  1.00  0.00           C
ATOM    404  O   LYS    39      22.910  47.510  71.710  1.00  0.00           O
ATOM    405  N   CYS    40      23.040  48.020  73.880  1.00  0.00           N
ATOM    406  H   CYS    40      22.690  48.620  74.590  1.00  0.00           H
ATOM    407  CA  CYS    40      24.410  47.560  74.130  1.00  0.00           C
ATOM    408  CB  CYS    40      24.880  47.800  75.570  1.00  0.00           C
ATOM    409  SG  CYS    40      26.420  46.990  76.130  1.00  0.00           S
ATOM    410  HG  CYS    40      27.220  47.430  75.160  1.00  0.00           H
ATOM    411  C   CYS    40      24.440  46.060  73.860  1.00  0.00           C
ATOM    412  O   CYS    40      25.370  45.610  73.200  1.00  0.00           O
ATOM    413  N   CYS    41      23.470  45.270  74.320  1.00  0.00           N
ATOM    414  H   CYS    41      22.870  45.490  75.090  1.00  0.00           H
ATOM    415  CA  CYS    41      23.260  43.860  73.970  1.00  0.00           C
ATOM    416  CB  CYS    41      22.120  43.200  74.760  1.00  0.00           C
ATOM    417  SG  CYS    41      22.580  42.880  76.500  1.00  0.00           S
ATOM    418  HG  CYS    41      23.310  43.990  76.450  1.00  0.00           H
ATOM    419  C   CYS    41      23.000  43.600  72.490  1.00  0.00           C
ATOM    420  O   CYS    41      23.630  42.710  71.920  1.00  0.00           O
ATOM    421  N   ARG    42      22.370  44.560  71.820  1.00  0.00           N
ATOM    422  H   ARG    42      21.820  45.200  72.370  1.00  0.00           H
ATOM    423  CA  ARG    42      22.300  44.610  70.350  1.00  0.00           C
ATOM    424  CB  ARG    42      21.340  45.700  69.860  1.00  0.00           C
ATOM    425  CG  ARG    42      20.020  45.050  69.430  1.00  0.00           C
ATOM    426  CD  ARG    42      19.100  46.140  68.870  1.00  0.00           C
ATOM    427  NE  ARG    42      17.960  45.640  68.100  1.00  0.00           N
ATOM    428  HE  ARG    42      17.750  44.660  68.120  1.00  0.00           H
ATOM    429  CZ  ARG    42      17.050  46.380  67.450  1.00  0.00           C
ATOM    430  NH1 ARG    42      17.070  47.720  67.570  1.00  0.00           N
ATOM    431 1HH1 ARG    42      17.780  48.130  68.140  1.00  0.00           H
ATOM    432 2HH1 ARG    42      16.370  48.290  67.160  1.00  0.00           H
ATOM    433  NH2 ARG    42      16.040  45.760  66.820  1.00  0.00           N
ATOM    434 1HH2 ARG    42      16.050  44.760  66.720  1.00  0.00           H
ATOM    435 2HH2 ARG    42      15.160  46.180  66.600  1.00  0.00           H
ATOM    436  C   ARG    42      23.710  44.550  69.760  1.00  0.00           C
ATOM    437  O   ARG    42      24.190  43.530  69.260  1.00  0.00           O
ATOM    438  N   ARG    43      24.450  45.570  70.180  1.00  0.00           N
ATOM    439  H   ARG    43      24.210  46.240  70.890  1.00  0.00           H
ATOM    440  CA  ARG    43      25.830  45.740  69.710  1.00  0.00           C
ATOM    441  CB  ARG    43      26.380  47.030  70.320  1.00  0.00           C
ATOM    442  CG  ARG    43      25.760  48.310  69.770  1.00  0.00           C
ATOM    443  CD  ARG    43      26.110  49.470  70.700  1.00  0.00           C
ATOM    444  NE  ARG    43      25.680  50.730  70.070  1.00  0.00           N
ATOM    445  HE  ARG    43      24.720  50.730  69.790  1.00  0.00           H
ATOM    446  CZ  ARG    43      26.390  51.870  70.020  1.00  0.00           C
ATOM    447  NH1 ARG    43      27.680  51.820  70.380  1.00  0.00           N
ATOM    448 1HH1 ARG    43      28.100  50.930  70.540  1.00  0.00           H
ATOM    449 2HH1 ARG    43      28.210  52.660  70.290  1.00  0.00           H
ATOM    450  NH2 ARG    43      25.970  53.020  69.480  1.00  0.00           N
ATOM    451 1HH2 ARG    43      25.070  53.020  69.040  1.00  0.00           H
ATOM    452 2HH2 ARG    43      26.530  53.850  69.510  1.00  0.00           H
ATOM    453  C   ARG    43      26.730  44.530  69.920  1.00  0.00           C
ATOM    454  O   ARG    43      27.240  43.980  68.950  1.00  0.00           O
ATOM    455  N   LYS    44      26.740  44.050  71.160  1.00  0.00           N
ATOM    456  H   LYS    44      26.000  44.340  71.770  1.00  0.00           H
ATOM    457  CA  LYS    44      27.530  42.860  71.520  1.00  0.00           C
ATOM    458  CB  LYS    44      27.300  42.450  72.980  1.00  0.00           C
ATOM    459  CG  LYS    44      27.900  43.440  73.980  1.00  0.00           C
ATOM    460  CD  LYS    44      27.050  43.530  75.250  1.00  0.00           C
ATOM    461  CE  LYS    44      27.820  43.550  76.570  1.00  0.00           C
ATOM    462  NZ  LYS    44      28.720  44.700  76.710  1.00  0.00           N
ATOM    463  HZ1 LYS    44      29.560  44.400  76.250  1.00  0.00           H
ATOM    464  HZ2 LYS    44      28.540  45.590  76.300  1.00  0.00           H
ATOM    465  HZ3 LYS    44      28.940  44.860  77.670  1.00  0.00           H
ATOM    466  C   LYS    44      27.170  41.650  70.660  1.00  0.00           C
ATOM    467  O   LYS    44      28.070  41.000  70.130  1.00  0.00           O
ATOM    468  N   LYS    45      25.870  41.390  70.490  1.00  0.00           N
ATOM    469  H   LYS    45      25.100  41.850  70.920  1.00  0.00           H
ATOM    470  CA  LYS    45      25.430  40.280  69.630  1.00  0.00           C
ATOM    471  CB  LYS    45      23.930  39.960  69.700  1.00  0.00           C
ATOM    472  CG  LYS    45      22.980  41.020  69.140  1.00  0.00           C
ATOM    473  CD  LYS    45      21.550  40.460  69.070  1.00  0.00           C
ATOM    474  CE  LYS    45      20.460  41.260  68.350  1.00  0.00           C
ATOM    475  NZ  LYS    45      19.190  41.060  69.060  1.00  0.00           N
ATOM    476  HZ1 LYS    45      19.150  41.220  70.040  1.00  0.00           H
ATOM    477  HZ2 LYS    45      18.600  41.750  68.650  1.00  0.00           H
ATOM    478  HZ3 LYS    45      18.770  40.160  68.930  1.00  0.00           H
ATOM    479  C   LYS    45      25.870  40.340  68.160  1.00  0.00           C
ATOM    480  O   LYS    45      26.420  39.380  67.620  1.00  0.00           O
ATOM    481  N   GLU    46      25.760  41.550  67.640  1.00  0.00           N
ATOM    482  H   GLU    46      25.490  42.360  68.160  1.00  0.00           H
ATOM    483  CA  GLU    46      26.110  41.860  66.240  1.00  0.00           C
ATOM    484  CB  GLU    46      25.730  43.310  65.920  1.00  0.00           C
ATOM    485  CG  GLU    46      24.230  43.440  65.660  1.00  0.00           C
ATOM    486  CD  GLU    46      23.670  44.860  65.810  1.00  0.00           C
ATOM    487  OE1 GLU    46      24.450  45.750  66.220  1.00  0.00           O
ATOM    488  OE2 GLU    46      22.590  45.110  65.240  1.00  0.00           O
ATOM    489  C   GLU    46      27.620  41.690  66.080  1.00  0.00           C
ATOM    490  O   GLU    46      28.070  41.110  65.100  1.00  0.00           O
ATOM    491  N   ALA    47      28.420  42.230  67.000  1.00  0.00           N
ATOM    492  H   ALA    47      28.080  42.860  67.700  1.00  0.00           H
ATOM    493  CA  ALA    47      29.870  41.990  67.090  1.00  0.00           C
ATOM    494  CB  ALA    47      30.400  42.520  68.420  1.00  0.00           C
ATOM    495  C   ALA    47      30.200  40.500  67.070  1.00  0.00           C
ATOM    496  O   ALA    47      31.030  40.100  66.260  1.00  0.00           O
ATOM    497  N   ALA    48      29.580  39.660  67.900  1.00  0.00           N
ATOM    498  H   ALA    48      28.840  39.980  68.500  1.00  0.00           H
ATOM    499  CA  ALA    48      29.890  38.230  67.990  1.00  0.00           C
ATOM    500  CB  ALA    48      29.360  37.660  69.310  1.00  0.00           C
ATOM    501  C   ALA    48      29.410  37.410  66.790  1.00  0.00           C
ATOM    502  O   ALA    48      30.240  36.710  66.210  1.00  0.00           O
ATOM    503  N   LYS    49      28.430  37.860  66.010  1.00  0.00           N
ATOM    504  H   LYS    49      27.890  38.600  66.400  1.00  0.00           H
ATOM    505  CA  LYS    49      28.020  37.350  64.690  1.00  0.00           C
ATOM    506  CB  LYS    49      26.560  37.690  64.380  1.00  0.00           C
ATOM    507  CG  LYS    49      25.880  36.740  63.390  1.00  0.00           C
ATOM    508  CD  LYS    49      25.350  35.490  64.090  1.00  0.00           C
ATOM    509  CE  LYS    49      24.940  34.390  63.100  1.00  0.00           C
ATOM    510  NZ  LYS    49      24.020  34.910  62.070  1.00  0.00           N
ATOM    511  HZ1 LYS    49      24.420  35.590  61.450  1.00  0.00           H
ATOM    512  HZ2 LYS    49      23.720  34.090  61.590  1.00  0.00           H
ATOM    513  HZ3 LYS    49      23.220  35.310  62.520  1.00  0.00           H
ATOM    514  C   LYS    49      28.950  37.800  63.560  1.00  0.00           C
ATOM    515  O   LYS    49      29.210  37.000  62.660  1.00  0.00           O
ATOM    516  N   ARG    50      29.530  38.990  63.670  1.00  0.00           N
ATOM    517  H   ARG    50      29.170  39.740  64.230  1.00  0.00           H
ATOM    518  CA  ARG    50      30.590  39.510  62.790  1.00  0.00           C
ATOM    519  CB  ARG    50      30.750  41.010  63.050  1.00  0.00           C
ATOM    520  CG  ARG    50      29.580  41.940  62.710  1.00  0.00           C
ATOM    521  CD  ARG    50      29.830  43.330  63.280  1.00  0.00           C
ATOM    522  NE  ARG    50      28.690  44.230  63.040  1.00  0.00           N
ATOM    523  HE  ARG    50      28.260  44.070  62.150  1.00  0.00           H
ATOM    524  CZ  ARG    50      28.270  45.210  63.840  1.00  0.00           C
ATOM    525  NH1 ARG    50      28.770  45.480  65.060  1.00  0.00           N
ATOM    526 1HH1 ARG    50      29.600  44.980  65.310  1.00  0.00           H
ATOM    527 2HH1 ARG    50      28.420  46.250  65.580  1.00  0.00           H
ATOM    528  NH2 ARG    50      27.100  45.780  63.520  1.00  0.00           N
ATOM    529 1HH2 ARG    50      26.600  45.470  62.720  1.00  0.00           H
ATOM    530 2HH2 ARG    50      26.530  46.120  64.270  1.00  0.00           H
ATOM    531  C   ARG    50      31.840  38.680  63.060  1.00  0.00           C
ATOM    532  O   ARG    50      32.540  38.450  62.070  1.00  0.00           O
ATOM    533  N   VAL    51      32.080  38.210  64.280  1.00  0.00           N
ATOM    534  H   VAL    51      31.550  38.480  65.090  1.00  0.00           H
ATOM    535  CA  VAL    51      33.180  37.330  64.700  1.00  0.00           C
ATOM    536  CB  VAL    51      33.320  37.210  66.220  1.00  0.00           C
ATOM    537  CG1 VAL    51      34.160  36.020  66.680  1.00  0.00           C
ATOM    538  CG2 VAL    51      33.670  38.560  66.830  1.00  0.00           C
ATOM    539  C   VAL    51      33.000  36.030  63.910  1.00  0.00           C
ATOM    540  O   VAL    51      33.870  35.680  63.110  1.00  0.00           O
ATOM    541  N   VAL    52      31.800  35.460  64.000  1.00  0.00           N
ATOM    542  H   VAL    52      31.080  35.810  64.600  1.00  0.00           H
ATOM    543  CA  VAL    52      31.370  34.280  63.250  1.00  0.00           C
ATOM    544  CB  VAL    52      29.920  33.840  63.490  1.00  0.00           C
ATOM    545  CG1 VAL    52      29.580  32.490  62.860  1.00  0.00           C
ATOM    546  CG2 VAL    52      29.550  33.800  64.980  1.00  0.00           C
ATOM    547  C   VAL    52      31.600  34.500  61.750  1.00  0.00           C
ATOM    548  O   VAL    52      32.480  33.790  61.260  1.00  0.00           O
ATOM    549  N   ILE    53      30.950  35.440  61.080  1.00  0.00           N
ATOM    550  H   ILE    53      30.150  35.870  61.500  1.00  0.00           H
ATOM    551  CA  ILE    53      31.220  35.730  59.660  1.00  0.00           C
ATOM    552  CB  ILE    53      30.320  36.800  59.050  1.00  0.00           C
ATOM    553  CG1 ILE    53      30.250  38.200  59.680  1.00  0.00           C
ATOM    554  CG2 ILE    53      28.950  36.130  58.880  1.00  0.00           C
ATOM    555  CD  ILE    53      31.490  38.920  59.170  1.00  0.00           C
ATOM    556  C   ILE    53      32.710  35.750  59.300  1.00  0.00           C
ATOM    557  O   ILE    53      33.170  35.000  58.440  1.00  0.00           O
ATOM    558  N   ALA    54      33.440  36.700  59.870  1.00  0.00           N
ATOM    559  H   ALA    54      32.960  37.290  60.510  1.00  0.00           H
ATOM    560  CA  ALA    54      34.890  36.800  59.640  1.00  0.00           C
ATOM    561  CB  ALA    54      35.590  37.890  60.450  1.00  0.00           C
ATOM    562  C   ALA    54      35.700  35.500  59.770  1.00  0.00           C
ATOM    563  O   ALA    54      36.520  35.230  58.900  1.00  0.00           O
ATOM    564  N   LEU    55      35.510  34.880  60.930  1.00  0.00           N
ATOM    565  H   LEU    55      34.930  35.320  61.620  1.00  0.00           H
ATOM    566  CA  LEU    55      36.250  33.670  61.270  1.00  0.00           C
ATOM    567  CB  LEU    55      35.750  33.010  62.560  1.00  0.00           C
ATOM    568  CG  LEU    55      35.970  33.680  63.920  1.00  0.00           C
ATOM    569  CD1 LEU    55      35.390  32.700  64.950  1.00  0.00           C
ATOM    570  CD2 LEU    55      37.450  33.600  64.270  1.00  0.00           C
ATOM    571  C   LEU    55      36.070  32.530  60.260  1.00  0.00           C
ATOM    572  O   LEU    55      37.120  32.060  59.840  1.00  0.00           O
ATOM    573  N   LEU    56      34.830  32.410  59.800  1.00  0.00           N
ATOM    574  H   LEU    56      33.980  32.840  60.120  1.00  0.00           H
ATOM    575  CA  LEU    56      34.520  31.490  58.700  1.00  0.00           C
ATOM    576  CB  LEU    56      33.000  31.320  58.590  1.00  0.00           C
ATOM    577  CG  LEU    56      32.570  30.030  57.890  1.00  0.00           C
ATOM    578  CD1 LEU    56      32.850  28.800  58.750  1.00  0.00           C
ATOM    579  CD2 LEU    56      31.040  30.030  57.840  1.00  0.00           C
ATOM    580  C   LEU    56      35.150  31.830  57.360  1.00  0.00           C
ATOM    581  O   LEU    56      35.860  30.980  56.810  1.00  0.00           O
ATOM    582  N   VAL    57      35.220  33.120  57.020  1.00  0.00           N
ATOM    583  H   VAL    57      34.670  33.790  57.520  1.00  0.00           H
ATOM    584  CA  VAL    57      36.050  33.670  55.940  1.00  0.00           C
ATOM    585  CB  VAL    57      35.810  35.140  55.590  1.00  0.00           C
ATOM    586  CG1 VAL    57      36.670  35.660  54.430  1.00  0.00           C
ATOM    587  CG2 VAL    57      34.350  35.390  55.210  1.00  0.00           C
ATOM    588  C   VAL    57      37.490  33.210  56.130  1.00  0.00           C
ATOM    589  O   VAL    57      38.060  32.460  55.340  1.00  0.00           O
ATOM    590  N   LEU    58      38.140  33.470  57.260  1.00  0.00           N
ATOM    591  H   LEU    58      37.700  34.100  57.900  1.00  0.00           H
ATOM    592  CA  LEU    58      39.430  32.960  57.740  1.00  0.00           C
ATOM    593  CB  LEU    58      39.680  33.460  59.170  1.00  0.00           C
ATOM    594  CG  LEU    58      39.500  34.960  59.410  1.00  0.00           C
ATOM    595  CD1 LEU    58      39.430  35.000  60.940  1.00  0.00           C
ATOM    596  CD2 LEU    58      40.780  35.720  59.060  1.00  0.00           C
ATOM    597  C   LEU    58      39.660  31.450  57.660  1.00  0.00           C
ATOM    598  O   LEU    58      40.680  31.020  57.120  1.00  0.00           O
ATOM    599  N   ALA    59      38.610  30.700  57.960  1.00  0.00           N
ATOM    600  H   ALA    59      37.930  31.080  58.580  1.00  0.00           H
ATOM    601  CA  ALA    59      38.640  29.240  57.740  1.00  0.00           C
ATOM    602  CB  ALA    59      37.610  28.570  58.640  1.00  0.00           C
ATOM    603  C   ALA    59      38.550  28.860  56.260  1.00  0.00           C
ATOM    604  O   ALA    59      39.310  27.970  55.880  1.00  0.00           O
ATOM    605  N   ALA    60      37.810  29.630  55.470  1.00  0.00           N
ATOM    606  H   ALA    60      37.150  30.290  55.840  1.00  0.00           H
ATOM    607  CA  ALA    60      37.580  29.360  54.050  1.00  0.00           C
ATOM    608  CB  ALA    60      36.620  30.280  53.280  1.00  0.00           C
ATOM    609  C   ALA    60      38.870  29.300  53.230  1.00  0.00           C
ATOM    610  O   ALA    60      39.200  28.180  52.840  1.00  0.00           O
ATOM    611  N   TYR    61      39.750  30.250  53.500  1.00  0.00           N
ATOM    612  H   TYR    61      39.460  30.970  54.130  1.00  0.00           H
ATOM    613  CA  TYR    61      41.120  30.360  52.970  1.00  0.00           C
ATOM    614  CB  TYR    61      41.800  31.610  53.540  1.00  0.00           C
ATOM    615  CG  TYR    61      41.190  32.940  53.080  1.00  0.00           C
ATOM    616  CD1 TYR    61      40.800  33.920  53.980  1.00  0.00           C
ATOM    617  HD1 TYR    61      40.680  33.770  55.050  1.00  0.00           H
ATOM    618  CD2 TYR    61      41.420  33.280  51.750  1.00  0.00           C
ATOM    619  HD2 TYR    61      41.630  32.420  51.120  1.00  0.00           H
ATOM    620  CE1 TYR    61      40.650  35.160  53.380  1.00  0.00           C
ATOM    621  HE1 TYR    61      40.220  35.960  53.980  1.00  0.00           H
ATOM    622  CE2 TYR    61      41.430  34.570  51.230  1.00  0.00           C
ATOM    623  HE2 TYR    61      41.880  34.810  50.270  1.00  0.00           H
ATOM    624  CZ  TYR    61      40.960  35.570  52.090  1.00  0.00           C
ATOM    625  OH  TYR    61      41.020  36.890  51.760  1.00  0.00           O
ATOM    626  HH  TYR    61      41.280  36.950  50.800  1.00  0.00           H
ATOM    627  C   TYR    61      42.110  29.200  53.120  1.00  0.00           C
ATOM    628  O   TYR    61      42.690  28.820  52.110  1.00  0.00           O
ATOM    629  N   THR    62      42.180  28.610  54.310  1.00  0.00           N
ATOM    630  H   THR    62      41.440  28.680  54.980  1.00  0.00           H
ATOM    631  CA  THR    62      42.900  27.350  54.510  1.00  0.00           C
ATOM    632  CB  THR    62      42.920  26.990  56.000  1.00  0.00           C
ATOM    633  OG1 THR    62      42.480  28.090  56.790  1.00  0.00           O
ATOM    634  HG1 THR    62      42.320  27.760  57.720  1.00  0.00           H
ATOM    635  CG2 THR    62      44.340  26.600  56.390  1.00  0.00           C
ATOM    636  C   THR    62      42.410  26.070  53.830  1.00  0.00           C
ATOM    637  O   THR    62      43.210  25.140  53.720  1.00  0.00           O
ATOM    638  N   LEU    63      41.090  26.000  53.620  1.00  0.00           N
ATOM    639  H   LEU    63      40.410  26.580  54.060  1.00  0.00           H
ATOM    640  CA  LEU    63      40.480  24.730  53.220  1.00  0.00           C
ATOM    641  CB  LEU    63      39.450  24.280  54.260  1.00  0.00           C
ATOM    642  CG  LEU    63      40.040  24.270  55.680  1.00  0.00           C
ATOM    643  CD1 LEU    63      39.010  24.390  56.800  1.00  0.00           C
ATOM    644  CD2 LEU    63      40.960  23.060  55.840  1.00  0.00           C
ATOM    645  C   LEU    63      39.900  24.660  51.800  1.00  0.00           C
ATOM    646  O   LEU    63      40.280  23.750  51.070  1.00  0.00           O
ATOM    647  N   GLY    64      39.050  25.590  51.390  1.00  0.00           N
ATOM    648  H   GLY    64      39.000  26.450  51.910  1.00  0.00           H
ATOM    649  CA  GLY    64      38.340  25.700  50.110  1.00  0.00           C
ATOM    650  C   GLY    64      37.780  24.470  49.400  1.00  0.00           C
ATOM    651  O   GLY    64      37.610  23.340  49.850  1.00  0.00           O
ATOM    652  N   ALA    65      37.050  24.830  48.350  1.00  0.00           N
ATOM    653  H   ALA    65      37.050  25.810  48.120  1.00  0.00           H
ATOM    654  CA  ALA    65      36.180  24.030  47.480  1.00  0.00           C
ATOM    655  CB  ALA    65      37.010  22.980  46.750  1.00  0.00           C
ATOM    656  C   ALA    65      34.920  23.420  48.110  1.00  0.00           C
ATOM    657  O   ALA    65      33.830  23.910  47.840  1.00  0.00           O
ATOM    658  N   ALA    66      35.090  22.490  49.040  1.00  0.00           N
ATOM    659  H   ALA    66      35.960  22.110  49.360  1.00  0.00           H
ATOM    660  CA  ALA    66      33.930  22.050  49.830  1.00  0.00           C
ATOM    661  CB  ALA    66      34.130  20.640  50.390  1.00  0.00           C
ATOM    662  C   ALA    66      33.610  23.120  50.890  1.00  0.00           C
ATOM    663  O   ALA    66      34.450  23.860  51.390  1.00  0.00           O
ATOM    664  N   MET    67      32.320  23.160  51.230  1.00  0.00           N
ATOM    665  H   MET    67      31.680  22.430  50.990  1.00  0.00           H
ATOM    666  CA  MET    67      31.770  24.180  52.130  1.00  0.00           C
ATOM    667  CB  MET    67      30.260  24.170  52.360  1.00  0.00           C
ATOM    668  CG  MET    67      29.550  24.870  51.200  1.00  0.00           C
ATOM    669  SD  MET    67      29.980  26.650  51.260  1.00  0.00           S
ATOM    670  CE  MET    67      29.110  27.100  49.770  1.00  0.00           C
ATOM    671  C   MET    67      32.370  24.080  53.540  1.00  0.00           C
ATOM    672  O   MET    67      32.940  23.060  53.950  1.00  0.00           O
ATOM    673  N   VAL    68      32.430  25.270  54.120  1.00  0.00           N
ATOM    674  H   VAL    68      32.380  26.030  53.470  1.00  0.00           H
ATOM    675  CA  VAL    68      32.960  25.550  55.470  1.00  0.00           C
ATOM    676  CB  VAL    68      34.130  26.530  55.420  1.00  0.00           C
ATOM    677  CG1 VAL    68      35.030  26.540  56.660  1.00  0.00           C
ATOM    678  CG2 VAL    68      35.090  26.300  54.240  1.00  0.00           C
ATOM    679  C   VAL    68      31.820  26.040  56.370  1.00  0.00           C
ATOM    680  O   VAL    68      31.470  27.210  56.500  1.00  0.00           O
ATOM    681  N   GLU    69      31.320  25.080  57.140  1.00  0.00           N
ATOM    682  H   GLU    69      31.680  24.150  57.280  1.00  0.00           H
ATOM    683  CA  GLU    69      30.070  25.350  57.860  1.00  0.00           C
ATOM    684  CB  GLU    69      29.040  24.400  57.250  1.00  0.00           C
ATOM    685  CG  GLU    69      29.460  22.930  57.150  1.00  0.00           C
ATOM    686  CD  GLU    69      28.530  21.840  56.620  1.00  0.00           C
ATOM    687  OE1 GLU    69      28.500  20.750  57.240  1.00  0.00           O
ATOM    688  OE2 GLU    69      27.990  21.930  55.500  1.00  0.00           O
ATOM    689  C   GLU    69      30.070  25.240  59.390  1.00  0.00           C
ATOM    690  O   GLU    69      30.880  24.490  59.930  1.00  0.00           O
ATOM    691  N   ILE    70      29.140  25.930  60.040  1.00  0.00           N
ATOM    692  H   ILE    70      28.600  26.590  59.510  1.00  0.00           H
ATOM    693  CA  ILE    70      28.840  25.830  61.470  1.00  0.00           C
ATOM    694  CB  ILE    70      29.810  26.690  62.290  1.00  0.00           C
ATOM    695  CG1 ILE    70      29.770  26.450  63.800  1.00  0.00           C
ATOM    696  CG2 ILE    70      29.670  28.170  61.950  1.00  0.00           C
ATOM    697  CD  ILE    70      30.730  25.450  64.450  1.00  0.00           C
ATOM    698  C   ILE    70      27.360  26.150  61.700  1.00  0.00           C
ATOM    699  O   ILE    70      26.690  26.750  60.860  1.00  0.00           O
ATOM    700  N   ALA    71      26.890  25.440  62.710  1.00  0.00           N
ATOM    701  H   ALA    71      27.370  24.700  63.190  1.00  0.00           H
ATOM    702  CA  ALA    71      25.600  25.870  63.280  1.00  0.00           C
ATOM    703  CB  ALA    71      24.810  24.630  63.710  1.00  0.00           C
ATOM    704  C   ALA    71      25.750  26.980  64.320  1.00  0.00           C
ATOM    705  O   ALA    71      26.110  26.700  65.460  1.00  0.00           O
ATOM    706  N   ALA    72      25.550  28.240  63.920  1.00  0.00           N
ATOM    707  H   ALA    72      25.500  28.500  62.960  1.00  0.00           H
ATOM    708  CA  ALA    72      25.760  29.390  64.810  1.00  0.00           C
ATOM    709  CB  ALA    72      26.810  30.370  64.290  1.00  0.00           C
ATOM    710  C   ALA    72      24.530  30.150  65.330  1.00  0.00           C
ATOM    711  O   ALA    72      23.650  30.460  64.530  1.00  0.00           O
ATOM    712  N   TYR    73      24.570  30.600  66.580  1.00  0.00           N
ATOM    713  H   TYR    73      25.350  30.550  67.210  1.00  0.00           H
ATOM    714  CA  TYR    73      23.460  31.280  67.240  1.00  0.00           C
ATOM    715  CB  TYR    73      23.540  31.240  68.770  1.00  0.00           C
ATOM    716  CG  TYR    73      22.130  31.000  69.300  1.00  0.00           C
ATOM    717  CD1 TYR    73      21.650  29.750  69.670  1.00  0.00           C
ATOM    718  HD1 TYR    73      22.330  28.890  69.730  1.00  0.00           H
ATOM    719  CD2 TYR    73      21.260  32.090  69.340  1.00  0.00           C
ATOM    720  HD2 TYR    73      21.440  32.970  68.730  1.00  0.00           H
ATOM    721  CE1 TYR    73      20.350  29.570  70.130  1.00  0.00           C
ATOM    722  HE1 TYR    73      19.890  28.590  70.230  1.00  0.00           H
ATOM    723  CE2 TYR    73      19.940  31.950  69.750  1.00  0.00           C
ATOM    724  HE2 TYR    73      19.400  32.870  69.940  1.00  0.00           H
ATOM    725  CZ  TYR    73      19.510  30.680  70.120  1.00  0.00           C
ATOM    726  OH  TYR    73      18.180  30.500  70.350  1.00  0.00           O
ATOM    727  HH  TYR    73      18.080  29.570  70.720  1.00  0.00           H
ATOM    728  C   TYR    73      23.030  32.650  66.690  1.00  0.00           C
ATOM    729  O   TYR    73      23.800  33.600  66.550  1.00  0.00           O
ATOM    730  N   ASN    74      21.830  32.640  66.110  1.00  0.00           N
ATOM    731  H   ASN    74      21.160  31.920  66.270  1.00  0.00           H
ATOM    732  CA  ASN    74      21.220  33.790  65.420  1.00  0.00           C
ATOM    733  CB  ASN    74      19.940  33.280  64.750  1.00  0.00           C
ATOM    734  CG  ASN    74      20.190  32.180  63.720  1.00  0.00           C
ATOM    735  OD1 ASN    74      21.080  32.210  62.870  1.00  0.00           O
ATOM    736  ND2 ASN    74      19.360  31.140  63.820  1.00  0.00           N
ATOM    737 1HD2 ASN    74      18.580  31.150  64.440  1.00  0.00           H
ATOM    738 2HD2 ASN    74      19.330  30.570  63.000  1.00  0.00           H
ATOM    739  C   ASN    74      20.860  34.900  66.400  1.00  0.00           C
ATOM    740  O   ASN    74      20.500  34.660  67.560  1.00  0.00           O
ATOM    741  N   GLU    75      20.750  36.060  65.780  1.00  0.00           N
ATOM    742  H   GLU    75      21.180  36.220  64.890  1.00  0.00           H
ATOM    743  CA  GLU    75      20.330  37.290  66.470  1.00  0.00           C
ATOM    744  CB  GLU    75      20.310  38.470  65.500  1.00  0.00           C
ATOM    745  CG  GLU    75      21.490  38.830  64.600  1.00  0.00           C
ATOM    746  CD  GLU    75      21.530  37.920  63.370  1.00  0.00           C
ATOM    747  OE1 GLU    75      20.570  37.960  62.570  1.00  0.00           O
ATOM    748  OE2 GLU    75      22.280  36.930  63.300  1.00  0.00           O
ATOM    749  C   GLU    75      19.140  37.360  67.420  1.00  0.00           C
ATOM    750  O   GLU    75      19.110  38.160  68.350  1.00  0.00           O
ATOM    751  N   ALA    76      18.130  36.500  67.240  1.00  0.00           N
ATOM    752  H   ALA    76      18.160  35.950  66.410  1.00  0.00           H
ATOM    753  CA  ALA    76      17.100  36.270  68.260  1.00  0.00           C
ATOM    754  CB  ALA    76      15.800  36.990  67.950  1.00  0.00           C
ATOM    755  C   ALA    76      16.830  34.800  68.590  1.00  0.00           C
ATOM    756  O   ALA    76      16.880  34.380  69.750  1.00  0.00           O
ATOM    757  N   LEU    77      16.790  33.920  67.590  1.00  0.00           N
ATOM    758  H   LEU    77      16.980  34.190  66.640  1.00  0.00           H
ATOM    759  CA  LEU    77      16.380  32.510  67.640  1.00  0.00           C
ATOM    760  CB  LEU    77      14.890  32.230  67.480  1.00  0.00           C
ATOM    761  CG  LEU    77      14.270  32.500  66.110  1.00  0.00           C
ATOM    762  CD1 LEU    77      13.100  31.510  66.080  1.00  0.00           C
ATOM    763  CD2 LEU    77      13.750  33.930  65.990  1.00  0.00           C
ATOM    764  C   LEU    77      17.180  31.500  66.800  1.00  0.00           C
ATOM    765  O   LEU    77      17.300  31.710  65.600  1.00  0.00           O
ATOM    766  N   ALA    78      17.460  30.400  67.480  1.00  0.00           N
ATOM    767  H   ALA    78      17.550  30.490  68.470  1.00  0.00           H
ATOM    768  CA  ALA    78      18.020  29.140  66.950  1.00  0.00           C
ATOM    769  CB  ALA    78      17.100  28.540  65.880  1.00  0.00           C
ATOM    770  C   ALA    78      19.500  29.190  66.570  1.00  0.00           C
ATOM    771  O   ALA    78      20.050  30.290  66.610  1.00  0.00           O
ATOM    772  N   ALA    79      20.200  28.060  66.650  1.00  0.00           N
ATOM    773  H   ALA    79      19.860  27.240  67.120  1.00  0.00           H
ATOM    774  CA  ALA    79      21.550  28.020  66.070  1.00  0.00           C
ATOM    775  CB  ALA    79      22.560  27.230  66.910  1.00  0.00           C
ATOM    776  C   ALA    79      21.560  27.450  64.650  1.00  0.00           C
ATOM    777  O   ALA    79      21.080  26.340  64.450  1.00  0.00           O
ATOM    778  N   ALA    80      21.910  28.240  63.630  1.00  0.00           N
ATOM    779  H   ALA    80      22.450  29.060  63.810  1.00  0.00           H
ATOM    780  CA  ALA    80      21.670  27.980  62.210  1.00  0.00           C
ATOM    781  CB  ALA    80      20.920  29.180  61.620  1.00  0.00           C
ATOM    782  C   ALA    80      22.880  27.570  61.370  1.00  0.00           C
ATOM    783  O   ALA    80      23.840  28.320  61.230  1.00  0.00           O
ATOM    784  N   GLY    81      22.560  26.580  60.530  1.00  0.00           N
ATOM    785  H   GLY    81      21.660  26.180  60.700  1.00  0.00           H
ATOM    786  CA  GLY    81      23.370  25.920  59.500  1.00  0.00           C
ATOM    787  C   GLY    81      23.800  26.870  58.380  1.00  0.00           C
ATOM    788  O   GLY    81      23.070  27.090  57.420  1.00  0.00           O
ATOM    789  N   LEU    82      24.970  27.490  58.510  1.00  0.00           N
ATOM    790  H   LEU    82      25.580  27.280  59.270  1.00  0.00           H
ATOM    791  CA  LEU    82      25.550  28.460  57.570  1.00  0.00           C
ATOM    792  CB  LEU    82      25.440  29.860  58.180  1.00  0.00           C
ATOM    793  CG  LEU    82      26.190  30.200  59.460  1.00  0.00           C
ATOM    794  CD1 LEU    82      27.600  30.700  59.140  1.00  0.00           C
ATOM    795  CD2 LEU    82      25.410  31.170  60.350  1.00  0.00           C
ATOM    796  C   LEU    82      26.990  28.260  57.090  1.00  0.00           C
ATOM    797  O   LEU    82      27.740  27.650  57.850  1.00  0.00           O
ATOM    798  N   ALA    83      27.360  28.520  55.840  1.00  0.00           N
ATOM    799  H   ALA    83      26.700  28.900  55.200  1.00  0.00           H
ATOM    800  CA  ALA    83      28.740  28.270  55.390  1.00  0.00           C
ATOM    801  CB  ALA    83      28.780  27.030  54.480  1.00  0.00           C
ATOM    802  C   ALA    83      29.490  29.430  54.750  1.00  0.00           C
ATOM    803  O   ALA    83      28.850  30.440  54.460  1.00  0.00           O
ATOM    804  N   ALA    84      30.810  29.290  54.620  1.00  0.00           N
ATOM    805  H   ALA    84      31.400  29.020  55.380  1.00  0.00           H
ATOM    806  CA  ALA    84      31.600  29.990  53.600  1.00  0.00           C
ATOM    807  CB  ALA    84      32.750  30.750  54.270  1.00  0.00           C
ATOM    808  C   ALA    84      32.080  29.050  52.500  1.00  0.00           C
ATOM    809  O   ALA    84      32.520  27.920  52.750  1.00  0.00           O
ATOM    810  N   TYR    85      32.030  29.710  51.350  1.00  0.00           N
ATOM    811  H   TYR    85      31.550  30.580  51.200  1.00  0.00           H
ATOM    812  CA  TYR    85      32.770  29.200  50.190  1.00  0.00           C
ATOM    813  CB  TYR    85      31.900  28.990  48.950  1.00  0.00           C
ATOM    814  CG  TYR    85      31.240  30.280  48.450  1.00  0.00           C
ATOM    815  CD1 TYR    85      29.900  30.530  48.740  1.00  0.00           C
ATOM    816  HD1 TYR    85      29.450  30.130  49.640  1.00  0.00           H
ATOM    817  CD2 TYR    85      31.980  31.150  47.660  1.00  0.00           C
ATOM    818  HD2 TYR    85      32.870  30.890  47.090  1.00  0.00           H
ATOM    819  CE1 TYR    85      29.230  31.660  48.280  1.00  0.00           C
ATOM    820  HE1 TYR    85      28.160  31.590  48.490  1.00  0.00           H
ATOM    821  CE2 TYR    85      31.290  32.270  47.220  1.00  0.00           C
ATOM    822  HE2 TYR    85      31.900  33.010  46.700  1.00  0.00           H
ATOM    823  CZ  TYR    85      29.950  32.550  47.500  1.00  0.00           C
ATOM    824  OH  TYR    85      29.270  33.540  46.850  1.00  0.00           O
ATOM    825  HH  TYR    85      28.310  33.290  46.920  1.00  0.00           H
ATOM    826  C   TYR    85      34.100  29.850  49.800  1.00  0.00           C
ATOM    827  O   TYR    85      34.090  31.030  49.480  1.00  0.00           O
ATOM    828  N   LEU    86      35.070  28.960  49.590  1.00  0.00           N
ATOM    829  H   LEU    86      35.010  27.990  49.830  1.00  0.00           H
ATOM    830  CA  LEU    86      36.280  29.420  48.900  1.00  0.00           C
ATOM    831  CB  LEU    86      37.520  29.310  49.790  1.00  0.00           C
ATOM    832  CG  LEU    86      38.710  30.120  49.270  1.00  0.00           C
ATOM    833  CD1 LEU    86      38.750  31.540  49.850  1.00  0.00           C
ATOM    834  CD2 LEU    86      39.920  29.410  49.870  1.00  0.00           C
ATOM    835  C   LEU    86      36.380  28.570  47.640  1.00  0.00           C
ATOM    836  O   LEU    86      36.670  27.370  47.650  1.00  0.00           O
ATOM    837  N   ALA    87      36.470  29.240  46.490  1.00  0.00           N
ATOM    838  H   ALA    87      36.580  30.230  46.400  1.00  0.00           H
ATOM    839  CA  ALA    87      36.390  28.610  45.170  1.00  0.00           C
ATOM    840  CB  ALA    87      35.180  29.160  44.400  1.00  0.00           C
ATOM    841  C   ALA    87      37.700  28.780  44.390  1.00  0.00           C
ATOM    842  O   ALA    87      38.460  27.830  44.270  1.00  0.00           O
ATOM    843  N   ALA    88      38.070  30.040  44.160  1.00  0.00           N
ATOM    844  H   ALA    88      37.590  30.820  44.560  1.00  0.00           H
ATOM    845  CA  ALA    88      39.230  30.460  43.360  1.00  0.00           C
ATOM    846  CB  ALA    88      38.750  30.870  41.960  1.00  0.00           C
ATOM    847  C   ALA    88      40.110  31.510  44.030  1.00  0.00           C
ATOM    848  O   ALA    88      41.300  31.190  44.160  1.00  0.00           O
ATOM    849  N   ALA    89      39.580  32.700  44.290  1.00  0.00           N
ATOM    850  H   ALA    89      38.650  32.690  44.660  1.00  0.00           H
ATOM    851  CA  ALA    89      40.350  33.920  44.580  1.00  0.00           C
ATOM    852  CB  ALA    89      40.020  35.100  43.660  1.00  0.00           C
ATOM    853  C   ALA    89      40.280  34.240  46.070  1.00  0.00           C
ATOM    854  O   ALA    89      41.320  34.100  46.710  1.00  0.00           O
ATOM    855  N   GLY    90      39.110  34.640  46.560  1.00  0.00           N
ATOM    856  H   GLY    90      38.310  34.670  45.950  1.00  0.00           H
ATOM    857  CA  GLY    90      38.920  35.240  47.880  1.00  0.00           C
ATOM    858  C   GLY    90      37.600  35.970  48.130  1.00  0.00           C
ATOM    859  O   GLY    90      37.480  36.830  49.000  1.00  0.00           O
ATOM    860  N   LEU    91      36.620  35.630  47.290  1.00  0.00           N
ATOM    861  H   LEU    91      36.710  34.840  46.670  1.00  0.00           H
ATOM    862  CA  LEU    91      35.400  36.430  47.160  1.00  0.00           C
ATOM    863  CB  LEU    91      35.180  36.760  45.680  1.00  0.00           C
ATOM    864  CG  LEU    91      36.130  37.880  45.250  1.00  0.00           C
ATOM    865  CD1 LEU    91      36.030  38.050  43.730  1.00  0.00           C
ATOM    866  CD2 LEU    91      35.820  39.140  46.050  1.00  0.00           C
ATOM    867  C   LEU    91      34.210  35.600  47.660  1.00  0.00           C
ATOM    868  O   LEU    91      33.420  35.000  46.940  1.00  0.00           O
ATOM    869  N   VAL    92      34.080  35.660  48.990  1.00  0.00           N
ATOM    870  H   VAL    92      34.460  36.450  49.460  1.00  0.00           H
ATOM    871  CA  VAL    92      33.270  34.690  49.750  1.00  0.00           C
ATOM    872  CB  VAL    92      34.240  34.260  50.860  1.00  0.00           C
ATOM    873  CG1 VAL    92      33.590  33.250  51.810  1.00  0.00           C
ATOM    874  CG2 VAL    92      35.410  33.510  50.210  1.00  0.00           C
ATOM    875  C   VAL    92      32.000  35.320  50.320  1.00  0.00           C
ATOM    876  O   VAL    92      32.020  36.270  51.090  1.00  0.00           O
ATOM    877  N   GLY    93      30.890  34.690  49.930  1.00  0.00           N
ATOM    878  H   GLY    93      30.900  34.000  49.210  1.00  0.00           H
ATOM    879  CA  GLY    93      29.580  35.120  50.430  1.00  0.00           C
ATOM    880  C   GLY    93      29.220  34.140  51.550  1.00  0.00           C
ATOM    881  O   GLY    93      29.330  32.930  51.350  1.00  0.00           O
ATOM    882  N   VAL    94      29.270  34.620  52.790  1.00  0.00           N
ATOM    883  H   VAL    94      29.350  35.600  52.940  1.00  0.00           H
ATOM    884  CA  VAL    94      28.910  33.840  53.990  1.00  0.00           C
ATOM    885  CB  VAL    94      29.530  34.280  55.320  1.00  0.00           C
ATOM    886  CG1 VAL    94      29.470  33.170  56.360  1.00  0.00           C
ATOM    887  CG2 VAL    94      30.880  34.980  55.130  1.00  0.00           C
ATOM    888  C   VAL    94      27.410  34.020  54.220  1.00  0.00           C
ATOM    889  O   VAL    94      27.010  35.080  54.710  1.00  0.00           O
ATOM    890  N   ALA    95      26.620  33.020  53.840  1.00  0.00           N
ATOM    891  H   ALA    95      27.020  32.110  53.700  1.00  0.00           H
ATOM    892  CA  ALA    95      25.170  33.040  54.040  1.00  0.00           C
ATOM    893  CB  ALA    95      24.600  33.330  52.650  1.00  0.00           C
ATOM    894  C   ALA    95      24.680  31.660  54.480  1.00  0.00           C
ATOM    895  O   ALA    95      25.570  30.910  54.860  1.00  0.00           O
ATOM    896  N   ALA    96      23.470  31.680  55.040  1.00  0.00           N
ATOM    897  H   ALA    96      23.100  32.570  55.330  1.00  0.00           H
ATOM    898  CA  ALA    96      22.770  30.500  55.560  1.00  0.00           C
ATOM    899  CB  ALA    96      21.870  30.800  56.750  1.00  0.00           C
ATOM    900  C   ALA    96      22.020  29.630  54.550  1.00  0.00           C
ATOM    901  O   ALA    96      21.220  30.080  53.730  1.00  0.00           O
ATOM    902  N   TYR    97      22.660  28.500  54.270  1.00  0.00           N
ATOM    903  H   TYR    97      23.620  28.300  54.490  1.00  0.00           H
ATOM    904  CA  TYR    97      21.880  27.420  53.650  1.00  0.00           C
ATOM    905  CB  TYR    97      22.730  26.250  53.160  1.00  0.00           C
ATOM    906  CG  TYR    97      23.620  25.550  54.190  1.00  0.00           C
ATOM    907  CD1 TYR    97      24.960  25.830  54.440  1.00  0.00           C
ATOM    908  HD1 TYR    97      25.460  26.450  53.700  1.00  0.00           H
ATOM    909  CD2 TYR    97      22.990  24.570  54.950  1.00  0.00           C
ATOM    910  HD2 TYR    97      21.920  24.360  54.910  1.00  0.00           H
ATOM    911  CE1 TYR    97      25.690  25.230  55.460  1.00  0.00           C
ATOM    912  HE1 TYR    97      26.730  25.520  55.540  1.00  0.00           H
ATOM    913  CE2 TYR    97      23.730  23.880  55.910  1.00  0.00           C
ATOM    914  HE2 TYR    97      23.290  22.970  56.330  1.00  0.00           H
ATOM    915  CZ  TYR    97      25.050  24.220  56.180  1.00  0.00           C
ATOM    916  OH  TYR    97      25.750  23.190  56.710  1.00  0.00           O
ATOM    917  HH  TYR    97      26.510  22.810  56.180  1.00  0.00           H
ATOM    918  C   TYR    97      20.650  26.970  54.450  1.00  0.00           C
ATOM    919  O   TYR    97      19.760  26.420  53.790  1.00  0.00           O
ATOM    920  N   ALA    98      20.830  26.850  55.760  1.00  0.00           N
ATOM    921  H   ALA    98      21.700  27.030  56.210  1.00  0.00           H
ATOM    922  CA  ALA    98      19.750  26.250  56.560  1.00  0.00           C
ATOM    923  CB  ALA    98      20.390  25.190  57.460  1.00  0.00           C
ATOM    924  C   ALA    98      19.110  27.370  57.380  1.00  0.00           C
ATOM    925  O   ALA    98      19.610  27.700  58.460  1.00  0.00           O
ATOM    926  N   ALA    99      17.850  27.610  57.050  1.00  0.00           N
ATOM    927  H   ALA    99      17.280  26.870  56.690  1.00  0.00           H
ATOM    928  CA  ALA    99      17.110  28.780  57.540  1.00  0.00           C
ATOM    929  CB  ALA    99      16.150  29.160  56.410  1.00  0.00           C
ATOM    930  C   ALA    99      16.450  28.700  58.910  1.00  0.00           C
ATOM    931  O   ALA    99      15.440  29.350  59.190  1.00  0.00           O
ATOM    932  N   ALA   100      17.290  28.170  59.800  1.00  0.00           N
ATOM    933  H   ALA   100      18.270  28.030  59.650  1.00  0.00           H
ATOM    934  CA  ALA   100      16.820  27.800  61.140  1.00  0.00           C
ATOM    935  CB  ALA   100      17.820  26.870  61.830  1.00  0.00           C
ATOM    936  C   ALA   100      16.640  29.020  62.040  1.00  0.00           C
ATOM    937  O   ALA   100      17.550  29.830  62.180  1.00  0.00           O
ATOM    938  N   GLY   101      15.470  28.930  62.680  1.00  0.00           N
ATOM    939  H   GLY   101      15.050  28.060  62.950  1.00  0.00           H
ATOM    940  CA  GLY   101      14.840  30.020  63.440  1.00  0.00           C
ATOM    941  C   GLY   101      14.600  31.250  62.580  1.00  0.00           C
ATOM    942  O   GLY   101      13.480  31.440  62.120  1.00  0.00           O
ATOM    943  N   LEU   102      15.450  32.240  62.850  1.00  0.00           N
ATOM    944  H   LEU   102      16.030  32.270  63.670  1.00  0.00           H
ATOM    945  CA  LEU   102      15.440  33.400  61.950  1.00  0.00           C
ATOM    946  CB  LEU   102      14.810  34.580  62.700  1.00  0.00           C
ATOM    947  CG  LEU   102      14.000  35.550  61.840  1.00  0.00           C
ATOM    948  CD1 LEU   102      12.790  34.740  61.370  1.00  0.00           C
ATOM    949  CD2 LEU   102      13.410  36.730  62.620  1.00  0.00           C
ATOM    950  C   LEU   102      16.840  33.690  61.400  1.00  0.00           C
ATOM    951  O   LEU   102      17.740  33.730  62.240  1.00  0.00           O
ATOM    952  N   VAL   103      16.950  33.940  60.100  1.00  0.00           N
ATOM    953  H   VAL   103      16.090  34.040  59.590  1.00  0.00           H
ATOM    954  CA  VAL   103      18.290  34.160  59.540  1.00  0.00           C
ATOM    955  CB  VAL   103      18.670  33.180  58.430  1.00  0.00           C
ATOM    956  CG1 VAL   103      18.810  31.780  59.030  1.00  0.00           C
ATOM    957  CG2 VAL   103      17.600  33.100  57.340  1.00  0.00           C
ATOM    958  C   VAL   103      18.480  35.600  59.050  1.00  0.00           C
ATOM    959  O   VAL   103      17.800  36.110  58.170  1.00  0.00           O
ATOM    960  N   GLY   104      19.360  36.340  59.720  1.00  0.00           N
ATOM    961  H   GLY   104      19.890  35.950  60.470  1.00  0.00           H
ATOM    962  CA  GLY   104      19.620  37.780  59.590  1.00  0.00           C
ATOM    963  C   GLY   104      21.030  38.130  59.110  1.00  0.00           C
ATOM    964  O   GLY   104      21.200  38.350  57.920  1.00  0.00           O
ATOM    965  N   VAL   105      21.880  38.490  60.080  1.00  0.00           N
ATOM    966  H   VAL   105      21.590  38.240  61.000  1.00  0.00           H
ATOM    967  CA  VAL   105      23.250  39.000  60.000  1.00  0.00           C
ATOM    968  CB  VAL   105      23.810  39.500  61.330  1.00  0.00           C
ATOM    969  CG1 VAL   105      25.310  39.820  61.310  1.00  0.00           C
ATOM    970  CG2 VAL   105      23.090  40.790  61.720  1.00  0.00           C
ATOM    971  C   VAL   105      24.180  37.980  59.330  1.00  0.00           C
ATOM    972  O   VAL   105      24.530  36.940  59.890  1.00  0.00           O
ATOM    973  N   LEU   106      24.580  38.380  58.130  1.00  0.00           N
ATOM    974  H   LEU   106      24.340  39.280  57.770  1.00  0.00           H
ATOM    975  CA  LEU   106      25.420  37.670  57.150  1.00  0.00           C
ATOM    976  CB  LEU   106      24.560  36.880  56.160  1.00  0.00           C
ATOM    977  CG  LEU   106      23.780  35.730  56.790  1.00  0.00           C
ATOM    978  CD1 LEU   106      22.540  35.320  55.990  1.00  0.00           C
ATOM    979  CD2 LEU   106      24.660  34.520  57.090  1.00  0.00           C
ATOM    980  C   LEU   106      26.440  38.630  56.540  1.00  0.00           C
ATOM    981  O   LEU   106      26.610  39.750  57.030  1.00  0.00           O
ATOM    982  N   ALA   107      27.210  38.120  55.580  1.00  0.00           N
ATOM    983  H   ALA   107      27.110  37.170  55.290  1.00  0.00           H
ATOM    984  CA  ALA   107      28.310  38.880  54.960  1.00  0.00           C
ATOM    985  CB  ALA   107      29.420  39.350  55.900  1.00  0.00           C
ATOM    986  C   ALA   107      28.880  38.340  53.650  1.00  0.00           C
ATOM    987  O   ALA   107      28.920  37.130  53.430  1.00  0.00           O
ATOM    988  N   ALA   108      29.140  39.230  52.710  1.00  0.00           N
ATOM    989  H   ALA   108      28.760  40.160  52.770  1.00  0.00           H
ATOM    990  CA  ALA   108      29.870  39.140  51.440  1.00  0.00           C
ATOM    991  CB  ALA   108      29.000  39.790  50.360  1.00  0.00           C
ATOM    992  C   ALA   108      31.260  39.760  51.630  1.00  0.00           C
ATOM    993  O   ALA   108      31.290  40.970  51.840  1.00  0.00           O
ATOM    994  N   TYR   109      32.330  38.960  51.620  1.00  0.00           N
ATOM    995  H   TYR   109      32.290  37.990  51.390  1.00  0.00           H
ATOM    996  CA  TYR   109      33.680  39.510  51.800  1.00  0.00           C
ATOM    997  CB  TYR   109      34.350  38.710  52.920  1.00  0.00           C
ATOM    998  CG  TYR   109      35.870  38.770  52.820  1.00  0.00           C
ATOM    999  CD1 TYR   109      36.490  37.800  52.030  1.00  0.00           C
ATOM   1000  HD1 TYR   109      35.960  37.170  51.330  1.00  0.00           H
ATOM   1001  CD2 TYR   109      36.520  39.850  53.410  1.00  0.00           C
ATOM   1002  HD2 TYR   109      35.970  40.660  53.880  1.00  0.00           H
ATOM   1003  CE1 TYR   109      37.870  37.920  51.910  1.00  0.00           C
ATOM   1004  HE1 TYR   109      38.380  37.080  51.440  1.00  0.00           H
ATOM   1005  CE2 TYR   109      37.900  39.950  53.230  1.00  0.00           C
ATOM   1006  HE2 TYR   109      38.510  40.800  53.520  1.00  0.00           H
ATOM   1007  CZ  TYR   109      38.560  39.000  52.470  1.00  0.00           C
ATOM   1008  OH  TYR   109      39.910  39.040  52.520  1.00  0.00           O
ATOM   1009  HH  TYR   109      40.250  38.230  52.040  1.00  0.00           H
ATOM   1010  C   TYR   109      34.420  39.570  50.460  1.00  0.00           C
ATOM   1011  O   TYR   109      34.130  38.790  49.560  1.00  0.00           O
ATOM   1012  N   SER   110      34.850  40.790  50.160  1.00  0.00           N
ATOM   1013  H   SER   110      34.670  41.590  50.740  1.00  0.00           H
ATOM   1014  CA  SER   110      35.600  41.160  48.950  1.00  0.00           C
ATOM   1015  CB  SER   110      35.160  42.540  48.480  1.00  0.00           C
ATOM   1016  OG  SER   110      33.910  42.600  47.780  1.00  0.00           O
ATOM   1017  HG  SER   110      33.300  43.190  48.310  1.00  0.00           H
ATOM   1018  C   SER   110      37.110  41.260  49.210  1.00  0.00           C
ATOM   1019  O   SER   110      37.720  42.250  49.610  1.00  0.00           O
ATOM   1020  N   GLU   111      37.700  40.210  48.640  1.00  0.00           N
ATOM   1021  H   GLU   111      37.140  39.390  48.520  1.00  0.00           H
ATOM   1022  CA  GLU   111      39.140  39.990  48.450  1.00  0.00           C
ATOM   1023  CB  GLU   111      39.570  39.560  47.050  1.00  0.00           C
ATOM   1024  CG  GLU   111      39.530  40.670  46.000  1.00  0.00           C
ATOM   1025  CD  GLU   111      40.300  40.200  44.770  1.00  0.00           C
ATOM   1026  OE1 GLU   111      39.770  39.510  43.870  1.00  0.00           O
ATOM   1027  OE2 GLU   111      41.480  40.610  44.730  1.00  0.00           O
ATOM   1028  C   GLU   111      40.160  40.970  49.040  1.00  0.00           C
ATOM   1029  O   GLU   111      41.110  40.600  49.730  1.00  0.00           O
ATOM   1030  N   GLN   112      40.170  42.210  48.570  1.00  0.00           N
ATOM   1031  H   GLN   112      39.620  42.440  47.770  1.00  0.00           H
ATOM   1032  CA  GLN   112      40.990  43.330  49.070  1.00  0.00           C
ATOM   1033  CB  GLN   112      40.880  44.520  48.110  1.00  0.00           C
ATOM   1034  CG  GLN   112      39.520  45.060  47.650  1.00  0.00           C
ATOM   1035  CD  GLN   112      38.540  45.720  48.620  1.00  0.00           C
ATOM   1036  OE1 GLN   112      37.930  45.020  49.430  1.00  0.00           O
ATOM   1037  NE2 GLN   112      38.300  47.010  48.450  1.00  0.00           N
ATOM   1038 1HE2 GLN   112      38.670  47.570  47.710  1.00  0.00           H
ATOM   1039 2HE2 GLN   112      37.500  47.330  48.950  1.00  0.00           H
ATOM   1040  C   GLN   112      40.780  43.780  50.510  1.00  0.00           C
ATOM   1041  O   GLN   112      41.540  44.620  50.990  1.00  0.00           O
ATOM   1042  N   GLY   113      39.610  43.370  51.010  1.00  0.00           N
ATOM   1043  H   GLY   113      38.910  42.940  50.440  1.00  0.00           H
ATOM   1044  CA  GLY   113      39.320  43.750  52.400  1.00  0.00           C
ATOM   1045  C   GLY   113      37.840  43.740  52.770  1.00  0.00           C
ATOM   1046  O   GLY   113      37.500  43.280  53.860  1.00  0.00           O
ATOM   1047  N   GLU   114      37.000  44.440  52.010  1.00  0.00           N
ATOM   1048  H   GLU   114      37.210  44.680  51.070  1.00  0.00           H
ATOM   1049  CA  GLU   114      35.650  44.790  52.470  1.00  0.00           C
ATOM   1050  CB  GLU   114      34.850  45.690  51.530  1.00  0.00           C
ATOM   1051  CG  GLU   114      35.710  46.770  50.880  1.00  0.00           C
ATOM   1052  CD  GLU   114      35.070  47.820  49.970  1.00  0.00           C
ATOM   1053  OE1 GLU   114      33.890  48.170  50.190  1.00  0.00           O
ATOM   1054  OE2 GLU   114      35.730  48.240  49.000  1.00  0.00           O
ATOM   1055  C   GLU   114      34.760  43.580  52.780  1.00  0.00           C
ATOM   1056  O   GLU   114      34.530  42.640  52.030  1.00  0.00           O
ATOM   1057  N   PHE   115      34.490  43.490  54.080  1.00  0.00           N
ATOM   1058  H   PHE   115      34.820  44.160  54.750  1.00  0.00           H
ATOM   1059  CA  PHE   115      33.410  42.610  54.560  1.00  0.00           C
ATOM   1060  CB  PHE   115      33.730  42.310  56.020  1.00  0.00           C
ATOM   1061  CG  PHE   115      34.610  41.080  56.220  1.00  0.00           C
ATOM   1062  CD1 PHE   115      34.090  39.800  56.250  1.00  0.00           C
ATOM   1063  HD1 PHE   115      33.100  39.610  55.820  1.00  0.00           H
ATOM   1064  CD2 PHE   115      35.960  41.300  56.480  1.00  0.00           C
ATOM   1065  HD2 PHE   115      36.470  42.210  56.170  1.00  0.00           H
ATOM   1066  CE1 PHE   115      34.890  38.680  56.470  1.00  0.00           C
ATOM   1067  HE1 PHE   115      34.570  37.650  56.360  1.00  0.00           H
ATOM   1068  CE2 PHE   115      36.730  40.170  56.730  1.00  0.00           C
ATOM   1069  HE2 PHE   115      37.800  40.260  56.540  1.00  0.00           H
ATOM   1070  CZ  PHE   115      36.240  38.870  56.730  1.00  0.00           C
ATOM   1071  HZ  PHE   115      36.950  38.100  57.030  1.00  0.00           H
ATOM   1072  C   PHE   115      32.070  43.330  54.430  1.00  0.00           C
ATOM   1073  O   PHE   115      31.760  44.230  55.210  1.00  0.00           O
ATOM   1074  N   LYS   116      31.460  43.260  53.250  1.00  0.00           N
ATOM   1075  H   LYS   116      31.900  42.790  52.480  1.00  0.00           H
ATOM   1076  CA  LYS   116      30.100  43.750  53.000  1.00  0.00           C
ATOM   1077  CB  LYS   116      29.530  43.630  51.580  1.00  0.00           C
ATOM   1078  CG  LYS   116      28.900  44.890  50.980  1.00  0.00           C
ATOM   1079  CD  LYS   116      27.830  45.480  51.900  1.00  0.00           C
ATOM   1080  CE  LYS   116      27.390  46.820  51.320  1.00  0.00           C
ATOM   1081  NZ  LYS   116      28.440  47.700  50.800  1.00  0.00           N
ATOM   1082  HZ1 LYS   116      28.070  48.620  50.620  1.00  0.00           H
ATOM   1083  HZ2 LYS   116      29.290  47.870  51.290  1.00  0.00           H
ATOM   1084  HZ3 LYS   116      28.780  47.330  49.940  1.00  0.00           H
ATOM   1085  C   LYS   116      29.100  42.900  53.780  1.00  0.00           C
ATOM   1086  O   LYS   116      28.670  41.800  53.420  1.00  0.00           O
ATOM   1087  N   LEU   117      28.590  43.520  54.840  1.00  0.00           N
ATOM   1088  H   LEU   117      28.570  44.520  54.840  1.00  0.00           H
ATOM   1089  CA  LEU   117      27.520  42.930  55.650  1.00  0.00           C
ATOM   1090  CB  LEU   117      27.310  43.780  56.910  1.00  0.00           C
ATOM   1091  CG  LEU   117      28.490  43.540  57.860  1.00  0.00           C
ATOM   1092  CD1 LEU   117      28.350  44.520  59.030  1.00  0.00           C
ATOM   1093  CD2 LEU   117      28.330  42.170  58.510  1.00  0.00           C
ATOM   1094  C   LEU   117      26.210  42.720  54.890  1.00  0.00           C
ATOM   1095  O   LEU   117      25.700  43.600  54.210  1.00  0.00           O
ATOM   1096  N   LEU   118      25.530  41.660  55.320  1.00  0.00           N
ATOM   1097  H   LEU   118      25.920  41.060  56.010  1.00  0.00           H
ATOM   1098  CA  LEU   118      24.240  41.190  54.790  1.00  0.00           C
ATOM   1099  CB  LEU   118      24.480  39.790  54.210  1.00  0.00           C
ATOM   1100  CG  LEU   118      25.260  39.560  52.920  1.00  0.00           C
ATOM   1101  CD1 LEU   118      25.370  38.050  52.700  1.00  0.00           C
ATOM   1102  CD2 LEU   118      24.500  40.170  51.730  1.00  0.00           C
ATOM   1103  C   LEU   118      23.100  40.960  55.790  1.00  0.00           C
ATOM   1104  O   LEU   118      23.270  40.610  56.950  1.00  0.00           O
ATOM   1105  N   ALA   119      21.940  41.370  55.290  1.00  0.00           N
ATOM   1106  H   ALA   119      21.760  41.490  54.310  1.00  0.00           H
ATOM   1107  CA  ALA   119      20.690  41.490  56.050  1.00  0.00           C
ATOM   1108  CB  ALA   119      20.210  42.940  56.150  1.00  0.00           C
ATOM   1109  C   ALA   119      19.650  40.570  55.400  1.00  0.00           C
ATOM   1110  O   ALA   119      19.030  41.000  54.430  1.00  0.00           O
ATOM   1111  N   ALA   120      19.580  39.330  55.870  1.00  0.00           N
ATOM   1112  H   ALA   120      20.220  38.980  56.560  1.00  0.00           H
ATOM   1113  CA  ALA   120      18.490  38.430  55.460  1.00  0.00           C
ATOM   1114  CB  ALA   120      19.050  37.020  55.670  1.00  0.00           C
ATOM   1115  C   ALA   120      17.220  38.720  56.250  1.00  0.00           C
ATOM   1116  O   ALA   120      17.180  38.840  57.480  1.00  0.00           O
ATOM   1117  N   TYR   121      16.090  38.520  55.570  1.00  0.00           N
ATOM   1118  H   TYR   121      16.110  38.190  54.630  1.00  0.00           H
ATOM   1119  CA  TYR   121      14.820  38.720  56.280  1.00  0.00           C
ATOM   1120  CB  TYR   121      14.180  40.040  55.830  1.00  0.00           C
ATOM   1121  CG  TYR   121      14.270  40.220  54.320  1.00  0.00           C
ATOM   1122  CD1 TYR   121      15.280  40.900  53.630  1.00  0.00           C
ATOM   1123  HD1 TYR   121      16.300  40.890  54.000  1.00  0.00           H
ATOM   1124  CD2 TYR   121      13.030  39.970  53.740  1.00  0.00           C
ATOM   1125  HD2 TYR   121      12.390  39.200  54.190  1.00  0.00           H
ATOM   1126  CE1 TYR   121      15.030  41.260  52.320  1.00  0.00           C
ATOM   1127  HE1 TYR   121      15.790  41.840  51.790  1.00  0.00           H
ATOM   1128  CE2 TYR   121      12.780  40.400  52.450  1.00  0.00           C
ATOM   1129  HE2 TYR   121      11.860  40.030  51.990  1.00  0.00           H
ATOM   1130  CZ  TYR   121      13.800  41.000  51.720  1.00  0.00           C
ATOM   1131  OH  TYR   121      13.660  41.040  50.370  1.00  0.00           O
ATOM   1132  HH  TYR   121      12.750  41.240  50.000  1.00  0.00           H
ATOM   1133  C   TYR   121      13.860  37.530  56.210  1.00  0.00           C
ATOM   1134  O   TYR   121      13.330  37.180  55.160  1.00  0.00           O
ATOM   1135  N   GLY   122      13.820  36.800  57.310  1.00  0.00           N
ATOM   1136  H   GLY   122      14.400  37.020  58.090  1.00  0.00           H
ATOM   1137  CA  GLY   122      12.940  35.660  57.650  1.00  0.00           C
ATOM   1138  C   GLY   122      13.740  34.430  58.090  1.00  0.00           C
ATOM   1139  O   GLY   122      14.720  34.600  58.810  1.00  0.00           O
ATOM   1140  N   GLY   123      13.100  33.280  57.880  1.00  0.00           N
ATOM   1141  H   GLY   123      12.270  33.180  57.340  1.00  0.00           H
ATOM   1142  CA  GLY   123      13.800  32.010  58.150  1.00  0.00           C
ATOM   1143  C   GLY   123      12.640  31.030  58.370  1.00  0.00           C
ATOM   1144  O   GLY   123      11.920  30.580  57.480  1.00  0.00           O
ATOM   1145  N   GLU   124      12.480  30.470  59.570  1.00  0.00           N
ATOM   1146  H   GLU   124      13.100  30.630  60.330  1.00  0.00           H
ATOM   1147  CA  GLU   124      11.470  29.510  60.020  1.00  0.00           C
ATOM   1148  CB  GLU   124      11.970  28.720  61.230  1.00  0.00           C
ATOM   1149  CG  GLU   124      13.050  27.700  60.870  1.00  0.00           C
ATOM   1150  CD  GLU   124      13.130  26.510  61.840  1.00  0.00           C
ATOM   1151  OE1 GLU   124      12.150  25.750  62.010  1.00  0.00           O
ATOM   1152  OE2 GLU   124      14.190  26.380  62.480  1.00  0.00           O
ATOM   1153  C   GLU   124      10.210  30.260  60.440  1.00  0.00           C
ATOM   1154  O   GLU   124       9.070  29.850  60.190  1.00  0.00           O
ATOM   1155  N   ILE   125      10.250  31.480  60.970  1.00  0.00           N
ATOM   1156  H   ILE   125      11.110  31.850  61.310  1.00  0.00           H
ATOM   1157  CA  ILE   125       9.120  32.400  61.190  1.00  0.00           C
ATOM   1158  CB  ILE   125       8.980  32.620  62.700  1.00  0.00           C
ATOM   1159  CG1 ILE   125      10.250  33.200  63.330  1.00  0.00           C
ATOM   1160  CG2 ILE   125       8.380  31.350  63.310  1.00  0.00           C
ATOM   1161  CD  ILE   125      10.190  34.000  64.630  1.00  0.00           C
ATOM   1162  C   ILE   125       9.040  33.690  60.370  1.00  0.00           C
ATOM   1163  O   ILE   125       9.140  34.780  60.930  1.00  0.00           O
ATOM   1164  N   GLY   126       9.260  33.580  59.060  1.00  0.00           N
ATOM   1165  H   GLY   126       9.610  32.730  58.660  1.00  0.00           H
ATOM   1166  CA  GLY   126       9.110  34.630  58.040  1.00  0.00           C
ATOM   1167  C   GLY   126       9.560  34.020  56.710  1.00  0.00           C
ATOM   1168  O   GLY   126      10.380  33.100  56.700  1.00  0.00           O
ATOM   1169  N   ALA   127       9.040  34.460  55.570  1.00  0.00           N
ATOM   1170  H   ALA   127       8.270  35.090  55.660  1.00  0.00           H
ATOM   1171  CA  ALA   127       9.430  34.080  54.210  1.00  0.00           C
ATOM   1172  CB  ALA   127       8.460  34.560  53.130  1.00  0.00           C
ATOM   1173  C   ALA   127      10.800  34.680  53.870  1.00  0.00           C
ATOM   1174  O   ALA   127      10.920  35.900  53.770  1.00  0.00           O
ATOM   1175  N   VAL   128      11.790  33.840  53.600  1.00  0.00           N
ATOM   1176  H   VAL   128      11.620  32.890  53.330  1.00  0.00           H
ATOM   1177  CA  VAL   128      13.210  34.240  53.610  1.00  0.00           C
ATOM   1178  CB  VAL   128      14.180  33.120  53.970  1.00  0.00           C
ATOM   1179  CG1 VAL   128      14.270  32.030  52.890  1.00  0.00           C
ATOM   1180  CG2 VAL   128      15.450  33.770  54.520  1.00  0.00           C
ATOM   1181  C   VAL   128      13.540  34.900  52.270  1.00  0.00           C
ATOM   1182  O   VAL   128      13.420  34.270  51.220  1.00  0.00           O
ATOM   1183  N   ALA   129      14.160  36.070  52.390  1.00  0.00           N
ATOM   1184  H   ALA   129      13.940  36.670  53.160  1.00  0.00           H
ATOM   1185  CA  ALA   129      14.870  36.820  51.350  1.00  0.00           C
ATOM   1186  CB  ALA   129      13.860  37.590  50.490  1.00  0.00           C
ATOM   1187  C   ALA   129      16.060  37.680  51.780  1.00  0.00           C
ATOM   1188  O   ALA   129      16.110  38.240  52.880  1.00  0.00           O
ATOM   1189  N   LEU   130      17.040  37.830  50.900  1.00  0.00           N
ATOM   1190  H   LEU   130      16.840  37.860  49.920  1.00  0.00           H
ATOM   1191  CA  LEU   130      18.360  38.260  51.390  1.00  0.00           C
ATOM   1192  CB  LEU   130      19.360  37.150  51.030  1.00  0.00           C
ATOM   1193  CG  LEU   130      20.810  37.380  51.460  1.00  0.00           C
ATOM   1194  CD1 LEU   130      21.020  37.710  52.940  1.00  0.00           C
ATOM   1195  CD2 LEU   130      21.600  36.150  51.020  1.00  0.00           C
ATOM   1196  C   LEU   130      18.710  39.560  50.680  1.00  0.00           C
ATOM   1197  O   LEU   130      18.500  39.710  49.470  1.00  0.00           O
ATOM   1198  N   ALA   131      19.160  40.530  51.470  1.00  0.00           N
ATOM   1199  H   ALA   131      19.270  40.300  52.440  1.00  0.00           H
ATOM   1200  CA  ALA   131      19.610  41.870  51.050  1.00  0.00           C
ATOM   1201  CB  ALA   131      18.540  42.810  51.610  1.00  0.00           C
ATOM   1202  C   ALA   131      20.970  42.190  51.660  1.00  0.00           C
ATOM   1203  O   ALA   131      21.400  41.650  52.680  1.00  0.00           O
ATOM   1204  N   ALA   132      21.640  43.200  51.090  1.00  0.00           N
ATOM   1205  H   ALA   132      21.340  43.470  50.180  1.00  0.00           H
ATOM   1206  CA  ALA   132      22.890  43.650  51.710  1.00  0.00           C
ATOM   1207  CB  ALA   132      23.860  44.070  50.590  1.00  0.00           C
ATOM   1208  C   ALA   132      22.550  44.840  52.600  1.00  0.00           C
ATOM   1209  O   ALA   132      21.710  45.690  52.290  1.00  0.00           O
ATOM   1210  N   TYR   133      23.400  45.000  53.620  1.00  0.00           N
ATOM   1211  H   TYR   133      24.220  44.430  53.670  1.00  0.00           H
ATOM   1212  CA  TYR   133      23.290  46.080  54.600  1.00  0.00           C
ATOM   1213  CB  TYR   133      23.240  45.440  55.990  1.00  0.00           C
ATOM   1214  CG  TYR   133      23.230  46.480  57.120  1.00  0.00           C
ATOM   1215  CD1 TYR   133      22.220  46.440  58.070  1.00  0.00           C
ATOM   1216  HD1 TYR   133      21.490  45.650  57.920  1.00  0.00           H
ATOM   1217  CD2 TYR   133      24.310  47.310  57.380  1.00  0.00           C
ATOM   1218  HD2 TYR   133      25.230  47.270  56.790  1.00  0.00           H
ATOM   1219  CE1 TYR   133      22.360  47.120  59.280  1.00  0.00           C
ATOM   1220  HE1 TYR   133      21.600  46.890  60.020  1.00  0.00           H
ATOM   1221  CE2 TYR   133      24.500  47.980  58.580  1.00  0.00           C
ATOM   1222  HE2 TYR   133      25.440  48.460  58.870  1.00  0.00           H
ATOM   1223  CZ  TYR   133      23.510  47.860  59.550  1.00  0.00           C
ATOM   1224  OH  TYR   133      23.590  48.330  60.820  1.00  0.00           O
ATOM   1225  HH  TYR   133      22.830  47.960  61.360  1.00  0.00           H
ATOM   1226  C   TYR   133      24.520  46.950  54.370  1.00  0.00           C
ATOM   1227  O   TYR   133      25.660  46.500  54.450  1.00  0.00           O
ATOM   1228  N   ASN   134      24.280  48.240  54.170  1.00  0.00           N
ATOM   1229  H   ASN   134      23.320  48.510  54.250  1.00  0.00           H
ATOM   1230  CA  ASN   134      25.260  49.270  53.800  1.00  0.00           C
ATOM   1231  CB  ASN   134      24.700  50.500  53.080  1.00  0.00           C
ATOM   1232  CG  ASN   134      25.730  51.620  52.870  1.00  0.00           C
ATOM   1233  OD1 ASN   134      26.950  51.450  52.850  1.00  0.00           O
ATOM   1234  ND2 ASN   134      25.270  52.870  52.820  1.00  0.00           N
ATOM   1235 1HD2 ASN   134      24.340  53.070  53.130  1.00  0.00           H
ATOM   1236 2HD2 ASN   134      25.840  53.510  52.320  1.00  0.00           H
ATOM   1237  C   ASN   134      26.200  49.720  54.920  1.00  0.00           C
ATOM   1238  O   ASN   134      27.410  49.530  54.860  1.00  0.00           O
ATOM   1239  N   ARG   135      25.600  50.450  55.860  1.00  0.00           N
ATOM   1240  H   ARG   135      24.630  50.690  55.790  1.00  0.00           H
ATOM   1241  CA  ARG   135      26.190  51.060  57.060  1.00  0.00           C
ATOM   1242  CB  ARG   135      26.950  52.360  56.820  1.00  0.00           C
ATOM   1243  CG  ARG   135      26.210  53.470  56.060  1.00  0.00           C
ATOM   1244  CD  ARG   135      26.810  54.870  56.220  1.00  0.00           C
ATOM   1245  NE  ARG   135      25.890  55.810  55.550  1.00  0.00           N
ATOM   1246  HE  ARG   135      24.940  55.570  55.740  1.00  0.00           H
ATOM   1247  CZ  ARG   135      26.200  56.600  54.510  1.00  0.00           C
ATOM   1248  NH1 ARG   135      27.440  56.780  54.050  1.00  0.00           N
ATOM   1249 1HH1 ARG   135      28.340  56.360  54.190  1.00  0.00           H
ATOM   1250 2HH1 ARG   135      27.490  57.400  53.260  1.00  0.00           H
ATOM   1251  NH2 ARG   135      25.210  57.190  53.830  1.00  0.00           N
ATOM   1252 1HH2 ARG   135      24.260  57.050  54.090  1.00  0.00           H
ATOM   1253 2HH2 ARG   135      25.360  57.790  53.040  1.00  0.00           H
ATOM   1254  C   ARG   135      25.250  51.330  58.230  1.00  0.00           C
ATOM   1255  O   ARG   135      25.660  50.990  59.340  1.00  0.00           O
ATOM   1256  N   ASN   136      24.010  51.790  58.070  1.00  0.00           N
ATOM   1257  H   ASN   136      23.460  51.650  57.250  1.00  0.00           H
ATOM   1258  CA  ASN   136      23.180  52.130  59.230  1.00  0.00           C
ATOM   1259  CB  ASN   136      22.530  53.480  58.950  1.00  0.00           C
ATOM   1260  CG  ASN   136      21.830  53.960  60.230  1.00  0.00           C
ATOM   1261  OD1 ASN   136      20.650  53.730  60.470  1.00  0.00           O
ATOM   1262  ND2 ASN   136      22.610  54.680  61.020  1.00  0.00           N
ATOM   1263 1HD2 ASN   136      23.580  54.820  60.790  1.00  0.00           H
ATOM   1264 2HD2 ASN   136      22.260  54.940  61.920  1.00  0.00           H
ATOM   1265  C   ASN   136      22.050  51.110  59.410  1.00  0.00           C
ATOM   1266  O   ASN   136      21.750  50.600  60.480  1.00  0.00           O
ATOM   1267  N   GLY   137      21.420  50.710  58.310  1.00  0.00           N
ATOM   1268  H   GLY   137      21.660  51.080  57.410  1.00  0.00           H
ATOM   1269  CA  GLY   137      20.200  49.890  58.370  1.00  0.00           C
ATOM   1270  C   GLY   137      19.590  49.720  56.980  1.00  0.00           C
ATOM   1271  O   GLY   137      18.370  49.870  56.890  1.00  0.00           O
ATOM   1272  N   GLU   138      20.390  49.150  56.080  1.00  0.00           N
ATOM   1273  H   GLU   138      21.210  48.670  56.370  1.00  0.00           H
ATOM   1274  CA  GLU   138      20.010  48.990  54.670  1.00  0.00           C
ATOM   1275  CB  GLU   138      21.020  49.710  53.780  1.00  0.00           C
ATOM   1276  CG  GLU   138      21.190  51.210  54.030  1.00  0.00           C
ATOM   1277  CD  GLU   138      21.930  51.640  55.290  1.00  0.00           C
ATOM   1278  OE1 GLU   138      22.770  50.830  55.740  1.00  0.00           O
ATOM   1279  OE2 GLU   138      21.860  52.800  55.760  1.00  0.00           O
ATOM   1280  C   GLU   138      19.800  47.550  54.200  1.00  0.00           C
ATOM   1281  O   GLU   138      20.290  46.570  54.760  1.00  0.00           O
ATOM   1282  N   VAL   139      18.770  47.590  53.360  1.00  0.00           N
ATOM   1283  H   VAL   139      18.290  48.450  53.160  1.00  0.00           H
ATOM   1284  CA  VAL   139      18.180  46.380  52.770  1.00  0.00           C
ATOM   1285  CB  VAL   139      16.800  45.900  53.230  1.00  0.00           C
ATOM   1286  CG1 VAL   139      16.870  45.080  54.520  1.00  0.00           C
ATOM   1287  CG2 VAL   139      15.760  47.010  53.420  1.00  0.00           C
ATOM   1288  C   VAL   139      18.160  46.560  51.250  1.00  0.00           C
ATOM   1289  O   VAL   139      17.240  46.770  50.460  1.00  0.00           O
ATOM   1290  N   ILE   140      19.360  46.330  50.730  1.00  0.00           N
ATOM   1291  H   ILE   140      20.050  45.830  51.260  1.00  0.00           H
ATOM   1292  CA  ILE   140      19.660  46.720  49.340  1.00  0.00           C
ATOM   1293  CB  ILE   140      20.580  47.940  49.180  1.00  0.00           C
ATOM   1294  CG1 ILE   140      21.760  47.840  50.140  1.00  0.00           C
ATOM   1295  CG2 ILE   140      19.660  49.110  49.530  1.00  0.00           C
ATOM   1296  CD  ILE   140      23.010  47.290  49.450  1.00  0.00           C
ATOM   1297  C   ILE   140      20.100  45.550  48.460  1.00  0.00           C
ATOM   1298  O   ILE   140      20.540  44.500  48.920  1.00  0.00           O
ATOM   1299  N   GLY   141      19.710  45.720  47.200  1.00  0.00           N
ATOM   1300  H   GLY   141      19.000  46.370  46.930  1.00  0.00           H
ATOM   1301  CA  GLY   141      20.160  44.850  46.100  1.00  0.00           C
ATOM   1302  C   GLY   141      19.540  43.460  46.200  1.00  0.00           C
ATOM   1303  O   GLY   141      20.260  42.470  46.020  1.00  0.00           O
ATOM   1304  N   LEU   142      18.240  43.440  45.920  1.00  0.00           N
ATOM   1305  H   LEU   142      17.850  44.140  45.320  1.00  0.00           H
ATOM   1306  CA  LEU   142      17.380  42.320  46.340  1.00  0.00           C
ATOM   1307  CB  LEU   142      15.950  42.840  46.420  1.00  0.00           C
ATOM   1308  CG  LEU   142      15.860  44.130  47.230  1.00  0.00           C
ATOM   1309  CD1 LEU   142      14.420  44.610  47.030  1.00  0.00           C
ATOM   1310  CD2 LEU   142      16.060  43.640  48.670  1.00  0.00           C
ATOM   1311  C   LEU   142      17.680  41.110  45.460  1.00  0.00           C
ATOM   1312  O   LEU   142      18.270  40.180  46.020  1.00  0.00           O
ATOM   1313  N   ALA   143      17.550  41.210  44.140  1.00  0.00           N
ATOM   1314  H   ALA   143      17.040  41.980  43.740  1.00  0.00           H
ATOM   1315  CA  ALA   143      17.770  40.160  43.140  1.00  0.00           C
ATOM   1316  CB  ALA   143      17.840  40.980  41.840  1.00  0.00           C
ATOM   1317  C   ALA   143      19.070  39.420  43.410  1.00  0.00           C
ATOM   1318  O   ALA   143      18.950  38.200  43.510  1.00  0.00           O
ATOM   1319  N   ALA   144      20.190  40.130  43.570  1.00  0.00           N
ATOM   1320  H   ALA   144      20.100  41.110  43.430  1.00  0.00           H
ATOM   1321  CA  ALA   144      21.550  39.630  43.830  1.00  0.00           C
ATOM   1322  CB  ALA   144      22.470  40.850  43.790  1.00  0.00           C
ATOM   1323  C   ALA   144      21.810  38.700  45.020  1.00  0.00           C
ATOM   1324  O   ALA   144      22.410  37.630  44.930  1.00  0.00           O
ATOM   1325  N   TYR   145      21.330  39.320  46.090  1.00  0.00           N
ATOM   1326  H   TYR   145      20.990  40.260  46.050  1.00  0.00           H
ATOM   1327  CA  TYR   145      21.500  38.660  47.400  1.00  0.00           C
ATOM   1328  CB  TYR   145      21.640  39.620  48.590  1.00  0.00           C
ATOM   1329  CG  TYR   145      22.900  40.440  48.290  1.00  0.00           C
ATOM   1330  CD1 TYR   145      22.820  41.740  47.800  1.00  0.00           C
ATOM   1331  HD1 TYR   145      21.890  42.290  47.930  1.00  0.00           H
ATOM   1332  CD2 TYR   145      24.130  39.800  48.350  1.00  0.00           C
ATOM   1333  HD2 TYR   145      24.130  38.720  48.490  1.00  0.00           H
ATOM   1334  CE1 TYR   145      23.940  42.360  47.250  1.00  0.00           C
ATOM   1335  HE1 TYR   145      23.850  43.380  46.880  1.00  0.00           H
ATOM   1336  CE2 TYR   145      25.270  40.370  47.790  1.00  0.00           C
ATOM   1337  HE2 TYR   145      26.250  39.890  47.820  1.00  0.00           H
ATOM   1338  CZ  TYR   145      25.130  41.630  47.220  1.00  0.00           C
ATOM   1339  OH  TYR   145      26.180  42.090  46.490  1.00  0.00           O
ATOM   1340  HH  TYR   145      27.030  41.630  46.730  1.00  0.00           H
ATOM   1341  C   TYR   145      20.400  37.630  47.640  1.00  0.00           C
ATOM   1342  O   TYR   145      20.740  36.480  47.900  1.00  0.00           O
ATOM   1343  N   TYR   146      19.320  37.830  46.890  1.00  0.00           N
ATOM   1344  H   TYR   146      19.090  38.670  46.390  1.00  0.00           H
ATOM   1345  CA  TYR   146      18.370  36.720  46.740  1.00  0.00           C
ATOM   1346  CB  TYR   146      17.050  37.220  46.140  1.00  0.00           C
ATOM   1347  CG  TYR   146      15.890  36.250  46.350  1.00  0.00           C
ATOM   1348  CD1 TYR   146      15.510  35.410  45.310  1.00  0.00           C
ATOM   1349  HD1 TYR   146      15.970  35.520  44.320  1.00  0.00           H
ATOM   1350  CD2 TYR   146      15.240  36.270  47.580  1.00  0.00           C
ATOM   1351  HD2 TYR   146      15.480  36.920  48.420  1.00  0.00           H
ATOM   1352  CE1 TYR   146      14.380  34.620  45.480  1.00  0.00           C
ATOM   1353  HE1 TYR   146      14.120  33.960  44.650  1.00  0.00           H
ATOM   1354  CE2 TYR   146      14.080  35.510  47.680  1.00  0.00           C
ATOM   1355  HE2 TYR   146      13.410  35.690  48.530  1.00  0.00           H
ATOM   1356  CZ  TYR   146      13.670  34.650  46.670  1.00  0.00           C
ATOM   1357  OH  TYR   146      12.680  33.760  46.970  1.00  0.00           O
ATOM   1358  HH  TYR   146      12.340  33.540  46.050  1.00  0.00           H
ATOM   1359  C   TYR   146      18.950  35.550  45.950  1.00  0.00           C
ATOM   1360  O   TYR   146      18.710  34.380  46.280  1.00  0.00           O
ATOM   1361  N   ILE   147      19.850  35.850  45.020  1.00  0.00           N
ATOM   1362  H   ILE   147      19.990  36.760  44.640  1.00  0.00           H
ATOM   1363  CA  ILE   147      20.560  34.800  44.270  1.00  0.00           C
ATOM   1364  CB  ILE   147      21.170  35.400  43.000  1.00  0.00           C
ATOM   1365  CG1 ILE   147      20.130  35.880  41.980  1.00  0.00           C
ATOM   1366  CG2 ILE   147      21.930  34.300  42.260  1.00  0.00           C
ATOM   1367  CD  ILE   147      20.600  37.060  41.120  1.00  0.00           C
ATOM   1368  C   ILE   147      21.600  34.010  45.070  1.00  0.00           C
ATOM   1369  O   ILE   147      21.530  32.790  45.160  1.00  0.00           O
ATOM   1370  N   MET   148      22.370  34.710  45.900  1.00  0.00           N
ATOM   1371  H   MET   148      22.630  35.670  45.740  1.00  0.00           H
ATOM   1372  CA  MET   148      23.070  34.040  47.000  1.00  0.00           C
ATOM   1373  CB  MET   148      23.740  35.100  47.880  1.00  0.00           C
ATOM   1374  CG  MET   148      24.990  34.580  48.570  1.00  0.00           C
ATOM   1375  SD  MET   148      25.960  35.910  49.380  1.00  0.00           S
ATOM   1376  CE  MET   148      26.810  36.630  48.000  1.00  0.00           C
ATOM   1377  C   MET   148      22.190  33.170  47.910  1.00  0.00           C
ATOM   1378  O   MET   148      22.590  32.040  48.180  1.00  0.00           O
ATOM   1379  N   LEU   149      21.080  33.760  48.340  1.00  0.00           N
ATOM   1380  H   LEU   149      20.890  34.740  48.450  1.00  0.00           H
ATOM   1381  CA  LEU   149      20.140  32.920  49.100  1.00  0.00           C
ATOM   1382  CB  LEU   149      18.990  33.870  49.430  1.00  0.00           C
ATOM   1383  CG  LEU   149      17.870  33.300  50.310  1.00  0.00           C
ATOM   1384  CD1 LEU   149      18.410  32.820  51.660  1.00  0.00           C
ATOM   1385  CD2 LEU   149      16.870  34.400  50.670  1.00  0.00           C
ATOM   1386  C   LEU   149      19.650  31.590  48.530  1.00  0.00           C
ATOM   1387  O   LEU   149      19.830  30.600  49.240  1.00  0.00           O
ATOM   1388  N   ILE   150      19.140  31.560  47.300  1.00  0.00           N
ATOM   1389  H   ILE   150      19.040  32.400  46.760  1.00  0.00           H
ATOM   1390  CA  ILE   150      18.740  30.320  46.620  1.00  0.00           C
ATOM   1391  CB  ILE   150      17.920  30.470  45.340  1.00  0.00           C
ATOM   1392  CG1 ILE   150      18.370  31.430  44.230  1.00  0.00           C
ATOM   1393  CG2 ILE   150      16.500  30.840  45.780  1.00  0.00           C
ATOM   1394  CD  ILE   150      19.640  31.130  43.440  1.00  0.00           C
ATOM   1395  C   ILE   150      19.990  29.460  46.390  1.00  0.00           C
ATOM   1396  O   ILE   150      19.760  28.250  46.340  1.00  0.00           O
ATOM   1397  N   PHE   151      21.160  30.020  46.120  1.00  0.00           N
ATOM   1398  H   PHE   151      21.290  30.990  45.910  1.00  0.00           H
ATOM   1399  CA  PHE   151      22.450  29.310  46.210  1.00  0.00           C
ATOM   1400  CB  PHE   151      23.660  30.220  46.020  1.00  0.00           C
ATOM   1401  CG  PHE   151      24.940  29.400  46.170  1.00  0.00           C
ATOM   1402  CD1 PHE   151      25.080  28.210  45.460  1.00  0.00           C
ATOM   1403  HD1 PHE   151      24.230  27.760  44.940  1.00  0.00           H
ATOM   1404  CD2 PHE   151      25.950  29.750  47.050  1.00  0.00           C
ATOM   1405  HD2 PHE   151      25.840  30.580  47.750  1.00  0.00           H
ATOM   1406  CE1 PHE   151      26.270  27.490  45.540  1.00  0.00           C
ATOM   1407  HE1 PHE   151      26.340  26.590  44.930  1.00  0.00           H
ATOM   1408  CE2 PHE   151      27.140  29.040  47.140  1.00  0.00           C
ATOM   1409  HE2 PHE   151      27.980  29.670  47.450  1.00  0.00           H
ATOM   1410  CZ  PHE   151      27.300  27.880  46.390  1.00  0.00           C
ATOM   1411  HZ  PHE   151      28.220  27.310  46.490  1.00  0.00           H
ATOM   1412  C   PHE   151      22.600  28.440  47.460  1.00  0.00           C
ATOM   1413  O   PHE   151      22.250  27.260  47.380  1.00  0.00           O
ATOM   1414  N   PHE   152      22.690  29.180  48.560  1.00  0.00           N
ATOM   1415  H   PHE   152      22.900  30.140  48.390  1.00  0.00           H
ATOM   1416  CA  PHE   152      22.810  28.530  49.870  1.00  0.00           C
ATOM   1417  CB  PHE   152      22.910  29.570  50.980  1.00  0.00           C
ATOM   1418  CG  PHE   152      24.430  29.730  51.080  1.00  0.00           C
ATOM   1419  CD1 PHE   152      25.220  29.020  51.980  1.00  0.00           C
ATOM   1420  HD1 PHE   152      24.710  28.130  52.360  1.00  0.00           H
ATOM   1421  CD2 PHE   152      25.020  30.810  50.440  1.00  0.00           C
ATOM   1422  HD2 PHE   152      24.470  31.370  49.680  1.00  0.00           H
ATOM   1423  CE1 PHE   152      26.520  29.420  52.260  1.00  0.00           C
ATOM   1424  HE1 PHE   152      27.090  28.850  52.990  1.00  0.00           H
ATOM   1425  CE2 PHE   152      26.320  31.220  50.710  1.00  0.00           C
ATOM   1426  HE2 PHE   152      26.460  32.230  50.310  1.00  0.00           H
ATOM   1427  CZ  PHE   152      27.120  30.450  51.540  1.00  0.00           C
ATOM   1428  HZ  PHE   152      28.180  30.640  51.710  1.00  0.00           H
ATOM   1429  C   PHE   152      21.660  27.580  50.210  1.00  0.00           C
ATOM   1430  O   PHE   152      21.900  26.380  50.320  1.00  0.00           O
ATOM   1431  N   VAL   153      20.410  28.030  50.280  1.00  0.00           N
ATOM   1432  H   VAL   153      20.240  29.000  50.120  1.00  0.00           H
ATOM   1433  CA  VAL   153      19.290  27.210  50.750  1.00  0.00           C
ATOM   1434  CB  VAL   153      18.010  28.030  50.920  1.00  0.00           C
ATOM   1435  CG1 VAL   153      18.230  29.100  52.000  1.00  0.00           C
ATOM   1436  CG2 VAL   153      17.510  28.700  49.640  1.00  0.00           C
ATOM   1437  C   VAL   153      18.940  26.000  49.870  1.00  0.00           C
ATOM   1438  O   VAL   153      18.020  25.240  50.180  1.00  0.00           O
ATOM   1439  N   LEU   154      19.560  25.970  48.700  1.00  0.00           N
ATOM   1440  H   LEU   154      20.110  26.720  48.330  1.00  0.00           H
ATOM   1441  CA  LEU   154      19.310  24.910  47.710  1.00  0.00           C
ATOM   1442  CB  LEU   154      18.580  25.330  46.440  1.00  0.00           C
ATOM   1443  CG  LEU   154      17.350  26.170  46.790  1.00  0.00           C
ATOM   1444  CD1 LEU   154      16.740  26.810  45.550  1.00  0.00           C
ATOM   1445  CD2 LEU   154      16.330  25.470  47.690  1.00  0.00           C
ATOM   1446  C   LEU   154      20.640  24.200  47.420  1.00  0.00           C
ATOM   1447  O   LEU   154      20.830  23.070  47.860  1.00  0.00           O
ATOM   1448  N   ALA   155      21.450  24.680  46.480  1.00  0.00           N
ATOM   1449  H   ALA   155      21.100  25.360  45.830  1.00  0.00           H
ATOM   1450  CA  ALA   155      22.710  24.060  46.030  1.00  0.00           C
ATOM   1451  CB  ALA   155      23.260  24.830  44.830  1.00  0.00           C
ATOM   1452  C   ALA   155      23.730  23.880  47.160  1.00  0.00           C
ATOM   1453  O   ALA   155      24.380  22.850  47.290  1.00  0.00           O
ATOM   1454  N   ALA   156      23.890  24.890  48.010  1.00  0.00           N
ATOM   1455  H   ALA   156      23.350  25.730  47.940  1.00  0.00           H
ATOM   1456  CA  ALA   156      24.830  24.800  49.130  1.00  0.00           C
ATOM   1457  CB  ALA   156      25.330  26.120  49.730  1.00  0.00           C
ATOM   1458  C   ALA   156      24.280  23.870  50.220  1.00  0.00           C
ATOM   1459  O   ALA   156      25.010  22.940  50.550  1.00  0.00           O
ATOM   1460  N   TYR   157      22.970  23.880  50.450  1.00  0.00           N
ATOM   1461  H   TYR   157      22.470  24.740  50.340  1.00  0.00           H
ATOM   1462  CA  TYR   157      22.170  22.960  51.280  1.00  0.00           C
ATOM   1463  CB  TYR   157      20.700  23.380  51.290  1.00  0.00           C
ATOM   1464  CG  TYR   157      19.810  22.560  52.230  1.00  0.00           C
ATOM   1465  CD1 TYR   157      20.370  22.080  53.410  1.00  0.00           C
ATOM   1466  HD1 TYR   157      21.450  21.940  53.500  1.00  0.00           H
ATOM   1467  CD2 TYR   157      18.440  22.510  52.020  1.00  0.00           C
ATOM   1468  HD2 TYR   157      18.060  22.890  51.070  1.00  0.00           H
ATOM   1469  CE1 TYR   157      19.540  21.470  54.340  1.00  0.00           C
ATOM   1470  HE1 TYR   157      19.960  20.720  55.020  1.00  0.00           H
ATOM   1471  CE2 TYR   157      17.590  21.950  52.970  1.00  0.00           C
ATOM   1472  HE2 TYR   157      16.540  21.720  52.800  1.00  0.00           H
ATOM   1473  CZ  TYR   157      18.170  21.430  54.120  1.00  0.00           C
ATOM   1474  OH  TYR   157      17.350  20.990  55.110  1.00  0.00           O
ATOM   1475  HH  TYR   157      16.430  20.630  54.900  1.00  0.00           H
ATOM   1476  C   TYR   157      22.300  21.510  50.810  1.00  0.00           C
ATOM   1477  O   TYR   157      22.820  20.690  51.560  1.00  0.00           O
ATOM   1478  N   LEU   158      22.310  21.250  49.510  1.00  0.00           N
ATOM   1479  H   LEU   158      22.010  21.960  48.880  1.00  0.00           H
ATOM   1480  CA  LEU   158      22.720  20.000  48.840  1.00  0.00           C
ATOM   1481  CB  LEU   158      22.340  20.020  47.360  1.00  0.00           C
ATOM   1482  CG  LEU   158      20.820  20.220  47.260  1.00  0.00           C
ATOM   1483  CD1 LEU   158      20.360  20.620  45.850  1.00  0.00           C
ATOM   1484  CD2 LEU   158      20.040  18.940  47.550  1.00  0.00           C
ATOM   1485  C   LEU   158      24.200  19.650  49.030  1.00  0.00           C
ATOM   1486  O   LEU   158      24.420  18.450  49.210  1.00  0.00           O
ATOM   1487  N   ALA   159      25.130  20.580  48.900  1.00  0.00           N
ATOM   1488  H   ALA   159      24.830  21.520  48.710  1.00  0.00           H
ATOM   1489  CA  ALA   159      26.570  20.330  49.110  1.00  0.00           C
ATOM   1490  CB  ALA   159      27.340  21.640  48.960  1.00  0.00           C
ATOM   1491  C   ALA   159      26.870  19.880  50.540  1.00  0.00           C
ATOM   1492  O   ALA   159      27.710  19.000  50.730  1.00  0.00           O
ATOM   1493  N   SER   160      26.150  20.540  51.440  1.00  0.00           N
ATOM   1494  H   SER   160      25.670  21.370  51.170  1.00  0.00           H
ATOM   1495  CA  SER   160      26.050  20.090  52.840  1.00  0.00           C
ATOM   1496  CB  SER   160      25.410  21.120  53.760  1.00  0.00           C
ATOM   1497  OG  SER   160      25.870  22.430  53.420  1.00  0.00           O
ATOM   1498  HG  SER   160      26.820  22.430  53.750  1.00  0.00           H
ATOM   1499  C   SER   160      25.470  18.690  53.050  1.00  0.00           C
ATOM   1500  O   SER   160      26.120  17.650  53.120  1.00  0.00           O
ATOM   1501  N   ALA   161      24.160  18.630  52.860  1.00  0.00           N
ATOM   1502  H   ALA   161      23.540  19.260  52.390  1.00  0.00           H
ATOM   1503  CA  ALA   161      23.360  17.480  53.310  1.00  0.00           C
ATOM   1504  CB  ALA   161      22.230  18.080  54.150  1.00  0.00           C
ATOM   1505  C   ALA   161      22.880  16.440  52.310  1.00  0.00           C
ATOM   1506  O   ALA   161      22.480  16.680  51.170  1.00  0.00           O
ATOM   1507  N   ALA   162      22.890  15.240  52.880  1.00  0.00           N
ATOM   1508  H   ALA   162      23.310  15.190  53.790  1.00  0.00           H
ATOM   1509  CA  ALA   162      22.560  14.000  52.150  1.00  0.00           C
ATOM   1510  CB  ALA   162      22.880  12.830  53.080  1.00  0.00           C
ATOM   1511  C   ALA   162      21.140  13.830  51.600  1.00  0.00           C
ATOM   1512  O   ALA   162      20.150  14.300  52.150  1.00  0.00           O
ATOM   1513  N   LEU   163      21.090  12.910  50.640  1.00  0.00           N
ATOM   1514  H   LEU   163      21.910  12.470  50.290  1.00  0.00           H
ATOM   1515  CA  LEU   163      19.780  12.590  50.030  1.00  0.00           C
ATOM   1516  CB  LEU   163      19.900  11.990  48.630  1.00  0.00           C
ATOM   1517  CG  LEU   163      20.590  12.940  47.650  1.00  0.00           C
ATOM   1518  CD1 LEU   163      21.010  12.160  46.400  1.00  0.00           C
ATOM   1519  CD2 LEU   163      19.670  14.140  47.400  1.00  0.00           C
ATOM   1520  C   LEU   163      18.730  11.890  50.880  1.00  0.00           C
ATOM   1521  O   LEU   163      17.510  11.990  50.750  1.00  0.00           O
ATOM   1522  N   GLY   164      19.200  11.150  51.890  1.00  0.00           N
ATOM   1523  H   GLY   164      20.140  10.820  51.980  1.00  0.00           H
ATOM   1524  CA  GLY   164      18.410  10.640  53.020  1.00  0.00           C
ATOM   1525  C   GLY   164      17.660  11.790  53.710  1.00  0.00           C
ATOM   1526  O   GLY   164      16.430  11.780  53.770  1.00  0.00           O
ATOM   1527  N   PRO   165      18.300  12.860  54.170  1.00  0.00           N
ATOM   1528  CA  PRO   165      17.600  14.050  54.680  1.00  0.00           C
ATOM   1529  CB  PRO   165      18.710  14.980  55.160  1.00  0.00           C
ATOM   1530  CG  PRO   165      19.690  14.000  55.820  1.00  0.00           C
ATOM   1531  CD  PRO   165      19.630  12.860  54.790  1.00  0.00           C
ATOM   1532  C   PRO   165      16.750  14.790  53.650  1.00  0.00           C
ATOM   1533  O   PRO   165      15.540  14.930  53.850  1.00  0.00           O
ATOM   1534  N   LEU   166      17.260  14.900  52.430  1.00  0.00           N
ATOM   1535  H   LEU   166      18.090  14.410  52.170  1.00  0.00           H
ATOM   1536  CA  LEU   166      16.690  15.610  51.280  1.00  0.00           C
ATOM   1537  CB  LEU   166      17.740  16.590  50.750  1.00  0.00           C
ATOM   1538  CG  LEU   166      17.990  17.760  51.700  1.00  0.00           C
ATOM   1539  CD1 LEU   166      19.150  17.430  52.630  1.00  0.00           C
ATOM   1540  CD2 LEU   166      18.230  19.090  50.990  1.00  0.00           C
ATOM   1541  C   LEU   166      15.980  14.770  50.220  1.00  0.00           C
ATOM   1542  O   LEU   166      16.690  14.280  49.340  1.00  0.00           O
ATOM   1543  N   ALA   167      14.660  14.620  50.300  1.00  0.00           N
ATOM   1544  H   ALA   167      14.080  15.080  50.980  1.00  0.00           H
ATOM   1545  CA  ALA   167      13.840  13.810  49.380  1.00  0.00           C
ATOM   1546  CB  ALA   167      13.360  12.510  50.020  1.00  0.00           C
ATOM   1547  C   ALA   167      12.710  14.590  48.710  1.00  0.00           C
ATOM   1548  O   ALA   167      12.460  14.480  47.510  1.00  0.00           O
ATOM   1549  N   ALA   168      11.990  15.380  49.510  1.00  0.00           N
ATOM   1550  H   ALA   168      12.100  15.390  50.500  1.00  0.00           H
ATOM   1551  CA  ALA   168      10.920  16.220  48.960  1.00  0.00           C
ATOM   1552  CB  ALA   168       9.710  15.890  49.830  1.00  0.00           C
ATOM   1553  C   ALA   168      11.220  17.720  48.790  1.00  0.00           C
ATOM   1554  O   ALA   168      10.650  18.300  47.870  1.00  0.00           O
ATOM   1555  N   TYR   169      12.130  18.240  49.600  1.00  0.00           N
ATOM   1556  H   TYR   169      12.290  17.730  50.440  1.00  0.00           H
ATOM   1557  CA  TYR   169      12.560  19.650  49.480  1.00  0.00           C
ATOM   1558  CB  TYR   169      13.640  19.730  50.560  1.00  0.00           C
ATOM   1559  CG  TYR   169      13.820  21.200  50.950  1.00  0.00           C
ATOM   1560  CD1 TYR   169      14.900  21.930  50.480  1.00  0.00           C
ATOM   1561  HD1 TYR   169      15.580  21.430  49.780  1.00  0.00           H
ATOM   1562  CD2 TYR   169      12.980  21.680  51.950  1.00  0.00           C
ATOM   1563  HD2 TYR   169      12.310  20.970  52.420  1.00  0.00           H
ATOM   1564  CE1 TYR   169      15.120  23.200  51.000  1.00  0.00           C
ATOM   1565  HE1 TYR   169      15.860  23.850  50.530  1.00  0.00           H
ATOM   1566  CE2 TYR   169      13.160  22.980  52.410  1.00  0.00           C
ATOM   1567  HE2 TYR   169      12.500  23.440  53.150  1.00  0.00           H
ATOM   1568  CZ  TYR   169      14.240  23.720  51.930  1.00  0.00           C
ATOM   1569  OH  TYR   169      14.400  25.010  52.320  1.00  0.00           O
ATOM   1570  HH  TYR   169      15.390  25.110  52.300  1.00  0.00           H
ATOM   1571  C   TYR   169      12.910  20.110  48.070  1.00  0.00           C
ATOM   1572  O   TYR   169      13.690  19.480  47.360  1.00  0.00           O
ATOM   1573  N   HIS   170      12.710  21.420  47.890  1.00  0.00           N
ATOM   1574  H   HIS   170      12.510  22.080  48.610  1.00  0.00           H
ATOM   1575  CA  HIS   170      12.750  22.070  46.570  1.00  0.00           C
ATOM   1576  CB  HIS   170      11.830  23.290  46.520  1.00  0.00           C
ATOM   1577  CG  HIS   170      12.110  24.500  47.420  1.00  0.00           C
ATOM   1578  ND1 HIS   170      12.220  24.450  48.740  1.00  0.00           N
ATOM   1579  CD2 HIS   170      12.130  25.750  46.960  1.00  0.00           C
ATOM   1580  CE1 HIS   170      12.490  25.690  49.140  1.00  0.00           C
ATOM   1581  NE2 HIS   170      12.430  26.460  48.050  1.00  0.00           N
ATOM   1582  HE2 HIS   170      12.740  27.410  48.070  1.00  0.00           H
ATOM   1583  C   HIS   170      14.160  22.440  46.120  1.00  0.00           C
ATOM   1584  O   HIS   170      14.410  23.550  45.640  1.00  0.00           O
ATOM   1585  N   ALA   171      15.120  21.640  46.570  1.00  0.00           N
ATOM   1586  H   ALA   171      14.820  20.860  47.110  1.00  0.00           H
ATOM   1587  CA  ALA   171      16.550  21.940  46.390  1.00  0.00           C
ATOM   1588  CB  ALA   171      17.320  21.120  47.420  1.00  0.00           C
ATOM   1589  C   ALA   171      17.120  21.700  44.980  1.00  0.00           C
ATOM   1590  O   ALA   171      17.090  20.580  44.500  1.00  0.00           O
ATOM   1591  N   THR   172      17.350  22.760  44.200  1.00  0.00           N
ATOM   1592  H   THR   172      16.980  23.640  44.490  1.00  0.00           H
ATOM   1593  CA  THR   172      17.870  22.710  42.830  1.00  0.00           C
ATOM   1594  CB  THR   172      17.030  23.570  41.890  1.00  0.00           C
ATOM   1595  OG1 THR   172      16.840  24.870  42.470  1.00  0.00           O
ATOM   1596  HG1 THR   172      16.140  25.490  42.130  1.00  0.00           H
ATOM   1597  CG2 THR   172      15.710  23.030  41.320  1.00  0.00           C
ATOM   1598  C   THR   172      19.340  23.140  42.780  1.00  0.00           C
ATOM   1599  O   THR   172      19.930  23.580  43.760  1.00  0.00           O
ATOM   1600  N   LEU   173      19.900  22.830  41.610  1.00  0.00           N
ATOM   1601  H   LEU   173      19.390  22.420  40.860  1.00  0.00           H
ATOM   1602  CA  LEU   173      21.240  23.240  41.180  1.00  0.00           C
ATOM   1603  CB  LEU   173      21.670  22.370  40.000  1.00  0.00           C
ATOM   1604  CG  LEU   173      21.990  20.960  40.480  1.00  0.00           C
ATOM   1605  CD1 LEU   173      21.880  20.050  39.260  1.00  0.00           C
ATOM   1606  CD2 LEU   173      23.350  20.970  41.180  1.00  0.00           C
ATOM   1607  C   LEU   173      21.390  24.750  40.970  1.00  0.00           C
ATOM   1608  O   LEU   173      21.730  25.190  39.870  1.00  0.00           O
ATOM   1609  N   THR   174      21.610  25.380  42.120  1.00  0.00           N
ATOM   1610  H   THR   174      21.400  24.890  42.960  1.00  0.00           H
ATOM   1611  CA  THR   174      21.580  26.850  42.090  1.00  0.00           C
ATOM   1612  CB  THR   174      20.660  27.450  43.150  1.00  0.00           C
ATOM   1613  OG1 THR   174      20.860  26.960  44.480  1.00  0.00           O
ATOM   1614  HG1 THR   174      20.370  27.600  45.060  1.00  0.00           H
ATOM   1615  CG2 THR   174      19.230  27.270  42.630  1.00  0.00           C
ATOM   1616  C   THR   174      23.000  27.410  42.230  1.00  0.00           C
ATOM   1617  O   THR   174      23.240  28.500  42.740  1.00  0.00           O
ATOM   1618  N   TYR   175      23.980  26.800  41.580  1.00  0.00           N
ATOM   1619  H   TYR   175      23.920  25.910  41.120  1.00  0.00           H
ATOM   1620  CA  TYR   175      25.390  27.190  41.770  1.00  0.00           C
ATOM   1621  CB  TYR   175      26.400  26.130  41.340  1.00  0.00           C
ATOM   1622  CG  TYR   175      26.530  24.940  42.290  1.00  0.00           C
ATOM   1623  CD1 TYR   175      25.630  23.880  42.300  1.00  0.00           C
ATOM   1624  HD1 TYR   175      24.890  23.870  41.500  1.00  0.00           H
ATOM   1625  CD2 TYR   175      27.580  24.980  43.210  1.00  0.00           C
ATOM   1626  HD2 TYR   175      28.440  25.650  43.170  1.00  0.00           H
ATOM   1627  CE1 TYR   175      25.830  22.860  43.220  1.00  0.00           C
ATOM   1628  HE1 TYR   175      25.160  22.010  43.070  1.00  0.00           H
ATOM   1629  CE2 TYR   175      27.660  24.030  44.210  1.00  0.00           C
ATOM   1630  HE2 TYR   175      28.450  23.950  44.950  1.00  0.00           H
ATOM   1631  CZ  TYR   175      26.820  22.920  44.190  1.00  0.00           C
ATOM   1632  OH  TYR   175      27.120  21.830  44.960  1.00  0.00           O
ATOM   1633  HH  TYR   175      27.890  21.970  45.570  1.00  0.00           H
ATOM   1634  C   TYR   175      25.710  28.550  41.150  1.00  0.00           C
ATOM   1635  O   TYR   175      25.880  28.800  39.960  1.00  0.00           O
ATOM   1636  N   ARG   176      25.660  29.480  42.110  1.00  0.00           N
ATOM   1637  H   ARG   176      25.060  29.220  42.870  1.00  0.00           H
ATOM   1638  CA  ARG   176      25.870  30.910  41.860  1.00  0.00           C
ATOM   1639  CB  ARG   176      24.500  31.580  41.730  1.00  0.00           C
ATOM   1640  CG  ARG   176      23.520  31.250  40.610  1.00  0.00           C
ATOM   1641  CD  ARG   176      24.330  31.550  39.350  1.00  0.00           C
ATOM   1642  NE  ARG   176      23.420  31.290  38.220  1.00  0.00           N
ATOM   1643  HE  ARG   176      22.460  31.530  38.370  1.00  0.00           H
ATOM   1644  CZ  ARG   176      23.870  30.840  37.040  1.00  0.00           C
ATOM   1645  NH1 ARG   176      25.170  30.610  36.840  1.00  0.00           N
ATOM   1646 1HH1 ARG   176      25.870  30.750  37.540  1.00  0.00           H
ATOM   1647 2HH1 ARG   176      25.370  30.300  35.910  1.00  0.00           H
ATOM   1648  NH2 ARG   176      22.880  30.410  36.240  1.00  0.00           N
ATOM   1649 1HH2 ARG   176      21.970  30.310  36.630  1.00  0.00           H
ATOM   1650 2HH2 ARG   176      23.170  30.050  35.350  1.00  0.00           H
ATOM   1651  C   ARG   176      26.610  31.410  43.100  1.00  0.00           C
ATOM   1652  O   ARG   176      26.260  31.290  44.280  1.00  0.00           O
ATOM   1653  N   MET   177      27.740  32.010  42.740  1.00  0.00           N
ATOM   1654  H   MET   177      28.090  31.960  41.800  1.00  0.00           H
ATOM   1655  CA  MET   177      28.760  32.590  43.620  1.00  0.00           C
ATOM   1656  CB  MET   177      30.010  31.710  43.630  1.00  0.00           C
ATOM   1657  CG  MET   177      29.970  30.370  44.360  1.00  0.00           C
ATOM   1658  SD  MET   177      28.920  28.950  43.890  1.00  0.00           S
ATOM   1659  CE  MET   177      29.790  28.520  42.400  1.00  0.00           C
ATOM   1660  C   MET   177      29.360  33.950  43.230  1.00  0.00           C
ATOM   1661  O   MET   177      29.400  34.490  42.120  1.00  0.00           O
ATOM   1662  N   LEU   178      29.890  34.500  44.320  1.00  0.00           N
ATOM   1663  H   LEU   178      29.510  34.180  45.190  1.00  0.00           H
ATOM   1664  CA  LEU   178      30.760  35.670  44.440  1.00  0.00           C
ATOM   1665  CB  LEU   178      30.740  36.180  45.880  1.00  0.00           C
ATOM   1666  CG  LEU   178      31.420  37.530  46.140  1.00  0.00           C
ATOM   1667  CD1 LEU   178      30.540  38.600  45.490  1.00  0.00           C
ATOM   1668  CD2 LEU   178      31.340  37.660  47.660  1.00  0.00           C
ATOM   1669  C   LEU   178      32.160  35.610  43.830  1.00  0.00           C
ATOM   1670  O   LEU   178      32.610  36.410  43.020  1.00  0.00           O
ATOM   1671  N   GLU   179      32.700  34.400  43.990  1.00  0.00           N
ATOM   1672  H   GLU   179      32.120  33.740  44.460  1.00  0.00           H
ATOM   1673  CA  GLU   179      34.010  33.940  43.500  1.00  0.00           C
ATOM   1674  CB  GLU   179      34.180  32.540  44.110  1.00  0.00           C
ATOM   1675  CG  GLU   179      34.840  32.640  45.480  1.00  0.00           C
ATOM   1676  CD  GLU   179      36.370  32.740  45.430  1.00  0.00           C
ATOM   1677  OE1 GLU   179      37.080  31.840  45.910  1.00  0.00           O
ATOM   1678  OE2 GLU   179      36.920  33.760  44.970  1.00  0.00           O
ATOM   1679  C   GLU   179      34.170  33.790  41.990  1.00  0.00           C
ATOM   1680  O   GLU   179      33.160  33.460  41.370  1.00  0.00           O
ATOM   1681  N   PRO   180      35.380  33.880  41.460  1.00  0.00           N
ATOM   1682  CA  PRO   180      35.540  33.770  40.000  1.00  0.00           C
ATOM   1683  CB  PRO   180      36.810  34.530  39.630  1.00  0.00           C
ATOM   1684  CG  PRO   180      36.980  35.510  40.790  1.00  0.00           C
ATOM   1685  CD  PRO   180      36.470  34.710  41.990  1.00  0.00           C
ATOM   1686  C   PRO   180      35.570  32.280  39.630  1.00  0.00           C
ATOM   1687  O   PRO   180      36.600  31.620  39.720  1.00  0.00           O
ATOM   1688  N   THR   181      34.390  31.730  39.340  1.00  0.00           N
ATOM   1689  H   THR   181      33.530  32.220  39.520  1.00  0.00           H
ATOM   1690  CA  THR   181      34.210  30.360  38.850  1.00  0.00           C
ATOM   1691  CB  THR   181      33.220  29.560  39.700  1.00  0.00           C
ATOM   1692  OG1 THR   181      32.110  30.330  40.170  1.00  0.00           O
ATOM   1693  HG1 THR   181      32.210  30.710  41.090  1.00  0.00           H
ATOM   1694  CG2 THR   181      34.030  29.180  40.950  1.00  0.00           C
ATOM   1695  C   THR   181      33.640  30.420  37.430  1.00  0.00           C
ATOM   1696  O   THR   181      32.980  31.360  36.980  1.00  0.00           O
ATOM   1697  N   ARG   182      34.050  29.410  36.670  1.00  0.00           N
ATOM   1698  H   ARG   182      34.900  28.900  36.840  1.00  0.00           H
ATOM   1699  CA  ARG   182      33.400  29.050  35.400  1.00  0.00           C
ATOM   1700  CB  ARG   182      34.470  28.840  34.320  1.00  0.00           C
ATOM   1701  CG  ARG   182      34.080  29.200  32.890  1.00  0.00           C
ATOM   1702  CD  ARG   182      35.150  28.660  31.950  1.00  0.00           C
ATOM   1703  NE  ARG   182      34.630  28.700  30.580  1.00  0.00           N
ATOM   1704  HE  ARG   182      33.770  28.230  30.400  1.00  0.00           H
ATOM   1705  CZ  ARG   182      35.210  29.420  29.600  1.00  0.00           C
ATOM   1706  NH1 ARG   182      36.350  30.090  29.810  1.00  0.00           N
ATOM   1707 1HH1 ARG   182      36.810  30.030  30.700  1.00  0.00           H
ATOM   1708 2HH1 ARG   182      36.880  30.340  29.000  1.00  0.00           H
ATOM   1709  NH2 ARG   182      34.710  29.390  28.360  1.00  0.00           N
ATOM   1710 1HH2 ARG   182      33.860  28.880  28.230  1.00  0.00           H
ATOM   1711 2HH2 ARG   182      35.290  29.480  27.550  1.00  0.00           H
ATOM   1712  C   ARG   182      32.440  27.860  35.420  1.00  0.00           C
ATOM   1713  O   ARG   182      32.740  26.820  36.010  1.00  0.00           O
ATOM   1714  N   VAL   183      31.390  28.030  34.620  1.00  0.00           N
ATOM   1715  H   VAL   183      31.360  28.780  33.970  1.00  0.00           H
ATOM   1716  CA  VAL   183      30.260  27.090  34.550  1.00  0.00           C
ATOM   1717  CB  VAL   183      28.990  27.800  34.090  1.00  0.00           C
ATOM   1718  CG1 VAL   183      28.820  28.020  32.590  1.00  0.00           C
ATOM   1719  CG2 VAL   183      27.790  27.030  34.640  1.00  0.00           C
ATOM   1720  C   VAL   183      30.660  25.920  33.650  1.00  0.00           C
ATOM   1721  O   VAL   183      31.350  26.150  32.650  1.00  0.00           O
ATOM   1722  N   VAL   184      29.990  24.790  33.780  1.00  0.00           N
ATOM   1723  H   VAL   184      29.220  24.670  34.420  1.00  0.00           H
ATOM   1724  CA  VAL   184      30.440  23.550  33.140  1.00  0.00           C
ATOM   1725  CB  VAL   184      30.520  22.490  34.240  1.00  0.00           C
ATOM   1726  CG1 VAL   184      30.850  21.060  33.800  1.00  0.00           C
ATOM   1727  CG2 VAL   184      31.570  23.010  35.230  1.00  0.00           C
ATOM   1728  C   VAL   184      29.440  23.300  32.010  1.00  0.00           C
ATOM   1729  O   VAL   184      29.650  23.390  30.800  1.00  0.00           O
ATOM   1730  N   GLY   185      28.220  22.980  32.450  1.00  0.00           N
ATOM   1731  H   GLY   185      28.030  22.930  33.430  1.00  0.00           H
ATOM   1732  CA  GLY   185      26.990  22.920  31.640  1.00  0.00           C
ATOM   1733  C   GLY   185      25.930  23.910  32.110  1.00  0.00           C
ATOM   1734  O   GLY   185      25.880  24.230  33.300  1.00  0.00           O
ATOM   1735  N   PRO   186      25.410  24.710  31.190  1.00  0.00           N
ATOM   1736  CA  PRO   186      24.080  25.330  31.320  1.00  0.00           C
ATOM   1737  CB  PRO   186      23.870  26.090  30.010  1.00  0.00           C
ATOM   1738  CG  PRO   186      25.260  26.530  29.560  1.00  0.00           C
ATOM   1739  CD  PRO   186      26.120  25.380  30.090  1.00  0.00           C
ATOM   1740  C   PRO   186      22.920  24.380  31.610  1.00  0.00           C
ATOM   1741  O   PRO   186      22.850  23.340  30.950  1.00  0.00           O
ATOM   1742  N   GLY   187      21.920  24.980  32.250  1.00  0.00           N
ATOM   1743  H   GLY   187      21.920  25.950  32.500  1.00  0.00           H
ATOM   1744  CA  GLY   187      20.960  24.150  32.990  1.00  0.00           C
ATOM   1745  C   GLY   187      19.540  24.710  33.130  1.00  0.00           C
ATOM   1746  O   GLY   187      19.320  25.460  34.080  1.00  0.00           O
ATOM   1747  N   PRO   188      18.560  24.070  32.500  1.00  0.00           N
ATOM   1748  CA  PRO   188      17.160  24.510  32.430  1.00  0.00           C
ATOM   1749  CB  PRO   188      16.390  23.580  31.490  1.00  0.00           C
ATOM   1750  CG  PRO   188      17.260  22.320  31.510  1.00  0.00           C
ATOM   1751  CD  PRO   188      18.680  22.850  31.690  1.00  0.00           C
ATOM   1752  C   PRO   188      16.530  24.630  33.820  1.00  0.00           C
ATOM   1753  O   PRO   188      16.780  23.790  34.680  1.00  0.00           O
ATOM   1754  N   GLY   189      16.070  25.820  34.170  1.00  0.00           N
ATOM   1755  H   GLY   189      16.010  26.580  33.520  1.00  0.00           H
ATOM   1756  CA  GLY   189      15.460  26.200  35.450  1.00  0.00           C
ATOM   1757  C   GLY   189      16.640  26.590  36.340  1.00  0.00           C
ATOM   1758  O   GLY   189      17.110  27.710  36.180  1.00  0.00           O
ATOM   1759  N   ALA   190      17.030  25.610  37.160  1.00  0.00           N
ATOM   1760  H   ALA   190      16.550  24.730  37.210  1.00  0.00           H
ATOM   1761  CA  ALA   190      18.260  25.620  37.960  1.00  0.00           C
ATOM   1762  CB  ALA   190      18.080  26.230  39.350  1.00  0.00           C
ATOM   1763  C   ALA   190      18.910  24.230  38.000  1.00  0.00           C
ATOM   1764  O   ALA   190      18.670  23.400  38.870  1.00  0.00           O
ATOM   1765  N   THR   191      19.390  23.860  36.820  1.00  0.00           N
ATOM   1766  H   THR   191      18.950  24.130  35.970  1.00  0.00           H
ATOM   1767  CA  THR   191      20.290  22.690  36.750  1.00  0.00           C
ATOM   1768  CB  THR   191      19.630  21.600  35.910  1.00  0.00           C
ATOM   1769  OG1 THR   191      18.850  21.910  34.750  1.00  0.00           O
ATOM   1770  HG1 THR   191      17.870  21.850  34.890  1.00  0.00           H
ATOM   1771  CG2 THR   191      18.810  20.760  36.890  1.00  0.00           C
ATOM   1772  C   THR   191      21.740  23.000  36.370  1.00  0.00           C
ATOM   1773  O   THR   191      22.280  22.400  35.440  1.00  0.00           O
ATOM   1774  N   LEU   192      22.310  23.890  37.170  1.00  0.00           N
ATOM   1775  H   LEU   192      21.940  24.250  38.030  1.00  0.00           H
ATOM   1776  CA  LEU   192      23.690  24.340  36.950  1.00  0.00           C
ATOM   1777  CB  LEU   192      24.040  25.790  37.290  1.00  0.00           C
ATOM   1778  CG  LEU   192      23.500  26.670  36.160  1.00  0.00           C
ATOM   1779  CD1 LEU   192      24.200  26.380  34.830  1.00  0.00           C
ATOM   1780  CD2 LEU   192      21.970  26.630  36.000  1.00  0.00           C
ATOM   1781  C   LEU   192      24.810  23.410  37.430  1.00  0.00           C
ATOM   1782  O   LEU   192      24.740  22.850  38.520  1.00  0.00           O
ATOM   1783  N   THR   193      25.930  23.440  36.720  1.00  0.00           N
ATOM   1784  H   THR   193      25.960  23.900  35.840  1.00  0.00           H
ATOM   1785  CA  THR   193      27.190  22.790  37.130  1.00  0.00           C
ATOM   1786  CB  THR   193      27.530  21.500  36.380  1.00  0.00           C
ATOM   1787  OG1 THR   193      27.450  21.750  34.980  1.00  0.00           O
ATOM   1788  HG1 THR   193      26.470  21.900  34.860  1.00  0.00           H
ATOM   1789  CG2 THR   193      26.660  20.320  36.800  1.00  0.00           C
ATOM   1790  C   THR   193      28.400  23.730  37.140  1.00  0.00           C
ATOM   1791  O   THR   193      28.490  24.480  36.170  1.00  0.00           O
ATOM   1792  N   TYR   194      28.990  24.030  38.300  1.00  0.00           N
ATOM   1793  H   TYR   194      28.580  23.870  39.190  1.00  0.00           H
ATOM   1794  CA  TYR   194      30.190  24.870  38.430  1.00  0.00           C
ATOM   1795  CB  TYR   194      29.840  26.010  39.390  1.00  0.00           C
ATOM   1796  CG  TYR   194      29.430  27.320  38.720  1.00  0.00           C
ATOM   1797  CD1 TYR   194      28.080  27.530  38.460  1.00  0.00           C
ATOM   1798  HD1 TYR   194      27.310  26.910  38.910  1.00  0.00           H
ATOM   1799  CD2 TYR   194      30.400  28.180  38.250  1.00  0.00           C
ATOM   1800  HD2 TYR   194      31.450  28.090  38.530  1.00  0.00           H
ATOM   1801  CE1 TYR   194      27.690  28.650  37.730  1.00  0.00           C
ATOM   1802  HE1 TYR   194      26.680  28.690  37.320  1.00  0.00           H
ATOM   1803  CE2 TYR   194      30.030  29.300  37.500  1.00  0.00           C
ATOM   1804  HE2 TYR   194      30.800  29.890  37.020  1.00  0.00           H
ATOM   1805  CZ  TYR   194      28.670  29.570  37.360  1.00  0.00           C
ATOM   1806  OH  TYR   194      28.280  30.610  36.570  1.00  0.00           O
ATOM   1807  HH  TYR   194      28.990  31.280  36.360  1.00  0.00           H
ATOM   1808  C   TYR   194      31.510  24.180  38.750  1.00  0.00           C
ATOM   1809  O   TYR   194      31.530  23.010  39.140  1.00  0.00           O
ATOM   1810  N   ARG   195      32.580  24.870  38.380  1.00  0.00           N
ATOM   1811  H   ARG   195      32.500  25.560  37.660  1.00  0.00           H
ATOM   1812  CA  ARG   195      33.960  24.480  38.720  1.00  0.00           C
ATOM   1813  CB  ARG   195      34.860  25.030  37.610  1.00  0.00           C
ATOM   1814  CG  ARG   195      34.900  24.210  36.320  1.00  0.00           C
ATOM   1815  CD  ARG   195      35.800  24.990  35.350  1.00  0.00           C
ATOM   1816  NE  ARG   195      35.770  24.350  34.030  1.00  0.00           N
ATOM   1817  HE  ARG   195      34.850  24.340  33.620  1.00  0.00           H
ATOM   1818  CZ  ARG   195      36.830  23.930  33.330  1.00  0.00           C
ATOM   1819  NH1 ARG   195      38.080  23.980  33.800  1.00  0.00           N
ATOM   1820 1HH1 ARG   195      38.310  24.150  34.760  1.00  0.00           H
ATOM   1821 2HH1 ARG   195      38.850  23.820  33.180  1.00  0.00           H
ATOM   1822  NH2 ARG   195      36.570  23.370  32.140  1.00  0.00           N
ATOM   1823 1HH2 ARG   195      35.630  23.080  31.940  1.00  0.00           H
ATOM   1824 2HH2 ARG   195      37.320  23.170  31.520  1.00  0.00           H
ATOM   1825  C   ARG   195      34.350  25.010  40.100  1.00  0.00           C
ATOM   1826  O   ARG   195      33.840  26.070  40.460  1.00  0.00           O
ATOM   1827  N   MET   196      35.230  24.270  40.760  1.00  0.00           N
ATOM   1828  H   MET   196      35.610  23.440  40.360  1.00  0.00           H
ATOM   1829  CA  MET   196      35.750  24.550  42.110  1.00  0.00           C
ATOM   1830  CB  MET   196      36.350  25.950  42.210  1.00  0.00           C
ATOM   1831  CG  MET   196      37.740  25.920  41.580  1.00  0.00           C
ATOM   1832  SD  MET   196      38.540  27.510  41.180  1.00  0.00           S
ATOM   1833  CE  MET   196      37.760  27.640  39.580  1.00  0.00           C
ATOM   1834  C   MET   196      34.680  24.350  43.190  1.00  0.00           C
ATOM   1835  O   MET   196      34.980  23.770  44.240  1.00  0.00           O
ATOM   1836  N   LEU   197      33.470  24.830  42.930  1.00  0.00           N
ATOM   1837  H   LEU   197      33.270  25.340  42.100  1.00  0.00           H
ATOM   1838  CA  LEU   197      32.250  24.450  43.650  1.00  0.00           C
ATOM   1839  CB  LEU   197      31.600  25.690  44.280  1.00  0.00           C
ATOM   1840  CG  LEU   197      31.840  25.660  45.790  1.00  0.00           C
ATOM   1841  CD1 LEU   197      32.250  27.090  46.140  1.00  0.00           C
ATOM   1842  CD2 LEU   197      30.630  25.280  46.640  1.00  0.00           C
ATOM   1843  C   LEU   197      31.390  23.490  42.830  1.00  0.00           C
ATOM   1844  O   LEU   197      30.410  23.890  42.190  1.00  0.00           O
ATOM   1845  N   GLU   198      31.910  22.270  42.830  1.00  0.00           N
ATOM   1846  H   GLU   198      32.750  22.050  43.320  1.00  0.00           H
ATOM   1847  CA  GLU   198      31.270  21.220  42.020  1.00  0.00           C
ATOM   1848  CB  GLU   198      32.280  20.090  41.820  1.00  0.00           C
ATOM   1849  CG  GLU   198      33.490  20.550  41.010  1.00  0.00           C
ATOM   1850  CD  GLU   198      34.420  19.510  40.380  1.00  0.00           C
ATOM   1851  OE1 GLU   198      33.930  18.940  39.380  1.00  0.00           O
ATOM   1852  OE2 GLU   198      35.540  19.300  40.890  1.00  0.00           O
ATOM   1853  C   GLU   198      29.940  20.710  42.590  1.00  0.00           C
ATOM   1854  O   GLU   198      30.020  20.310  43.750  1.00  0.00           O
ATOM   1855  N   PRO   199      28.840  20.760  41.830  1.00  0.00           N
ATOM   1856  CA  PRO   199      27.590  20.110  42.220  1.00  0.00           C
ATOM   1857  CB  PRO   199      26.630  20.270  41.030  1.00  0.00           C
ATOM   1858  CG  PRO   199      27.170  21.590  40.480  1.00  0.00           C
ATOM   1859  CD  PRO   199      28.690  21.580  40.620  1.00  0.00           C
ATOM   1860  C   PRO   199      27.830  18.640  42.580  1.00  0.00           C
ATOM   1861  O   PRO   199      28.330  17.960  41.680  1.00  0.00           O
ATOM   1862  N   THR   200      27.210  18.100  43.620  1.00  0.00           N
ATOM   1863  H   THR   200      26.780  18.740  44.260  1.00  0.00           H
ATOM   1864  CA  THR   200      27.100  16.690  44.020  1.00  0.00           C
ATOM   1865  CB  THR   200      27.800  16.250  45.300  1.00  0.00           C
ATOM   1866  OG1 THR   200      27.470  14.920  45.700  1.00  0.00           O
ATOM   1867  HG1 THR   200      27.960  14.600  46.510  1.00  0.00           H
ATOM   1868  CG2 THR   200      27.660  17.220  46.480  1.00  0.00           C
ATOM   1869  C   THR   200      25.650  16.180  44.090  1.00  0.00           C
ATOM   1870  O   THR   200      25.300  15.100  43.630  1.00  0.00           O
ATOM   1871  N   ARG   201      24.750  16.900  44.750  1.00  0.00           N
ATOM   1872  H   ARG   201      24.830  17.880  44.900  1.00  0.00           H
ATOM   1873  CA  ARG   201      23.370  16.430  44.960  1.00  0.00           C
ATOM   1874  CB  ARG   201      23.090  16.100  46.430  1.00  0.00           C
ATOM   1875  CG  ARG   201      23.920  14.890  46.880  1.00  0.00           C
ATOM   1876  CD  ARG   201      23.760  14.660  48.380  1.00  0.00           C
ATOM   1877  NE  ARG   201      24.510  15.590  49.230  1.00  0.00           N
ATOM   1878  HE  ARG   201      24.010  16.370  49.610  1.00  0.00           H
ATOM   1879  CZ  ARG   201      25.540  15.200  49.990  1.00  0.00           C
ATOM   1880  NH1 ARG   201      25.990  13.940  50.080  1.00  0.00           N
ATOM   1881 1HH1 ARG   201      25.500  13.210  49.600  1.00  0.00           H
ATOM   1882 2HH1 ARG   201      26.440  13.670  50.920  1.00  0.00           H
ATOM   1883  NH2 ARG   201      26.280  16.040  50.740  1.00  0.00           N
ATOM   1884 1HH2 ARG   201      26.130  17.030  50.750  1.00  0.00           H
ATOM   1885 2HH2 ARG   201      27.100  15.760  51.230  1.00  0.00           H
ATOM   1886  C   ARG   201      22.290  17.360  44.410  1.00  0.00           C
ATOM   1887  O   ARG   201      22.620  18.510  44.130  1.00  0.00           O
ATOM   1888  N   VAL   202      21.080  16.820  44.490  1.00  0.00           N
ATOM   1889  H   VAL   202      20.860  15.870  44.700  1.00  0.00           H
ATOM   1890  CA  VAL   202      19.920  17.590  44.030  1.00  0.00           C
ATOM   1891  CB  VAL   202      20.090  18.090  42.590  1.00  0.00           C
ATOM   1892  CG1 VAL   202      20.340  17.010  41.540  1.00  0.00           C
ATOM   1893  CG2 VAL   202      18.960  19.050  42.210  1.00  0.00           C
ATOM   1894  C   VAL   202      18.560  16.910  44.240  1.00  0.00           C
ATOM   1895  O   VAL   202      18.600  15.730  44.600  1.00  0.00           O
ATOM   1896  N   VAL   203      17.610  17.730  44.670  1.00  0.00           N
ATOM   1897  H   VAL   203      17.760  18.680  44.960  1.00  0.00           H
ATOM   1898  CA  VAL   203      16.230  17.260  44.850  1.00  0.00           C
ATOM   1899  CB  VAL   203      15.690  17.400  46.270  1.00  0.00           C
ATOM   1900  CG1 VAL   203      14.360  16.660  46.440  1.00  0.00           C
ATOM   1901  CG2 VAL   203      16.640  16.980  47.390  1.00  0.00           C
ATOM   1902  C   VAL   203      15.330  17.980  43.850  1.00  0.00           C
ATOM   1903  O   VAL   203      14.860  19.080  44.140  1.00  0.00           O
ATOM   1904  N   ASN   204      15.230  17.500  42.610  1.00  0.00           N
ATOM   1905  H   ASN   204      15.620  16.610  42.370  1.00  0.00           H
ATOM   1906  CA  ASN   204      14.580  18.200  41.500  1.00  0.00           C
ATOM   1907  CB  ASN   204      15.550  19.160  40.790  1.00  0.00           C
ATOM   1908  CG  ASN   204      14.810  20.030  39.770  1.00  0.00           C
ATOM   1909  OD1 ASN   204      15.430  20.570  38.840  1.00  0.00           O
ATOM   1910  ND2 ASN   204      13.630  20.550  40.090  1.00  0.00           N
ATOM   1911 1HD2 ASN   204      13.110  20.380  40.930  1.00  0.00           H
ATOM   1912 2HD2 ASN   204      13.150  21.050  39.370  1.00  0.00           H
ATOM   1913  C   ASN   204      13.880  17.240  40.530  1.00  0.00           C
ATOM   1914  O   ASN   204      14.340  16.110  40.360  1.00  0.00           O
ATOM   1915  N   GLY   205      12.910  17.720  39.770  1.00  0.00           N
ATOM   1916  H   GLY   205      12.680  18.700  39.830  1.00  0.00           H
ATOM   1917  CA  GLY   205      12.280  17.040  38.630  1.00  0.00           C
ATOM   1918  C   GLY   205      10.760  17.110  38.740  1.00  0.00           C
ATOM   1919  O   GLY   205      10.170  17.930  38.040  1.00  0.00           O
ATOM   1920  N   PRO   206      10.190  16.420  39.720  1.00  0.00           N
ATOM   1921  CA  PRO   206       8.770  16.680  39.970  1.00  0.00           C
ATOM   1922  CB  PRO   206       8.490  15.400  40.770  1.00  0.00           C
ATOM   1923  CG  PRO   206       9.490  14.340  40.310  1.00  0.00           C
ATOM   1924  CD  PRO   206      10.750  15.200  40.340  1.00  0.00           C
ATOM   1925  C   PRO   206       8.380  17.870  40.850  1.00  0.00           C
ATOM   1926  O   PRO   206       8.900  18.090  41.940  1.00  0.00           O
ATOM   1927  N   GLY   207       7.550  18.740  40.270  1.00  0.00           N
ATOM   1928  H   GLY   207       7.230  18.540  39.340  1.00  0.00           H
ATOM   1929  CA  GLY   207       6.860  19.800  41.010  1.00  0.00           C
ATOM   1930  C   GLY   207       7.800  20.840  41.610  1.00  0.00           C
ATOM   1931  O   GLY   207       8.680  21.320  40.900  1.00  0.00           O
ATOM   1932  N   PRO   208       7.610  21.130  42.900  1.00  0.00           N
ATOM   1933  CA  PRO   208       8.650  21.760  43.720  1.00  0.00           C
ATOM   1934  CB  PRO   208       8.090  22.780  44.710  1.00  0.00           C
ATOM   1935  CG  PRO   208       6.610  22.780  44.320  1.00  0.00           C
ATOM   1936  CD  PRO   208       6.330  21.520  43.500  1.00  0.00           C
ATOM   1937  C   PRO   208       9.300  20.620  44.500  1.00  0.00           C
ATOM   1938  O   PRO   208       8.680  19.880  45.270  1.00  0.00           O
ATOM   1939  N   GLY   209      10.480  20.270  44.000  1.00  0.00           N
ATOM   1940  H   GLY   209      10.750  20.550  43.080  1.00  0.00           H
ATOM   1941  CA  GLY   209      11.460  19.330  44.570  1.00  0.00           C
ATOM   1942  C   GLY   209      11.180  17.880  44.180  1.00  0.00           C
ATOM   1943  O   GLY   209      11.480  17.320  43.130  1.00  0.00           O
ATOM   1944  N   LYS   210      10.750  17.120  45.190  1.00  0.00           N
ATOM   1945  H   LYS   210      10.620  17.470  46.120  1.00  0.00           H
ATOM   1946  CA  LYS   210      10.250  15.740  45.130  1.00  0.00           C
ATOM   1947  CB  LYS   210       8.850  15.860  44.530  1.00  0.00           C
ATOM   1948  CG  LYS   210       7.920  16.700  45.420  1.00  0.00           C
ATOM   1949  CD  LYS   210       6.680  17.000  44.580  1.00  0.00           C
ATOM   1950  CE  LYS   210       5.820  18.110  45.180  1.00  0.00           C
ATOM   1951  NZ  LYS   210       4.970  17.730  46.310  1.00  0.00           N
ATOM   1952  HZ1 LYS   210       5.460  17.110  46.920  1.00  0.00           H
ATOM   1953  HZ2 LYS   210       4.770  18.590  46.790  1.00  0.00           H
ATOM   1954  HZ3 LYS   210       4.180  17.300  45.880  1.00  0.00           H
ATOM   1955  C   LYS   210      11.130  14.620  44.570  1.00  0.00           C
ATOM   1956  O   LYS   210      10.710  13.490  44.800  1.00  0.00           O
ATOM   1957  N   GLY   211      12.260  14.780  43.890  1.00  0.00           N
ATOM   1958  H   GLY   211      12.430  15.680  43.480  1.00  0.00           H
ATOM   1959  CA  GLY   211      13.150  13.670  43.520  1.00  0.00           C
ATOM   1960  C   GLY   211      14.620  13.680  43.930  1.00  0.00           C
ATOM   1961  O   GLY   211      15.330  14.480  43.320  1.00  0.00           O
ATOM   1962  N   PRO   212      14.980  12.970  44.990  1.00  0.00           N
ATOM   1963  CA  PRO   212      16.380  12.970  45.450  1.00  0.00           C
ATOM   1964  CB  PRO   212      16.310  12.280  46.820  1.00  0.00           C
ATOM   1965  CG  PRO   212      15.210  11.240  46.620  1.00  0.00           C
ATOM   1966  CD  PRO   212      14.180  12.100  45.880  1.00  0.00           C
ATOM   1967  C   PRO   212      17.320  12.330  44.430  1.00  0.00           C
ATOM   1968  O   PRO   212      17.430  11.110  44.400  1.00  0.00           O
ATOM   1969  N   LEU   213      18.070  13.080  43.620  1.00  0.00           N
ATOM   1970  H   LEU   213      18.220  14.040  43.880  1.00  0.00           H
ATOM   1971  CA  LEU   213      18.990  12.430  42.680  1.00  0.00           C
ATOM   1972  CB  LEU   213      18.600  12.680  41.210  1.00  0.00           C
ATOM   1973  CG  LEU   213      19.490  12.370  40.010  1.00  0.00           C
ATOM   1974  CD1 LEU   213      19.660  10.860  39.860  1.00  0.00           C
ATOM   1975  CD2 LEU   213      18.870  12.910  38.720  1.00  0.00           C
ATOM   1976  C   LEU   213      20.420  12.880  42.980  1.00  0.00           C
ATOM   1977  O   LEU   213      20.570  13.980  43.520  1.00  0.00           O
ATOM   1978  N   ARG   214      21.340  11.940  42.820  1.00  0.00           N
ATOM   1979  H   ARG   214      21.020  10.990  42.810  1.00  0.00           H
ATOM   1980  CA  ARG   214      22.780  12.110  43.040  1.00  0.00           C
ATOM   1981  CB  ARG   214      23.330  10.950  43.880  1.00  0.00           C
ATOM   1982  CG  ARG   214      24.480  11.190  44.850  1.00  0.00           C
ATOM   1983  CD  ARG   214      25.770  11.470  44.090  1.00  0.00           C
ATOM   1984  NE  ARG   214      26.770  11.940  45.070  1.00  0.00           N
ATOM   1985  HE  ARG   214      26.560  12.820  45.490  1.00  0.00           H
ATOM   1986  CZ  ARG   214      28.030  11.490  45.120  1.00  0.00           C
ATOM   1987  NH1 ARG   214      28.470  10.510  44.320  1.00  0.00           N
ATOM   1988 1HH1 ARG   214      27.760  10.050  43.770  1.00  0.00           H
ATOM   1989 2HH1 ARG   214      29.450  10.390  44.170  1.00  0.00           H
ATOM   1990  NH2 ARG   214      28.810  11.860  46.140  1.00  0.00           N
ATOM   1991 1HH2 ARG   214      28.480  12.440  46.880  1.00  0.00           H
ATOM   1992 2HH2 ARG   214      29.730  11.470  46.120  1.00  0.00           H
ATOM   1993  C   ARG   214      23.430  12.160  41.660  1.00  0.00           C
ATOM   1994  O   ARG   214      23.600  11.180  40.940  1.00  0.00           O
ATOM   1995  N   ILE   215      24.230  13.220  41.600  1.00  0.00           N
ATOM   1996  H   ILE   215      24.360  13.870  42.350  1.00  0.00           H
ATOM   1997  CA  ILE   215      24.960  13.670  40.400  1.00  0.00           C
ATOM   1998  CB  ILE   215      24.140  14.730  39.660  1.00  0.00           C
ATOM   1999  CG1 ILE   215      23.630  16.020  40.310  1.00  0.00           C
ATOM   2000  CG2 ILE   215      23.000  14.110  38.850  1.00  0.00           C
ATOM   2001  CD  ILE   215      24.670  17.010  40.840  1.00  0.00           C
ATOM   2002  C   ILE   215      26.400  14.160  40.430  1.00  0.00           C
ATOM   2003  O   ILE   215      26.890  14.560  41.490  1.00  0.00           O
ATOM   2004  N   SER   216      27.160  13.900  39.370  1.00  0.00           N
ATOM   2005  H   SER   216      26.710  13.520  38.560  1.00  0.00           H
ATOM   2006  CA  SER   216      28.540  14.410  39.310  1.00  0.00           C
ATOM   2007  CB  SER   216      29.570  13.360  38.880  1.00  0.00           C
ATOM   2008  OG  SER   216      30.880  13.920  38.770  1.00  0.00           O
ATOM   2009  HG  SER   216      31.340  13.270  38.160  1.00  0.00           H
ATOM   2010  C   SER   216      28.690  15.540  38.290  1.00  0.00           C
ATOM   2011  O   SER   216      28.110  15.330  37.230  1.00  0.00           O
ATOM   2012  N   ALA   217      28.770  16.740  38.880  1.00  0.00           N
ATOM   2013  H   ALA   217      28.390  16.850  39.800  1.00  0.00           H
ATOM   2014  CA  ALA   217      29.220  18.000  38.270  1.00  0.00           C
ATOM   2015  CB  ALA   217      30.320  18.610  39.140  1.00  0.00           C
ATOM   2016  C   ALA   217      29.580  18.030  36.790  1.00  0.00           C
ATOM   2017  O   ALA   217      28.660  17.980  35.960  1.00  0.00           O
ATOM   2018  N   SER   218      30.740  17.490  36.450  1.00  0.00           N
ATOM   2019  H   SER   218      31.390  17.180  37.140  1.00  0.00           H
ATOM   2020  CA  SER   218      31.260  17.420  35.070  1.00  0.00           C
ATOM   2021  CB  SER   218      32.750  17.030  35.100  1.00  0.00           C
ATOM   2022  OG  SER   218      33.050  15.810  35.770  1.00  0.00           O
ATOM   2023  HG  SER   218      33.170  15.980  36.750  1.00  0.00           H
ATOM   2024  C   SER   218      30.450  16.580  34.090  1.00  0.00           C
ATOM   2025  O   SER   218      30.020  17.230  33.140  1.00  0.00           O
ATOM   2026  N   SER   219      29.970  15.400  34.460  1.00  0.00           N
ATOM   2027  H   SER   219      30.120  15.200  35.430  1.00  0.00           H
ATOM   2028  CA  SER   219      29.260  14.450  33.590  1.00  0.00           C
ATOM   2029  CB  SER   219      29.270  13.010  34.140  1.00  0.00           C
ATOM   2030  OG  SER   219      28.810  12.070  33.170  1.00  0.00           O
ATOM   2031  HG  SER   219      29.500  11.940  32.460  1.00  0.00           H
ATOM   2032  C   SER   219      27.800  14.860  33.430  1.00  0.00           C
ATOM   2033  O   SER   219      27.310  14.900  32.300  1.00  0.00           O
ATOM   2034  N   ALA   220      27.230  15.450  34.480  1.00  0.00           N
ATOM   2035  H   ALA   220      27.580  15.570  35.410  1.00  0.00           H
ATOM   2036  CA  ALA   220      25.870  16.010  34.450  1.00  0.00           C
ATOM   2037  CB  ALA   220      25.450  16.370  35.870  1.00  0.00           C
ATOM   2038  C   ALA   220      25.610  17.160  33.470  1.00  0.00           C
ATOM   2039  O   ALA   220      24.660  17.140  32.690  1.00  0.00           O
ATOM   2040  N   ALA   221      26.570  18.080  33.480  1.00  0.00           N
ATOM   2041  H   ALA   221      27.350  17.990  34.090  1.00  0.00           H
ATOM   2042  CA  ALA   221      26.690  19.200  32.530  1.00  0.00           C
ATOM   2043  CB  ALA   221      28.120  19.230  32.000  1.00  0.00           C
ATOM   2044  C   ALA   221      25.720  19.430  31.370  1.00  0.00           C
ATOM   2045  O   ALA   221      24.790  20.230  31.520  1.00  0.00           O
ATOM   2046  N   GLN   222      25.790  18.680  30.270  1.00  0.00           N
ATOM   2047  H   GLN   222      26.420  17.910  30.250  1.00  0.00           H
ATOM   2048  CA  GLN   222      24.910  18.990  29.140  1.00  0.00           C
ATOM   2049  CB  GLN   222      25.750  19.320  27.900  1.00  0.00           C
ATOM   2050  CG  GLN   222      26.390  20.710  27.910  1.00  0.00           C
ATOM   2051  CD  GLN   222      25.390  21.850  28.070  1.00  0.00           C
ATOM   2052  OE1 GLN   222      25.060  22.280  29.180  1.00  0.00           O
ATOM   2053  NE2 GLN   222      24.970  22.390  26.930  1.00  0.00           N
ATOM   2054 1HE2 GLN   222      25.210  21.950  26.070  1.00  0.00           H
ATOM   2055 2HE2 GLN   222      24.480  23.260  26.980  1.00  0.00           H
ATOM   2056  C   GLN   222      23.820  17.950  28.880  1.00  0.00           C
ATOM   2057  O   GLN   222      22.740  18.320  28.440  1.00  0.00           O
ATOM   2058  N   ARG   223      24.040  16.720  29.340  1.00  0.00           N
ATOM   2059  H   ARG   223      24.800  16.550  29.950  1.00  0.00           H
ATOM   2060  CA  ARG   223      23.180  15.550  29.130  1.00  0.00           C
ATOM   2061  CB  ARG   223      23.730  14.310  29.830  1.00  0.00           C
ATOM   2062  CG  ARG   223      25.100  13.910  29.290  1.00  0.00           C
ATOM   2063  CD  ARG   223      25.780  12.930  30.250  1.00  0.00           C
ATOM   2064  NE  ARG   223      24.850  11.810  30.480  1.00  0.00           N
ATOM   2065  HE  ARG   223      23.890  12.040  30.320  1.00  0.00           H
ATOM   2066  CZ  ARG   223      25.100  10.610  31.020  1.00  0.00           C
ATOM   2067  NH1 ARG   223      26.270  10.210  31.540  1.00  0.00           N
ATOM   2068 1HH1 ARG   223      27.100  10.770  31.440  1.00  0.00           H
ATOM   2069 2HH1 ARG   223      26.260   9.320  31.980  1.00  0.00           H
ATOM   2070  NH2 ARG   223      24.090   9.760  31.230  1.00  0.00           N
ATOM   2071 1HH2 ARG   223      23.150  10.080  31.070  1.00  0.00           H
ATOM   2072 2HH2 ARG   223      24.300   8.800  31.400  1.00  0.00           H
ATOM   2073  C   ARG   223      21.790  15.910  29.660  1.00  0.00           C
ATOM   2074  O   ARG   223      21.530  16.000  30.860  1.00  0.00           O
ATOM   2075  N   ARG   224      20.870  16.020  28.710  1.00  0.00           N
ATOM   2076  H   ARG   224      21.180  16.340  27.820  1.00  0.00           H
ATOM   2077  CA  ARG   224      19.420  16.210  28.900  1.00  0.00           C
ATOM   2078  CB  ARG   224      18.640  16.230  27.580  1.00  0.00           C
ATOM   2079  CG  ARG   224      18.900  17.540  26.820  1.00  0.00           C
ATOM   2080  CD  ARG   224      18.050  17.380  25.560  1.00  0.00           C
ATOM   2081  NE  ARG   224      18.270  18.600  24.760  1.00  0.00           N
ATOM   2082  HE  ARG   224      17.840  19.410  25.160  1.00  0.00           H
ATOM   2083  CZ  ARG   224      18.740  18.670  23.510  1.00  0.00           C
ATOM   2084  NH1 ARG   224      19.010  17.570  22.800  1.00  0.00           N
ATOM   2085 1HH1 ARG   224      18.790  16.700  23.240  1.00  0.00           H
ATOM   2086 2HH1 ARG   224      19.380  17.580  21.870  1.00  0.00           H
ATOM   2087  NH2 ARG   224      19.090  19.860  23.010  1.00  0.00           N
ATOM   2088 1HH2 ARG   224      18.910  20.720  23.490  1.00  0.00           H
ATOM   2089 2HH2 ARG   224      19.430  20.000  22.080  1.00  0.00           H
ATOM   2090  C   ARG   224      18.850  15.080  29.760  1.00  0.00           C
ATOM   2091  O   ARG   224      19.000  13.870  29.610  1.00  0.00           O
ATOM   2092  N   GLY   225      18.140  15.600  30.760  1.00  0.00           N
ATOM   2093  H   GLY   225      18.210  16.580  30.900  1.00  0.00           H
ATOM   2094  CA  GLY   225      17.350  14.840  31.730  1.00  0.00           C
ATOM   2095  C   GLY   225      15.900  15.270  31.990  1.00  0.00           C
ATOM   2096  O   GLY   225      15.780  16.240  32.740  1.00  0.00           O
ATOM   2097  N   PRO   226      14.870  14.530  31.590  1.00  0.00           N
ATOM   2098  CA  PRO   226      13.470  14.990  31.640  1.00  0.00           C
ATOM   2099  CB  PRO   226      12.560  13.930  31.000  1.00  0.00           C
ATOM   2100  CG  PRO   226      13.520  13.070  30.170  1.00  0.00           C
ATOM   2101  CD  PRO   226      14.890  13.280  30.820  1.00  0.00           C
ATOM   2102  C   PRO   226      13.000  15.120  33.090  1.00  0.00           C
ATOM   2103  O   PRO   226      13.030  14.250  33.950  1.00  0.00           O
ATOM   2104  N   GLY   227      12.430  16.310  33.290  1.00  0.00           N
ATOM   2105  H   GLY   227      12.010  16.840  32.560  1.00  0.00           H
ATOM   2106  CA  GLY   227      12.020  16.740  34.640  1.00  0.00           C
ATOM   2107  C   GLY   227      10.580  17.200  34.470  1.00  0.00           C
ATOM   2108  O   GLY   227      10.340  18.310  33.990  1.00  0.00           O
ATOM   2109  N   PRO   228       9.640  16.420  35.000  1.00  0.00           N
ATOM   2110  CA  PRO   228       8.210  16.750  35.100  1.00  0.00           C
ATOM   2111  CB  PRO   228       7.400  15.560  35.620  1.00  0.00           C
ATOM   2112  CG  PRO   228       8.500  14.730  36.280  1.00  0.00           C
ATOM   2113  CD  PRO   228       9.780  15.040  35.500  1.00  0.00           C
ATOM   2114  C   PRO   228       7.890  17.940  36.010  1.00  0.00           C
ATOM   2115  O   PRO   228       7.590  17.850  37.200  1.00  0.00           O
ATOM   2116  N   GLY   229       7.860  19.080  35.330  1.00  0.00           N
ATOM   2117  H   GLY   229       7.740  19.040  34.340  1.00  0.00           H
ATOM   2118  CA  GLY   229       7.760  20.450  35.880  1.00  0.00           C
ATOM   2119  C   GLY   229       8.970  20.740  36.760  1.00  0.00           C
ATOM   2120  O   GLY   229       8.830  21.100  37.920  1.00  0.00           O
ATOM   2121  N   GLY   230      10.120  20.750  36.080  1.00  0.00           N
ATOM   2122  H   GLY   230      10.050  20.830  35.080  1.00  0.00           H
ATOM   2123  CA  GLY   230      11.430  20.860  36.730  1.00  0.00           C
ATOM   2124  C   GLY   230      12.560  20.160  35.980  1.00  0.00           C
ATOM   2125  O   GLY   230      13.110  19.170  36.460  1.00  0.00           O
ATOM   2126  N   PRO   231      12.960  20.620  34.800  1.00  0.00           N
ATOM   2127  CA  PRO   231      14.010  20.000  33.980  1.00  0.00           C
ATOM   2128  CB  PRO   231      14.100  20.840  32.700  1.00  0.00           C
ATOM   2129  CG  PRO   231      13.490  22.190  33.090  1.00  0.00           C
ATOM   2130  CD  PRO   231      12.460  21.860  34.180  1.00  0.00           C
ATOM   2131  C   PRO   231      15.400  20.010  34.620  1.00  0.00           C
ATOM   2132  O   PRO   231      15.940  20.970  35.170  1.00  0.00           O
ATOM   2133  N   LEU   232      16.070  18.910  34.280  1.00  0.00           N
ATOM   2134  H   LEU   232      15.880  18.470  33.400  1.00  0.00           H
ATOM   2135  CA  LEU   232      17.250  18.360  34.940  1.00  0.00           C
ATOM   2136  CB  LEU   232      16.840  17.060  35.650  1.00  0.00           C
ATOM   2137  CG  LEU   232      17.120  17.170  37.150  1.00  0.00           C
ATOM   2138  CD1 LEU   232      16.530  15.950  37.870  1.00  0.00           C
ATOM   2139  CD2 LEU   232      18.640  17.180  37.340  1.00  0.00           C
ATOM   2140  C   LEU   232      18.420  18.040  34.010  1.00  0.00           C
ATOM   2141  O   LEU   232      18.290  17.890  32.790  1.00  0.00           O
ATOM   2142  N   ARG   233      19.630  18.240  34.530  1.00  0.00           N
ATOM   2143  H   ARG   233      19.770  18.950  35.230  1.00  0.00           H
ATOM   2144  CA  ARG   233      20.830  17.700  33.890  1.00  0.00           C
ATOM   2145  CB  ARG   233      21.810  18.860  33.720  1.00  0.00           C
ATOM   2146  CG  ARG   233      21.200  19.950  32.840  1.00  0.00           C
ATOM   2147  CD  ARG   233      21.170  19.580  31.350  1.00  0.00           C
ATOM   2148  NE  ARG   233      21.920  20.570  30.570  1.00  0.00           N
ATOM   2149  HE  ARG   233      22.810  20.820  30.940  1.00  0.00           H
ATOM   2150  CZ  ARG   233      21.510  20.950  29.350  1.00  0.00           C
ATOM   2151  NH1 ARG   233      20.330  20.600  28.820  1.00  0.00           N
ATOM   2152 1HH1 ARG   233      19.700  20.050  29.360  1.00  0.00           H
ATOM   2153 2HH1 ARG   233      20.080  20.840  27.880  1.00  0.00           H
ATOM   2154  NH2 ARG   233      22.260  21.750  28.580  1.00  0.00           N
ATOM   2155 1HH2 ARG   233      23.060  22.280  28.850  1.00  0.00           H
ATOM   2156 2HH2 ARG   233      22.010  21.890  27.620  1.00  0.00           H
ATOM   2157  C   ARG   233      21.500  16.600  34.710  1.00  0.00           C
ATOM   2158  O   ARG   233      21.440  16.610  35.940  1.00  0.00           O
ATOM   2159  N   ILE   234      21.780  15.550  33.950  1.00  0.00           N
ATOM   2160  H   ILE   234      22.040  15.690  32.990  1.00  0.00           H
ATOM   2161  CA  ILE   234      22.100  14.200  34.450  1.00  0.00           C
ATOM   2162  CB  ILE   234      20.910  13.270  34.210  1.00  0.00           C
ATOM   2163  CG1 ILE   234      20.330  13.290  32.790  1.00  0.00           C
ATOM   2164  CG2 ILE   234      19.760  13.610  35.160  1.00  0.00           C
ATOM   2165  CD  ILE   234      20.980  12.430  31.700  1.00  0.00           C
ATOM   2166  C   ILE   234      23.480  13.650  34.080  1.00  0.00           C
ATOM   2167  O   ILE   234      24.100  13.800  33.030  1.00  0.00           O
ATOM   2168  N   SER   235      24.060  13.070  35.130  1.00  0.00           N
ATOM   2169  H   SER   235      23.610  13.230  36.010  1.00  0.00           H
ATOM   2170  CA  SER   235      25.380  12.420  35.080  1.00  0.00           C
ATOM   2171  CB  SER   235      26.340  12.590  36.260  1.00  0.00           C
ATOM   2172  OG  SER   235      25.550  12.430  37.440  1.00  0.00           O
ATOM   2173  HG  SER   235      24.800  11.790  37.280  1.00  0.00           H
ATOM   2174  C   SER   235      25.490  10.940  34.700  1.00  0.00           C
ATOM   2175  O   SER   235      24.530  10.300  34.270  1.00  0.00           O
ATOM   2176  N   ALA   236      26.730  10.490  34.610  1.00  0.00           N
ATOM   2177  H   ALA   236      27.490  11.090  34.370  1.00  0.00           H
ATOM   2178  CA  ALA   236      27.120   9.070  34.490  1.00  0.00           C
ATOM   2179  CB  ALA   236      28.650   9.090  34.570  1.00  0.00           C
ATOM   2180  C   ALA   236      26.580   8.120  35.550  1.00  0.00           C
ATOM   2181  O   ALA   236      26.450   8.370  36.750  1.00  0.00           O
ATOM   2182  N   SER   237      26.100   6.990  35.040  1.00  0.00           N
ATOM   2183  H   SER   237      26.280   6.730  34.090  1.00  0.00           H
ATOM   2184  CA  SER   237      25.480   5.910  35.830  1.00  0.00           C
ATOM   2185  CB  SER   237      25.550   4.570  35.090  1.00  0.00           C
ATOM   2186  OG  SER   237      26.900   4.280  34.720  1.00  0.00           O
ATOM   2187  HG  SER   237      27.270   4.890  34.030  1.00  0.00           H
ATOM   2188  C   SER   237      26.070   5.630  37.210  1.00  0.00           C
ATOM   2189  O   SER   237      25.250   5.440  38.110  1.00  0.00           O
ATOM   2190  N   SER   238      27.390   5.460  37.280  1.00  0.00           N
ATOM   2191  H   SER   238      27.910   5.470  36.430  1.00  0.00           H
ATOM   2192  CA  SER   238      28.160   5.250  38.500  1.00  0.00           C
ATOM   2193  CB  SER   238      29.660   5.260  38.200  1.00  0.00           C
ATOM   2194  OG  SER   238      30.160   6.470  37.630  1.00  0.00           O
ATOM   2195  HG  SER   238      31.160   6.420  37.580  1.00  0.00           H
ATOM   2196  C   SER   238      27.910   6.210  39.670  1.00  0.00           C
ATOM   2197  O   SER   238      27.910   5.720  40.790  1.00  0.00           O
ATOM   2198  N   ALA   239      27.390   7.410  39.410  1.00  0.00           N
ATOM   2199  H   ALA   239      27.230   7.660  38.460  1.00  0.00           H
ATOM   2200  CA  ALA   239      27.010   8.430  40.400  1.00  0.00           C
ATOM   2201  CB  ALA   239      26.990   9.710  39.560  1.00  0.00           C
ATOM   2202  C   ALA   239      25.740   8.250  41.220  1.00  0.00           C
ATOM   2203  O   ALA   239      25.810   8.720  42.360  1.00  0.00           O
ATOM   2204  N   ALA   240      24.790   7.420  40.790  1.00  0.00           N
ATOM   2205  H   ALA   240      24.950   7.010  39.890  1.00  0.00           H
ATOM   2206  CA  ALA   240      23.590   6.950  41.500  1.00  0.00           C
ATOM   2207  CB  ALA   240      22.480   8.010  41.550  1.00  0.00           C
ATOM   2208  C   ALA   240      23.050   5.710  40.790  1.00  0.00           C
ATOM   2209  O   ALA   240      22.660   5.820  39.620  1.00  0.00           O
ATOM   2210  N   GLN   241      23.370   4.540  41.330  1.00  0.00           N
ATOM   2211  H   GLN   241      24.140   4.520  41.960  1.00  0.00           H
ATOM   2212  CA  GLN   241      22.860   3.210  40.960  1.00  0.00           C
ATOM   2213  CB  GLN   241      23.840   2.120  41.410  1.00  0.00           C
ATOM   2214  CG  GLN   241      25.180   2.390  40.730  1.00  0.00           C
ATOM   2215  CD  GLN   241      26.250   1.500  41.360  1.00  0.00           C
ATOM   2216  OE1 GLN   241      26.310   0.290  41.140  1.00  0.00           O
ATOM   2217  NE2 GLN   241      27.020   2.090  42.270  1.00  0.00           N
ATOM   2218 1HE2 GLN   241      26.900   3.050  42.500  1.00  0.00           H
ATOM   2219 2HE2 GLN   241      27.810   1.620  42.670  1.00  0.00           H
ATOM   2220  C   GLN   241      21.510   2.970  41.660  1.00  0.00           C
ATOM   2221  O   GLN   241      20.570   2.360  41.160  1.00  0.00           O
ATOM   2222  N   ARG   242      21.360   3.510  42.860  1.00  0.00           N
ATOM   2223  H   ARG   242      22.100   4.050  43.270  1.00  0.00           H
ATOM   2224  CA  ARG   242      20.110   3.470  43.630  1.00  0.00           C
ATOM   2225  CB  ARG   242      20.180   2.500  44.810  1.00  0.00           C
ATOM   2226  CG  ARG   242      20.160   1.020  44.440  1.00  0.00           C
ATOM   2227  CD  ARG   242      20.490   0.070  45.590  1.00  0.00           C
ATOM   2228  NE  ARG   242      20.470  -1.390  45.400  1.00  0.00           N
ATOM   2229  HE  ARG   242      19.730  -1.680  44.810  1.00  0.00           H
ATOM   2230  CZ  ARG   242      21.330  -2.290  45.900  1.00  0.00           C
ATOM   2231  NH1 ARG   242      22.400  -1.870  46.590  1.00  0.00           N
ATOM   2232 1HH1 ARG   242      22.690  -0.920  46.700  1.00  0.00           H
ATOM   2233 2HH1 ARG   242      22.970  -2.550  47.050  1.00  0.00           H
ATOM   2234  NH2 ARG   242      21.170  -3.620  45.750  1.00  0.00           N
ATOM   2235 1HH2 ARG   242      20.480  -4.080  45.190  1.00  0.00           H
ATOM   2236 2HH2 ARG   242      21.710  -4.210  46.350  1.00  0.00           H
ATOM   2237  C   ARG   242      19.650   4.830  44.170  1.00  0.00           C
ATOM   2238  O   ARG   242      18.450   5.080  44.250  1.00  0.00           O
ATOM   2239  N   ARG   243      20.550   5.810  44.310  1.00  0.00           N
ATOM   2240  H   ARG   243      21.540   5.690  44.360  1.00  0.00           H
ATOM   2241  CA  ARG   243      20.170   7.160  44.740  1.00  0.00           C
ATOM   2242  CB  ARG   243      21.520   7.650  45.270  1.00  0.00           C
ATOM   2243  CG  ARG   243      21.370   8.510  46.530  1.00  0.00           C
ATOM   2244  CD  ARG   243      20.940   7.780  47.800  1.00  0.00           C
ATOM   2245  NE  ARG   243      19.580   7.230  47.690  1.00  0.00           N
ATOM   2246  HE  ARG   243      18.870   7.900  47.500  1.00  0.00           H
ATOM   2247  CZ  ARG   243      19.210   5.990  48.020  1.00  0.00           C
ATOM   2248  NH1 ARG   243      20.050   5.060  48.510  1.00  0.00           N
ATOM   2249 1HH1 ARG   243      21.040   5.210  48.540  1.00  0.00           H
ATOM   2250 2HH1 ARG   243      19.720   4.190  48.870  1.00  0.00           H
ATOM   2251  NH2 ARG   243      17.940   5.730  47.690  1.00  0.00           N
ATOM   2252 1HH2 ARG   243      17.440   6.460  47.230  1.00  0.00           H
ATOM   2253 2HH2 ARG   243      17.440   4.870  47.730  1.00  0.00           H
ATOM   2254  C   ARG   243      19.450   8.230  43.910  1.00  0.00           C
ATOM   2255  O   ARG   243      19.830   9.380  43.710  1.00  0.00           O
ATOM   2256  N   GLY   244      18.430   7.660  43.270  1.00  0.00           N
ATOM   2257  H   GLY   244      18.160   6.740  43.540  1.00  0.00           H
ATOM   2258  CA  GLY   244      17.630   8.320  42.220  1.00  0.00           C
ATOM   2259  C   GLY   244      16.160   8.010  42.500  1.00  0.00           C
ATOM   2260  O   GLY   244      15.520   7.100  41.990  1.00  0.00           O
ATOM   2261  N   GLY   245      15.540   8.940  43.230  1.00  0.00           N
ATOM   2262  H   GLY   245      16.150   9.660  43.560  1.00  0.00           H
ATOM   2263  CA  GLY   245      14.140   8.980  43.690  1.00  0.00           C
ATOM   2264  C   GLY   245      13.160   9.180  42.530  1.00  0.00           C
ATOM   2265  O   GLY   245      13.440   9.070  41.340  1.00  0.00           O
ATOM   2266  N   PRO   246      12.010   9.750  42.890  1.00  0.00           N
ATOM   2267  CA  PRO   246      10.930   9.940  41.910  1.00  0.00           C
ATOM   2268  CB  PRO   246       9.740  10.420  42.740  1.00  0.00           C
ATOM   2269  CG  PRO   246      10.080   9.990  44.170  1.00  0.00           C
ATOM   2270  CD  PRO   246      11.600  10.090  44.260  1.00  0.00           C
ATOM   2271  C   PRO   246      11.180  10.940  40.780  1.00  0.00           C
ATOM   2272  O   PRO   246      11.840  11.960  40.980  1.00  0.00           O
ATOM   2273  N   GLY   247      10.700  10.550  39.610  1.00  0.00           N
ATOM   2274  H   GLY   247      10.190   9.700  39.490  1.00  0.00           H
ATOM   2275  CA  GLY   247      10.650  11.400  38.410  1.00  0.00           C
ATOM   2276  C   GLY   247      11.870  11.110  37.550  1.00  0.00           C
ATOM   2277  O   GLY   247      11.800  10.080  36.870  1.00  0.00           O
ATOM   2278  N   PRO   248      12.870  11.970  37.410  1.00  0.00           N
ATOM   2279  CA  PRO   248      14.130  11.720  36.690  1.00  0.00           C
ATOM   2280  CB  PRO   248      14.920  13.020  36.770  1.00  0.00           C
ATOM   2281  CG  PRO   248      13.820  14.070  36.910  1.00  0.00           C
ATOM   2282  CD  PRO   248      12.740  13.390  37.760  1.00  0.00           C
ATOM   2283  C   PRO   248      14.940  10.550  37.260  1.00  0.00           C
ATOM   2284  O   PRO   248      15.280   9.700  36.450  1.00  0.00           O
ATOM   2285  N   GLY   249      15.050  10.510  38.590  1.00  0.00           N
ATOM   2286  H   GLY   249      14.530  11.130  39.180  1.00  0.00           H
ATOM   2287  CA  GLY   249      15.910   9.540  39.270  1.00  0.00           C
ATOM   2288  C   GLY   249      15.520   8.060  39.220  1.00  0.00           C
ATOM   2289  O   GLY   249      16.450   7.280  38.980  1.00  0.00           O
ATOM   2290  N   GLU   250      14.220   7.790  39.140  1.00  0.00           N
ATOM   2291  H   GLU   250      13.540   8.300  39.680  1.00  0.00           H
ATOM   2292  CA  GLU   250      13.760   6.440  38.790  1.00  0.00           C
ATOM   2293  CB  GLU   250      12.290   6.320  39.220  1.00  0.00           C
ATOM   2294  CG  GLU   250      11.390   7.220  38.380  1.00  0.00           C
ATOM   2295  CD  GLU   250       9.910   7.000  38.730  1.00  0.00           C
ATOM   2296  OE1 GLU   250       9.350   6.020  38.190  1.00  0.00           O
ATOM   2297  OE2 GLU   250       9.390   7.680  39.630  1.00  0.00           O
ATOM   2298  C   GLU   250      14.010   5.950  37.370  1.00  0.00           C
ATOM   2299  O   GLU   250      14.480   4.820  37.220  1.00  0.00           O
ATOM   2300  N   GLU   251      13.940   6.890  36.430  1.00  0.00           N
ATOM   2301  H   GLU   251      13.280   7.640  36.470  1.00  0.00           H
ATOM   2302  CA  GLU   251      14.310   6.640  35.030  1.00  0.00           C
ATOM   2303  CB  GLU   251      13.900   7.870  34.220  1.00  0.00           C
ATOM   2304  CG  GLU   251      14.270   7.880  32.730  1.00  0.00           C
ATOM   2305  CD  GLU   251      13.540   9.040  32.050  1.00  0.00           C
ATOM   2306  OE1 GLU   251      12.340   8.840  31.770  1.00  0.00           O
ATOM   2307  OE2 GLU   251      14.070  10.170  31.950  1.00  0.00           O
ATOM   2308  C   GLU   251      15.810   6.490  34.760  1.00  0.00           C
ATOM   2309  O   GLU   251      16.220   5.520  34.120  1.00  0.00           O
ATOM   2310  N   PHE   252      16.530   7.380  35.440  1.00  0.00           N
ATOM   2311  H   PHE   252      16.120   8.210  35.810  1.00  0.00           H
ATOM   2312  CA  PHE   252      17.990   7.220  35.540  1.00  0.00           C
ATOM   2313  CB  PHE   252      18.510   8.320  36.460  1.00  0.00           C
ATOM   2314  CG  PHE   252      20.040   8.410  36.390  1.00  0.00           C
ATOM   2315  CD1 PHE   252      20.520   8.980  35.220  1.00  0.00           C
ATOM   2316  HD1 PHE   252      19.860   9.390  34.460  1.00  0.00           H
ATOM   2317  CD2 PHE   252      20.850   7.840  37.360  1.00  0.00           C
ATOM   2318  HD2 PHE   252      20.510   7.260  38.220  1.00  0.00           H
ATOM   2319  CE1 PHE   252      21.900   8.930  35.000  1.00  0.00           C
ATOM   2320  HE1 PHE   252      22.260   9.460  34.120  1.00  0.00           H
ATOM   2321  CE2 PHE   252      22.230   7.900  37.190  1.00  0.00           C
ATOM   2322  HE2 PHE   252      22.950   7.600  37.950  1.00  0.00           H
ATOM   2323  CZ  PHE   252      22.720   8.430  36.000  1.00  0.00           C
ATOM   2324  HZ  PHE   252      23.780   8.240  35.840  1.00  0.00           H
ATOM   2325  C   PHE   252      18.410   5.860  36.090  1.00  0.00           C
ATOM   2326  O   PHE   252      19.040   5.110  35.340  1.00  0.00           O
ATOM   2327  N   ILE   253      17.880   5.400  37.230  1.00  0.00           N
ATOM   2328  H   ILE   253      17.350   6.090  37.710  1.00  0.00           H
ATOM   2329  CA  ILE   253      18.470   4.230  37.910  1.00  0.00           C
ATOM   2330  CB  ILE   253      18.230   4.400  39.410  1.00  0.00           C
ATOM   2331  CG1 ILE   253      16.740   4.320  39.710  1.00  0.00           C
ATOM   2332  CG2 ILE   253      18.820   5.670  40.050  1.00  0.00           C
ATOM   2333  CD  ILE   253      16.430   4.350  41.210  1.00  0.00           C
ATOM   2334  C   ILE   253      18.180   2.910  37.190  1.00  0.00           C
ATOM   2335  O   ILE   253      19.010   2.010  37.180  1.00  0.00           O
ATOM   2336  N   ALA   254      16.990   2.790  36.600  1.00  0.00           N
ATOM   2337  H   ALA   254      16.240   3.450  36.700  1.00  0.00           H
ATOM   2338  CA  ALA   254      16.450   1.700  35.780  1.00  0.00           C
ATOM   2339  CB  ALA   254      15.030   1.970  35.280  1.00  0.00           C
ATOM   2340  C   ALA   254      17.320   1.550  34.530  1.00  0.00           C
ATOM   2341  O   ALA   254      17.550   0.410  34.110  1.00  0.00           O
ATOM   2342  N   LYS   255      17.730   2.630  33.880  1.00  0.00           N
ATOM   2343  H   LYS   255      17.400   3.540  34.110  1.00  0.00           H
ATOM   2344  CA  LYS   255      18.840   2.620  32.910  1.00  0.00           C
ATOM   2345  CB  LYS   255      19.180   4.050  32.480  1.00  0.00           C
ATOM   2346  CG  LYS   255      18.060   4.720  31.690  1.00  0.00           C
ATOM   2347  CD  LYS   255      18.340   5.130  30.240  1.00  0.00           C
ATOM   2348  CE  LYS   255      17.110   5.840  29.680  1.00  0.00           C
ATOM   2349  NZ  LYS   255      17.240   6.230  28.270  1.00  0.00           N
ATOM   2350  HZ1 LYS   255      16.330   6.230  27.860  1.00  0.00           H
ATOM   2351  HZ2 LYS   255      17.670   7.130  28.190  1.00  0.00           H
ATOM   2352  HZ3 LYS   255      17.750   5.490  27.820  1.00  0.00           H
ATOM   2353  C   LYS   255      20.070   1.870  33.430  1.00  0.00           C
ATOM   2354  O   LYS   255      20.410   0.880  32.780  1.00  0.00           O
ATOM   2355  N   VAL   256      20.510   2.160  34.650  1.00  0.00           N
ATOM   2356  H   VAL   256      20.040   2.850  35.200  1.00  0.00           H
ATOM   2357  CA  VAL   256      21.590   1.570  35.450  1.00  0.00           C
ATOM   2358  CB  VAL   256      21.930   2.490  36.630  1.00  0.00           C
ATOM   2359  CG1 VAL   256      23.240   2.170  37.340  1.00  0.00           C
ATOM   2360  CG2 VAL   256      21.980   4.000  36.350  1.00  0.00           C
ATOM   2361  C   VAL   256      21.410   0.080  35.730  1.00  0.00           C
ATOM   2362  O   VAL   256      22.250  -0.760  35.390  1.00  0.00           O
ATOM   2363  N   ARG   257      20.200  -0.290  36.130  1.00  0.00           N
ATOM   2364  H   ARG   257      19.550   0.460  36.230  1.00  0.00           H
ATOM   2365  CA  ARG   257      19.780  -1.670  36.430  1.00  0.00           C
ATOM   2366  CB  ARG   257      18.330  -1.840  36.880  1.00  0.00           C
ATOM   2367  CG  ARG   257      18.010  -0.950  38.080  1.00  0.00           C
ATOM   2368  CD  ARG   257      16.570  -1.180  38.550  1.00  0.00           C
ATOM   2369  NE  ARG   257      16.250  -0.150  39.550  1.00  0.00           N
ATOM   2370  HE  ARG   257      16.840  -0.130  40.350  1.00  0.00           H
ATOM   2371  CZ  ARG   257      15.150   0.620  39.510  1.00  0.00           C
ATOM   2372  NH1 ARG   257      14.200   0.560  38.570  1.00  0.00           N
ATOM   2373 1HH1 ARG   257      14.180  -0.050  37.780  1.00  0.00           H
ATOM   2374 2HH1 ARG   257      13.430   1.190  38.700  1.00  0.00           H
ATOM   2375  NH2 ARG   257      14.960   1.530  40.470  1.00  0.00           N
ATOM   2376 1HH2 ARG   257      15.670   1.720  41.150  1.00  0.00           H
ATOM   2377 2HH2 ARG   257      14.020   1.860  40.540  1.00  0.00           H
ATOM   2378  C   ARG   257      19.920  -2.690  35.290  1.00  0.00           C
ATOM   2379  O   ARG   257      20.440  -3.790  35.450  1.00  0.00           O
ATOM   2380  N   SER   258      19.610  -2.230  34.080  1.00  0.00           N
ATOM   2381  H   SER   258      19.140  -1.350  33.950  1.00  0.00           H
ATOM   2382  CA  SER   258      19.820  -2.950  32.820  1.00  0.00           C
ATOM   2383  CB  SER   258      19.420  -2.030  31.660  1.00  0.00           C
ATOM   2384  OG  SER   258      18.090  -1.520  31.720  1.00  0.00           O
ATOM   2385  HG  SER   258      18.010  -0.790  31.040  1.00  0.00           H
ATOM   2386  C   SER   258      21.250  -3.430  32.600  1.00  0.00           C
ATOM   2387  O   SER   258      21.350  -4.650  32.440  1.00  0.00           O
ATOM   2388  N   HIS   259      22.270  -2.660  32.960  1.00  0.00           N
ATOM   2389  H   HIS   259      22.280  -1.870  33.570  1.00  0.00           H
ATOM   2390  CA  HIS   259      23.650  -3.050  32.600  1.00  0.00           C
ATOM   2391  CB  HIS   259      24.290  -2.060  31.620  1.00  0.00           C
ATOM   2392  CG  HIS   259      24.360  -0.580  32.020  1.00  0.00           C
ATOM   2393  ND1 HIS   259      25.300   0.170  32.570  1.00  0.00           N
ATOM   2394  CD2 HIS   259      23.400   0.250  31.640  1.00  0.00           C
ATOM   2395  CE1 HIS   259      24.990   1.450  32.430  1.00  0.00           C
ATOM   2396  NE2 HIS   259      23.770   1.500  31.890  1.00  0.00           N
ATOM   2397  HE2 HIS   259      23.130   2.270  31.970  1.00  0.00           H
ATOM   2398  C   HIS   259      24.560  -3.280  33.800  1.00  0.00           C
ATOM   2399  O   HIS   259      25.220  -4.310  33.910  1.00  0.00           O
ATOM   2400  N   ALA   260      24.430  -2.370  34.770  1.00  0.00           N
ATOM   2401  H   ALA   260      23.690  -1.710  34.920  1.00  0.00           H
ATOM   2402  CA  ALA   260      25.310  -2.350  35.940  1.00  0.00           C
ATOM   2403  CB  ALA   260      25.800  -0.930  36.230  1.00  0.00           C
ATOM   2404  C   ALA   260      24.530  -2.810  37.180  1.00  0.00           C
ATOM   2405  O   ALA   260      23.330  -2.520  37.260  1.00  0.00           O
ATOM   2406  N   ALA   261      25.170  -3.550  38.080  1.00  0.00           N
ATOM   2407  H   ALA   261      26.150  -3.750  38.030  1.00  0.00           H
ATOM   2408  CA  ALA   261      24.490  -4.050  39.280  1.00  0.00           C
ATOM   2409  CB  ALA   261      25.080  -5.320  39.890  1.00  0.00           C
ATOM   2410  C   ALA   261      24.420  -3.010  40.400  1.00  0.00           C
ATOM   2411  O   ALA   261      25.390  -2.660  41.070  1.00  0.00           O
ATOM   2412  N   ILE   262      23.180  -2.560  40.610  1.00  0.00           N
ATOM   2413  H   ILE   262      22.420  -2.950  40.090  1.00  0.00           H
ATOM   2414  CA  ILE   262      22.800  -1.390  41.420  1.00  0.00           C
ATOM   2415  CB  ILE   262      21.330  -1.000  41.340  1.00  0.00           C
ATOM   2416  CG1 ILE   262      20.360  -2.180  41.500  1.00  0.00           C
ATOM   2417  CG2 ILE   262      21.080  -0.440  39.940  1.00  0.00           C
ATOM   2418  CD  ILE   262      19.070  -1.830  42.240  1.00  0.00           C
ATOM   2419  C   ILE   262      23.190  -1.570  42.890  1.00  0.00           C
ATOM   2420  O   ILE   262      23.090  -2.630  43.520  1.00  0.00           O
ATOM   2421  N   GLY   263      24.050  -0.610  43.230  1.00  0.00           N
ATOM   2422  H   GLY   263      24.590  -0.200  42.490  1.00  0.00           H
ATOM   2423  CA  GLY   263      24.640  -0.490  44.570  1.00  0.00           C
ATOM   2424  C   GLY   263      24.320   0.910  45.100  1.00  0.00           C
ATOM   2425  O   GLY   263      23.290   1.090  45.740  1.00  0.00           O
ATOM   2426  N   ALA   264      25.080   1.930  44.710  1.00  0.00           N
ATOM   2427  H   ALA   264      25.600   1.900  43.860  1.00  0.00           H
ATOM   2428  CA  ALA   264      24.900   3.310  45.190  1.00  0.00           C
ATOM   2429  CB  ALA   264      26.160   3.790  45.910  1.00  0.00           C
ATOM   2430  C   ALA   264      24.620   4.380  44.130  1.00  0.00           C
ATOM   2431  O1  ALA   264      23.680   5.180  44.280  1.00  0.00           O
ATOM   2432  O2  ALA   264      25.480   4.520  43.220  1.00  0.00           O
TER
ENDMDL
