# Supplementary material for: Advancing molecular modeling and reverse vaccinology in broad-spectrum yellow fever virus vaccine development
Source: Sci Rep. 2024 May 12;14:10842. doi: 10.1038/s41598-024-60680-9 (PMC11089047; doi:10.1038/s41598-024-60680-9)
Supplement: Supplementary file 1 — Supplementary Information. [file 41598_2024_60680_MOESM1_ESM.zip › Yellow_Fever_data/7_Molecular Dynamics/topol.top]

;
;	File 'topol.top' was generated
;	By user: unknown (33)
;	On host: simlab
;	At date: Tue Nov  8 14:58:07 2022
;
;	This is a standalone topology file
;
;	Created by:
;	                     :-) GROMACS - gmx pdb2gmx, 2019 (-:
;	
;	Executable:   /usr/local/gromacs/bin/gmx
;	Data prefix:  /usr/local/gromacs
;	Working dir:  /media/4TB/simlab/ProteinInWater/clients/maria.silva.017-ufrn.edu.br/protein-Rsew6KQ
;	Command line:
;	  gmx pdb2gmx -f clean-protein.pdb -water spc -ignh
;	Force field was read from the standard GROMACS share directory.
;

; Include forcefield parameters
#include "gromos43a1.ff/forcefield.itp"

[ moleculetype ]
; Name            nrexcl
Protein_chain_B     3

[ atoms ]
;   nr       type  resnr residue  atom   cgnr     charge       mass  typeB    chargeB      massB
; residue   1 GLY rtp GLY  q +1.0
     1         NL      1    GLY      N      1      0.129    14.0067
     2          H      1    GLY     H1      1      0.248      1.008
     3          H      1    GLY     H2      1      0.248      1.008
     4          H      1    GLY     H3      1      0.248      1.008
     5        CH2      1    GLY     CA      2      0.127     14.027
     6          C      1    GLY      C      3       0.38     12.011
     7          O      1    GLY      O      3      -0.38    15.9994   ; qtot 1
; residue   2 ILE rtp ILE  q  0.0
     8          N      2    ILE      N      4      -0.28    14.0067
     9          H      2    ILE      H      4       0.28      1.008
    10        CH1      2    ILE     CA      5          0     13.019
    11        CH1      2    ILE     CB      6          0     13.019
    12        CH2      2    ILE    CG1      6          0     14.027
    13        CH3      2    ILE    CG2      6          0     15.035
    14        CH3      2    ILE     CD      6          0     15.035
    15          C      2    ILE      C      7       0.38     12.011
    16          O      2    ILE      O      7      -0.38    15.9994   ; qtot 1
; residue   3 ILE rtp ILE  q  0.0
    17          N      3    ILE      N      8      -0.28    14.0067
    18          H      3    ILE      H      8       0.28      1.008
    19        CH1      3    ILE     CA      9          0     13.019
    20        CH1      3    ILE     CB     10          0     13.019
    21        CH2      3    ILE    CG1     10          0     14.027
    22        CH3      3    ILE    CG2     10          0     15.035
    23        CH3      3    ILE     CD     10          0     15.035
    24          C      3    ILE      C     11       0.38     12.011
    25          O      3    ILE      O     11      -0.38    15.9994   ; qtot 1
; residue   4 ASN rtp ASN  q  0.0
    26          N      4    ASN      N     12      -0.28    14.0067
    27          H      4    ASN      H     12       0.28      1.008
    28        CH1      4    ASN     CA     13          0     13.019
    29        CH2      4    ASN     CB     13          0     14.027
    30          C      4    ASN     CG     14       0.38     12.011
    31          O      4    ASN    OD1     14      -0.38    15.9994
    32         NT      4    ASN    ND2     15      -0.83    14.0067
    33          H      4    ASN   HD21     15      0.415      1.008
    34          H      4    ASN   HD22     15      0.415      1.008
    35          C      4    ASN      C     16       0.38     12.011
    36          O      4    ASN      O     16      -0.38    15.9994   ; qtot 1
; residue   5 THR rtp THR  q  0.0
    37          N      5    THR      N     17      -0.28    14.0067
    38          H      5    THR      H     17       0.28      1.008
    39        CH1      5    THR     CA     18          0     13.019
    40        CH1      5    THR     CB     19       0.15     13.019
    41         OA      5    THR    OG1     19     -0.548    15.9994
    42          H      5    THR    HG1     19      0.398      1.008
    43        CH3      5    THR    CG2     20          0     15.035
    44          C      5    THR      C     21       0.38     12.011
    45          O      5    THR      O     21      -0.38    15.9994   ; qtot 1
; residue   6 LEU rtp LEU  q  0.0
    46          N      6    LEU      N     22      -0.28    14.0067
    47          H      6    LEU      H     22       0.28      1.008
    48        CH1      6    LEU     CA     23          0     13.019
    49        CH2      6    LEU     CB     23          0     14.027
    50        CH1      6    LEU     CG     24          0     13.019
    51        CH3      6    LEU    CD1     24          0     15.035
    52        CH3      6    LEU    CD2     24          0     15.035
    53          C      6    LEU      C     25       0.38     12.011
    54          O      6    LEU      O     25      -0.38    15.9994   ; qtot 1
; residue   7 GLN rtp GLN  q  0.0
    55          N      7    GLN      N     26      -0.28    14.0067
    56          H      7    GLN      H     26       0.28      1.008
    57        CH1      7    GLN     CA     27          0     13.019
    58        CH2      7    GLN     CB     27          0     14.027
    59        CH2      7    GLN     CG     27          0     14.027
    60          C      7    GLN     CD     28       0.38     12.011
    61          O      7    GLN    OE1     28      -0.38    15.9994
    62         NT      7    GLN    NE2     29      -0.83    14.0067
    63          H      7    GLN   HE21     29      0.415      1.008
    64          H      7    GLN   HE22     29      0.415      1.008
    65          C      7    GLN      C     30       0.38     12.011
    66          O      7    GLN      O     30      -0.38    15.9994   ; qtot 1
; residue   8 LYS rtp LYSH q +1.0
    67          N      8    LYS      N     31      -0.28    14.0067
    68          H      8    LYS      H     31       0.28      1.008
    69        CH1      8    LYS     CA     32          0     13.019
    70        CH2      8    LYS     CB     32          0     14.027
    71        CH2      8    LYS     CG     33          0     14.027
    72        CH2      8    LYS     CD     33          0     14.027
    73        CH2      8    LYS     CE     34      0.127     14.027
    74         NL      8    LYS     NZ     34      0.129    14.0067
    75          H      8    LYS    HZ1     34      0.248      1.008
    76          H      8    LYS    HZ2     34      0.248      1.008
    77          H      8    LYS    HZ3     34      0.248      1.008
    78          C      8    LYS      C     35       0.38     12.011
    79          O      8    LYS      O     35      -0.38    15.9994   ; qtot 2
; residue   9 TYR rtp TYR  q  0.0
    80          N      9    TYR      N     36      -0.28    14.0067
    81          H      9    TYR      H     36       0.28      1.008
    82        CH1      9    TYR     CA     37          0     13.019
    83        CH2      9    TYR     CB     37          0     14.027
    84          C      9    TYR     CG     37          0     12.011
    85          C      9    TYR    CD1     38       -0.1     12.011
    86         HC      9    TYR    HD1     38        0.1      1.008
    87          C      9    TYR    CD2     39       -0.1     12.011
    88         HC      9    TYR    HD2     39        0.1      1.008
    89          C      9    TYR    CE1     40       -0.1     12.011
    90         HC      9    TYR    HE1     40        0.1      1.008
    91          C      9    TYR    CE2     41       -0.1     12.011
    92         HC      9    TYR    HE2     41        0.1      1.008
    93          C      9    TYR     CZ     42       0.15     12.011
    94         OA      9    TYR     OH     42     -0.548    15.9994
    95          H      9    TYR     HH     42      0.398      1.008
    96          C      9    TYR      C     43       0.38     12.011
    97          O      9    TYR      O     43      -0.38    15.9994   ; qtot 2
; residue  10 TYR rtp TYR  q  0.0
    98          N     10    TYR      N     44      -0.28    14.0067
    99          H     10    TYR      H     44       0.28      1.008
   100        CH1     10    TYR     CA     45          0     13.019
   101        CH2     10    TYR     CB     45          0     14.027
   102          C     10    TYR     CG     45          0     12.011
   103          C     10    TYR    CD1     46       -0.1     12.011
   104         HC     10    TYR    HD1     46        0.1      1.008
   105          C     10    TYR    CD2     47       -0.1     12.011
   106         HC     10    TYR    HD2     47        0.1      1.008
   107          C     10    TYR    CE1     48       -0.1     12.011
   108         HC     10    TYR    HE1     48        0.1      1.008
   109          C     10    TYR    CE2     49       -0.1     12.011
   110         HC     10    TYR    HE2     49        0.1      1.008
   111          C     10    TYR     CZ     50       0.15     12.011
   112         OA     10    TYR     OH     50     -0.548    15.9994
   113          H     10    TYR     HH     50      0.398      1.008
   114          C     10    TYR      C     51       0.38     12.011
   115          O     10    TYR      O     51      -0.38    15.9994   ; qtot 2
; residue  11 CYS rtp CYSH q  0.0
   116          N     11    CYS      N     52      -0.28    14.0067
   117          H     11    CYS      H     52       0.28      1.008
   118        CH1     11    CYS     CA     53          0     13.019
   119        CH2     11    CYS     CB     53          0     14.027
   120          S     11    CYS     SG     54     -0.064      32.06
   121          H     11    CYS     HG     54      0.064      1.008
   122          C     11    CYS      C     55       0.38     12.011
   123          O     11    CYS      O     55      -0.38    15.9994   ; qtot 2
; residue  12 ARG rtp ARG  q +1.0
   124          N     12    ARG      N     56      -0.28    14.0067
   125          H     12    ARG      H     56       0.28      1.008
   126        CH1     12    ARG     CA     57          0     13.019
   127        CH2     12    ARG     CB     57          0     14.027
   128        CH2     12    ARG     CG     57          0     14.027
   129        CH2     12    ARG     CD     58       0.09     14.027
   130         NE     12    ARG     NE     58      -0.11    14.0067
   131          H     12    ARG     HE     58       0.24      1.008
   132          C     12    ARG     CZ     58       0.34     12.011
   133         NZ     12    ARG    NH1     58      -0.26    14.0067
   134          H     12    ARG   HH11     58       0.24      1.008
   135          H     12    ARG   HH12     58       0.24      1.008
   136         NZ     12    ARG    NH2     58      -0.26    14.0067
   137          H     12    ARG   HH21     58       0.24      1.008
   138          H     12    ARG   HH22     58       0.24      1.008
   139          C     12    ARG      C     59       0.38     12.011
   140          O     12    ARG      O     59      -0.38    15.9994   ; qtot 3
; residue  13 VAL rtp VAL  q  0.0
   141          N     13    VAL      N     60      -0.28    14.0067
   142          H     13    VAL      H     60       0.28      1.008
   143        CH1     13    VAL     CA     61          0     13.019
   144        CH1     13    VAL     CB     61          0     13.019
   145        CH3     13    VAL    CG1     61          0     15.035
   146        CH3     13    VAL    CG2     61          0     15.035
   147          C     13    VAL      C     62       0.38     12.011
   148          O     13    VAL      O     62      -0.38    15.9994   ; qtot 3
; residue  14 ARG rtp ARG  q +1.0
   149          N     14    ARG      N     63      -0.28    14.0067
   150          H     14    ARG      H     63       0.28      1.008
   151        CH1     14    ARG     CA     64          0     13.019
   152        CH2     14    ARG     CB     64          0     14.027
   153        CH2     14    ARG     CG     64          0     14.027
   154        CH2     14    ARG     CD     65       0.09     14.027
   155         NE     14    ARG     NE     65      -0.11    14.0067
   156          H     14    ARG     HE     65       0.24      1.008
   157          C     14    ARG     CZ     65       0.34     12.011
   158         NZ     14    ARG    NH1     65      -0.26    14.0067
   159          H     14    ARG   HH11     65       0.24      1.008
   160          H     14    ARG   HH12     65       0.24      1.008
   161         NZ     14    ARG    NH2     65      -0.26    14.0067
   162          H     14    ARG   HH21     65       0.24      1.008
   163          H     14    ARG   HH22     65       0.24      1.008
   164          C     14    ARG      C     66       0.38     12.011
   165          O     14    ARG      O     66      -0.38    15.9994   ; qtot 4
; residue  15 GLY rtp GLY  q  0.0
   166          N     15    GLY      N     67      -0.28    14.0067
   167          H     15    GLY      H     67       0.28      1.008
   168        CH2     15    GLY     CA     68          0     14.027
   169          C     15    GLY      C     69       0.38     12.011
   170          O     15    GLY      O     69      -0.38    15.9994   ; qtot 4
; residue  16 GLY rtp GLY  q  0.0
   171          N     16    GLY      N     70      -0.28    14.0067
   172          H     16    GLY      H     70       0.28      1.008
   173        CH2     16    GLY     CA     71          0     14.027
   174          C     16    GLY      C     72       0.38     12.011
   175          O     16    GLY      O     72      -0.38    15.9994   ; qtot 4
; residue  17 ARG rtp ARG  q +1.0
   176          N     17    ARG      N     73      -0.28    14.0067
   177          H     17    ARG      H     73       0.28      1.008
   178        CH1     17    ARG     CA     74          0     13.019
   179        CH2     17    ARG     CB     74          0     14.027
   180        CH2     17    ARG     CG     74          0     14.027
   181        CH2     17    ARG     CD     75       0.09     14.027
   182         NE     17    ARG     NE     75      -0.11    14.0067
   183          H     17    ARG     HE     75       0.24      1.008
   184          C     17    ARG     CZ     75       0.34     12.011
   185         NZ     17    ARG    NH1     75      -0.26    14.0067
   186          H     17    ARG   HH11     75       0.24      1.008
   187          H     17    ARG   HH12     75       0.24      1.008
   188         NZ     17    ARG    NH2     75      -0.26    14.0067
   189          H     17    ARG   HH21     75       0.24      1.008
   190          H     17    ARG   HH22     75       0.24      1.008
   191          C     17    ARG      C     76       0.38     12.011
   192          O     17    ARG      O     76      -0.38    15.9994   ; qtot 5
; residue  18 CYS rtp CYSH q  0.0
   193          N     18    CYS      N     77      -0.28    14.0067
   194          H     18    CYS      H     77       0.28      1.008
   195        CH1     18    CYS     CA     78          0     13.019
   196        CH2     18    CYS     CB     78          0     14.027
   197          S     18    CYS     SG     79     -0.064      32.06
   198          H     18    CYS     HG     79      0.064      1.008
   199          C     18    CYS      C     80       0.38     12.011
   200          O     18    CYS      O     80      -0.38    15.9994   ; qtot 5
; residue  19 ALA rtp ALA  q  0.0
   201          N     19    ALA      N     81      -0.28    14.0067
   202          H     19    ALA      H     81       0.28      1.008
   203        CH1     19    ALA     CA     82          0     13.019
   204        CH3     19    ALA     CB     82          0     15.035
   205          C     19    ALA      C     83       0.38     12.011
   206          O     19    ALA      O     83      -0.38    15.9994   ; qtot 5
; residue  20 VAL rtp VAL  q  0.0
   207          N     20    VAL      N     84      -0.28    14.0067
   208          H     20    VAL      H     84       0.28      1.008
   209        CH1     20    VAL     CA     85          0     13.019
   210        CH1     20    VAL     CB     85          0     13.019
   211        CH3     20    VAL    CG1     85          0     15.035
   212        CH3     20    VAL    CG2     85          0     15.035
   213          C     20    VAL      C     86       0.38     12.011
   214          O     20    VAL      O     86      -0.38    15.9994   ; qtot 5
; residue  21 LEU rtp LEU  q  0.0
   215          N     21    LEU      N     87      -0.28    14.0067
   216          H     21    LEU      H     87       0.28      1.008
   217        CH1     21    LEU     CA     88          0     13.019
   218        CH2     21    LEU     CB     88          0     14.027
   219        CH1     21    LEU     CG     89          0     13.019
   220        CH3     21    LEU    CD1     89          0     15.035
   221        CH3     21    LEU    CD2     89          0     15.035
   222          C     21    LEU      C     90       0.38     12.011
   223          O     21    LEU      O     90      -0.38    15.9994   ; qtot 5
; residue  22 SER rtp SER  q  0.0
   224          N     22    SER      N     91      -0.28    14.0067
   225          H     22    SER      H     91       0.28      1.008
   226        CH1     22    SER     CA     92          0     13.019
   227        CH2     22    SER     CB     93       0.15     14.027
   228         OA     22    SER     OG     93     -0.548    15.9994
   229          H     22    SER     HG     93      0.398      1.008
   230          C     22    SER      C     94       0.38     12.011
   231          O     22    SER      O     94      -0.38    15.9994   ; qtot 5
; residue  23 CYS rtp CYSH q  0.0
   232          N     23    CYS      N     95      -0.28    14.0067
   233          H     23    CYS      H     95       0.28      1.008
   234        CH1     23    CYS     CA     96          0     13.019
   235        CH2     23    CYS     CB     96          0     14.027
   236          S     23    CYS     SG     97     -0.064      32.06
   237          H     23    CYS     HG     97      0.064      1.008
   238          C     23    CYS      C     98       0.38     12.011
   239          O     23    CYS      O     98      -0.38    15.9994   ; qtot 5
; residue  24 LEU rtp LEU  q  0.0
   240          N     24    LEU      N     99      -0.28    14.0067
   241          H     24    LEU      H     99       0.28      1.008
   242        CH1     24    LEU     CA    100          0     13.019
   243        CH2     24    LEU     CB    100          0     14.027
   244        CH1     24    LEU     CG    101          0     13.019
   245        CH3     24    LEU    CD1    101          0     15.035
   246        CH3     24    LEU    CD2    101          0     15.035
   247          C     24    LEU      C    102       0.38     12.011
   248          O     24    LEU      O    102      -0.38    15.9994   ; qtot 5
; residue  25 PRO rtp PRO  q  0.0
   249          N     25    PRO      N    103          0    14.0067
   250        CH1     25    PRO     CA    104          0     13.019
   251        CH2     25    PRO     CB    104          0     14.027
   252        CH2     25    PRO     CG    105          0     14.027
   253        CH2     25    PRO     CD    105          0     14.027
   254          C     25    PRO      C    106       0.38     12.011
   255          O     25    PRO      O    106      -0.38    15.9994   ; qtot 5
; residue  26 LYS rtp LYSH q +1.0
   256          N     26    LYS      N    107      -0.28    14.0067
   257          H     26    LYS      H    107       0.28      1.008
   258        CH1     26    LYS     CA    108          0     13.019
   259        CH2     26    LYS     CB    108          0     14.027
   260        CH2     26    LYS     CG    109          0     14.027
   261        CH2     26    LYS     CD    109          0     14.027
   262        CH2     26    LYS     CE    110      0.127     14.027
   263         NL     26    LYS     NZ    110      0.129    14.0067
   264          H     26    LYS    HZ1    110      0.248      1.008
   265          H     26    LYS    HZ2    110      0.248      1.008
   266          H     26    LYS    HZ3    110      0.248      1.008
   267          C     26    LYS      C    111       0.38     12.011
   268          O     26    LYS      O    111      -0.38    15.9994   ; qtot 6
; residue  27 GLU rtp GLU  q -1.0
   269          N     27    GLU      N    112      -0.28    14.0067
   270          H     27    GLU      H    112       0.28      1.008
   271        CH1     27    GLU     CA    113          0     13.019
   272        CH2     27    GLU     CB    113          0     14.027
   273        CH2     27    GLU     CG    113          0     14.027
   274          C     27    GLU     CD    114       0.27     12.011
   275         OM     27    GLU    OE1    114     -0.635    15.9994
   276         OM     27    GLU    OE2    114     -0.635    15.9994
   277          C     27    GLU      C    115       0.38     12.011
   278          O     27    GLU      O    115      -0.38    15.9994   ; qtot 5
; residue  28 GLU rtp GLU  q -1.0
   279          N     28    GLU      N    116      -0.28    14.0067
   280          H     28    GLU      H    116       0.28      1.008
   281        CH1     28    GLU     CA    117          0     13.019
   282        CH2     28    GLU     CB    117          0     14.027
   283        CH2     28    GLU     CG    117          0     14.027
   284          C     28    GLU     CD    118       0.27     12.011
   285         OM     28    GLU    OE1    118     -0.635    15.9994
   286         OM     28    GLU    OE2    118     -0.635    15.9994
   287          C     28    GLU      C    119       0.38     12.011
   288          O     28    GLU      O    119      -0.38    15.9994   ; qtot 4
; residue  29 GLN rtp GLN  q  0.0
   289          N     29    GLN      N    120      -0.28    14.0067
   290          H     29    GLN      H    120       0.28      1.008
   291        CH1     29    GLN     CA    121          0     13.019
   292        CH2     29    GLN     CB    121          0     14.027
   293        CH2     29    GLN     CG    121          0     14.027
   294          C     29    GLN     CD    122       0.38     12.011
   295          O     29    GLN    OE1    122      -0.38    15.9994
   296         NT     29    GLN    NE2    123      -0.83    14.0067
   297          H     29    GLN   HE21    123      0.415      1.008
   298          H     29    GLN   HE22    123      0.415      1.008
   299          C     29    GLN      C    124       0.38     12.011
   300          O     29    GLN      O    124      -0.38    15.9994   ; qtot 4
; residue  30 ILE rtp ILE  q  0.0
   301          N     30    ILE      N    125      -0.28    14.0067
   302          H     30    ILE      H    125       0.28      1.008
   303        CH1     30    ILE     CA    126          0     13.019
   304        CH1     30    ILE     CB    127          0     13.019
   305        CH2     30    ILE    CG1    127          0     14.027
   306        CH3     30    ILE    CG2    127          0     15.035
   307        CH3     30    ILE     CD    127          0     15.035
   308          C     30    ILE      C    128       0.38     12.011
   309          O     30    ILE      O    128      -0.38    15.9994   ; qtot 4
; residue  31 GLY rtp GLY  q  0.0
   310          N     31    GLY      N    129      -0.28    14.0067
   311          H     31    GLY      H    129       0.28      1.008
   312        CH2     31    GLY     CA    130          0     14.027
   313          C     31    GLY      C    131       0.38     12.011
   314          O     31    GLY      O    131      -0.38    15.9994   ; qtot 4
; residue  32 LYS rtp LYSH q +1.0
   315          N     32    LYS      N    132      -0.28    14.0067
   316          H     32    LYS      H    132       0.28      1.008
   317        CH1     32    LYS     CA    133          0     13.019
   318        CH2     32    LYS     CB    133          0     14.027
   319        CH2     32    LYS     CG    134          0     14.027
   320        CH2     32    LYS     CD    134          0     14.027
   321        CH2     32    LYS     CE    135      0.127     14.027
   322         NL     32    LYS     NZ    135      0.129    14.0067
   323          H     32    LYS    HZ1    135      0.248      1.008
   324          H     32    LYS    HZ2    135      0.248      1.008
   325          H     32    LYS    HZ3    135      0.248      1.008
   326          C     32    LYS      C    136       0.38     12.011
   327          O     32    LYS      O    136      -0.38    15.9994   ; qtot 5
; residue  33 CYS rtp CYSH q  0.0
   328          N     33    CYS      N    137      -0.28    14.0067
   329          H     33    CYS      H    137       0.28      1.008
   330        CH1     33    CYS     CA    138          0     13.019
   331        CH2     33    CYS     CB    138          0     14.027
   332          S     33    CYS     SG    139     -0.064      32.06
   333          H     33    CYS     HG    139      0.064      1.008
   334          C     33    CYS      C    140       0.38     12.011
   335          O     33    CYS      O    140      -0.38    15.9994   ; qtot 5
; residue  34 SER rtp SER  q  0.0
   336          N     34    SER      N    141      -0.28    14.0067
   337          H     34    SER      H    141       0.28      1.008
   338        CH1     34    SER     CA    142          0     13.019
   339        CH2     34    SER     CB    143       0.15     14.027
   340         OA     34    SER     OG    143     -0.548    15.9994
   341          H     34    SER     HG    143      0.398      1.008
   342          C     34    SER      C    144       0.38     12.011
   343          O     34    SER      O    144      -0.38    15.9994   ; qtot 5
; residue  35 THR rtp THR  q  0.0
   344          N     35    THR      N    145      -0.28    14.0067
   345          H     35    THR      H    145       0.28      1.008
   346        CH1     35    THR     CA    146          0     13.019
   347        CH1     35    THR     CB    147       0.15     13.019
   348         OA     35    THR    OG1    147     -0.548    15.9994
   349          H     35    THR    HG1    147      0.398      1.008
   350        CH3     35    THR    CG2    148          0     15.035
   351          C     35    THR      C    149       0.38     12.011
   352          O     35    THR      O    149      -0.38    15.9994   ; qtot 5
; residue  36 ARG rtp ARG  q +1.0
   353          N     36    ARG      N    150      -0.28    14.0067
   354          H     36    ARG      H    150       0.28      1.008
   355        CH1     36    ARG     CA    151          0     13.019
   356        CH2     36    ARG     CB    151          0     14.027
   357        CH2     36    ARG     CG    151          0     14.027
   358        CH2     36    ARG     CD    152       0.09     14.027
   359         NE     36    ARG     NE    152      -0.11    14.0067
   360          H     36    ARG     HE    152       0.24      1.008
   361          C     36    ARG     CZ    152       0.34     12.011
   362         NZ     36    ARG    NH1    152      -0.26    14.0067
   363          H     36    ARG   HH11    152       0.24      1.008
   364          H     36    ARG   HH12    152       0.24      1.008
   365         NZ     36    ARG    NH2    152      -0.26    14.0067
   366          H     36    ARG   HH21    152       0.24      1.008
   367          H     36    ARG   HH22    152       0.24      1.008
   368          C     36    ARG      C    153       0.38     12.011
   369          O     36    ARG      O    153      -0.38    15.9994   ; qtot 6
; residue  37 GLY rtp GLY  q  0.0
   370          N     37    GLY      N    154      -0.28    14.0067
   371          H     37    GLY      H    154       0.28      1.008
   372        CH2     37    GLY     CA    155          0     14.027
   373          C     37    GLY      C    156       0.38     12.011
   374          O     37    GLY      O    156      -0.38    15.9994   ; qtot 6
; residue  38 ARG rtp ARG  q +1.0
   375          N     38    ARG      N    157      -0.28    14.0067
   376          H     38    ARG      H    157       0.28      1.008
   377        CH1     38    ARG     CA    158          0     13.019
   378        CH2     38    ARG     CB    158          0     14.027
   379        CH2     38    ARG     CG    158          0     14.027
   380        CH2     38    ARG     CD    159       0.09     14.027
   381         NE     38    ARG     NE    159      -0.11    14.0067
   382          H     38    ARG     HE    159       0.24      1.008
   383          C     38    ARG     CZ    159       0.34     12.011
   384         NZ     38    ARG    NH1    159      -0.26    14.0067
   385          H     38    ARG   HH11    159       0.24      1.008
   386          H     38    ARG   HH12    159       0.24      1.008
   387         NZ     38    ARG    NH2    159      -0.26    14.0067
   388          H     38    ARG   HH21    159       0.24      1.008
   389          H     38    ARG   HH22    159       0.24      1.008
   390          C     38    ARG      C    160       0.38     12.011
   391          O     38    ARG      O    160      -0.38    15.9994   ; qtot 7
; residue  39 LYS rtp LYSH q +1.0
   392          N     39    LYS      N    161      -0.28    14.0067
   393          H     39    LYS      H    161       0.28      1.008
   394        CH1     39    LYS     CA    162          0     13.019
   395        CH2     39    LYS     CB    162          0     14.027
   396        CH2     39    LYS     CG    163          0     14.027
   397        CH2     39    LYS     CD    163          0     14.027
   398        CH2     39    LYS     CE    164      0.127     14.027
   399         NL     39    LYS     NZ    164      0.129    14.0067
   400          H     39    LYS    HZ1    164      0.248      1.008
   401          H     39    LYS    HZ2    164      0.248      1.008
   402          H     39    LYS    HZ3    164      0.248      1.008
   403          C     39    LYS      C    165       0.38     12.011
   404          O     39    LYS      O    165      -0.38    15.9994   ; qtot 8
; residue  40 CYS rtp CYSH q  0.0
   405          N     40    CYS      N    166      -0.28    14.0067
   406          H     40    CYS      H    166       0.28      1.008
   407        CH1     40    CYS     CA    167          0     13.019
   408        CH2     40    CYS     CB    167          0     14.027
   409          S     40    CYS     SG    168     -0.064      32.06
   410          H     40    CYS     HG    168      0.064      1.008
   411          C     40    CYS      C    169       0.38     12.011
   412          O     40    CYS      O    169      -0.38    15.9994   ; qtot 8
; residue  41 CYS rtp CYSH q  0.0
   413          N     41    CYS      N    170      -0.28    14.0067
   414          H     41    CYS      H    170       0.28      1.008
   415        CH1     41    CYS     CA    171          0     13.019
   416        CH2     41    CYS     CB    171          0     14.027
   417          S     41    CYS     SG    172     -0.064      32.06
   418          H     41    CYS     HG    172      0.064      1.008
   419          C     41    CYS      C    173       0.38     12.011
   420          O     41    CYS      O    173      -0.38    15.9994   ; qtot 8
; residue  42 ARG rtp ARG  q +1.0
   421          N     42    ARG      N    174      -0.28    14.0067
   422          H     42    ARG      H    174       0.28      1.008
   423        CH1     42    ARG     CA    175          0     13.019
   424        CH2     42    ARG     CB    175          0     14.027
   425        CH2     42    ARG     CG    175          0     14.027
   426        CH2     42    ARG     CD    176       0.09     14.027
   427         NE     42    ARG     NE    176      -0.11    14.0067
   428          H     42    ARG     HE    176       0.24      1.008
   429          C     42    ARG     CZ    176       0.34     12.011
   430         NZ     42    ARG    NH1    176      -0.26    14.0067
   431          H     42    ARG   HH11    176       0.24      1.008
   432          H     42    ARG   HH12    176       0.24      1.008
   433         NZ     42    ARG    NH2    176      -0.26    14.0067
   434          H     42    ARG   HH21    176       0.24      1.008
   435          H     42    ARG   HH22    176       0.24      1.008
   436          C     42    ARG      C    177       0.38     12.011
   437          O     42    ARG      O    177      -0.38    15.9994   ; qtot 9
; residue  43 ARG rtp ARG  q +1.0
   438          N     43    ARG      N    178      -0.28    14.0067
   439          H     43    ARG      H    178       0.28      1.008
   440        CH1     43    ARG     CA    179          0     13.019
   441        CH2     43    ARG     CB    179          0     14.027
   442        CH2     43    ARG     CG    179          0     14.027
   443        CH2     43    ARG     CD    180       0.09     14.027
   444         NE     43    ARG     NE    180      -0.11    14.0067
   445          H     43    ARG     HE    180       0.24      1.008
   446          C     43    ARG     CZ    180       0.34     12.011
   447         NZ     43    ARG    NH1    180      -0.26    14.0067
   448          H     43    ARG   HH11    180       0.24      1.008
   449          H     43    ARG   HH12    180       0.24      1.008
   450         NZ     43    ARG    NH2    180      -0.26    14.0067
   451          H     43    ARG   HH21    180       0.24      1.008
   452          H     43    ARG   HH22    180       0.24      1.008
   453          C     43    ARG      C    181       0.38     12.011
   454          O     43    ARG      O    181      -0.38    15.9994   ; qtot 10
; residue  44 LYS rtp LYSH q +1.0
   455          N     44    LYS      N    182      -0.28    14.0067
   456          H     44    LYS      H    182       0.28      1.008
   457        CH1     44    LYS     CA    183          0     13.019
   458        CH2     44    LYS     CB    183          0     14.027
   459        CH2     44    LYS     CG    184          0     14.027
   460        CH2     44    LYS     CD    184          0     14.027
   461        CH2     44    LYS     CE    185      0.127     14.027
   462         NL     44    LYS     NZ    185      0.129    14.0067
   463          H     44    LYS    HZ1    185      0.248      1.008
   464          H     44    LYS    HZ2    185      0.248      1.008
   465          H     44    LYS    HZ3    185      0.248      1.008
   466          C     44    LYS      C    186       0.38     12.011
   467          O     44    LYS      O    186      -0.38    15.9994   ; qtot 11
; residue  45 LYS rtp LYSH q +1.0
   468          N     45    LYS      N    187      -0.28    14.0067
   469          H     45    LYS      H    187       0.28      1.008
   470        CH1     45    LYS     CA    188          0     13.019
   471        CH2     45    LYS     CB    188          0     14.027
   472        CH2     45    LYS     CG    189          0     14.027
   473        CH2     45    LYS     CD    189          0     14.027
   474        CH2     45    LYS     CE    190      0.127     14.027
   475         NL     45    LYS     NZ    190      0.129    14.0067
   476          H     45    LYS    HZ1    190      0.248      1.008
   477          H     45    LYS    HZ2    190      0.248      1.008
   478          H     45    LYS    HZ3    190      0.248      1.008
   479          C     45    LYS      C    191       0.38     12.011
   480          O     45    LYS      O    191      -0.38    15.9994   ; qtot 12
; residue  46 GLU rtp GLU  q -1.0
   481          N     46    GLU      N    192      -0.28    14.0067
   482          H     46    GLU      H    192       0.28      1.008
   483        CH1     46    GLU     CA    193          0     13.019
   484        CH2     46    GLU     CB    193          0     14.027
   485        CH2     46    GLU     CG    193          0     14.027
   486          C     46    GLU     CD    194       0.27     12.011
   487         OM     46    GLU    OE1    194     -0.635    15.9994
   488         OM     46    GLU    OE2    194     -0.635    15.9994
   489          C     46    GLU      C    195       0.38     12.011
   490          O     46    GLU      O    195      -0.38    15.9994   ; qtot 11
; residue  47 ALA rtp ALA  q  0.0
   491          N     47    ALA      N    196      -0.28    14.0067
   492          H     47    ALA      H    196       0.28      1.008
   493        CH1     47    ALA     CA    197          0     13.019
   494        CH3     47    ALA     CB    197          0     15.035
   495          C     47    ALA      C    198       0.38     12.011
   496          O     47    ALA      O    198      -0.38    15.9994   ; qtot 11
; residue  48 ALA rtp ALA  q  0.0
   497          N     48    ALA      N    199      -0.28    14.0067
   498          H     48    ALA      H    199       0.28      1.008
   499        CH1     48    ALA     CA    200          0     13.019
   500        CH3     48    ALA     CB    200          0     15.035
   501          C     48    ALA      C    201       0.38     12.011
   502          O     48    ALA      O    201      -0.38    15.9994   ; qtot 11
; residue  49 LYS rtp LYSH q +1.0
   503          N     49    LYS      N    202      -0.28    14.0067
   504          H     49    LYS      H    202       0.28      1.008
   505        CH1     49    LYS     CA    203          0     13.019
   506        CH2     49    LYS     CB    203          0     14.027
   507        CH2     49    LYS     CG    204          0     14.027
   508        CH2     49    LYS     CD    204          0     14.027
   509        CH2     49    LYS     CE    205      0.127     14.027
   510         NL     49    LYS     NZ    205      0.129    14.0067
   511          H     49    LYS    HZ1    205      0.248      1.008
   512          H     49    LYS    HZ2    205      0.248      1.008
   513          H     49    LYS    HZ3    205      0.248      1.008
   514          C     49    LYS      C    206       0.38     12.011
   515          O     49    LYS      O    206      -0.38    15.9994   ; qtot 12
; residue  50 ARG rtp ARG  q +1.0
   516          N     50    ARG      N    207      -0.28    14.0067
   517          H     50    ARG      H    207       0.28      1.008
   518        CH1     50    ARG     CA    208          0     13.019
   519        CH2     50    ARG     CB    208          0     14.027
   520        CH2     50    ARG     CG    208          0     14.027
   521        CH2     50    ARG     CD    209       0.09     14.027
   522         NE     50    ARG     NE    209      -0.11    14.0067
   523          H     50    ARG     HE    209       0.24      1.008
   524          C     50    ARG     CZ    209       0.34     12.011
   525         NZ     50    ARG    NH1    209      -0.26    14.0067
   526          H     50    ARG   HH11    209       0.24      1.008
   527          H     50    ARG   HH12    209       0.24      1.008
   528         NZ     50    ARG    NH2    209      -0.26    14.0067
   529          H     50    ARG   HH21    209       0.24      1.008
   530          H     50    ARG   HH22    209       0.24      1.008
   531          C     50    ARG      C    210       0.38     12.011
   532          O     50    ARG      O    210      -0.38    15.9994   ; qtot 13
; residue  51 VAL rtp VAL  q  0.0
   533          N     51    VAL      N    211      -0.28    14.0067
   534          H     51    VAL      H    211       0.28      1.008
   535        CH1     51    VAL     CA    212          0     13.019
   536        CH1     51    VAL     CB    212          0     13.019
   537        CH3     51    VAL    CG1    212          0     15.035
   538        CH3     51    VAL    CG2    212          0     15.035
   539          C     51    VAL      C    213       0.38     12.011
   540          O     51    VAL      O    213      -0.38    15.9994   ; qtot 13
; residue  52 VAL rtp VAL  q  0.0
   541          N     52    VAL      N    214      -0.28    14.0067
   542          H     52    VAL      H    214       0.28      1.008
   543        CH1     52    VAL     CA    215          0     13.019
   544        CH1     52    VAL     CB    215          0     13.019
   545        CH3     52    VAL    CG1    215          0     15.035
   546        CH3     52    VAL    CG2    215          0     15.035
   547          C     52    VAL      C    216       0.38     12.011
   548          O     52    VAL      O    216      -0.38    15.9994   ; qtot 13
; residue  53 ILE rtp ILE  q  0.0
   549          N     53    ILE      N    217      -0.28    14.0067
   550          H     53    ILE      H    217       0.28      1.008
   551        CH1     53    ILE     CA    218          0     13.019
   552        CH1     53    ILE     CB    219          0     13.019
   553        CH2     53    ILE    CG1    219          0     14.027
   554        CH3     53    ILE    CG2    219          0     15.035
   555        CH3     53    ILE     CD    219          0     15.035
   556          C     53    ILE      C    220       0.38     12.011
   557          O     53    ILE      O    220      -0.38    15.9994   ; qtot 13
; residue  54 ALA rtp ALA  q  0.0
   558          N     54    ALA      N    221      -0.28    14.0067
   559          H     54    ALA      H    221       0.28      1.008
   560        CH1     54    ALA     CA    222          0     13.019
   561        CH3     54    ALA     CB    222          0     15.035
   562          C     54    ALA      C    223       0.38     12.011
   563          O     54    ALA      O    223      -0.38    15.9994   ; qtot 13
; residue  55 LEU rtp LEU  q  0.0
   564          N     55    LEU      N    224      -0.28    14.0067
   565          H     55    LEU      H    224       0.28      1.008
   566        CH1     55    LEU     CA    225          0     13.019
   567        CH2     55    LEU     CB    225          0     14.027
   568        CH1     55    LEU     CG    226          0     13.019
   569        CH3     55    LEU    CD1    226          0     15.035
   570        CH3     55    LEU    CD2    226          0     15.035
   571          C     55    LEU      C    227       0.38     12.011
   572          O     55    LEU      O    227      -0.38    15.9994   ; qtot 13
; residue  56 LEU rtp LEU  q  0.0
   573          N     56    LEU      N    228      -0.28    14.0067
   574          H     56    LEU      H    228       0.28      1.008
   575        CH1     56    LEU     CA    229          0     13.019
   576        CH2     56    LEU     CB    229          0     14.027
   577        CH1     56    LEU     CG    230          0     13.019
   578        CH3     56    LEU    CD1    230          0     15.035
   579        CH3     56    LEU    CD2    230          0     15.035
   580          C     56    LEU      C    231       0.38     12.011
   581          O     56    LEU      O    231      -0.38    15.9994   ; qtot 13
; residue  57 VAL rtp VAL  q  0.0
   582          N     57    VAL      N    232      -0.28    14.0067
   583          H     57    VAL      H    232       0.28      1.008
   584        CH1     57    VAL     CA    233          0     13.019
   585        CH1     57    VAL     CB    233          0     13.019
   586        CH3     57    VAL    CG1    233          0     15.035
   587        CH3     57    VAL    CG2    233          0     15.035
   588          C     57    VAL      C    234       0.38     12.011
   589          O     57    VAL      O    234      -0.38    15.9994   ; qtot 13
; residue  58 LEU rtp LEU  q  0.0
   590          N     58    LEU      N    235      -0.28    14.0067
   591          H     58    LEU      H    235       0.28      1.008
   592        CH1     58    LEU     CA    236          0     13.019
   593        CH2     58    LEU     CB    236          0     14.027
   594        CH1     58    LEU     CG    237          0     13.019
   595        CH3     58    LEU    CD1    237          0     15.035
   596        CH3     58    LEU    CD2    237          0     15.035
   597          C     58    LEU      C    238       0.38     12.011
   598          O     58    LEU      O    238      -0.38    15.9994   ; qtot 13
; residue  59 ALA rtp ALA  q  0.0
   599          N     59    ALA      N    239      -0.28    14.0067
   600          H     59    ALA      H    239       0.28      1.008
   601        CH1     59    ALA     CA    240          0     13.019
   602        CH3     59    ALA     CB    240          0     15.035
   603          C     59    ALA      C    241       0.38     12.011
   604          O     59    ALA      O    241      -0.38    15.9994   ; qtot 13
; residue  60 ALA rtp ALA  q  0.0
   605          N     60    ALA      N    242      -0.28    14.0067
   606          H     60    ALA      H    242       0.28      1.008
   607        CH1     60    ALA     CA    243          0     13.019
   608        CH3     60    ALA     CB    243          0     15.035
   609          C     60    ALA      C    244       0.38     12.011
   610          O     60    ALA      O    244      -0.38    15.9994   ; qtot 13
; residue  61 TYR rtp TYR  q  0.0
   611          N     61    TYR      N    245      -0.28    14.0067
   612          H     61    TYR      H    245       0.28      1.008
   613        CH1     61    TYR     CA    246          0     13.019
   614        CH2     61    TYR     CB    246          0     14.027
   615          C     61    TYR     CG    246          0     12.011
   616          C     61    TYR    CD1    247       -0.1     12.011
   617         HC     61    TYR    HD1    247        0.1      1.008
   618          C     61    TYR    CD2    248       -0.1     12.011
   619         HC     61    TYR    HD2    248        0.1      1.008
   620          C     61    TYR    CE1    249       -0.1     12.011
   621         HC     61    TYR    HE1    249        0.1      1.008
   622          C     61    TYR    CE2    250       -0.1     12.011
   623         HC     61    TYR    HE2    250        0.1      1.008
   624          C     61    TYR     CZ    251       0.15     12.011
   625         OA     61    TYR     OH    251     -0.548    15.9994
   626          H     61    TYR     HH    251      0.398      1.008
   627          C     61    TYR      C    252       0.38     12.011
   628          O     61    TYR      O    252      -0.38    15.9994   ; qtot 13
; residue  62 THR rtp THR  q  0.0
   629          N     62    THR      N    253      -0.28    14.0067
   630          H     62    THR      H    253       0.28      1.008
   631        CH1     62    THR     CA    254          0     13.019
   632        CH1     62    THR     CB    255       0.15     13.019
   633         OA     62    THR    OG1    255     -0.548    15.9994
   634          H     62    THR    HG1    255      0.398      1.008
   635        CH3     62    THR    CG2    256          0     15.035
   636          C     62    THR      C    257       0.38     12.011
   637          O     62    THR      O    257      -0.38    15.9994   ; qtot 13
; residue  63 LEU rtp LEU  q  0.0
   638          N     63    LEU      N    258      -0.28    14.0067
   639          H     63    LEU      H    258       0.28      1.008
   640        CH1     63    LEU     CA    259          0     13.019
   641        CH2     63    LEU     CB    259          0     14.027
   642        CH1     63    LEU     CG    260          0     13.019
   643        CH3     63    LEU    CD1    260          0     15.035
   644        CH3     63    LEU    CD2    260          0     15.035
   645          C     63    LEU      C    261       0.38     12.011
   646          O     63    LEU      O    261      -0.38    15.9994   ; qtot 13
; residue  64 GLY rtp GLY  q  0.0
   647          N     64    GLY      N    262      -0.28    14.0067
   648          H     64    GLY      H    262       0.28      1.008
   649        CH2     64    GLY     CA    263          0     14.027
   650          C     64    GLY      C    264       0.38     12.011
   651          O     64    GLY      O    264      -0.38    15.9994   ; qtot 13
; residue  65 ALA rtp ALA  q  0.0
   652          N     65    ALA      N    265      -0.28    14.0067
   653          H     65    ALA      H    265       0.28      1.008
   654        CH1     65    ALA     CA    266          0     13.019
   655        CH3     65    ALA     CB    266          0     15.035
   656          C     65    ALA      C    267       0.38     12.011
   657          O     65    ALA      O    267      -0.38    15.9994   ; qtot 13
; residue  66 ALA rtp ALA  q  0.0
   658          N     66    ALA      N    268      -0.28    14.0067
   659          H     66    ALA      H    268       0.28      1.008
   660        CH1     66    ALA     CA    269          0     13.019
   661        CH3     66    ALA     CB    269          0     15.035
   662          C     66    ALA      C    270       0.38     12.011
   663          O     66    ALA      O    270      -0.38    15.9994   ; qtot 13
; residue  67 MET rtp MET  q  0.0
   664          N     67    MET      N    271      -0.28    14.0067
   665          H     67    MET      H    271       0.28      1.008
   666        CH1     67    MET     CA    272          0     13.019
   667        CH2     67    MET     CB    272          0     14.027
   668        CH2     67    MET     CG    272          0     14.027
   669          S     67    MET     SD    273          0      32.06
   670        CH3     67    MET     CE    273          0     15.035
   671          C     67    MET      C    274       0.38     12.011
   672          O     67    MET      O    274      -0.38    15.9994   ; qtot 13
; residue  68 VAL rtp VAL  q  0.0
   673          N     68    VAL      N    275      -0.28    14.0067
   674          H     68    VAL      H    275       0.28      1.008
   675        CH1     68    VAL     CA    276          0     13.019
   676        CH1     68    VAL     CB    276          0     13.019
   677        CH3     68    VAL    CG1    276          0     15.035
   678        CH3     68    VAL    CG2    276          0     15.035
   679          C     68    VAL      C    277       0.38     12.011
   680          O     68    VAL      O    277      -0.38    15.9994   ; qtot 13
; residue  69 GLU rtp GLU  q -1.0
   681          N     69    GLU      N    278      -0.28    14.0067
   682          H     69    GLU      H    278       0.28      1.008
   683        CH1     69    GLU     CA    279          0     13.019
   684        CH2     69    GLU     CB    279          0     14.027
   685        CH2     69    GLU     CG    279          0     14.027
   686          C     69    GLU     CD    280       0.27     12.011
   687         OM     69    GLU    OE1    280     -0.635    15.9994
   688         OM     69    GLU    OE2    280     -0.635    15.9994
   689          C     69    GLU      C    281       0.38     12.011
   690          O     69    GLU      O    281      -0.38    15.9994   ; qtot 12
; residue  70 ILE rtp ILE  q  0.0
   691          N     70    ILE      N    282      -0.28    14.0067
   692          H     70    ILE      H    282       0.28      1.008
   693        CH1     70    ILE     CA    283          0     13.019
   694        CH1     70    ILE     CB    284          0     13.019
   695        CH2     70    ILE    CG1    284          0     14.027
   696        CH3     70    ILE    CG2    284          0     15.035
   697        CH3     70    ILE     CD    284          0     15.035
   698          C     70    ILE      C    285       0.38     12.011
   699          O     70    ILE      O    285      -0.38    15.9994   ; qtot 12
; residue  71 ALA rtp ALA  q  0.0
   700          N     71    ALA      N    286      -0.28    14.0067
   701          H     71    ALA      H    286       0.28      1.008
   702        CH1     71    ALA     CA    287          0     13.019
   703        CH3     71    ALA     CB    287          0     15.035
   704          C     71    ALA      C    288       0.38     12.011
   705          O     71    ALA      O    288      -0.38    15.9994   ; qtot 12
; residue  72 ALA rtp ALA  q  0.0
   706          N     72    ALA      N    289      -0.28    14.0067
   707          H     72    ALA      H    289       0.28      1.008
   708        CH1     72    ALA     CA    290          0     13.019
   709        CH3     72    ALA     CB    290          0     15.035
   710          C     72    ALA      C    291       0.38     12.011
   711          O     72    ALA      O    291      -0.38    15.9994   ; qtot 12
; residue  73 TYR rtp TYR  q  0.0
   712          N     73    TYR      N    292      -0.28    14.0067
   713          H     73    TYR      H    292       0.28      1.008
   714        CH1     73    TYR     CA    293          0     13.019
   715        CH2     73    TYR     CB    293          0     14.027
   716          C     73    TYR     CG    293          0     12.011
   717          C     73    TYR    CD1    294       -0.1     12.011
   718         HC     73    TYR    HD1    294        0.1      1.008
   719          C     73    TYR    CD2    295       -0.1     12.011
   720         HC     73    TYR    HD2    295        0.1      1.008
   721          C     73    TYR    CE1    296       -0.1     12.011
   722         HC     73    TYR    HE1    296        0.1      1.008
   723          C     73    TYR    CE2    297       -0.1     12.011
   724         HC     73    TYR    HE2    297        0.1      1.008
   725          C     73    TYR     CZ    298       0.15     12.011
   726         OA     73    TYR     OH    298     -0.548    15.9994
   727          H     73    TYR     HH    298      0.398      1.008
   728          C     73    TYR      C    299       0.38     12.011
   729          O     73    TYR      O    299      -0.38    15.9994   ; qtot 12
; residue  74 ASN rtp ASN  q  0.0
   730          N     74    ASN      N    300      -0.28    14.0067
   731          H     74    ASN      H    300       0.28      1.008
   732        CH1     74    ASN     CA    301          0     13.019
   733        CH2     74    ASN     CB    301          0     14.027
   734          C     74    ASN     CG    302       0.38     12.011
   735          O     74    ASN    OD1    302      -0.38    15.9994
   736         NT     74    ASN    ND2    303      -0.83    14.0067
   737          H     74    ASN   HD21    303      0.415      1.008
   738          H     74    ASN   HD22    303      0.415      1.008
   739          C     74    ASN      C    304       0.38     12.011
   740          O     74    ASN      O    304      -0.38    15.9994   ; qtot 12
; residue  75 GLU rtp GLU  q -1.0
   741          N     75    GLU      N    305      -0.28    14.0067
   742          H     75    GLU      H    305       0.28      1.008
   743        CH1     75    GLU     CA    306          0     13.019
   744        CH2     75    GLU     CB    306          0     14.027
   745        CH2     75    GLU     CG    306          0     14.027
   746          C     75    GLU     CD    307       0.27     12.011
   747         OM     75    GLU    OE1    307     -0.635    15.9994
   748         OM     75    GLU    OE2    307     -0.635    15.9994
   749          C     75    GLU      C    308       0.38     12.011
   750          O     75    GLU      O    308      -0.38    15.9994   ; qtot 11
; residue  76 ALA rtp ALA  q  0.0
   751          N     76    ALA      N    309      -0.28    14.0067
   752          H     76    ALA      H    309       0.28      1.008
   753        CH1     76    ALA     CA    310          0     13.019
   754        CH3     76    ALA     CB    310          0     15.035
   755          C     76    ALA      C    311       0.38     12.011
   756          O     76    ALA      O    311      -0.38    15.9994   ; qtot 11
; residue  77 LEU rtp LEU  q  0.0
   757          N     77    LEU      N    312      -0.28    14.0067
   758          H     77    LEU      H    312       0.28      1.008
   759        CH1     77    LEU     CA    313          0     13.019
   760        CH2     77    LEU     CB    313          0     14.027
   761        CH1     77    LEU     CG    314          0     13.019
   762        CH3     77    LEU    CD1    314          0     15.035
   763        CH3     77    LEU    CD2    314          0     15.035
   764          C     77    LEU      C    315       0.38     12.011
   765          O     77    LEU      O    315      -0.38    15.9994   ; qtot 11
; residue  78 ALA rtp ALA  q  0.0
   766          N     78    ALA      N    316      -0.28    14.0067
   767          H     78    ALA      H    316       0.28      1.008
   768        CH1     78    ALA     CA    317          0     13.019
   769        CH3     78    ALA     CB    317          0     15.035
   770          C     78    ALA      C    318       0.38     12.011
   771          O     78    ALA      O    318      -0.38    15.9994   ; qtot 11
; residue  79 ALA rtp ALA  q  0.0
   772          N     79    ALA      N    319      -0.28    14.0067
   773          H     79    ALA      H    319       0.28      1.008
   774        CH1     79    ALA     CA    320          0     13.019
   775        CH3     79    ALA     CB    320          0     15.035
   776          C     79    ALA      C    321       0.38     12.011
   777          O     79    ALA      O    321      -0.38    15.9994   ; qtot 11
; residue  80 ALA rtp ALA  q  0.0
   778          N     80    ALA      N    322      -0.28    14.0067
   779          H     80    ALA      H    322       0.28      1.008
   780        CH1     80    ALA     CA    323          0     13.019
   781        CH3     80    ALA     CB    323          0     15.035
   782          C     80    ALA      C    324       0.38     12.011
   783          O     80    ALA      O    324      -0.38    15.9994   ; qtot 11
; residue  81 GLY rtp GLY  q  0.0
   784          N     81    GLY      N    325      -0.28    14.0067
   785          H     81    GLY      H    325       0.28      1.008
   786        CH2     81    GLY     CA    326          0     14.027
   787          C     81    GLY      C    327       0.38     12.011
   788          O     81    GLY      O    327      -0.38    15.9994   ; qtot 11
; residue  82 LEU rtp LEU  q  0.0
   789          N     82    LEU      N    328      -0.28    14.0067
   790          H     82    LEU      H    328       0.28      1.008
   791        CH1     82    LEU     CA    329          0     13.019
   792        CH2     82    LEU     CB    329          0     14.027
   793        CH1     82    LEU     CG    330          0     13.019
   794        CH3     82    LEU    CD1    330          0     15.035
   795        CH3     82    LEU    CD2    330          0     15.035
   796          C     82    LEU      C    331       0.38     12.011
   797          O     82    LEU      O    331      -0.38    15.9994   ; qtot 11
; residue  83 ALA rtp ALA  q  0.0
   798          N     83    ALA      N    332      -0.28    14.0067
   799          H     83    ALA      H    332       0.28      1.008
   800        CH1     83    ALA     CA    333          0     13.019
   801        CH3     83    ALA     CB    333          0     15.035
   802          C     83    ALA      C    334       0.38     12.011
   803          O     83    ALA      O    334      -0.38    15.9994   ; qtot 11
; residue  84 ALA rtp ALA  q  0.0
   804          N     84    ALA      N    335      -0.28    14.0067
   805          H     84    ALA      H    335       0.28      1.008
   806        CH1     84    ALA     CA    336          0     13.019
   807        CH3     84    ALA     CB    336          0     15.035
   808          C     84    ALA      C    337       0.38     12.011
   809          O     84    ALA      O    337      -0.38    15.9994   ; qtot 11
; residue  85 TYR rtp TYR  q  0.0
   810          N     85    TYR      N    338      -0.28    14.0067
   811          H     85    TYR      H    338       0.28      1.008
   812        CH1     85    TYR     CA    339          0     13.019
   813        CH2     85    TYR     CB    339          0     14.027
   814          C     85    TYR     CG    339          0     12.011
   815          C     85    TYR    CD1    340       -0.1     12.011
   816         HC     85    TYR    HD1    340        0.1      1.008
   817          C     85    TYR    CD2    341       -0.1     12.011
   818         HC     85    TYR    HD2    341        0.1      1.008
   819          C     85    TYR    CE1    342       -0.1     12.011
   820         HC     85    TYR    HE1    342        0.1      1.008
   821          C     85    TYR    CE2    343       -0.1     12.011
   822         HC     85    TYR    HE2    343        0.1      1.008
   823          C     85    TYR     CZ    344       0.15     12.011
   824         OA     85    TYR     OH    344     -0.548    15.9994
   825          H     85    TYR     HH    344      0.398      1.008
   826          C     85    TYR      C    345       0.38     12.011
   827          O     85    TYR      O    345      -0.38    15.9994   ; qtot 11
; residue  86 LEU rtp LEU  q  0.0
   828          N     86    LEU      N    346      -0.28    14.0067
   829          H     86    LEU      H    346       0.28      1.008
   830        CH1     86    LEU     CA    347          0     13.019
   831        CH2     86    LEU     CB    347          0     14.027
   832        CH1     86    LEU     CG    348          0     13.019
   833        CH3     86    LEU    CD1    348          0     15.035
   834        CH3     86    LEU    CD2    348          0     15.035
   835          C     86    LEU      C    349       0.38     12.011
   836          O     86    LEU      O    349      -0.38    15.9994   ; qtot 11
; residue  87 ALA rtp ALA  q  0.0
   837          N     87    ALA      N    350      -0.28    14.0067
   838          H     87    ALA      H    350       0.28      1.008
   839        CH1     87    ALA     CA    351          0     13.019
   840        CH3     87    ALA     CB    351          0     15.035
   841          C     87    ALA      C    352       0.38     12.011
   842          O     87    ALA      O    352      -0.38    15.9994   ; qtot 11
; residue  88 ALA rtp ALA  q  0.0
   843          N     88    ALA      N    353      -0.28    14.0067
   844          H     88    ALA      H    353       0.28      1.008
   845        CH1     88    ALA     CA    354          0     13.019
   846        CH3     88    ALA     CB    354          0     15.035
   847          C     88    ALA      C    355       0.38     12.011
   848          O     88    ALA      O    355      -0.38    15.9994   ; qtot 11
; residue  89 ALA rtp ALA  q  0.0
   849          N     89    ALA      N    356      -0.28    14.0067
   850          H     89    ALA      H    356       0.28      1.008
   851        CH1     89    ALA     CA    357          0     13.019
   852        CH3     89    ALA     CB    357          0     15.035
   853          C     89    ALA      C    358       0.38     12.011
   854          O     89    ALA      O    358      -0.38    15.9994   ; qtot 11
; residue  90 GLY rtp GLY  q  0.0
   855          N     90    GLY      N    359      -0.28    14.0067
   856          H     90    GLY      H    359       0.28      1.008
   857        CH2     90    GLY     CA    360          0     14.027
   858          C     90    GLY      C    361       0.38     12.011
   859          O     90    GLY      O    361      -0.38    15.9994   ; qtot 11
; residue  91 LEU rtp LEU  q  0.0
   860          N     91    LEU      N    362      -0.28    14.0067
   861          H     91    LEU      H    362       0.28      1.008
   862        CH1     91    LEU     CA    363          0     13.019
   863        CH2     91    LEU     CB    363          0     14.027
   864        CH1     91    LEU     CG    364          0     13.019
   865        CH3     91    LEU    CD1    364          0     15.035
   866        CH3     91    LEU    CD2    364          0     15.035
   867          C     91    LEU      C    365       0.38     12.011
   868          O     91    LEU      O    365      -0.38    15.9994   ; qtot 11
; residue  92 VAL rtp VAL  q  0.0
   869          N     92    VAL      N    366      -0.28    14.0067
   870          H     92    VAL      H    366       0.28      1.008
   871        CH1     92    VAL     CA    367          0     13.019
   872        CH1     92    VAL     CB    367          0     13.019
   873        CH3     92    VAL    CG1    367          0     15.035
   874        CH3     92    VAL    CG2    367          0     15.035
   875          C     92    VAL      C    368       0.38     12.011
   876          O     92    VAL      O    368      -0.38    15.9994   ; qtot 11
; residue  93 GLY rtp GLY  q  0.0
   877          N     93    GLY      N    369      -0.28    14.0067
   878          H     93    GLY      H    369       0.28      1.008
   879        CH2     93    GLY     CA    370          0     14.027
   880          C     93    GLY      C    371       0.38     12.011
   881          O     93    GLY      O    371      -0.38    15.9994   ; qtot 11
; residue  94 VAL rtp VAL  q  0.0
   882          N     94    VAL      N    372      -0.28    14.0067
   883          H     94    VAL      H    372       0.28      1.008
   884        CH1     94    VAL     CA    373          0     13.019
   885        CH1     94    VAL     CB    373          0     13.019
   886        CH3     94    VAL    CG1    373          0     15.035
   887        CH3     94    VAL    CG2    373          0     15.035
   888          C     94    VAL      C    374       0.38     12.011
   889          O     94    VAL      O    374      -0.38    15.9994   ; qtot 11
; residue  95 ALA rtp ALA  q  0.0
   890          N     95    ALA      N    375      -0.28    14.0067
   891          H     95    ALA      H    375       0.28      1.008
   892        CH1     95    ALA     CA    376          0     13.019
   893        CH3     95    ALA     CB    376          0     15.035
   894          C     95    ALA      C    377       0.38     12.011
   895          O     95    ALA      O    377      -0.38    15.9994   ; qtot 11
; residue  96 ALA rtp ALA  q  0.0
   896          N     96    ALA      N    378      -0.28    14.0067
   897          H     96    ALA      H    378       0.28      1.008
   898        CH1     96    ALA     CA    379          0     13.019
   899        CH3     96    ALA     CB    379          0     15.035
   900          C     96    ALA      C    380       0.38     12.011
   901          O     96    ALA      O    380      -0.38    15.9994   ; qtot 11
; residue  97 TYR rtp TYR  q  0.0
   902          N     97    TYR      N    381      -0.28    14.0067
   903          H     97    TYR      H    381       0.28      1.008
   904        CH1     97    TYR     CA    382          0     13.019
   905        CH2     97    TYR     CB    382          0     14.027
   906          C     97    TYR     CG    382          0     12.011
   907          C     97    TYR    CD1    383       -0.1     12.011
   908         HC     97    TYR    HD1    383        0.1      1.008
   909          C     97    TYR    CD2    384       -0.1     12.011
   910         HC     97    TYR    HD2    384        0.1      1.008
   911          C     97    TYR    CE1    385       -0.1     12.011
   912         HC     97    TYR    HE1    385        0.1      1.008
   913          C     97    TYR    CE2    386       -0.1     12.011
   914         HC     97    TYR    HE2    386        0.1      1.008
   915          C     97    TYR     CZ    387       0.15     12.011
   916         OA     97    TYR     OH    387     -0.548    15.9994
   917          H     97    TYR     HH    387      0.398      1.008
   918          C     97    TYR      C    388       0.38     12.011
   919          O     97    TYR      O    388      -0.38    15.9994   ; qtot 11
; residue  98 ALA rtp ALA  q  0.0
   920          N     98    ALA      N    389      -0.28    14.0067
   921          H     98    ALA      H    389       0.28      1.008
   922        CH1     98    ALA     CA    390          0     13.019
   923        CH3     98    ALA     CB    390          0     15.035
   924          C     98    ALA      C    391       0.38     12.011
   925          O     98    ALA      O    391      -0.38    15.9994   ; qtot 11
; residue  99 ALA rtp ALA  q  0.0
   926          N     99    ALA      N    392      -0.28    14.0067
   927          H     99    ALA      H    392       0.28      1.008
   928        CH1     99    ALA     CA    393          0     13.019
   929        CH3     99    ALA     CB    393          0     15.035
   930          C     99    ALA      C    394       0.38     12.011
   931          O     99    ALA      O    394      -0.38    15.9994   ; qtot 11
; residue 100 ALA rtp ALA  q  0.0
   932          N    100    ALA      N    395      -0.28    14.0067
   933          H    100    ALA      H    395       0.28      1.008
   934        CH1    100    ALA     CA    396          0     13.019
   935        CH3    100    ALA     CB    396          0     15.035
   936          C    100    ALA      C    397       0.38     12.011
   937          O    100    ALA      O    397      -0.38    15.9994   ; qtot 11
; residue 101 GLY rtp GLY  q  0.0
   938          N    101    GLY      N    398      -0.28    14.0067
   939          H    101    GLY      H    398       0.28      1.008
   940        CH2    101    GLY     CA    399          0     14.027
   941          C    101    GLY      C    400       0.38     12.011
   942          O    101    GLY      O    400      -0.38    15.9994   ; qtot 11
; residue 102 LEU rtp LEU  q  0.0
   943          N    102    LEU      N    401      -0.28    14.0067
   944          H    102    LEU      H    401       0.28      1.008
   945        CH1    102    LEU     CA    402          0     13.019
   946        CH2    102    LEU     CB    402          0     14.027
   947        CH1    102    LEU     CG    403          0     13.019
   948        CH3    102    LEU    CD1    403          0     15.035
   949        CH3    102    LEU    CD2    403          0     15.035
   950          C    102    LEU      C    404       0.38     12.011
   951          O    102    LEU      O    404      -0.38    15.9994   ; qtot 11
; residue 103 VAL rtp VAL  q  0.0
   952          N    103    VAL      N    405      -0.28    14.0067
   953          H    103    VAL      H    405       0.28      1.008
   954        CH1    103    VAL     CA    406          0     13.019
   955        CH1    103    VAL     CB    406          0     13.019
   956        CH3    103    VAL    CG1    406          0     15.035
   957        CH3    103    VAL    CG2    406          0     15.035
   958          C    103    VAL      C    407       0.38     12.011
   959          O    103    VAL      O    407      -0.38    15.9994   ; qtot 11
; residue 104 GLY rtp GLY  q  0.0
   960          N    104    GLY      N    408      -0.28    14.0067
   961          H    104    GLY      H    408       0.28      1.008
   962        CH2    104    GLY     CA    409          0     14.027
   963          C    104    GLY      C    410       0.38     12.011
   964          O    104    GLY      O    410      -0.38    15.9994   ; qtot 11
; residue 105 VAL rtp VAL  q  0.0
   965          N    105    VAL      N    411      -0.28    14.0067
   966          H    105    VAL      H    411       0.28      1.008
   967        CH1    105    VAL     CA    412          0     13.019
   968        CH1    105    VAL     CB    412          0     13.019
   969        CH3    105    VAL    CG1    412          0     15.035
   970        CH3    105    VAL    CG2    412          0     15.035
   971          C    105    VAL      C    413       0.38     12.011
   972          O    105    VAL      O    413      -0.38    15.9994   ; qtot 11
; residue 106 LEU rtp LEU  q  0.0
   973          N    106    LEU      N    414      -0.28    14.0067
   974          H    106    LEU      H    414       0.28      1.008
   975        CH1    106    LEU     CA    415          0     13.019
   976        CH2    106    LEU     CB    415          0     14.027
   977        CH1    106    LEU     CG    416          0     13.019
   978        CH3    106    LEU    CD1    416          0     15.035
   979        CH3    106    LEU    CD2    416          0     15.035
   980          C    106    LEU      C    417       0.38     12.011
   981          O    106    LEU      O    417      -0.38    15.9994   ; qtot 11
; residue 107 ALA rtp ALA  q  0.0
   982          N    107    ALA      N    418      -0.28    14.0067
   983          H    107    ALA      H    418       0.28      1.008
   984        CH1    107    ALA     CA    419          0     13.019
   985        CH3    107    ALA     CB    419          0     15.035
   986          C    107    ALA      C    420       0.38     12.011
   987          O    107    ALA      O    420      -0.38    15.9994   ; qtot 11
; residue 108 ALA rtp ALA  q  0.0
   988          N    108    ALA      N    421      -0.28    14.0067
   989          H    108    ALA      H    421       0.28      1.008
   990        CH1    108    ALA     CA    422          0     13.019
   991        CH3    108    ALA     CB    422          0     15.035
   992          C    108    ALA      C    423       0.38     12.011
   993          O    108    ALA      O    423      -0.38    15.9994   ; qtot 11
; residue 109 TYR rtp TYR  q  0.0
   994          N    109    TYR      N    424      -0.28    14.0067
   995          H    109    TYR      H    424       0.28      1.008
   996        CH1    109    TYR     CA    425          0     13.019
   997        CH2    109    TYR     CB    425          0     14.027
   998          C    109    TYR     CG    425          0     12.011
   999          C    109    TYR    CD1    426       -0.1     12.011
  1000         HC    109    TYR    HD1    426        0.1      1.008
  1001          C    109    TYR    CD2    427       -0.1     12.011
  1002         HC    109    TYR    HD2    427        0.1      1.008
  1003          C    109    TYR    CE1    428       -0.1     12.011
  1004         HC    109    TYR    HE1    428        0.1      1.008
  1005          C    109    TYR    CE2    429       -0.1     12.011
  1006         HC    109    TYR    HE2    429        0.1      1.008
  1007          C    109    TYR     CZ    430       0.15     12.011
  1008         OA    109    TYR     OH    430     -0.548    15.9994
  1009          H    109    TYR     HH    430      0.398      1.008
  1010          C    109    TYR      C    431       0.38     12.011
  1011          O    109    TYR      O    431      -0.38    15.9994   ; qtot 11
; residue 110 SER rtp SER  q  0.0
  1012          N    110    SER      N    432      -0.28    14.0067
  1013          H    110    SER      H    432       0.28      1.008
  1014        CH1    110    SER     CA    433          0     13.019
  1015        CH2    110    SER     CB    434       0.15     14.027
  1016         OA    110    SER     OG    434     -0.548    15.9994
  1017          H    110    SER     HG    434      0.398      1.008
  1018          C    110    SER      C    435       0.38     12.011
  1019          O    110    SER      O    435      -0.38    15.9994   ; qtot 11
; residue 111 GLU rtp GLU  q -1.0
  1020          N    111    GLU      N    436      -0.28    14.0067
  1021          H    111    GLU      H    436       0.28      1.008
  1022        CH1    111    GLU     CA    437          0     13.019
  1023        CH2    111    GLU     CB    437          0     14.027
  1024        CH2    111    GLU     CG    437          0     14.027
  1025          C    111    GLU     CD    438       0.27     12.011
  1026         OM    111    GLU    OE1    438     -0.635    15.9994
  1027         OM    111    GLU    OE2    438     -0.635    15.9994
  1028          C    111    GLU      C    439       0.38     12.011
  1029          O    111    GLU      O    439      -0.38    15.9994   ; qtot 10
; residue 112 GLN rtp GLN  q  0.0
  1030          N    112    GLN      N    440      -0.28    14.0067
  1031          H    112    GLN      H    440       0.28      1.008
  1032        CH1    112    GLN     CA    441          0     13.019
  1033        CH2    112    GLN     CB    441          0     14.027
  1034        CH2    112    GLN     CG    441          0     14.027
  1035          C    112    GLN     CD    442       0.38     12.011
  1036          O    112    GLN    OE1    442      -0.38    15.9994
  1037         NT    112    GLN    NE2    443      -0.83    14.0067
  1038          H    112    GLN   HE21    443      0.415      1.008
  1039          H    112    GLN   HE22    443      0.415      1.008
  1040          C    112    GLN      C    444       0.38     12.011
  1041          O    112    GLN      O    444      -0.38    15.9994   ; qtot 10
; residue 113 GLY rtp GLY  q  0.0
  1042          N    113    GLY      N    445      -0.28    14.0067
  1043          H    113    GLY      H    445       0.28      1.008
  1044        CH2    113    GLY     CA    446          0     14.027
  1045          C    113    GLY      C    447       0.38     12.011
  1046          O    113    GLY      O    447      -0.38    15.9994   ; qtot 10
; residue 114 GLU rtp GLU  q -1.0
  1047          N    114    GLU      N    448      -0.28    14.0067
  1048          H    114    GLU      H    448       0.28      1.008
  1049        CH1    114    GLU     CA    449          0     13.019
  1050        CH2    114    GLU     CB    449          0     14.027
  1051        CH2    114    GLU     CG    449          0     14.027
  1052          C    114    GLU     CD    450       0.27     12.011
  1053         OM    114    GLU    OE1    450     -0.635    15.9994
  1054         OM    114    GLU    OE2    450     -0.635    15.9994
  1055          C    114    GLU      C    451       0.38     12.011
  1056          O    114    GLU      O    451      -0.38    15.9994   ; qtot 9
; residue 115 PHE rtp PHE  q  0.0
  1057          N    115    PHE      N    452      -0.28    14.0067
  1058          H    115    PHE      H    452       0.28      1.008
  1059        CH1    115    PHE     CA    453          0     13.019
  1060        CH2    115    PHE     CB    453          0     14.027
  1061          C    115    PHE     CG    453          0     12.011
  1062          C    115    PHE    CD1    454       -0.1     12.011
  1063         HC    115    PHE    HD1    454        0.1      1.008
  1064          C    115    PHE    CD2    455       -0.1     12.011
  1065         HC    115    PHE    HD2    455        0.1      1.008
  1066          C    115    PHE    CE1    456       -0.1     12.011
  1067         HC    115    PHE    HE1    456        0.1      1.008
  1068          C    115    PHE    CE2    457       -0.1     12.011
  1069         HC    115    PHE    HE2    457        0.1      1.008
  1070          C    115    PHE     CZ    458       -0.1     12.011
  1071         HC    115    PHE     HZ    458        0.1      1.008
  1072          C    115    PHE      C    459       0.38     12.011
  1073          O    115    PHE      O    459      -0.38    15.9994   ; qtot 9
; residue 116 LYS rtp LYSH q +1.0
  1074          N    116    LYS      N    460      -0.28    14.0067
  1075          H    116    LYS      H    460       0.28      1.008
  1076        CH1    116    LYS     CA    461          0     13.019
  1077        CH2    116    LYS     CB    461          0     14.027
  1078        CH2    116    LYS     CG    462          0     14.027
  1079        CH2    116    LYS     CD    462          0     14.027
  1080        CH2    116    LYS     CE    463      0.127     14.027
  1081         NL    116    LYS     NZ    463      0.129    14.0067
  1082          H    116    LYS    HZ1    463      0.248      1.008
  1083          H    116    LYS    HZ2    463      0.248      1.008
  1084          H    116    LYS    HZ3    463      0.248      1.008
  1085          C    116    LYS      C    464       0.38     12.011
  1086          O    116    LYS      O    464      -0.38    15.9994   ; qtot 10
; residue 117 LEU rtp LEU  q  0.0
  1087          N    117    LEU      N    465      -0.28    14.0067
  1088          H    117    LEU      H    465       0.28      1.008
  1089        CH1    117    LEU     CA    466          0     13.019
  1090        CH2    117    LEU     CB    466          0     14.027
  1091        CH1    117    LEU     CG    467          0     13.019
  1092        CH3    117    LEU    CD1    467          0     15.035
  1093        CH3    117    LEU    CD2    467          0     15.035
  1094          C    117    LEU      C    468       0.38     12.011
  1095          O    117    LEU      O    468      -0.38    15.9994   ; qtot 10
; residue 118 LEU rtp LEU  q  0.0
  1096          N    118    LEU      N    469      -0.28    14.0067
  1097          H    118    LEU      H    469       0.28      1.008
  1098        CH1    118    LEU     CA    470          0     13.019
  1099        CH2    118    LEU     CB    470          0     14.027
  1100        CH1    118    LEU     CG    471          0     13.019
  1101        CH3    118    LEU    CD1    471          0     15.035
  1102        CH3    118    LEU    CD2    471          0     15.035
  1103          C    118    LEU      C    472       0.38     12.011
  1104          O    118    LEU      O    472      -0.38    15.9994   ; qtot 10
; residue 119 ALA rtp ALA  q  0.0
  1105          N    119    ALA      N    473      -0.28    14.0067
  1106          H    119    ALA      H    473       0.28      1.008
  1107        CH1    119    ALA     CA    474          0     13.019
  1108        CH3    119    ALA     CB    474          0     15.035
  1109          C    119    ALA      C    475       0.38     12.011
  1110          O    119    ALA      O    475      -0.38    15.9994   ; qtot 10
; residue 120 ALA rtp ALA  q  0.0
  1111          N    120    ALA      N    476      -0.28    14.0067
  1112          H    120    ALA      H    476       0.28      1.008
  1113        CH1    120    ALA     CA    477          0     13.019
  1114        CH3    120    ALA     CB    477          0     15.035
  1115          C    120    ALA      C    478       0.38     12.011
  1116          O    120    ALA      O    478      -0.38    15.9994   ; qtot 10
; residue 121 TYR rtp TYR  q  0.0
  1117          N    121    TYR      N    479      -0.28    14.0067
  1118          H    121    TYR      H    479       0.28      1.008
  1119        CH1    121    TYR     CA    480          0     13.019
  1120        CH2    121    TYR     CB    480          0     14.027
  1121          C    121    TYR     CG    480          0     12.011
  1122          C    121    TYR    CD1    481       -0.1     12.011
  1123         HC    121    TYR    HD1    481        0.1      1.008
  1124          C    121    TYR    CD2    482       -0.1     12.011
  1125         HC    121    TYR    HD2    482        0.1      1.008
  1126          C    121    TYR    CE1    483       -0.1     12.011
  1127         HC    121    TYR    HE1    483        0.1      1.008
  1128          C    121    TYR    CE2    484       -0.1     12.011
  1129         HC    121    TYR    HE2    484        0.1      1.008
  1130          C    121    TYR     CZ    485       0.15     12.011
  1131         OA    121    TYR     OH    485     -0.548    15.9994
  1132          H    121    TYR     HH    485      0.398      1.008
  1133          C    121    TYR      C    486       0.38     12.011
  1134          O    121    TYR      O    486      -0.38    15.9994   ; qtot 10
; residue 122 GLY rtp GLY  q  0.0
  1135          N    122    GLY      N    487      -0.28    14.0067
  1136          H    122    GLY      H    487       0.28      1.008
  1137        CH2    122    GLY     CA    488          0     14.027
  1138          C    122    GLY      C    489       0.38     12.011
  1139          O    122    GLY      O    489      -0.38    15.9994   ; qtot 10
; residue 123 GLY rtp GLY  q  0.0
  1140          N    123    GLY      N    490      -0.28    14.0067
  1141          H    123    GLY      H    490       0.28      1.008
  1142        CH2    123    GLY     CA    491          0     14.027
  1143          C    123    GLY      C    492       0.38     12.011
  1144          O    123    GLY      O    492      -0.38    15.9994   ; qtot 10
; residue 124 GLU rtp GLU  q -1.0
  1145          N    124    GLU      N    493      -0.28    14.0067
  1146          H    124    GLU      H    493       0.28      1.008
  1147        CH1    124    GLU     CA    494          0     13.019
  1148        CH2    124    GLU     CB    494          0     14.027
  1149        CH2    124    GLU     CG    494          0     14.027
  1150          C    124    GLU     CD    495       0.27     12.011
  1151         OM    124    GLU    OE1    495     -0.635    15.9994
  1152         OM    124    GLU    OE2    495     -0.635    15.9994
  1153          C    124    GLU      C    496       0.38     12.011
  1154          O    124    GLU      O    496      -0.38    15.9994   ; qtot 9
; residue 125 ILE rtp ILE  q  0.0
  1155          N    125    ILE      N    497      -0.28    14.0067
  1156          H    125    ILE      H    497       0.28      1.008
  1157        CH1    125    ILE     CA    498          0     13.019
  1158        CH1    125    ILE     CB    499          0     13.019
  1159        CH2    125    ILE    CG1    499          0     14.027
  1160        CH3    125    ILE    CG2    499          0     15.035
  1161        CH3    125    ILE     CD    499          0     15.035
  1162          C    125    ILE      C    500       0.38     12.011
  1163          O    125    ILE      O    500      -0.38    15.9994   ; qtot 9
; residue 126 GLY rtp GLY  q  0.0
  1164          N    126    GLY      N    501      -0.28    14.0067
  1165          H    126    GLY      H    501       0.28      1.008
  1166        CH2    126    GLY     CA    502          0     14.027
  1167          C    126    GLY      C    503       0.38     12.011
  1168          O    126    GLY      O    503      -0.38    15.9994   ; qtot 9
; residue 127 ALA rtp ALA  q  0.0
  1169          N    127    ALA      N    504      -0.28    14.0067
  1170          H    127    ALA      H    504       0.28      1.008
  1171        CH1    127    ALA     CA    505          0     13.019
  1172        CH3    127    ALA     CB    505          0     15.035
  1173          C    127    ALA      C    506       0.38     12.011
  1174          O    127    ALA      O    506      -0.38    15.9994   ; qtot 9
; residue 128 VAL rtp VAL  q  0.0
  1175          N    128    VAL      N    507      -0.28    14.0067
  1176          H    128    VAL      H    507       0.28      1.008
  1177        CH1    128    VAL     CA    508          0     13.019
  1178        CH1    128    VAL     CB    508          0     13.019
  1179        CH3    128    VAL    CG1    508          0     15.035
  1180        CH3    128    VAL    CG2    508          0     15.035
  1181          C    128    VAL      C    509       0.38     12.011
  1182          O    128    VAL      O    509      -0.38    15.9994   ; qtot 9
; residue 129 ALA rtp ALA  q  0.0
  1183          N    129    ALA      N    510      -0.28    14.0067
  1184          H    129    ALA      H    510       0.28      1.008
  1185        CH1    129    ALA     CA    511          0     13.019
  1186        CH3    129    ALA     CB    511          0     15.035
  1187          C    129    ALA      C    512       0.38     12.011
  1188          O    129    ALA      O    512      -0.38    15.9994   ; qtot 9
; residue 130 LEU rtp LEU  q  0.0
  1189          N    130    LEU      N    513      -0.28    14.0067
  1190          H    130    LEU      H    513       0.28      1.008
  1191        CH1    130    LEU     CA    514          0     13.019
  1192        CH2    130    LEU     CB    514          0     14.027
  1193        CH1    130    LEU     CG    515          0     13.019
  1194        CH3    130    LEU    CD1    515          0     15.035
  1195        CH3    130    LEU    CD2    515          0     15.035
  1196          C    130    LEU      C    516       0.38     12.011
  1197          O    130    LEU      O    516      -0.38    15.9994   ; qtot 9
; residue 131 ALA rtp ALA  q  0.0
  1198          N    131    ALA      N    517      -0.28    14.0067
  1199          H    131    ALA      H    517       0.28      1.008
  1200        CH1    131    ALA     CA    518          0     13.019
  1201        CH3    131    ALA     CB    518          0     15.035
  1202          C    131    ALA      C    519       0.38     12.011
  1203          O    131    ALA      O    519      -0.38    15.9994   ; qtot 9
; residue 132 ALA rtp ALA  q  0.0
  1204          N    132    ALA      N    520      -0.28    14.0067
  1205          H    132    ALA      H    520       0.28      1.008
  1206        CH1    132    ALA     CA    521          0     13.019
  1207        CH3    132    ALA     CB    521          0     15.035
  1208          C    132    ALA      C    522       0.38     12.011
  1209          O    132    ALA      O    522      -0.38    15.9994   ; qtot 9
; residue 133 TYR rtp TYR  q  0.0
  1210          N    133    TYR      N    523      -0.28    14.0067
  1211          H    133    TYR      H    523       0.28      1.008
  1212        CH1    133    TYR     CA    524          0     13.019
  1213        CH2    133    TYR     CB    524          0     14.027
  1214          C    133    TYR     CG    524          0     12.011
  1215          C    133    TYR    CD1    525       -0.1     12.011
  1216         HC    133    TYR    HD1    525        0.1      1.008
  1217          C    133    TYR    CD2    526       -0.1     12.011
  1218         HC    133    TYR    HD2    526        0.1      1.008
  1219          C    133    TYR    CE1    527       -0.1     12.011
  1220         HC    133    TYR    HE1    527        0.1      1.008
  1221          C    133    TYR    CE2    528       -0.1     12.011
  1222         HC    133    TYR    HE2    528        0.1      1.008
  1223          C    133    TYR     CZ    529       0.15     12.011
  1224         OA    133    TYR     OH    529     -0.548    15.9994
  1225          H    133    TYR     HH    529      0.398      1.008
  1226          C    133    TYR      C    530       0.38     12.011
  1227          O    133    TYR      O    530      -0.38    15.9994   ; qtot 9
; residue 134 ASN rtp ASN  q  0.0
  1228          N    134    ASN      N    531      -0.28    14.0067
  1229          H    134    ASN      H    531       0.28      1.008
  1230        CH1    134    ASN     CA    532          0     13.019
  1231        CH2    134    ASN     CB    532          0     14.027
  1232          C    134    ASN     CG    533       0.38     12.011
  1233          O    134    ASN    OD1    533      -0.38    15.9994
  1234         NT    134    ASN    ND2    534      -0.83    14.0067
  1235          H    134    ASN   HD21    534      0.415      1.008
  1236          H    134    ASN   HD22    534      0.415      1.008
  1237          C    134    ASN      C    535       0.38     12.011
  1238          O    134    ASN      O    535      -0.38    15.9994   ; qtot 9
; residue 135 ARG rtp ARG  q +1.0
  1239          N    135    ARG      N    536      -0.28    14.0067
  1240          H    135    ARG      H    536       0.28      1.008
  1241        CH1    135    ARG     CA    537          0     13.019
  1242        CH2    135    ARG     CB    537          0     14.027
  1243        CH2    135    ARG     CG    537          0     14.027
  1244        CH2    135    ARG     CD    538       0.09     14.027
  1245         NE    135    ARG     NE    538      -0.11    14.0067
  1246          H    135    ARG     HE    538       0.24      1.008
  1247          C    135    ARG     CZ    538       0.34     12.011
  1248         NZ    135    ARG    NH1    538      -0.26    14.0067
  1249          H    135    ARG   HH11    538       0.24      1.008
  1250          H    135    ARG   HH12    538       0.24      1.008
  1251         NZ    135    ARG    NH2    538      -0.26    14.0067
  1252          H    135    ARG   HH21    538       0.24      1.008
  1253          H    135    ARG   HH22    538       0.24      1.008
  1254          C    135    ARG      C    539       0.38     12.011
  1255          O    135    ARG      O    539      -0.38    15.9994   ; qtot 10
; residue 136 ASN rtp ASN  q  0.0
  1256          N    136    ASN      N    540      -0.28    14.0067
  1257          H    136    ASN      H    540       0.28      1.008
  1258        CH1    136    ASN     CA    541          0     13.019
  1259        CH2    136    ASN     CB    541          0     14.027
  1260          C    136    ASN     CG    542       0.38     12.011
  1261          O    136    ASN    OD1    542      -0.38    15.9994
  1262         NT    136    ASN    ND2    543      -0.83    14.0067
  1263          H    136    ASN   HD21    543      0.415      1.008
  1264          H    136    ASN   HD22    543      0.415      1.008
  1265          C    136    ASN      C    544       0.38     12.011
  1266          O    136    ASN      O    544      -0.38    15.9994   ; qtot 10
; residue 137 GLY rtp GLY  q  0.0
  1267          N    137    GLY      N    545      -0.28    14.0067
  1268          H    137    GLY      H    545       0.28      1.008
  1269        CH2    137    GLY     CA    546          0     14.027
  1270          C    137    GLY      C    547       0.38     12.011
  1271          O    137    GLY      O    547      -0.38    15.9994   ; qtot 10
; residue 138 GLU rtp GLU  q -1.0
  1272          N    138    GLU      N    548      -0.28    14.0067
  1273          H    138    GLU      H    548       0.28      1.008
  1274        CH1    138    GLU     CA    549          0     13.019
  1275        CH2    138    GLU     CB    549          0     14.027
  1276        CH2    138    GLU     CG    549          0     14.027
  1277          C    138    GLU     CD    550       0.27     12.011
  1278         OM    138    GLU    OE1    550     -0.635    15.9994
  1279         OM    138    GLU    OE2    550     -0.635    15.9994
  1280          C    138    GLU      C    551       0.38     12.011
  1281          O    138    GLU      O    551      -0.38    15.9994   ; qtot 9
; residue 139 VAL rtp VAL  q  0.0
  1282          N    139    VAL      N    552      -0.28    14.0067
  1283          H    139    VAL      H    552       0.28      1.008
  1284        CH1    139    VAL     CA    553          0     13.019
  1285        CH1    139    VAL     CB    553          0     13.019
  1286        CH3    139    VAL    CG1    553          0     15.035
  1287        CH3    139    VAL    CG2    553          0     15.035
  1288          C    139    VAL      C    554       0.38     12.011
  1289          O    139    VAL      O    554      -0.38    15.9994   ; qtot 9
; residue 140 ILE rtp ILE  q  0.0
  1290          N    140    ILE      N    555      -0.28    14.0067
  1291          H    140    ILE      H    555       0.28      1.008
  1292        CH1    140    ILE     CA    556          0     13.019
  1293        CH1    140    ILE     CB    557          0     13.019
  1294        CH2    140    ILE    CG1    557          0     14.027
  1295        CH3    140    ILE    CG2    557          0     15.035
  1296        CH3    140    ILE     CD    557          0     15.035
  1297          C    140    ILE      C    558       0.38     12.011
  1298          O    140    ILE      O    558      -0.38    15.9994   ; qtot 9
; residue 141 GLY rtp GLY  q  0.0
  1299          N    141    GLY      N    559      -0.28    14.0067
  1300          H    141    GLY      H    559       0.28      1.008
  1301        CH2    141    GLY     CA    560          0     14.027
  1302          C    141    GLY      C    561       0.38     12.011
  1303          O    141    GLY      O    561      -0.38    15.9994   ; qtot 9
; residue 142 LEU rtp LEU  q  0.0
  1304          N    142    LEU      N    562      -0.28    14.0067
  1305          H    142    LEU      H    562       0.28      1.008
  1306        CH1    142    LEU     CA    563          0     13.019
  1307        CH2    142    LEU     CB    563          0     14.027
  1308        CH1    142    LEU     CG    564          0     13.019
  1309        CH3    142    LEU    CD1    564          0     15.035
  1310        CH3    142    LEU    CD2    564          0     15.035
  1311          C    142    LEU      C    565       0.38     12.011
  1312          O    142    LEU      O    565      -0.38    15.9994   ; qtot 9
; residue 143 ALA rtp ALA  q  0.0
  1313          N    143    ALA      N    566      -0.28    14.0067
  1314          H    143    ALA      H    566       0.28      1.008
  1315        CH1    143    ALA     CA    567          0     13.019
  1316        CH3    143    ALA     CB    567          0     15.035
  1317          C    143    ALA      C    568       0.38     12.011
  1318          O    143    ALA      O    568      -0.38    15.9994   ; qtot 9
; residue 144 ALA rtp ALA  q  0.0
  1319          N    144    ALA      N    569      -0.28    14.0067
  1320          H    144    ALA      H    569       0.28      1.008
  1321        CH1    144    ALA     CA    570          0     13.019
  1322        CH3    144    ALA     CB    570          0     15.035
  1323          C    144    ALA      C    571       0.38     12.011
  1324          O    144    ALA      O    571      -0.38    15.9994   ; qtot 9
; residue 145 TYR rtp TYR  q  0.0
  1325          N    145    TYR      N    572      -0.28    14.0067
  1326          H    145    TYR      H    572       0.28      1.008
  1327        CH1    145    TYR     CA    573          0     13.019
  1328        CH2    145    TYR     CB    573          0     14.027
  1329          C    145    TYR     CG    573          0     12.011
  1330          C    145    TYR    CD1    574       -0.1     12.011
  1331         HC    145    TYR    HD1    574        0.1      1.008
  1332          C    145    TYR    CD2    575       -0.1     12.011
  1333         HC    145    TYR    HD2    575        0.1      1.008
  1334          C    145    TYR    CE1    576       -0.1     12.011
  1335         HC    145    TYR    HE1    576        0.1      1.008
  1336          C    145    TYR    CE2    577       -0.1     12.011
  1337         HC    145    TYR    HE2    577        0.1      1.008
  1338          C    145    TYR     CZ    578       0.15     12.011
  1339         OA    145    TYR     OH    578     -0.548    15.9994
  1340          H    145    TYR     HH    578      0.398      1.008
  1341          C    145    TYR      C    579       0.38     12.011
  1342          O    145    TYR      O    579      -0.38    15.9994   ; qtot 9
; residue 146 TYR rtp TYR  q  0.0
  1343          N    146    TYR      N    580      -0.28    14.0067
  1344          H    146    TYR      H    580       0.28      1.008
  1345        CH1    146    TYR     CA    581          0     13.019
  1346        CH2    146    TYR     CB    581          0     14.027
  1347          C    146    TYR     CG    581          0     12.011
  1348          C    146    TYR    CD1    582       -0.1     12.011
  1349         HC    146    TYR    HD1    582        0.1      1.008
  1350          C    146    TYR    CD2    583       -0.1     12.011
  1351         HC    146    TYR    HD2    583        0.1      1.008
  1352          C    146    TYR    CE1    584       -0.1     12.011
  1353         HC    146    TYR    HE1    584        0.1      1.008
  1354          C    146    TYR    CE2    585       -0.1     12.011
  1355         HC    146    TYR    HE2    585        0.1      1.008
  1356          C    146    TYR     CZ    586       0.15     12.011
  1357         OA    146    TYR     OH    586     -0.548    15.9994
  1358          H    146    TYR     HH    586      0.398      1.008
  1359          C    146    TYR      C    587       0.38     12.011
  1360          O    146    TYR      O    587      -0.38    15.9994   ; qtot 9
; residue 147 ILE rtp ILE  q  0.0
  1361          N    147    ILE      N    588      -0.28    14.0067
  1362          H    147    ILE      H    588       0.28      1.008
  1363        CH1    147    ILE     CA    589          0     13.019
  1364        CH1    147    ILE     CB    590          0     13.019
  1365        CH2    147    ILE    CG1    590          0     14.027
  1366        CH3    147    ILE    CG2    590          0     15.035
  1367        CH3    147    ILE     CD    590          0     15.035
  1368          C    147    ILE      C    591       0.38     12.011
  1369          O    147    ILE      O    591      -0.38    15.9994   ; qtot 9
; residue 148 MET rtp MET  q  0.0
  1370          N    148    MET      N    592      -0.28    14.0067
  1371          H    148    MET      H    592       0.28      1.008
  1372        CH1    148    MET     CA    593          0     13.019
  1373        CH2    148    MET     CB    593          0     14.027
  1374        CH2    148    MET     CG    593          0     14.027
  1375          S    148    MET     SD    594          0      32.06
  1376        CH3    148    MET     CE    594          0     15.035
  1377          C    148    MET      C    595       0.38     12.011
  1378          O    148    MET      O    595      -0.38    15.9994   ; qtot 9
; residue 149 LEU rtp LEU  q  0.0
  1379          N    149    LEU      N    596      -0.28    14.0067
  1380          H    149    LEU      H    596       0.28      1.008
  1381        CH1    149    LEU     CA    597          0     13.019
  1382        CH2    149    LEU     CB    597          0     14.027
  1383        CH1    149    LEU     CG    598          0     13.019
  1384        CH3    149    LEU    CD1    598          0     15.035
  1385        CH3    149    LEU    CD2    598          0     15.035
  1386          C    149    LEU      C    599       0.38     12.011
  1387          O    149    LEU      O    599      -0.38    15.9994   ; qtot 9
; residue 150 ILE rtp ILE  q  0.0
  1388          N    150    ILE      N    600      -0.28    14.0067
  1389          H    150    ILE      H    600       0.28      1.008
  1390        CH1    150    ILE     CA    601          0     13.019
  1391        CH1    150    ILE     CB    602          0     13.019
  1392        CH2    150    ILE    CG1    602          0     14.027
  1393        CH3    150    ILE    CG2    602          0     15.035
  1394        CH3    150    ILE     CD    602          0     15.035
  1395          C    150    ILE      C    603       0.38     12.011
  1396          O    150    ILE      O    603      -0.38    15.9994   ; qtot 9
; residue 151 PHE rtp PHE  q  0.0
  1397          N    151    PHE      N    604      -0.28    14.0067
  1398          H    151    PHE      H    604       0.28      1.008
  1399        CH1    151    PHE     CA    605          0     13.019
  1400        CH2    151    PHE     CB    605          0     14.027
  1401          C    151    PHE     CG    605          0     12.011
  1402          C    151    PHE    CD1    606       -0.1     12.011
  1403         HC    151    PHE    HD1    606        0.1      1.008
  1404          C    151    PHE    CD2    607       -0.1     12.011
  1405         HC    151    PHE    HD2    607        0.1      1.008
  1406          C    151    PHE    CE1    608       -0.1     12.011
  1407         HC    151    PHE    HE1    608        0.1      1.008
  1408          C    151    PHE    CE2    609       -0.1     12.011
  1409         HC    151    PHE    HE2    609        0.1      1.008
  1410          C    151    PHE     CZ    610       -0.1     12.011
  1411         HC    151    PHE     HZ    610        0.1      1.008
  1412          C    151    PHE      C    611       0.38     12.011
  1413          O    151    PHE      O    611      -0.38    15.9994   ; qtot 9
; residue 152 PHE rtp PHE  q  0.0
  1414          N    152    PHE      N    612      -0.28    14.0067
  1415          H    152    PHE      H    612       0.28      1.008
  1416        CH1    152    PHE     CA    613          0     13.019
  1417        CH2    152    PHE     CB    613          0     14.027
  1418          C    152    PHE     CG    613          0     12.011
  1419          C    152    PHE    CD1    614       -0.1     12.011
  1420         HC    152    PHE    HD1    614        0.1      1.008
  1421          C    152    PHE    CD2    615       -0.1     12.011
  1422         HC    152    PHE    HD2    615        0.1      1.008
  1423          C    152    PHE    CE1    616       -0.1     12.011
  1424         HC    152    PHE    HE1    616        0.1      1.008
  1425          C    152    PHE    CE2    617       -0.1     12.011
  1426         HC    152    PHE    HE2    617        0.1      1.008
  1427          C    152    PHE     CZ    618       -0.1     12.011
  1428         HC    152    PHE     HZ    618        0.1      1.008
  1429          C    152    PHE      C    619       0.38     12.011
  1430          O    152    PHE      O    619      -0.38    15.9994   ; qtot 9
; residue 153 VAL rtp VAL  q  0.0
  1431          N    153    VAL      N    620      -0.28    14.0067
  1432          H    153    VAL      H    620       0.28      1.008
  1433        CH1    153    VAL     CA    621          0     13.019
  1434        CH1    153    VAL     CB    621          0     13.019
  1435        CH3    153    VAL    CG1    621          0     15.035
  1436        CH3    153    VAL    CG2    621          0     15.035
  1437          C    153    VAL      C    622       0.38     12.011
  1438          O    153    VAL      O    622      -0.38    15.9994   ; qtot 9
; residue 154 LEU rtp LEU  q  0.0
  1439          N    154    LEU      N    623      -0.28    14.0067
  1440          H    154    LEU      H    623       0.28      1.008
  1441        CH1    154    LEU     CA    624          0     13.019
  1442        CH2    154    LEU     CB    624          0     14.027
  1443        CH1    154    LEU     CG    625          0     13.019
  1444        CH3    154    LEU    CD1    625          0     15.035
  1445        CH3    154    LEU    CD2    625          0     15.035
  1446          C    154    LEU      C    626       0.38     12.011
  1447          O    154    LEU      O    626      -0.38    15.9994   ; qtot 9
; residue 155 ALA rtp ALA  q  0.0
  1448          N    155    ALA      N    627      -0.28    14.0067
  1449          H    155    ALA      H    627       0.28      1.008
  1450        CH1    155    ALA     CA    628          0     13.019
  1451        CH3    155    ALA     CB    628          0     15.035
  1452          C    155    ALA      C    629       0.38     12.011
  1453          O    155    ALA      O    629      -0.38    15.9994   ; qtot 9
; residue 156 ALA rtp ALA  q  0.0
  1454          N    156    ALA      N    630      -0.28    14.0067
  1455          H    156    ALA      H    630       0.28      1.008
  1456        CH1    156    ALA     CA    631          0     13.019
  1457        CH3    156    ALA     CB    631          0     15.035
  1458          C    156    ALA      C    632       0.38     12.011
  1459          O    156    ALA      O    632      -0.38    15.9994   ; qtot 9
; residue 157 TYR rtp TYR  q  0.0
  1460          N    157    TYR      N    633      -0.28    14.0067
  1461          H    157    TYR      H    633       0.28      1.008
  1462        CH1    157    TYR     CA    634          0     13.019
  1463        CH2    157    TYR     CB    634          0     14.027
  1464          C    157    TYR     CG    634          0     12.011
  1465          C    157    TYR    CD1    635       -0.1     12.011
  1466         HC    157    TYR    HD1    635        0.1      1.008
  1467          C    157    TYR    CD2    636       -0.1     12.011
  1468         HC    157    TYR    HD2    636        0.1      1.008
  1469          C    157    TYR    CE1    637       -0.1     12.011
  1470         HC    157    TYR    HE1    637        0.1      1.008
  1471          C    157    TYR    CE2    638       -0.1     12.011
  1472         HC    157    TYR    HE2    638        0.1      1.008
  1473          C    157    TYR     CZ    639       0.15     12.011
  1474         OA    157    TYR     OH    639     -0.548    15.9994
  1475          H    157    TYR     HH    639      0.398      1.008
  1476          C    157    TYR      C    640       0.38     12.011
  1477          O    157    TYR      O    640      -0.38    15.9994   ; qtot 9
; residue 158 LEU rtp LEU  q  0.0
  1478          N    158    LEU      N    641      -0.28    14.0067
  1479          H    158    LEU      H    641       0.28      1.008
  1480        CH1    158    LEU     CA    642          0     13.019
  1481        CH2    158    LEU     CB    642          0     14.027
  1482        CH1    158    LEU     CG    643          0     13.019
  1483        CH3    158    LEU    CD1    643          0     15.035
  1484        CH3    158    LEU    CD2    643          0     15.035
  1485          C    158    LEU      C    644       0.38     12.011
  1486          O    158    LEU      O    644      -0.38    15.9994   ; qtot 9
; residue 159 ALA rtp ALA  q  0.0
  1487          N    159    ALA      N    645      -0.28    14.0067
  1488          H    159    ALA      H    645       0.28      1.008
  1489        CH1    159    ALA     CA    646          0     13.019
  1490        CH3    159    ALA     CB    646          0     15.035
  1491          C    159    ALA      C    647       0.38     12.011
  1492          O    159    ALA      O    647      -0.38    15.9994   ; qtot 9
; residue 160 SER rtp SER  q  0.0
  1493          N    160    SER      N    648      -0.28    14.0067
  1494          H    160    SER      H    648       0.28      1.008
  1495        CH1    160    SER     CA    649          0     13.019
  1496        CH2    160    SER     CB    650       0.15     14.027
  1497         OA    160    SER     OG    650     -0.548    15.9994
  1498          H    160    SER     HG    650      0.398      1.008
  1499          C    160    SER      C    651       0.38     12.011
  1500          O    160    SER      O    651      -0.38    15.9994   ; qtot 9
; residue 161 ALA rtp ALA  q  0.0
  1501          N    161    ALA      N    652      -0.28    14.0067
  1502          H    161    ALA      H    652       0.28      1.008
  1503        CH1    161    ALA     CA    653          0     13.019
  1504        CH3    161    ALA     CB    653          0     15.035
  1505          C    161    ALA      C    654       0.38     12.011
  1506          O    161    ALA      O    654      -0.38    15.9994   ; qtot 9
; residue 162 ALA rtp ALA  q  0.0
  1507          N    162    ALA      N    655      -0.28    14.0067
  1508          H    162    ALA      H    655       0.28      1.008
  1509        CH1    162    ALA     CA    656          0     13.019
  1510        CH3    162    ALA     CB    656          0     15.035
  1511          C    162    ALA      C    657       0.38     12.011
  1512          O    162    ALA      O    657      -0.38    15.9994   ; qtot 9
; residue 163 LEU rtp LEU  q  0.0
  1513          N    163    LEU      N    658      -0.28    14.0067
  1514          H    163    LEU      H    658       0.28      1.008
  1515        CH1    163    LEU     CA    659          0     13.019
  1516        CH2    163    LEU     CB    659          0     14.027
  1517        CH1    163    LEU     CG    660          0     13.019
  1518        CH3    163    LEU    CD1    660          0     15.035
  1519        CH3    163    LEU    CD2    660          0     15.035
  1520          C    163    LEU      C    661       0.38     12.011
  1521          O    163    LEU      O    661      -0.38    15.9994   ; qtot 9
; residue 164 GLY rtp GLY  q  0.0
  1522          N    164    GLY      N    662      -0.28    14.0067
  1523          H    164    GLY      H    662       0.28      1.008
  1524        CH2    164    GLY     CA    663          0     14.027
  1525          C    164    GLY      C    664       0.38     12.011
  1526          O    164    GLY      O    664      -0.38    15.9994   ; qtot 9
; residue 165 PRO rtp PRO  q  0.0
  1527          N    165    PRO      N    665          0    14.0067
  1528        CH1    165    PRO     CA    666          0     13.019
  1529        CH2    165    PRO     CB    666          0     14.027
  1530        CH2    165    PRO     CG    667          0     14.027
  1531        CH2    165    PRO     CD    667          0     14.027
  1532          C    165    PRO      C    668       0.38     12.011
  1533          O    165    PRO      O    668      -0.38    15.9994   ; qtot 9
; residue 166 LEU rtp LEU  q  0.0
  1534          N    166    LEU      N    669      -0.28    14.0067
  1535          H    166    LEU      H    669       0.28      1.008
  1536        CH1    166    LEU     CA    670          0     13.019
  1537        CH2    166    LEU     CB    670          0     14.027
  1538        CH1    166    LEU     CG    671          0     13.019
  1539        CH3    166    LEU    CD1    671          0     15.035
  1540        CH3    166    LEU    CD2    671          0     15.035
  1541          C    166    LEU      C    672       0.38     12.011
  1542          O    166    LEU      O    672      -0.38    15.9994   ; qtot 9
; residue 167 ALA rtp ALA  q  0.0
  1543          N    167    ALA      N    673      -0.28    14.0067
  1544          H    167    ALA      H    673       0.28      1.008
  1545        CH1    167    ALA     CA    674          0     13.019
  1546        CH3    167    ALA     CB    674          0     15.035
  1547          C    167    ALA      C    675       0.38     12.011
  1548          O    167    ALA      O    675      -0.38    15.9994   ; qtot 9
; residue 168 ALA rtp ALA  q  0.0
  1549          N    168    ALA      N    676      -0.28    14.0067
  1550          H    168    ALA      H    676       0.28      1.008
  1551        CH1    168    ALA     CA    677          0     13.019
  1552        CH3    168    ALA     CB    677          0     15.035
  1553          C    168    ALA      C    678       0.38     12.011
  1554          O    168    ALA      O    678      -0.38    15.9994   ; qtot 9
; residue 169 TYR rtp TYR  q  0.0
  1555          N    169    TYR      N    679      -0.28    14.0067
  1556          H    169    TYR      H    679       0.28      1.008
  1557        CH1    169    TYR     CA    680          0     13.019
  1558        CH2    169    TYR     CB    680          0     14.027
  1559          C    169    TYR     CG    680          0     12.011
  1560          C    169    TYR    CD1    681       -0.1     12.011
  1561         HC    169    TYR    HD1    681        0.1      1.008
  1562          C    169    TYR    CD2    682       -0.1     12.011
  1563         HC    169    TYR    HD2    682        0.1      1.008
  1564          C    169    TYR    CE1    683       -0.1     12.011
  1565         HC    169    TYR    HE1    683        0.1      1.008
  1566          C    169    TYR    CE2    684       -0.1     12.011
  1567         HC    169    TYR    HE2    684        0.1      1.008
  1568          C    169    TYR     CZ    685       0.15     12.011
  1569         OA    169    TYR     OH    685     -0.548    15.9994
  1570          H    169    TYR     HH    685      0.398      1.008
  1571          C    169    TYR      C    686       0.38     12.011
  1572          O    169    TYR      O    686      -0.38    15.9994   ; qtot 9
; residue 170 HIS rtp HISB q  0.0
  1573          N    170    HIS      N    687      -0.28    14.0067
  1574          H    170    HIS      H    687       0.28      1.008
  1575        CH1    170    HIS     CA    688          0     13.019
  1576        CH2    170    HIS     CB    688          0     14.027
  1577          C    170    HIS     CG    689       0.13     12.011
  1578         NR    170    HIS    ND1    689      -0.58    14.0067
  1579        CR1    170    HIS    CD2    689          0     13.019
  1580        CR1    170    HIS    CE1    689       0.26     13.019
  1581         NR    170    HIS    NE2    689          0    14.0067
  1582          H    170    HIS    HE2    689       0.19      1.008
  1583          C    170    HIS      C    690       0.38     12.011
  1584          O    170    HIS      O    690      -0.38    15.9994   ; qtot 9
; residue 171 ALA rtp ALA  q  0.0
  1585          N    171    ALA      N    691      -0.28    14.0067
  1586          H    171    ALA      H    691       0.28      1.008
  1587        CH1    171    ALA     CA    692          0     13.019
  1588        CH3    171    ALA     CB    692          0     15.035
  1589          C    171    ALA      C    693       0.38     12.011
  1590          O    171    ALA      O    693      -0.38    15.9994   ; qtot 9
; residue 172 THR rtp THR  q  0.0
  1591          N    172    THR      N    694      -0.28    14.0067
  1592          H    172    THR      H    694       0.28      1.008
  1593        CH1    172    THR     CA    695          0     13.019
  1594        CH1    172    THR     CB    696       0.15     13.019
  1595         OA    172    THR    OG1    696     -0.548    15.9994
  1596          H    172    THR    HG1    696      0.398      1.008
  1597        CH3    172    THR    CG2    697          0     15.035
  1598          C    172    THR      C    698       0.38     12.011
  1599          O    172    THR      O    698      -0.38    15.9994   ; qtot 9
; residue 173 LEU rtp LEU  q  0.0
  1600          N    173    LEU      N    699      -0.28    14.0067
  1601          H    173    LEU      H    699       0.28      1.008
  1602        CH1    173    LEU     CA    700          0     13.019
  1603        CH2    173    LEU     CB    700          0     14.027
  1604        CH1    173    LEU     CG    701          0     13.019
  1605        CH3    173    LEU    CD1    701          0     15.035
  1606        CH3    173    LEU    CD2    701          0     15.035
  1607          C    173    LEU      C    702       0.38     12.011
  1608          O    173    LEU      O    702      -0.38    15.9994   ; qtot 9
; residue 174 THR rtp THR  q  0.0
  1609          N    174    THR      N    703      -0.28    14.0067
  1610          H    174    THR      H    703       0.28      1.008
  1611        CH1    174    THR     CA    704          0     13.019
  1612        CH1    174    THR     CB    705       0.15     13.019
  1613         OA    174    THR    OG1    705     -0.548    15.9994
  1614          H    174    THR    HG1    705      0.398      1.008
  1615        CH3    174    THR    CG2    706          0     15.035
  1616          C    174    THR      C    707       0.38     12.011
  1617          O    174    THR      O    707      -0.38    15.9994   ; qtot 9
; residue 175 TYR rtp TYR  q  0.0
  1618          N    175    TYR      N    708      -0.28    14.0067
  1619          H    175    TYR      H    708       0.28      1.008
  1620        CH1    175    TYR     CA    709          0     13.019
  1621        CH2    175    TYR     CB    709          0     14.027
  1622          C    175    TYR     CG    709          0     12.011
  1623          C    175    TYR    CD1    710       -0.1     12.011
  1624         HC    175    TYR    HD1    710        0.1      1.008
  1625          C    175    TYR    CD2    711       -0.1     12.011
  1626         HC    175    TYR    HD2    711        0.1      1.008
  1627          C    175    TYR    CE1    712       -0.1     12.011
  1628         HC    175    TYR    HE1    712        0.1      1.008
  1629          C    175    TYR    CE2    713       -0.1     12.011
  1630         HC    175    TYR    HE2    713        0.1      1.008
  1631          C    175    TYR     CZ    714       0.15     12.011
  1632         OA    175    TYR     OH    714     -0.548    15.9994
  1633          H    175    TYR     HH    714      0.398      1.008
  1634          C    175    TYR      C    715       0.38     12.011
  1635          O    175    TYR      O    715      -0.38    15.9994   ; qtot 9
; residue 176 ARG rtp ARG  q +1.0
  1636          N    176    ARG      N    716      -0.28    14.0067
  1637          H    176    ARG      H    716       0.28      1.008
  1638        CH1    176    ARG     CA    717          0     13.019
  1639        CH2    176    ARG     CB    717          0     14.027
  1640        CH2    176    ARG     CG    717          0     14.027
  1641        CH2    176    ARG     CD    718       0.09     14.027
  1642         NE    176    ARG     NE    718      -0.11    14.0067
  1643          H    176    ARG     HE    718       0.24      1.008
  1644          C    176    ARG     CZ    718       0.34     12.011
  1645         NZ    176    ARG    NH1    718      -0.26    14.0067
  1646          H    176    ARG   HH11    718       0.24      1.008
  1647          H    176    ARG   HH12    718       0.24      1.008
  1648         NZ    176    ARG    NH2    718      -0.26    14.0067
  1649          H    176    ARG   HH21    718       0.24      1.008
  1650          H    176    ARG   HH22    718       0.24      1.008
  1651          C    176    ARG      C    719       0.38     12.011
  1652          O    176    ARG      O    719      -0.38    15.9994   ; qtot 10
; residue 177 MET rtp MET  q  0.0
  1653          N    177    MET      N    720      -0.28    14.0067
  1654          H    177    MET      H    720       0.28      1.008
  1655        CH1    177    MET     CA    721          0     13.019
  1656        CH2    177    MET     CB    721          0     14.027
  1657        CH2    177    MET     CG    721          0     14.027
  1658          S    177    MET     SD    722          0      32.06
  1659        CH3    177    MET     CE    722          0     15.035
  1660          C    177    MET      C    723       0.38     12.011
  1661          O    177    MET      O    723      -0.38    15.9994   ; qtot 10
; residue 178 LEU rtp LEU  q  0.0
  1662          N    178    LEU      N    724      -0.28    14.0067
  1663          H    178    LEU      H    724       0.28      1.008
  1664        CH1    178    LEU     CA    725          0     13.019
  1665        CH2    178    LEU     CB    725          0     14.027
  1666        CH1    178    LEU     CG    726          0     13.019
  1667        CH3    178    LEU    CD1    726          0     15.035
  1668        CH3    178    LEU    CD2    726          0     15.035
  1669          C    178    LEU      C    727       0.38     12.011
  1670          O    178    LEU      O    727      -0.38    15.9994   ; qtot 10
; residue 179 GLU rtp GLU  q -1.0
  1671          N    179    GLU      N    728      -0.28    14.0067
  1672          H    179    GLU      H    728       0.28      1.008
  1673        CH1    179    GLU     CA    729          0     13.019
  1674        CH2    179    GLU     CB    729          0     14.027
  1675        CH2    179    GLU     CG    729          0     14.027
  1676          C    179    GLU     CD    730       0.27     12.011
  1677         OM    179    GLU    OE1    730     -0.635    15.9994
  1678         OM    179    GLU    OE2    730     -0.635    15.9994
  1679          C    179    GLU      C    731       0.38     12.011
  1680          O    179    GLU      O    731      -0.38    15.9994   ; qtot 9
; residue 180 PRO rtp PRO  q  0.0
  1681          N    180    PRO      N    732          0    14.0067
  1682        CH1    180    PRO     CA    733          0     13.019
  1683        CH2    180    PRO     CB    733          0     14.027
  1684        CH2    180    PRO     CG    734          0     14.027
  1685        CH2    180    PRO     CD    734          0     14.027
  1686          C    180    PRO      C    735       0.38     12.011
  1687          O    180    PRO      O    735      -0.38    15.9994   ; qtot 9
; residue 181 THR rtp THR  q  0.0
  1688          N    181    THR      N    736      -0.28    14.0067
  1689          H    181    THR      H    736       0.28      1.008
  1690        CH1    181    THR     CA    737          0     13.019
  1691        CH1    181    THR     CB    738       0.15     13.019
  1692         OA    181    THR    OG1    738     -0.548    15.9994
  1693          H    181    THR    HG1    738      0.398      1.008
  1694        CH3    181    THR    CG2    739          0     15.035
  1695          C    181    THR      C    740       0.38     12.011
  1696          O    181    THR      O    740      -0.38    15.9994   ; qtot 9
; residue 182 ARG rtp ARG  q +1.0
  1697          N    182    ARG      N    741      -0.28    14.0067
  1698          H    182    ARG      H    741       0.28      1.008
  1699        CH1    182    ARG     CA    742          0     13.019
  1700        CH2    182    ARG     CB    742          0     14.027
  1701        CH2    182    ARG     CG    742          0     14.027
  1702        CH2    182    ARG     CD    743       0.09     14.027
  1703         NE    182    ARG     NE    743      -0.11    14.0067
  1704          H    182    ARG     HE    743       0.24      1.008
  1705          C    182    ARG     CZ    743       0.34     12.011
  1706         NZ    182    ARG    NH1    743      -0.26    14.0067
  1707          H    182    ARG   HH11    743       0.24      1.008
  1708          H    182    ARG   HH12    743       0.24      1.008
  1709         NZ    182    ARG    NH2    743      -0.26    14.0067
  1710          H    182    ARG   HH21    743       0.24      1.008
  1711          H    182    ARG   HH22    743       0.24      1.008
  1712          C    182    ARG      C    744       0.38     12.011
  1713          O    182    ARG      O    744      -0.38    15.9994   ; qtot 10
; residue 183 VAL rtp VAL  q  0.0
  1714          N    183    VAL      N    745      -0.28    14.0067
  1715          H    183    VAL      H    745       0.28      1.008
  1716        CH1    183    VAL     CA    746          0     13.019
  1717        CH1    183    VAL     CB    746          0     13.019
  1718        CH3    183    VAL    CG1    746          0     15.035
  1719        CH3    183    VAL    CG2    746          0     15.035
  1720          C    183    VAL      C    747       0.38     12.011
  1721          O    183    VAL      O    747      -0.38    15.9994   ; qtot 10
; residue 184 VAL rtp VAL  q  0.0
  1722          N    184    VAL      N    748      -0.28    14.0067
  1723          H    184    VAL      H    748       0.28      1.008
  1724        CH1    184    VAL     CA    749          0     13.019
  1725        CH1    184    VAL     CB    749          0     13.019
  1726        CH3    184    VAL    CG1    749          0     15.035
  1727        CH3    184    VAL    CG2    749          0     15.035
  1728          C    184    VAL      C    750       0.38     12.011
  1729          O    184    VAL      O    750      -0.38    15.9994   ; qtot 10
; residue 185 GLY rtp GLY  q  0.0
  1730          N    185    GLY      N    751      -0.28    14.0067
  1731          H    185    GLY      H    751       0.28      1.008
  1732        CH2    185    GLY     CA    752          0     14.027
  1733          C    185    GLY      C    753       0.38     12.011
  1734          O    185    GLY      O    753      -0.38    15.9994   ; qtot 10
; residue 186 PRO rtp PRO  q  0.0
  1735          N    186    PRO      N    754          0    14.0067
  1736        CH1    186    PRO     CA    755          0     13.019
  1737        CH2    186    PRO     CB    755          0     14.027
  1738        CH2    186    PRO     CG    756          0     14.027
  1739        CH2    186    PRO     CD    756          0     14.027
  1740          C    186    PRO      C    757       0.38     12.011
  1741          O    186    PRO      O    757      -0.38    15.9994   ; qtot 10
; residue 187 GLY rtp GLY  q  0.0
  1742          N    187    GLY      N    758      -0.28    14.0067
  1743          H    187    GLY      H    758       0.28      1.008
  1744        CH2    187    GLY     CA    759          0     14.027
  1745          C    187    GLY      C    760       0.38     12.011
  1746          O    187    GLY      O    760      -0.38    15.9994   ; qtot 10
; residue 188 PRO rtp PRO  q  0.0
  1747          N    188    PRO      N    761          0    14.0067
  1748        CH1    188    PRO     CA    762          0     13.019
  1749        CH2    188    PRO     CB    762          0     14.027
  1750        CH2    188    PRO     CG    763          0     14.027
  1751        CH2    188    PRO     CD    763          0     14.027
  1752          C    188    PRO      C    764       0.38     12.011
  1753          O    188    PRO      O    764      -0.38    15.9994   ; qtot 10
; residue 189 GLY rtp GLY  q  0.0
  1754          N    189    GLY      N    765      -0.28    14.0067
  1755          H    189    GLY      H    765       0.28      1.008
  1756        CH2    189    GLY     CA    766          0     14.027
  1757          C    189    GLY      C    767       0.38     12.011
  1758          O    189    GLY      O    767      -0.38    15.9994   ; qtot 10
; residue 190 ALA rtp ALA  q  0.0
  1759          N    190    ALA      N    768      -0.28    14.0067
  1760          H    190    ALA      H    768       0.28      1.008
  1761        CH1    190    ALA     CA    769          0     13.019
  1762        CH3    190    ALA     CB    769          0     15.035
  1763          C    190    ALA      C    770       0.38     12.011
  1764          O    190    ALA      O    770      -0.38    15.9994   ; qtot 10
; residue 191 THR rtp THR  q  0.0
  1765          N    191    THR      N    771      -0.28    14.0067
  1766          H    191    THR      H    771       0.28      1.008
  1767        CH1    191    THR     CA    772          0     13.019
  1768        CH1    191    THR     CB    773       0.15     13.019
  1769         OA    191    THR    OG1    773     -0.548    15.9994
  1770          H    191    THR    HG1    773      0.398      1.008
  1771        CH3    191    THR    CG2    774          0     15.035
  1772          C    191    THR      C    775       0.38     12.011
  1773          O    191    THR      O    775      -0.38    15.9994   ; qtot 10
; residue 192 LEU rtp LEU  q  0.0
  1774          N    192    LEU      N    776      -0.28    14.0067
  1775          H    192    LEU      H    776       0.28      1.008
  1776        CH1    192    LEU     CA    777          0     13.019
  1777        CH2    192    LEU     CB    777          0     14.027
  1778        CH1    192    LEU     CG    778          0     13.019
  1779        CH3    192    LEU    CD1    778          0     15.035
  1780        CH3    192    LEU    CD2    778          0     15.035
  1781          C    192    LEU      C    779       0.38     12.011
  1782          O    192    LEU      O    779      -0.38    15.9994   ; qtot 10
; residue 193 THR rtp THR  q  0.0
  1783          N    193    THR      N    780      -0.28    14.0067
  1784          H    193    THR      H    780       0.28      1.008
  1785        CH1    193    THR     CA    781          0     13.019
  1786        CH1    193    THR     CB    782       0.15     13.019
  1787         OA    193    THR    OG1    782     -0.548    15.9994
  1788          H    193    THR    HG1    782      0.398      1.008
  1789        CH3    193    THR    CG2    783          0     15.035
  1790          C    193    THR      C    784       0.38     12.011
  1791          O    193    THR      O    784      -0.38    15.9994   ; qtot 10
; residue 194 TYR rtp TYR  q  0.0
  1792          N    194    TYR      N    785      -0.28    14.0067
  1793          H    194    TYR      H    785       0.28      1.008
  1794        CH1    194    TYR     CA    786          0     13.019
  1795        CH2    194    TYR     CB    786          0     14.027
  1796          C    194    TYR     CG    786          0     12.011
  1797          C    194    TYR    CD1    787       -0.1     12.011
  1798         HC    194    TYR    HD1    787        0.1      1.008
  1799          C    194    TYR    CD2    788       -0.1     12.011
  1800         HC    194    TYR    HD2    788        0.1      1.008
  1801          C    194    TYR    CE1    789       -0.1     12.011
  1802         HC    194    TYR    HE1    789        0.1      1.008
  1803          C    194    TYR    CE2    790       -0.1     12.011
  1804         HC    194    TYR    HE2    790        0.1      1.008
  1805          C    194    TYR     CZ    791       0.15     12.011
  1806         OA    194    TYR     OH    791     -0.548    15.9994
  1807          H    194    TYR     HH    791      0.398      1.008
  1808          C    194    TYR      C    792       0.38     12.011
  1809          O    194    TYR      O    792      -0.38    15.9994   ; qtot 10
; residue 195 ARG rtp ARG  q +1.0
  1810          N    195    ARG      N    793      -0.28    14.0067
  1811          H    195    ARG      H    793       0.28      1.008
  1812        CH1    195    ARG     CA    794          0     13.019
  1813        CH2    195    ARG     CB    794          0     14.027
  1814        CH2    195    ARG     CG    794          0     14.027
  1815        CH2    195    ARG     CD    795       0.09     14.027
  1816         NE    195    ARG     NE    795      -0.11    14.0067
  1817          H    195    ARG     HE    795       0.24      1.008
  1818          C    195    ARG     CZ    795       0.34     12.011
  1819         NZ    195    ARG    NH1    795      -0.26    14.0067
  1820          H    195    ARG   HH11    795       0.24      1.008
  1821          H    195    ARG   HH12    795       0.24      1.008
  1822         NZ    195    ARG    NH2    795      -0.26    14.0067
  1823          H    195    ARG   HH21    795       0.24      1.008
  1824          H    195    ARG   HH22    795       0.24      1.008
  1825          C    195    ARG      C    796       0.38     12.011
  1826          O    195    ARG      O    796      -0.38    15.9994   ; qtot 11
; residue 196 MET rtp MET  q  0.0
  1827          N    196    MET      N    797      -0.28    14.0067
  1828          H    196    MET      H    797       0.28      1.008
  1829        CH1    196    MET     CA    798          0     13.019
  1830        CH2    196    MET     CB    798          0     14.027
  1831        CH2    196    MET     CG    798          0     14.027
  1832          S    196    MET     SD    799          0      32.06
  1833        CH3    196    MET     CE    799          0     15.035
  1834          C    196    MET      C    800       0.38     12.011
  1835          O    196    MET      O    800      -0.38    15.9994   ; qtot 11
; residue 197 LEU rtp LEU  q  0.0
  1836          N    197    LEU      N    801      -0.28    14.0067
  1837          H    197    LEU      H    801       0.28      1.008
  1838        CH1    197    LEU     CA    802          0     13.019
  1839        CH2    197    LEU     CB    802          0     14.027
  1840        CH1    197    LEU     CG    803          0     13.019
  1841        CH3    197    LEU    CD1    803          0     15.035
  1842        CH3    197    LEU    CD2    803          0     15.035
  1843          C    197    LEU      C    804       0.38     12.011
  1844          O    197    LEU      O    804      -0.38    15.9994   ; qtot 11
; residue 198 GLU rtp GLU  q -1.0
  1845          N    198    GLU      N    805      -0.28    14.0067
  1846          H    198    GLU      H    805       0.28      1.008
  1847        CH1    198    GLU     CA    806          0     13.019
  1848        CH2    198    GLU     CB    806          0     14.027
  1849        CH2    198    GLU     CG    806          0     14.027
  1850          C    198    GLU     CD    807       0.27     12.011
  1851         OM    198    GLU    OE1    807     -0.635    15.9994
  1852         OM    198    GLU    OE2    807     -0.635    15.9994
  1853          C    198    GLU      C    808       0.38     12.011
  1854          O    198    GLU      O    808      -0.38    15.9994   ; qtot 10
; residue 199 PRO rtp PRO  q  0.0
  1855          N    199    PRO      N    809          0    14.0067
  1856        CH1    199    PRO     CA    810          0     13.019
  1857        CH2    199    PRO     CB    810          0     14.027
  1858        CH2    199    PRO     CG    811          0     14.027
  1859        CH2    199    PRO     CD    811          0     14.027
  1860          C    199    PRO      C    812       0.38     12.011
  1861          O    199    PRO      O    812      -0.38    15.9994   ; qtot 10
; residue 200 THR rtp THR  q  0.0
  1862          N    200    THR      N    813      -0.28    14.0067
  1863          H    200    THR      H    813       0.28      1.008
  1864        CH1    200    THR     CA    814          0     13.019
  1865        CH1    200    THR     CB    815       0.15     13.019
  1866         OA    200    THR    OG1    815     -0.548    15.9994
  1867          H    200    THR    HG1    815      0.398      1.008
  1868        CH3    200    THR    CG2    816          0     15.035
  1869          C    200    THR      C    817       0.38     12.011
  1870          O    200    THR      O    817      -0.38    15.9994   ; qtot 10
; residue 201 ARG rtp ARG  q +1.0
  1871          N    201    ARG      N    818      -0.28    14.0067
  1872          H    201    ARG      H    818       0.28      1.008
  1873        CH1    201    ARG     CA    819          0     13.019
  1874        CH2    201    ARG     CB    819          0     14.027
  1875        CH2    201    ARG     CG    819          0     14.027
  1876        CH2    201    ARG     CD    820       0.09     14.027
  1877         NE    201    ARG     NE    820      -0.11    14.0067
  1878          H    201    ARG     HE    820       0.24      1.008
  1879          C    201    ARG     CZ    820       0.34     12.011
  1880         NZ    201    ARG    NH1    820      -0.26    14.0067
  1881          H    201    ARG   HH11    820       0.24      1.008
  1882          H    201    ARG   HH12    820       0.24      1.008
  1883         NZ    201    ARG    NH2    820      -0.26    14.0067
  1884          H    201    ARG   HH21    820       0.24      1.008
  1885          H    201    ARG   HH22    820       0.24      1.008
  1886          C    201    ARG      C    821       0.38     12.011
  1887          O    201    ARG      O    821      -0.38    15.9994   ; qtot 11
; residue 202 VAL rtp VAL  q  0.0
  1888          N    202    VAL      N    822      -0.28    14.0067
  1889          H    202    VAL      H    822       0.28      1.008
  1890        CH1    202    VAL     CA    823          0     13.019
  1891        CH1    202    VAL     CB    823          0     13.019
  1892        CH3    202    VAL    CG1    823          0     15.035
  1893        CH3    202    VAL    CG2    823          0     15.035
  1894          C    202    VAL      C    824       0.38     12.011
  1895          O    202    VAL      O    824      -0.38    15.9994   ; qtot 11
; residue 203 VAL rtp VAL  q  0.0
  1896          N    203    VAL      N    825      -0.28    14.0067
  1897          H    203    VAL      H    825       0.28      1.008
  1898        CH1    203    VAL     CA    826          0     13.019
  1899        CH1    203    VAL     CB    826          0     13.019
  1900        CH3    203    VAL    CG1    826          0     15.035
  1901        CH3    203    VAL    CG2    826          0     15.035
  1902          C    203    VAL      C    827       0.38     12.011
  1903          O    203    VAL      O    827      -0.38    15.9994   ; qtot 11
; residue 204 ASN rtp ASN  q  0.0
  1904          N    204    ASN      N    828      -0.28    14.0067
  1905          H    204    ASN      H    828       0.28      1.008
  1906        CH1    204    ASN     CA    829          0     13.019
  1907        CH2    204    ASN     CB    829          0     14.027
  1908          C    204    ASN     CG    830       0.38     12.011
  1909          O    204    ASN    OD1    830      -0.38    15.9994
  1910         NT    204    ASN    ND2    831      -0.83    14.0067
  1911          H    204    ASN   HD21    831      0.415      1.008
  1912          H    204    ASN   HD22    831      0.415      1.008
  1913          C    204    ASN      C    832       0.38     12.011
  1914          O    204    ASN      O    832      -0.38    15.9994   ; qtot 11
; residue 205 GLY rtp GLY  q  0.0
  1915          N    205    GLY      N    833      -0.28    14.0067
  1916          H    205    GLY      H    833       0.28      1.008
  1917        CH2    205    GLY     CA    834          0     14.027
  1918          C    205    GLY      C    835       0.38     12.011
  1919          O    205    GLY      O    835      -0.38    15.9994   ; qtot 11
; residue 206 PRO rtp PRO  q  0.0
  1920          N    206    PRO      N    836          0    14.0067
  1921        CH1    206    PRO     CA    837          0     13.019
  1922        CH2    206    PRO     CB    837          0     14.027
  1923        CH2    206    PRO     CG    838          0     14.027
  1924        CH2    206    PRO     CD    838          0     14.027
  1925          C    206    PRO      C    839       0.38     12.011
  1926          O    206    PRO      O    839      -0.38    15.9994   ; qtot 11
; residue 207 GLY rtp GLY  q  0.0
  1927          N    207    GLY      N    840      -0.28    14.0067
  1928          H    207    GLY      H    840       0.28      1.008
  1929        CH2    207    GLY     CA    841          0     14.027
  1930          C    207    GLY      C    842       0.38     12.011
  1931          O    207    GLY      O    842      -0.38    15.9994   ; qtot 11
; residue 208 PRO rtp PRO  q  0.0
  1932          N    208    PRO      N    843          0    14.0067
  1933        CH1    208    PRO     CA    844          0     13.019
  1934        CH2    208    PRO     CB    844          0     14.027
  1935        CH2    208    PRO     CG    845          0     14.027
  1936        CH2    208    PRO     CD    845          0     14.027
  1937          C    208    PRO      C    846       0.38     12.011
  1938          O    208    PRO      O    846      -0.38    15.9994   ; qtot 11
; residue 209 GLY rtp GLY  q  0.0
  1939          N    209    GLY      N    847      -0.28    14.0067
  1940          H    209    GLY      H    847       0.28      1.008
  1941        CH2    209    GLY     CA    848          0     14.027
  1942          C    209    GLY      C    849       0.38     12.011
  1943          O    209    GLY      O    849      -0.38    15.9994   ; qtot 11
; residue 210 LYS rtp LYSH q +1.0
  1944          N    210    LYS      N    850      -0.28    14.0067
  1945          H    210    LYS      H    850       0.28      1.008
  1946        CH1    210    LYS     CA    851          0     13.019
  1947        CH2    210    LYS     CB    851          0     14.027
  1948        CH2    210    LYS     CG    852          0     14.027
  1949        CH2    210    LYS     CD    852          0     14.027
  1950        CH2    210    LYS     CE    853      0.127     14.027
  1951         NL    210    LYS     NZ    853      0.129    14.0067
  1952          H    210    LYS    HZ1    853      0.248      1.008
  1953          H    210    LYS    HZ2    853      0.248      1.008
  1954          H    210    LYS    HZ3    853      0.248      1.008
  1955          C    210    LYS      C    854       0.38     12.011
  1956          O    210    LYS      O    854      -0.38    15.9994   ; qtot 12
; residue 211 GLY rtp GLY  q  0.0
  1957          N    211    GLY      N    855      -0.28    14.0067
  1958          H    211    GLY      H    855       0.28      1.008
  1959        CH2    211    GLY     CA    856          0     14.027
  1960          C    211    GLY      C    857       0.38     12.011
  1961          O    211    GLY      O    857      -0.38    15.9994   ; qtot 12
; residue 212 PRO rtp PRO  q  0.0
  1962          N    212    PRO      N    858          0    14.0067
  1963        CH1    212    PRO     CA    859          0     13.019
  1964        CH2    212    PRO     CB    859          0     14.027
  1965        CH2    212    PRO     CG    860          0     14.027
  1966        CH2    212    PRO     CD    860          0     14.027
  1967          C    212    PRO      C    861       0.38     12.011
  1968          O    212    PRO      O    861      -0.38    15.9994   ; qtot 12
; residue 213 LEU rtp LEU  q  0.0
  1969          N    213    LEU      N    862      -0.28    14.0067
  1970          H    213    LEU      H    862       0.28      1.008
  1971        CH1    213    LEU     CA    863          0     13.019
  1972        CH2    213    LEU     CB    863          0     14.027
  1973        CH1    213    LEU     CG    864          0     13.019
  1974        CH3    213    LEU    CD1    864          0     15.035
  1975        CH3    213    LEU    CD2    864          0     15.035
  1976          C    213    LEU      C    865       0.38     12.011
  1977          O    213    LEU      O    865      -0.38    15.9994   ; qtot 12
; residue 214 ARG rtp ARG  q +1.0
  1978          N    214    ARG      N    866      -0.28    14.0067
  1979          H    214    ARG      H    866       0.28      1.008
  1980        CH1    214    ARG     CA    867          0     13.019
  1981        CH2    214    ARG     CB    867          0     14.027
  1982        CH2    214    ARG     CG    867          0     14.027
  1983        CH2    214    ARG     CD    868       0.09     14.027
  1984         NE    214    ARG     NE    868      -0.11    14.0067
  1985          H    214    ARG     HE    868       0.24      1.008
  1986          C    214    ARG     CZ    868       0.34     12.011
  1987         NZ    214    ARG    NH1    868      -0.26    14.0067
  1988          H    214    ARG   HH11    868       0.24      1.008
  1989          H    214    ARG   HH12    868       0.24      1.008
  1990         NZ    214    ARG    NH2    868      -0.26    14.0067
  1991          H    214    ARG   HH21    868       0.24      1.008
  1992          H    214    ARG   HH22    868       0.24      1.008
  1993          C    214    ARG      C    869       0.38     12.011
  1994          O    214    ARG      O    869      -0.38    15.9994   ; qtot 13
; residue 215 ILE rtp ILE  q  0.0
  1995          N    215    ILE      N    870      -0.28    14.0067
  1996          H    215    ILE      H    870       0.28      1.008
  1997        CH1    215    ILE     CA    871          0     13.019
  1998        CH1    215    ILE     CB    872          0     13.019
  1999        CH2    215    ILE    CG1    872          0     14.027
  2000        CH3    215    ILE    CG2    872          0     15.035
  2001        CH3    215    ILE     CD    872          0     15.035
  2002          C    215    ILE      C    873       0.38     12.011
  2003          O    215    ILE      O    873      -0.38    15.9994   ; qtot 13
; residue 216 SER rtp SER  q  0.0
  2004          N    216    SER      N    874      -0.28    14.0067
  2005          H    216    SER      H    874       0.28      1.008
  2006        CH1    216    SER     CA    875          0     13.019
  2007        CH2    216    SER     CB    876       0.15     14.027
  2008         OA    216    SER     OG    876     -0.548    15.9994
  2009          H    216    SER     HG    876      0.398      1.008
  2010          C    216    SER      C    877       0.38     12.011
  2011          O    216    SER      O    877      -0.38    15.9994   ; qtot 13
; residue 217 ALA rtp ALA  q  0.0
  2012          N    217    ALA      N    878      -0.28    14.0067
  2013          H    217    ALA      H    878       0.28      1.008
  2014        CH1    217    ALA     CA    879          0     13.019
  2015        CH3    217    ALA     CB    879          0     15.035
  2016          C    217    ALA      C    880       0.38     12.011
  2017          O    217    ALA      O    880      -0.38    15.9994   ; qtot 13
; residue 218 SER rtp SER  q  0.0
  2018          N    218    SER      N    881      -0.28    14.0067
  2019          H    218    SER      H    881       0.28      1.008
  2020        CH1    218    SER     CA    882          0     13.019
  2021        CH2    218    SER     CB    883       0.15     14.027
  2022         OA    218    SER     OG    883     -0.548    15.9994
  2023          H    218    SER     HG    883      0.398      1.008
  2024          C    218    SER      C    884       0.38     12.011
  2025          O    218    SER      O    884      -0.38    15.9994   ; qtot 13
; residue 219 SER rtp SER  q  0.0
  2026          N    219    SER      N    885      -0.28    14.0067
  2027          H    219    SER      H    885       0.28      1.008
  2028        CH1    219    SER     CA    886          0     13.019
  2029        CH2    219    SER     CB    887       0.15     14.027
  2030         OA    219    SER     OG    887     -0.548    15.9994
  2031          H    219    SER     HG    887      0.398      1.008
  2032          C    219    SER      C    888       0.38     12.011
  2033          O    219    SER      O    888      -0.38    15.9994   ; qtot 13
; residue 220 ALA rtp ALA  q  0.0
  2034          N    220    ALA      N    889      -0.28    14.0067
  2035          H    220    ALA      H    889       0.28      1.008
  2036        CH1    220    ALA     CA    890          0     13.019
  2037        CH3    220    ALA     CB    890          0     15.035
  2038          C    220    ALA      C    891       0.38     12.011
  2039          O    220    ALA      O    891      -0.38    15.9994   ; qtot 13
; residue 221 ALA rtp ALA  q  0.0
  2040          N    221    ALA      N    892      -0.28    14.0067
  2041          H    221    ALA      H    892       0.28      1.008
  2042        CH1    221    ALA     CA    893          0     13.019
  2043        CH3    221    ALA     CB    893          0     15.035
  2044          C    221    ALA      C    894       0.38     12.011
  2045          O    221    ALA      O    894      -0.38    15.9994   ; qtot 13
; residue 222 GLN rtp GLN  q  0.0
  2046          N    222    GLN      N    895      -0.28    14.0067
  2047          H    222    GLN      H    895       0.28      1.008
  2048        CH1    222    GLN     CA    896          0     13.019
  2049        CH2    222    GLN     CB    896          0     14.027
  2050        CH2    222    GLN     CG    896          0     14.027
  2051          C    222    GLN     CD    897       0.38     12.011
  2052          O    222    GLN    OE1    897      -0.38    15.9994
  2053         NT    222    GLN    NE2    898      -0.83    14.0067
  2054          H    222    GLN   HE21    898      0.415      1.008
  2055          H    222    GLN   HE22    898      0.415      1.008
  2056          C    222    GLN      C    899       0.38     12.011
  2057          O    222    GLN      O    899      -0.38    15.9994   ; qtot 13
; residue 223 ARG rtp ARG  q +1.0
  2058          N    223    ARG      N    900      -0.28    14.0067
  2059          H    223    ARG      H    900       0.28      1.008
  2060        CH1    223    ARG     CA    901          0     13.019
  2061        CH2    223    ARG     CB    901          0     14.027
  2062        CH2    223    ARG     CG    901          0     14.027
  2063        CH2    223    ARG     CD    902       0.09     14.027
  2064         NE    223    ARG     NE    902      -0.11    14.0067
  2065          H    223    ARG     HE    902       0.24      1.008
  2066          C    223    ARG     CZ    902       0.34     12.011
  2067         NZ    223    ARG    NH1    902      -0.26    14.0067
  2068          H    223    ARG   HH11    902       0.24      1.008
  2069          H    223    ARG   HH12    902       0.24      1.008
  2070         NZ    223    ARG    NH2    902      -0.26    14.0067
  2071          H    223    ARG   HH21    902       0.24      1.008
  2072          H    223    ARG   HH22    902       0.24      1.008
  2073          C    223    ARG      C    903       0.38     12.011
  2074          O    223    ARG      O    903      -0.38    15.9994   ; qtot 14
; residue 224 ARG rtp ARG  q +1.0
  2075          N    224    ARG      N    904      -0.28    14.0067
  2076          H    224    ARG      H    904       0.28      1.008
  2077        CH1    224    ARG     CA    905          0     13.019
  2078        CH2    224    ARG     CB    905          0     14.027
  2079        CH2    224    ARG     CG    905          0     14.027
  2080        CH2    224    ARG     CD    906       0.09     14.027
  2081         NE    224    ARG     NE    906      -0.11    14.0067
  2082          H    224    ARG     HE    906       0.24      1.008
  2083          C    224    ARG     CZ    906       0.34     12.011
  2084         NZ    224    ARG    NH1    906      -0.26    14.0067
  2085          H    224    ARG   HH11    906       0.24      1.008
  2086          H    224    ARG   HH12    906       0.24      1.008
  2087         NZ    224    ARG    NH2    906      -0.26    14.0067
  2088          H    224    ARG   HH21    906       0.24      1.008
  2089          H    224    ARG   HH22    906       0.24      1.008
  2090          C    224    ARG      C    907       0.38     12.011
  2091          O    224    ARG      O    907      -0.38    15.9994   ; qtot 15
; residue 225 GLY rtp GLY  q  0.0
  2092          N    225    GLY      N    908      -0.28    14.0067
  2093          H    225    GLY      H    908       0.28      1.008
  2094        CH2    225    GLY     CA    909          0     14.027
  2095          C    225    GLY      C    910       0.38     12.011
  2096          O    225    GLY      O    910      -0.38    15.9994   ; qtot 15
; residue 226 PRO rtp PRO  q  0.0
  2097          N    226    PRO      N    911          0    14.0067
  2098        CH1    226    PRO     CA    912          0     13.019
  2099        CH2    226    PRO     CB    912          0     14.027
  2100        CH2    226    PRO     CG    913          0     14.027
  2101        CH2    226    PRO     CD    913          0     14.027
  2102          C    226    PRO      C    914       0.38     12.011
  2103          O    226    PRO      O    914      -0.38    15.9994   ; qtot 15
; residue 227 GLY rtp GLY  q  0.0
  2104          N    227    GLY      N    915      -0.28    14.0067
  2105          H    227    GLY      H    915       0.28      1.008
  2106        CH2    227    GLY     CA    916          0     14.027
  2107          C    227    GLY      C    917       0.38     12.011
  2108          O    227    GLY      O    917      -0.38    15.9994   ; qtot 15
; residue 228 PRO rtp PRO  q  0.0
  2109          N    228    PRO      N    918          0    14.0067
  2110        CH1    228    PRO     CA    919          0     13.019
  2111        CH2    228    PRO     CB    919          0     14.027
  2112        CH2    228    PRO     CG    920          0     14.027
  2113        CH2    228    PRO     CD    920          0     14.027
  2114          C    228    PRO      C    921       0.38     12.011
  2115          O    228    PRO      O    921      -0.38    15.9994   ; qtot 15
; residue 229 GLY rtp GLY  q  0.0
  2116          N    229    GLY      N    922      -0.28    14.0067
  2117          H    229    GLY      H    922       0.28      1.008
  2118        CH2    229    GLY     CA    923          0     14.027
  2119          C    229    GLY      C    924       0.38     12.011
  2120          O    229    GLY      O    924      -0.38    15.9994   ; qtot 15
; residue 230 GLY rtp GLY  q  0.0
  2121          N    230    GLY      N    925      -0.28    14.0067
  2122          H    230    GLY      H    925       0.28      1.008
  2123        CH2    230    GLY     CA    926          0     14.027
  2124          C    230    GLY      C    927       0.38     12.011
  2125          O    230    GLY      O    927      -0.38    15.9994   ; qtot 15
; residue 231 PRO rtp PRO  q  0.0
  2126          N    231    PRO      N    928          0    14.0067
  2127        CH1    231    PRO     CA    929          0     13.019
  2128        CH2    231    PRO     CB    929          0     14.027
  2129        CH2    231    PRO     CG    930          0     14.027
  2130        CH2    231    PRO     CD    930          0     14.027
  2131          C    231    PRO      C    931       0.38     12.011
  2132          O    231    PRO      O    931      -0.38    15.9994   ; qtot 15
; residue 232 LEU rtp LEU  q  0.0
  2133          N    232    LEU      N    932      -0.28    14.0067
  2134          H    232    LEU      H    932       0.28      1.008
  2135        CH1    232    LEU     CA    933          0     13.019
  2136        CH2    232    LEU     CB    933          0     14.027
  2137        CH1    232    LEU     CG    934          0     13.019
  2138        CH3    232    LEU    CD1    934          0     15.035
  2139        CH3    232    LEU    CD2    934          0     15.035
  2140          C    232    LEU      C    935       0.38     12.011
  2141          O    232    LEU      O    935      -0.38    15.9994   ; qtot 15
; residue 233 ARG rtp ARG  q +1.0
  2142          N    233    ARG      N    936      -0.28    14.0067
  2143          H    233    ARG      H    936       0.28      1.008
  2144        CH1    233    ARG     CA    937          0     13.019
  2145        CH2    233    ARG     CB    937          0     14.027
  2146        CH2    233    ARG     CG    937          0     14.027
  2147        CH2    233    ARG     CD    938       0.09     14.027
  2148         NE    233    ARG     NE    938      -0.11    14.0067
  2149          H    233    ARG     HE    938       0.24      1.008
  2150          C    233    ARG     CZ    938       0.34     12.011
  2151         NZ    233    ARG    NH1    938      -0.26    14.0067
  2152          H    233    ARG   HH11    938       0.24      1.008
  2153          H    233    ARG   HH12    938       0.24      1.008
  2154         NZ    233    ARG    NH2    938      -0.26    14.0067
  2155          H    233    ARG   HH21    938       0.24      1.008
  2156          H    233    ARG   HH22    938       0.24      1.008
  2157          C    233    ARG      C    939       0.38     12.011
  2158          O    233    ARG      O    939      -0.38    15.9994   ; qtot 16
; residue 234 ILE rtp ILE  q  0.0
  2159          N    234    ILE      N    940      -0.28    14.0067
  2160          H    234    ILE      H    940       0.28      1.008
  2161        CH1    234    ILE     CA    941          0     13.019
  2162        CH1    234    ILE     CB    942          0     13.019
  2163        CH2    234    ILE    CG1    942          0     14.027
  2164        CH3    234    ILE    CG2    942          0     15.035
  2165        CH3    234    ILE     CD    942          0     15.035
  2166          C    234    ILE      C    943       0.38     12.011
  2167          O    234    ILE      O    943      -0.38    15.9994   ; qtot 16
; residue 235 SER rtp SER  q  0.0
  2168          N    235    SER      N    944      -0.28    14.0067
  2169          H    235    SER      H    944       0.28      1.008
  2170        CH1    235    SER     CA    945          0     13.019
  2171        CH2    235    SER     CB    946       0.15     14.027
  2172         OA    235    SER     OG    946     -0.548    15.9994
  2173          H    235    SER     HG    946      0.398      1.008
  2174          C    235    SER      C    947       0.38     12.011
  2175          O    235    SER      O    947      -0.38    15.9994   ; qtot 16
; residue 236 ALA rtp ALA  q  0.0
  2176          N    236    ALA      N    948      -0.28    14.0067
  2177          H    236    ALA      H    948       0.28      1.008
  2178        CH1    236    ALA     CA    949          0     13.019
  2179        CH3    236    ALA     CB    949          0     15.035
  2180          C    236    ALA      C    950       0.38     12.011
  2181          O    236    ALA      O    950      -0.38    15.9994   ; qtot 16
; residue 237 SER rtp SER  q  0.0
  2182          N    237    SER      N    951      -0.28    14.0067
  2183          H    237    SER      H    951       0.28      1.008
  2184        CH1    237    SER     CA    952          0     13.019
  2185        CH2    237    SER     CB    953       0.15     14.027
  2186         OA    237    SER     OG    953     -0.548    15.9994
  2187          H    237    SER     HG    953      0.398      1.008
  2188          C    237    SER      C    954       0.38     12.011
  2189          O    237    SER      O    954      -0.38    15.9994   ; qtot 16
; residue 238 SER rtp SER  q  0.0
  2190          N    238    SER      N    955      -0.28    14.0067
  2191          H    238    SER      H    955       0.28      1.008
  2192        CH1    238    SER     CA    956          0     13.019
  2193        CH2    238    SER     CB    957       0.15     14.027
  2194         OA    238    SER     OG    957     -0.548    15.9994
  2195          H    238    SER     HG    957      0.398      1.008
  2196          C    238    SER      C    958       0.38     12.011
  2197          O    238    SER      O    958      -0.38    15.9994   ; qtot 16
; residue 239 ALA rtp ALA  q  0.0
  2198          N    239    ALA      N    959      -0.28    14.0067
  2199          H    239    ALA      H    959       0.28      1.008
  2200        CH1    239    ALA     CA    960          0     13.019
  2201        CH3    239    ALA     CB    960          0     15.035
  2202          C    239    ALA      C    961       0.38     12.011
  2203          O    239    ALA      O    961      -0.38    15.9994   ; qtot 16
; residue 240 ALA rtp ALA  q  0.0
  2204          N    240    ALA      N    962      -0.28    14.0067
  2205          H    240    ALA      H    962       0.28      1.008
  2206        CH1    240    ALA     CA    963          0     13.019
  2207        CH3    240    ALA     CB    963          0     15.035
  2208          C    240    ALA      C    964       0.38     12.011
  2209          O    240    ALA      O    964      -0.38    15.9994   ; qtot 16
; residue 241 GLN rtp GLN  q  0.0
  2210          N    241    GLN      N    965      -0.28    14.0067
  2211          H    241    GLN      H    965       0.28      1.008
  2212        CH1    241    GLN     CA    966          0     13.019
  2213        CH2    241    GLN     CB    966          0     14.027
  2214        CH2    241    GLN     CG    966          0     14.027
  2215          C    241    GLN     CD    967       0.38     12.011
  2216          O    241    GLN    OE1    967      -0.38    15.9994
  2217         NT    241    GLN    NE2    968      -0.83    14.0067
  2218          H    241    GLN   HE21    968      0.415      1.008
  2219          H    241    GLN   HE22    968      0.415      1.008
  2220          C    241    GLN      C    969       0.38     12.011
  2221          O    241    GLN      O    969      -0.38    15.9994   ; qtot 16
; residue 242 ARG rtp ARG  q +1.0
  2222          N    242    ARG      N    970      -0.28    14.0067
  2223          H    242    ARG      H    970       0.28      1.008
  2224        CH1    242    ARG     CA    971          0     13.019
  2225        CH2    242    ARG     CB    971          0     14.027
  2226        CH2    242    ARG     CG    971          0     14.027
  2227        CH2    242    ARG     CD    972       0.09     14.027
  2228         NE    242    ARG     NE    972      -0.11    14.0067
  2229          H    242    ARG     HE    972       0.24      1.008
  2230          C    242    ARG     CZ    972       0.34     12.011
  2231         NZ    242    ARG    NH1    972      -0.26    14.0067
  2232          H    242    ARG   HH11    972       0.24      1.008
  2233          H    242    ARG   HH12    972       0.24      1.008
  2234         NZ    242    ARG    NH2    972      -0.26    14.0067
  2235          H    242    ARG   HH21    972       0.24      1.008
  2236          H    242    ARG   HH22    972       0.24      1.008
  2237          C    242    ARG      C    973       0.38     12.011
  2238          O    242    ARG      O    973      -0.38    15.9994   ; qtot 17
; residue 243 ARG rtp ARG  q +1.0
  2239          N    243    ARG      N    974      -0.28    14.0067
  2240          H    243    ARG      H    974       0.28      1.008
  2241        CH1    243    ARG     CA    975          0     13.019
  2242        CH2    243    ARG     CB    975          0     14.027
  2243        CH2    243    ARG     CG    975          0     14.027
  2244        CH2    243    ARG     CD    976       0.09     14.027
  2245         NE    243    ARG     NE    976      -0.11    14.0067
  2246          H    243    ARG     HE    976       0.24      1.008
  2247          C    243    ARG     CZ    976       0.34     12.011
  2248         NZ    243    ARG    NH1    976      -0.26    14.0067
  2249          H    243    ARG   HH11    976       0.24      1.008
  2250          H    243    ARG   HH12    976       0.24      1.008
  2251         NZ    243    ARG    NH2    976      -0.26    14.0067
  2252          H    243    ARG   HH21    976       0.24      1.008
  2253          H    243    ARG   HH22    976       0.24      1.008
  2254          C    243    ARG      C    977       0.38     12.011
  2255          O    243    ARG      O    977      -0.38    15.9994   ; qtot 18
; residue 244 GLY rtp GLY  q  0.0
  2256          N    244    GLY      N    978      -0.28    14.0067
  2257          H    244    GLY      H    978       0.28      1.008
  2258        CH2    244    GLY     CA    979          0     14.027
  2259          C    244    GLY      C    980       0.38     12.011
  2260          O    244    GLY      O    980      -0.38    15.9994   ; qtot 18
; residue 245 GLY rtp GLY  q  0.0
  2261          N    245    GLY      N    981      -0.28    14.0067
  2262          H    245    GLY      H    981       0.28      1.008
  2263        CH2    245    GLY     CA    982          0     14.027
  2264          C    245    GLY      C    983       0.38     12.011
  2265          O    245    GLY      O    983      -0.38    15.9994   ; qtot 18
; residue 246 PRO rtp PRO  q  0.0
  2266          N    246    PRO      N    984          0    14.0067
  2267        CH1    246    PRO     CA    985          0     13.019
  2268        CH2    246    PRO     CB    985          0     14.027
  2269        CH2    246    PRO     CG    986          0     14.027
  2270        CH2    246    PRO     CD    986          0     14.027
  2271          C    246    PRO      C    987       0.38     12.011
  2272          O    246    PRO      O    987      -0.38    15.9994   ; qtot 18
; residue 247 GLY rtp GLY  q  0.0
  2273          N    247    GLY      N    988      -0.28    14.0067
  2274          H    247    GLY      H    988       0.28      1.008
  2275        CH2    247    GLY     CA    989          0     14.027
  2276          C    247    GLY      C    990       0.38     12.011
  2277          O    247    GLY      O    990      -0.38    15.9994   ; qtot 18
; residue 248 PRO rtp PRO  q  0.0
  2278          N    248    PRO      N    991          0    14.0067
  2279        CH1    248    PRO     CA    992          0     13.019
  2280        CH2    248    PRO     CB    992          0     14.027
  2281        CH2    248    PRO     CG    993          0     14.027
  2282        CH2    248    PRO     CD    993          0     14.027
  2283          C    248    PRO      C    994       0.38     12.011
  2284          O    248    PRO      O    994      -0.38    15.9994   ; qtot 18
; residue 249 GLY rtp GLY  q  0.0
  2285          N    249    GLY      N    995      -0.28    14.0067
  2286          H    249    GLY      H    995       0.28      1.008
  2287        CH2    249    GLY     CA    996          0     14.027
  2288          C    249    GLY      C    997       0.38     12.011
  2289          O    249    GLY      O    997      -0.38    15.9994   ; qtot 18
; residue 250 GLU rtp GLU  q -1.0
  2290          N    250    GLU      N    998      -0.28    14.0067
  2291          H    250    GLU      H    998       0.28      1.008
  2292        CH1    250    GLU     CA    999          0     13.019
  2293        CH2    250    GLU     CB    999          0     14.027
  2294        CH2    250    GLU     CG    999          0     14.027
  2295          C    250    GLU     CD   1000       0.27     12.011
  2296         OM    250    GLU    OE1   1000     -0.635    15.9994
  2297         OM    250    GLU    OE2   1000     -0.635    15.9994
  2298          C    250    GLU      C   1001       0.38     12.011
  2299          O    250    GLU      O   1001      -0.38    15.9994   ; qtot 17
; residue 251 GLU rtp GLU  q -1.0
  2300          N    251    GLU      N   1002      -0.28    14.0067
  2301          H    251    GLU      H   1002       0.28      1.008
  2302        CH1    251    GLU     CA   1003          0     13.019
  2303        CH2    251    GLU     CB   1003          0     14.027
  2304        CH2    251    GLU     CG   1003          0     14.027
  2305          C    251    GLU     CD   1004       0.27     12.011
  2306         OM    251    GLU    OE1   1004     -0.635    15.9994
  2307         OM    251    GLU    OE2   1004     -0.635    15.9994
  2308          C    251    GLU      C   1005       0.38     12.011
  2309          O    251    GLU      O   1005      -0.38    15.9994   ; qtot 16
; residue 252 PHE rtp PHE  q  0.0
  2310          N    252    PHE      N   1006      -0.28    14.0067
  2311          H    252    PHE      H   1006       0.28      1.008
  2312        CH1    252    PHE     CA   1007          0     13.019
  2313        CH2    252    PHE     CB   1007          0     14.027
  2314          C    252    PHE     CG   1007          0     12.011
  2315          C    252    PHE    CD1   1008       -0.1     12.011
  2316         HC    252    PHE    HD1   1008        0.1      1.008
  2317          C    252    PHE    CD2   1009       -0.1     12.011
  2318         HC    252    PHE    HD2   1009        0.1      1.008
  2319          C    252    PHE    CE1   1010       -0.1     12.011
  2320         HC    252    PHE    HE1   1010        0.1      1.008
  2321          C    252    PHE    CE2   1011       -0.1     12.011
  2322         HC    252    PHE    HE2   1011        0.1      1.008
  2323          C    252    PHE     CZ   1012       -0.1     12.011
  2324         HC    252    PHE     HZ   1012        0.1      1.008
  2325          C    252    PHE      C   1013       0.38     12.011
  2326          O    252    PHE      O   1013      -0.38    15.9994   ; qtot 16
; residue 253 ILE rtp ILE  q  0.0
  2327          N    253    ILE      N   1014      -0.28    14.0067
  2328          H    253    ILE      H   1014       0.28      1.008
  2329        CH1    253    ILE     CA   1015          0     13.019
  2330        CH1    253    ILE     CB   1016          0     13.019
  2331        CH2    253    ILE    CG1   1016          0     14.027
  2332        CH3    253    ILE    CG2   1016          0     15.035
  2333        CH3    253    ILE     CD   1016          0     15.035
  2334          C    253    ILE      C   1017       0.38     12.011
  2335          O    253    ILE      O   1017      -0.38    15.9994   ; qtot 16
; residue 254 ALA rtp ALA  q  0.0
  2336          N    254    ALA      N   1018      -0.28    14.0067
  2337          H    254    ALA      H   1018       0.28      1.008
  2338        CH1    254    ALA     CA   1019          0     13.019
  2339        CH3    254    ALA     CB   1019          0     15.035
  2340          C    254    ALA      C   1020       0.38     12.011
  2341          O    254    ALA      O   1020      -0.38    15.9994   ; qtot 16
; residue 255 LYS rtp LYSH q +1.0
  2342          N    255    LYS      N   1021      -0.28    14.0067
  2343          H    255    LYS      H   1021       0.28      1.008
  2344        CH1    255    LYS     CA   1022          0     13.019
  2345        CH2    255    LYS     CB   1022          0     14.027
  2346        CH2    255    LYS     CG   1023          0     14.027
  2347        CH2    255    LYS     CD   1023          0     14.027
  2348        CH2    255    LYS     CE   1024      0.127     14.027
  2349         NL    255    LYS     NZ   1024      0.129    14.0067
  2350          H    255    LYS    HZ1   1024      0.248      1.008
  2351          H    255    LYS    HZ2   1024      0.248      1.008
  2352          H    255    LYS    HZ3   1024      0.248      1.008
  2353          C    255    LYS      C   1025       0.38     12.011
  2354          O    255    LYS      O   1025      -0.38    15.9994   ; qtot 17
; residue 256 VAL rtp VAL  q  0.0
  2355          N    256    VAL      N   1026      -0.28    14.0067
  2356          H    256    VAL      H   1026       0.28      1.008
  2357        CH1    256    VAL     CA   1027          0     13.019
  2358        CH1    256    VAL     CB   1027          0     13.019
  2359        CH3    256    VAL    CG1   1027          0     15.035
  2360        CH3    256    VAL    CG2   1027          0     15.035
  2361          C    256    VAL      C   1028       0.38     12.011
  2362          O    256    VAL      O   1028      -0.38    15.9994   ; qtot 17
; residue 257 ARG rtp ARG  q +1.0
  2363          N    257    ARG      N   1029      -0.28    14.0067
  2364          H    257    ARG      H   1029       0.28      1.008
  2365        CH1    257    ARG     CA   1030          0     13.019
  2366        CH2    257    ARG     CB   1030          0     14.027
  2367        CH2    257    ARG     CG   1030          0     14.027
  2368        CH2    257    ARG     CD   1031       0.09     14.027
  2369         NE    257    ARG     NE   1031      -0.11    14.0067
  2370          H    257    ARG     HE   1031       0.24      1.008
  2371          C    257    ARG     CZ   1031       0.34     12.011
  2372         NZ    257    ARG    NH1   1031      -0.26    14.0067
  2373          H    257    ARG   HH11   1031       0.24      1.008
  2374          H    257    ARG   HH12   1031       0.24      1.008
  2375         NZ    257    ARG    NH2   1031      -0.26    14.0067
  2376          H    257    ARG   HH21   1031       0.24      1.008
  2377          H    257    ARG   HH22   1031       0.24      1.008
  2378          C    257    ARG      C   1032       0.38     12.011
  2379          O    257    ARG      O   1032      -0.38    15.9994   ; qtot 18
; residue 258 SER rtp SER  q  0.0
  2380          N    258    SER      N   1033      -0.28    14.0067
  2381          H    258    SER      H   1033       0.28      1.008
  2382        CH1    258    SER     CA   1034          0     13.019
  2383        CH2    258    SER     CB   1035       0.15     14.027
  2384         OA    258    SER     OG   1035     -0.548    15.9994
  2385          H    258    SER     HG   1035      0.398      1.008
  2386          C    258    SER      C   1036       0.38     12.011
  2387          O    258    SER      O   1036      -0.38    15.9994   ; qtot 18
; residue 259 HIS rtp HISB q  0.0
  2388          N    259    HIS      N   1037      -0.28    14.0067
  2389          H    259    HIS      H   1037       0.28      1.008
  2390        CH1    259    HIS     CA   1038          0     13.019
  2391        CH2    259    HIS     CB   1038          0     14.027
  2392          C    259    HIS     CG   1039       0.13     12.011
  2393         NR    259    HIS    ND1   1039      -0.58    14.0067
  2394        CR1    259    HIS    CD2   1039          0     13.019
  2395        CR1    259    HIS    CE1   1039       0.26     13.019
  2396         NR    259    HIS    NE2   1039          0    14.0067
  2397          H    259    HIS    HE2   1039       0.19      1.008
  2398          C    259    HIS      C   1040       0.38     12.011
  2399          O    259    HIS      O   1040      -0.38    15.9994   ; qtot 18
; residue 260 ALA rtp ALA  q  0.0
  2400          N    260    ALA      N   1041      -0.28    14.0067
  2401          H    260    ALA      H   1041       0.28      1.008
  2402        CH1    260    ALA     CA   1042          0     13.019
  2403        CH3    260    ALA     CB   1042          0     15.035
  2404          C    260    ALA      C   1043       0.38     12.011
  2405          O    260    ALA      O   1043      -0.38    15.9994   ; qtot 18
; residue 261 ALA rtp ALA  q  0.0
  2406          N    261    ALA      N   1044      -0.28    14.0067
  2407          H    261    ALA      H   1044       0.28      1.008
  2408        CH1    261    ALA     CA   1045          0     13.019
  2409        CH3    261    ALA     CB   1045          0     15.035
  2410          C    261    ALA      C   1046       0.38     12.011
  2411          O    261    ALA      O   1046      -0.38    15.9994   ; qtot 18
; residue 262 ILE rtp ILE  q  0.0
  2412          N    262    ILE      N   1047      -0.28    14.0067
  2413          H    262    ILE      H   1047       0.28      1.008
  2414        CH1    262    ILE     CA   1048          0     13.019
  2415        CH1    262    ILE     CB   1049          0     13.019
  2416        CH2    262    ILE    CG1   1049          0     14.027
  2417        CH3    262    ILE    CG2   1049          0     15.035
  2418        CH3    262    ILE     CD   1049          0     15.035
  2419          C    262    ILE      C   1050       0.38     12.011
  2420          O    262    ILE      O   1050      -0.38    15.9994   ; qtot 18
; residue 263 GLY rtp GLY  q  0.0
  2421          N    263    GLY      N   1051      -0.28    14.0067
  2422          H    263    GLY      H   1051       0.28      1.008
  2423        CH2    263    GLY     CA   1052          0     14.027
  2424          C    263    GLY      C   1053       0.38     12.011
  2425          O    263    GLY      O   1053      -0.38    15.9994   ; qtot 18
; residue 264 ALA rtp ALA  q -1.0
  2426          N    264    ALA      N   1054      -0.28    14.0067
  2427          H    264    ALA      H   1054       0.28      1.008
  2428        CH1    264    ALA     CA   1055          0     13.019
  2429        CH3    264    ALA     CB   1055          0     15.035
  2430          C    264    ALA      C   1056       0.27     12.011
  2431         OM    264    ALA     O1   1056     -0.635    15.9994
  2432         OM    264    ALA     O2   1056     -0.635    15.9994   ; qtot 17

[ bonds ]
;  ai    aj funct            c0            c1            c2            c3
    1     2     2    gb_2
    1     3     2    gb_2
    1     4     2    gb_2
    1     5     2    gb_20
    5     6     2    gb_26
    6     7     2    gb_4
    6     8     2    gb_9
    8     9     2    gb_2
    8    10     2    gb_20
   10    11     2    gb_26
   10    15     2    gb_26
   11    12     2    gb_26
   11    13     2    gb_26
   12    14     2    gb_26
   15    16     2    gb_4
   15    17     2    gb_9
   17    18     2    gb_2
   17    19     2    gb_20
   19    20     2    gb_26
   19    24     2    gb_26
   20    21     2    gb_26
   20    22     2    gb_26
   21    23     2    gb_26
   24    25     2    gb_4
   24    26     2    gb_9
   26    27     2    gb_2
   26    28     2    gb_20
   28    29     2    gb_26
   28    35     2    gb_26
   29    30     2    gb_26
   30    31     2    gb_4
   30    32     2    gb_8
   32    33     2    gb_2
   32    34     2    gb_2
   35    36     2    gb_4
   35    37     2    gb_9
   37    38     2    gb_2
   37    39     2    gb_20
   39    40     2    gb_26
   39    44     2    gb_26
   40    41     2    gb_17
   40    43     2    gb_26
   41    42     2    gb_1
   44    45     2    gb_4
   44    46     2    gb_9
   46    47     2    gb_2
   46    48     2    gb_20
   48    49     2    gb_26
   48    53     2    gb_26
   49    50     2    gb_26
   50    51     2    gb_26
   50    52     2    gb_26
   53    54     2    gb_4
   53    55     2    gb_9
   55    56     2    gb_2
   55    57     2    gb_20
   57    58     2    gb_26
   57    65     2    gb_26
   58    59     2    gb_26
   59    60     2    gb_26
   60    61     2    gb_4
   60    62     2    gb_8
   62    63     2    gb_2
   62    64     2    gb_2
   65    66     2    gb_4
   65    67     2    gb_9
   67    68     2    gb_2
   67    69     2    gb_20
   69    70     2    gb_26
   69    78     2    gb_26
   70    71     2    gb_26
   71    72     2    gb_26
   72    73     2    gb_26
   73    74     2    gb_20
   74    75     2    gb_2
   74    76     2    gb_2
   74    77     2    gb_2
   78    79     2    gb_4
   78    80     2    gb_9
   80    81     2    gb_2
   80    82     2    gb_20
   82    83     2    gb_26
   82    96     2    gb_26
   83    84     2    gb_26
   84    85     2    gb_15
   84    87     2    gb_15
   85    86     2    gb_3
   85    89     2    gb_15
   87    88     2    gb_3
   87    91     2    gb_15
   89    90     2    gb_3
   89    93     2    gb_15
   91    92     2    gb_3
   91    93     2    gb_15
   93    94     2    gb_12
   94    95     2    gb_1
   96    97     2    gb_4
   96    98     2    gb_9
   98    99     2    gb_2
   98   100     2    gb_20
  100   101     2    gb_26
  100   114     2    gb_26
  101   102     2    gb_26
  102   103     2    gb_15
  102   105     2    gb_15
  103   104     2    gb_3
  103   107     2    gb_15
  105   106     2    gb_3
  105   109     2    gb_15
  107   108     2    gb_3
  107   111     2    gb_15
  109   110     2    gb_3
  109   111     2    gb_15
  111   112     2    gb_12
  112   113     2    gb_1
  114   115     2    gb_4
  114   116     2    gb_9
  116   117     2    gb_2
  116   118     2    gb_20
  118   119     2    gb_26
  118   122     2    gb_26
  119   120     2    gb_30
  120   121     2    gb_7
  122   123     2    gb_4
  122   124     2    gb_9
  124   125     2    gb_2
  124   126     2    gb_20
  126   127     2    gb_26
  126   139     2    gb_26
  127   128     2    gb_26
  128   129     2    gb_26
  129   130     2    gb_20
  130   131     2    gb_2
  130   132     2    gb_10
  132   133     2    gb_10
  132   136     2    gb_10
  133   134     2    gb_2
  133   135     2    gb_2
  136   137     2    gb_2
  136   138     2    gb_2
  139   140     2    gb_4
  139   141     2    gb_9
  141   142     2    gb_2
  141   143     2    gb_20
  143   144     2    gb_26
  143   147     2    gb_26
  144   145     2    gb_26
  144   146     2    gb_26
  147   148     2    gb_4
  147   149     2    gb_9
  149   150     2    gb_2
  149   151     2    gb_20
  151   152     2    gb_26
  151   164     2    gb_26
  152   153     2    gb_26
  153   154     2    gb_26
  154   155     2    gb_20
  155   156     2    gb_2
  155   157     2    gb_10
  157   158     2    gb_10
  157   161     2    gb_10
  158   159     2    gb_2
  158   160     2    gb_2
  161   162     2    gb_2
  161   163     2    gb_2
  164   165     2    gb_4
  164   166     2    gb_9
  166   167     2    gb_2
  166   168     2    gb_20
  168   169     2    gb_26
  169   170     2    gb_4
  169   171     2    gb_9
  171   172     2    gb_2
  171   173     2    gb_20
  173   174     2    gb_26
  174   175     2    gb_4
  174   176     2    gb_9
  176   177     2    gb_2
  176   178     2    gb_20
  178   179     2    gb_26
  178   191     2    gb_26
  179   180     2    gb_26
  180   181     2    gb_26
  181   182     2    gb_20
  182   183     2    gb_2
  182   184     2    gb_10
  184   185     2    gb_10
  184   188     2    gb_10
  185   186     2    gb_2
  185   187     2    gb_2
  188   189     2    gb_2
  188   190     2    gb_2
  191   192     2    gb_4
  191   193     2    gb_9
  193   194     2    gb_2
  193   195     2    gb_20
  195   196     2    gb_26
  195   199     2    gb_26
  196   197     2    gb_30
  197   198     2    gb_7
  199   200     2    gb_4
  199   201     2    gb_9
  201   202     2    gb_2
  201   203     2    gb_20
  203   204     2    gb_26
  203   205     2    gb_26
  205   206     2    gb_4
  205   207     2    gb_9
  207   208     2    gb_2
  207   209     2    gb_20
  209   210     2    gb_26
  209   213     2    gb_26
  210   211     2    gb_26
  210   212     2    gb_26
  213   214     2    gb_4
  213   215     2    gb_9
  215   216     2    gb_2
  215   217     2    gb_20
  217   218     2    gb_26
  217   222     2    gb_26
  218   219     2    gb_26
  219   220     2    gb_26
  219   221     2    gb_26
  222   223     2    gb_4
  222   224     2    gb_9
  224   225     2    gb_2
  224   226     2    gb_20
  226   227     2    gb_26
  226   230     2    gb_26
  227   228     2    gb_17
  228   229     2    gb_1
  230   231     2    gb_4
  230   232     2    gb_9
  232   233     2    gb_2
  232   234     2    gb_20
  234   235     2    gb_26
  234   238     2    gb_26
  235   236     2    gb_30
  236   237     2    gb_7
  238   239     2    gb_4
  238   240     2    gb_9
  240   241     2    gb_2
  240   242     2    gb_20
  242   243     2    gb_26
  242   247     2    gb_26
  243   244     2    gb_26
  244   245     2    gb_26
  244   246     2    gb_26
  247   248     2    gb_4
  247   249     2    gb_9
  249   250     2    gb_20
  249   253     2    gb_20
  250   251     2    gb_26
  250   254     2    gb_26
  251   252     2    gb_26
  252   253     2    gb_26
  254   255     2    gb_4
  254   256     2    gb_9
  256   257     2    gb_2
  256   258     2    gb_20
  258   259     2    gb_26
  258   267     2    gb_26
  259   260     2    gb_26
  260   261     2    gb_26
  261   262     2    gb_26
  262   263     2    gb_20
  263   264     2    gb_2
  263   265     2    gb_2
  263   266     2    gb_2
  267   268     2    gb_4
  267   269     2    gb_9
  269   270     2    gb_2
  269   271     2    gb_20
  271   272     2    gb_26
  271   277     2    gb_26
  272   273     2    gb_26
  273   274     2    gb_26
  274   275     2    gb_5
  274   276     2    gb_5
  277   278     2    gb_4
  277   279     2    gb_9
  279   280     2    gb_2
  279   281     2    gb_20
  281   282     2    gb_26
  281   287     2    gb_26
  282   283     2    gb_26
  283   284     2    gb_26
  284   285     2    gb_5
  284   286     2    gb_5
  287   288     2    gb_4
  287   289     2    gb_9
  289   290     2    gb_2
  289   291     2    gb_20
  291   292     2    gb_26
  291   299     2    gb_26
  292   293     2    gb_26
  293   294     2    gb_26
  294   295     2    gb_4
  294   296     2    gb_8
  296   297     2    gb_2
  296   298     2    gb_2
  299   300     2    gb_4
  299   301     2    gb_9
  301   302     2    gb_2
  301   303     2    gb_20
  303   304     2    gb_26
  303   308     2    gb_26
  304   305     2    gb_26
  304   306     2    gb_26
  305   307     2    gb_26
  308   309     2    gb_4
  308   310     2    gb_9
  310   311     2    gb_2
  310   312     2    gb_20
  312   313     2    gb_26
  313   314     2    gb_4
  313   315     2    gb_9
  315   316     2    gb_2
  315   317     2    gb_20
  317   318     2    gb_26
  317   326     2    gb_26
  318   319     2    gb_26
  319   320     2    gb_26
  320   321     2    gb_26
  321   322     2    gb_20
  322   323     2    gb_2
  322   324     2    gb_2
  322   325     2    gb_2
  326   327     2    gb_4
  326   328     2    gb_9
  328   329     2    gb_2
  328   330     2    gb_20
  330   331     2    gb_26
  330   334     2    gb_26
  331   332     2    gb_30
  332   333     2    gb_7
  334   335     2    gb_4
  334   336     2    gb_9
  336   337     2    gb_2
  336   338     2    gb_20
  338   339     2    gb_26
  338   342     2    gb_26
  339   340     2    gb_17
  340   341     2    gb_1
  342   343     2    gb_4
  342   344     2    gb_9
  344   345     2    gb_2
  344   346     2    gb_20
  346   347     2    gb_26
  346   351     2    gb_26
  347   348     2    gb_17
  347   350     2    gb_26
  348   349     2    gb_1
  351   352     2    gb_4
  351   353     2    gb_9
  353   354     2    gb_2
  353   355     2    gb_20
  355   356     2    gb_26
  355   368     2    gb_26
  356   357     2    gb_26
  357   358     2    gb_26
  358   359     2    gb_20
  359   360     2    gb_2
  359   361     2    gb_10
  361   362     2    gb_10
  361   365     2    gb_10
  362   363     2    gb_2
  362   364     2    gb_2
  365   366     2    gb_2
  365   367     2    gb_2
  368   369     2    gb_4
  368   370     2    gb_9
  370   371     2    gb_2
  370   372     2    gb_20
  372   373     2    gb_26
  373   374     2    gb_4
  373   375     2    gb_9
  375   376     2    gb_2
  375   377     2    gb_20
  377   378     2    gb_26
  377   390     2    gb_26
  378   379     2    gb_26
  379   380     2    gb_26
  380   381     2    gb_20
  381   382     2    gb_2
  381   383     2    gb_10
  383   384     2    gb_10
  383   387     2    gb_10
  384   385     2    gb_2
  384   386     2    gb_2
  387   388     2    gb_2
  387   389     2    gb_2
  390   391     2    gb_4
  390   392     2    gb_9
  392   393     2    gb_2
  392   394     2    gb_20
  394   395     2    gb_26
  394   403     2    gb_26
  395   396     2    gb_26
  396   397     2    gb_26
  397   398     2    gb_26
  398   399     2    gb_20
  399   400     2    gb_2
  399   401     2    gb_2
  399   402     2    gb_2
  403   404     2    gb_4
  403   405     2    gb_9
  405   406     2    gb_2
  405   407     2    gb_20
  407   408     2    gb_26
  407   411     2    gb_26
  408   409     2    gb_30
  409   410     2    gb_7
  411   412     2    gb_4
  411   413     2    gb_9
  413   414     2    gb_2
  413   415     2    gb_20
  415   416     2    gb_26
  415   419     2    gb_26
  416   417     2    gb_30
  417   418     2    gb_7
  419   420     2    gb_4
  419   421     2    gb_9
  421   422     2    gb_2
  421   423     2    gb_20
  423   424     2    gb_26
  423   436     2    gb_26
  424   425     2    gb_26
  425   426     2    gb_26
  426   427     2    gb_20
  427   428     2    gb_2
  427   429     2    gb_10
  429   430     2    gb_10
  429   433     2    gb_10
  430   431     2    gb_2
  430   432     2    gb_2
  433   434     2    gb_2
  433   435     2    gb_2
  436   437     2    gb_4
  436   438     2    gb_9
  438   439     2    gb_2
  438   440     2    gb_20
  440   441     2    gb_26
  440   453     2    gb_26
  441   442     2    gb_26
  442   443     2    gb_26
  443   444     2    gb_20
  444   445     2    gb_2
  444   446     2    gb_10
  446   447     2    gb_10
  446   450     2    gb_10
  447   448     2    gb_2
  447   449     2    gb_2
  450   451     2    gb_2
  450   452     2    gb_2
  453   454     2    gb_4
  453   455     2    gb_9
  455   456     2    gb_2
  455   457     2    gb_20
  457   458     2    gb_26
  457   466     2    gb_26
  458   459     2    gb_26
  459   460     2    gb_26
  460   461     2    gb_26
  461   462     2    gb_20
  462   463     2    gb_2
  462   464     2    gb_2
  462   465     2    gb_2
  466   467     2    gb_4
  466   468     2    gb_9
  468   469     2    gb_2
  468   470     2    gb_20
  470   471     2    gb_26
  470   479     2    gb_26
  471   472     2    gb_26
  472   473     2    gb_26
  473   474     2    gb_26
  474   475     2    gb_20
  475   476     2    gb_2
  475   477     2    gb_2
  475   478     2    gb_2
  479   480     2    gb_4
  479   481     2    gb_9
  481   482     2    gb_2
  481   483     2    gb_20
  483   484     2    gb_26
  483   489     2    gb_26
  484   485     2    gb_26
  485   486     2    gb_26
  486   487     2    gb_5
  486   488     2    gb_5
  489   490     2    gb_4
  489   491     2    gb_9
  491   492     2    gb_2
  491   493     2    gb_20
  493   494     2    gb_26
  493   495     2    gb_26
  495   496     2    gb_4
  495   497     2    gb_9
  497   498     2    gb_2
  497   499     2    gb_20
  499   500     2    gb_26
  499   501     2    gb_26
  501   502     2    gb_4
  501   503     2    gb_9
  503   504     2    gb_2
  503   505     2    gb_20
  505   506     2    gb_26
  505   514     2    gb_26
  506   507     2    gb_26
  507   508     2    gb_26
  508   509     2    gb_26
  509   510     2    gb_20
  510   511     2    gb_2
  510   512     2    gb_2
  510   513     2    gb_2
  514   515     2    gb_4
  514   516     2    gb_9
  516   517     2    gb_2
  516   518     2    gb_20
  518   519     2    gb_26
  518   531     2    gb_26
  519   520     2    gb_26
  520   521     2    gb_26
  521   522     2    gb_20
  522   523     2    gb_2
  522   524     2    gb_10
  524   525     2    gb_10
  524   528     2    gb_10
  525   526     2    gb_2
  525   527     2    gb_2
  528   529     2    gb_2
  528   530     2    gb_2
  531   532     2    gb_4
  531   533     2    gb_9
  533   534     2    gb_2
  533   535     2    gb_20
  535   536     2    gb_26
  535   539     2    gb_26
  536   537     2    gb_26
  536   538     2    gb_26
  539   540     2    gb_4
  539   541     2    gb_9
  541   542     2    gb_2
  541   543     2    gb_20
  543   544     2    gb_26
  543   547     2    gb_26
  544   545     2    gb_26
  544   546     2    gb_26
  547   548     2    gb_4
  547   549     2    gb_9
  549   550     2    gb_2
  549   551     2    gb_20
  551   552     2    gb_26
  551   556     2    gb_26
  552   553     2    gb_26
  552   554     2    gb_26
  553   555     2    gb_26
  556   557     2    gb_4
  556   558     2    gb_9
  558   559     2    gb_2
  558   560     2    gb_20
  560   561     2    gb_26
  560   562     2    gb_26
  562   563     2    gb_4
  562   564     2    gb_9
  564   565     2    gb_2
  564   566     2    gb_20
  566   567     2    gb_26
  566   571     2    gb_26
  567   568     2    gb_26
  568   569     2    gb_26
  568   570     2    gb_26
  571   572     2    gb_4
  571   573     2    gb_9
  573   574     2    gb_2
  573   575     2    gb_20
  575   576     2    gb_26
  575   580     2    gb_26
  576   577     2    gb_26
  577   578     2    gb_26
  577   579     2    gb_26
  580   581     2    gb_4
  580   582     2    gb_9
  582   583     2    gb_2
  582   584     2    gb_20
  584   585     2    gb_26
  584   588     2    gb_26
  585   586     2    gb_26
  585   587     2    gb_26
  588   589     2    gb_4
  588   590     2    gb_9
  590   591     2    gb_2
  590   592     2    gb_20
  592   593     2    gb_26
  592   597     2    gb_26
  593   594     2    gb_26
  594   595     2    gb_26
  594   596     2    gb_26
  597   598     2    gb_4
  597   599     2    gb_9
  599   600     2    gb_2
  599   601     2    gb_20
  601   602     2    gb_26
  601   603     2    gb_26
  603   604     2    gb_4
  603   605     2    gb_9
  605   606     2    gb_2
  605   607     2    gb_20
  607   608     2    gb_26
  607   609     2    gb_26
  609   610     2    gb_4
  609   611     2    gb_9
  611   612     2    gb_2
  611   613     2    gb_20
  613   614     2    gb_26
  613   627     2    gb_26
  614   615     2    gb_26
  615   616     2    gb_15
  615   618     2    gb_15
  616   617     2    gb_3
  616   620     2    gb_15
  618   619     2    gb_3
  618   622     2    gb_15
  620   621     2    gb_3
  620   624     2    gb_15
  622   623     2    gb_3
  622   624     2    gb_15
  624   625     2    gb_12
  625   626     2    gb_1
  627   628     2    gb_4
  627   629     2    gb_9
  629   630     2    gb_2
  629   631     2    gb_20
  631   632     2    gb_26
  631   636     2    gb_26
  632   633     2    gb_17
  632   635     2    gb_26
  633   634     2    gb_1
  636   637     2    gb_4
  636   638     2    gb_9
  638   639     2    gb_2
  638   640     2    gb_20
  640   641     2    gb_26
  640   645     2    gb_26
  641   642     2    gb_26
  642   643     2    gb_26
  642   644     2    gb_26
  645   646     2    gb_4
  645   647     2    gb_9
  647   648     2    gb_2
  647   649     2    gb_20
  649   650     2    gb_26
  650   651     2    gb_4
  650   652     2    gb_9
  652   653     2    gb_2
  652   654     2    gb_20
  654   655     2    gb_26
  654   656     2    gb_26
  656   657     2    gb_4
  656   658     2    gb_9
  658   659     2    gb_2
  658   660     2    gb_20
  660   661     2    gb_26
  660   662     2    gb_26
  662   663     2    gb_4
  662   664     2    gb_9
  664   665     2    gb_2
  664   666     2    gb_20
  666   667     2    gb_26
  666   671     2    gb_26
  667   668     2    gb_26
  668   669     2    gb_30
  669   670     2    gb_29
  671   672     2    gb_4
  671   673     2    gb_9
  673   674     2    gb_2
  673   675     2    gb_20
  675   676     2    gb_26
  675   679     2    gb_26
  676   677     2    gb_26
  676   678     2    gb_26
  679   680     2    gb_4
  679   681     2    gb_9
  681   682     2    gb_2
  681   683     2    gb_20
  683   684     2    gb_26
  683   689     2    gb_26
  684   685     2    gb_26
  685   686     2    gb_26
  686   687     2    gb_5
  686   688     2    gb_5
  689   690     2    gb_4
  689   691     2    gb_9
  691   692     2    gb_2
  691   693     2    gb_20
  693   694     2    gb_26
  693   698     2    gb_26
  694   695     2    gb_26
  694   696     2    gb_26
  695   697     2    gb_26
  698   699     2    gb_4
  698   700     2    gb_9
  700   701     2    gb_2
  700   702     2    gb_20
  702   703     2    gb_26
  702   704     2    gb_26
  704   705     2    gb_4
  704   706     2    gb_9
  706   707     2    gb_2
  706   708     2    gb_20
  708   709     2    gb_26
  708   710     2    gb_26
  710   711     2    gb_4
  710   712     2    gb_9
  712   713     2    gb_2
  712   714     2    gb_20
  714   715     2    gb_26
  714   728     2    gb_26
  715   716     2    gb_26
  716   717     2    gb_15
  716   719     2    gb_15
  717   718     2    gb_3
  717   721     2    gb_15
  719   720     2    gb_3
  719   723     2    gb_15
  721   722     2    gb_3
  721   725     2    gb_15
  723   724     2    gb_3
  723   725     2    gb_15
  725   726     2    gb_12
  726   727     2    gb_1
  728   729     2    gb_4
  728   730     2    gb_9
  730   731     2    gb_2
  730   732     2    gb_20
  732   733     2    gb_26
  732   739     2    gb_26
  733   734     2    gb_26
  734   735     2    gb_4
  734   736     2    gb_8
  736   737     2    gb_2
  736   738     2    gb_2
  739   740     2    gb_4
  739   741     2    gb_9
  741   742     2    gb_2
  741   743     2    gb_20
  743   744     2    gb_26
  743   749     2    gb_26
  744   745     2    gb_26
  745   746     2    gb_26
  746   747     2    gb_5
  746   748     2    gb_5
  749   750     2    gb_4
  749   751     2    gb_9
  751   752     2    gb_2
  751   753     2    gb_20
  753   754     2    gb_26
  753   755     2    gb_26
  755   756     2    gb_4
  755   757     2    gb_9
  757   758     2    gb_2
  757   759     2    gb_20
  759   760     2    gb_26
  759   764     2    gb_26
  760   761     2    gb_26
  761   762     2    gb_26
  761   763     2    gb_26
  764   765     2    gb_4
  764   766     2    gb_9
  766   767     2    gb_2
  766   768     2    gb_20
  768   769     2    gb_26
  768   770     2    gb_26
  770   771     2    gb_4
  770   772     2    gb_9
  772   773     2    gb_2
  772   774     2    gb_20
  774   775     2    gb_26
  774   776     2    gb_26
  776   777     2    gb_4
  776   778     2    gb_9
  778   779     2    gb_2
  778   780     2    gb_20
  780   781     2    gb_26
  780   782     2    gb_26
  782   783     2    gb_4
  782   784     2    gb_9
  784   785     2    gb_2
  784   786     2    gb_20
  786   787     2    gb_26
  787   788     2    gb_4
  787   789     2    gb_9
  789   790     2    gb_2
  789   791     2    gb_20
  791   792     2    gb_26
  791   796     2    gb_26
  792   793     2    gb_26
  793   794     2    gb_26
  793   795     2    gb_26
  796   797     2    gb_4
  796   798     2    gb_9
  798   799     2    gb_2
  798   800     2    gb_20
  800   801     2    gb_26
  800   802     2    gb_26
  802   803     2    gb_4
  802   804     2    gb_9
  804   805     2    gb_2
  804   806     2    gb_20
  806   807     2    gb_26
  806   808     2    gb_26
  808   809     2    gb_4
  808   810     2    gb_9
  810   811     2    gb_2
  810   812     2    gb_20
  812   813     2    gb_26
  812   826     2    gb_26
  813   814     2    gb_26
  814   815     2    gb_15
  814   817     2    gb_15
  815   816     2    gb_3
  815   819     2    gb_15
  817   818     2    gb_3
  817   821     2    gb_15
  819   820     2    gb_3
  819   823     2    gb_15
  821   822     2    gb_3
  821   823     2    gb_15
  823   824     2    gb_12
  824   825     2    gb_1
  826   827     2    gb_4
  826   828     2    gb_9
  828   829     2    gb_2
  828   830     2    gb_20
  830   831     2    gb_26
  830   835     2    gb_26
  831   832     2    gb_26
  832   833     2    gb_26
  832   834     2    gb_26
  835   836     2    gb_4
  835   837     2    gb_9
  837   838     2    gb_2
  837   839     2    gb_20
  839   840     2    gb_26
  839   841     2    gb_26
  841   842     2    gb_4
  841   843     2    gb_9
  843   844     2    gb_2
  843   845     2    gb_20
  845   846     2    gb_26
  845   847     2    gb_26
  847   848     2    gb_4
  847   849     2    gb_9
  849   850     2    gb_2
  849   851     2    gb_20
  851   852     2    gb_26
  851   853     2    gb_26
  853   854     2    gb_4
  853   855     2    gb_9
  855   856     2    gb_2
  855   857     2    gb_20
  857   858     2    gb_26
  858   859     2    gb_4
  858   860     2    gb_9
  860   861     2    gb_2
  860   862     2    gb_20
  862   863     2    gb_26
  862   867     2    gb_26
  863   864     2    gb_26
  864   865     2    gb_26
  864   866     2    gb_26
  867   868     2    gb_4
  867   869     2    gb_9
  869   870     2    gb_2
  869   871     2    gb_20
  871   872     2    gb_26
  871   875     2    gb_26
  872   873     2    gb_26
  872   874     2    gb_26
  875   876     2    gb_4
  875   877     2    gb_9
  877   878     2    gb_2
  877   879     2    gb_20
  879   880     2    gb_26
  880   881     2    gb_4
  880   882     2    gb_9
  882   883     2    gb_2
  882   884     2    gb_20
  884   885     2    gb_26
  884   888     2    gb_26
  885   886     2    gb_26
  885   887     2    gb_26
  888   889     2    gb_4
  888   890     2    gb_9
  890   891     2    gb_2
  890   892     2    gb_20
  892   893     2    gb_26
  892   894     2    gb_26
  894   895     2    gb_4
  894   896     2    gb_9
  896   897     2    gb_2
  896   898     2    gb_20
  898   899     2    gb_26
  898   900     2    gb_26
  900   901     2    gb_4
  900   902     2    gb_9
  902   903     2    gb_2
  902   904     2    gb_20
  904   905     2    gb_26
  904   918     2    gb_26
  905   906     2    gb_26
  906   907     2    gb_15
  906   909     2    gb_15
  907   908     2    gb_3
  907   911     2    gb_15
  909   910     2    gb_3
  909   913     2    gb_15
  911   912     2    gb_3
  911   915     2    gb_15
  913   914     2    gb_3
  913   915     2    gb_15
  915   916     2    gb_12
  916   917     2    gb_1
  918   919     2    gb_4
  918   920     2    gb_9
  920   921     2    gb_2
  920   922     2    gb_20
  922   923     2    gb_26
  922   924     2    gb_26
  924   925     2    gb_4
  924   926     2    gb_9
  926   927     2    gb_2
  926   928     2    gb_20
  928   929     2    gb_26
  928   930     2    gb_26
  930   931     2    gb_4
  930   932     2    gb_9
  932   933     2    gb_2
  932   934     2    gb_20
  934   935     2    gb_26
  934   936     2    gb_26
  936   937     2    gb_4
  936   938     2    gb_9
  938   939     2    gb_2
  938   940     2    gb_20
  940   941     2    gb_26
  941   942     2    gb_4
  941   943     2    gb_9
  943   944     2    gb_2
  943   945     2    gb_20
  945   946     2    gb_26
  945   950     2    gb_26
  946   947     2    gb_26
  947   948     2    gb_26
  947   949     2    gb_26
  950   951     2    gb_4
  950   952     2    gb_9
  952   953     2    gb_2
  952   954     2    gb_20
  954   955     2    gb_26
  954   958     2    gb_26
  955   956     2    gb_26
  955   957     2    gb_26
  958   959     2    gb_4
  958   960     2    gb_9
  960   961     2    gb_2
  960   962     2    gb_20
  962   963     2    gb_26
  963   964     2    gb_4
  963   965     2    gb_9
  965   966     2    gb_2
  965   967     2    gb_20
  967   968     2    gb_26
  967   971     2    gb_26
  968   969     2    gb_26
  968   970     2    gb_26
  971   972     2    gb_4
  971   973     2    gb_9
  973   974     2    gb_2
  973   975     2    gb_20
  975   976     2    gb_26
  975   980     2    gb_26
  976   977     2    gb_26
  977   978     2    gb_26
  977   979     2    gb_26
  980   981     2    gb_4
  980   982     2    gb_9
  982   983     2    gb_2
  982   984     2    gb_20
  984   985     2    gb_26
  984   986     2    gb_26
  986   987     2    gb_4
  986   988     2    gb_9
  988   989     2    gb_2
  988   990     2    gb_20
  990   991     2    gb_26
  990   992     2    gb_26
  992   993     2    gb_4
  992   994     2    gb_9
  994   995     2    gb_2
  994   996     2    gb_20
  996   997     2    gb_26
  996  1010     2    gb_26
  997   998     2    gb_26
  998   999     2    gb_15
  998  1001     2    gb_15
  999  1000     2    gb_3
  999  1003     2    gb_15
 1001  1002     2    gb_3
 1001  1005     2    gb_15
 1003  1004     2    gb_3
 1003  1007     2    gb_15
 1005  1006     2    gb_3
 1005  1007     2    gb_15
 1007  1008     2    gb_12
 1008  1009     2    gb_1
 1010  1011     2    gb_4
 1010  1012     2    gb_9
 1012  1013     2    gb_2
 1012  1014     2    gb_20
 1014  1015     2    gb_26
 1014  1018     2    gb_26
 1015  1016     2    gb_17
 1016  1017     2    gb_1
 1018  1019     2    gb_4
 1018  1020     2    gb_9
 1020  1021     2    gb_2
 1020  1022     2    gb_20
 1022  1023     2    gb_26
 1022  1028     2    gb_26
 1023  1024     2    gb_26
 1024  1025     2    gb_26
 1025  1026     2    gb_5
 1025  1027     2    gb_5
 1028  1029     2    gb_4
 1028  1030     2    gb_9
 1030  1031     2    gb_2
 1030  1032     2    gb_20
 1032  1033     2    gb_26
 1032  1040     2    gb_26
 1033  1034     2    gb_26
 1034  1035     2    gb_26
 1035  1036     2    gb_4
 1035  1037     2    gb_8
 1037  1038     2    gb_2
 1037  1039     2    gb_2
 1040  1041     2    gb_4
 1040  1042     2    gb_9
 1042  1043     2    gb_2
 1042  1044     2    gb_20
 1044  1045     2    gb_26
 1045  1046     2    gb_4
 1045  1047     2    gb_9
 1047  1048     2    gb_2
 1047  1049     2    gb_20
 1049  1050     2    gb_26
 1049  1055     2    gb_26
 1050  1051     2    gb_26
 1051  1052     2    gb_26
 1052  1053     2    gb_5
 1052  1054     2    gb_5
 1055  1056     2    gb_4
 1055  1057     2    gb_9
 1057  1058     2    gb_2
 1057  1059     2    gb_20
 1059  1060     2    gb_26
 1059  1072     2    gb_26
 1060  1061     2    gb_26
 1061  1062     2    gb_15
 1061  1064     2    gb_15
 1062  1063     2    gb_3
 1062  1066     2    gb_15
 1064  1065     2    gb_3
 1064  1068     2    gb_15
 1066  1067     2    gb_3
 1066  1070     2    gb_15
 1068  1069     2    gb_3
 1068  1070     2    gb_15
 1070  1071     2    gb_3
 1072  1073     2    gb_4
 1072  1074     2    gb_9
 1074  1075     2    gb_2
 1074  1076     2    gb_20
 1076  1077     2    gb_26
 1076  1085     2    gb_26
 1077  1078     2    gb_26
 1078  1079     2    gb_26
 1079  1080     2    gb_26
 1080  1081     2    gb_20
 1081  1082     2    gb_2
 1081  1083     2    gb_2
 1081  1084     2    gb_2
 1085  1086     2    gb_4
 1085  1087     2    gb_9
 1087  1088     2    gb_2
 1087  1089     2    gb_20
 1089  1090     2    gb_26
 1089  1094     2    gb_26
 1090  1091     2    gb_26
 1091  1092     2    gb_26
 1091  1093     2    gb_26
 1094  1095     2    gb_4
 1094  1096     2    gb_9
 1096  1097     2    gb_2
 1096  1098     2    gb_20
 1098  1099     2    gb_26
 1098  1103     2    gb_26
 1099  1100     2    gb_26
 1100  1101     2    gb_26
 1100  1102     2    gb_26
 1103  1104     2    gb_4
 1103  1105     2    gb_9
 1105  1106     2    gb_2
 1105  1107     2    gb_20
 1107  1108     2    gb_26
 1107  1109     2    gb_26
 1109  1110     2    gb_4
 1109  1111     2    gb_9
 1111  1112     2    gb_2
 1111  1113     2    gb_20
 1113  1114     2    gb_26
 1113  1115     2    gb_26
 1115  1116     2    gb_4
 1115  1117     2    gb_9
 1117  1118     2    gb_2
 1117  1119     2    gb_20
 1119  1120     2    gb_26
 1119  1133     2    gb_26
 1120  1121     2    gb_26
 1121  1122     2    gb_15
 1121  1124     2    gb_15
 1122  1123     2    gb_3
 1122  1126     2    gb_15
 1124  1125     2    gb_3
 1124  1128     2    gb_15
 1126  1127     2    gb_3
 1126  1130     2    gb_15
 1128  1129     2    gb_3
 1128  1130     2    gb_15
 1130  1131     2    gb_12
 1131  1132     2    gb_1
 1133  1134     2    gb_4
 1133  1135     2    gb_9
 1135  1136     2    gb_2
 1135  1137     2    gb_20
 1137  1138     2    gb_26
 1138  1139     2    gb_4
 1138  1140     2    gb_9
 1140  1141     2    gb_2
 1140  1142     2    gb_20
 1142  1143     2    gb_26
 1143  1144     2    gb_4
 1143  1145     2    gb_9
 1145  1146     2    gb_2
 1145  1147     2    gb_20
 1147  1148     2    gb_26
 1147  1153     2    gb_26
 1148  1149     2    gb_26
 1149  1150     2    gb_26
 1150  1151     2    gb_5
 1150  1152     2    gb_5
 1153  1154     2    gb_4
 1153  1155     2    gb_9
 1155  1156     2    gb_2
 1155  1157     2    gb_20
 1157  1158     2    gb_26
 1157  1162     2    gb_26
 1158  1159     2    gb_26
 1158  1160     2    gb_26
 1159  1161     2    gb_26
 1162  1163     2    gb_4
 1162  1164     2    gb_9
 1164  1165     2    gb_2
 1164  1166     2    gb_20
 1166  1167     2    gb_26
 1167  1168     2    gb_4
 1167  1169     2    gb_9
 1169  1170     2    gb_2
 1169  1171     2    gb_20
 1171  1172     2    gb_26
 1171  1173     2    gb_26
 1173  1174     2    gb_4
 1173  1175     2    gb_9
 1175  1176     2    gb_2
 1175  1177     2    gb_20
 1177  1178     2    gb_26
 1177  1181     2    gb_26
 1178  1179     2    gb_26
 1178  1180     2    gb_26
 1181  1182     2    gb_4
 1181  1183     2    gb_9
 1183  1184     2    gb_2
 1183  1185     2    gb_20
 1185  1186     2    gb_26
 1185  1187     2    gb_26
 1187  1188     2    gb_4
 1187  1189     2    gb_9
 1189  1190     2    gb_2
 1189  1191     2    gb_20
 1191  1192     2    gb_26
 1191  1196     2    gb_26
 1192  1193     2    gb_26
 1193  1194     2    gb_26
 1193  1195     2    gb_26
 1196  1197     2    gb_4
 1196  1198     2    gb_9
 1198  1199     2    gb_2
 1198  1200     2    gb_20
 1200  1201     2    gb_26
 1200  1202     2    gb_26
 1202  1203     2    gb_4
 1202  1204     2    gb_9
 1204  1205     2    gb_2
 1204  1206     2    gb_20
 1206  1207     2    gb_26
 1206  1208     2    gb_26
 1208  1209     2    gb_4
 1208  1210     2    gb_9
 1210  1211     2    gb_2
 1210  1212     2    gb_20
 1212  1213     2    gb_26
 1212  1226     2    gb_26
 1213  1214     2    gb_26
 1214  1215     2    gb_15
 1214  1217     2    gb_15
 1215  1216     2    gb_3
 1215  1219     2    gb_15
 1217  1218     2    gb_3
 1217  1221     2    gb_15
 1219  1220     2    gb_3
 1219  1223     2    gb_15
 1221  1222     2    gb_3
 1221  1223     2    gb_15
 1223  1224     2    gb_12
 1224  1225     2    gb_1
 1226  1227     2    gb_4
 1226  1228     2    gb_9
 1228  1229     2    gb_2
 1228  1230     2    gb_20
 1230  1231     2    gb_26
 1230  1237     2    gb_26
 1231  1232     2    gb_26
 1232  1233     2    gb_4
 1232  1234     2    gb_8
 1234  1235     2    gb_2
 1234  1236     2    gb_2
 1237  1238     2    gb_4
 1237  1239     2    gb_9
 1239  1240     2    gb_2
 1239  1241     2    gb_20
 1241  1242     2    gb_26
 1241  1254     2    gb_26
 1242  1243     2    gb_26
 1243  1244     2    gb_26
 1244  1245     2    gb_20
 1245  1246     2    gb_2
 1245  1247     2    gb_10
 1247  1248     2    gb_10
 1247  1251     2    gb_10
 1248  1249     2    gb_2
 1248  1250     2    gb_2
 1251  1252     2    gb_2
 1251  1253     2    gb_2
 1254  1255     2    gb_4
 1254  1256     2    gb_9
 1256  1257     2    gb_2
 1256  1258     2    gb_20
 1258  1259     2    gb_26
 1258  1265     2    gb_26
 1259  1260     2    gb_26
 1260  1261     2    gb_4
 1260  1262     2    gb_8
 1262  1263     2    gb_2
 1262  1264     2    gb_2
 1265  1266     2    gb_4
 1265  1267     2    gb_9
 1267  1268     2    gb_2
 1267  1269     2    gb_20
 1269  1270     2    gb_26
 1270  1271     2    gb_4
 1270  1272     2    gb_9
 1272  1273     2    gb_2
 1272  1274     2    gb_20
 1274  1275     2    gb_26
 1274  1280     2    gb_26
 1275  1276     2    gb_26
 1276  1277     2    gb_26
 1277  1278     2    gb_5
 1277  1279     2    gb_5
 1280  1281     2    gb_4
 1280  1282     2    gb_9
 1282  1283     2    gb_2
 1282  1284     2    gb_20
 1284  1285     2    gb_26
 1284  1288     2    gb_26
 1285  1286     2    gb_26
 1285  1287     2    gb_26
 1288  1289     2    gb_4
 1288  1290     2    gb_9
 1290  1291     2    gb_2
 1290  1292     2    gb_20
 1292  1293     2    gb_26
 1292  1297     2    gb_26
 1293  1294     2    gb_26
 1293  1295     2    gb_26
 1294  1296     2    gb_26
 1297  1298     2    gb_4
 1297  1299     2    gb_9
 1299  1300     2    gb_2
 1299  1301     2    gb_20
 1301  1302     2    gb_26
 1302  1303     2    gb_4
 1302  1304     2    gb_9
 1304  1305     2    gb_2
 1304  1306     2    gb_20
 1306  1307     2    gb_26
 1306  1311     2    gb_26
 1307  1308     2    gb_26
 1308  1309     2    gb_26
 1308  1310     2    gb_26
 1311  1312     2    gb_4
 1311  1313     2    gb_9
 1313  1314     2    gb_2
 1313  1315     2    gb_20
 1315  1316     2    gb_26
 1315  1317     2    gb_26
 1317  1318     2    gb_4
 1317  1319     2    gb_9
 1319  1320     2    gb_2
 1319  1321     2    gb_20
 1321  1322     2    gb_26
 1321  1323     2    gb_26
 1323  1324     2    gb_4
 1323  1325     2    gb_9
 1325  1326     2    gb_2
 1325  1327     2    gb_20
 1327  1328     2    gb_26
 1327  1341     2    gb_26
 1328  1329     2    gb_26
 1329  1330     2    gb_15
 1329  1332     2    gb_15
 1330  1331     2    gb_3
 1330  1334     2    gb_15
 1332  1333     2    gb_3
 1332  1336     2    gb_15
 1334  1335     2    gb_3
 1334  1338     2    gb_15
 1336  1337     2    gb_3
 1336  1338     2    gb_15
 1338  1339     2    gb_12
 1339  1340     2    gb_1
 1341  1342     2    gb_4
 1341  1343     2    gb_9
 1343  1344     2    gb_2
 1343  1345     2    gb_20
 1345  1346     2    gb_26
 1345  1359     2    gb_26
 1346  1347     2    gb_26
 1347  1348     2    gb_15
 1347  1350     2    gb_15
 1348  1349     2    gb_3
 1348  1352     2    gb_15
 1350  1351     2    gb_3
 1350  1354     2    gb_15
 1352  1353     2    gb_3
 1352  1356     2    gb_15
 1354  1355     2    gb_3
 1354  1356     2    gb_15
 1356  1357     2    gb_12
 1357  1358     2    gb_1
 1359  1360     2    gb_4
 1359  1361     2    gb_9
 1361  1362     2    gb_2
 1361  1363     2    gb_20
 1363  1364     2    gb_26
 1363  1368     2    gb_26
 1364  1365     2    gb_26
 1364  1366     2    gb_26
 1365  1367     2    gb_26
 1368  1369     2    gb_4
 1368  1370     2    gb_9
 1370  1371     2    gb_2
 1370  1372     2    gb_20
 1372  1373     2    gb_26
 1372  1377     2    gb_26
 1373  1374     2    gb_26
 1374  1375     2    gb_30
 1375  1376     2    gb_29
 1377  1378     2    gb_4
 1377  1379     2    gb_9
 1379  1380     2    gb_2
 1379  1381     2    gb_20
 1381  1382     2    gb_26
 1381  1386     2    gb_26
 1382  1383     2    gb_26
 1383  1384     2    gb_26
 1383  1385     2    gb_26
 1386  1387     2    gb_4
 1386  1388     2    gb_9
 1388  1389     2    gb_2
 1388  1390     2    gb_20
 1390  1391     2    gb_26
 1390  1395     2    gb_26
 1391  1392     2    gb_26
 1391  1393     2    gb_26
 1392  1394     2    gb_26
 1395  1396     2    gb_4
 1395  1397     2    gb_9
 1397  1398     2    gb_2
 1397  1399     2    gb_20
 1399  1400     2    gb_26
 1399  1412     2    gb_26
 1400  1401     2    gb_26
 1401  1402     2    gb_15
 1401  1404     2    gb_15
 1402  1403     2    gb_3
 1402  1406     2    gb_15
 1404  1405     2    gb_3
 1404  1408     2    gb_15
 1406  1407     2    gb_3
 1406  1410     2    gb_15
 1408  1409     2    gb_3
 1408  1410     2    gb_15
 1410  1411     2    gb_3
 1412  1413     2    gb_4
 1412  1414     2    gb_9
 1414  1415     2    gb_2
 1414  1416     2    gb_20
 1416  1417     2    gb_26
 1416  1429     2    gb_26
 1417  1418     2    gb_26
 1418  1419     2    gb_15
 1418  1421     2    gb_15
 1419  1420     2    gb_3
 1419  1423     2    gb_15
 1421  1422     2    gb_3
 1421  1425     2    gb_15
 1423  1424     2    gb_3
 1423  1427     2    gb_15
 1425  1426     2    gb_3
 1425  1427     2    gb_15
 1427  1428     2    gb_3
 1429  1430     2    gb_4
 1429  1431     2    gb_9
 1431  1432     2    gb_2
 1431  1433     2    gb_20
 1433  1434     2    gb_26
 1433  1437     2    gb_26
 1434  1435     2    gb_26
 1434  1436     2    gb_26
 1437  1438     2    gb_4
 1437  1439     2    gb_9
 1439  1440     2    gb_2
 1439  1441     2    gb_20
 1441  1442     2    gb_26
 1441  1446     2    gb_26
 1442  1443     2    gb_26
 1443  1444     2    gb_26
 1443  1445     2    gb_26
 1446  1447     2    gb_4
 1446  1448     2    gb_9
 1448  1449     2    gb_2
 1448  1450     2    gb_20
 1450  1451     2    gb_26
 1450  1452     2    gb_26
 1452  1453     2    gb_4
 1452  1454     2    gb_9
 1454  1455     2    gb_2
 1454  1456     2    gb_20
 1456  1457     2    gb_26
 1456  1458     2    gb_26
 1458  1459     2    gb_4
 1458  1460     2    gb_9
 1460  1461     2    gb_2
 1460  1462     2    gb_20
 1462  1463     2    gb_26
 1462  1476     2    gb_26
 1463  1464     2    gb_26
 1464  1465     2    gb_15
 1464  1467     2    gb_15
 1465  1466     2    gb_3
 1465  1469     2    gb_15
 1467  1468     2    gb_3
 1467  1471     2    gb_15
 1469  1470     2    gb_3
 1469  1473     2    gb_15
 1471  1472     2    gb_3
 1471  1473     2    gb_15
 1473  1474     2    gb_12
 1474  1475     2    gb_1
 1476  1477     2    gb_4
 1476  1478     2    gb_9
 1478  1479     2    gb_2
 1478  1480     2    gb_20
 1480  1481     2    gb_26
 1480  1485     2    gb_26
 1481  1482     2    gb_26
 1482  1483     2    gb_26
 1482  1484     2    gb_26
 1485  1486     2    gb_4
 1485  1487     2    gb_9
 1487  1488     2    gb_2
 1487  1489     2    gb_20
 1489  1490     2    gb_26
 1489  1491     2    gb_26
 1491  1492     2    gb_4
 1491  1493     2    gb_9
 1493  1494     2    gb_2
 1493  1495     2    gb_20
 1495  1496     2    gb_26
 1495  1499     2    gb_26
 1496  1497     2    gb_17
 1497  1498     2    gb_1
 1499  1500     2    gb_4
 1499  1501     2    gb_9
 1501  1502     2    gb_2
 1501  1503     2    gb_20
 1503  1504     2    gb_26
 1503  1505     2    gb_26
 1505  1506     2    gb_4
 1505  1507     2    gb_9
 1507  1508     2    gb_2
 1507  1509     2    gb_20
 1509  1510     2    gb_26
 1509  1511     2    gb_26
 1511  1512     2    gb_4
 1511  1513     2    gb_9
 1513  1514     2    gb_2
 1513  1515     2    gb_20
 1515  1516     2    gb_26
 1515  1520     2    gb_26
 1516  1517     2    gb_26
 1517  1518     2    gb_26
 1517  1519     2    gb_26
 1520  1521     2    gb_4
 1520  1522     2    gb_9
 1522  1523     2    gb_2
 1522  1524     2    gb_20
 1524  1525     2    gb_26
 1525  1526     2    gb_4
 1525  1527     2    gb_9
 1527  1528     2    gb_20
 1527  1531     2    gb_20
 1528  1529     2    gb_26
 1528  1532     2    gb_26
 1529  1530     2    gb_26
 1530  1531     2    gb_26
 1532  1533     2    gb_4
 1532  1534     2    gb_9
 1534  1535     2    gb_2
 1534  1536     2    gb_20
 1536  1537     2    gb_26
 1536  1541     2    gb_26
 1537  1538     2    gb_26
 1538  1539     2    gb_26
 1538  1540     2    gb_26
 1541  1542     2    gb_4
 1541  1543     2    gb_9
 1543  1544     2    gb_2
 1543  1545     2    gb_20
 1545  1546     2    gb_26
 1545  1547     2    gb_26
 1547  1548     2    gb_4
 1547  1549     2    gb_9
 1549  1550     2    gb_2
 1549  1551     2    gb_20
 1551  1552     2    gb_26
 1551  1553     2    gb_26
 1553  1554     2    gb_4
 1553  1555     2    gb_9
 1555  1556     2    gb_2
 1555  1557     2    gb_20
 1557  1558     2    gb_26
 1557  1571     2    gb_26
 1558  1559     2    gb_26
 1559  1560     2    gb_15
 1559  1562     2    gb_15
 1560  1561     2    gb_3
 1560  1564     2    gb_15
 1562  1563     2    gb_3
 1562  1566     2    gb_15
 1564  1565     2    gb_3
 1564  1568     2    gb_15
 1566  1567     2    gb_3
 1566  1568     2    gb_15
 1568  1569     2    gb_12
 1569  1570     2    gb_1
 1571  1572     2    gb_4
 1571  1573     2    gb_9
 1573  1574     2    gb_2
 1573  1575     2    gb_20
 1575  1576     2    gb_26
 1575  1583     2    gb_26
 1576  1577     2    gb_26
 1577  1578     2    gb_9
 1577  1579     2    gb_9
 1578  1580     2    gb_9
 1579  1581     2    gb_9
 1580  1581     2    gb_9
 1581  1582     2    gb_2
 1583  1584     2    gb_4
 1583  1585     2    gb_9
 1585  1586     2    gb_2
 1585  1587     2    gb_20
 1587  1588     2    gb_26
 1587  1589     2    gb_26
 1589  1590     2    gb_4
 1589  1591     2    gb_9
 1591  1592     2    gb_2
 1591  1593     2    gb_20
 1593  1594     2    gb_26
 1593  1598     2    gb_26
 1594  1595     2    gb_17
 1594  1597     2    gb_26
 1595  1596     2    gb_1
 1598  1599     2    gb_4
 1598  1600     2    gb_9
 1600  1601     2    gb_2
 1600  1602     2    gb_20
 1602  1603     2    gb_26
 1602  1607     2    gb_26
 1603  1604     2    gb_26
 1604  1605     2    gb_26
 1604  1606     2    gb_26
 1607  1608     2    gb_4
 1607  1609     2    gb_9
 1609  1610     2    gb_2
 1609  1611     2    gb_20
 1611  1612     2    gb_26
 1611  1616     2    gb_26
 1612  1613     2    gb_17
 1612  1615     2    gb_26
 1613  1614     2    gb_1
 1616  1617     2    gb_4
 1616  1618     2    gb_9
 1618  1619     2    gb_2
 1618  1620     2    gb_20
 1620  1621     2    gb_26
 1620  1634     2    gb_26
 1621  1622     2    gb_26
 1622  1623     2    gb_15
 1622  1625     2    gb_15
 1623  1624     2    gb_3
 1623  1627     2    gb_15
 1625  1626     2    gb_3
 1625  1629     2    gb_15
 1627  1628     2    gb_3
 1627  1631     2    gb_15
 1629  1630     2    gb_3
 1629  1631     2    gb_15
 1631  1632     2    gb_12
 1632  1633     2    gb_1
 1634  1635     2    gb_4
 1634  1636     2    gb_9
 1636  1637     2    gb_2
 1636  1638     2    gb_20
 1638  1639     2    gb_26
 1638  1651     2    gb_26
 1639  1640     2    gb_26
 1640  1641     2    gb_26
 1641  1642     2    gb_20
 1642  1643     2    gb_2
 1642  1644     2    gb_10
 1644  1645     2    gb_10
 1644  1648     2    gb_10
 1645  1646     2    gb_2
 1645  1647     2    gb_2
 1648  1649     2    gb_2
 1648  1650     2    gb_2
 1651  1652     2    gb_4
 1651  1653     2    gb_9
 1653  1654     2    gb_2
 1653  1655     2    gb_20
 1655  1656     2    gb_26
 1655  1660     2    gb_26
 1656  1657     2    gb_26
 1657  1658     2    gb_30
 1658  1659     2    gb_29
 1660  1661     2    gb_4
 1660  1662     2    gb_9
 1662  1663     2    gb_2
 1662  1664     2    gb_20
 1664  1665     2    gb_26
 1664  1669     2    gb_26
 1665  1666     2    gb_26
 1666  1667     2    gb_26
 1666  1668     2    gb_26
 1669  1670     2    gb_4
 1669  1671     2    gb_9
 1671  1672     2    gb_2
 1671  1673     2    gb_20
 1673  1674     2    gb_26
 1673  1679     2    gb_26
 1674  1675     2    gb_26
 1675  1676     2    gb_26
 1676  1677     2    gb_5
 1676  1678     2    gb_5
 1679  1680     2    gb_4
 1679  1681     2    gb_9
 1681  1682     2    gb_20
 1681  1685     2    gb_20
 1682  1683     2    gb_26
 1682  1686     2    gb_26
 1683  1684     2    gb_26
 1684  1685     2    gb_26
 1686  1687     2    gb_4
 1686  1688     2    gb_9
 1688  1689     2    gb_2
 1688  1690     2    gb_20
 1690  1691     2    gb_26
 1690  1695     2    gb_26
 1691  1692     2    gb_17
 1691  1694     2    gb_26
 1692  1693     2    gb_1
 1695  1696     2    gb_4
 1695  1697     2    gb_9
 1697  1698     2    gb_2
 1697  1699     2    gb_20
 1699  1700     2    gb_26
 1699  1712     2    gb_26
 1700  1701     2    gb_26
 1701  1702     2    gb_26
 1702  1703     2    gb_20
 1703  1704     2    gb_2
 1703  1705     2    gb_10
 1705  1706     2    gb_10
 1705  1709     2    gb_10
 1706  1707     2    gb_2
 1706  1708     2    gb_2
 1709  1710     2    gb_2
 1709  1711     2    gb_2
 1712  1713     2    gb_4
 1712  1714     2    gb_9
 1714  1715     2    gb_2
 1714  1716     2    gb_20
 1716  1717     2    gb_26
 1716  1720     2    gb_26
 1717  1718     2    gb_26
 1717  1719     2    gb_26
 1720  1721     2    gb_4
 1720  1722     2    gb_9
 1722  1723     2    gb_2
 1722  1724     2    gb_20
 1724  1725     2    gb_26
 1724  1728     2    gb_26
 1725  1726     2    gb_26
 1725  1727     2    gb_26
 1728  1729     2    gb_4
 1728  1730     2    gb_9
 1730  1731     2    gb_2
 1730  1732     2    gb_20
 1732  1733     2    gb_26
 1733  1734     2    gb_4
 1733  1735     2    gb_9
 1735  1736     2    gb_20
 1735  1739     2    gb_20
 1736  1737     2    gb_26
 1736  1740     2    gb_26
 1737  1738     2    gb_26
 1738  1739     2    gb_26
 1740  1741     2    gb_4
 1740  1742     2    gb_9
 1742  1743     2    gb_2
 1742  1744     2    gb_20
 1744  1745     2    gb_26
 1745  1746     2    gb_4
 1745  1747     2    gb_9
 1747  1748     2    gb_20
 1747  1751     2    gb_20
 1748  1749     2    gb_26
 1748  1752     2    gb_26
 1749  1750     2    gb_26
 1750  1751     2    gb_26
 1752  1753     2    gb_4
 1752  1754     2    gb_9
 1754  1755     2    gb_2
 1754  1756     2    gb_20
 1756  1757     2    gb_26
 1757  1758     2    gb_4
 1757  1759     2    gb_9
 1759  1760     2    gb_2
 1759  1761     2    gb_20
 1761  1762     2    gb_26
 1761  1763     2    gb_26
 1763  1764     2    gb_4
 1763  1765     2    gb_9
 1765  1766     2    gb_2
 1765  1767     2    gb_20
 1767  1768     2    gb_26
 1767  1772     2    gb_26
 1768  1769     2    gb_17
 1768  1771     2    gb_26
 1769  1770     2    gb_1
 1772  1773     2    gb_4
 1772  1774     2    gb_9
 1774  1775     2    gb_2
 1774  1776     2    gb_20
 1776  1777     2    gb_26
 1776  1781     2    gb_26
 1777  1778     2    gb_26
 1778  1779     2    gb_26
 1778  1780     2    gb_26
 1781  1782     2    gb_4
 1781  1783     2    gb_9
 1783  1784     2    gb_2
 1783  1785     2    gb_20
 1785  1786     2    gb_26
 1785  1790     2    gb_26
 1786  1787     2    gb_17
 1786  1789     2    gb_26
 1787  1788     2    gb_1
 1790  1791     2    gb_4
 1790  1792     2    gb_9
 1792  1793     2    gb_2
 1792  1794     2    gb_20
 1794  1795     2    gb_26
 1794  1808     2    gb_26
 1795  1796     2    gb_26
 1796  1797     2    gb_15
 1796  1799     2    gb_15
 1797  1798     2    gb_3
 1797  1801     2    gb_15
 1799  1800     2    gb_3
 1799  1803     2    gb_15
 1801  1802     2    gb_3
 1801  1805     2    gb_15
 1803  1804     2    gb_3
 1803  1805     2    gb_15
 1805  1806     2    gb_12
 1806  1807     2    gb_1
 1808  1809     2    gb_4
 1808  1810     2    gb_9
 1810  1811     2    gb_2
 1810  1812     2    gb_20
 1812  1813     2    gb_26
 1812  1825     2    gb_26
 1813  1814     2    gb_26
 1814  1815     2    gb_26
 1815  1816     2    gb_20
 1816  1817     2    gb_2
 1816  1818     2    gb_10
 1818  1819     2    gb_10
 1818  1822     2    gb_10
 1819  1820     2    gb_2
 1819  1821     2    gb_2
 1822  1823     2    gb_2
 1822  1824     2    gb_2
 1825  1826     2    gb_4
 1825  1827     2    gb_9
 1827  1828     2    gb_2
 1827  1829     2    gb_20
 1829  1830     2    gb_26
 1829  1834     2    gb_26
 1830  1831     2    gb_26
 1831  1832     2    gb_30
 1832  1833     2    gb_29
 1834  1835     2    gb_4
 1834  1836     2    gb_9
 1836  1837     2    gb_2
 1836  1838     2    gb_20
 1838  1839     2    gb_26
 1838  1843     2    gb_26
 1839  1840     2    gb_26
 1840  1841     2    gb_26
 1840  1842     2    gb_26
 1843  1844     2    gb_4
 1843  1845     2    gb_9
 1845  1846     2    gb_2
 1845  1847     2    gb_20
 1847  1848     2    gb_26
 1847  1853     2    gb_26
 1848  1849     2    gb_26
 1849  1850     2    gb_26
 1850  1851     2    gb_5
 1850  1852     2    gb_5
 1853  1854     2    gb_4
 1853  1855     2    gb_9
 1855  1856     2    gb_20
 1855  1859     2    gb_20
 1856  1857     2    gb_26
 1856  1860     2    gb_26
 1857  1858     2    gb_26
 1858  1859     2    gb_26
 1860  1861     2    gb_4
 1860  1862     2    gb_9
 1862  1863     2    gb_2
 1862  1864     2    gb_20
 1864  1865     2    gb_26
 1864  1869     2    gb_26
 1865  1866     2    gb_17
 1865  1868     2    gb_26
 1866  1867     2    gb_1
 1869  1870     2    gb_4
 1869  1871     2    gb_9
 1871  1872     2    gb_2
 1871  1873     2    gb_20
 1873  1874     2    gb_26
 1873  1886     2    gb_26
 1874  1875     2    gb_26
 1875  1876     2    gb_26
 1876  1877     2    gb_20
 1877  1878     2    gb_2
 1877  1879     2    gb_10
 1879  1880     2    gb_10
 1879  1883     2    gb_10
 1880  1881     2    gb_2
 1880  1882     2    gb_2
 1883  1884     2    gb_2
 1883  1885     2    gb_2
 1886  1887     2    gb_4
 1886  1888     2    gb_9
 1888  1889     2    gb_2
 1888  1890     2    gb_20
 1890  1891     2    gb_26
 1890  1894     2    gb_26
 1891  1892     2    gb_26
 1891  1893     2    gb_26
 1894  1895     2    gb_4
 1894  1896     2    gb_9
 1896  1897     2    gb_2
 1896  1898     2    gb_20
 1898  1899     2    gb_26
 1898  1902     2    gb_26
 1899  1900     2    gb_26
 1899  1901     2    gb_26
 1902  1903     2    gb_4
 1902  1904     2    gb_9
 1904  1905     2    gb_2
 1904  1906     2    gb_20
 1906  1907     2    gb_26
 1906  1913     2    gb_26
 1907  1908     2    gb_26
 1908  1909     2    gb_4
 1908  1910     2    gb_8
 1910  1911     2    gb_2
 1910  1912     2    gb_2
 1913  1914     2    gb_4
 1913  1915     2    gb_9
 1915  1916     2    gb_2
 1915  1917     2    gb_20
 1917  1918     2    gb_26
 1918  1919     2    gb_4
 1918  1920     2    gb_9
 1920  1921     2    gb_20
 1920  1924     2    gb_20
 1921  1922     2    gb_26
 1921  1925     2    gb_26
 1922  1923     2    gb_26
 1923  1924     2    gb_26
 1925  1926     2    gb_4
 1925  1927     2    gb_9
 1927  1928     2    gb_2
 1927  1929     2    gb_20
 1929  1930     2    gb_26
 1930  1931     2    gb_4
 1930  1932     2    gb_9
 1932  1933     2    gb_20
 1932  1936     2    gb_20
 1933  1934     2    gb_26
 1933  1937     2    gb_26
 1934  1935     2    gb_26
 1935  1936     2    gb_26
 1937  1938     2    gb_4
 1937  1939     2    gb_9
 1939  1940     2    gb_2
 1939  1941     2    gb_20
 1941  1942     2    gb_26
 1942  1943     2    gb_4
 1942  1944     2    gb_9
 1944  1945     2    gb_2
 1944  1946     2    gb_20
 1946  1947     2    gb_26
 1946  1955     2    gb_26
 1947  1948     2    gb_26
 1948  1949     2    gb_26
 1949  1950     2    gb_26
 1950  1951     2    gb_20
 1951  1952     2    gb_2
 1951  1953     2    gb_2
 1951  1954     2    gb_2
 1955  1956     2    gb_4
 1955  1957     2    gb_9
 1957  1958     2    gb_2
 1957  1959     2    gb_20
 1959  1960     2    gb_26
 1960  1961     2    gb_4
 1960  1962     2    gb_9
 1962  1963     2    gb_20
 1962  1966     2    gb_20
 1963  1964     2    gb_26
 1963  1967     2    gb_26
 1964  1965     2    gb_26
 1965  1966     2    gb_26
 1967  1968     2    gb_4
 1967  1969     2    gb_9
 1969  1970     2    gb_2
 1969  1971     2    gb_20
 1971  1972     2    gb_26
 1971  1976     2    gb_26
 1972  1973     2    gb_26
 1973  1974     2    gb_26
 1973  1975     2    gb_26
 1976  1977     2    gb_4
 1976  1978     2    gb_9
 1978  1979     2    gb_2
 1978  1980     2    gb_20
 1980  1981     2    gb_26
 1980  1993     2    gb_26
 1981  1982     2    gb_26
 1982  1983     2    gb_26
 1983  1984     2    gb_20
 1984  1985     2    gb_2
 1984  1986     2    gb_10
 1986  1987     2    gb_10
 1986  1990     2    gb_10
 1987  1988     2    gb_2
 1987  1989     2    gb_2
 1990  1991     2    gb_2
 1990  1992     2    gb_2
 1993  1994     2    gb_4
 1993  1995     2    gb_9
 1995  1996     2    gb_2
 1995  1997     2    gb_20
 1997  1998     2    gb_26
 1997  2002     2    gb_26
 1998  1999     2    gb_26
 1998  2000     2    gb_26
 1999  2001     2    gb_26
 2002  2003     2    gb_4
 2002  2004     2    gb_9
 2004  2005     2    gb_2
 2004  2006     2    gb_20
 2006  2007     2    gb_26
 2006  2010     2    gb_26
 2007  2008     2    gb_17
 2008  2009     2    gb_1
 2010  2011     2    gb_4
 2010  2012     2    gb_9
 2012  2013     2    gb_2
 2012  2014     2    gb_20
 2014  2015     2    gb_26
 2014  2016     2    gb_26
 2016  2017     2    gb_4
 2016  2018     2    gb_9
 2018  2019     2    gb_2
 2018  2020     2    gb_20
 2020  2021     2    gb_26
 2020  2024     2    gb_26
 2021  2022     2    gb_17
 2022  2023     2    gb_1
 2024  2025     2    gb_4
 2024  2026     2    gb_9
 2026  2027     2    gb_2
 2026  2028     2    gb_20
 2028  2029     2    gb_26
 2028  2032     2    gb_26
 2029  2030     2    gb_17
 2030  2031     2    gb_1
 2032  2033     2    gb_4
 2032  2034     2    gb_9
 2034  2035     2    gb_2
 2034  2036     2    gb_20
 2036  2037     2    gb_26
 2036  2038     2    gb_26
 2038  2039     2    gb_4
 2038  2040     2    gb_9
 2040  2041     2    gb_2
 2040  2042     2    gb_20
 2042  2043     2    gb_26
 2042  2044     2    gb_26
 2044  2045     2    gb_4
 2044  2046     2    gb_9
 2046  2047     2    gb_2
 2046  2048     2    gb_20
 2048  2049     2    gb_26
 2048  2056     2    gb_26
 2049  2050     2    gb_26
 2050  2051     2    gb_26
 2051  2052     2    gb_4
 2051  2053     2    gb_8
 2053  2054     2    gb_2
 2053  2055     2    gb_2
 2056  2057     2    gb_4
 2056  2058     2    gb_9
 2058  2059     2    gb_2
 2058  2060     2    gb_20
 2060  2061     2    gb_26
 2060  2073     2    gb_26
 2061  2062     2    gb_26
 2062  2063     2    gb_26
 2063  2064     2    gb_20
 2064  2065     2    gb_2
 2064  2066     2    gb_10
 2066  2067     2    gb_10
 2066  2070     2    gb_10
 2067  2068     2    gb_2
 2067  2069     2    gb_2
 2070  2071     2    gb_2
 2070  2072     2    gb_2
 2073  2074     2    gb_4
 2073  2075     2    gb_9
 2075  2076     2    gb_2
 2075  2077     2    gb_20
 2077  2078     2    gb_26
 2077  2090     2    gb_26
 2078  2079     2    gb_26
 2079  2080     2    gb_26
 2080  2081     2    gb_20
 2081  2082     2    gb_2
 2081  2083     2    gb_10
 2083  2084     2    gb_10
 2083  2087     2    gb_10
 2084  2085     2    gb_2
 2084  2086     2    gb_2
 2087  2088     2    gb_2
 2087  2089     2    gb_2
 2090  2091     2    gb_4
 2090  2092     2    gb_9
 2092  2093     2    gb_2
 2092  2094     2    gb_20
 2094  2095     2    gb_26
 2095  2096     2    gb_4
 2095  2097     2    gb_9
 2097  2098     2    gb_20
 2097  2101     2    gb_20
 2098  2099     2    gb_26
 2098  2102     2    gb_26
 2099  2100     2    gb_26
 2100  2101     2    gb_26
 2102  2103     2    gb_4
 2102  2104     2    gb_9
 2104  2105     2    gb_2
 2104  2106     2    gb_20
 2106  2107     2    gb_26
 2107  2108     2    gb_4
 2107  2109     2    gb_9
 2109  2110     2    gb_20
 2109  2113     2    gb_20
 2110  2111     2    gb_26
 2110  2114     2    gb_26
 2111  2112     2    gb_26
 2112  2113     2    gb_26
 2114  2115     2    gb_4
 2114  2116     2    gb_9
 2116  2117     2    gb_2
 2116  2118     2    gb_20
 2118  2119     2    gb_26
 2119  2120     2    gb_4
 2119  2121     2    gb_9
 2121  2122     2    gb_2
 2121  2123     2    gb_20
 2123  2124     2    gb_26
 2124  2125     2    gb_4
 2124  2126     2    gb_9
 2126  2127     2    gb_20
 2126  2130     2    gb_20
 2127  2128     2    gb_26
 2127  2131     2    gb_26
 2128  2129     2    gb_26
 2129  2130     2    gb_26
 2131  2132     2    gb_4
 2131  2133     2    gb_9
 2133  2134     2    gb_2
 2133  2135     2    gb_20
 2135  2136     2    gb_26
 2135  2140     2    gb_26
 2136  2137     2    gb_26
 2137  2138     2    gb_26
 2137  2139     2    gb_26
 2140  2141     2    gb_4
 2140  2142     2    gb_9
 2142  2143     2    gb_2
 2142  2144     2    gb_20
 2144  2145     2    gb_26
 2144  2157     2    gb_26
 2145  2146     2    gb_26
 2146  2147     2    gb_26
 2147  2148     2    gb_20
 2148  2149     2    gb_2
 2148  2150     2    gb_10
 2150  2151     2    gb_10
 2150  2154     2    gb_10
 2151  2152     2    gb_2
 2151  2153     2    gb_2
 2154  2155     2    gb_2
 2154  2156     2    gb_2
 2157  2158     2    gb_4
 2157  2159     2    gb_9
 2159  2160     2    gb_2
 2159  2161     2    gb_20
 2161  2162     2    gb_26
 2161  2166     2    gb_26
 2162  2163     2    gb_26
 2162  2164     2    gb_26
 2163  2165     2    gb_26
 2166  2167     2    gb_4
 2166  2168     2    gb_9
 2168  2169     2    gb_2
 2168  2170     2    gb_20
 2170  2171     2    gb_26
 2170  2174     2    gb_26
 2171  2172     2    gb_17
 2172  2173     2    gb_1
 2174  2175     2    gb_4
 2174  2176     2    gb_9
 2176  2177     2    gb_2
 2176  2178     2    gb_20
 2178  2179     2    gb_26
 2178  2180     2    gb_26
 2180  2181     2    gb_4
 2180  2182     2    gb_9
 2182  2183     2    gb_2
 2182  2184     2    gb_20
 2184  2185     2    gb_26
 2184  2188     2    gb_26
 2185  2186     2    gb_17
 2186  2187     2    gb_1
 2188  2189     2    gb_4
 2188  2190     2    gb_9
 2190  2191     2    gb_2
 2190  2192     2    gb_20
 2192  2193     2    gb_26
 2192  2196     2    gb_26
 2193  2194     2    gb_17
 2194  2195     2    gb_1
 2196  2197     2    gb_4
 2196  2198     2    gb_9
 2198  2199     2    gb_2
 2198  2200     2    gb_20
 2200  2201     2    gb_26
 2200  2202     2    gb_26
 2202  2203     2    gb_4
 2202  2204     2    gb_9
 2204  2205     2    gb_2
 2204  2206     2    gb_20
 2206  2207     2    gb_26
 2206  2208     2    gb_26
 2208  2209     2    gb_4
 2208  2210     2    gb_9
 2210  2211     2    gb_2
 2210  2212     2    gb_20
 2212  2213     2    gb_26
 2212  2220     2    gb_26
 2213  2214     2    gb_26
 2214  2215     2    gb_26
 2215  2216     2    gb_4
 2215  2217     2    gb_8
 2217  2218     2    gb_2
 2217  2219     2    gb_2
 2220  2221     2    gb_4
 2220  2222     2    gb_9
 2222  2223     2    gb_2
 2222  2224     2    gb_20
 2224  2225     2    gb_26
 2224  2237     2    gb_26
 2225  2226     2    gb_26
 2226  2227     2    gb_26
 2227  2228     2    gb_20
 2228  2229     2    gb_2
 2228  2230     2    gb_10
 2230  2231     2    gb_10
 2230  2234     2    gb_10
 2231  2232     2    gb_2
 2231  2233     2    gb_2
 2234  2235     2    gb_2
 2234  2236     2    gb_2
 2237  2238     2    gb_4
 2237  2239     2    gb_9
 2239  2240     2    gb_2
 2239  2241     2    gb_20
 2241  2242     2    gb_26
 2241  2254     2    gb_26
 2242  2243     2    gb_26
 2243  2244     2    gb_26
 2244  2245     2    gb_20
 2245  2246     2    gb_2
 2245  2247     2    gb_10
 2247  2248     2    gb_10
 2247  2251     2    gb_10
 2248  2249     2    gb_2
 2248  2250     2    gb_2
 2251  2252     2    gb_2
 2251  2253     2    gb_2
 2254  2255     2    gb_4
 2254  2256     2    gb_9
 2256  2257     2    gb_2
 2256  2258     2    gb_20
 2258  2259     2    gb_26
 2259  2260     2    gb_4
 2259  2261     2    gb_9
 2261  2262     2    gb_2
 2261  2263     2    gb_20
 2263  2264     2    gb_26
 2264  2265     2    gb_4
 2264  2266     2    gb_9
 2266  2267     2    gb_20
 2266  2270     2    gb_20
 2267  2268     2    gb_26
 2267  2271     2    gb_26
 2268  2269     2    gb_26
 2269  2270     2    gb_26
 2271  2272     2    gb_4
 2271  2273     2    gb_9
 2273  2274     2    gb_2
 2273  2275     2    gb_20
 2275  2276     2    gb_26
 2276  2277     2    gb_4
 2276  2278     2    gb_9
 2278  2279     2    gb_20
 2278  2282     2    gb_20
 2279  2280     2    gb_26
 2279  2283     2    gb_26
 2280  2281     2    gb_26
 2281  2282     2    gb_26
 2283  2284     2    gb_4
 2283  2285     2    gb_9
 2285  2286     2    gb_2
 2285  2287     2    gb_20
 2287  2288     2    gb_26
 2288  2289     2    gb_4
 2288  2290     2    gb_9
 2290  2291     2    gb_2
 2290  2292     2    gb_20
 2292  2293     2    gb_26
 2292  2298     2    gb_26
 2293  2294     2    gb_26
 2294  2295     2    gb_26
 2295  2296     2    gb_5
 2295  2297     2    gb_5
 2298  2299     2    gb_4
 2298  2300     2    gb_9
 2300  2301     2    gb_2
 2300  2302     2    gb_20
 2302  2303     2    gb_26
 2302  2308     2    gb_26
 2303  2304     2    gb_26
 2304  2305     2    gb_26
 2305  2306     2    gb_5
 2305  2307     2    gb_5
 2308  2309     2    gb_4
 2308  2310     2    gb_9
 2310  2311     2    gb_2
 2310  2312     2    gb_20
 2312  2313     2    gb_26
 2312  2325     2    gb_26
 2313  2314     2    gb_26
 2314  2315     2    gb_15
 2314  2317     2    gb_15
 2315  2316     2    gb_3
 2315  2319     2    gb_15
 2317  2318     2    gb_3
 2317  2321     2    gb_15
 2319  2320     2    gb_3
 2319  2323     2    gb_15
 2321  2322     2    gb_3
 2321  2323     2    gb_15
 2323  2324     2    gb_3
 2325  2326     2    gb_4
 2325  2327     2    gb_9
 2327  2328     2    gb_2
 2327  2329     2    gb_20
 2329  2330     2    gb_26
 2329  2334     2    gb_26
 2330  2331     2    gb_26
 2330  2332     2    gb_26
 2331  2333     2    gb_26
 2334  2335     2    gb_4
 2334  2336     2    gb_9
 2336  2337     2    gb_2
 2336  2338     2    gb_20
 2338  2339     2    gb_26
 2338  2340     2    gb_26
 2340  2341     2    gb_4
 2340  2342     2    gb_9
 2342  2343     2    gb_2
 2342  2344     2    gb_20
 2344  2345     2    gb_26
 2344  2353     2    gb_26
 2345  2346     2    gb_26
 2346  2347     2    gb_26
 2347  2348     2    gb_26
 2348  2349     2    gb_20
 2349  2350     2    gb_2
 2349  2351     2    gb_2
 2349  2352     2    gb_2
 2353  2354     2    gb_4
 2353  2355     2    gb_9
 2355  2356     2    gb_2
 2355  2357     2    gb_20
 2357  2358     2    gb_26
 2357  2361     2    gb_26
 2358  2359     2    gb_26
 2358  2360     2    gb_26
 2361  2362     2    gb_4
 2361  2363     2    gb_9
 2363  2364     2    gb_2
 2363  2365     2    gb_20
 2365  2366     2    gb_26
 2365  2378     2    gb_26
 2366  2367     2    gb_26
 2367  2368     2    gb_26
 2368  2369     2    gb_20
 2369  2370     2    gb_2
 2369  2371     2    gb_10
 2371  2372     2    gb_10
 2371  2375     2    gb_10
 2372  2373     2    gb_2
 2372  2374     2    gb_2
 2375  2376     2    gb_2
 2375  2377     2    gb_2
 2378  2379     2    gb_4
 2378  2380     2    gb_9
 2380  2381     2    gb_2
 2380  2382     2    gb_20
 2382  2383     2    gb_26
 2382  2386     2    gb_26
 2383  2384     2    gb_17
 2384  2385     2    gb_1
 2386  2387     2    gb_4
 2386  2388     2    gb_9
 2388  2389     2    gb_2
 2388  2390     2    gb_20
 2390  2391     2    gb_26
 2390  2398     2    gb_26
 2391  2392     2    gb_26
 2392  2393     2    gb_9
 2392  2394     2    gb_9
 2393  2395     2    gb_9
 2394  2396     2    gb_9
 2395  2396     2    gb_9
 2396  2397     2    gb_2
 2398  2399     2    gb_4
 2398  2400     2    gb_9
 2400  2401     2    gb_2
 2400  2402     2    gb_20
 2402  2403     2    gb_26
 2402  2404     2    gb_26
 2404  2405     2    gb_4
 2404  2406     2    gb_9
 2406  2407     2    gb_2
 2406  2408     2    gb_20
 2408  2409     2    gb_26
 2408  2410     2    gb_26
 2410  2411     2    gb_4
 2410  2412     2    gb_9
 2412  2413     2    gb_2
 2412  2414     2    gb_20
 2414  2415     2    gb_26
 2414  2419     2    gb_26
 2415  2416     2    gb_26
 2415  2417     2    gb_26
 2416  2418     2    gb_26
 2419  2420     2    gb_4
 2419  2421     2    gb_9
 2421  2422     2    gb_2
 2421  2423     2    gb_20
 2423  2424     2    gb_26
 2424  2425     2    gb_4
 2424  2426     2    gb_9
 2426  2427     2    gb_2
 2426  2428     2    gb_20
 2428  2429     2    gb_26
 2428  2430     2    gb_26
 2430  2431     2    gb_5
 2430  2432     2    gb_5

[ pairs ]
;  ai    aj funct            c0            c1            c2            c3
    1     7     1 
    1     8     1 
    2     6     1 
    3     6     1 
    4     6     1 
    5     9     1 
    5    10     1 
    6    11     1 
    6    15     1 
    7     9     1 
    7    10     1 
    8    12     1 
    8    13     1 
    8    16     1 
    8    17     1 
    9    11     1 
    9    15     1 
   10    14     1 
   10    18     1 
   10    19     1 
   11    16     1 
   11    17     1 
   12    15     1 
   13    14     1 
   13    15     1 
   15    20     1 
   15    24     1 
   16    18     1 
   16    19     1 
   17    21     1 
   17    22     1 
   17    25     1 
   17    26     1 
   18    20     1 
   18    24     1 
   19    23     1 
   19    27     1 
   19    28     1 
   20    25     1 
   20    26     1 
   21    24     1 
   22    23     1 
   22    24     1 
   24    29     1 
   24    35     1 
   25    27     1 
   25    28     1 
   26    30     1 
   26    36     1 
   26    37     1 
   27    29     1 
   27    35     1 
   28    31     1 
   28    32     1 
   28    38     1 
   28    39     1 
   29    33     1 
   29    34     1 
   29    36     1 
   29    37     1 
   30    35     1 
   31    33     1 
   31    34     1 
   35    40     1 
   35    44     1 
   36    38     1 
   36    39     1 
   37    41     1 
   37    43     1 
   37    45     1 
   37    46     1 
   38    40     1 
   38    44     1 
   39    42     1 
   39    47     1 
   39    48     1 
   40    45     1 
   40    46     1 
   41    44     1 
   42    43     1 
   43    44     1 
   44    49     1 
   44    53     1 
   45    47     1 
   45    48     1 
   46    50     1 
   46    54     1 
   46    55     1 
   47    49     1 
   47    53     1 
   48    51     1 
   48    52     1 
   48    56     1 
   48    57     1 
   49    54     1 
   49    55     1 
   50    53     1 
   53    58     1 
   53    65     1 
   54    56     1 
   54    57     1 
   55    59     1 
   55    66     1 
   55    67     1 
   56    58     1 
   56    65     1 
   57    60     1 
   57    68     1 
   57    69     1 
   58    61     1 
   58    62     1 
   58    66     1 
   58    67     1 
   59    63     1 
   59    64     1 
   59    65     1 
   61    63     1 
   61    64     1 
   65    70     1 
   65    78     1 
   66    68     1 
   66    69     1 
   67    71     1 
   67    79     1 
   67    80     1 
   68    70     1 
   68    78     1 
   69    72     1 
   69    81     1 
   69    82     1 
   70    73     1 
   70    79     1 
   70    80     1 
   71    74     1 
   71    78     1 
   72    75     1 
   72    76     1 
   72    77     1 
   78    83     1 
   78    96     1 
   79    81     1 
   79    82     1 
   80    84     1 
   80    97     1 
   80    98     1 
   81    83     1 
   81    96     1 
   82    85     1 
   82    87     1 
   82    99     1 
   82   100     1 
   83    97     1 
   83    98     1 
   84    96     1 
   89    95     1 
   91    95     1 
   96   101     1 
   96   114     1 
   97    99     1 
   97   100     1 
   98   102     1 
   98   115     1 
   98   116     1 
   99   101     1 
   99   114     1 
  100   103     1 
  100   105     1 
  100   117     1 
  100   118     1 
  101   115     1 
  101   116     1 
  102   114     1 
  107   113     1 
  109   113     1 
  114   119     1 
  114   122     1 
  115   117     1 
  115   118     1 
  116   120     1 
  116   123     1 
  116   124     1 
  117   119     1 
  117   122     1 
  118   121     1 
  118   125     1 
  118   126     1 
  119   123     1 
  119   124     1 
  120   122     1 
  122   127     1 
  122   139     1 
  123   125     1 
  123   126     1 
  124   128     1 
  124   140     1 
  124   141     1 
  125   127     1 
  125   139     1 
  126   129     1 
  126   142     1 
  126   143     1 
  127   130     1 
  127   140     1 
  127   141     1 
  128   131     1 
  128   132     1 
  128   139     1 
  129   133     1 
  129   136     1 
  130   134     1 
  130   135     1 
  130   137     1 
  130   138     1 
  131   133     1 
  131   136     1 
  133   137     1 
  133   138     1 
  134   136     1 
  135   136     1 
  139   144     1 
  139   147     1 
  140   142     1 
  140   143     1 
  141   145     1 
  141   146     1 
  141   148     1 
  141   149     1 
  142   144     1 
  142   147     1 
  143   150     1 
  143   151     1 
  144   148     1 
  144   149     1 
  145   147     1 
  146   147     1 
  147   152     1 
  147   164     1 
  148   150     1 
  148   151     1 
  149   153     1 
  149   165     1 
  149   166     1 
  150   152     1 
  150   164     1 
  151   154     1 
  151   167     1 
  151   168     1 
  152   155     1 
  152   165     1 
  152   166     1 
  153   156     1 
  153   157     1 
  153   164     1 
  154   158     1 
  154   161     1 
  155   159     1 
  155   160     1 
  155   162     1 
  155   163     1 
  156   158     1 
  156   161     1 
  158   162     1 
  158   163     1 
  159   161     1 
  160   161     1 
  164   169     1 
  165   167     1 
  165   168     1 
  166   170     1 
  166   171     1 
  167   169     1 
  168   172     1 
  168   173     1 
  169   174     1 
  170   172     1 
  170   173     1 
  171   175     1 
  171   176     1 
  172   174     1 
  173   177     1 
  173   178     1 
  174   179     1 
  174   191     1 
  175   177     1 
  175   178     1 
  176   180     1 
  176   192     1 
  176   193     1 
  177   179     1 
  177   191     1 
  178   181     1 
  178   194     1 
  178   195     1 
  179   182     1 
  179   192     1 
  179   193     1 
  180   183     1 
  180   184     1 
  180   191     1 
  181   185     1 
  181   188     1 
  182   186     1 
  182   187     1 
  182   189     1 
  182   190     1 
  183   185     1 
  183   188     1 
  185   189     1 
  185   190     1 
  186   188     1 
  187   188     1 
  191   196     1 
  191   199     1 
  192   194     1 
  192   195     1 
  193   197     1 
  193   200     1 
  193   201     1 
  194   196     1 
  194   199     1 
  195   198     1 
  195   202     1 
  195   203     1 
  196   200     1 
  196   201     1 
  197   199     1 
  199   204     1 
  199   205     1 
  200   202     1 
  200   203     1 
  201   206     1 
  201   207     1 
  202   204     1 
  202   205     1 
  203   208     1 
  203   209     1 
  204   206     1 
  204   207     1 
  205   210     1 
  205   213     1 
  206   208     1 
  206   209     1 
  207   211     1 
  207   212     1 
  207   214     1 
  207   215     1 
  208   210     1 
  208   213     1 
  209   216     1 
  209   217     1 
  210   214     1 
  210   215     1 
  211   213     1 
  212   213     1 
  213   218     1 
  213   222     1 
  214   216     1 
  214   217     1 
  215   219     1 
  215   223     1 
  215   224     1 
  216   218     1 
  216   222     1 
  217   220     1 
  217   221     1 
  217   225     1 
  217   226     1 
  218   223     1 
  218   224     1 
  219   222     1 
  222   227     1 
  222   230     1 
  223   225     1 
  223   226     1 
  224   228     1 
  224   231     1 
  224   232     1 
  225   227     1 
  225   230     1 
  226   229     1 
  226   233     1 
  226   234     1 
  227   231     1 
  227   232     1 
  228   230     1 
  230   235     1 
  230   238     1 
  231   233     1 
  231   234     1 
  232   236     1 
  232   239     1 
  232   240     1 
  233   235     1 
  233   238     1 
  234   237     1 
  234   241     1 
  234   242     1 
  235   239     1 
  235   240     1 
  236   238     1 
  238   243     1 
  238   247     1 
  239   241     1 
  239   242     1 
  240   244     1 
  240   248     1 
  240   249     1 
  241   243     1 
  241   247     1 
  242   245     1 
  242   246     1 
  242   250     1 
  242   253     1 
  243   248     1 
  243   249     1 
  244   247     1 
  247   251     1 
  247   252     1 
  247   254     1 
  248   250     1 
  248   253     1 
  249   255     1 
  249   256     1 
  250   257     1 
  250   258     1 
  251   255     1 
  251   256     1 
  252   254     1 
  253   254     1 
  254   259     1 
  254   267     1 
  255   257     1 
  255   258     1 
  256   260     1 
  256   268     1 
  256   269     1 
  257   259     1 
  257   267     1 
  258   261     1 
  258   270     1 
  258   271     1 
  259   262     1 
  259   268     1 
  259   269     1 
  260   263     1 
  260   267     1 
  261   264     1 
  261   265     1 
  261   266     1 
  267   272     1 
  267   277     1 
  268   270     1 
  268   271     1 
  269   273     1 
  269   278     1 
  269   279     1 
  270   272     1 
  270   277     1 
  271   274     1 
  271   280     1 
  271   281     1 
  272   275     1 
  272   276     1 
  272   278     1 
  272   279     1 
  273   277     1 
  277   282     1 
  277   287     1 
  278   280     1 
  278   281     1 
  279   283     1 
  279   288     1 
  279   289     1 
  280   282     1 
  280   287     1 
  281   284     1 
  281   290     1 
  281   291     1 
  282   285     1 
  282   286     1 
  282   288     1 
  282   289     1 
  283   287     1 
  287   292     1 
  287   299     1 
  288   290     1 
  288   291     1 
  289   293     1 
  289   300     1 
  289   301     1 
  290   292     1 
  290   299     1 
  291   294     1 
  291   302     1 
  291   303     1 
  292   295     1 
  292   296     1 
  292   300     1 
  292   301     1 
  293   297     1 
  293   298     1 
  293   299     1 
  295   297     1 
  295   298     1 
  299   304     1 
  299   308     1 
  300   302     1 
  300   303     1 
  301   305     1 
  301   306     1 
  301   309     1 
  301   310     1 
  302   304     1 
  302   308     1 
  303   307     1 
  303   311     1 
  303   312     1 
  304   309     1 
  304   310     1 
  305   308     1 
  306   307     1 
  306   308     1 
  308   313     1 
  309   311     1 
  309   312     1 
  310   314     1 
  310   315     1 
  311   313     1 
  312   316     1 
  312   317     1 
  313   318     1 
  313   326     1 
  314   316     1 
  314   317     1 
  315   319     1 
  315   327     1 
  315   328     1 
  316   318     1 
  316   326     1 
  317   320     1 
  317   329     1 
  317   330     1 
  318   321     1 
  318   327     1 
  318   328     1 
  319   322     1 
  319   326     1 
  320   323     1 
  320   324     1 
  320   325     1 
  326   331     1 
  326   334     1 
  327   329     1 
  327   330     1 
  328   332     1 
  328   335     1 
  328   336     1 
  329   331     1 
  329   334     1 
  330   333     1 
  330   337     1 
  330   338     1 
  331   335     1 
  331   336     1 
  332   334     1 
  334   339     1 
  334   342     1 
  335   337     1 
  335   338     1 
  336   340     1 
  336   343     1 
  336   344     1 
  337   339     1 
  337   342     1 
  338   341     1 
  338   345     1 
  338   346     1 
  339   343     1 
  339   344     1 
  340   342     1 
  342   347     1 
  342   351     1 
  343   345     1 
  343   346     1 
  344   348     1 
  344   350     1 
  344   352     1 
  344   353     1 
  345   347     1 
  345   351     1 
  346   349     1 
  346   354     1 
  346   355     1 
  347   352     1 
  347   353     1 
  348   351     1 
  349   350     1 
  350   351     1 
  351   356     1 
  351   368     1 
  352   354     1 
  352   355     1 
  353   357     1 
  353   369     1 
  353   370     1 
  354   356     1 
  354   368     1 
  355   358     1 
  355   371     1 
  355   372     1 
  356   359     1 
  356   369     1 
  356   370     1 
  357   360     1 
  357   361     1 
  357   368     1 
  358   362     1 
  358   365     1 
  359   363     1 
  359   364     1 
  359   366     1 
  359   367     1 
  360   362     1 
  360   365     1 
  362   366     1 
  362   367     1 
  363   365     1 
  364   365     1 
  368   373     1 
  369   371     1 
  369   372     1 
  370   374     1 
  370   375     1 
  371   373     1 
  372   376     1 
  372   377     1 
  373   378     1 
  373   390     1 
  374   376     1 
  374   377     1 
  375   379     1 
  375   391     1 
  375   392     1 
  376   378     1 
  376   390     1 
  377   380     1 
  377   393     1 
  377   394     1 
  378   381     1 
  378   391     1 
  378   392     1 
  379   382     1 
  379   383     1 
  379   390     1 
  380   384     1 
  380   387     1 
  381   385     1 
  381   386     1 
  381   388     1 
  381   389     1 
  382   384     1 
  382   387     1 
  384   388     1 
  384   389     1 
  385   387     1 
  386   387     1 
  390   395     1 
  390   403     1 
  391   393     1 
  391   394     1 
  392   396     1 
  392   404     1 
  392   405     1 
  393   395     1 
  393   403     1 
  394   397     1 
  394   406     1 
  394   407     1 
  395   398     1 
  395   404     1 
  395   405     1 
  396   399     1 
  396   403     1 
  397   400     1 
  397   401     1 
  397   402     1 
  403   408     1 
  403   411     1 
  404   406     1 
  404   407     1 
  405   409     1 
  405   412     1 
  405   413     1 
  406   408     1 
  406   411     1 
  407   410     1 
  407   414     1 
  407   415     1 
  408   412     1 
  408   413     1 
  409   411     1 
  411   416     1 
  411   419     1 
  412   414     1 
  412   415     1 
  413   417     1 
  413   420     1 
  413   421     1 
  414   416     1 
  414   419     1 
  415   418     1 
  415   422     1 
  415   423     1 
  416   420     1 
  416   421     1 
  417   419     1 
  419   424     1 
  419   436     1 
  420   422     1 
  420   423     1 
  421   425     1 
  421   437     1 
  421   438     1 
  422   424     1 
  422   436     1 
  423   426     1 
  423   439     1 
  423   440     1 
  424   427     1 
  424   437     1 
  424   438     1 
  425   428     1 
  425   429     1 
  425   436     1 
  426   430     1 
  426   433     1 
  427   431     1 
  427   432     1 
  427   434     1 
  427   435     1 
  428   430     1 
  428   433     1 
  430   434     1 
  430   435     1 
  431   433     1 
  432   433     1 
  436   441     1 
  436   453     1 
  437   439     1 
  437   440     1 
  438   442     1 
  438   454     1 
  438   455     1 
  439   441     1 
  439   453     1 
  440   443     1 
  440   456     1 
  440   457     1 
  441   444     1 
  441   454     1 
  441   455     1 
  442   445     1 
  442   446     1 
  442   453     1 
  443   447     1 
  443   450     1 
  444   448     1 
  444   449     1 
  444   451     1 
  444   452     1 
  445   447     1 
  445   450     1 
  447   451     1 
  447   452     1 
  448   450     1 
  449   450     1 
  453   458     1 
  453   466     1 
  454   456     1 
  454   457     1 
  455   459     1 
  455   467     1 
  455   468     1 
  456   458     1 
  456   466     1 
  457   460     1 
  457   469     1 
  457   470     1 
  458   461     1 
  458   467     1 
  458   468     1 
  459   462     1 
  459   466     1 
  460   463     1 
  460   464     1 
  460   465     1 
  466   471     1 
  466   479     1 
  467   469     1 
  467   470     1 
  468   472     1 
  468   480     1 
  468   481     1 
  469   471     1 
  469   479     1 
  470   473     1 
  470   482     1 
  470   483     1 
  471   474     1 
  471   480     1 
  471   481     1 
  472   475     1 
  472   479     1 
  473   476     1 
  473   477     1 
  473   478     1 
  479   484     1 
  479   489     1 
  480   482     1 
  480   483     1 
  481   485     1 
  481   490     1 
  481   491     1 
  482   484     1 
  482   489     1 
  483   486     1 
  483   492     1 
  483   493     1 
  484   487     1 
  484   488     1 
  484   490     1 
  484   491     1 
  485   489     1 
  489   494     1 
  489   495     1 
  490   492     1 
  490   493     1 
  491   496     1 
  491   497     1 
  492   494     1 
  492   495     1 
  493   498     1 
  493   499     1 
  494   496     1 
  494   497     1 
  495   500     1 
  495   501     1 
  496   498     1 
  496   499     1 
  497   502     1 
  497   503     1 
  498   500     1 
  498   501     1 
  499   504     1 
  499   505     1 
  500   502     1 
  500   503     1 
  501   506     1 
  501   514     1 
  502   504     1 
  502   505     1 
  503   507     1 
  503   515     1 
  503   516     1 
  504   506     1 
  504   514     1 
  505   508     1 
  505   517     1 
  505   518     1 
  506   509     1 
  506   515     1 
  506   516     1 
  507   510     1 
  507   514     1 
  508   511     1 
  508   512     1 
  508   513     1 
  514   519     1 
  514   531     1 
  515   517     1 
  515   518     1 
  516   520     1 
  516   532     1 
  516   533     1 
  517   519     1 
  517   531     1 
  518   521     1 
  518   534     1 
  518   535     1 
  519   522     1 
  519   532     1 
  519   533     1 
  520   523     1 
  520   524     1 
  520   531     1 
  521   525     1 
  521   528     1 
  522   526     1 
  522   527     1 
  522   529     1 
  522   530     1 
  523   525     1 
  523   528     1 
  525   529     1 
  525   530     1 
  526   528     1 
  527   528     1 
  531   536     1 
  531   539     1 
  532   534     1 
  532   535     1 
  533   537     1 
  533   538     1 
  533   540     1 
  533   541     1 
  534   536     1 
  534   539     1 
  535   542     1 
  535   543     1 
  536   540     1 
  536   541     1 
  537   539     1 
  538   539     1 
  539   544     1 
  539   547     1 
  540   542     1 
  540   543     1 
  541   545     1 
  541   546     1 
  541   548     1 
  541   549     1 
  542   544     1 
  542   547     1 
  543   550     1 
  543   551     1 
  544   548     1 
  544   549     1 
  545   547     1 
  546   547     1 
  547   552     1 
  547   556     1 
  548   550     1 
  548   551     1 
  549   553     1 
  549   554     1 
  549   557     1 
  549   558     1 
  550   552     1 
  550   556     1 
  551   555     1 
  551   559     1 
  551   560     1 
  552   557     1 
  552   558     1 
  553   556     1 
  554   555     1 
  554   556     1 
  556   561     1 
  556   562     1 
  557   559     1 
  557   560     1 
  558   563     1 
  558   564     1 
  559   561     1 
  559   562     1 
  560   565     1 
  560   566     1 
  561   563     1 
  561   564     1 
  562   567     1 
  562   571     1 
  563   565     1 
  563   566     1 
  564   568     1 
  564   572     1 
  564   573     1 
  565   567     1 
  565   571     1 
  566   569     1 
  566   570     1 
  566   574     1 
  566   575     1 
  567   572     1 
  567   573     1 
  568   571     1 
  571   576     1 
  571   580     1 
  572   574     1 
  572   575     1 
  573   577     1 
  573   581     1 
  573   582     1 
  574   576     1 
  574   580     1 
  575   578     1 
  575   579     1 
  575   583     1 
  575   584     1 
  576   581     1 
  576   582     1 
  577   580     1 
  580   585     1 
  580   588     1 
  581   583     1 
  581   584     1 
  582   586     1 
  582   587     1 
  582   589     1 
  582   590     1 
  583   585     1 
  583   588     1 
  584   591     1 
  584   592     1 
  585   589     1 
  585   590     1 
  586   588     1 
  587   588     1 
  588   593     1 
  588   597     1 
  589   591     1 
  589   592     1 
  590   594     1 
  590   598     1 
  590   599     1 
  591   593     1 
  591   597     1 
  592   595     1 
  592   596     1 
  592   600     1 
  592   601     1 
  593   598     1 
  593   599     1 
  594   597     1 
  597   602     1 
  597   603     1 
  598   600     1 
  598   601     1 
  599   604     1 
  599   605     1 
  600   602     1 
  600   603     1 
  601   606     1 
  601   607     1 
  602   604     1 
  602   605     1 
  603   608     1 
  603   609     1 
  604   606     1 
  604   607     1 
  605   610     1 
  605   611     1 
  606   608     1 
  606   609     1 
  607   612     1 
  607   613     1 
  608   610     1 
  608   611     1 
  609   614     1 
  609   627     1 
  610   612     1 
  610   613     1 
  611   615     1 
  611   628     1 
  611   629     1 
  612   614     1 
  612   627     1 
  613   616     1 
  613   618     1 
  613   630     1 
  613   631     1 
  614   628     1 
  614   629     1 
  615   627     1 
  620   626     1 
  622   626     1 
  627   632     1 
  627   636     1 
  628   630     1 
  628   631     1 
  629   633     1 
  629   635     1 
  629   637     1 
  629   638     1 
  630   632     1 
  630   636     1 
  631   634     1 
  631   639     1 
  631   640     1 
  632   637     1 
  632   638     1 
  633   636     1 
  634   635     1 
  635   636     1 
  636   641     1 
  636   645     1 
  637   639     1 
  637   640     1 
  638   642     1 
  638   646     1 
  638   647     1 
  639   641     1 
  639   645     1 
  640   643     1 
  640   644     1 
  640   648     1 
  640   649     1 
  641   646     1 
  641   647     1 
  642   645     1 
  645   650     1 
  646   648     1 
  646   649     1 
  647   651     1 
  647   652     1 
  648   650     1 
  649   653     1 
  649   654     1 
  650   655     1 
  650   656     1 
  651   653     1 
  651   654     1 
  652   657     1 
  652   658     1 
  653   655     1 
  653   656     1 
  654   659     1 
  654   660     1 
  655   657     1 
  655   658     1 
  656   661     1 
  656   662     1 
  657   659     1 
  657   660     1 
  658   663     1 
  658   664     1 
  659   661     1 
  659   662     1 
  660   665     1 
  660   666     1 
  661   663     1 
  661   664     1 
  662   667     1 
  662   671     1 
  663   665     1 
  663   666     1 
  664   668     1 
  664   672     1 
  664   673     1 
  665   667     1 
  665   671     1 
  666   669     1 
  666   674     1 
  666   675     1 
  667   670     1 
  667   672     1 
  667   673     1 
  668   671     1 
  671   676     1 
  671   679     1 
  672   674     1 
  672   675     1 
  673   677     1 
  673   678     1 
  673   680     1 
  673   681     1 
  674   676     1 
  674   679     1 
  675   682     1 
  675   683     1 
  676   680     1 
  676   681     1 
  677   679     1 
  678   679     1 
  679   684     1 
  679   689     1 
  680   682     1 
  680   683     1 
  681   685     1 
  681   690     1 
  681   691     1 
  682   684     1 
  682   689     1 
  683   686     1 
  683   692     1 
  683   693     1 
  684   687     1 
  684   688     1 
  684   690     1 
  684   691     1 
  685   689     1 
  689   694     1 
  689   698     1 
  690   692     1 
  690   693     1 
  691   695     1 
  691   696     1 
  691   699     1 
  691   700     1 
  692   694     1 
  692   698     1 
  693   697     1 
  693   701     1 
  693   702     1 
  694   699     1 
  694   700     1 
  695   698     1 
  696   697     1 
  696   698     1 
  698   703     1 
  698   704     1 
  699   701     1 
  699   702     1 
  700   705     1 
  700   706     1 
  701   703     1 
  701   704     1 
  702   707     1 
  702   708     1 
  703   705     1 
  703   706     1 
  704   709     1 
  704   710     1 
  705   707     1 
  705   708     1 
  706   711     1 
  706   712     1 
  707   709     1 
  707   710     1 
  708   713     1 
  708   714     1 
  709   711     1 
  709   712     1 
  710   715     1 
  710   728     1 
  711   713     1 
  711   714     1 
  712   716     1 
  712   729     1 
  712   730     1 
  713   715     1 
  713   728     1 
  714   717     1 
  714   719     1 
  714   731     1 
  714   732     1 
  715   729     1 
  715   730     1 
  716   728     1 
  721   727     1 
  723   727     1 
  728   733     1 
  728   739     1 
  729   731     1 
  729   732     1 
  730   734     1 
  730   740     1 
  730   741     1 
  731   733     1 
  731   739     1 
  732   735     1 
  732   736     1 
  732   742     1 
  732   743     1 
  733   737     1 
  733   738     1 
  733   740     1 
  733   741     1 
  734   739     1 
  735   737     1 
  735   738     1 
  739   744     1 
  739   749     1 
  740   742     1 
  740   743     1 
  741   745     1 
  741   750     1 
  741   751     1 
  742   744     1 
  742   749     1 
  743   746     1 
  743   752     1 
  743   753     1 
  744   747     1 
  744   748     1 
  744   750     1 
  744   751     1 
  745   749     1 
  749   754     1 
  749   755     1 
  750   752     1 
  750   753     1 
  751   756     1 
  751   757     1 
  752   754     1 
  752   755     1 
  753   758     1 
  753   759     1 
  754   756     1 
  754   757     1 
  755   760     1 
  755   764     1 
  756   758     1 
  756   759     1 
  757   761     1 
  757   765     1 
  757   766     1 
  758   760     1 
  758   764     1 
  759   762     1 
  759   763     1 
  759   767     1 
  759   768     1 
  760   765     1 
  760   766     1 
  761   764     1 
  764   769     1 
  764   770     1 
  765   767     1 
  765   768     1 
  766   771     1 
  766   772     1 
  767   769     1 
  767   770     1 
  768   773     1 
  768   774     1 
  769   771     1 
  769   772     1 
  770   775     1 
  770   776     1 
  771   773     1 
  771   774     1 
  772   777     1 
  772   778     1 
  773   775     1 
  773   776     1 
  774   779     1 
  774   780     1 
  775   777     1 
  775   778     1 
  776   781     1 
  776   782     1 
  777   779     1 
  777   780     1 
  778   783     1 
  778   784     1 
  779   781     1 
  779   782     1 
  780   785     1 
  780   786     1 
  781   783     1 
  781   784     1 
  782   787     1 
  783   785     1 
  783   786     1 
  784   788     1 
  784   789     1 
  785   787     1 
  786   790     1 
  786   791     1 
  787   792     1 
  787   796     1 
  788   790     1 
  788   791     1 
  789   793     1 
  789   797     1 
  789   798     1 
  790   792     1 
  790   796     1 
  791   794     1 
  791   795     1 
  791   799     1 
  791   800     1 
  792   797     1 
  792   798     1 
  793   796     1 
  796   801     1 
  796   802     1 
  797   799     1 
  797   800     1 
  798   803     1 
  798   804     1 
  799   801     1 
  799   802     1 
  800   805     1 
  800   806     1 
  801   803     1 
  801   804     1 
  802   807     1 
  802   808     1 
  803   805     1 
  803   806     1 
  804   809     1 
  804   810     1 
  805   807     1 
  805   808     1 
  806   811     1 
  806   812     1 
  807   809     1 
  807   810     1 
  808   813     1 
  808   826     1 
  809   811     1 
  809   812     1 
  810   814     1 
  810   827     1 
  810   828     1 
  811   813     1 
  811   826     1 
  812   815     1 
  812   817     1 
  812   829     1 
  812   830     1 
  813   827     1 
  813   828     1 
  814   826     1 
  819   825     1 
  821   825     1 
  826   831     1 
  826   835     1 
  827   829     1 
  827   830     1 
  828   832     1 
  828   836     1 
  828   837     1 
  829   831     1 
  829   835     1 
  830   833     1 
  830   834     1 
  830   838     1 
  830   839     1 
  831   836     1 
  831   837     1 
  832   835     1 
  835   840     1 
  835   841     1 
  836   838     1 
  836   839     1 
  837   842     1 
  837   843     1 
  838   840     1 
  838   841     1 
  839   844     1 
  839   845     1 
  840   842     1 
  840   843     1 
  841   846     1 
  841   847     1 
  842   844     1 
  842   845     1 
  843   848     1 
  843   849     1 
  844   846     1 
  844   847     1 
  845   850     1 
  845   851     1 
  846   848     1 
  846   849     1 
  847   852     1 
  847   853     1 
  848   850     1 
  848   851     1 
  849   854     1 
  849   855     1 
  850   852     1 
  850   853     1 
  851   856     1 
  851   857     1 
  852   854     1 
  852   855     1 
  853   858     1 
  854   856     1 
  854   857     1 
  855   859     1 
  855   860     1 
  856   858     1 
  857   861     1 
  857   862     1 
  858   863     1 
  858   867     1 
  859   861     1 
  859   862     1 
  860   864     1 
  860   868     1 
  860   869     1 
  861   863     1 
  861   867     1 
  862   865     1 
  862   866     1 
  862   870     1 
  862   871     1 
  863   868     1 
  863   869     1 
  864   867     1 
  867   872     1 
  867   875     1 
  868   870     1 
  868   871     1 
  869   873     1 
  869   874     1 
  869   876     1 
  869   877     1 
  870   872     1 
  870   875     1 
  871   878     1 
  871   879     1 
  872   876     1 
  872   877     1 
  873   875     1 
  874   875     1 
  875   880     1 
  876   878     1 
  876   879     1 
  877   881     1 
  877   882     1 
  878   880     1 
  879   883     1 
  879   884     1 
  880   885     1 
  880   888     1 
  881   883     1 
  881   884     1 
  882   886     1 
  882   887     1 
  882   889     1 
  882   890     1 
  883   885     1 
  883   888     1 
  884   891     1 
  884   892     1 
  885   889     1 
  885   890     1 
  886   888     1 
  887   888     1 
  888   893     1 
  888   894     1 
  889   891     1 
  889   892     1 
  890   895     1 
  890   896     1 
  891   893     1 
  891   894     1 
  892   897     1 
  892   898     1 
  893   895     1 
  893   896     1 
  894   899     1 
  894   900     1 
  895   897     1 
  895   898     1 
  896   901     1 
  896   902     1 
  897   899     1 
  897   900     1 
  898   903     1 
  898   904     1 
  899   901     1 
  899   902     1 
  900   905     1 
  900   918     1 
  901   903     1 
  901   904     1 
  902   906     1 
  902   919     1 
  902   920     1 
  903   905     1 
  903   918     1 
  904   907     1 
  904   909     1 
  904   921     1 
  904   922     1 
  905   919     1 
  905   920     1 
  906   918     1 
  911   917     1 
  913   917     1 
  918   923     1 
  918   924     1 
  919   921     1 
  919   922     1 
  920   925     1 
  920   926     1 
  921   923     1 
  921   924     1 
  922   927     1 
  922   928     1 
  923   925     1 
  923   926     1 
  924   929     1 
  924   930     1 
  925   927     1 
  925   928     1 
  926   931     1 
  926   932     1 
  927   929     1 
  927   930     1 
  928   933     1 
  928   934     1 
  929   931     1 
  929   932     1 
  930   935     1 
  930   936     1 
  931   933     1 
  931   934     1 
  932   937     1 
  932   938     1 
  933   935     1 
  933   936     1 
  934   939     1 
  934   940     1 
  935   937     1 
  935   938     1 
  936   941     1 
  937   939     1 
  937   940     1 
  938   942     1 
  938   943     1 
  939   941     1 
  940   944     1 
  940   945     1 
  941   946     1 
  941   950     1 
  942   944     1 
  942   945     1 
  943   947     1 
  943   951     1 
  943   952     1 
  944   946     1 
  944   950     1 
  945   948     1 
  945   949     1 
  945   953     1 
  945   954     1 
  946   951     1 
  946   952     1 
  947   950     1 
  950   955     1 
  950   958     1 
  951   953     1 
  951   954     1 
  952   956     1 
  952   957     1 
  952   959     1 
  952   960     1 
  953   955     1 
  953   958     1 
  954   961     1 
  954   962     1 
  955   959     1 
  955   960     1 
  956   958     1 
  957   958     1 
  958   963     1 
  959   961     1 
  959   962     1 
  960   964     1 
  960   965     1 
  961   963     1 
  962   966     1 
  962   967     1 
  963   968     1 
  963   971     1 
  964   966     1 
  964   967     1 
  965   969     1 
  965   970     1 
  965   972     1 
  965   973     1 
  966   968     1 
  966   971     1 
  967   974     1 
  967   975     1 
  968   972     1 
  968   973     1 
  969   971     1 
  970   971     1 
  971   976     1 
  971   980     1 
  972   974     1 
  972   975     1 
  973   977     1 
  973   981     1 
  973   982     1 
  974   976     1 
  974   980     1 
  975   978     1 
  975   979     1 
  975   983     1 
  975   984     1 
  976   981     1 
  976   982     1 
  977   980     1 
  980   985     1 
  980   986     1 
  981   983     1 
  981   984     1 
  982   987     1 
  982   988     1 
  983   985     1 
  983   986     1 
  984   989     1 
  984   990     1 
  985   987     1 
  985   988     1 
  986   991     1 
  986   992     1 
  987   989     1 
  987   990     1 
  988   993     1 
  988   994     1 
  989   991     1 
  989   992     1 
  990   995     1 
  990   996     1 
  991   993     1 
  991   994     1 
  992   997     1 
  992  1010     1 
  993   995     1 
  993   996     1 
  994   998     1 
  994  1011     1 
  994  1012     1 
  995   997     1 
  995  1010     1 
  996   999     1 
  996  1001     1 
  996  1013     1 
  996  1014     1 
  997  1011     1 
  997  1012     1 
  998  1010     1 
 1003  1009     1 
 1005  1009     1 
 1010  1015     1 
 1010  1018     1 
 1011  1013     1 
 1011  1014     1 
 1012  1016     1 
 1012  1019     1 
 1012  1020     1 
 1013  1015     1 
 1013  1018     1 
 1014  1017     1 
 1014  1021     1 
 1014  1022     1 
 1015  1019     1 
 1015  1020     1 
 1016  1018     1 
 1018  1023     1 
 1018  1028     1 
 1019  1021     1 
 1019  1022     1 
 1020  1024     1 
 1020  1029     1 
 1020  1030     1 
 1021  1023     1 
 1021  1028     1 
 1022  1025     1 
 1022  1031     1 
 1022  1032     1 
 1023  1026     1 
 1023  1027     1 
 1023  1029     1 
 1023  1030     1 
 1024  1028     1 
 1028  1033     1 
 1028  1040     1 
 1029  1031     1 
 1029  1032     1 
 1030  1034     1 
 1030  1041     1 
 1030  1042     1 
 1031  1033     1 
 1031  1040     1 
 1032  1035     1 
 1032  1043     1 
 1032  1044     1 
 1033  1036     1 
 1033  1037     1 
 1033  1041     1 
 1033  1042     1 
 1034  1038     1 
 1034  1039     1 
 1034  1040     1 
 1036  1038     1 
 1036  1039     1 
 1040  1045     1 
 1041  1043     1 
 1041  1044     1 
 1042  1046     1 
 1042  1047     1 
 1043  1045     1 
 1044  1048     1 
 1044  1049     1 
 1045  1050     1 
 1045  1055     1 
 1046  1048     1 
 1046  1049     1 
 1047  1051     1 
 1047  1056     1 
 1047  1057     1 
 1048  1050     1 
 1048  1055     1 
 1049  1052     1 
 1049  1058     1 
 1049  1059     1 
 1050  1053     1 
 1050  1054     1 
 1050  1056     1 
 1050  1057     1 
 1051  1055     1 
 1055  1060     1 
 1055  1072     1 
 1056  1058     1 
 1056  1059     1 
 1057  1061     1 
 1057  1073     1 
 1057  1074     1 
 1058  1060     1 
 1058  1072     1 
 1059  1062     1 
 1059  1064     1 
 1059  1075     1 
 1059  1076     1 
 1060  1073     1 
 1060  1074     1 
 1061  1072     1 
 1072  1077     1 
 1072  1085     1 
 1073  1075     1 
 1073  1076     1 
 1074  1078     1 
 1074  1086     1 
 1074  1087     1 
 1075  1077     1 
 1075  1085     1 
 1076  1079     1 
 1076  1088     1 
 1076  1089     1 
 1077  1080     1 
 1077  1086     1 
 1077  1087     1 
 1078  1081     1 
 1078  1085     1 
 1079  1082     1 
 1079  1083     1 
 1079  1084     1 
 1085  1090     1 
 1085  1094     1 
 1086  1088     1 
 1086  1089     1 
 1087  1091     1 
 1087  1095     1 
 1087  1096     1 
 1088  1090     1 
 1088  1094     1 
 1089  1092     1 
 1089  1093     1 
 1089  1097     1 
 1089  1098     1 
 1090  1095     1 
 1090  1096     1 
 1091  1094     1 
 1094  1099     1 
 1094  1103     1 
 1095  1097     1 
 1095  1098     1 
 1096  1100     1 
 1096  1104     1 
 1096  1105     1 
 1097  1099     1 
 1097  1103     1 
 1098  1101     1 
 1098  1102     1 
 1098  1106     1 
 1098  1107     1 
 1099  1104     1 
 1099  1105     1 
 1100  1103     1 
 1103  1108     1 
 1103  1109     1 
 1104  1106     1 
 1104  1107     1 
 1105  1110     1 
 1105  1111     1 
 1106  1108     1 
 1106  1109     1 
 1107  1112     1 
 1107  1113     1 
 1108  1110     1 
 1108  1111     1 
 1109  1114     1 
 1109  1115     1 
 1110  1112     1 
 1110  1113     1 
 1111  1116     1 
 1111  1117     1 
 1112  1114     1 
 1112  1115     1 
 1113  1118     1 
 1113  1119     1 
 1114  1116     1 
 1114  1117     1 
 1115  1120     1 
 1115  1133     1 
 1116  1118     1 
 1116  1119     1 
 1117  1121     1 
 1117  1134     1 
 1117  1135     1 
 1118  1120     1 
 1118  1133     1 
 1119  1122     1 
 1119  1124     1 
 1119  1136     1 
 1119  1137     1 
 1120  1134     1 
 1120  1135     1 
 1121  1133     1 
 1126  1132     1 
 1128  1132     1 
 1133  1138     1 
 1134  1136     1 
 1134  1137     1 
 1135  1139     1 
 1135  1140     1 
 1136  1138     1 
 1137  1141     1 
 1137  1142     1 
 1138  1143     1 
 1139  1141     1 
 1139  1142     1 
 1140  1144     1 
 1140  1145     1 
 1141  1143     1 
 1142  1146     1 
 1142  1147     1 
 1143  1148     1 
 1143  1153     1 
 1144  1146     1 
 1144  1147     1 
 1145  1149     1 
 1145  1154     1 
 1145  1155     1 
 1146  1148     1 
 1146  1153     1 
 1147  1150     1 
 1147  1156     1 
 1147  1157     1 
 1148  1151     1 
 1148  1152     1 
 1148  1154     1 
 1148  1155     1 
 1149  1153     1 
 1153  1158     1 
 1153  1162     1 
 1154  1156     1 
 1154  1157     1 
 1155  1159     1 
 1155  1160     1 
 1155  1163     1 
 1155  1164     1 
 1156  1158     1 
 1156  1162     1 
 1157  1161     1 
 1157  1165     1 
 1157  1166     1 
 1158  1163     1 
 1158  1164     1 
 1159  1162     1 
 1160  1161     1 
 1160  1162     1 
 1162  1167     1 
 1163  1165     1 
 1163  1166     1 
 1164  1168     1 
 1164  1169     1 
 1165  1167     1 
 1166  1170     1 
 1166  1171     1 
 1167  1172     1 
 1167  1173     1 
 1168  1170     1 
 1168  1171     1 
 1169  1174     1 
 1169  1175     1 
 1170  1172     1 
 1170  1173     1 
 1171  1176     1 
 1171  1177     1 
 1172  1174     1 
 1172  1175     1 
 1173  1178     1 
 1173  1181     1 
 1174  1176     1 
 1174  1177     1 
 1175  1179     1 
 1175  1180     1 
 1175  1182     1 
 1175  1183     1 
 1176  1178     1 
 1176  1181     1 
 1177  1184     1 
 1177  1185     1 
 1178  1182     1 
 1178  1183     1 
 1179  1181     1 
 1180  1181     1 
 1181  1186     1 
 1181  1187     1 
 1182  1184     1 
 1182  1185     1 
 1183  1188     1 
 1183  1189     1 
 1184  1186     1 
 1184  1187     1 
 1185  1190     1 
 1185  1191     1 
 1186  1188     1 
 1186  1189     1 
 1187  1192     1 
 1187  1196     1 
 1188  1190     1 
 1188  1191     1 
 1189  1193     1 
 1189  1197     1 
 1189  1198     1 
 1190  1192     1 
 1190  1196     1 
 1191  1194     1 
 1191  1195     1 
 1191  1199     1 
 1191  1200     1 
 1192  1197     1 
 1192  1198     1 
 1193  1196     1 
 1196  1201     1 
 1196  1202     1 
 1197  1199     1 
 1197  1200     1 
 1198  1203     1 
 1198  1204     1 
 1199  1201     1 
 1199  1202     1 
 1200  1205     1 
 1200  1206     1 
 1201  1203     1 
 1201  1204     1 
 1202  1207     1 
 1202  1208     1 
 1203  1205     1 
 1203  1206     1 
 1204  1209     1 
 1204  1210     1 
 1205  1207     1 
 1205  1208     1 
 1206  1211     1 
 1206  1212     1 
 1207  1209     1 
 1207  1210     1 
 1208  1213     1 
 1208  1226     1 
 1209  1211     1 
 1209  1212     1 
 1210  1214     1 
 1210  1227     1 
 1210  1228     1 
 1211  1213     1 
 1211  1226     1 
 1212  1215     1 
 1212  1217     1 
 1212  1229     1 
 1212  1230     1 
 1213  1227     1 
 1213  1228     1 
 1214  1226     1 
 1219  1225     1 
 1221  1225     1 
 1226  1231     1 
 1226  1237     1 
 1227  1229     1 
 1227  1230     1 
 1228  1232     1 
 1228  1238     1 
 1228  1239     1 
 1229  1231     1 
 1229  1237     1 
 1230  1233     1 
 1230  1234     1 
 1230  1240     1 
 1230  1241     1 
 1231  1235     1 
 1231  1236     1 
 1231  1238     1 
 1231  1239     1 
 1232  1237     1 
 1233  1235     1 
 1233  1236     1 
 1237  1242     1 
 1237  1254     1 
 1238  1240     1 
 1238  1241     1 
 1239  1243     1 
 1239  1255     1 
 1239  1256     1 
 1240  1242     1 
 1240  1254     1 
 1241  1244     1 
 1241  1257     1 
 1241  1258     1 
 1242  1245     1 
 1242  1255     1 
 1242  1256     1 
 1243  1246     1 
 1243  1247     1 
 1243  1254     1 
 1244  1248     1 
 1244  1251     1 
 1245  1249     1 
 1245  1250     1 
 1245  1252     1 
 1245  1253     1 
 1246  1248     1 
 1246  1251     1 
 1248  1252     1 
 1248  1253     1 
 1249  1251     1 
 1250  1251     1 
 1254  1259     1 
 1254  1265     1 
 1255  1257     1 
 1255  1258     1 
 1256  1260     1 
 1256  1266     1 
 1256  1267     1 
 1257  1259     1 
 1257  1265     1 
 1258  1261     1 
 1258  1262     1 
 1258  1268     1 
 1258  1269     1 
 1259  1263     1 
 1259  1264     1 
 1259  1266     1 
 1259  1267     1 
 1260  1265     1 
 1261  1263     1 
 1261  1264     1 
 1265  1270     1 
 1266  1268     1 
 1266  1269     1 
 1267  1271     1 
 1267  1272     1 
 1268  1270     1 
 1269  1273     1 
 1269  1274     1 
 1270  1275     1 
 1270  1280     1 
 1271  1273     1 
 1271  1274     1 
 1272  1276     1 
 1272  1281     1 
 1272  1282     1 
 1273  1275     1 
 1273  1280     1 
 1274  1277     1 
 1274  1283     1 
 1274  1284     1 
 1275  1278     1 
 1275  1279     1 
 1275  1281     1 
 1275  1282     1 
 1276  1280     1 
 1280  1285     1 
 1280  1288     1 
 1281  1283     1 
 1281  1284     1 
 1282  1286     1 
 1282  1287     1 
 1282  1289     1 
 1282  1290     1 
 1283  1285     1 
 1283  1288     1 
 1284  1291     1 
 1284  1292     1 
 1285  1289     1 
 1285  1290     1 
 1286  1288     1 
 1287  1288     1 
 1288  1293     1 
 1288  1297     1 
 1289  1291     1 
 1289  1292     1 
 1290  1294     1 
 1290  1295     1 
 1290  1298     1 
 1290  1299     1 
 1291  1293     1 
 1291  1297     1 
 1292  1296     1 
 1292  1300     1 
 1292  1301     1 
 1293  1298     1 
 1293  1299     1 
 1294  1297     1 
 1295  1296     1 
 1295  1297     1 
 1297  1302     1 
 1298  1300     1 
 1298  1301     1 
 1299  1303     1 
 1299  1304     1 
 1300  1302     1 
 1301  1305     1 
 1301  1306     1 
 1302  1307     1 
 1302  1311     1 
 1303  1305     1 
 1303  1306     1 
 1304  1308     1 
 1304  1312     1 
 1304  1313     1 
 1305  1307     1 
 1305  1311     1 
 1306  1309     1 
 1306  1310     1 
 1306  1314     1 
 1306  1315     1 
 1307  1312     1 
 1307  1313     1 
 1308  1311     1 
 1311  1316     1 
 1311  1317     1 
 1312  1314     1 
 1312  1315     1 
 1313  1318     1 
 1313  1319     1 
 1314  1316     1 
 1314  1317     1 
 1315  1320     1 
 1315  1321     1 
 1316  1318     1 
 1316  1319     1 
 1317  1322     1 
 1317  1323     1 
 1318  1320     1 
 1318  1321     1 
 1319  1324     1 
 1319  1325     1 
 1320  1322     1 
 1320  1323     1 
 1321  1326     1 
 1321  1327     1 
 1322  1324     1 
 1322  1325     1 
 1323  1328     1 
 1323  1341     1 
 1324  1326     1 
 1324  1327     1 
 1325  1329     1 
 1325  1342     1 
 1325  1343     1 
 1326  1328     1 
 1326  1341     1 
 1327  1330     1 
 1327  1332     1 
 1327  1344     1 
 1327  1345     1 
 1328  1342     1 
 1328  1343     1 
 1329  1341     1 
 1334  1340     1 
 1336  1340     1 
 1341  1346     1 
 1341  1359     1 
 1342  1344     1 
 1342  1345     1 
 1343  1347     1 
 1343  1360     1 
 1343  1361     1 
 1344  1346     1 
 1344  1359     1 
 1345  1348     1 
 1345  1350     1 
 1345  1362     1 
 1345  1363     1 
 1346  1360     1 
 1346  1361     1 
 1347  1359     1 
 1352  1358     1 
 1354  1358     1 
 1359  1364     1 
 1359  1368     1 
 1360  1362     1 
 1360  1363     1 
 1361  1365     1 
 1361  1366     1 
 1361  1369     1 
 1361  1370     1 
 1362  1364     1 
 1362  1368     1 
 1363  1367     1 
 1363  1371     1 
 1363  1372     1 
 1364  1369     1 
 1364  1370     1 
 1365  1368     1 
 1366  1367     1 
 1366  1368     1 
 1368  1373     1 
 1368  1377     1 
 1369  1371     1 
 1369  1372     1 
 1370  1374     1 
 1370  1378     1 
 1370  1379     1 
 1371  1373     1 
 1371  1377     1 
 1372  1375     1 
 1372  1380     1 
 1372  1381     1 
 1373  1376     1 
 1373  1378     1 
 1373  1379     1 
 1374  1377     1 
 1377  1382     1 
 1377  1386     1 
 1378  1380     1 
 1378  1381     1 
 1379  1383     1 
 1379  1387     1 
 1379  1388     1 
 1380  1382     1 
 1380  1386     1 
 1381  1384     1 
 1381  1385     1 
 1381  1389     1 
 1381  1390     1 
 1382  1387     1 
 1382  1388     1 
 1383  1386     1 
 1386  1391     1 
 1386  1395     1 
 1387  1389     1 
 1387  1390     1 
 1388  1392     1 
 1388  1393     1 
 1388  1396     1 
 1388  1397     1 
 1389  1391     1 
 1389  1395     1 
 1390  1394     1 
 1390  1398     1 
 1390  1399     1 
 1391  1396     1 
 1391  1397     1 
 1392  1395     1 
 1393  1394     1 
 1393  1395     1 
 1395  1400     1 
 1395  1412     1 
 1396  1398     1 
 1396  1399     1 
 1397  1401     1 
 1397  1413     1 
 1397  1414     1 
 1398  1400     1 
 1398  1412     1 
 1399  1402     1 
 1399  1404     1 
 1399  1415     1 
 1399  1416     1 
 1400  1413     1 
 1400  1414     1 
 1401  1412     1 
 1412  1417     1 
 1412  1429     1 
 1413  1415     1 
 1413  1416     1 
 1414  1418     1 
 1414  1430     1 
 1414  1431     1 
 1415  1417     1 
 1415  1429     1 
 1416  1419     1 
 1416  1421     1 
 1416  1432     1 
 1416  1433     1 
 1417  1430     1 
 1417  1431     1 
 1418  1429     1 
 1429  1434     1 
 1429  1437     1 
 1430  1432     1 
 1430  1433     1 
 1431  1435     1 
 1431  1436     1 
 1431  1438     1 
 1431  1439     1 
 1432  1434     1 
 1432  1437     1 
 1433  1440     1 
 1433  1441     1 
 1434  1438     1 
 1434  1439     1 
 1435  1437     1 
 1436  1437     1 
 1437  1442     1 
 1437  1446     1 
 1438  1440     1 
 1438  1441     1 
 1439  1443     1 
 1439  1447     1 
 1439  1448     1 
 1440  1442     1 
 1440  1446     1 
 1441  1444     1 
 1441  1445     1 
 1441  1449     1 
 1441  1450     1 
 1442  1447     1 
 1442  1448     1 
 1443  1446     1 
 1446  1451     1 
 1446  1452     1 
 1447  1449     1 
 1447  1450     1 
 1448  1453     1 
 1448  1454     1 
 1449  1451     1 
 1449  1452     1 
 1450  1455     1 
 1450  1456     1 
 1451  1453     1 
 1451  1454     1 
 1452  1457     1 
 1452  1458     1 
 1453  1455     1 
 1453  1456     1 
 1454  1459     1 
 1454  1460     1 
 1455  1457     1 
 1455  1458     1 
 1456  1461     1 
 1456  1462     1 
 1457  1459     1 
 1457  1460     1 
 1458  1463     1 
 1458  1476     1 
 1459  1461     1 
 1459  1462     1 
 1460  1464     1 
 1460  1477     1 
 1460  1478     1 
 1461  1463     1 
 1461  1476     1 
 1462  1465     1 
 1462  1467     1 
 1462  1479     1 
 1462  1480     1 
 1463  1477     1 
 1463  1478     1 
 1464  1476     1 
 1469  1475     1 
 1471  1475     1 
 1476  1481     1 
 1476  1485     1 
 1477  1479     1 
 1477  1480     1 
 1478  1482     1 
 1478  1486     1 
 1478  1487     1 
 1479  1481     1 
 1479  1485     1 
 1480  1483     1 
 1480  1484     1 
 1480  1488     1 
 1480  1489     1 
 1481  1486     1 
 1481  1487     1 
 1482  1485     1 
 1485  1490     1 
 1485  1491     1 
 1486  1488     1 
 1486  1489     1 
 1487  1492     1 
 1487  1493     1 
 1488  1490     1 
 1488  1491     1 
 1489  1494     1 
 1489  1495     1 
 1490  1492     1 
 1490  1493     1 
 1491  1496     1 
 1491  1499     1 
 1492  1494     1 
 1492  1495     1 
 1493  1497     1 
 1493  1500     1 
 1493  1501     1 
 1494  1496     1 
 1494  1499     1 
 1495  1498     1 
 1495  1502     1 
 1495  1503     1 
 1496  1500     1 
 1496  1501     1 
 1497  1499     1 
 1499  1504     1 
 1499  1505     1 
 1500  1502     1 
 1500  1503     1 
 1501  1506     1 
 1501  1507     1 
 1502  1504     1 
 1502  1505     1 
 1503  1508     1 
 1503  1509     1 
 1504  1506     1 
 1504  1507     1 
 1505  1510     1 
 1505  1511     1 
 1506  1508     1 
 1506  1509     1 
 1507  1512     1 
 1507  1513     1 
 1508  1510     1 
 1508  1511     1 
 1509  1514     1 
 1509  1515     1 
 1510  1512     1 
 1510  1513     1 
 1511  1516     1 
 1511  1520     1 
 1512  1514     1 
 1512  1515     1 
 1513  1517     1 
 1513  1521     1 
 1513  1522     1 
 1514  1516     1 
 1514  1520     1 
 1515  1518     1 
 1515  1519     1 
 1515  1523     1 
 1515  1524     1 
 1516  1521     1 
 1516  1522     1 
 1517  1520     1 
 1520  1525     1 
 1521  1523     1 
 1521  1524     1 
 1522  1526     1 
 1522  1527     1 
 1523  1525     1 
 1524  1528     1 
 1524  1531     1 
 1525  1529     1 
 1525  1530     1 
 1525  1532     1 
 1526  1528     1 
 1526  1531     1 
 1527  1533     1 
 1527  1534     1 
 1528  1535     1 
 1528  1536     1 
 1529  1533     1 
 1529  1534     1 
 1530  1532     1 
 1531  1532     1 
 1532  1537     1 
 1532  1541     1 
 1533  1535     1 
 1533  1536     1 
 1534  1538     1 
 1534  1542     1 
 1534  1543     1 
 1535  1537     1 
 1535  1541     1 
 1536  1539     1 
 1536  1540     1 
 1536  1544     1 
 1536  1545     1 
 1537  1542     1 
 1537  1543     1 
 1538  1541     1 
 1541  1546     1 
 1541  1547     1 
 1542  1544     1 
 1542  1545     1 
 1543  1548     1 
 1543  1549     1 
 1544  1546     1 
 1544  1547     1 
 1545  1550     1 
 1545  1551     1 
 1546  1548     1 
 1546  1549     1 
 1547  1552     1 
 1547  1553     1 
 1548  1550     1 
 1548  1551     1 
 1549  1554     1 
 1549  1555     1 
 1550  1552     1 
 1550  1553     1 
 1551  1556     1 
 1551  1557     1 
 1552  1554     1 
 1552  1555     1 
 1553  1558     1 
 1553  1571     1 
 1554  1556     1 
 1554  1557     1 
 1555  1559     1 
 1555  1572     1 
 1555  1573     1 
 1556  1558     1 
 1556  1571     1 
 1557  1560     1 
 1557  1562     1 
 1557  1574     1 
 1557  1575     1 
 1558  1572     1 
 1558  1573     1 
 1559  1571     1 
 1564  1570     1 
 1566  1570     1 
 1571  1576     1 
 1571  1583     1 
 1572  1574     1 
 1572  1575     1 
 1573  1577     1 
 1573  1584     1 
 1573  1585     1 
 1574  1576     1 
 1574  1583     1 
 1575  1578     1 
 1575  1579     1 
 1575  1586     1 
 1575  1587     1 
 1576  1584     1 
 1576  1585     1 
 1577  1583     1 
 1583  1588     1 
 1583  1589     1 
 1584  1586     1 
 1584  1587     1 
 1585  1590     1 
 1585  1591     1 
 1586  1588     1 
 1586  1589     1 
 1587  1592     1 
 1587  1593     1 
 1588  1590     1 
 1588  1591     1 
 1589  1594     1 
 1589  1598     1 
 1590  1592     1 
 1590  1593     1 
 1591  1595     1 
 1591  1597     1 
 1591  1599     1 
 1591  1600     1 
 1592  1594     1 
 1592  1598     1 
 1593  1596     1 
 1593  1601     1 
 1593  1602     1 
 1594  1599     1 
 1594  1600     1 
 1595  1598     1 
 1596  1597     1 
 1597  1598     1 
 1598  1603     1 
 1598  1607     1 
 1599  1601     1 
 1599  1602     1 
 1600  1604     1 
 1600  1608     1 
 1600  1609     1 
 1601  1603     1 
 1601  1607     1 
 1602  1605     1 
 1602  1606     1 
 1602  1610     1 
 1602  1611     1 
 1603  1608     1 
 1603  1609     1 
 1604  1607     1 
 1607  1612     1 
 1607  1616     1 
 1608  1610     1 
 1608  1611     1 
 1609  1613     1 
 1609  1615     1 
 1609  1617     1 
 1609  1618     1 
 1610  1612     1 
 1610  1616     1 
 1611  1614     1 
 1611  1619     1 
 1611  1620     1 
 1612  1617     1 
 1612  1618     1 
 1613  1616     1 
 1614  1615     1 
 1615  1616     1 
 1616  1621     1 
 1616  1634     1 
 1617  1619     1 
 1617  1620     1 
 1618  1622     1 
 1618  1635     1 
 1618  1636     1 
 1619  1621     1 
 1619  1634     1 
 1620  1623     1 
 1620  1625     1 
 1620  1637     1 
 1620  1638     1 
 1621  1635     1 
 1621  1636     1 
 1622  1634     1 
 1627  1633     1 
 1629  1633     1 
 1634  1639     1 
 1634  1651     1 
 1635  1637     1 
 1635  1638     1 
 1636  1640     1 
 1636  1652     1 
 1636  1653     1 
 1637  1639     1 
 1637  1651     1 
 1638  1641     1 
 1638  1654     1 
 1638  1655     1 
 1639  1642     1 
 1639  1652     1 
 1639  1653     1 
 1640  1643     1 
 1640  1644     1 
 1640  1651     1 
 1641  1645     1 
 1641  1648     1 
 1642  1646     1 
 1642  1647     1 
 1642  1649     1 
 1642  1650     1 
 1643  1645     1 
 1643  1648     1 
 1645  1649     1 
 1645  1650     1 
 1646  1648     1 
 1647  1648     1 
 1651  1656     1 
 1651  1660     1 
 1652  1654     1 
 1652  1655     1 
 1653  1657     1 
 1653  1661     1 
 1653  1662     1 
 1654  1656     1 
 1654  1660     1 
 1655  1658     1 
 1655  1663     1 
 1655  1664     1 
 1656  1659     1 
 1656  1661     1 
 1656  1662     1 
 1657  1660     1 
 1660  1665     1 
 1660  1669     1 
 1661  1663     1 
 1661  1664     1 
 1662  1666     1 
 1662  1670     1 
 1662  1671     1 
 1663  1665     1 
 1663  1669     1 
 1664  1667     1 
 1664  1668     1 
 1664  1672     1 
 1664  1673     1 
 1665  1670     1 
 1665  1671     1 
 1666  1669     1 
 1669  1674     1 
 1669  1679     1 
 1670  1672     1 
 1670  1673     1 
 1671  1675     1 
 1671  1680     1 
 1671  1681     1 
 1672  1674     1 
 1672  1679     1 
 1673  1676     1 
 1673  1682     1 
 1673  1685     1 
 1674  1677     1 
 1674  1678     1 
 1674  1680     1 
 1674  1681     1 
 1675  1679     1 
 1679  1683     1 
 1679  1684     1 
 1679  1686     1 
 1680  1682     1 
 1680  1685     1 
 1681  1687     1 
 1681  1688     1 
 1682  1689     1 
 1682  1690     1 
 1683  1687     1 
 1683  1688     1 
 1684  1686     1 
 1685  1686     1 
 1686  1691     1 
 1686  1695     1 
 1687  1689     1 
 1687  1690     1 
 1688  1692     1 
 1688  1694     1 
 1688  1696     1 
 1688  1697     1 
 1689  1691     1 
 1689  1695     1 
 1690  1693     1 
 1690  1698     1 
 1690  1699     1 
 1691  1696     1 
 1691  1697     1 
 1692  1695     1 
 1693  1694     1 
 1694  1695     1 
 1695  1700     1 
 1695  1712     1 
 1696  1698     1 
 1696  1699     1 
 1697  1701     1 
 1697  1713     1 
 1697  1714     1 
 1698  1700     1 
 1698  1712     1 
 1699  1702     1 
 1699  1715     1 
 1699  1716     1 
 1700  1703     1 
 1700  1713     1 
 1700  1714     1 
 1701  1704     1 
 1701  1705     1 
 1701  1712     1 
 1702  1706     1 
 1702  1709     1 
 1703  1707     1 
 1703  1708     1 
 1703  1710     1 
 1703  1711     1 
 1704  1706     1 
 1704  1709     1 
 1706  1710     1 
 1706  1711     1 
 1707  1709     1 
 1708  1709     1 
 1712  1717     1 
 1712  1720     1 
 1713  1715     1 
 1713  1716     1 
 1714  1718     1 
 1714  1719     1 
 1714  1721     1 
 1714  1722     1 
 1715  1717     1 
 1715  1720     1 
 1716  1723     1 
 1716  1724     1 
 1717  1721     1 
 1717  1722     1 
 1718  1720     1 
 1719  1720     1 
 1720  1725     1 
 1720  1728     1 
 1721  1723     1 
 1721  1724     1 
 1722  1726     1 
 1722  1727     1 
 1722  1729     1 
 1722  1730     1 
 1723  1725     1 
 1723  1728     1 
 1724  1731     1 
 1724  1732     1 
 1725  1729     1 
 1725  1730     1 
 1726  1728     1 
 1727  1728     1 
 1728  1733     1 
 1729  1731     1 
 1729  1732     1 
 1730  1734     1 
 1730  1735     1 
 1731  1733     1 
 1732  1736     1 
 1732  1739     1 
 1733  1737     1 
 1733  1738     1 
 1733  1740     1 
 1734  1736     1 
 1734  1739     1 
 1735  1741     1 
 1735  1742     1 
 1736  1743     1 
 1736  1744     1 
 1737  1741     1 
 1737  1742     1 
 1738  1740     1 
 1739  1740     1 
 1740  1745     1 
 1741  1743     1 
 1741  1744     1 
 1742  1746     1 
 1742  1747     1 
 1743  1745     1 
 1744  1748     1 
 1744  1751     1 
 1745  1749     1 
 1745  1750     1 
 1745  1752     1 
 1746  1748     1 
 1746  1751     1 
 1747  1753     1 
 1747  1754     1 
 1748  1755     1 
 1748  1756     1 
 1749  1753     1 
 1749  1754     1 
 1750  1752     1 
 1751  1752     1 
 1752  1757     1 
 1753  1755     1 
 1753  1756     1 
 1754  1758     1 
 1754  1759     1 
 1755  1757     1 
 1756  1760     1 
 1756  1761     1 
 1757  1762     1 
 1757  1763     1 
 1758  1760     1 
 1758  1761     1 
 1759  1764     1 
 1759  1765     1 
 1760  1762     1 
 1760  1763     1 
 1761  1766     1 
 1761  1767     1 
 1762  1764     1 
 1762  1765     1 
 1763  1768     1 
 1763  1772     1 
 1764  1766     1 
 1764  1767     1 
 1765  1769     1 
 1765  1771     1 
 1765  1773     1 
 1765  1774     1 
 1766  1768     1 
 1766  1772     1 
 1767  1770     1 
 1767  1775     1 
 1767  1776     1 
 1768  1773     1 
 1768  1774     1 
 1769  1772     1 
 1770  1771     1 
 1771  1772     1 
 1772  1777     1 
 1772  1781     1 
 1773  1775     1 
 1773  1776     1 
 1774  1778     1 
 1774  1782     1 
 1774  1783     1 
 1775  1777     1 
 1775  1781     1 
 1776  1779     1 
 1776  1780     1 
 1776  1784     1 
 1776  1785     1 
 1777  1782     1 
 1777  1783     1 
 1778  1781     1 
 1781  1786     1 
 1781  1790     1 
 1782  1784     1 
 1782  1785     1 
 1783  1787     1 
 1783  1789     1 
 1783  1791     1 
 1783  1792     1 
 1784  1786     1 
 1784  1790     1 
 1785  1788     1 
 1785  1793     1 
 1785  1794     1 
 1786  1791     1 
 1786  1792     1 
 1787  1790     1 
 1788  1789     1 
 1789  1790     1 
 1790  1795     1 
 1790  1808     1 
 1791  1793     1 
 1791  1794     1 
 1792  1796     1 
 1792  1809     1 
 1792  1810     1 
 1793  1795     1 
 1793  1808     1 
 1794  1797     1 
 1794  1799     1 
 1794  1811     1 
 1794  1812     1 
 1795  1809     1 
 1795  1810     1 
 1796  1808     1 
 1801  1807     1 
 1803  1807     1 
 1808  1813     1 
 1808  1825     1 
 1809  1811     1 
 1809  1812     1 
 1810  1814     1 
 1810  1826     1 
 1810  1827     1 
 1811  1813     1 
 1811  1825     1 
 1812  1815     1 
 1812  1828     1 
 1812  1829     1 
 1813  1816     1 
 1813  1826     1 
 1813  1827     1 
 1814  1817     1 
 1814  1818     1 
 1814  1825     1 
 1815  1819     1 
 1815  1822     1 
 1816  1820     1 
 1816  1821     1 
 1816  1823     1 
 1816  1824     1 
 1817  1819     1 
 1817  1822     1 
 1819  1823     1 
 1819  1824     1 
 1820  1822     1 
 1821  1822     1 
 1825  1830     1 
 1825  1834     1 
 1826  1828     1 
 1826  1829     1 
 1827  1831     1 
 1827  1835     1 
 1827  1836     1 
 1828  1830     1 
 1828  1834     1 
 1829  1832     1 
 1829  1837     1 
 1829  1838     1 
 1830  1833     1 
 1830  1835     1 
 1830  1836     1 
 1831  1834     1 
 1834  1839     1 
 1834  1843     1 
 1835  1837     1 
 1835  1838     1 
 1836  1840     1 
 1836  1844     1 
 1836  1845     1 
 1837  1839     1 
 1837  1843     1 
 1838  1841     1 
 1838  1842     1 
 1838  1846     1 
 1838  1847     1 
 1839  1844     1 
 1839  1845     1 
 1840  1843     1 
 1843  1848     1 
 1843  1853     1 
 1844  1846     1 
 1844  1847     1 
 1845  1849     1 
 1845  1854     1 
 1845  1855     1 
 1846  1848     1 
 1846  1853     1 
 1847  1850     1 
 1847  1856     1 
 1847  1859     1 
 1848  1851     1 
 1848  1852     1 
 1848  1854     1 
 1848  1855     1 
 1849  1853     1 
 1853  1857     1 
 1853  1858     1 
 1853  1860     1 
 1854  1856     1 
 1854  1859     1 
 1855  1861     1 
 1855  1862     1 
 1856  1863     1 
 1856  1864     1 
 1857  1861     1 
 1857  1862     1 
 1858  1860     1 
 1859  1860     1 
 1860  1865     1 
 1860  1869     1 
 1861  1863     1 
 1861  1864     1 
 1862  1866     1 
 1862  1868     1 
 1862  1870     1 
 1862  1871     1 
 1863  1865     1 
 1863  1869     1 
 1864  1867     1 
 1864  1872     1 
 1864  1873     1 
 1865  1870     1 
 1865  1871     1 
 1866  1869     1 
 1867  1868     1 
 1868  1869     1 
 1869  1874     1 
 1869  1886     1 
 1870  1872     1 
 1870  1873     1 
 1871  1875     1 
 1871  1887     1 
 1871  1888     1 
 1872  1874     1 
 1872  1886     1 
 1873  1876     1 
 1873  1889     1 
 1873  1890     1 
 1874  1877     1 
 1874  1887     1 
 1874  1888     1 
 1875  1878     1 
 1875  1879     1 
 1875  1886     1 
 1876  1880     1 
 1876  1883     1 
 1877  1881     1 
 1877  1882     1 
 1877  1884     1 
 1877  1885     1 
 1878  1880     1 
 1878  1883     1 
 1880  1884     1 
 1880  1885     1 
 1881  1883     1 
 1882  1883     1 
 1886  1891     1 
 1886  1894     1 
 1887  1889     1 
 1887  1890     1 
 1888  1892     1 
 1888  1893     1 
 1888  1895     1 
 1888  1896     1 
 1889  1891     1 
 1889  1894     1 
 1890  1897     1 
 1890  1898     1 
 1891  1895     1 
 1891  1896     1 
 1892  1894     1 
 1893  1894     1 
 1894  1899     1 
 1894  1902     1 
 1895  1897     1 
 1895  1898     1 
 1896  1900     1 
 1896  1901     1 
 1896  1903     1 
 1896  1904     1 
 1897  1899     1 
 1897  1902     1 
 1898  1905     1 
 1898  1906     1 
 1899  1903     1 
 1899  1904     1 
 1900  1902     1 
 1901  1902     1 
 1902  1907     1 
 1902  1913     1 
 1903  1905     1 
 1903  1906     1 
 1904  1908     1 
 1904  1914     1 
 1904  1915     1 
 1905  1907     1 
 1905  1913     1 
 1906  1909     1 
 1906  1910     1 
 1906  1916     1 
 1906  1917     1 
 1907  1911     1 
 1907  1912     1 
 1907  1914     1 
 1907  1915     1 
 1908  1913     1 
 1909  1911     1 
 1909  1912     1 
 1913  1918     1 
 1914  1916     1 
 1914  1917     1 
 1915  1919     1 
 1915  1920     1 
 1916  1918     1 
 1917  1921     1 
 1917  1924     1 
 1918  1922     1 
 1918  1923     1 
 1918  1925     1 
 1919  1921     1 
 1919  1924     1 
 1920  1926     1 
 1920  1927     1 
 1921  1928     1 
 1921  1929     1 
 1922  1926     1 
 1922  1927     1 
 1923  1925     1 
 1924  1925     1 
 1925  1930     1 
 1926  1928     1 
 1926  1929     1 
 1927  1931     1 
 1927  1932     1 
 1928  1930     1 
 1929  1933     1 
 1929  1936     1 
 1930  1934     1 
 1930  1935     1 
 1930  1937     1 
 1931  1933     1 
 1931  1936     1 
 1932  1938     1 
 1932  1939     1 
 1933  1940     1 
 1933  1941     1 
 1934  1938     1 
 1934  1939     1 
 1935  1937     1 
 1936  1937     1 
 1937  1942     1 
 1938  1940     1 
 1938  1941     1 
 1939  1943     1 
 1939  1944     1 
 1940  1942     1 
 1941  1945     1 
 1941  1946     1 
 1942  1947     1 
 1942  1955     1 
 1943  1945     1 
 1943  1946     1 
 1944  1948     1 
 1944  1956     1 
 1944  1957     1 
 1945  1947     1 
 1945  1955     1 
 1946  1949     1 
 1946  1958     1 
 1946  1959     1 
 1947  1950     1 
 1947  1956     1 
 1947  1957     1 
 1948  1951     1 
 1948  1955     1 
 1949  1952     1 
 1949  1953     1 
 1949  1954     1 
 1955  1960     1 
 1956  1958     1 
 1956  1959     1 
 1957  1961     1 
 1957  1962     1 
 1958  1960     1 
 1959  1963     1 
 1959  1966     1 
 1960  1964     1 
 1960  1965     1 
 1960  1967     1 
 1961  1963     1 
 1961  1966     1 
 1962  1968     1 
 1962  1969     1 
 1963  1970     1 
 1963  1971     1 
 1964  1968     1 
 1964  1969     1 
 1965  1967     1 
 1966  1967     1 
 1967  1972     1 
 1967  1976     1 
 1968  1970     1 
 1968  1971     1 
 1969  1973     1 
 1969  1977     1 
 1969  1978     1 
 1970  1972     1 
 1970  1976     1 
 1971  1974     1 
 1971  1975     1 
 1971  1979     1 
 1971  1980     1 
 1972  1977     1 
 1972  1978     1 
 1973  1976     1 
 1976  1981     1 
 1976  1993     1 
 1977  1979     1 
 1977  1980     1 
 1978  1982     1 
 1978  1994     1 
 1978  1995     1 
 1979  1981     1 
 1979  1993     1 
 1980  1983     1 
 1980  1996     1 
 1980  1997     1 
 1981  1984     1 
 1981  1994     1 
 1981  1995     1 
 1982  1985     1 
 1982  1986     1 
 1982  1993     1 
 1983  1987     1 
 1983  1990     1 
 1984  1988     1 
 1984  1989     1 
 1984  1991     1 
 1984  1992     1 
 1985  1987     1 
 1985  1990     1 
 1987  1991     1 
 1987  1992     1 
 1988  1990     1 
 1989  1990     1 
 1993  1998     1 
 1993  2002     1 
 1994  1996     1 
 1994  1997     1 
 1995  1999     1 
 1995  2000     1 
 1995  2003     1 
 1995  2004     1 
 1996  1998     1 
 1996  2002     1 
 1997  2001     1 
 1997  2005     1 
 1997  2006     1 
 1998  2003     1 
 1998  2004     1 
 1999  2002     1 
 2000  2001     1 
 2000  2002     1 
 2002  2007     1 
 2002  2010     1 
 2003  2005     1 
 2003  2006     1 
 2004  2008     1 
 2004  2011     1 
 2004  2012     1 
 2005  2007     1 
 2005  2010     1 
 2006  2009     1 
 2006  2013     1 
 2006  2014     1 
 2007  2011     1 
 2007  2012     1 
 2008  2010     1 
 2010  2015     1 
 2010  2016     1 
 2011  2013     1 
 2011  2014     1 
 2012  2017     1 
 2012  2018     1 
 2013  2015     1 
 2013  2016     1 
 2014  2019     1 
 2014  2020     1 
 2015  2017     1 
 2015  2018     1 
 2016  2021     1 
 2016  2024     1 
 2017  2019     1 
 2017  2020     1 
 2018  2022     1 
 2018  2025     1 
 2018  2026     1 
 2019  2021     1 
 2019  2024     1 
 2020  2023     1 
 2020  2027     1 
 2020  2028     1 
 2021  2025     1 
 2021  2026     1 
 2022  2024     1 
 2024  2029     1 
 2024  2032     1 
 2025  2027     1 
 2025  2028     1 
 2026  2030     1 
 2026  2033     1 
 2026  2034     1 
 2027  2029     1 
 2027  2032     1 
 2028  2031     1 
 2028  2035     1 
 2028  2036     1 
 2029  2033     1 
 2029  2034     1 
 2030  2032     1 
 2032  2037     1 
 2032  2038     1 
 2033  2035     1 
 2033  2036     1 
 2034  2039     1 
 2034  2040     1 
 2035  2037     1 
 2035  2038     1 
 2036  2041     1 
 2036  2042     1 
 2037  2039     1 
 2037  2040     1 
 2038  2043     1 
 2038  2044     1 
 2039  2041     1 
 2039  2042     1 
 2040  2045     1 
 2040  2046     1 
 2041  2043     1 
 2041  2044     1 
 2042  2047     1 
 2042  2048     1 
 2043  2045     1 
 2043  2046     1 
 2044  2049     1 
 2044  2056     1 
 2045  2047     1 
 2045  2048     1 
 2046  2050     1 
 2046  2057     1 
 2046  2058     1 
 2047  2049     1 
 2047  2056     1 
 2048  2051     1 
 2048  2059     1 
 2048  2060     1 
 2049  2052     1 
 2049  2053     1 
 2049  2057     1 
 2049  2058     1 
 2050  2054     1 
 2050  2055     1 
 2050  2056     1 
 2052  2054     1 
 2052  2055     1 
 2056  2061     1 
 2056  2073     1 
 2057  2059     1 
 2057  2060     1 
 2058  2062     1 
 2058  2074     1 
 2058  2075     1 
 2059  2061     1 
 2059  2073     1 
 2060  2063     1 
 2060  2076     1 
 2060  2077     1 
 2061  2064     1 
 2061  2074     1 
 2061  2075     1 
 2062  2065     1 
 2062  2066     1 
 2062  2073     1 
 2063  2067     1 
 2063  2070     1 
 2064  2068     1 
 2064  2069     1 
 2064  2071     1 
 2064  2072     1 
 2065  2067     1 
 2065  2070     1 
 2067  2071     1 
 2067  2072     1 
 2068  2070     1 
 2069  2070     1 
 2073  2078     1 
 2073  2090     1 
 2074  2076     1 
 2074  2077     1 
 2075  2079     1 
 2075  2091     1 
 2075  2092     1 
 2076  2078     1 
 2076  2090     1 
 2077  2080     1 
 2077  2093     1 
 2077  2094     1 
 2078  2081     1 
 2078  2091     1 
 2078  2092     1 
 2079  2082     1 
 2079  2083     1 
 2079  2090     1 
 2080  2084     1 
 2080  2087     1 
 2081  2085     1 
 2081  2086     1 
 2081  2088     1 
 2081  2089     1 
 2082  2084     1 
 2082  2087     1 
 2084  2088     1 
 2084  2089     1 
 2085  2087     1 
 2086  2087     1 
 2090  2095     1 
 2091  2093     1 
 2091  2094     1 
 2092  2096     1 
 2092  2097     1 
 2093  2095     1 
 2094  2098     1 
 2094  2101     1 
 2095  2099     1 
 2095  2100     1 
 2095  2102     1 
 2096  2098     1 
 2096  2101     1 
 2097  2103     1 
 2097  2104     1 
 2098  2105     1 
 2098  2106     1 
 2099  2103     1 
 2099  2104     1 
 2100  2102     1 
 2101  2102     1 
 2102  2107     1 
 2103  2105     1 
 2103  2106     1 
 2104  2108     1 
 2104  2109     1 
 2105  2107     1 
 2106  2110     1 
 2106  2113     1 
 2107  2111     1 
 2107  2112     1 
 2107  2114     1 
 2108  2110     1 
 2108  2113     1 
 2109  2115     1 
 2109  2116     1 
 2110  2117     1 
 2110  2118     1 
 2111  2115     1 
 2111  2116     1 
 2112  2114     1 
 2113  2114     1 
 2114  2119     1 
 2115  2117     1 
 2115  2118     1 
 2116  2120     1 
 2116  2121     1 
 2117  2119     1 
 2118  2122     1 
 2118  2123     1 
 2119  2124     1 
 2120  2122     1 
 2120  2123     1 
 2121  2125     1 
 2121  2126     1 
 2122  2124     1 
 2123  2127     1 
 2123  2130     1 
 2124  2128     1 
 2124  2129     1 
 2124  2131     1 
 2125  2127     1 
 2125  2130     1 
 2126  2132     1 
 2126  2133     1 
 2127  2134     1 
 2127  2135     1 
 2128  2132     1 
 2128  2133     1 
 2129  2131     1 
 2130  2131     1 
 2131  2136     1 
 2131  2140     1 
 2132  2134     1 
 2132  2135     1 
 2133  2137     1 
 2133  2141     1 
 2133  2142     1 
 2134  2136     1 
 2134  2140     1 
 2135  2138     1 
 2135  2139     1 
 2135  2143     1 
 2135  2144     1 
 2136  2141     1 
 2136  2142     1 
 2137  2140     1 
 2140  2145     1 
 2140  2157     1 
 2141  2143     1 
 2141  2144     1 
 2142  2146     1 
 2142  2158     1 
 2142  2159     1 
 2143  2145     1 
 2143  2157     1 
 2144  2147     1 
 2144  2160     1 
 2144  2161     1 
 2145  2148     1 
 2145  2158     1 
 2145  2159     1 
 2146  2149     1 
 2146  2150     1 
 2146  2157     1 
 2147  2151     1 
 2147  2154     1 
 2148  2152     1 
 2148  2153     1 
 2148  2155     1 
 2148  2156     1 
 2149  2151     1 
 2149  2154     1 
 2151  2155     1 
 2151  2156     1 
 2152  2154     1 
 2153  2154     1 
 2157  2162     1 
 2157  2166     1 
 2158  2160     1 
 2158  2161     1 
 2159  2163     1 
 2159  2164     1 
 2159  2167     1 
 2159  2168     1 
 2160  2162     1 
 2160  2166     1 
 2161  2165     1 
 2161  2169     1 
 2161  2170     1 
 2162  2167     1 
 2162  2168     1 
 2163  2166     1 
 2164  2165     1 
 2164  2166     1 
 2166  2171     1 
 2166  2174     1 
 2167  2169     1 
 2167  2170     1 
 2168  2172     1 
 2168  2175     1 
 2168  2176     1 
 2169  2171     1 
 2169  2174     1 
 2170  2173     1 
 2170  2177     1 
 2170  2178     1 
 2171  2175     1 
 2171  2176     1 
 2172  2174     1 
 2174  2179     1 
 2174  2180     1 
 2175  2177     1 
 2175  2178     1 
 2176  2181     1 
 2176  2182     1 
 2177  2179     1 
 2177  2180     1 
 2178  2183     1 
 2178  2184     1 
 2179  2181     1 
 2179  2182     1 
 2180  2185     1 
 2180  2188     1 
 2181  2183     1 
 2181  2184     1 
 2182  2186     1 
 2182  2189     1 
 2182  2190     1 
 2183  2185     1 
 2183  2188     1 
 2184  2187     1 
 2184  2191     1 
 2184  2192     1 
 2185  2189     1 
 2185  2190     1 
 2186  2188     1 
 2188  2193     1 
 2188  2196     1 
 2189  2191     1 
 2189  2192     1 
 2190  2194     1 
 2190  2197     1 
 2190  2198     1 
 2191  2193     1 
 2191  2196     1 
 2192  2195     1 
 2192  2199     1 
 2192  2200     1 
 2193  2197     1 
 2193  2198     1 
 2194  2196     1 
 2196  2201     1 
 2196  2202     1 
 2197  2199     1 
 2197  2200     1 
 2198  2203     1 
 2198  2204     1 
 2199  2201     1 
 2199  2202     1 
 2200  2205     1 
 2200  2206     1 
 2201  2203     1 
 2201  2204     1 
 2202  2207     1 
 2202  2208     1 
 2203  2205     1 
 2203  2206     1 
 2204  2209     1 
 2204  2210     1 
 2205  2207     1 
 2205  2208     1 
 2206  2211     1 
 2206  2212     1 
 2207  2209     1 
 2207  2210     1 
 2208  2213     1 
 2208  2220     1 
 2209  2211     1 
 2209  2212     1 
 2210  2214     1 
 2210  2221     1 
 2210  2222     1 
 2211  2213     1 
 2211  2220     1 
 2212  2215     1 
 2212  2223     1 
 2212  2224     1 
 2213  2216     1 
 2213  2217     1 
 2213  2221     1 
 2213  2222     1 
 2214  2218     1 
 2214  2219     1 
 2214  2220     1 
 2216  2218     1 
 2216  2219     1 
 2220  2225     1 
 2220  2237     1 
 2221  2223     1 
 2221  2224     1 
 2222  2226     1 
 2222  2238     1 
 2222  2239     1 
 2223  2225     1 
 2223  2237     1 
 2224  2227     1 
 2224  2240     1 
 2224  2241     1 
 2225  2228     1 
 2225  2238     1 
 2225  2239     1 
 2226  2229     1 
 2226  2230     1 
 2226  2237     1 
 2227  2231     1 
 2227  2234     1 
 2228  2232     1 
 2228  2233     1 
 2228  2235     1 
 2228  2236     1 
 2229  2231     1 
 2229  2234     1 
 2231  2235     1 
 2231  2236     1 
 2232  2234     1 
 2233  2234     1 
 2237  2242     1 
 2237  2254     1 
 2238  2240     1 
 2238  2241     1 
 2239  2243     1 
 2239  2255     1 
 2239  2256     1 
 2240  2242     1 
 2240  2254     1 
 2241  2244     1 
 2241  2257     1 
 2241  2258     1 
 2242  2245     1 
 2242  2255     1 
 2242  2256     1 
 2243  2246     1 
 2243  2247     1 
 2243  2254     1 
 2244  2248     1 
 2244  2251     1 
 2245  2249     1 
 2245  2250     1 
 2245  2252     1 
 2245  2253     1 
 2246  2248     1 
 2246  2251     1 
 2248  2252     1 
 2248  2253     1 
 2249  2251     1 
 2250  2251     1 
 2254  2259     1 
 2255  2257     1 
 2255  2258     1 
 2256  2260     1 
 2256  2261     1 
 2257  2259     1 
 2258  2262     1 
 2258  2263     1 
 2259  2264     1 
 2260  2262     1 
 2260  2263     1 
 2261  2265     1 
 2261  2266     1 
 2262  2264     1 
 2263  2267     1 
 2263  2270     1 
 2264  2268     1 
 2264  2269     1 
 2264  2271     1 
 2265  2267     1 
 2265  2270     1 
 2266  2272     1 
 2266  2273     1 
 2267  2274     1 
 2267  2275     1 
 2268  2272     1 
 2268  2273     1 
 2269  2271     1 
 2270  2271     1 
 2271  2276     1 
 2272  2274     1 
 2272  2275     1 
 2273  2277     1 
 2273  2278     1 
 2274  2276     1 
 2275  2279     1 
 2275  2282     1 
 2276  2280     1 
 2276  2281     1 
 2276  2283     1 
 2277  2279     1 
 2277  2282     1 
 2278  2284     1 
 2278  2285     1 
 2279  2286     1 
 2279  2287     1 
 2280  2284     1 
 2280  2285     1 
 2281  2283     1 
 2282  2283     1 
 2283  2288     1 
 2284  2286     1 
 2284  2287     1 
 2285  2289     1 
 2285  2290     1 
 2286  2288     1 
 2287  2291     1 
 2287  2292     1 
 2288  2293     1 
 2288  2298     1 
 2289  2291     1 
 2289  2292     1 
 2290  2294     1 
 2290  2299     1 
 2290  2300     1 
 2291  2293     1 
 2291  2298     1 
 2292  2295     1 
 2292  2301     1 
 2292  2302     1 
 2293  2296     1 
 2293  2297     1 
 2293  2299     1 
 2293  2300     1 
 2294  2298     1 
 2298  2303     1 
 2298  2308     1 
 2299  2301     1 
 2299  2302     1 
 2300  2304     1 
 2300  2309     1 
 2300  2310     1 
 2301  2303     1 
 2301  2308     1 
 2302  2305     1 
 2302  2311     1 
 2302  2312     1 
 2303  2306     1 
 2303  2307     1 
 2303  2309     1 
 2303  2310     1 
 2304  2308     1 
 2308  2313     1 
 2308  2325     1 
 2309  2311     1 
 2309  2312     1 
 2310  2314     1 
 2310  2326     1 
 2310  2327     1 
 2311  2313     1 
 2311  2325     1 
 2312  2315     1 
 2312  2317     1 
 2312  2328     1 
 2312  2329     1 
 2313  2326     1 
 2313  2327     1 
 2314  2325     1 
 2325  2330     1 
 2325  2334     1 
 2326  2328     1 
 2326  2329     1 
 2327  2331     1 
 2327  2332     1 
 2327  2335     1 
 2327  2336     1 
 2328  2330     1 
 2328  2334     1 
 2329  2333     1 
 2329  2337     1 
 2329  2338     1 
 2330  2335     1 
 2330  2336     1 
 2331  2334     1 
 2332  2333     1 
 2332  2334     1 
 2334  2339     1 
 2334  2340     1 
 2335  2337     1 
 2335  2338     1 
 2336  2341     1 
 2336  2342     1 
 2337  2339     1 
 2337  2340     1 
 2338  2343     1 
 2338  2344     1 
 2339  2341     1 
 2339  2342     1 
 2340  2345     1 
 2340  2353     1 
 2341  2343     1 
 2341  2344     1 
 2342  2346     1 
 2342  2354     1 
 2342  2355     1 
 2343  2345     1 
 2343  2353     1 
 2344  2347     1 
 2344  2356     1 
 2344  2357     1 
 2345  2348     1 
 2345  2354     1 
 2345  2355     1 
 2346  2349     1 
 2346  2353     1 
 2347  2350     1 
 2347  2351     1 
 2347  2352     1 
 2353  2358     1 
 2353  2361     1 
 2354  2356     1 
 2354  2357     1 
 2355  2359     1 
 2355  2360     1 
 2355  2362     1 
 2355  2363     1 
 2356  2358     1 
 2356  2361     1 
 2357  2364     1 
 2357  2365     1 
 2358  2362     1 
 2358  2363     1 
 2359  2361     1 
 2360  2361     1 
 2361  2366     1 
 2361  2378     1 
 2362  2364     1 
 2362  2365     1 
 2363  2367     1 
 2363  2379     1 
 2363  2380     1 
 2364  2366     1 
 2364  2378     1 
 2365  2368     1 
 2365  2381     1 
 2365  2382     1 
 2366  2369     1 
 2366  2379     1 
 2366  2380     1 
 2367  2370     1 
 2367  2371     1 
 2367  2378     1 
 2368  2372     1 
 2368  2375     1 
 2369  2373     1 
 2369  2374     1 
 2369  2376     1 
 2369  2377     1 
 2370  2372     1 
 2370  2375     1 
 2372  2376     1 
 2372  2377     1 
 2373  2375     1 
 2374  2375     1 
 2378  2383     1 
 2378  2386     1 
 2379  2381     1 
 2379  2382     1 
 2380  2384     1 
 2380  2387     1 
 2380  2388     1 
 2381  2383     1 
 2381  2386     1 
 2382  2385     1 
 2382  2389     1 
 2382  2390     1 
 2383  2387     1 
 2383  2388     1 
 2384  2386     1 
 2386  2391     1 
 2386  2398     1 
 2387  2389     1 
 2387  2390     1 
 2388  2392     1 
 2388  2399     1 
 2388  2400     1 
 2389  2391     1 
 2389  2398     1 
 2390  2393     1 
 2390  2394     1 
 2390  2401     1 
 2390  2402     1 
 2391  2399     1 
 2391  2400     1 
 2392  2398     1 
 2398  2403     1 
 2398  2404     1 
 2399  2401     1 
 2399  2402     1 
 2400  2405     1 
 2400  2406     1 
 2401  2403     1 
 2401  2404     1 
 2402  2407     1 
 2402  2408     1 
 2403  2405     1 
 2403  2406     1 
 2404  2409     1 
 2404  2410     1 
 2405  2407     1 
 2405  2408     1 
 2406  2411     1 
 2406  2412     1 
 2407  2409     1 
 2407  2410     1 
 2408  2413     1 
 2408  2414     1 
 2409  2411     1 
 2409  2412     1 
 2410  2415     1 
 2410  2419     1 
 2411  2413     1 
 2411  2414     1 
 2412  2416     1 
 2412  2417     1 
 2412  2420     1 
 2412  2421     1 
 2413  2415     1 
 2413  2419     1 
 2414  2418     1 
 2414  2422     1 
 2414  2423     1 
 2415  2420     1 
 2415  2421     1 
 2416  2419     1 
 2417  2418     1 
 2417  2419     1 
 2419  2424     1 
 2420  2422     1 
 2420  2423     1 
 2421  2425     1 
 2421  2426     1 
 2422  2424     1 
 2423  2427     1 
 2423  2428     1 
 2424  2429     1 
 2424  2430     1 
 2425  2427     1 
 2425  2428     1 
 2426  2431     1 
 2426  2432     1 
 2427  2429     1 
 2427  2430     1 
 2429  2431     1 
 2429  2432     1 

[ angles ]
;  ai    aj    ak funct            c0            c1            c2            c3
    2     1     3     2    ga_9
    2     1     4     2    ga_9
    2     1     5     2    ga_10
    3     1     4     2    ga_9
    3     1     5     2    ga_10
    4     1     5     2    ga_10
    1     5     6     2    ga_12
    5     6     7     2    ga_29
    5     6     8     2    ga_18
    7     6     8     2    ga_32
    6     8     9     2    ga_31
    6     8    10     2    ga_30
    9     8    10     2    ga_17
    8    10    11     2    ga_12
    8    10    15     2    ga_12
   11    10    15     2    ga_12
   10    11    12     2    ga_14
   10    11    13     2    ga_14
   12    11    13     2    ga_14
   11    12    14     2    ga_14
   10    15    16     2    ga_29
   10    15    17     2    ga_18
   16    15    17     2    ga_32
   15    17    18     2    ga_31
   15    17    19     2    ga_30
   18    17    19     2    ga_17
   17    19    20     2    ga_12
   17    19    24     2    ga_12
   20    19    24     2    ga_12
   19    20    21     2    ga_14
   19    20    22     2    ga_14
   21    20    22     2    ga_14
   20    21    23     2    ga_14
   19    24    25     2    ga_29
   19    24    26     2    ga_18
   25    24    26     2    ga_32
   24    26    27     2    ga_31
   24    26    28     2    ga_30
   27    26    28     2    ga_17
   26    28    29     2    ga_12
   26    28    35     2    ga_12
   29    28    35     2    ga_12
   28    29    30     2    ga_14
   29    30    31     2    ga_29
   29    30    32     2    ga_18
   31    30    32     2    ga_32
   30    32    33     2    ga_22
   30    32    34     2    ga_22
   33    32    34     2    ga_23
   28    35    36     2    ga_29
   28    35    37     2    ga_18
   36    35    37     2    ga_32
   35    37    38     2    ga_31
   35    37    39     2    ga_30
   38    37    39     2    ga_17
   37    39    40     2    ga_12
   37    39    44     2    ga_12
   40    39    44     2    ga_12
   39    40    41     2    ga_12
   39    40    43     2    ga_14
   41    40    43     2    ga_14
   40    41    42     2    ga_11
   39    44    45     2    ga_29
   39    44    46     2    ga_18
   45    44    46     2    ga_32
   44    46    47     2    ga_31
   44    46    48     2    ga_30
   47    46    48     2    ga_17
   46    48    49     2    ga_12
   46    48    53     2    ga_12
   49    48    53     2    ga_12
   48    49    50     2    ga_14
   49    50    51     2    ga_14
   49    50    52     2    ga_14
   51    50    52     2    ga_14
   48    53    54     2    ga_29
   48    53    55     2    ga_18
   54    53    55     2    ga_32
   53    55    56     2    ga_31
   53    55    57     2    ga_30
   56    55    57     2    ga_17
   55    57    58     2    ga_12
   55    57    65     2    ga_12
   58    57    65     2    ga_12
   57    58    59     2    ga_14
   58    59    60     2    ga_14
   59    60    61     2    ga_29
   59    60    62     2    ga_18
   61    60    62     2    ga_32
   60    62    63     2    ga_22
   60    62    64     2    ga_22
   63    62    64     2    ga_23
   57    65    66     2    ga_29
   57    65    67     2    ga_18
   66    65    67     2    ga_32
   65    67    68     2    ga_31
   65    67    69     2    ga_30
   68    67    69     2    ga_17
   67    69    70     2    ga_12
   67    69    78     2    ga_12
   70    69    78     2    ga_12
   69    70    71     2    ga_14
   70    71    72     2    ga_14
   71    72    73     2    ga_14
   72    73    74     2    ga_14
   73    74    75     2    ga_10
   73    74    76     2    ga_10
   73    74    77     2    ga_10
   75    74    76     2    ga_9
   75    74    77     2    ga_9
   76    74    77     2    ga_9
   69    78    79     2    ga_29
   69    78    80     2    ga_18
   79    78    80     2    ga_32
   78    80    81     2    ga_31
   78    80    82     2    ga_30
   81    80    82     2    ga_17
   80    82    83     2    ga_12
   80    82    96     2    ga_12
   83    82    96     2    ga_12
   82    83    84     2    ga_14
   83    84    85     2    ga_26
   83    84    87     2    ga_26
   85    84    87     2    ga_26
   84    85    86     2    ga_24
   84    85    89     2    ga_26
   86    85    89     2    ga_24
   84    87    88     2    ga_24
   84    87    91     2    ga_26
   88    87    91     2    ga_24
   85    89    90     2    ga_24
   85    89    93     2    ga_26
   90    89    93     2    ga_24
   87    91    92     2    ga_24
   87    91    93     2    ga_26
   92    91    93     2    ga_24
   89    93    91     2    ga_26
   89    93    94     2    ga_26
   91    93    94     2    ga_26
   93    94    95     2    ga_11
   82    96    97     2    ga_29
   82    96    98     2    ga_18
   97    96    98     2    ga_32
   96    98    99     2    ga_31
   96    98   100     2    ga_30
   99    98   100     2    ga_17
   98   100   101     2    ga_12
   98   100   114     2    ga_12
  101   100   114     2    ga_12
  100   101   102     2    ga_14
  101   102   103     2    ga_26
  101   102   105     2    ga_26
  103   102   105     2    ga_26
  102   103   104     2    ga_24
  102   103   107     2    ga_26
  104   103   107     2    ga_24
  102   105   106     2    ga_24
  102   105   109     2    ga_26
  106   105   109     2    ga_24
  103   107   108     2    ga_24
  103   107   111     2    ga_26
  108   107   111     2    ga_24
  105   109   110     2    ga_24
  105   109   111     2    ga_26
  110   109   111     2    ga_24
  107   111   109     2    ga_26
  107   111   112     2    ga_26
  109   111   112     2    ga_26
  111   112   113     2    ga_11
  100   114   115     2    ga_29
  100   114   116     2    ga_18
  115   114   116     2    ga_32
  114   116   117     2    ga_31
  114   116   118     2    ga_30
  117   116   118     2    ga_17
  116   118   119     2    ga_12
  116   118   122     2    ga_12
  119   118   122     2    ga_12
  118   119   120     2    ga_15
  119   120   121     2    ga_2
  118   122   123     2    ga_29
  118   122   124     2    ga_18
  123   122   124     2    ga_32
  122   124   125     2    ga_31
  122   124   126     2    ga_30
  125   124   126     2    ga_17
  124   126   127     2    ga_12
  124   126   139     2    ga_12
  127   126   139     2    ga_12
  126   127   128     2    ga_14
  127   128   129     2    ga_14
  128   129   130     2    ga_12
  129   130   131     2    ga_19
  129   130   132     2    ga_32
  131   130   132     2    ga_22
  130   132   133     2    ga_27
  130   132   136     2    ga_27
  133   132   136     2    ga_27
  132   133   134     2    ga_22
  132   133   135     2    ga_22
  134   133   135     2    ga_23
  132   136   137     2    ga_22
  132   136   138     2    ga_22
  137   136   138     2    ga_23
  126   139   140     2    ga_29
  126   139   141     2    ga_18
  140   139   141     2    ga_32
  139   141   142     2    ga_31
  139   141   143     2    ga_30
  142   141   143     2    ga_17
  141   143   144     2    ga_12
  141   143   147     2    ga_12
  144   143   147     2    ga_12
  143   144   145     2    ga_14
  143   144   146     2    ga_14
  145   144   146     2    ga_14
  143   147   148     2    ga_29
  143   147   149     2    ga_18
  148   147   149     2    ga_32
  147   149   150     2    ga_31
  147   149   151     2    ga_30
  150   149   151     2    ga_17
  149   151   152     2    ga_12
  149   151   164     2    ga_12
  152   151   164     2    ga_12
  151   152   153     2    ga_14
  152   153   154     2    ga_14
  153   154   155     2    ga_12
  154   155   156     2    ga_19
  154   155   157     2    ga_32
  156   155   157     2    ga_22
  155   157   158     2    ga_27
  155   157   161     2    ga_27
  158   157   161     2    ga_27
  157   158   159     2    ga_22
  157   158   160     2    ga_22
  159   158   160     2    ga_23
  157   161   162     2    ga_22
  157   161   163     2    ga_22
  162   161   163     2    ga_23
  151   164   165     2    ga_29
  151   164   166     2    ga_18
  165   164   166     2    ga_32
  164   166   167     2    ga_31
  164   166   168     2    ga_30
  167   166   168     2    ga_17
  166   168   169     2    ga_12
  168   169   170     2    ga_29
  168   169   171     2    ga_18
  170   169   171     2    ga_32
  169   171   172     2    ga_31
  169   171   173     2    ga_30
  172   171   173     2    ga_17
  171   173   174     2    ga_12
  173   174   175     2    ga_29
  173   174   176     2    ga_18
  175   174   176     2    ga_32
  174   176   177     2    ga_31
  174   176   178     2    ga_30
  177   176   178     2    ga_17
  176   178   179     2    ga_12
  176   178   191     2    ga_12
  179   178   191     2    ga_12
  178   179   180     2    ga_14
  179   180   181     2    ga_14
  180   181   182     2    ga_12
  181   182   183     2    ga_19
  181   182   184     2    ga_32
  183   182   184     2    ga_22
  182   184   185     2    ga_27
  182   184   188     2    ga_27
  185   184   188     2    ga_27
  184   185   186     2    ga_22
  184   185   187     2    ga_22
  186   185   187     2    ga_23
  184   188   189     2    ga_22
  184   188   190     2    ga_22
  189   188   190     2    ga_23
  178   191   192     2    ga_29
  178   191   193     2    ga_18
  192   191   193     2    ga_32
  191   193   194     2    ga_31
  191   193   195     2    ga_30
  194   193   195     2    ga_17
  193   195   196     2    ga_12
  193   195   199     2    ga_12
  196   195   199     2    ga_12
  195   196   197     2    ga_15
  196   197   198     2    ga_2
  195   199   200     2    ga_29
  195   199   201     2    ga_18
  200   199   201     2    ga_32
  199   201   202     2    ga_31
  199   201   203     2    ga_30
  202   201   203     2    ga_17
  201   203   204     2    ga_12
  201   203   205     2    ga_12
  204   203   205     2    ga_12
  203   205   206     2    ga_29
  203   205   207     2    ga_18
  206   205   207     2    ga_32
  205   207   208     2    ga_31
  205   207   209     2    ga_30
  208   207   209     2    ga_17
  207   209   210     2    ga_12
  207   209   213     2    ga_12
  210   209   213     2    ga_12
  209   210   211     2    ga_14
  209   210   212     2    ga_14
  211   210   212     2    ga_14
  209   213   214     2    ga_29
  209   213   215     2    ga_18
  214   213   215     2    ga_32
  213   215   216     2    ga_31
  213   215   217     2    ga_30
  216   215   217     2    ga_17
  215   217   218     2    ga_12
  215   217   222     2    ga_12
  218   217   222     2    ga_12
  217   218   219     2    ga_14
  218   219   220     2    ga_14
  218   219   221     2    ga_14
  220   219   221     2    ga_14
  217   222   223     2    ga_29
  217   222   224     2    ga_18
  223   222   224     2    ga_32
  222   224   225     2    ga_31
  222   224   226     2    ga_30
  225   224   226     2    ga_17
  224   226   227     2    ga_12
  224   226   230     2    ga_12
  227   226   230     2    ga_12
  226   227   228     2    ga_12
  227   228   229     2    ga_11
  226   230   231     2    ga_29
  226   230   232     2    ga_18
  231   230   232     2    ga_32
  230   232   233     2    ga_31
  230   232   234     2    ga_30
  233   232   234     2    ga_17
  232   234   235     2    ga_12
  232   234   238     2    ga_12
  235   234   238     2    ga_12
  234   235   236     2    ga_15
  235   236   237     2    ga_2
  234   238   239     2    ga_29
  234   238   240     2    ga_18
  239   238   240     2    ga_32
  238   240   241     2    ga_31
  238   240   242     2    ga_30
  241   240   242     2    ga_17
  240   242   243     2    ga_12
  240   242   247     2    ga_12
  243   242   247     2    ga_12
  242   243   244     2    ga_14
  243   244   245     2    ga_14
  243   244   246     2    ga_14
  245   244   246     2    ga_14
  242   247   248     2    ga_29
  242   247   249     2    ga_18
  248   247   249     2    ga_32
  247   249   250     2    ga_30
  247   249   253     2    ga_30
  250   249   253     2    ga_20
  249   250   251     2    ga_12
  249   250   254     2    ga_12
  251   250   254     2    ga_12
  250   251   252     2    ga_12
  251   252   253     2    ga_12
  249   253   252     2    ga_12
  250   254   255     2    ga_29
  250   254   256     2    ga_18
  255   254   256     2    ga_32
  254   256   257     2    ga_31
  254   256   258     2    ga_30
  257   256   258     2    ga_17
  256   258   259     2    ga_12
  256   258   267     2    ga_12
  259   258   267     2    ga_12
  258   259   260     2    ga_14
  259   260   261     2    ga_14
  260   261   262     2    ga_14
  261   262   263     2    ga_14
  262   263   264     2    ga_10
  262   263   265     2    ga_10
  262   263   266     2    ga_10
  264   263   265     2    ga_9
  264   263   266     2    ga_9
  265   263   266     2    ga_9
  258   267   268     2    ga_29
  258   267   269     2    ga_18
  268   267   269     2    ga_32
  267   269   270     2    ga_31
  267   269   271     2    ga_30
  270   269   271     2    ga_17
  269   271   272     2    ga_12
  269   271   277     2    ga_12
  272   271   277     2    ga_12
  271   272   273     2    ga_14
  272   273   274     2    ga_14
  273   274   275     2    ga_21
  273   274   276     2    ga_21
  275   274   276     2    ga_37
  271   277   278     2    ga_29
  271   277   279     2    ga_18
  278   277   279     2    ga_32
  277   279   280     2    ga_31
  277   279   281     2    ga_30
  280   279   281     2    ga_17
  279   281   282     2    ga_12
  279   281   287     2    ga_12
  282   281   287     2    ga_12
  281   282   283     2    ga_14
  282   283   284     2    ga_14
  283   284   285     2    ga_21
  283   284   286     2    ga_21
  285   284   286     2    ga_37
  281   287   288     2    ga_29
  281   287   289     2    ga_18
  288   287   289     2    ga_32
  287   289   290     2    ga_31
  287   289   291     2    ga_30
  290   289   291     2    ga_17
  289   291   292     2    ga_12
  289   291   299     2    ga_12
  292   291   299     2    ga_12
  291   292   293     2    ga_14
  292   293   294     2    ga_14
  293   294   295     2    ga_29
  293   294   296     2    ga_18
  295   294   296     2    ga_32
  294   296   297     2    ga_22
  294   296   298     2    ga_22
  297   296   298     2    ga_23
  291   299   300     2    ga_29
  291   299   301     2    ga_18
  300   299   301     2    ga_32
  299   301   302     2    ga_31
  299   301   303     2    ga_30
  302   301   303     2    ga_17
  301   303   304     2    ga_12
  301   303   308     2    ga_12
  304   303   308     2    ga_12
  303   304   305     2    ga_14
  303   304   306     2    ga_14
  305   304   306     2    ga_14
  304   305   307     2    ga_14
  303   308   309     2    ga_29
  303   308   310     2    ga_18
  309   308   310     2    ga_32
  308   310   311     2    ga_31
  308   310   312     2    ga_30
  311   310   312     2    ga_17
  310   312   313     2    ga_12
  312   313   314     2    ga_29
  312   313   315     2    ga_18
  314   313   315     2    ga_32
  313   315   316     2    ga_31
  313   315   317     2    ga_30
  316   315   317     2    ga_17
  315   317   318     2    ga_12
  315   317   326     2    ga_12
  318   317   326     2    ga_12
  317   318   319     2    ga_14
  318   319   320     2    ga_14
  319   320   321     2    ga_14
  320   321   322     2    ga_14
  321   322   323     2    ga_10
  321   322   324     2    ga_10
  321   322   325     2    ga_10
  323   322   324     2    ga_9
  323   322   325     2    ga_9
  324   322   325     2    ga_9
  317   326   327     2    ga_29
  317   326   328     2    ga_18
  327   326   328     2    ga_32
  326   328   329     2    ga_31
  326   328   330     2    ga_30
  329   328   330     2    ga_17
  328   330   331     2    ga_12
  328   330   334     2    ga_12
  331   330   334     2    ga_12
  330   331   332     2    ga_15
  331   332   333     2    ga_2
  330   334   335     2    ga_29
  330   334   336     2    ga_18
  335   334   336     2    ga_32
  334   336   337     2    ga_31
  334   336   338     2    ga_30
  337   336   338     2    ga_17
  336   338   339     2    ga_12
  336   338   342     2    ga_12
  339   338   342     2    ga_12
  338   339   340     2    ga_12
  339   340   341     2    ga_11
  338   342   343     2    ga_29
  338   342   344     2    ga_18
  343   342   344     2    ga_32
  342   344   345     2    ga_31
  342   344   346     2    ga_30
  345   344   346     2    ga_17
  344   346   347     2    ga_12
  344   346   351     2    ga_12
  347   346   351     2    ga_12
  346   347   348     2    ga_12
  346   347   350     2    ga_14
  348   347   350     2    ga_14
  347   348   349     2    ga_11
  346   351   352     2    ga_29
  346   351   353     2    ga_18
  352   351   353     2    ga_32
  351   353   354     2    ga_31
  351   353   355     2    ga_30
  354   353   355     2    ga_17
  353   355   356     2    ga_12
  353   355   368     2    ga_12
  356   355   368     2    ga_12
  355   356   357     2    ga_14
  356   357   358     2    ga_14
  357   358   359     2    ga_12
  358   359   360     2    ga_19
  358   359   361     2    ga_32
  360   359   361     2    ga_22
  359   361   362     2    ga_27
  359   361   365     2    ga_27
  362   361   365     2    ga_27
  361   362   363     2    ga_22
  361   362   364     2    ga_22
  363   362   364     2    ga_23
  361   365   366     2    ga_22
  361   365   367     2    ga_22
  366   365   367     2    ga_23
  355   368   369     2    ga_29
  355   368   370     2    ga_18
  369   368   370     2    ga_32
  368   370   371     2    ga_31
  368   370   372     2    ga_30
  371   370   372     2    ga_17
  370   372   373     2    ga_12
  372   373   374     2    ga_29
  372   373   375     2    ga_18
  374   373   375     2    ga_32
  373   375   376     2    ga_31
  373   375   377     2    ga_30
  376   375   377     2    ga_17
  375   377   378     2    ga_12
  375   377   390     2    ga_12
  378   377   390     2    ga_12
  377   378   379     2    ga_14
  378   379   380     2    ga_14
  379   380   381     2    ga_12
  380   381   382     2    ga_19
  380   381   383     2    ga_32
  382   381   383     2    ga_22
  381   383   384     2    ga_27
  381   383   387     2    ga_27
  384   383   387     2    ga_27
  383   384   385     2    ga_22
  383   384   386     2    ga_22
  385   384   386     2    ga_23
  383   387   388     2    ga_22
  383   387   389     2    ga_22
  388   387   389     2    ga_23
  377   390   391     2    ga_29
  377   390   392     2    ga_18
  391   390   392     2    ga_32
  390   392   393     2    ga_31
  390   392   394     2    ga_30
  393   392   394     2    ga_17
  392   394   395     2    ga_12
  392   394   403     2    ga_12
  395   394   403     2    ga_12
  394   395   396     2    ga_14
  395   396   397     2    ga_14
  396   397   398     2    ga_14
  397   398   399     2    ga_14
  398   399   400     2    ga_10
  398   399   401     2    ga_10
  398   399   402     2    ga_10
  400   399   401     2    ga_9
  400   399   402     2    ga_9
  401   399   402     2    ga_9
  394   403   404     2    ga_29
  394   403   405     2    ga_18
  404   403   405     2    ga_32
  403   405   406     2    ga_31
  403   405   407     2    ga_30
  406   405   407     2    ga_17
  405   407   408     2    ga_12
  405   407   411     2    ga_12
  408   407   411     2    ga_12
  407   408   409     2    ga_15
  408   409   410     2    ga_2
  407   411   412     2    ga_29
  407   411   413     2    ga_18
  412   411   413     2    ga_32
  411   413   414     2    ga_31
  411   413   415     2    ga_30
  414   413   415     2    ga_17
  413   415   416     2    ga_12
  413   415   419     2    ga_12
  416   415   419     2    ga_12
  415   416   417     2    ga_15
  416   417   418     2    ga_2
  415   419   420     2    ga_29
  415   419   421     2    ga_18
  420   419   421     2    ga_32
  419   421   422     2    ga_31
  419   421   423     2    ga_30
  422   421   423     2    ga_17
  421   423   424     2    ga_12
  421   423   436     2    ga_12
  424   423   436     2    ga_12
  423   424   425     2    ga_14
  424   425   426     2    ga_14
  425   426   427     2    ga_12
  426   427   428     2    ga_19
  426   427   429     2    ga_32
  428   427   429     2    ga_22
  427   429   430     2    ga_27
  427   429   433     2    ga_27
  430   429   433     2    ga_27
  429   430   431     2    ga_22
  429   430   432     2    ga_22
  431   430   432     2    ga_23
  429   433   434     2    ga_22
  429   433   435     2    ga_22
  434   433   435     2    ga_23
  423   436   437     2    ga_29
  423   436   438     2    ga_18
  437   436   438     2    ga_32
  436   438   439     2    ga_31
  436   438   440     2    ga_30
  439   438   440     2    ga_17
  438   440   441     2    ga_12
  438   440   453     2    ga_12
  441   440   453     2    ga_12
  440   441   442     2    ga_14
  441   442   443     2    ga_14
  442   443   444     2    ga_12
  443   444   445     2    ga_19
  443   444   446     2    ga_32
  445   444   446     2    ga_22
  444   446   447     2    ga_27
  444   446   450     2    ga_27
  447   446   450     2    ga_27
  446   447   448     2    ga_22
  446   447   449     2    ga_22
  448   447   449     2    ga_23
  446   450   451     2    ga_22
  446   450   452     2    ga_22
  451   450   452     2    ga_23
  440   453   454     2    ga_29
  440   453   455     2    ga_18
  454   453   455     2    ga_32
  453   455   456     2    ga_31
  453   455   457     2    ga_30
  456   455   457     2    ga_17
  455   457   458     2    ga_12
  455   457   466     2    ga_12
  458   457   466     2    ga_12
  457   458   459     2    ga_14
  458   459   460     2    ga_14
  459   460   461     2    ga_14
  460   461   462     2    ga_14
  461   462   463     2    ga_10
  461   462   464     2    ga_10
  461   462   465     2    ga_10
  463   462   464     2    ga_9
  463   462   465     2    ga_9
  464   462   465     2    ga_9
  457   466   467     2    ga_29
  457   466   468     2    ga_18
  467   466   468     2    ga_32
  466   468   469     2    ga_31
  466   468   470     2    ga_30
  469   468   470     2    ga_17
  468   470   471     2    ga_12
  468   470   479     2    ga_12
  471   470   479     2    ga_12
  470   471   472     2    ga_14
  471   472   473     2    ga_14
  472   473   474     2    ga_14
  473   474   475     2    ga_14
  474   475   476     2    ga_10
  474   475   477     2    ga_10
  474   475   478     2    ga_10
  476   475   477     2    ga_9
  476   475   478     2    ga_9
  477   475   478     2    ga_9
  470   479   480     2    ga_29
  470   479   481     2    ga_18
  480   479   481     2    ga_32
  479   481   482     2    ga_31
  479   481   483     2    ga_30
  482   481   483     2    ga_17
  481   483   484     2    ga_12
  481   483   489     2    ga_12
  484   483   489     2    ga_12
  483   484   485     2    ga_14
  484   485   486     2    ga_14
  485   486   487     2    ga_21
  485   486   488     2    ga_21
  487   486   488     2    ga_37
  483   489   490     2    ga_29
  483   489   491     2    ga_18
  490   489   491     2    ga_32
  489   491   492     2    ga_31
  489   491   493     2    ga_30
  492   491   493     2    ga_17
  491   493   494     2    ga_12
  491   493   495     2    ga_12
  494   493   495     2    ga_12
  493   495   496     2    ga_29
  493   495   497     2    ga_18
  496   495   497     2    ga_32
  495   497   498     2    ga_31
  495   497   499     2    ga_30
  498   497   499     2    ga_17
  497   499   500     2    ga_12
  497   499   501     2    ga_12
  500   499   501     2    ga_12
  499   501   502     2    ga_29
  499   501   503     2    ga_18
  502   501   503     2    ga_32
  501   503   504     2    ga_31
  501   503   505     2    ga_30
  504   503   505     2    ga_17
  503   505   506     2    ga_12
  503   505   514     2    ga_12
  506   505   514     2    ga_12
  505   506   507     2    ga_14
  506   507   508     2    ga_14
  507   508   509     2    ga_14
  508   509   510     2    ga_14
  509   510   511     2    ga_10
  509   510   512     2    ga_10
  509   510   513     2    ga_10
  511   510   512     2    ga_9
  511   510   513     2    ga_9
  512   510   513     2    ga_9
  505   514   515     2    ga_29
  505   514   516     2    ga_18
  515   514   516     2    ga_32
  514   516   517     2    ga_31
  514   516   518     2    ga_30
  517   516   518     2    ga_17
  516   518   519     2    ga_12
  516   518   531     2    ga_12
  519   518   531     2    ga_12
  518   519   520     2    ga_14
  519   520   521     2    ga_14
  520   521   522     2    ga_12
  521   522   523     2    ga_19
  521   522   524     2    ga_32
  523   522   524     2    ga_22
  522   524   525     2    ga_27
  522   524   528     2    ga_27
  525   524   528     2    ga_27
  524   525   526     2    ga_22
  524   525   527     2    ga_22
  526   525   527     2    ga_23
  524   528   529     2    ga_22
  524   528   530     2    ga_22
  529   528   530     2    ga_23
  518   531   532     2    ga_29
  518   531   533     2    ga_18
  532   531   533     2    ga_32
  531   533   534     2    ga_31
  531   533   535     2    ga_30
  534   533   535     2    ga_17
  533   535   536     2    ga_12
  533   535   539     2    ga_12
  536   535   539     2    ga_12
  535   536   537     2    ga_14
  535   536   538     2    ga_14
  537   536   538     2    ga_14
  535   539   540     2    ga_29
  535   539   541     2    ga_18
  540   539   541     2    ga_32
  539   541   542     2    ga_31
  539   541   543     2    ga_30
  542   541   543     2    ga_17
  541   543   544     2    ga_12
  541   543   547     2    ga_12
  544   543   547     2    ga_12
  543   544   545     2    ga_14
  543   544   546     2    ga_14
  545   544   546     2    ga_14
  543   547   548     2    ga_29
  543   547   549     2    ga_18
  548   547   549     2    ga_32
  547   549   550     2    ga_31
  547   549   551     2    ga_30
  550   549   551     2    ga_17
  549   551   552     2    ga_12
  549   551   556     2    ga_12
  552   551   556     2    ga_12
  551   552   553     2    ga_14
  551   552   554     2    ga_14
  553   552   554     2    ga_14
  552   553   555     2    ga_14
  551   556   557     2    ga_29
  551   556   558     2    ga_18
  557   556   558     2    ga_32
  556   558   559     2    ga_31
  556   558   560     2    ga_30
  559   558   560     2    ga_17
  558   560   561     2    ga_12
  558   560   562     2    ga_12
  561   560   562     2    ga_12
  560   562   563     2    ga_29
  560   562   564     2    ga_18
  563   562   564     2    ga_32
  562   564   565     2    ga_31
  562   564   566     2    ga_30
  565   564   566     2    ga_17
  564   566   567     2    ga_12
  564   566   571     2    ga_12
  567   566   571     2    ga_12
  566   567   568     2    ga_14
  567   568   569     2    ga_14
  567   568   570     2    ga_14
  569   568   570     2    ga_14
  566   571   572     2    ga_29
  566   571   573     2    ga_18
  572   571   573     2    ga_32
  571   573   574     2    ga_31
  571   573   575     2    ga_30
  574   573   575     2    ga_17
  573   575   576     2    ga_12
  573   575   580     2    ga_12
  576   575   580     2    ga_12
  575   576   577     2    ga_14
  576   577   578     2    ga_14
  576   577   579     2    ga_14
  578   577   579     2    ga_14
  575   580   581     2    ga_29
  575   580   582     2    ga_18
  581   580   582     2    ga_32
  580   582   583     2    ga_31
  580   582   584     2    ga_30
  583   582   584     2    ga_17
  582   584   585     2    ga_12
  582   584   588     2    ga_12
  585   584   588     2    ga_12
  584   585   586     2    ga_14
  584   585   587     2    ga_14
  586   585   587     2    ga_14
  584   588   589     2    ga_29
  584   588   590     2    ga_18
  589   588   590     2    ga_32
  588   590   591     2    ga_31
  588   590   592     2    ga_30
  591   590   592     2    ga_17
  590   592   593     2    ga_12
  590   592   597     2    ga_12
  593   592   597     2    ga_12
  592   593   594     2    ga_14
  593   594   595     2    ga_14
  593   594   596     2    ga_14
  595   594   596     2    ga_14
  592   597   598     2    ga_29
  592   597   599     2    ga_18
  598   597   599     2    ga_32
  597   599   600     2    ga_31
  597   599   601     2    ga_30
  600   599   601     2    ga_17
  599   601   602     2    ga_12
  599   601   603     2    ga_12
  602   601   603     2    ga_12
  601   603   604     2    ga_29
  601   603   605     2    ga_18
  604   603   605     2    ga_32
  603   605   606     2    ga_31
  603   605   607     2    ga_30
  606   605   607     2    ga_17
  605   607   608     2    ga_12
  605   607   609     2    ga_12
  608   607   609     2    ga_12
  607   609   610     2    ga_29
  607   609   611     2    ga_18
  610   609   611     2    ga_32
  609   611   612     2    ga_31
  609   611   613     2    ga_30
  612   611   613     2    ga_17
  611   613   614     2    ga_12
  611   613   627     2    ga_12
  614   613   627     2    ga_12
  613   614   615     2    ga_14
  614   615   616     2    ga_26
  614   615   618     2    ga_26
  616   615   618     2    ga_26
  615   616   617     2    ga_24
  615   616   620     2    ga_26
  617   616   620     2    ga_24
  615   618   619     2    ga_24
  615   618   622     2    ga_26
  619   618   622     2    ga_24
  616   620   621     2    ga_24
  616   620   624     2    ga_26
  621   620   624     2    ga_24
  618   622   623     2    ga_24
  618   622   624     2    ga_26
  623   622   624     2    ga_24
  620   624   622     2    ga_26
  620   624   625     2    ga_26
  622   624   625     2    ga_26
  624   625   626     2    ga_11
  613   627   628     2    ga_29
  613   627   629     2    ga_18
  628   627   629     2    ga_32
  627   629   630     2    ga_31
  627   629   631     2    ga_30
  630   629   631     2    ga_17
  629   631   632     2    ga_12
  629   631   636     2    ga_12
  632   631   636     2    ga_12
  631   632   633     2    ga_12
  631   632   635     2    ga_14
  633   632   635     2    ga_14
  632   633   634     2    ga_11
  631   636   637     2    ga_29
  631   636   638     2    ga_18
  637   636   638     2    ga_32
  636   638   639     2    ga_31
  636   638   640     2    ga_30
  639   638   640     2    ga_17
  638   640   641     2    ga_12
  638   640   645     2    ga_12
  641   640   645     2    ga_12
  640   641   642     2    ga_14
  641   642   643     2    ga_14
  641   642   644     2    ga_14
  643   642   644     2    ga_14
  640   645   646     2    ga_29
  640   645   647     2    ga_18
  646   645   647     2    ga_32
  645   647   648     2    ga_31
  645   647   649     2    ga_30
  648   647   649     2    ga_17
  647   649   650     2    ga_12
  649   650   651     2    ga_29
  649   650   652     2    ga_18
  651   650   652     2    ga_32
  650   652   653     2    ga_31
  650   652   654     2    ga_30
  653   652   654     2    ga_17
  652   654   655     2    ga_12
  652   654   656     2    ga_12
  655   654   656     2    ga_12
  654   656   657     2    ga_29
  654   656   658     2    ga_18
  657   656   658     2    ga_32
  656   658   659     2    ga_31
  656   658   660     2    ga_30
  659   658   660     2    ga_17
  658   660   661     2    ga_12
  658   660   662     2    ga_12
  661   660   662     2    ga_12
  660   662   663     2    ga_29
  660   662   664     2    ga_18
  663   662   664     2    ga_32
  662   664   665     2    ga_31
  662   664   666     2    ga_30
  665   664   666     2    ga_17
  664   666   667     2    ga_12
  664   666   671     2    ga_12
  667   666   671     2    ga_12
  666   667   668     2    ga_14
  667   668   669     2    ga_15
  668   669   670     2    ga_3
  666   671   672     2    ga_29
  666   671   673     2    ga_18
  672   671   673     2    ga_32
  671   673   674     2    ga_31
  671   673   675     2    ga_30
  674   673   675     2    ga_17
  673   675   676     2    ga_12
  673   675   679     2    ga_12
  676   675   679     2    ga_12
  675   676   677     2    ga_14
  675   676   678     2    ga_14
  677   676   678     2    ga_14
  675   679   680     2    ga_29
  675   679   681     2    ga_18
  680   679   681     2    ga_32
  679   681   682     2    ga_31
  679   681   683     2    ga_30
  682   681   683     2    ga_17
  681   683   684     2    ga_12
  681   683   689     2    ga_12
  684   683   689     2    ga_12
  683   684   685     2    ga_14
  684   685   686     2    ga_14
  685   686   687     2    ga_21
  685   686   688     2    ga_21
  687   686   688     2    ga_37
  683   689   690     2    ga_29
  683   689   691     2    ga_18
  690   689   691     2    ga_32
  689   691   692     2    ga_31
  689   691   693     2    ga_30
  692   691   693     2    ga_17
  691   693   694     2    ga_12
  691   693   698     2    ga_12
  694   693   698     2    ga_12
  693   694   695     2    ga_14
  693   694   696     2    ga_14
  695   694   696     2    ga_14
  694   695   697     2    ga_14
  693   698   699     2    ga_29
  693   698   700     2    ga_18
  699   698   700     2    ga_32
  698   700   701     2    ga_31
  698   700   702     2    ga_30
  701   700   702     2    ga_17
  700   702   703     2    ga_12
  700   702   704     2    ga_12
  703   702   704     2    ga_12
  702   704   705     2    ga_29
  702   704   706     2    ga_18
  705   704   706     2    ga_32
  704   706   707     2    ga_31
  704   706   708     2    ga_30
  707   706   708     2    ga_17
  706   708   709     2    ga_12
  706   708   710     2    ga_12
  709   708   710     2    ga_12
  708   710   711     2    ga_29
  708   710   712     2    ga_18
  711   710   712     2    ga_32
  710   712   713     2    ga_31
  710   712   714     2    ga_30
  713   712   714     2    ga_17
  712   714   715     2    ga_12
  712   714   728     2    ga_12
  715   714   728     2    ga_12
  714   715   716     2    ga_14
  715   716   717     2    ga_26
  715   716   719     2    ga_26
  717   716   719     2    ga_26
  716   717   718     2    ga_24
  716   717   721     2    ga_26
  718   717   721     2    ga_24
  716   719   720     2    ga_24
  716   719   723     2    ga_26
  720   719   723     2    ga_24
  717   721   722     2    ga_24
  717   721   725     2    ga_26
  722   721   725     2    ga_24
  719   723   724     2    ga_24
  719   723   725     2    ga_26
  724   723   725     2    ga_24
  721   725   723     2    ga_26
  721   725   726     2    ga_26
  723   725   726     2    ga_26
  725   726   727     2    ga_11
  714   728   729     2    ga_29
  714   728   730     2    ga_18
  729   728   730     2    ga_32
  728   730   731     2    ga_31
  728   730   732     2    ga_30
  731   730   732     2    ga_17
  730   732   733     2    ga_12
  730   732   739     2    ga_12
  733   732   739     2    ga_12
  732   733   734     2    ga_14
  733   734   735     2    ga_29
  733   734   736     2    ga_18
  735   734   736     2    ga_32
  734   736   737     2    ga_22
  734   736   738     2    ga_22
  737   736   738     2    ga_23
  732   739   740     2    ga_29
  732   739   741     2    ga_18
  740   739   741     2    ga_32
  739   741   742     2    ga_31
  739   741   743     2    ga_30
  742   741   743     2    ga_17
  741   743   744     2    ga_12
  741   743   749     2    ga_12
  744   743   749     2    ga_12
  743   744   745     2    ga_14
  744   745   746     2    ga_14
  745   746   747     2    ga_21
  745   746   748     2    ga_21
  747   746   748     2    ga_37
  743   749   750     2    ga_29
  743   749   751     2    ga_18
  750   749   751     2    ga_32
  749   751   752     2    ga_31
  749   751   753     2    ga_30
  752   751   753     2    ga_17
  751   753   754     2    ga_12
  751   753   755     2    ga_12
  754   753   755     2    ga_12
  753   755   756     2    ga_29
  753   755   757     2    ga_18
  756   755   757     2    ga_32
  755   757   758     2    ga_31
  755   757   759     2    ga_30
  758   757   759     2    ga_17
  757   759   760     2    ga_12
  757   759   764     2    ga_12
  760   759   764     2    ga_12
  759   760   761     2    ga_14
  760   761   762     2    ga_14
  760   761   763     2    ga_14
  762   761   763     2    ga_14
  759   764   765     2    ga_29
  759   764   766     2    ga_18
  765   764   766     2    ga_32
  764   766   767     2    ga_31
  764   766   768     2    ga_30
  767   766   768     2    ga_17
  766   768   769     2    ga_12
  766   768   770     2    ga_12
  769   768   770     2    ga_12
  768   770   771     2    ga_29
  768   770   772     2    ga_18
  771   770   772     2    ga_32
  770   772   773     2    ga_31
  770   772   774     2    ga_30
  773   772   774     2    ga_17
  772   774   775     2    ga_12
  772   774   776     2    ga_12
  775   774   776     2    ga_12
  774   776   777     2    ga_29
  774   776   778     2    ga_18
  777   776   778     2    ga_32
  776   778   779     2    ga_31
  776   778   780     2    ga_30
  779   778   780     2    ga_17
  778   780   781     2    ga_12
  778   780   782     2    ga_12
  781   780   782     2    ga_12
  780   782   783     2    ga_29
  780   782   784     2    ga_18
  783   782   784     2    ga_32
  782   784   785     2    ga_31
  782   784   786     2    ga_30
  785   784   786     2    ga_17
  784   786   787     2    ga_12
  786   787   788     2    ga_29
  786   787   789     2    ga_18
  788   787   789     2    ga_32
  787   789   790     2    ga_31
  787   789   791     2    ga_30
  790   789   791     2    ga_17
  789   791   792     2    ga_12
  789   791   796     2    ga_12
  792   791   796     2    ga_12
  791   792   793     2    ga_14
  792   793   794     2    ga_14
  792   793   795     2    ga_14
  794   793   795     2    ga_14
  791   796   797     2    ga_29
  791   796   798     2    ga_18
  797   796   798     2    ga_32
  796   798   799     2    ga_31
  796   798   800     2    ga_30
  799   798   800     2    ga_17
  798   800   801     2    ga_12
  798   800   802     2    ga_12
  801   800   802     2    ga_12
  800   802   803     2    ga_29
  800   802   804     2    ga_18
  803   802   804     2    ga_32
  802   804   805     2    ga_31
  802   804   806     2    ga_30
  805   804   806     2    ga_17
  804   806   807     2    ga_12
  804   806   808     2    ga_12
  807   806   808     2    ga_12
  806   808   809     2    ga_29
  806   808   810     2    ga_18
  809   808   810     2    ga_32
  808   810   811     2    ga_31
  808   810   812     2    ga_30
  811   810   812     2    ga_17
  810   812   813     2    ga_12
  810   812   826     2    ga_12
  813   812   826     2    ga_12
  812   813   814     2    ga_14
  813   814   815     2    ga_26
  813   814   817     2    ga_26
  815   814   817     2    ga_26
  814   815   816     2    ga_24
  814   815   819     2    ga_26
  816   815   819     2    ga_24
  814   817   818     2    ga_24
  814   817   821     2    ga_26
  818   817   821     2    ga_24
  815   819   820     2    ga_24
  815   819   823     2    ga_26
  820   819   823     2    ga_24
  817   821   822     2    ga_24
  817   821   823     2    ga_26
  822   821   823     2    ga_24
  819   823   821     2    ga_26
  819   823   824     2    ga_26
  821   823   824     2    ga_26
  823   824   825     2    ga_11
  812   826   827     2    ga_29
  812   826   828     2    ga_18
  827   826   828     2    ga_32
  826   828   829     2    ga_31
  826   828   830     2    ga_30
  829   828   830     2    ga_17
  828   830   831     2    ga_12
  828   830   835     2    ga_12
  831   830   835     2    ga_12
  830   831   832     2    ga_14
  831   832   833     2    ga_14
  831   832   834     2    ga_14
  833   832   834     2    ga_14
  830   835   836     2    ga_29
  830   835   837     2    ga_18
  836   835   837     2    ga_32
  835   837   838     2    ga_31
  835   837   839     2    ga_30
  838   837   839     2    ga_17
  837   839   840     2    ga_12
  837   839   841     2    ga_12
  840   839   841     2    ga_12
  839   841   842     2    ga_29
  839   841   843     2    ga_18
  842   841   843     2    ga_32
  841   843   844     2    ga_31
  841   843   845     2    ga_30
  844   843   845     2    ga_17
  843   845   846     2    ga_12
  843   845   847     2    ga_12
  846   845   847     2    ga_12
  845   847   848     2    ga_29
  845   847   849     2    ga_18
  848   847   849     2    ga_32
  847   849   850     2    ga_31
  847   849   851     2    ga_30
  850   849   851     2    ga_17
  849   851   852     2    ga_12
  849   851   853     2    ga_12
  852   851   853     2    ga_12
  851   853   854     2    ga_29
  851   853   855     2    ga_18
  854   853   855     2    ga_32
  853   855   856     2    ga_31
  853   855   857     2    ga_30
  856   855   857     2    ga_17
  855   857   858     2    ga_12
  857   858   859     2    ga_29
  857   858   860     2    ga_18
  859   858   860     2    ga_32
  858   860   861     2    ga_31
  858   860   862     2    ga_30
  861   860   862     2    ga_17
  860   862   863     2    ga_12
  860   862   867     2    ga_12
  863   862   867     2    ga_12
  862   863   864     2    ga_14
  863   864   865     2    ga_14
  863   864   866     2    ga_14
  865   864   866     2    ga_14
  862   867   868     2    ga_29
  862   867   869     2    ga_18
  868   867   869     2    ga_32
  867   869   870     2    ga_31
  867   869   871     2    ga_30
  870   869   871     2    ga_17
  869   871   872     2    ga_12
  869   871   875     2    ga_12
  872   871   875     2    ga_12
  871   872   873     2    ga_14
  871   872   874     2    ga_14
  873   872   874     2    ga_14
  871   875   876     2    ga_29
  871   875   877     2    ga_18
  876   875   877     2    ga_32
  875   877   878     2    ga_31
  875   877   879     2    ga_30
  878   877   879     2    ga_17
  877   879   880     2    ga_12
  879   880   881     2    ga_29
  879   880   882     2    ga_18
  881   880   882     2    ga_32
  880   882   883     2    ga_31
  880   882   884     2    ga_30
  883   882   884     2    ga_17
  882   884   885     2    ga_12
  882   884   888     2    ga_12
  885   884   888     2    ga_12
  884   885   886     2    ga_14
  884   885   887     2    ga_14
  886   885   887     2    ga_14
  884   888   889     2    ga_29
  884   888   890     2    ga_18
  889   888   890     2    ga_32
  888   890   891     2    ga_31
  888   890   892     2    ga_30
  891   890   892     2    ga_17
  890   892   893     2    ga_12
  890   892   894     2    ga_12
  893   892   894     2    ga_12
  892   894   895     2    ga_29
  892   894   896     2    ga_18
  895   894   896     2    ga_32
  894   896   897     2    ga_31
  894   896   898     2    ga_30
  897   896   898     2    ga_17
  896   898   899     2    ga_12
  896   898   900     2    ga_12
  899   898   900     2    ga_12
  898   900   901     2    ga_29
  898   900   902     2    ga_18
  901   900   902     2    ga_32
  900   902   903     2    ga_31
  900   902   904     2    ga_30
  903   902   904     2    ga_17
  902   904   905     2    ga_12
  902   904   918     2    ga_12
  905   904   918     2    ga_12
  904   905   906     2    ga_14
  905   906   907     2    ga_26
  905   906   909     2    ga_26
  907   906   909     2    ga_26
  906   907   908     2    ga_24
  906   907   911     2    ga_26
  908   907   911     2    ga_24
  906   909   910     2    ga_24
  906   909   913     2    ga_26
  910   909   913     2    ga_24
  907   911   912     2    ga_24
  907   911   915     2    ga_26
  912   911   915     2    ga_24
  909   913   914     2    ga_24
  909   913   915     2    ga_26
  914   913   915     2    ga_24
  911   915   913     2    ga_26
  911   915   916     2    ga_26
  913   915   916     2    ga_26
  915   916   917     2    ga_11
  904   918   919     2    ga_29
  904   918   920     2    ga_18
  919   918   920     2    ga_32
  918   920   921     2    ga_31
  918   920   922     2    ga_30
  921   920   922     2    ga_17
  920   922   923     2    ga_12
  920   922   924     2    ga_12
  923   922   924     2    ga_12
  922   924   925     2    ga_29
  922   924   926     2    ga_18
  925   924   926     2    ga_32
  924   926   927     2    ga_31
  924   926   928     2    ga_30
  927   926   928     2    ga_17
  926   928   929     2    ga_12
  926   928   930     2    ga_12
  929   928   930     2    ga_12
  928   930   931     2    ga_29
  928   930   932     2    ga_18
  931   930   932     2    ga_32
  930   932   933     2    ga_31
  930   932   934     2    ga_30
  933   932   934     2    ga_17
  932   934   935     2    ga_12
  932   934   936     2    ga_12
  935   934   936     2    ga_12
  934   936   937     2    ga_29
  934   936   938     2    ga_18
  937   936   938     2    ga_32
  936   938   939     2    ga_31
  936   938   940     2    ga_30
  939   938   940     2    ga_17
  938   940   941     2    ga_12
  940   941   942     2    ga_29
  940   941   943     2    ga_18
  942   941   943     2    ga_32
  941   943   944     2    ga_31
  941   943   945     2    ga_30
  944   943   945     2    ga_17
  943   945   946     2    ga_12
  943   945   950     2    ga_12
  946   945   950     2    ga_12
  945   946   947     2    ga_14
  946   947   948     2    ga_14
  946   947   949     2    ga_14
  948   947   949     2    ga_14
  945   950   951     2    ga_29
  945   950   952     2    ga_18
  951   950   952     2    ga_32
  950   952   953     2    ga_31
  950   952   954     2    ga_30
  953   952   954     2    ga_17
  952   954   955     2    ga_12
  952   954   958     2    ga_12
  955   954   958     2    ga_12
  954   955   956     2    ga_14
  954   955   957     2    ga_14
  956   955   957     2    ga_14
  954   958   959     2    ga_29
  954   958   960     2    ga_18
  959   958   960     2    ga_32
  958   960   961     2    ga_31
  958   960   962     2    ga_30
  961   960   962     2    ga_17
  960   962   963     2    ga_12
  962   963   964     2    ga_29
  962   963   965     2    ga_18
  964   963   965     2    ga_32
  963   965   966     2    ga_31
  963   965   967     2    ga_30
  966   965   967     2    ga_17
  965   967   968     2    ga_12
  965   967   971     2    ga_12
  968   967   971     2    ga_12
  967   968   969     2    ga_14
  967   968   970     2    ga_14
  969   968   970     2    ga_14
  967   971   972     2    ga_29
  967   971   973     2    ga_18
  972   971   973     2    ga_32
  971   973   974     2    ga_31
  971   973   975     2    ga_30
  974   973   975     2    ga_17
  973   975   976     2    ga_12
  973   975   980     2    ga_12
  976   975   980     2    ga_12
  975   976   977     2    ga_14
  976   977   978     2    ga_14
  976   977   979     2    ga_14
  978   977   979     2    ga_14
  975   980   981     2    ga_29
  975   980   982     2    ga_18
  981   980   982     2    ga_32
  980   982   983     2    ga_31
  980   982   984     2    ga_30
  983   982   984     2    ga_17
  982   984   985     2    ga_12
  982   984   986     2    ga_12
  985   984   986     2    ga_12
  984   986   987     2    ga_29
  984   986   988     2    ga_18
  987   986   988     2    ga_32
  986   988   989     2    ga_31
  986   988   990     2    ga_30
  989   988   990     2    ga_17
  988   990   991     2    ga_12
  988   990   992     2    ga_12
  991   990   992     2    ga_12
  990   992   993     2    ga_29
  990   992   994     2    ga_18
  993   992   994     2    ga_32
  992   994   995     2    ga_31
  992   994   996     2    ga_30
  995   994   996     2    ga_17
  994   996   997     2    ga_12
  994   996  1010     2    ga_12
  997   996  1010     2    ga_12
  996   997   998     2    ga_14
  997   998   999     2    ga_26
  997   998  1001     2    ga_26
  999   998  1001     2    ga_26
  998   999  1000     2    ga_24
  998   999  1003     2    ga_26
 1000   999  1003     2    ga_24
  998  1001  1002     2    ga_24
  998  1001  1005     2    ga_26
 1002  1001  1005     2    ga_24
  999  1003  1004     2    ga_24
  999  1003  1007     2    ga_26
 1004  1003  1007     2    ga_24
 1001  1005  1006     2    ga_24
 1001  1005  1007     2    ga_26
 1006  1005  1007     2    ga_24
 1003  1007  1005     2    ga_26
 1003  1007  1008     2    ga_26
 1005  1007  1008     2    ga_26
 1007  1008  1009     2    ga_11
  996  1010  1011     2    ga_29
  996  1010  1012     2    ga_18
 1011  1010  1012     2    ga_32
 1010  1012  1013     2    ga_31
 1010  1012  1014     2    ga_30
 1013  1012  1014     2    ga_17
 1012  1014  1015     2    ga_12
 1012  1014  1018     2    ga_12
 1015  1014  1018     2    ga_12
 1014  1015  1016     2    ga_12
 1015  1016  1017     2    ga_11
 1014  1018  1019     2    ga_29
 1014  1018  1020     2    ga_18
 1019  1018  1020     2    ga_32
 1018  1020  1021     2    ga_31
 1018  1020  1022     2    ga_30
 1021  1020  1022     2    ga_17
 1020  1022  1023     2    ga_12
 1020  1022  1028     2    ga_12
 1023  1022  1028     2    ga_12
 1022  1023  1024     2    ga_14
 1023  1024  1025     2    ga_14
 1024  1025  1026     2    ga_21
 1024  1025  1027     2    ga_21
 1026  1025  1027     2    ga_37
 1022  1028  1029     2    ga_29
 1022  1028  1030     2    ga_18
 1029  1028  1030     2    ga_32
 1028  1030  1031     2    ga_31
 1028  1030  1032     2    ga_30
 1031  1030  1032     2    ga_17
 1030  1032  1033     2    ga_12
 1030  1032  1040     2    ga_12
 1033  1032  1040     2    ga_12
 1032  1033  1034     2    ga_14
 1033  1034  1035     2    ga_14
 1034  1035  1036     2    ga_29
 1034  1035  1037     2    ga_18
 1036  1035  1037     2    ga_32
 1035  1037  1038     2    ga_22
 1035  1037  1039     2    ga_22
 1038  1037  1039     2    ga_23
 1032  1040  1041     2    ga_29
 1032  1040  1042     2    ga_18
 1041  1040  1042     2    ga_32
 1040  1042  1043     2    ga_31
 1040  1042  1044     2    ga_30
 1043  1042  1044     2    ga_17
 1042  1044  1045     2    ga_12
 1044  1045  1046     2    ga_29
 1044  1045  1047     2    ga_18
 1046  1045  1047     2    ga_32
 1045  1047  1048     2    ga_31
 1045  1047  1049     2    ga_30
 1048  1047  1049     2    ga_17
 1047  1049  1050     2    ga_12
 1047  1049  1055     2    ga_12
 1050  1049  1055     2    ga_12
 1049  1050  1051     2    ga_14
 1050  1051  1052     2    ga_14
 1051  1052  1053     2    ga_21
 1051  1052  1054     2    ga_21
 1053  1052  1054     2    ga_37
 1049  1055  1056     2    ga_29
 1049  1055  1057     2    ga_18
 1056  1055  1057     2    ga_32
 1055  1057  1058     2    ga_31
 1055  1057  1059     2    ga_30
 1058  1057  1059     2    ga_17
 1057  1059  1060     2    ga_12
 1057  1059  1072     2    ga_12
 1060  1059  1072     2    ga_12
 1059  1060  1061     2    ga_14
 1060  1061  1062     2    ga_26
 1060  1061  1064     2    ga_26
 1062  1061  1064     2    ga_26
 1061  1062  1063     2    ga_24
 1061  1062  1066     2    ga_26
 1063  1062  1066     2    ga_24
 1061  1064  1065     2    ga_24
 1061  1064  1068     2    ga_26
 1065  1064  1068     2    ga_24
 1062  1066  1067     2    ga_24
 1062  1066  1070     2    ga_26
 1067  1066  1070     2    ga_24
 1064  1068  1069     2    ga_24
 1064  1068  1070     2    ga_26
 1069  1068  1070     2    ga_24
 1066  1070  1068     2    ga_26
 1066  1070  1071     2    ga_24
 1068  1070  1071     2    ga_24
 1059  1072  1073     2    ga_29
 1059  1072  1074     2    ga_18
 1073  1072  1074     2    ga_32
 1072  1074  1075     2    ga_31
 1072  1074  1076     2    ga_30
 1075  1074  1076     2    ga_17
 1074  1076  1077     2    ga_12
 1074  1076  1085     2    ga_12
 1077  1076  1085     2    ga_12
 1076  1077  1078     2    ga_14
 1077  1078  1079     2    ga_14
 1078  1079  1080     2    ga_14
 1079  1080  1081     2    ga_14
 1080  1081  1082     2    ga_10
 1080  1081  1083     2    ga_10
 1080  1081  1084     2    ga_10
 1082  1081  1083     2    ga_9
 1082  1081  1084     2    ga_9
 1083  1081  1084     2    ga_9
 1076  1085  1086     2    ga_29
 1076  1085  1087     2    ga_18
 1086  1085  1087     2    ga_32
 1085  1087  1088     2    ga_31
 1085  1087  1089     2    ga_30
 1088  1087  1089     2    ga_17
 1087  1089  1090     2    ga_12
 1087  1089  1094     2    ga_12
 1090  1089  1094     2    ga_12
 1089  1090  1091     2    ga_14
 1090  1091  1092     2    ga_14
 1090  1091  1093     2    ga_14
 1092  1091  1093     2    ga_14
 1089  1094  1095     2    ga_29
 1089  1094  1096     2    ga_18
 1095  1094  1096     2    ga_32
 1094  1096  1097     2    ga_31
 1094  1096  1098     2    ga_30
 1097  1096  1098     2    ga_17
 1096  1098  1099     2    ga_12
 1096  1098  1103     2    ga_12
 1099  1098  1103     2    ga_12
 1098  1099  1100     2    ga_14
 1099  1100  1101     2    ga_14
 1099  1100  1102     2    ga_14
 1101  1100  1102     2    ga_14
 1098  1103  1104     2    ga_29
 1098  1103  1105     2    ga_18
 1104  1103  1105     2    ga_32
 1103  1105  1106     2    ga_31
 1103  1105  1107     2    ga_30
 1106  1105  1107     2    ga_17
 1105  1107  1108     2    ga_12
 1105  1107  1109     2    ga_12
 1108  1107  1109     2    ga_12
 1107  1109  1110     2    ga_29
 1107  1109  1111     2    ga_18
 1110  1109  1111     2    ga_32
 1109  1111  1112     2    ga_31
 1109  1111  1113     2    ga_30
 1112  1111  1113     2    ga_17
 1111  1113  1114     2    ga_12
 1111  1113  1115     2    ga_12
 1114  1113  1115     2    ga_12
 1113  1115  1116     2    ga_29
 1113  1115  1117     2    ga_18
 1116  1115  1117     2    ga_32
 1115  1117  1118     2    ga_31
 1115  1117  1119     2    ga_30
 1118  1117  1119     2    ga_17
 1117  1119  1120     2    ga_12
 1117  1119  1133     2    ga_12
 1120  1119  1133     2    ga_12
 1119  1120  1121     2    ga_14
 1120  1121  1122     2    ga_26
 1120  1121  1124     2    ga_26
 1122  1121  1124     2    ga_26
 1121  1122  1123     2    ga_24
 1121  1122  1126     2    ga_26
 1123  1122  1126     2    ga_24
 1121  1124  1125     2    ga_24
 1121  1124  1128     2    ga_26
 1125  1124  1128     2    ga_24
 1122  1126  1127     2    ga_24
 1122  1126  1130     2    ga_26
 1127  1126  1130     2    ga_24
 1124  1128  1129     2    ga_24
 1124  1128  1130     2    ga_26
 1129  1128  1130     2    ga_24
 1126  1130  1128     2    ga_26
 1126  1130  1131     2    ga_26
 1128  1130  1131     2    ga_26
 1130  1131  1132     2    ga_11
 1119  1133  1134     2    ga_29
 1119  1133  1135     2    ga_18
 1134  1133  1135     2    ga_32
 1133  1135  1136     2    ga_31
 1133  1135  1137     2    ga_30
 1136  1135  1137     2    ga_17
 1135  1137  1138     2    ga_12
 1137  1138  1139     2    ga_29
 1137  1138  1140     2    ga_18
 1139  1138  1140     2    ga_32
 1138  1140  1141     2    ga_31
 1138  1140  1142     2    ga_30
 1141  1140  1142     2    ga_17
 1140  1142  1143     2    ga_12
 1142  1143  1144     2    ga_29
 1142  1143  1145     2    ga_18
 1144  1143  1145     2    ga_32
 1143  1145  1146     2    ga_31
 1143  1145  1147     2    ga_30
 1146  1145  1147     2    ga_17
 1145  1147  1148     2    ga_12
 1145  1147  1153     2    ga_12
 1148  1147  1153     2    ga_12
 1147  1148  1149     2    ga_14
 1148  1149  1150     2    ga_14
 1149  1150  1151     2    ga_21
 1149  1150  1152     2    ga_21
 1151  1150  1152     2    ga_37
 1147  1153  1154     2    ga_29
 1147  1153  1155     2    ga_18
 1154  1153  1155     2    ga_32
 1153  1155  1156     2    ga_31
 1153  1155  1157     2    ga_30
 1156  1155  1157     2    ga_17
 1155  1157  1158     2    ga_12
 1155  1157  1162     2    ga_12
 1158  1157  1162     2    ga_12
 1157  1158  1159     2    ga_14
 1157  1158  1160     2    ga_14
 1159  1158  1160     2    ga_14
 1158  1159  1161     2    ga_14
 1157  1162  1163     2    ga_29
 1157  1162  1164     2    ga_18
 1163  1162  1164     2    ga_32
 1162  1164  1165     2    ga_31
 1162  1164  1166     2    ga_30
 1165  1164  1166     2    ga_17
 1164  1166  1167     2    ga_12
 1166  1167  1168     2    ga_29
 1166  1167  1169     2    ga_18
 1168  1167  1169     2    ga_32
 1167  1169  1170     2    ga_31
 1167  1169  1171     2    ga_30
 1170  1169  1171     2    ga_17
 1169  1171  1172     2    ga_12
 1169  1171  1173     2    ga_12
 1172  1171  1173     2    ga_12
 1171  1173  1174     2    ga_29
 1171  1173  1175     2    ga_18
 1174  1173  1175     2    ga_32
 1173  1175  1176     2    ga_31
 1173  1175  1177     2    ga_30
 1176  1175  1177     2    ga_17
 1175  1177  1178     2    ga_12
 1175  1177  1181     2    ga_12
 1178  1177  1181     2    ga_12
 1177  1178  1179     2    ga_14
 1177  1178  1180     2    ga_14
 1179  1178  1180     2    ga_14
 1177  1181  1182     2    ga_29
 1177  1181  1183     2    ga_18
 1182  1181  1183     2    ga_32
 1181  1183  1184     2    ga_31
 1181  1183  1185     2    ga_30
 1184  1183  1185     2    ga_17
 1183  1185  1186     2    ga_12
 1183  1185  1187     2    ga_12
 1186  1185  1187     2    ga_12
 1185  1187  1188     2    ga_29
 1185  1187  1189     2    ga_18
 1188  1187  1189     2    ga_32
 1187  1189  1190     2    ga_31
 1187  1189  1191     2    ga_30
 1190  1189  1191     2    ga_17
 1189  1191  1192     2    ga_12
 1189  1191  1196     2    ga_12
 1192  1191  1196     2    ga_12
 1191  1192  1193     2    ga_14
 1192  1193  1194     2    ga_14
 1192  1193  1195     2    ga_14
 1194  1193  1195     2    ga_14
 1191  1196  1197     2    ga_29
 1191  1196  1198     2    ga_18
 1197  1196  1198     2    ga_32
 1196  1198  1199     2    ga_31
 1196  1198  1200     2    ga_30
 1199  1198  1200     2    ga_17
 1198  1200  1201     2    ga_12
 1198  1200  1202     2    ga_12
 1201  1200  1202     2    ga_12
 1200  1202  1203     2    ga_29
 1200  1202  1204     2    ga_18
 1203  1202  1204     2    ga_32
 1202  1204  1205     2    ga_31
 1202  1204  1206     2    ga_30
 1205  1204  1206     2    ga_17
 1204  1206  1207     2    ga_12
 1204  1206  1208     2    ga_12
 1207  1206  1208     2    ga_12
 1206  1208  1209     2    ga_29
 1206  1208  1210     2    ga_18
 1209  1208  1210     2    ga_32
 1208  1210  1211     2    ga_31
 1208  1210  1212     2    ga_30
 1211  1210  1212     2    ga_17
 1210  1212  1213     2    ga_12
 1210  1212  1226     2    ga_12
 1213  1212  1226     2    ga_12
 1212  1213  1214     2    ga_14
 1213  1214  1215     2    ga_26
 1213  1214  1217     2    ga_26
 1215  1214  1217     2    ga_26
 1214  1215  1216     2    ga_24
 1214  1215  1219     2    ga_26
 1216  1215  1219     2    ga_24
 1214  1217  1218     2    ga_24
 1214  1217  1221     2    ga_26
 1218  1217  1221     2    ga_24
 1215  1219  1220     2    ga_24
 1215  1219  1223     2    ga_26
 1220  1219  1223     2    ga_24
 1217  1221  1222     2    ga_24
 1217  1221  1223     2    ga_26
 1222  1221  1223     2    ga_24
 1219  1223  1221     2    ga_26
 1219  1223  1224     2    ga_26
 1221  1223  1224     2    ga_26
 1223  1224  1225     2    ga_11
 1212  1226  1227     2    ga_29
 1212  1226  1228     2    ga_18
 1227  1226  1228     2    ga_32
 1226  1228  1229     2    ga_31
 1226  1228  1230     2    ga_30
 1229  1228  1230     2    ga_17
 1228  1230  1231     2    ga_12
 1228  1230  1237     2    ga_12
 1231  1230  1237     2    ga_12
 1230  1231  1232     2    ga_14
 1231  1232  1233     2    ga_29
 1231  1232  1234     2    ga_18
 1233  1232  1234     2    ga_32
 1232  1234  1235     2    ga_22
 1232  1234  1236     2    ga_22
 1235  1234  1236     2    ga_23
 1230  1237  1238     2    ga_29
 1230  1237  1239     2    ga_18
 1238  1237  1239     2    ga_32
 1237  1239  1240     2    ga_31
 1237  1239  1241     2    ga_30
 1240  1239  1241     2    ga_17
 1239  1241  1242     2    ga_12
 1239  1241  1254     2    ga_12
 1242  1241  1254     2    ga_12
 1241  1242  1243     2    ga_14
 1242  1243  1244     2    ga_14
 1243  1244  1245     2    ga_12
 1244  1245  1246     2    ga_19
 1244  1245  1247     2    ga_32
 1246  1245  1247     2    ga_22
 1245  1247  1248     2    ga_27
 1245  1247  1251     2    ga_27
 1248  1247  1251     2    ga_27
 1247  1248  1249     2    ga_22
 1247  1248  1250     2    ga_22
 1249  1248  1250     2    ga_23
 1247  1251  1252     2    ga_22
 1247  1251  1253     2    ga_22
 1252  1251  1253     2    ga_23
 1241  1254  1255     2    ga_29
 1241  1254  1256     2    ga_18
 1255  1254  1256     2    ga_32
 1254  1256  1257     2    ga_31
 1254  1256  1258     2    ga_30
 1257  1256  1258     2    ga_17
 1256  1258  1259     2    ga_12
 1256  1258  1265     2    ga_12
 1259  1258  1265     2    ga_12
 1258  1259  1260     2    ga_14
 1259  1260  1261     2    ga_29
 1259  1260  1262     2    ga_18
 1261  1260  1262     2    ga_32
 1260  1262  1263     2    ga_22
 1260  1262  1264     2    ga_22
 1263  1262  1264     2    ga_23
 1258  1265  1266     2    ga_29
 1258  1265  1267     2    ga_18
 1266  1265  1267     2    ga_32
 1265  1267  1268     2    ga_31
 1265  1267  1269     2    ga_30
 1268  1267  1269     2    ga_17
 1267  1269  1270     2    ga_12
 1269  1270  1271     2    ga_29
 1269  1270  1272     2    ga_18
 1271  1270  1272     2    ga_32
 1270  1272  1273     2    ga_31
 1270  1272  1274     2    ga_30
 1273  1272  1274     2    ga_17
 1272  1274  1275     2    ga_12
 1272  1274  1280     2    ga_12
 1275  1274  1280     2    ga_12
 1274  1275  1276     2    ga_14
 1275  1276  1277     2    ga_14
 1276  1277  1278     2    ga_21
 1276  1277  1279     2    ga_21
 1278  1277  1279     2    ga_37
 1274  1280  1281     2    ga_29
 1274  1280  1282     2    ga_18
 1281  1280  1282     2    ga_32
 1280  1282  1283     2    ga_31
 1280  1282  1284     2    ga_30
 1283  1282  1284     2    ga_17
 1282  1284  1285     2    ga_12
 1282  1284  1288     2    ga_12
 1285  1284  1288     2    ga_12
 1284  1285  1286     2    ga_14
 1284  1285  1287     2    ga_14
 1286  1285  1287     2    ga_14
 1284  1288  1289     2    ga_29
 1284  1288  1290     2    ga_18
 1289  1288  1290     2    ga_32
 1288  1290  1291     2    ga_31
 1288  1290  1292     2    ga_30
 1291  1290  1292     2    ga_17
 1290  1292  1293     2    ga_12
 1290  1292  1297     2    ga_12
 1293  1292  1297     2    ga_12
 1292  1293  1294     2    ga_14
 1292  1293  1295     2    ga_14
 1294  1293  1295     2    ga_14
 1293  1294  1296     2    ga_14
 1292  1297  1298     2    ga_29
 1292  1297  1299     2    ga_18
 1298  1297  1299     2    ga_32
 1297  1299  1300     2    ga_31
 1297  1299  1301     2    ga_30
 1300  1299  1301     2    ga_17
 1299  1301  1302     2    ga_12
 1301  1302  1303     2    ga_29
 1301  1302  1304     2    ga_18
 1303  1302  1304     2    ga_32
 1302  1304  1305     2    ga_31
 1302  1304  1306     2    ga_30
 1305  1304  1306     2    ga_17
 1304  1306  1307     2    ga_12
 1304  1306  1311     2    ga_12
 1307  1306  1311     2    ga_12
 1306  1307  1308     2    ga_14
 1307  1308  1309     2    ga_14
 1307  1308  1310     2    ga_14
 1309  1308  1310     2    ga_14
 1306  1311  1312     2    ga_29
 1306  1311  1313     2    ga_18
 1312  1311  1313     2    ga_32
 1311  1313  1314     2    ga_31
 1311  1313  1315     2    ga_30
 1314  1313  1315     2    ga_17
 1313  1315  1316     2    ga_12
 1313  1315  1317     2    ga_12
 1316  1315  1317     2    ga_12
 1315  1317  1318     2    ga_29
 1315  1317  1319     2    ga_18
 1318  1317  1319     2    ga_32
 1317  1319  1320     2    ga_31
 1317  1319  1321     2    ga_30
 1320  1319  1321     2    ga_17
 1319  1321  1322     2    ga_12
 1319  1321  1323     2    ga_12
 1322  1321  1323     2    ga_12
 1321  1323  1324     2    ga_29
 1321  1323  1325     2    ga_18
 1324  1323  1325     2    ga_32
 1323  1325  1326     2    ga_31
 1323  1325  1327     2    ga_30
 1326  1325  1327     2    ga_17
 1325  1327  1328     2    ga_12
 1325  1327  1341     2    ga_12
 1328  1327  1341     2    ga_12
 1327  1328  1329     2    ga_14
 1328  1329  1330     2    ga_26
 1328  1329  1332     2    ga_26
 1330  1329  1332     2    ga_26
 1329  1330  1331     2    ga_24
 1329  1330  1334     2    ga_26
 1331  1330  1334     2    ga_24
 1329  1332  1333     2    ga_24
 1329  1332  1336     2    ga_26
 1333  1332  1336     2    ga_24
 1330  1334  1335     2    ga_24
 1330  1334  1338     2    ga_26
 1335  1334  1338     2    ga_24
 1332  1336  1337     2    ga_24
 1332  1336  1338     2    ga_26
 1337  1336  1338     2    ga_24
 1334  1338  1336     2    ga_26
 1334  1338  1339     2    ga_26
 1336  1338  1339     2    ga_26
 1338  1339  1340     2    ga_11
 1327  1341  1342     2    ga_29
 1327  1341  1343     2    ga_18
 1342  1341  1343     2    ga_32
 1341  1343  1344     2    ga_31
 1341  1343  1345     2    ga_30
 1344  1343  1345     2    ga_17
 1343  1345  1346     2    ga_12
 1343  1345  1359     2    ga_12
 1346  1345  1359     2    ga_12
 1345  1346  1347     2    ga_14
 1346  1347  1348     2    ga_26
 1346  1347  1350     2    ga_26
 1348  1347  1350     2    ga_26
 1347  1348  1349     2    ga_24
 1347  1348  1352     2    ga_26
 1349  1348  1352     2    ga_24
 1347  1350  1351     2    ga_24
 1347  1350  1354     2    ga_26
 1351  1350  1354     2    ga_24
 1348  1352  1353     2    ga_24
 1348  1352  1356     2    ga_26
 1353  1352  1356     2    ga_24
 1350  1354  1355     2    ga_24
 1350  1354  1356     2    ga_26
 1355  1354  1356     2    ga_24
 1352  1356  1354     2    ga_26
 1352  1356  1357     2    ga_26
 1354  1356  1357     2    ga_26
 1356  1357  1358     2    ga_11
 1345  1359  1360     2    ga_29
 1345  1359  1361     2    ga_18
 1360  1359  1361     2    ga_32
 1359  1361  1362     2    ga_31
 1359  1361  1363     2    ga_30
 1362  1361  1363     2    ga_17
 1361  1363  1364     2    ga_12
 1361  1363  1368     2    ga_12
 1364  1363  1368     2    ga_12
 1363  1364  1365     2    ga_14
 1363  1364  1366     2    ga_14
 1365  1364  1366     2    ga_14
 1364  1365  1367     2    ga_14
 1363  1368  1369     2    ga_29
 1363  1368  1370     2    ga_18
 1369  1368  1370     2    ga_32
 1368  1370  1371     2    ga_31
 1368  1370  1372     2    ga_30
 1371  1370  1372     2    ga_17
 1370  1372  1373     2    ga_12
 1370  1372  1377     2    ga_12
 1373  1372  1377     2    ga_12
 1372  1373  1374     2    ga_14
 1373  1374  1375     2    ga_15
 1374  1375  1376     2    ga_3
 1372  1377  1378     2    ga_29
 1372  1377  1379     2    ga_18
 1378  1377  1379     2    ga_32
 1377  1379  1380     2    ga_31
 1377  1379  1381     2    ga_30
 1380  1379  1381     2    ga_17
 1379  1381  1382     2    ga_12
 1379  1381  1386     2    ga_12
 1382  1381  1386     2    ga_12
 1381  1382  1383     2    ga_14
 1382  1383  1384     2    ga_14
 1382  1383  1385     2    ga_14
 1384  1383  1385     2    ga_14
 1381  1386  1387     2    ga_29
 1381  1386  1388     2    ga_18
 1387  1386  1388     2    ga_32
 1386  1388  1389     2    ga_31
 1386  1388  1390     2    ga_30
 1389  1388  1390     2    ga_17
 1388  1390  1391     2    ga_12
 1388  1390  1395     2    ga_12
 1391  1390  1395     2    ga_12
 1390  1391  1392     2    ga_14
 1390  1391  1393     2    ga_14
 1392  1391  1393     2    ga_14
 1391  1392  1394     2    ga_14
 1390  1395  1396     2    ga_29
 1390  1395  1397     2    ga_18
 1396  1395  1397     2    ga_32
 1395  1397  1398     2    ga_31
 1395  1397  1399     2    ga_30
 1398  1397  1399     2    ga_17
 1397  1399  1400     2    ga_12
 1397  1399  1412     2    ga_12
 1400  1399  1412     2    ga_12
 1399  1400  1401     2    ga_14
 1400  1401  1402     2    ga_26
 1400  1401  1404     2    ga_26
 1402  1401  1404     2    ga_26
 1401  1402  1403     2    ga_24
 1401  1402  1406     2    ga_26
 1403  1402  1406     2    ga_24
 1401  1404  1405     2    ga_24
 1401  1404  1408     2    ga_26
 1405  1404  1408     2    ga_24
 1402  1406  1407     2    ga_24
 1402  1406  1410     2    ga_26
 1407  1406  1410     2    ga_24
 1404  1408  1409     2    ga_24
 1404  1408  1410     2    ga_26
 1409  1408  1410     2    ga_24
 1406  1410  1408     2    ga_26
 1406  1410  1411     2    ga_24
 1408  1410  1411     2    ga_24
 1399  1412  1413     2    ga_29
 1399  1412  1414     2    ga_18
 1413  1412  1414     2    ga_32
 1412  1414  1415     2    ga_31
 1412  1414  1416     2    ga_30
 1415  1414  1416     2    ga_17
 1414  1416  1417     2    ga_12
 1414  1416  1429     2    ga_12
 1417  1416  1429     2    ga_12
 1416  1417  1418     2    ga_14
 1417  1418  1419     2    ga_26
 1417  1418  1421     2    ga_26
 1419  1418  1421     2    ga_26
 1418  1419  1420     2    ga_24
 1418  1419  1423     2    ga_26
 1420  1419  1423     2    ga_24
 1418  1421  1422     2    ga_24
 1418  1421  1425     2    ga_26
 1422  1421  1425     2    ga_24
 1419  1423  1424     2    ga_24
 1419  1423  1427     2    ga_26
 1424  1423  1427     2    ga_24
 1421  1425  1426     2    ga_24
 1421  1425  1427     2    ga_26
 1426  1425  1427     2    ga_24
 1423  1427  1425     2    ga_26
 1423  1427  1428     2    ga_24
 1425  1427  1428     2    ga_24
 1416  1429  1430     2    ga_29
 1416  1429  1431     2    ga_18
 1430  1429  1431     2    ga_32
 1429  1431  1432     2    ga_31
 1429  1431  1433     2    ga_30
 1432  1431  1433     2    ga_17
 1431  1433  1434     2    ga_12
 1431  1433  1437     2    ga_12
 1434  1433  1437     2    ga_12
 1433  1434  1435     2    ga_14
 1433  1434  1436     2    ga_14
 1435  1434  1436     2    ga_14
 1433  1437  1438     2    ga_29
 1433  1437  1439     2    ga_18
 1438  1437  1439     2    ga_32
 1437  1439  1440     2    ga_31
 1437  1439  1441     2    ga_30
 1440  1439  1441     2    ga_17
 1439  1441  1442     2    ga_12
 1439  1441  1446     2    ga_12
 1442  1441  1446     2    ga_12
 1441  1442  1443     2    ga_14
 1442  1443  1444     2    ga_14
 1442  1443  1445     2    ga_14
 1444  1443  1445     2    ga_14
 1441  1446  1447     2    ga_29
 1441  1446  1448     2    ga_18
 1447  1446  1448     2    ga_32
 1446  1448  1449     2    ga_31
 1446  1448  1450     2    ga_30
 1449  1448  1450     2    ga_17
 1448  1450  1451     2    ga_12
 1448  1450  1452     2    ga_12
 1451  1450  1452     2    ga_12
 1450  1452  1453     2    ga_29
 1450  1452  1454     2    ga_18
 1453  1452  1454     2    ga_32
 1452  1454  1455     2    ga_31
 1452  1454  1456     2    ga_30
 1455  1454  1456     2    ga_17
 1454  1456  1457     2    ga_12
 1454  1456  1458     2    ga_12
 1457  1456  1458     2    ga_12
 1456  1458  1459     2    ga_29
 1456  1458  1460     2    ga_18
 1459  1458  1460     2    ga_32
 1458  1460  1461     2    ga_31
 1458  1460  1462     2    ga_30
 1461  1460  1462     2    ga_17
 1460  1462  1463     2    ga_12
 1460  1462  1476     2    ga_12
 1463  1462  1476     2    ga_12
 1462  1463  1464     2    ga_14
 1463  1464  1465     2    ga_26
 1463  1464  1467     2    ga_26
 1465  1464  1467     2    ga_26
 1464  1465  1466     2    ga_24
 1464  1465  1469     2    ga_26
 1466  1465  1469     2    ga_24
 1464  1467  1468     2    ga_24
 1464  1467  1471     2    ga_26
 1468  1467  1471     2    ga_24
 1465  1469  1470     2    ga_24
 1465  1469  1473     2    ga_26
 1470  1469  1473     2    ga_24
 1467  1471  1472     2    ga_24
 1467  1471  1473     2    ga_26
 1472  1471  1473     2    ga_24
 1469  1473  1471     2    ga_26
 1469  1473  1474     2    ga_26
 1471  1473  1474     2    ga_26
 1473  1474  1475     2    ga_11
 1462  1476  1477     2    ga_29
 1462  1476  1478     2    ga_18
 1477  1476  1478     2    ga_32
 1476  1478  1479     2    ga_31
 1476  1478  1480     2    ga_30
 1479  1478  1480     2    ga_17
 1478  1480  1481     2    ga_12
 1478  1480  1485     2    ga_12
 1481  1480  1485     2    ga_12
 1480  1481  1482     2    ga_14
 1481  1482  1483     2    ga_14
 1481  1482  1484     2    ga_14
 1483  1482  1484     2    ga_14
 1480  1485  1486     2    ga_29
 1480  1485  1487     2    ga_18
 1486  1485  1487     2    ga_32
 1485  1487  1488     2    ga_31
 1485  1487  1489     2    ga_30
 1488  1487  1489     2    ga_17
 1487  1489  1490     2    ga_12
 1487  1489  1491     2    ga_12
 1490  1489  1491     2    ga_12
 1489  1491  1492     2    ga_29
 1489  1491  1493     2    ga_18
 1492  1491  1493     2    ga_32
 1491  1493  1494     2    ga_31
 1491  1493  1495     2    ga_30
 1494  1493  1495     2    ga_17
 1493  1495  1496     2    ga_12
 1493  1495  1499     2    ga_12
 1496  1495  1499     2    ga_12
 1495  1496  1497     2    ga_12
 1496  1497  1498     2    ga_11
 1495  1499  1500     2    ga_29
 1495  1499  1501     2    ga_18
 1500  1499  1501     2    ga_32
 1499  1501  1502     2    ga_31
 1499  1501  1503     2    ga_30
 1502  1501  1503     2    ga_17
 1501  1503  1504     2    ga_12
 1501  1503  1505     2    ga_12
 1504  1503  1505     2    ga_12
 1503  1505  1506     2    ga_29
 1503  1505  1507     2    ga_18
 1506  1505  1507     2    ga_32
 1505  1507  1508     2    ga_31
 1505  1507  1509     2    ga_30
 1508  1507  1509     2    ga_17
 1507  1509  1510     2    ga_12
 1507  1509  1511     2    ga_12
 1510  1509  1511     2    ga_12
 1509  1511  1512     2    ga_29
 1509  1511  1513     2    ga_18
 1512  1511  1513     2    ga_32
 1511  1513  1514     2    ga_31
 1511  1513  1515     2    ga_30
 1514  1513  1515     2    ga_17
 1513  1515  1516     2    ga_12
 1513  1515  1520     2    ga_12
 1516  1515  1520     2    ga_12
 1515  1516  1517     2    ga_14
 1516  1517  1518     2    ga_14
 1516  1517  1519     2    ga_14
 1518  1517  1519     2    ga_14
 1515  1520  1521     2    ga_29
 1515  1520  1522     2    ga_18
 1521  1520  1522     2    ga_32
 1520  1522  1523     2    ga_31
 1520  1522  1524     2    ga_30
 1523  1522  1524     2    ga_17
 1522  1524  1525     2    ga_12
 1524  1525  1526     2    ga_29
 1524  1525  1527     2    ga_18
 1526  1525  1527     2    ga_32
 1525  1527  1528     2    ga_30
 1525  1527  1531     2    ga_30
 1528  1527  1531     2    ga_20
 1527  1528  1529     2    ga_12
 1527  1528  1532     2    ga_12
 1529  1528  1532     2    ga_12
 1528  1529  1530     2    ga_12
 1529  1530  1531     2    ga_12
 1527  1531  1530     2    ga_12
 1528  1532  1533     2    ga_29
 1528  1532  1534     2    ga_18
 1533  1532  1534     2    ga_32
 1532  1534  1535     2    ga_31
 1532  1534  1536     2    ga_30
 1535  1534  1536     2    ga_17
 1534  1536  1537     2    ga_12
 1534  1536  1541     2    ga_12
 1537  1536  1541     2    ga_12
 1536  1537  1538     2    ga_14
 1537  1538  1539     2    ga_14
 1537  1538  1540     2    ga_14
 1539  1538  1540     2    ga_14
 1536  1541  1542     2    ga_29
 1536  1541  1543     2    ga_18
 1542  1541  1543     2    ga_32
 1541  1543  1544     2    ga_31
 1541  1543  1545     2    ga_30
 1544  1543  1545     2    ga_17
 1543  1545  1546     2    ga_12
 1543  1545  1547     2    ga_12
 1546  1545  1547     2    ga_12
 1545  1547  1548     2    ga_29
 1545  1547  1549     2    ga_18
 1548  1547  1549     2    ga_32
 1547  1549  1550     2    ga_31
 1547  1549  1551     2    ga_30
 1550  1549  1551     2    ga_17
 1549  1551  1552     2    ga_12
 1549  1551  1553     2    ga_12
 1552  1551  1553     2    ga_12
 1551  1553  1554     2    ga_29
 1551  1553  1555     2    ga_18
 1554  1553  1555     2    ga_32
 1553  1555  1556     2    ga_31
 1553  1555  1557     2    ga_30
 1556  1555  1557     2    ga_17
 1555  1557  1558     2    ga_12
 1555  1557  1571     2    ga_12
 1558  1557  1571     2    ga_12
 1557  1558  1559     2    ga_14
 1558  1559  1560     2    ga_26
 1558  1559  1562     2    ga_26
 1560  1559  1562     2    ga_26
 1559  1560  1561     2    ga_24
 1559  1560  1564     2    ga_26
 1561  1560  1564     2    ga_24
 1559  1562  1563     2    ga_24
 1559  1562  1566     2    ga_26
 1563  1562  1566     2    ga_24
 1560  1564  1565     2    ga_24
 1560  1564  1568     2    ga_26
 1565  1564  1568     2    ga_24
 1562  1566  1567     2    ga_24
 1562  1566  1568     2    ga_26
 1567  1566  1568     2    ga_24
 1564  1568  1566     2    ga_26
 1564  1568  1569     2    ga_26
 1566  1568  1569     2    ga_26
 1568  1569  1570     2    ga_11
 1557  1571  1572     2    ga_29
 1557  1571  1573     2    ga_18
 1572  1571  1573     2    ga_32
 1571  1573  1574     2    ga_31
 1571  1573  1575     2    ga_30
 1574  1573  1575     2    ga_17
 1573  1575  1576     2    ga_12
 1573  1575  1583     2    ga_12
 1576  1575  1583     2    ga_12
 1575  1576  1577     2    ga_14
 1576  1577  1578     2    ga_36
 1576  1577  1579     2    ga_36
 1578  1577  1579     2    ga_6
 1577  1578  1580     2    ga_6
 1577  1579  1581     2    ga_6
 1578  1580  1581     2    ga_6
 1579  1581  1580     2    ga_6
 1579  1581  1582     2    ga_35
 1580  1581  1582     2    ga_35
 1575  1583  1584     2    ga_29
 1575  1583  1585     2    ga_18
 1584  1583  1585     2    ga_32
 1583  1585  1586     2    ga_31
 1583  1585  1587     2    ga_30
 1586  1585  1587     2    ga_17
 1585  1587  1588     2    ga_12
 1585  1587  1589     2    ga_12
 1588  1587  1589     2    ga_12
 1587  1589  1590     2    ga_29
 1587  1589  1591     2    ga_18
 1590  1589  1591     2    ga_32
[truncated: 138,013 more chars]
