# Supplementary material for: Advancing molecular modeling and reverse vaccinology in broad-spectrum yellow fever virus vaccine development
Source: Sci Rep. 2024 May 12;14:10842. doi: 10.1038/s41598-024-60680-9 (PMC11089047; doi:10.1038/s41598-024-60680-9)
Supplement: Supplementary file 1 — Supplementary Information. [file 41598_2024_60680_MOESM1_ESM.zip › Yellow_Fever_data/7_Molecular Dynamics/emfinal.gro]

Protein in water
25863
    1GLY      N    1   4.025   3.524   6.564
    1GLY     H1    2   4.064   3.602   6.615
    1GLY     H2    3   4.100   3.482   6.511
    1GLY     H3    4   3.956   3.560   6.501
    1GLY     CA    5   3.965   3.424   6.653
    1GLY      C    6   3.932   3.299   6.571
    1GLY      O    7   3.955   3.296   6.450
    2ILE      N    8   3.885   3.194   6.640
    2ILE      H    9   3.863   3.200   6.737
    2ILE     CA   10   3.851   3.065   6.576
    2ILE     CB   11   3.957   2.958   6.608
    2ILE    CG1   12   3.988   2.950   6.759
    2ILE    CG2   13   4.080   2.980   6.519
    2ILE     CD   14   4.078   2.833   6.801
    2ILE      C   15   3.709   3.015   6.606
    2ILE      O   16   3.640   3.071   6.692
    3ILE      N   17   3.666   2.910   6.536
    3ILE      H   18   3.715   2.878   6.454
    3ILE     CA   19   3.534   2.845   6.560
    3ILE     CB   20   3.508   2.730   6.460
    3ILE    CG1   21   3.360   2.689   6.464
    3ILE    CG2   22   3.599   2.608   6.483
    3ILE     CD   23   3.312   2.618   6.337
    3ILE      C   24   3.513   2.804   6.707
    3ILE      O   25   3.410   2.835   6.767
    4ASN      N   26   3.621   2.756   6.769
    4ASN      H   27   3.703   2.731   6.716
    4ASN     CA   28   3.625   2.714   6.910
    4ASN     CB   29   3.762   2.655   6.945
    4ASN     CG   30   3.801   2.537   6.856
    4ASN    OD1   31   3.720   2.456   6.813
    4ASN    ND2   32   3.929   2.524   6.828
    4ASN   HD21   33   3.997   2.584   6.870
    4ASN   HD22   34   3.957   2.459   6.756
    4ASN      C   35   3.588   2.828   7.008
    4ASN      O   36   3.498   2.810   7.089
    5THR      N   37   3.647   2.946   6.989
    5THR      H   38   3.723   2.961   6.925
    5THR     CA   39   3.609   3.066   7.067
    5THR     CB   40   3.704   3.186   7.059
    5THR    OG1   41   3.750   3.213   6.926
    5THR    HG1   42   3.768   3.315   6.922
    5THR    CG2   43   3.815   3.176   7.163
    5THR      C   44   3.468   3.118   7.043
    5THR      O   45   3.415   3.189   7.128
    6LEU      N   46   3.415   3.098   6.922
    6LEU      H   47   3.469   3.065   6.845
    6LEU     CA   48   3.274   3.131   6.892
    6LEU     CB   49   3.253   3.141   6.741
    6LEU     CG   50   3.322   3.266   6.685
    6LEU    CD1   51   3.344   3.250   6.535
    6LEU    CD2   52   3.237   3.392   6.711
    6LEU      C   53   3.174   3.036   6.959
    6LEU      O   54   3.087   3.082   7.033
    7GLN      N   55   3.200   2.906   6.949
    7GLN      H   56   3.266   2.871   6.882
    7GLN     CA   57   3.124   2.802   7.024
    7GLN     CB   58   3.155   2.661   6.974
    7GLN     CG   59   3.085   2.631   6.840
    7GLN     CD   60   2.933   2.648   6.849
    7GLN    OE1   61   2.863   2.589   6.931
    7GLN    NE2   62   2.878   2.724   6.757
    7GLN   HE21   63   2.934   2.761   6.681
    7GLN   HE22   64   2.780   2.747   6.764
    7GLN      C   65   3.136   2.811   7.178
    7GLN      O   66   3.055   2.754   7.251
    8LYS      N   67   3.240   2.880   7.224
    8LYS      H   68   3.313   2.909   7.162
    8LYS     CA   69   3.261   2.918   7.365
    8LYS     CB   70   3.395   2.991   7.376
    8LYS     CG   71   3.424   3.051   7.514
    8LYS     CD   72   3.568   3.102   7.522
    8LYS     CE   73   3.592   3.174   7.654
    8LYS     NZ   74   3.737   3.187   7.678
    8LYS    HZ1   75   3.754   3.241   7.762
    8LYS    HZ2   76   3.774   3.095   7.693
    8LYS    HZ3   77   3.781   3.230   7.601
    8LYS      C   78   3.145   3.003   7.420
    8LYS      O   79   3.117   3.113   7.372
    9TYR      N   80   3.082   2.948   7.522
    9TYR      H   81   3.092   2.851   7.543
    9TYR     CA   82   2.980   3.019   7.602
    9TYR     CB   83   2.901   2.920   7.689
    9TYR     CG   84   2.797   2.991   7.776
    9TYR    CD1   85   2.673   3.025   7.723
    9TYR    HD1   86   2.653   3.008   7.617
    9TYR    CD2   87   2.824   3.016   7.910
    9TYR    HD2   88   2.922   2.994   7.950
    9TYR    CE1   89   2.576   3.082   7.804
    9TYR    HE1   90   2.480   3.111   7.761
    9TYR    CE2   91   2.726   3.072   7.991
    9TYR    HE2   92   2.749   3.091   8.096
    9TYR     CZ   93   2.601   3.103   7.939
    9TYR     OH   94   2.498   3.130   8.023
    9TYR     HH   95   2.515   3.076   8.111
    9TYR      C   96   3.040   3.133   7.686
    9TYR      O   97   3.111   3.112   7.785
   10TYR      N   98   3.010   3.254   7.640
   10TYR      H   99   2.968   3.265   7.549
   10TYR     CA  100   3.031   3.379   7.716
   10TYR     CB  101   3.074   3.492   7.622
   10TYR     CG  102   3.216   3.473   7.566
   10TYR    CD1  103   3.235   3.406   7.447
   10TYR    HD1  104   3.151   3.359   7.395
   10TYR    CD2  105   3.324   3.531   7.631
   10TYR    HD2  106   3.310   3.580   7.728
   10TYR    CE1  107   3.362   3.397   7.392
   10TYR    HE1  108   3.376   3.339   7.301
   10TYR    CE2  109   3.451   3.523   7.576
   10TYR    HE2  110   3.534   3.573   7.626
   10TYR     CZ  111   3.470   3.456   7.456
   10TYR     OH  112   3.594   3.450   7.400
   10TYR     HH  113   3.581   3.418   7.306
   10TYR      C  114   2.900   3.417   7.786
   10TYR      O  115   2.793   3.424   7.725
   11CYS      N  116   2.913   3.449   7.914
   11CYS      H  117   3.004   3.462   7.955
   11CYS     CA  118   2.800   3.464   8.008
   11CYS     CB  119   2.854   3.466   8.151
   11CYS     SG  120   2.934   3.309   8.201
   11CYS     HG  121   3.006   3.362   8.300
   11CYS      C  122   2.701   3.580   7.985
   11CYS      O  123   2.732   3.699   8.002
   12ARG      N  124   2.583   3.540   7.938
   12ARG      H  125   2.574   3.448   7.900
   12ARG     CA  126   2.461   3.624   7.931
   12ARG     CB  127   2.348   3.549   7.858
   12ARG     CG  128   2.320   3.404   7.903
   12ARG     CD  129   2.233   3.391   8.028
   12ARG     NE  130   2.093   3.422   7.995
   12ARG     HE  131   2.072   3.426   7.897
   12ARG     CZ  132   1.991   3.436   8.081
   12ARG    NH1  133   2.008   3.425   8.213
   12ARG   HH11  134   2.099   3.408   8.252
   12ARG   HH12  135   1.930   3.423   8.276
   12ARG    NH2  136   1.871   3.464   8.031
   12ARG   HH21  137   1.862   3.474   7.932
   12ARG   HH22  138   1.788   3.470   8.088
   12ARG      C  139   2.413   3.673   8.069
   12ARG      O  140   2.431   3.603   8.168
   13VAL      N  141   2.343   3.787   8.070
   13VAL      H  142   2.332   3.845   7.989
   13VAL     CA  143   2.290   3.847   8.195
   13VAL     CB  144   2.339   3.992   8.215
   13VAL    CG1  145   2.292   4.052   8.348
   13VAL    CG2  146   2.492   4.002   8.210
   13VAL      C  147   2.136   3.839   8.199
   13VAL      O  148   2.064   3.887   8.111
   14ARG      N  149   2.089   3.772   8.305
   14ARG      H  150   2.153   3.717   8.360
   14ARG     CA  151   1.947   3.757   8.344
   14ARG     CB  152   1.945   3.682   8.477
   14ARG     CG  153   1.806   3.637   8.524
   14ARG     CD  154   1.809   3.593   8.671
   14ARG     NE  155   1.894   3.474   8.692
   14ARG     HE  156   1.993   3.490   8.682
   14ARG     CZ  157   1.852   3.356   8.739
   14ARG    NH1  158   1.727   3.336   8.780
   14ARG   HH11  159   1.660   3.411   8.779
   14ARG   HH12  160   1.705   3.254   8.835
   14ARG    NH2  161   1.938   3.255   8.753
   14ARG   HH21  162   2.035   3.268   8.728
   14ARG   HH22  163   1.911   3.170   8.799
   14ARG      C  164   1.875   3.892   8.356
   14ARG      O  165   1.897   3.970   8.450
   15GLY      N  166   1.798   3.921   8.251
   15GLY      H  167   1.799   3.861   8.171
   15GLY     CA  168   1.714   4.041   8.236
   15GLY      C  169   1.789   4.174   8.219
   15GLY      O  170   1.725   4.279   8.216
   16GLY      N  171   1.917   4.164   8.181
   16GLY      H  172   1.960   4.076   8.167
   16GLY     CA  173   2.006   4.280   8.162
   16GLY      C  174   2.048   4.300   8.016
   16GLY      O  175   2.051   4.204   7.938
   17ARG      N  176   2.081   4.425   7.983
   17ARG      H  177   2.061   4.499   8.048
   17ARG     CA  178   2.132   4.468   7.850
   17ARG     CB  179   2.193   4.609   7.857
   17ARG     CG  180   2.092   4.718   7.897
   17ARG     CD  181   2.148   4.858   7.872
   17ARG     NE  182   2.059   4.962   7.927
   17ARG     HE  183   1.990   4.930   7.993
   17ARG     CZ  184   2.073   5.095   7.913
   17ARG    NH1  185   2.176   5.150   7.847
   17ARG   HH11  186   2.248   5.096   7.804
   17ARG   HH12  187   2.181   5.251   7.845
   17ARG    NH2  188   1.981   5.179   7.961
   17ARG   HH21  189   1.898   5.145   8.006
   17ARG   HH22  190   1.995   5.277   7.950
   17ARG      C  191   2.237   4.370   7.791
   17ARG      O  192   2.306   4.300   7.864
   18CYS      N  193   2.245   4.365   7.658
   18CYS      H  194   2.210   4.440   7.600
   18CYS     CA  195   2.324   4.261   7.588
   18CYS     CB  196   2.240   4.200   7.475
   18CYS     SG  197   2.320   4.064   7.382
   18CYS     HG  198   2.221   4.047   7.295
   18CYS      C  199   2.458   4.310   7.531
   18CYS      O  200   2.465   4.412   7.462
   19ALA      N  201   2.560   4.229   7.557
   19ALA      H  202   2.550   4.157   7.626
   19ALA     CA  203   2.697   4.247   7.506
   19ALA     CB  204   2.793   4.242   7.626
   19ALA      C  205   2.735   4.139   7.402
   19ALA      O  206   2.654   4.053   7.369
   20VAL      N  207   2.852   4.157   7.341
   20VAL      H  208   2.896   4.248   7.342
   20VAL     CA  209   2.915   4.059   7.248
   20VAL     CB  210   3.050   4.113   7.193
   20VAL    CG1  211   3.110   4.022   7.086
   20VAL    CG2  212   3.037   4.254   7.134
   20VAL      C  213   2.934   3.922   7.316
   20VAL      O  214   3.034   3.895   7.382
   21LEU      N  215   2.828   3.842   7.307
   21LEU      H  216   2.741   3.879   7.274
   21LEU     CA  217   2.820   3.706   7.363
   21LEU     CB  218   2.720   3.704   7.480
   21LEU     CG  219   2.742   3.812   7.587
   21LEU    CD1  220   2.616   3.822   7.673
   21LEU    CD2  221   2.862   3.783   7.677
   21LEU      C  222   2.772   3.610   7.253
   21LEU      O  223   2.655   3.613   7.214
   22SER      N  224   2.867   3.533   7.201
   22SER      H  225   2.957   3.523   7.243
   22SER     CA  226   2.849   3.442   7.085
   22SER     CB  227   2.987   3.409   7.027
   22SER     OG  228   3.078   3.382   7.134
   22SER     HG  229   3.174   3.402   7.102
   22SER      C  230   2.760   3.319   7.110
   22SER      O  231   2.639   3.337   7.125
   23CYS      N  232   2.816   3.199   7.130
   23CYS      H  233   2.915   3.185   7.128
   23CYS     CA  234   2.734   3.076   7.143
   23CYS     CB  235   2.813   2.952   7.099
   23CYS     SG  236   2.708   2.804   7.075
   23CYS     HG  237   2.807   2.723   7.036
   23CYS      C  238   2.670   3.056   7.282
   23CYS      O  239   2.696   2.964   7.359
   24LEU      N  240   2.564   3.135   7.298
   24LEU      H  241   2.547   3.207   7.230
   24LEU     CA  242   2.478   3.135   7.417
   24LEU     CB  243   2.384   3.257   7.415
   24LEU     CG  244   2.457   3.390   7.439
   24LEU    CD1  245   2.361   3.508   7.425
   24LEU    CD2  246   2.517   3.393   7.580
   24LEU      C  247   2.401   3.005   7.451
   24LEU      O  248   2.410   2.965   7.567
   25PRO      N  249   2.335   2.935   7.357
   25PRO     CA  250   2.249   2.819   7.390
   25PRO     CB  251   2.187   2.774   7.257
   25PRO     CG  252   2.288   2.822   7.153
   25PRO     CD  253   2.337   2.954   7.211
   25PRO      C  254   2.314   2.702   7.467
   25PRO      O  255   2.244   2.639   7.546
   26LYS      N  256   2.446   2.688   7.458
   26LYS      H  257   2.501   2.746   7.398
   26LYS     CA  258   2.524   2.581   7.525
   26LYS     CB  259   2.674   2.604   7.503
   26LYS     CG  260   2.721   2.575   7.360
   26LYS     CD  261   2.706   2.427   7.324
   26LYS     CE  262   2.762   2.395   7.185
   26LYS     NZ  263   2.750   2.252   7.157
   26LYS    HZ1  264   2.814   2.226   7.083
   26LYS    HZ2  265   2.773   2.199   7.239
   26LYS    HZ3  266   2.657   2.227   7.128
   26LYS      C  267   2.496   2.557   7.675
   26LYS      O  268   2.500   2.442   7.720
   27GLU      N  269   2.469   2.664   7.749
   27GLU      H  270   2.465   2.755   7.710
   27GLU     CA  271   2.435   2.655   7.893
   27GLU     CB  272   2.509   2.762   7.973
   27GLU     CG  273   2.653   2.721   8.008
   27GLU     CD  274   2.666   2.659   8.148
   27GLU    OE1  275   2.612   2.714   8.246
   27GLU    OE2  276   2.749   2.566   8.162
   27GLU      C  277   2.284   2.665   7.917
   27GLU      O  278   2.219   2.762   7.877
   28GLU      N  279   2.240   2.580   8.010
   28GLU      H  280   2.305   2.532   8.069
   28GLU     CA  281   2.098   2.553   8.039
   28GLU     CB  282   2.087   2.444   8.146
   28GLU     CG  283   2.140   2.305   8.114
   28GLU     CD  284   2.152   2.233   8.249
   28GLU    OE1  285   2.256   2.251   8.315
   28GLU    OE2  286   2.049   2.181   8.297
   28GLU      C  287   2.014   2.671   8.091
   28GLU      O  288   1.891   2.666   8.079
   29GLN      N  289   2.074   2.766   8.163
   29GLN      H  290   2.168   2.752   8.197
   29GLN     CA  291   2.004   2.885   8.216
   29GLN     CB  292   2.102   2.988   8.273
   29GLN     CG  293   2.162   2.946   8.408
   29GLN     CD  294   2.062   2.944   8.524
   29GLN    OE1  295   1.971   3.025   8.535
   29GLN    NE2  296   2.082   2.853   8.618
   29GLN   HE21  297   2.156   2.785   8.611
   29GLN   HE22  298   2.036   2.864   8.706
   29GLN      C  299   1.907   2.953   8.117
   29GLN      O  300   1.799   2.996   8.157
   30ILE      N  301   1.945   2.954   7.989
   30ILE      H  302   2.042   2.949   7.964
   30ILE     CA  303   1.852   2.988   7.878
   30ILE     CB  304   1.926   2.990   7.743
   30ILE    CG1  305   2.023   3.109   7.745
   30ILE    CG2  306   1.831   3.002   7.622
   30ILE     CD  307   2.137   3.095   7.645
   30ILE      C  308   1.726   2.901   7.882
   30ILE      O  309   1.622   2.954   7.921
   31GLY      N  310   1.737   2.770   7.855
   31GLY      H  311   1.824   2.730   7.829
   31GLY     CA  312   1.624   2.673   7.860
   31GLY      C  313   1.541   2.679   7.990
   31GLY      O  314   1.419   2.695   7.985
   32LYS      N  315   1.612   2.689   8.102
   32LYS      H  316   1.711   2.672   8.101
   32LYS     CA  317   1.554   2.709   8.237
   32LYS     CB  318   1.667   2.720   8.340
   32LYS     CG  319   1.733   2.584   8.364
   32LYS     CD  320   1.868   2.592   8.436
   32LYS     CE  321   1.922   2.450   8.453
   32LYS     NZ  322   2.066   2.444   8.483
   32LYS    HZ1  323   2.101   2.355   8.453
   32LYS    HZ2  324   2.118   2.516   8.435
   32LYS    HZ3  325   2.082   2.454   8.581
   32LYS      C  326   1.463   2.834   8.244
   32LYS      O  327   1.351   2.828   8.295
   33CYS      N  328   1.514   2.948   8.198
   33CYS      H  329   1.609   2.953   8.165
   33CYS     CA  330   1.436   3.073   8.188
   33CYS     CB  331   1.531   3.191   8.174
   33CYS     SG  332   1.637   3.221   8.320
   33CYS     HG  333   1.695   3.331   8.272
   33CYS      C  334   1.331   3.073   8.074
   33CYS      O  335   1.231   3.143   8.083
   34SER      N  336   1.361   3.001   7.966
   34SER      H  337   1.455   2.966   7.953
   34SER     CA  338   1.276   2.983   7.847
   34SER     CB  339   1.343   2.890   7.746
   34SER     OG  340   1.450   2.957   7.677
   34SER     HG  341   1.514   2.886   7.645
   34SER      C  342   1.135   2.930   7.876
   34SER      O  343   1.037   2.996   7.842
   35THR      N  344   1.128   2.820   7.951
   35THR      H  345   1.209   2.763   7.970
   35THR     CA  346   1.000   2.761   7.996
   35THR     CB  347   1.021   2.637   8.085
   35THR    OG1  348   1.106   2.669   8.195
   35THR    HG1  349   1.058   2.637   8.281
   35THR    CG2  350   1.072   2.518   8.004
   35THR      C  351   0.914   2.862   8.074
   35THR      O  352   0.796   2.880   8.044
   36ARG      N  353   0.983   2.938   8.159
   36ARG      H  354   1.077   2.913   8.180
   36ARG     CA  355   0.930   3.050   8.240
   36ARG     CB  356   1.027   3.076   8.356
   36ARG     CG  357   1.033   2.959   8.455
   36ARG     CD  358   1.134   2.981   8.569
   36ARG     NE  359   1.272   2.984   8.518
   36ARG     HE  360   1.280   2.964   8.421
   36ARG     CZ  361   1.385   2.992   8.590
   36ARG    NH1  362   1.388   2.993   8.723
   36ARG   HH11  363   1.302   2.984   8.774
   36ARG   HH12  364   1.475   2.998   8.772
   36ARG    NH2  365   1.501   3.002   8.525
   36ARG   HH21  366   1.504   3.012   8.426
   36ARG   HH22  367   1.588   2.983   8.574
   36ARG      C  368   0.901   3.181   8.162
   36ARG      O  369   0.893   3.289   8.220
   37GLY      N  370   0.887   3.168   8.029
   37GLY      H  371   0.904   3.081   7.984
   37GLY     CA  372   0.849   3.277   7.936
   37GLY      C  373   0.960   3.381   7.912
   37GLY      O  374   1.026   3.379   7.809
   38ARG      N  375   0.977   3.466   8.013
   38ARG      H  376   0.934   3.442   8.101
   38ARG     CA  377   1.065   3.585   8.018
   38ARG     CB  378   1.170   3.567   8.130
   38ARG     CG  379   1.110   3.561   8.271
   38ARG     CD  380   1.218   3.546   8.379
   38ARG     NE  381   1.157   3.546   8.513
   38ARG     HE  382   1.083   3.478   8.527
   38ARG     CZ  383   1.190   3.622   8.618
   38ARG    NH1  384   1.289   3.712   8.613
   38ARG   HH11  385   1.340   3.728   8.529
   38ARG   HH12  386   1.314   3.764   8.695
   38ARG    NH2  387   1.117   3.615   8.729
   38ARG   HH21  388   1.039   3.552   8.735
   38ARG   HH22  389   1.138   3.673   8.808
   38ARG      C  390   1.132   3.625   7.885
   38ARG      O  391   1.247   3.587   7.859
   39LYS      N  392   1.063   3.708   7.806
   39LYS      H  393   0.977   3.749   7.839
   39LYS     CA  394   1.099   3.744   7.666
   39LYS     CB  395   1.027   3.872   7.622
   39LYS     CG  396   0.879   3.845   7.590
   39LYS     CD  397   0.805   3.973   7.552
   39LYS     CE  398   0.662   3.939   7.510
   39LYS     NZ  399   0.584   4.056   7.466
   39LYS    HZ1  400   0.496   4.026   7.428
   39LYS    HZ2  401   0.565   4.118   7.543
   39LYS    HZ3  402   0.634   4.108   7.396
   39LYS      C  403   1.249   3.753   7.631
   39LYS      O  404   1.290   3.715   7.521
   40CYS      N  405   1.325   3.819   7.719
   40CYS      H  406   1.283   3.887   7.780
   40CYS     CA  407   1.472   3.810   7.731
   40CYS     CB  408   1.512   3.804   7.879
   40CYS     SG  409   1.461   3.950   7.975
   40CYS     HG  410   1.503   3.907   8.093
   40CYS      C  411   1.543   3.698   7.651
   40CYS      O  412   1.604   3.729   7.548
   41CYS      N  413   1.529   3.571   7.689
   41CYS      H  414   1.455   3.542   7.750
   41CYS     CA  415   1.605   3.460   7.625
   41CYS     CB  416   1.583   3.323   7.688
   41CYS     SG  417   1.674   3.294   7.844
   41CYS     HG  418   1.626   3.172   7.866
   41CYS      C  419   1.582   3.447   7.473
   41CYS      O  420   1.679   3.442   7.398
   42ARG      N  421   1.456   3.452   7.432
   42ARG      H  422   1.379   3.449   7.497
   42ARG     CA  423   1.418   3.450   7.288
   42ARG     CB  424   1.265   3.455   7.275
   42ARG     CG  425   1.197   3.325   7.317
   42ARG     CD  426   1.044   3.337   7.316
   42ARG     NE  427   0.984   3.214   7.370
   42ARG     HE  428   0.999   3.131   7.316
   42ARG     CZ  429   0.902   3.205   7.476
   42ARG    NH1  430   0.859   3.313   7.543
   42ARG   HH11  431   0.890   3.404   7.516
   42ARG   HH12  432   0.786   3.304   7.610
   42ARG    NH2  433   0.856   3.086   7.514
   42ARG   HH21  434   0.880   3.004   7.460
   42ARG   HH22  435   0.801   3.074   7.597
   42ARG      C  436   1.484   3.564   7.209
   42ARG      O  437   1.564   3.538   7.119
   43ARG      N  438   1.470   3.686   7.261
   43ARG      H  439   1.406   3.702   7.337
   43ARG     CA  440   1.534   3.808   7.206
   43ARG     CB  441   1.498   3.930   7.293
   43ARG     CG  442   1.349   3.966   7.291
   43ARG     CD  443   1.325   4.086   7.382
   43ARG     NE  444   1.184   4.130   7.374
   43ARG     HE  445   1.121   4.065   7.330
   43ARG     CZ  446   1.134   4.244   7.425
   43ARG    NH1  447   1.209   4.331   7.495
   43ARG   HH11  448   1.305   4.314   7.512
   43ARG   HH12  449   1.169   4.419   7.523
   43ARG    NH2  450   1.009   4.278   7.398
   43ARG   HH21  451   0.950   4.220   7.340
   43ARG   HH22  452   0.971   4.365   7.430
   43ARG      C  453   1.688   3.797   7.200
   43ARG      O  454   1.753   3.841   7.104
   44LYS      N  455   1.745   3.743   7.307
   44LYS      H  456   1.691   3.727   7.391
   44LYS     CA  457   1.890   3.717   7.322
   44LYS     CB  458   1.924   3.686   7.468
   44LYS     CG  459   1.908   3.813   7.552
   44LYS     CD  460   1.948   3.796   7.699
   44LYS     CE  461   1.949   3.931   7.771
   44LYS     NZ  462   2.044   4.026   7.710
   44LYS    HZ1  463   2.057   4.104   7.771
   44LYS    HZ2  464   2.132   3.980   7.695
   44LYS    HZ3  465   2.008   4.059   7.621
   44LYS      C  466   1.947   3.609   7.228
   44LYS      O  467   2.062   3.620   7.187
   45LYS      N  468   1.867   3.508   7.196
   45LYS      H  469   1.782   3.491   7.246
   45LYS     CA  470   1.902   3.406   7.094
   45LYS     CB  471   1.789   3.303   7.079
   45LYS     CG  472   1.779   3.207   7.197
   45LYS     CD  473   1.664   3.110   7.171
   45LYS     CE  474   1.669   2.991   7.266
   45LYS     NZ  475   1.574   2.887   7.227
   45LYS    HZ1  476   1.592   2.805   7.281
   45LYS    HZ2  477   1.480   2.919   7.242
   45LYS    HZ3  478   1.581   2.865   7.129
   45LYS      C  479   1.928   3.469   6.956
   45LYS      O  480   2.033   3.445   6.896
   46GLU      N  481   1.833   3.551   6.912
   46GLU      H  482   1.741   3.547   6.951
   46GLU     CA  483   1.841   3.630   6.787
   46GLU     CB  484   1.712   3.711   6.765
   46GLU     CG  485   1.579   3.640   6.797
   46GLU     CD  486   1.554   3.510   6.718
   46GLU    OE1  487   1.481   3.514   6.617
   46GLU    OE2  488   1.600   3.404   6.764
   46GLU      C  489   1.961   3.727   6.790
   46GLU      O  490   2.041   3.731   6.697
   47ALA      N  491   1.978   3.794   6.904
   47ALA      H  492   1.907   3.794   6.975
   47ALA     CA  493   2.093   3.884   6.930
   47ALA     CB  494   2.079   3.949   7.068
   47ALA      C  495   2.229   3.813   6.917
   47ALA      O  496   2.312   3.856   6.838
   48ALA      N  497   2.242   3.695   6.980
   48ALA      H  498   2.172   3.663   7.045
   48ALA     CA  499   2.363   3.610   6.973
   48ALA     CB  500   2.343   3.485   7.059
   48ALA      C  501   2.402   3.570   6.830
   48ALA      O  502   2.516   3.590   6.790
   49LYS      N  503   2.301   3.535   6.750
   49LYS      H  504   2.210   3.518   6.786
   49LYS     CA  505   2.318   3.506   6.606
   49LYS     CB  506   2.183   3.473   6.543
   49LYS     CG  507   2.124   3.344   6.598
   49LYS     CD  508   1.980   3.332   6.550
   49LYS     CE  509   1.910   3.216   6.621
   49LYS     NZ  510   1.766   3.216   6.592
   49LYS    HZ1  511   1.724   3.138   6.639
   49LYS    HZ2  512   1.725   3.301   6.627
   49LYS    HZ3  513   1.750   3.211   6.493
   49LYS      C  514   2.381   3.625   6.530
   49LYS      O  515   2.480   3.609   6.460
   50ARG      N  516   2.327   3.744   6.556
   50ARG      H  517   2.244   3.753   6.611
   50ARG     CA  518   2.383   3.870   6.502
   50ARG     CB  519   2.290   3.988   6.529
   50ARG     CG  520   2.171   3.984   6.432
   50ARG     CD  521   2.094   4.116   6.427
   50ARG     NE  522   2.013   4.137   6.548
   50ARG     HE  523   2.046   4.210   6.608
   50ARG     CZ  524   1.898   4.074   6.578
   50ARG    NH1  525   1.845   3.979   6.501
   50ARG   HH11  526   1.891   3.945   6.419
   50ARG   HH12  527   1.753   3.946   6.521
   50ARG    NH2  528   1.836   4.102   6.692
   50ARG   HH21  529   1.877   4.166   6.758
   50ARG   HH22  530   1.740   4.072   6.702
   50ARG      C  531   2.526   3.901   6.549
   50ARG      O  532   2.609   3.936   6.466
   51VAL      N  533   2.555   3.870   6.676
   51VAL      H  534   2.482   3.848   6.741
   51VAL     CA  535   2.691   3.874   6.735
   51VAL     CB  536   2.689   3.821   6.881
   51VAL    CG1  537   2.828   3.817   6.945
   51VAL    CG2  538   2.597   3.902   6.972
   51VAL      C  539   2.788   3.791   6.648
   51VAL      O  540   2.877   3.847   6.582
   52VAL      N  541   2.757   3.662   6.635
   52VAL      H  542   2.676   3.624   6.681
   52VAL     CA  543   2.839   3.564   6.561
   52VAL     CB  544   2.784   3.421   6.574
   52VAL    CG1  545   2.889   3.319   6.530
   52VAL    CG2  546   2.739   3.383   6.715
   52VAL      C  547   2.853   3.605   6.412
   52VAL      O  548   2.966   3.620   6.363
   53ILE      N  549   2.741   3.643   6.351
   53ILE      H  550   2.651   3.624   6.392
   53ILE     CA  551   2.735   3.695   6.213
   53ILE     CB  552   2.588   3.711   6.167
   53ILE    CG1  553   2.537   3.571   6.128
   53ILE    CG2  554   2.566   3.812   6.052
   53ILE     CD  555   2.387   3.554   6.105
   53ILE      C  556   2.824   3.819   6.190
   53ILE      O  557   2.908   3.816   6.100
   54ALA      N  558   2.809   3.923   6.272
   54ALA      H  559   2.743   3.923   6.347
   54ALA     CA  560   2.890   4.046   6.259
   54ALA     CB  561   2.841   4.149   6.361
   54ALA      C  562   3.041   4.018   6.272
   54ALA      O  563   3.117   4.049   6.180
   55LEU      N  564   3.075   3.934   6.369
   55LEU      H  565   3.012   3.913   6.444
   55LEU     CA  566   3.213   3.883   6.388
   55LEU     CB  567   3.221   3.795   6.513
   55LEU     CG  568   3.202   3.873   6.644
   55LEU    CD1  569   3.182   3.775   6.760
   55LEU    CD2  570   3.322   3.963   6.673
   55LEU      C  571   3.267   3.806   6.265
   55LEU      O  572   3.384   3.821   6.230
   56LEU      N  573   3.181   3.725   6.203
   56LEU      H  574   3.095   3.698   6.246
   56LEU     CA  575   3.212   3.656   6.076
   56LEU     CB  576   3.105   3.553   6.041
   56LEU     CG  577   3.147   3.460   5.926
   56LEU    CD1  578   3.113   3.315   5.960
   56LEU    CD2  579   3.078   3.499   5.795
   56LEU      C  580   3.231   3.755   5.960
   56LEU      O  581   3.329   3.743   5.887
   57VAL      N  582   3.147   3.858   5.952
   57VAL      H  583   3.071   3.868   6.018
   57VAL     CA  584   3.156   3.965   5.850
   57VAL     CB  585   3.042   4.068   5.872
   57VAL    CG1  586   3.055   4.193   5.784
   57VAL    CG2  587   2.906   4.006   5.842
   57VAL      C  588   3.296   4.029   5.853
   57VAL      O  589   3.366   4.028   5.752
   58LEU      N  590   3.340   4.064   5.974
   58LEU      H  591   3.277   4.069   6.053
   58LEU     CA  592   3.476   4.117   5.998
   58LEU     CB  593   3.498   4.156   6.145
   58LEU     CG  594   3.403   4.262   6.204
   58LEU    CD1  595   3.455   4.302   6.342
   58LEU    CD2  596   3.388   4.386   6.115
   58LEU      C  597   3.587   4.020   5.954
   58LEU      O  598   3.662   4.051   5.862
   59ALA      N  599   3.582   3.899   6.011
   59ALA      H  600   3.509   3.875   6.075
   59ALA     CA  601   3.680   3.792   5.985
   59ALA     CB  602   3.652   3.676   6.081
   59ALA      C  603   3.686   3.743   5.839
   59ALA      O  604   3.787   3.690   5.794
   60ALA      N  605   3.572   3.750   5.771
   60ALA      H  606   3.483   3.759   5.818
   60ALA     CA  607   3.561   3.724   5.626
   60ALA     CB  608   3.414   3.726   5.584
   60ALA      C  609   3.643   3.825   5.544
   60ALA      O  610   3.739   3.785   5.478
   61TYR      N  611   3.616   3.954   5.564
   61TYR      H  612   3.546   3.983   5.630
   61TYR     CA  613   3.684   4.065   5.493
   61TYR     CB  614   3.621   4.199   5.531
   61TYR     CG  615   3.681   4.319   5.457
   61TYR    CD1  616   3.640   4.350   5.328
   61TYR    HD1  617   3.574   4.282   5.274
   61TYR    CD2  618   3.770   4.404   5.522
   61TYR    HD2  619   3.805   4.381   5.623
   61TYR    CE1  620   3.685   4.465   5.266
   61TYR    HE1  621   3.653   4.486   5.164
   61TYR    CE2  622   3.815   4.520   5.460
   61TYR    HE2  623   3.888   4.583   5.510
   61TYR     CZ  624   3.771   4.552   5.332
   61TYR     OH  625   3.788   4.679   5.284
   61TYR     HH  626   3.726   4.691   5.203
   61TYR      C  627   3.836   4.065   5.515
   61TYR      O  628   3.913   4.057   5.419
   62THR      N  629   3.874   4.045   5.642
   62THR      H  630   3.808   4.032   5.716
   62THR     CA  631   4.015   4.042   5.685
   62THR     CB  632   4.029   4.027   5.837
   62THR    OG1  633   3.969   3.904   5.879
   62THR    HG1  634   4.000   3.882   5.972
   62THR    CG2  635   3.969   4.145   5.913
   62THR      C  636   4.099   3.934   5.615
   62THR      O  637   4.220   3.950   5.598
   63LEU      N  638   4.036   3.821   5.582
   63LEU      H  639   3.946   3.799   5.621
   63LEU     CA  640   4.100   3.712   5.505
   63LEU     CB  641   4.015   3.584   5.504
   63LEU     CG  642   3.983   3.522   5.641
   63LEU    CD1  643   3.911   3.390   5.617
   63LEU    CD2  644   4.107   3.499   5.728
   63LEU      C  645   4.135   3.743   5.359
   63LEU      O  646   4.239   3.696   5.312
   64GLY      N  647   4.051   3.821   5.290
   64GLY      H  648   3.979   3.873   5.337
   64GLY     CA  649   4.068   3.852   5.146
   64GLY      C  650   3.948   3.814   5.058
   64GLY      O  651   3.834   3.849   5.089
   65ALA      N  652   3.972   3.729   4.959
   65ALA      H  653   4.049   3.663   4.962
   65ALA     CA  654   3.871   3.697   4.855
   65ALA     CB  655   3.919   3.756   4.721
   65ALA      C  656   3.839   3.547   4.847
   65ALA      O  657   3.855   3.479   4.744
   66ALA      N  658   3.787   3.497   4.958
   66ALA      H  659   3.764   3.556   5.036
   66ALA     CA  660   3.762   3.354   4.979
   66ALA     CB  661   3.865   3.306   5.082
   66ALA      C  662   3.617   3.323   5.023
   66ALA      O  663   3.526   3.403   5.002
   67MET      N  664   3.598   3.199   5.067
   67MET      H  665   3.672   3.132   5.068
   67MET     CA  666   3.472   3.149   5.127
   67MET     CB  667   3.397   3.069   5.021
   67MET     CG  668   3.261   3.016   5.067
   67MET     SD  669   3.208   2.875   4.964
   67MET     CE  670   3.046   2.851   5.033
   67MET      C  671   3.505   3.059   5.247
   67MET      O  672   3.595   2.976   5.241
   68VAL      N  673   3.443   3.094   5.359
   68VAL      H  674   3.414   3.189   5.374
   68VAL     CA  675   3.440   3.010   5.480
   68VAL     CB  676   3.501   3.087   5.599
   68VAL    CG1  677   3.489   3.014   5.733
   68VAL    CG2  678   3.649   3.116   5.575
   68VAL      C  679   3.294   2.969   5.505
   68VAL      O  680   3.201   3.050   5.495
   69GLU      N  681   3.280   2.840   5.536
   69GLU      H  682   3.358   2.777   5.527
   69GLU     CA  683   3.153   2.776   5.575
   69GLU     CB  684   3.122   2.655   5.486
   69GLU     CG  685   3.083   2.693   5.344
   69GLU     CD  686   3.062   2.568   5.258
   69GLU    OE1  687   3.162   2.519   5.202
   69GLU    OE2  688   2.947   2.519   5.253
   69GLU      C  689   3.161   2.726   5.720
   69GLU      O  690   3.247   2.644   5.754
   70ILE      N  691   3.080   2.788   5.805
   70ILE      H  692   3.034   2.873   5.779
   70ILE     CA  693   3.070   2.751   5.947
   70ILE     CB  694   3.111   2.874   6.032
   70ILE    CG1  695   3.264   2.889   6.026
   70ILE    CG2  696   3.059   2.869   6.176
   70ILE     CD  697   3.320   3.020   6.082
   70ILE      C  698   2.932   2.691   5.983
   70ILE      O  699   2.827   2.738   5.942
   71ALA      N  700   2.940   2.576   6.049
   71ALA      H  701   3.010   2.508   6.024
   71ALA     CA  702   2.827   2.522   6.127
   71ALA     CB  703   2.857   2.379   6.171
   71ALA      C  704   2.797   2.606   6.252
   71ALA      O  705   2.884   2.633   6.335
   72ALA      N  706   2.674   2.658   6.254
   72ALA      H  707   2.618   2.660   6.172
   72ALA     CA  708   2.617   2.724   6.373
   72ALA     CB  709   2.556   2.859   6.334
   72ALA      C  710   2.510   2.635   6.436
   72ALA      O  711   2.429   2.574   6.366
   73TYR      N  712   2.500   2.644   6.568
   73TYR      H  713   2.549   2.714   6.622
   73TYR     CA  714   2.412   2.555   6.647
   73TYR     CB  715   2.497   2.475   6.747
   73TYR     CG  716   2.597   2.382   6.676
   73TYR    CD1  717   2.725   2.427   6.647
   73TYR    HD1  718   2.752   2.531   6.667
   73TYR    CD2  719   2.562   2.252   6.645
   73TYR    HD2  720   2.460   2.218   6.662
   73TYR    CE1  721   2.818   2.343   6.587
   73TYR    HE1  722   2.916   2.382   6.559
   73TYR    CE2  723   2.655   2.166   6.587
   73TYR    HE2  724   2.626   2.062   6.568
   73TYR     CZ  725   2.783   2.211   6.559
   73TYR     OH  726   2.877   2.124   6.514
   73TYR     HH  727   2.833   2.035   6.498
   73TYR      C  728   2.298   2.633   6.714
   73TYR      O  729   2.318   2.719   6.799
   74ASN      N  730   2.180   2.612   6.656
   74ASN      H  731   2.173   2.550   6.577
   74ASN     CA  732   2.056   2.681   6.696
   74ASN     CB  733   1.989   2.743   6.572
   74ASN     CG  734   2.055   2.867   6.512
   74ASN    OD1  735   2.108   2.955   6.580
   74ASN    ND2  736   2.039   2.883   6.383
   74ASN   HD21  737   1.990   2.813   6.330
   74ASN   HD22  738   2.074   2.963   6.334
   74ASN      C  739   1.955   2.592   6.771
   74ASN      O  740   1.846   2.565   6.720
   75GLU      N  741   1.989   2.555   6.894
   75GLU      H  742   2.087   2.551   6.918
   75GLU     CA  743   1.904   2.495   7.000
   75GLU     CB  744   1.861   2.606   7.097
   75GLU     CG  745   1.810   2.552   7.231
   75GLU     CD  746   1.779   2.662   7.333
   75GLU    OE1  747   1.672   2.653   7.398
   75GLU    OE2  748   1.857   2.759   7.344
   75GLU      C  749   1.789   2.401   6.958
   75GLU      O  750   1.793   2.282   6.990
   76ALA      N  751   1.677   2.459   6.914
   76ALA      H  752   1.667   2.559   6.915
   76ALA     CA  753   1.563   2.387   6.855
   76ALA     CB  754   1.447   2.486   6.835
   76ALA      C  755   1.599   2.316   6.723
   76ALA      O  756   1.606   2.194   6.717
   77LEU      N  757   1.640   2.396   6.624
   77LEU      H  758   1.661   2.492   6.643
   77LEU     CA  759   1.681   2.351   6.490
   77LEU     CB  760   1.614   2.438   6.382
   77LEU     CG  761   1.461   2.431   6.378
   77LEU    CD1  762   1.410   2.548   6.294
   77LEU    CD2  763   1.414   2.298   6.316
   77LEU      C  764   1.833   2.369   6.480
   77LEU      O  765   1.883   2.476   6.444
   78ALA      N  766   1.905   2.263   6.516
   78ALA      H  767   1.861   2.173   6.534
   78ALA     CA  768   2.051   2.265   6.536
   78ALA     CB  769   2.099   2.123   6.567
   78ALA      C  770   2.135   2.330   6.424
   78ALA      O  771   2.171   2.447   6.436
   79ALA      N  772   2.147   2.263   6.309
   79ALA      H  773   2.086   2.187   6.285
   79ALA     CA  774   2.240   2.304   6.203
   79ALA     CB  775   2.266   2.188   6.107
   79ALA      C  776   2.196   2.427   6.122
   79ALA      O  777   2.090   2.430   6.059
   80ALA      N  778   2.274   2.532   6.141
   80ALA      H  779   2.339   2.535   6.218
   80ALA     CA  780   2.263   2.657   6.064
   80ALA     CB  781   2.243   2.775   6.158
   80ALA      C  782   2.388   2.676   5.976
   80ALA      O  783   2.497   2.708   6.025
   81GLY      N  784   2.371   2.633   5.852
   81GLY      H  785   2.287   2.581   5.827
   81GLY     CA  786   2.469   2.642   5.743
   81GLY      C  787   2.504   2.788   5.710
   81GLY      O  788   2.421   2.863   5.658
   82LEU      N  789   2.619   2.828   5.760
   82LEU      H  790   2.671   2.773   5.826
   82LEU     CA  791   2.676   2.960   5.730
   82LEU     CB  792   2.743   3.020   5.855
   82LEU     CG  793   2.657   3.020   5.981
   82LEU    CD1  794   2.747   3.055   6.099
   82LEU    CD2  795   2.540   3.118   5.973
   82LEU      C  796   2.783   2.947   5.621
   82LEU      O  797   2.842   2.841   5.601
   83ALA      N  798   2.783   3.050   5.538
   83ALA      H  799   2.706   3.115   5.538
   83ALA     CA  800   2.883   3.072   5.432
   83ALA     CB  801   2.842   2.995   5.306
   83ALA      C  802   2.895   3.221   5.398
   83ALA      O  803   2.800   3.298   5.419
   84ALA      N  804   3.017   3.263   5.370
   84ALA      H  805   3.098   3.208   5.392
   84ALA     CA  806   3.044   3.399   5.318
   84ALA     CB  807   3.101   3.490   5.426
   84ALA      C  808   3.136   3.396   5.195
   84ALA      O  809   3.250   3.351   5.203
   85TYR      N  810   3.083   3.449   5.086
   85TYR      H  811   2.990   3.488   5.087
   85TYR     CA  812   3.155   3.460   4.957
   85TYR     CB  813   3.057   3.427   4.844
   85TYR     CG  814   3.121   3.426   4.705
   85TYR    CD1  815   3.169   3.307   4.652
   85TYR    HD1  816   3.173   3.217   4.714
   85TYR    CD2  817   3.119   3.542   4.628
   85TYR    HD2  818   3.086   3.636   4.671
   85TYR    CE1  819   3.215   3.303   4.521
   85TYR    HE1  820   3.255   3.210   4.481
   85TYR    CE2  821   3.164   3.538   4.497
   85TYR    HE2  822   3.162   3.628   4.436
   85TYR     CZ  823   3.211   3.418   4.444
   85TYR     OH  824   3.243   3.412   4.312
   85TYR     HH  825   3.335   3.458   4.300
   85TYR      C  826   3.206   3.604   4.941
   85TYR      O  827   3.130   3.700   4.951
   86LEU      N  828   3.336   3.614   4.914
   86LEU      H  829   3.397   3.534   4.919
   86LEU     CA  830   3.402   3.744   4.900
   86LEU     CB  831   3.513   3.758   5.005
   86LEU     CG  832   3.456   3.781   5.145
   86LEU    CD1  833   3.439   3.649   5.221
   86LEU    CD2  834   3.544   3.880   5.220
   86LEU      C  835   3.454   3.773   4.758
   86LEU      O  836   3.573   3.759   4.729
   87ALA      N  837   3.366   3.836   4.682
   87ALA      H  838   3.289   3.886   4.724
   87ALA     CA  839   3.388   3.869   4.540
   87ALA     CB  840   3.255   3.912   4.478
   87ALA      C  841   3.492   3.981   4.526
   87ALA      O  842   3.480   4.087   4.590
   88ALA      N  843   3.584   3.961   4.432
   88ALA      H  844   3.577   3.883   4.368
   88ALA     CA  845   3.698   4.052   4.407
   88ALA     CB  846   3.787   3.996   4.296
   88ALA      C  847   3.658   4.196   4.374
   88ALA      O  848   3.731   4.289   4.407
   89ALA      N  849   3.542   4.216   4.310
   89ALA      H  850   3.490   4.139   4.271
   89ALA     CA  851   3.487   4.351   4.282
   89ALA     CB  852   3.396   4.343   4.159
   89ALA      C  853   3.420   4.420   4.403
   89ALA      O  854   3.306   4.468   4.398
   90GLY      N  855   3.489   4.412   4.517
   90GLY      H  856   3.579   4.366   4.520
   90GLY     CA  857   3.453   4.481   4.643
   90GLY      C  858   3.316   4.451   4.706
   90GLY      O  859   3.253   4.543   4.758
   91LEU      N  860   3.275   4.325   4.701
   91LEU      H  861   3.333   4.251   4.667
   91LEU     CA  862   3.145   4.282   4.758
   91LEU     CB  863   3.040   4.276   4.646
   91LEU     CG  864   2.899   4.233   4.689
   91LEU    CD1  865   2.834   4.333   4.785
   91LEU    CD2  866   2.812   4.211   4.565
   91LEU      C  867   3.153   4.148   4.832
   91LEU      O  868   3.210   4.051   4.784
   92VAL      N  869   3.086   4.146   4.947
   92VAL      H  870   3.053   4.231   4.989
   92VAL     CA  871   3.073   4.024   5.029
   92VAL     CB  872   3.127   4.046   5.172
   92VAL    CG1  873   3.139   3.913   5.247
   92VAL    CG2  874   3.262   4.119   5.175
   92VAL      C  875   2.925   3.982   5.035
   92VAL      O  876   2.835   4.064   5.054
   93GLY      N  877   2.905   3.851   5.021
   93GLY      H  878   2.981   3.792   4.993
   93GLY     CA  879   2.774   3.785   5.029
   93GLY      C  880   2.771   3.680   5.141
   93GLY      O  881   2.836   3.576   5.132
   94VAL      N  882   2.700   3.715   5.248
   94VAL      H  883   2.655   3.805   5.253
   94VAL     CA  884   2.682   3.630   5.367
   94VAL     CB  885   2.693   3.717   5.494
   94VAL    CG1  886   2.649   3.645   5.622
   94VAL    CG2  887   2.837   3.765   5.514
   94VAL      C  888   2.547   3.557   5.358
   94VAL      O  889   2.440   3.619   5.364
   95ALA      N  890   2.558   3.425   5.364
   95ALA      H  891   2.649   3.382   5.370
   95ALA     CA  892   2.445   3.330   5.363
   95ALA     CB  893   2.469   3.228   5.251
   95ALA      C  894   2.433   3.258   5.498
   95ALA      O  895   2.533   3.215   5.557
   96ALA      N  896   2.309   3.246   5.544
   96ALA      H  897   2.231   3.265   5.484
   96ALA     CA  898   2.275   3.186   5.675
   96ALA     CB  899   2.268   3.294   5.784
   96ALA      C  900   2.144   3.106   5.668
   96ALA      O  901   2.033   3.157   5.679
   97TYR      N  902   2.164   2.977   5.641
   97TYR      H  903   2.257   2.938   5.642
   97TYR     CA  904   2.055   2.879   5.624
   97TYR     CB  905   2.103   2.767   5.530
   97TYR     CG  906   2.136   2.815   5.388
   97TYR    CD1  907   2.263   2.861   5.357
   97TYR    HD1  908   2.341   2.864   5.434
   97TYR    CD2  909   2.043   2.799   5.286
   97TYR    HD2  910   1.944   2.759   5.309
   97TYR    CE1  911   2.298   2.891   5.226
   97TYR    HE1  912   2.400   2.921   5.203
   97TYR    CE2  913   2.077   2.827   5.155
   97TYR    HE2  914   2.001   2.816   5.076
   97TYR     CZ  915   2.205   2.873   5.125
   97TYR     OH  916   2.238   2.907   4.998
   97TYR     HH  917   2.177   2.857   4.935
   97TYR      C  918   2.014   2.819   5.760
   97TYR      O  919   2.095   2.813   5.853
   98ALA      N  920   1.883   2.800   5.776
   98ALA      H  921   1.815   2.843   5.715
   98ALA     CA  922   1.827   2.730   5.893
   98ALA     CB  923   1.769   2.831   5.992
   98ALA      C  924   1.722   2.624   5.854
   98ALA      O  925   1.630   2.652   5.777
   99ALA      N  926   1.719   2.519   5.936
   99ALA      H  927   1.770   2.521   6.023
   99ALA     CA  928   1.648   2.393   5.906
   99ALA     CB  929   1.673   2.295   6.021
   99ALA      C  930   1.498   2.398   5.872
   99ALA      O  931   1.456   2.330   5.778
  100ALA      N  932   1.419   2.473   5.949
  100ALA      H  933   1.456   2.529   6.023
  100ALA     CA  934   1.273   2.483   5.924
  100ALA     CB  935   1.194   2.391   6.017
  100ALA      C  936   1.217   2.627   5.920
  100ALA      O  937   1.217   2.685   5.812
  101GLY      N  938   1.175   2.683   6.034
  101GLY      H  939   1.166   2.630   6.118
  101GLY     CA  940   1.115   2.818   6.041
  101GLY      C  941   1.195   2.918   6.125
  101GLY      O  942   1.145   2.976   6.222
  102LEU      N  943   1.317   2.943   6.080
  102LEU      H  944   1.352   2.901   5.995
  102LEU     CA  945   1.408   3.037   6.146
  102LEU     CB  946   1.513   2.954   6.222
  102LEU     CG  947   1.582   3.028   6.337
  102LEU    CD1  948   1.485   3.054   6.453
  102LEU    CD2  949   1.701   2.945   6.385
  102LEU      C  950   1.468   3.132   6.040
  102LEU      O  951   1.574   3.109   5.982
  103VAL      N  952   1.389   3.237   6.014
  103VAL      H  953   1.299   3.244   6.057
  103VAL     CA  954   1.413   3.339   5.909
  103VAL     CB  955   1.312   3.455   5.925
  103VAL    CG1  956   1.333   3.568   5.824
  103VAL    CG2  957   1.169   3.404   5.906
  103VAL      C  958   1.557   3.391   5.910
  103VAL      O  959   1.602   3.451   6.009
  104GLY      N  960   1.617   3.381   5.792
  104GLY      H  961   1.565   3.353   5.711
  104GLY     CA  962   1.756   3.424   5.766
  104GLY      C  963   1.767   3.577   5.758
  104GLY      O  964   1.686   3.645   5.694
  105VAL      N  965   1.865   3.627   5.833
  105VAL      H  966   1.915   3.569   5.898
  105VAL     CA  967   1.905   3.769   5.833
  105VAL     CB  968   1.912   3.827   5.976
  105VAL    CG1  969   1.944   3.976   5.975
  105VAL    CG2  970   1.782   3.805   6.054
  105VAL      C  971   2.044   3.772   5.766
  105VAL      O  972   2.145   3.738   5.828
  106LEU      N  973   2.045   3.804   5.637
  106LEU      H  974   1.964   3.843   5.591
  106LEU     CA  975   2.168   3.792   5.557
  106LEU     CB  976   2.146   3.721   5.422
  106LEU     CG  977   2.068   3.588   5.419
  106LEU    CD1  978   2.109   3.515   5.292
  106LEU    CD2  979   2.089   3.496   5.540
  106LEU      C  980   2.235   3.926   5.530
  106LEU      O  981   2.173   4.020   5.480
  107ALA      N  982   2.368   3.921   5.536
  107ALA      H  983   2.416   3.834   5.534
  107ALA     CA  984   2.453   4.041   5.527
  107ALA     CB  985   2.554   4.039   5.642
  107ALA      C  986   2.528   4.049   5.394
  107ALA      O  987   2.556   3.947   5.332
  108ALA      N  988   2.518   4.168   5.335
  108ALA      H  989   2.442   4.230   5.353
  108ALA     CA  990   2.603   4.204   5.220
  108ALA     CB  991   2.521   4.207   5.091
  108ALA      C  992   2.669   4.340   5.242
  108ALA      O  993   2.602   4.441   5.266
  109TYR      N  994   2.800   4.333   5.262
  109TYR      H  995   2.846   4.245   5.278
  109TYR     CA  996   2.884   4.452   5.279
  109TYR     CB  997   2.969   4.433   5.405
  109TYR     CG  998   2.892   4.452   5.536
  109TYR    CD1  999   2.796   4.360   5.580
  109TYR    HD1 1000   2.763   4.280   5.514
  109TYR    CD2 1001   2.935   4.551   5.623
  109TYR    HD2 1002   3.005   4.626   5.589
  109TYR    CE1 1003   2.746   4.367   5.709
  109TYR    HE1 1004   2.675   4.292   5.744
  109TYR    CE2 1005   2.887   4.556   5.753
  109TYR    HE2 1006   2.932   4.626   5.824
  109TYR     CZ 1007   2.791   4.466   5.796
  109TYR     OH 1008   2.746   4.469   5.925
  109TYR     HH 1009   2.694   4.555   5.941
  109TYR      C 1010   2.970   4.478   5.155
  109TYR      O 1011   3.026   4.385   5.096
  110SER      N 1012   2.960   4.601   5.106
  110SER      H 1013   2.898   4.668   5.148
  110SER     CA 1014   3.034   4.648   4.988
  110SER     CB 1015   2.940   4.687   4.874
  110SER     OG 1016   2.861   4.803   4.905
  110SER     HG 1017   2.787   4.812   4.834
  110SER      C 1018   3.126   4.767   5.019
  110SER      O 1019   3.086   4.862   5.087
  111GLU      N 1020   3.237   4.770   4.945
  111GLU      H 1021   3.258   4.693   4.883
  111GLU     CA 1022   3.343   4.873   4.955
  111GLU     CB 1023   3.456   4.845   4.856
  111GLU     CG 1024   3.535   4.716   4.883
  111GLU     CD 1025   3.626   4.714   5.006
  111GLU    OE1 1026   3.730   4.646   4.999
  111GLU    OE2 1027   3.595   4.778   5.108
  111GLU      C 1028   3.295   5.018   4.937
  111GLU      O 1029   3.366   5.112   4.973
  112GLN      N 1030   3.186   5.038   4.864
  112GLN      H 1031   3.140   4.963   4.816
  112GLN     CA 1032   3.123   5.172   4.849
  112GLN     CB 1033   3.015   5.172   4.740
  112GLN     CG 1034   3.070   5.155   4.598
  112GLN     CD 1035   2.959   5.183   4.496
  112GLN    OE1 1036   2.871   5.103   4.470
  112GLN    NE2 1037   2.960   5.298   4.434
  112GLN   HE21 1038   3.038   5.362   4.440
  112GLN   HE22 1039   2.874   5.330   4.394
  112GLN      C 1040   3.064   5.228   4.980
  112GLN      O 1041   3.068   5.350   5.001
  113GLY      N 1042   3.020   5.139   5.068
  113GLY      H 1043   3.051   5.043   5.064
  113GLY     CA 1044   2.950   5.175   5.193
  113GLY      C 1045   2.801   5.137   5.193
  113GLY      O 1046   2.715   5.223   5.210
  114GLU      N 1047   2.773   5.012   5.157
  114GLU      H 1048   2.842   4.950   5.119
  114GLU     CA 1049   2.638   4.954   5.167
  114GLU     CB 1050   2.585   4.920   5.026
  114GLU     CG 1051   2.457   4.835   5.025
  114GLU     CD 1052   2.389   4.824   4.889
  114GLU    OE1 1053   2.427   4.735   4.811
  114GLU    OE2 1054   2.292   4.901   4.868
  114GLU      C 1055   2.635   4.833   5.262
  114GLU      O 1056   2.729   4.755   5.270
  115PHE      N 1057   2.528   4.832   5.341
  115PHE      H 1058   2.469   4.912   5.352
  115PHE     CA 1059   2.491   4.720   5.430
  115PHE     CB 1060   2.478   4.773   5.574
  115PHE     CG 1061   2.597   4.857   5.624
  115PHE    CD1 1062   2.606   4.993   5.594
  115PHE    HD1 1063   2.535   5.039   5.526
  115PHE    CD2 1064   2.687   4.801   5.713
  115PHE    HD2 1065   2.674   4.697   5.742
  115PHE    CE1 1066   2.705   5.071   5.653
  115PHE    HE1 1067   2.712   5.177   5.629
  115PHE    CE2 1068   2.785   4.879   5.773
  115PHE    HE2 1069   2.855   4.834   5.844
  115PHE     CZ 1070   2.794   5.014   5.743
  115PHE     HZ 1071   2.873   5.074   5.787
  115PHE      C 1072   2.356   4.665   5.379
  115PHE      O 1073   2.248   4.714   5.413
  116LYS      N 1074   2.365   4.572   5.285
  116LYS      H 1075   2.454   4.532   5.259
  116LYS     CA 1076   2.247   4.516   5.215
  116LYS     CB 1077   2.289   4.479   5.072
  116LYS     CG 1078   2.173   4.448   4.978
  116LYS     CD 1079   2.226   4.455   4.835
  116LYS     CE 1080   2.118   4.454   4.727
  116LYS     NZ 1081   2.176   4.496   4.598
  116LYS    HZ1 1082   2.112   4.480   4.522
  116LYS    HZ2 1083   2.199   4.594   4.601
  116LYS    HZ3 1084   2.260   4.445   4.580
  116LYS      C 1085   2.186   4.398   5.293
  116LYS      O 1086   2.246   4.292   5.309
  117LEU      N 1087   2.076   4.433   5.359
  117LEU      H 1088   2.040   4.526   5.353
  117LEU     CA 1089   1.995   4.341   5.442
  117LEU     CB 1090   1.905   4.425   5.533
  117LEU     CG 1091   1.847   4.349   5.652
  117LEU    CD1 1092   1.951   4.332   5.763
  117LEU    CD2 1093   1.721   4.419   5.704
  117LEU      C 1094   1.910   4.249   5.353
  117LEU      O 1095   1.819   4.296   5.285
  118LEU      N 1096   1.944   4.121   5.352
  118LEU      H 1097   2.021   4.086   5.407
  118LEU     CA 1098   1.874   4.021   5.269
  118LEU     CB 1099   1.974   3.954   5.175
  118LEU     CG 1100   1.918   3.843   5.085
  118LEU    CD1 1101   1.811   3.895   4.988
  118LEU    CD2 1102   2.033   3.782   5.006
  118LEU      C 1103   1.792   3.921   5.354
  118LEU      O 1104   1.841   3.821   5.405
  119ALA      N 1105   1.666   3.958   5.366
  119ALA      H 1106   1.633   4.042   5.321
  119ALA     CA 1107   1.562   3.884   5.441
  119ALA     CB 1108   1.442   3.977   5.459
  119ALA      C 1109   1.522   3.753   5.371
  119ALA      O 1110   1.460   3.754   5.264
  120ALA      N 1111   1.560   3.643   5.435
  120ALA      H 1112   1.614   3.649   5.520
  120ALA     CA 1113   1.540   3.506   5.384
  120ALA     CB 1114   1.671   3.428   5.400
  120ALA      C 1115   1.425   3.431   5.453
  120ALA      O 1116   1.432   3.396   5.571
  121TYR      N 1117   1.315   3.420   5.378
  121TYR      H 1118   1.311   3.459   5.285
  121TYR     CA 1119   1.192   3.351   5.423
  121TYR     CB 1120   1.071   3.445   5.415
  121TYR     CG 1121   1.084   3.572   5.499
  121TYR    CD1 1122   1.146   3.684   5.445
  121TYR    HD1 1123   1.195   3.678   5.348
  121TYR    CD2 1124   1.026   3.579   5.625
  121TYR    HD2 1125   0.978   3.491   5.668
  121TYR    CE1 1126   1.149   3.803   5.516
  121TYR    HE1 1127   1.176   3.895   5.465
  121TYR    CE2 1128   1.031   3.698   5.698
  121TYR    HE2 1129   0.990   3.700   5.799
  121TYR     CZ 1130   1.094   3.809   5.644
  121TYR     OH 1131   1.126   3.914   5.724
  121TYR     HH 1132   1.037   3.951   5.760
  121TYR      C 1133   1.162   3.230   5.334
  121TYR      O 1134   1.140   3.245   5.214
  122GLY      N 1135   1.151   3.113   5.397
  122GLY      H 1136   1.158   3.109   5.497
  122GLY     CA 1137   1.110   2.989   5.327
  122GLY      C 1138   1.204   2.867   5.329
  122GLY      O 1139   1.192   2.781   5.241
  123GLY      N 1140   1.259   2.839   5.447
  123GLY      H 1141   1.227   2.886   5.530
  123GLY     CA 1142   1.355   2.730   5.472
  123GLY      C 1143   1.300   2.589   5.443
  123GLY      O 1144   1.340   2.525   5.345
  124GLU      N 1145   1.195   2.553   5.516
  124GLU      H 1146   1.155   2.615   5.583
  124GLU     CA 1147   1.136   2.417   5.518
  124GLU     CB 1148   1.012   2.413   5.608
  124GLU     CG 1149   0.973   2.269   5.642
  124GLU     CD 1150   0.840   2.258   5.717
  124GLU    OE1 1151   0.844   2.241   5.840
  124GLU    OE2 1152   0.736   2.252   5.649
  124GLU      C 1153   1.106   2.355   5.379
  124GLU      O 1154   1.158   2.248   5.349
  125ILE      N 1155   1.025   2.421   5.296
  125ILE      H 1156   0.976   2.504   5.324
  125ILE     CA 1157   0.993   2.367   5.162
  125ILE     CB 1158   0.857   2.413   5.104
  125ILE    CG1 1159   0.853   2.563   5.074
  125ILE    CG2 1160   0.743   2.365   5.196
  125ILE     CD 1161   0.732   2.610   4.993
  125ILE      C 1162   1.104   2.383   5.056
  125ILE      O 1163   1.113   2.301   4.965
  126GLY      N 1164   1.186   2.486   5.070
  126GLY      H 1165   1.188   2.541   5.154
  126GLY     CA 1166   1.294   2.518   4.974
  126GLY      C 1167   1.270   2.648   4.895
  126GLY      O 1168   1.365   2.719   4.863
  127ALA      N 1169   1.145   2.669   4.856
  127ALA      H 1170   1.077   2.596   4.858
  127ALA     CA 1171   1.098   2.793   4.790
  127ALA     CB 1172   0.956   2.773   4.737
  127ALA      C 1173   1.108   2.916   4.883
  127ALA      O 1174   1.025   2.938   4.972
  128VAL      N 1175   1.216   2.991   4.860
  128VAL      H 1176   1.280   2.967   4.787
  128VAL     CA 1177   1.255   3.106   4.946
  128VAL     CB 1178   1.403   3.093   4.990
  128VAL    CG1 1179   1.451   3.209   5.078
  128VAL    CG2 1180   1.429   2.963   5.066
  128VAL      C 1181   1.227   3.241   4.878
  128VAL      O 1182   1.272   3.270   4.767
  129ALA      N 1183   1.168   3.327   4.960
  129ALA      H 1184   1.147   3.298   5.054
  129ALA     CA 1185   1.136   3.468   4.931
  129ALA     CB 1186   1.001   3.502   4.994
  129ALA      C 1187   1.247   3.556   4.992
  129ALA      O 1188   1.274   3.552   5.112
  130LEU      N 1189   1.306   3.638   4.905
  130LEU      H 1190   1.266   3.656   4.815
  130LEU     CA 1191   1.431   3.711   4.935
  130LEU     CB 1192   1.546   3.653   4.852
  130LEU     CG 1193   1.593   3.518   4.904
  130LEU    CD1 1194   1.699   3.465   4.808
  130LEU    CD2 1195   1.655   3.530   5.043
  130LEU      C 1196   1.427   3.864   4.920
  130LEU      O 1197   1.452   3.919   4.813
  131ALA      N 1198   1.420   3.928   5.036
  131ALA      H 1199   1.426   3.879   5.123
  131ALA     CA 1200   1.405   4.075   5.043
  131ALA     CB 1201   1.290   4.107   5.138
  131ALA      C 1202   1.535   4.149   5.079
  131ALA      O 1203   1.576   4.157   5.194
  132ALA      N 1204   1.604   4.192   4.973
  132ALA      H 1205   1.569   4.176   4.880
  132ALA     CA 1206   1.727   4.274   4.978
  132ALA     CB 1207   1.813   4.244   4.855
  132ALA      C 1208   1.698   4.425   4.986
  132ALA      O 1209   1.645   4.486   4.893
  133TYR      N 1210   1.729   4.479   5.103
  133TYR      H 1211   1.765   4.421   5.177
  133TYR     CA 1212   1.703   4.619   5.141
  133TYR     CB 1213   1.648   4.625   5.284
  133TYR     CG 1214   1.514   4.553   5.303
  133TYR    CD1 1215   1.513   4.423   5.353
  133TYR    HD1 1216   1.607   4.375   5.380
  133TYR    CD2 1217   1.394   4.615   5.271
  133TYR    HD2 1218   1.394   4.718   5.235
  133TYR    CE1 1219   1.394   4.356   5.369
  133TYR    HE1 1220   1.394   4.256   5.413
  133TYR    CE2 1221   1.274   4.547   5.286
  133TYR    HE2 1222   1.180   4.599   5.266
  133TYR     CZ 1223   1.274   4.416   5.334
  133TYR     OH 1224   1.160   4.343   5.341
  133TYR     HH 1225   1.096   4.369   5.264
  133TYR      C 1226   1.828   4.709   5.136
  133TYR      O 1227   1.942   4.663   5.142
  134ASN      N 1228   1.802   4.838   5.115
  134ASN      H 1229   1.710   4.870   5.093
  134ASN     CA 1230   1.907   4.943   5.120
  134ASN     CB 1231   1.934   5.004   4.981
  134ASN     CG 1232   1.821   5.086   4.921
  134ASN    OD1 1233   1.734   5.140   4.988
  134ASN    ND2 1234   1.824   5.098   4.790
  134ASN   HD21 1235   1.894   5.053   4.736
  134ASN   HD22 1236   1.758   5.161   4.746
  134ASN      C 1237   1.884   5.055   5.223
  134ASN      O 1238   1.774   5.070   5.277
  135ARG      N 1239   1.987   5.138   5.236
  135ARG      H 1240   2.077   5.108   5.202
  135ARG     CA 1241   1.991   5.262   5.317
  135ARG     CB 1242   2.112   5.349   5.276
  135ARG     CG 1243   2.245   5.271   5.275
  135ARG     CD 1244   2.370   5.359   5.273
  135ARG     NE 1245   2.394   5.426   5.145
  135ARG     HE 1246   2.320   5.419   5.077
  135ARG     CZ 1247   2.501   5.503   5.118
  135ARG    NH1 1248   2.591   5.534   5.212
  135ARG   HH11 1249   2.580   5.504   5.306
  135ARG   HH12 1250   2.674   5.585   5.184
  135ARG    NH2 1251   2.529   5.540   4.993
  135ARG   HH21 1252   2.474   5.510   4.915
  135ARG   HH22 1253   2.604   5.605   4.978
  135ARG      C 1254   1.865   5.350   5.305
  135ARG      O 1255   1.809   5.393   5.405
  136ASN      N 1256   1.816   5.366   5.182
  136ASN      H 1257   1.862   5.326   5.102
  136ASN     CA 1258   1.694   5.444   5.151
  136ASN     CB 1259   1.676   5.456   4.999
  136ASN     CG 1260   1.792   5.526   4.926
  136ASN    OD1 1261   1.875   5.595   4.983
  136ASN    ND2 1262   1.805   5.500   4.798
  136ASN   HD21 1263   1.747   5.430   4.752
  136ASN   HD22 1264   1.853   5.568   4.741
  136ASN      C 1265   1.567   5.382   5.213
  136ASN      O 1266   1.497   5.450   5.288
  137GLY      N 1267   1.560   5.249   5.205
  137GLY      H 1268   1.643   5.197   5.187
  137GLY     CA 1269   1.443   5.167   5.243
  137GLY      C 1270   1.386   5.079   5.130
  137GLY      O 1271   1.287   5.009   5.152
  138GLU      N 1272   1.454   5.075   5.016
  138GLU      H 1273   1.543   5.121   5.006
  138GLU     CA 1274   1.411   5.005   4.893
  138GLU     CB 1275   1.491   5.054   4.772
  138GLU     CG 1276   1.470   5.203   4.742
  138GLU     CD 1277   1.559   5.251   4.626
  138GLU    OE1 1278   1.514   5.245   4.510
  138GLU    OE2 1279   1.672   5.295   4.654
  138GLU      C 1280   1.419   4.851   4.901
  138GLU      O 1281   1.501   4.794   4.974
  139VAL      N 1282   1.329   4.789   4.825
  139VAL      H 1283   1.249   4.841   4.790
  139VAL     CA 1284   1.322   4.643   4.802
  139VAL     CB 1285   1.176   4.595   4.820
  139VAL    CG1 1286   1.162   4.443   4.804
  139VAL    CG2 1287   1.118   4.634   4.957
  139VAL      C 1288   1.375   4.619   4.659
  139VAL      O 1289   1.300   4.608   4.563
  140ILE      N 1290   1.507   4.607   4.651
  140ILE      H 1291   1.564   4.598   4.733
  140ILE     CA 1292   1.582   4.607   4.523
  140ILE     CB 1293   1.733   4.635   4.544
  140ILE    CG1 1294   1.759   4.768   4.614
  140ILE    CG2 1295   1.811   4.639   4.412
  140ILE     CD 1296   1.755   4.757   4.767
  140ILE      C 1297   1.556   4.483   4.434
  140ILE      O 1298   1.480   4.492   4.338
  141GLY      N 1299   1.605   4.367   4.477
  141GLY      H 1300   1.602   4.343   4.574
  141GLY     CA 1301   1.623   4.254   4.382
  141GLY      C 1302   1.606   4.114   4.440
  141GLY      O 1303   1.702   4.036   4.439
  142LEU      N 1304   1.479   4.076   4.450
  142LEU      H 1305   1.405   4.139   4.425
  142LEU     CA 1306   1.434   3.945   4.504
  142LEU     CB 1307   1.280   3.935   4.502
  142LEU     CG 1308   1.201   4.056   4.555
  142LEU    CD1 1309   1.057   4.042   4.509
  142LEU    CD2 1310   1.203   4.064   4.708
  142LEU      C 1311   1.491   3.827   4.423
  142LEU      O 1312   1.582   3.757   4.469
  143ALA      N 1313   1.451   3.819   4.296
  143ALA      H 1314   1.389   3.889   4.258
  143ALA     CA 1315   1.483   3.708   4.205
  143ALA     CB 1316   1.419   3.734   4.068
  143ALA      C 1317   1.633   3.681   4.189
  143ALA      O 1318   1.678   3.569   4.212
  144ALA      N 1319   1.710   3.788   4.169
  144ALA      H 1320   1.671   3.879   4.161
  144ALA     CA 1321   1.856   3.780   4.147
  144ALA     CB 1322   1.909   3.918   4.110
  144ALA      C 1323   1.935   3.718   4.264
  144ALA      O 1324   2.033   3.647   4.241
  145TYR      N 1325   1.891   3.740   4.388
  145TYR      H 1326   1.815   3.802   4.408
  145TYR     CA 1327   1.951   3.672   4.505
  145TYR     CB 1328   1.925   3.746   4.637
  145TYR     CG 1329   2.014   3.870   4.649
  145TYR    CD1 1330   1.957   3.995   4.631
  145TYR    HD1 1331   1.849   4.007   4.634
  145TYR    CD2 1332   2.152   3.857   4.661
  145TYR    HD2 1333   2.196   3.759   4.682
  145TYR    CE1 1334   2.039   4.107   4.622
  145TYR    HE1 1335   1.994   4.205   4.608
  145TYR    CE2 1336   2.233   3.969   4.652
  145TYR    HE2 1337   2.341   3.958   4.665
  145TYR     CZ 1338   2.177   4.094   4.631
  145TYR     OH 1339   2.255   4.197   4.591
  145TYR     HH 1340   2.342   4.195   4.647
  145TYR      C 1341   1.913   3.524   4.518
  145TYR      O 1342   2.000   3.442   4.546
  146TYR      N 1343   1.789   3.490   4.483
  146TYR      H 1344   1.717   3.558   4.467
  146TYR     CA 1345   1.745   3.348   4.476
  146TYR     CB 1346   1.594   3.342   4.451
  146TYR     CG 1347   1.538   3.204   4.484
  146TYR    CD1 1348   1.531   3.162   4.616
  146TYR    HD1 1349   1.566   3.227   4.696
  146TYR    CD2 1350   1.488   3.122   4.383
  146TYR    HD2 1351   1.495   3.153   4.279
  146TYR    CE1 1352   1.475   3.039   4.648
  146TYR    HE1 1353   1.486   3.000   4.749
  146TYR    CE2 1354   1.431   2.999   4.415
  146TYR    HE2 1355   1.394   2.935   4.334
  146TYR     CZ 1356   1.423   2.959   4.548
  146TYR     OH 1357   1.335   2.862   4.584
  146TYR     HH 1358   1.349   2.778   4.525
  146TYR      C 1359   1.824   3.271   4.369
  146TYR      O 1360   1.879   3.164   4.397
  147ILE      N 1361   1.845   3.339   4.256
  147ILE      H 1362   1.790   3.420   4.236
  147ILE     CA 1363   1.936   3.298   4.147
  147ILE     CB 1364   1.926   3.408   4.039
  147ILE    CG1 1365   1.792   3.394   3.966
  147ILE    CG2 1366   2.045   3.410   3.942
  147ILE     CD 1367   1.747   3.517   3.885
  147ILE      C 1368   2.078   3.270   4.201
  147ILE      O 1369   2.127   3.157   4.190
  148MET      N 1370   2.136   3.369   4.270
  148MET      H 1371   2.097   3.461   4.270
  148MET     CA 1372   2.266   3.355   4.338
  148MET     CB 1373   2.303   3.485   4.412
  148MET     CG 1374   2.347   3.595   4.315
  148MET     SD 1375   2.379   3.756   4.395
  148MET     CE 1376   2.526   3.722   4.489
  148MET      C 1377   2.273   3.236   4.435
  148MET      O 1378   2.359   3.150   4.417
  149LEU      N 1379   2.171   3.222   4.520
  149LEU      H 1380   2.103   3.296   4.532
  149LEU     CA 1381   2.156   3.108   4.613
  149LEU     CB 1382   2.021   3.104   4.686
  149LEU     CG 1383   2.001   3.196   4.806
  149LEU    CD1 1384   1.869   3.155   4.872
  149LEU    CD2 1385   2.115   3.184   4.908
  149LEU      C 1386   2.171   2.972   4.545
  149LEU      O 1387   2.267   2.902   4.573
  150ILE      N 1388   2.083   2.945   4.448
  150ILE      H 1389   2.016   3.013   4.418
  150ILE     CA 1390   2.077   2.815   4.378
  150ILE     CB 1391   1.966   2.814   4.271
  150ILE    CG1 1392   1.830   2.856   4.331
  150ILE    CG2 1393   1.953   2.673   4.212
  150ILE     CD 1394   1.731   2.908   4.227
  150ILE      C 1395   2.215   2.780   4.318
  150ILE      O 1396   2.275   2.681   4.358
  151PHE      N 1397   2.274   2.878   4.249
  151PHE      H 1398   2.224   2.962   4.226
  151PHE     CA 1399   2.410   2.868   4.195
  151PHE     CB 1400   2.444   3.000   4.125
  151PHE     CG 1401   2.589   3.006   4.076
  151PHE    CD1 1402   2.638   2.913   3.985
  151PHE    HD1 1403   2.570   2.841   3.940
  151PHE    CD2 1404   2.676   3.098   4.135
  151PHE    HD2 1405   2.642   3.156   4.221
  151PHE    CE1 1406   2.773   2.910   3.954
  151PHE    HE1 1407   2.813   2.828   3.894
  151PHE    CE2 1408   2.810   3.097   4.101
  151PHE    HE2 1409   2.878   3.166   4.149
  151PHE     CZ 1410   2.859   3.002   4.011
  151PHE     HZ 1411   2.967   2.995   3.994
  151PHE      C 1412   2.516   2.829   4.301
  151PHE      O 1413   2.585   2.728   4.284
  152PHE      N 1414   2.519   2.902   4.412
  152PHE      H 1415   2.457   2.980   4.425
  152PHE     CA 1416   2.610   2.875   4.525
  152PHE     CB 1417   2.599   2.985   4.632
  152PHE     CG 1418   2.649   3.122   4.584
  152PHE    CD1 1419   2.569   3.234   4.601
  152PHE    HD1 1420   2.470   3.223   4.646
  152PHE    CD2 1421   2.778   3.137   4.533
  152PHE    HD2 1422   2.844   3.051   4.526
  152PHE    CE1 1423   2.615   3.359   4.564
  152PHE    HE1 1424   2.554   3.447   4.586
  152PHE    CE2 1425   2.824   3.263   4.496
  152PHE    HE2 1426   2.927   3.275   4.461
  152PHE     CZ 1427   2.743   3.374   4.511
  152PHE     HZ 1428   2.781   3.474   4.487
  152PHE      C 1429   2.588   2.737   4.591
  152PHE      O 1430   2.684   2.666   4.618
  153VAL      N 1431   2.461   2.699   4.605
  153VAL      H 1432   2.385   2.762   4.585
  153VAL     CA 1433   2.419   2.566   4.655
  153VAL     CB 1434   2.266   2.555   4.670
  153VAL    CG1 1435   2.226   2.418   4.726
  153VAL    CG2 1436   2.207   2.662   4.762
  153VAL      C 1437   2.475   2.457   4.562
  153VAL      O 1438   2.562   2.380   4.604
  154LEU      N 1439   2.438   2.467   4.434
  154LEU      H 1440   2.367   2.533   4.407
  154LEU     CA 1441   2.482   2.377   4.326
  154LEU     CB 1442   2.441   2.431   4.188
  154LEU     CG 1443   2.291   2.448   4.164
  154LEU    CD1 1444   2.275   2.529   4.036
  154LEU    CD2 1445   2.219   2.314   4.150
  154LEU      C 1446   2.635   2.360   4.323
  154LEU      O 1447   2.682   2.248   4.334
  155ALA      N 1448   2.708   2.471   4.326
  155ALA      H 1449   2.665   2.562   4.324
  155ALA     CA 1450   2.856   2.473   4.319
  155ALA     CB 1451   2.906   2.616   4.338
  155ALA      C 1452   2.925   2.378   4.420
  155ALA      O 1453   2.999   2.289   4.379
  156ALA      N 1454   2.882   2.386   4.546
  156ALA      H 1455   2.812   2.453   4.573
  156ALA     CA 1456   2.934   2.300   4.654
  156ALA     CB 1457   2.901   2.361   4.790
  156ALA      C 1458   2.885   2.154   4.648
  156ALA      O 1459   2.965   2.062   4.659
  157TYR      N 1460   2.756   2.134   4.619
  157TYR      H 1461   2.691   2.210   4.610
  157TYR     CA 1462   2.698   1.999   4.603
  157TYR     CB 1463   2.545   2.013   4.598
  157TYR     CG 1464   2.466   1.882   4.600
  157TYR    CD1 1465   2.510   1.768   4.667
  157TYR    HD1 1466   2.599   1.773   4.731
  157TYR    CD2 1467   2.349   1.875   4.525
  157TYR    HD2 1468   2.306   1.967   4.485
  157TYR    CE1 1469   2.441   1.649   4.656
  157TYR    HE1 1470   2.472   1.563   4.716
  157TYR    CE2 1471   2.281   1.755   4.511
  157TYR    HE2 1472   2.191   1.750   4.449
  157TYR     CZ 1473   2.328   1.641   4.575
  157TYR     OH 1474   2.272   1.520   4.550
  157TYR     HH 1475   2.203   1.528   4.473
  157TYR      C 1476   2.756   1.923   4.482
  157TYR      O 1477   2.788   1.805   4.490
  158LEU      N 1478   2.779   1.997   4.373
  158LEU      H 1479   2.734   2.087   4.362
  158LEU     CA 1480   2.855   1.952   4.254
  158LEU     CB 1481   2.856   2.068   4.153
  158LEU     CG 1482   2.884   2.034   4.005
  158LEU    CD1 1483   2.852   2.157   3.920
  158LEU    CD2 1484   3.029   1.994   3.978
  158LEU      C 1485   2.998   1.913   4.293
  158LEU      O 1486   3.046   1.807   4.252
  159ALA      N 1487   3.060   1.996   4.377
  159ALA      H 1488   3.017   2.082   4.406
  159ALA     CA 1489   3.197   1.976   4.428
  159ALA     CB 1490   3.247   2.102   4.499
  159ALA      C 1491   3.214   1.853   4.519
  159ALA      O 1492   3.301   1.771   4.491
  160SER      N 1493   3.124   1.835   4.616
  160SER      H 1494   3.055   1.906   4.639
  160SER     CA 1495   3.126   1.719   4.708
  160SER     CB 1496   3.023   1.733   4.822
  160SER     OG 1497   2.888   1.730   4.774
  160SER     HG 1498   2.832   1.674   4.840
  160SER      C 1499   3.105   1.586   4.632
  160SER      O 1500   3.195   1.503   4.628
  161ALA      N 1501   3.000   1.584   4.549
  161ALA      H 1502   2.932   1.658   4.554
  161ALA     CA 1503   2.970   1.473   4.457
  161ALA     CB 1504   2.838   1.501   4.385
  161ALA      C 1505   3.079   1.446   4.352
  161ALA      O 1506   3.089   1.336   4.298
  162ALA      N 1507   3.155   1.550   4.319
  162ALA      H 1508   3.155   1.634   4.375
  162ALA     CA 1509   3.254   1.553   4.209
  162ALA     CB 1510   3.380   1.476   4.253
  162ALA      C 1511   3.195   1.503   4.076
  162ALA      O 1512   3.251   1.419   4.006
  163LEU      N 1513   3.075   1.554   4.045
  163LEU      H 1514   3.040   1.631   4.099
  163LEU     CA 1515   2.989   1.515   3.930
  163LEU     CB 1516   3.059   1.539   3.795
  163LEU     CG 1517   3.071   1.687   3.758
  163LEU    CD1 1518   3.180   1.702   3.653
  163LEU    CD2 1519   2.938   1.741   3.703
  163LEU      C 1520   2.930   1.373   3.928
  163LEU      O 1521   2.820   1.354   3.876
  164GLY      N 1522   3.001   1.277   3.987
  164GLY      H 1523   3.089   1.300   4.029
  164GLY     CA 1524   2.970   1.133   3.987
  164GLY      C 1525   2.823   1.098   4.019
  164GLY      O 1526   2.747   1.072   3.925
  165PRO      N 1527   2.781   1.099   4.146
  165PRO     CA 1528   2.641   1.074   4.187
  165PRO     CB 1529   2.640   1.102   4.337
  165PRO     CG 1530   2.779   1.057   4.381
  165PRO     CD 1531   2.868   1.105   4.266
  165PRO      C 1532   2.536   1.157   4.112
  165PRO      O 1533   2.432   1.104   4.074
  166LEU      N 1534   2.571   1.282   4.077
  166LEU      H 1535   2.650   1.326   4.118
  166LEU     CA 1536   2.487   1.372   3.995
  166LEU     CB 1537   2.555   1.509   3.980
  166LEU     CG 1538   2.603   1.576   4.110
  166LEU    CD1 1539   2.675   1.705   4.073
  166LEU    CD2 1540   2.489   1.605   4.209
  166LEU      C 1541   2.454   1.320   3.854
  166LEU      O 1542   2.362   1.370   3.789
  167ALA      N 1543   2.546   1.241   3.798
  167ALA      H 1544   2.638   1.232   3.838
  167ALA     CA 1545   2.527   1.168   3.671
  167ALA     CB 1546   2.664   1.138   3.610
  167ALA      C 1547   2.447   1.037   3.685
  167ALA      O 1548   2.378   0.995   3.592
  168ALA      N 1549   2.463   0.969   3.799
  168ALA      H 1550   2.539   0.989   3.860
  168ALA     CA 1551   2.380   0.852   3.835
  168ALA     CB 1552   2.435   0.788   3.962
  168ALA      C 1553   2.232   0.891   3.855
  168ALA      O 1554   2.144   0.833   3.791
  169TYR      N 1555   2.210   0.998   3.931
  169TYR      H 1556   2.283   1.038   3.986
  169TYR     CA 1557   2.078   1.062   3.947
  169TYR     CB 1558   2.036   1.067   4.094
  169TYR     CG 1559   2.029   0.928   4.160
  169TYR    CD1 1560   2.133   0.885   4.240
  169TYR    HD1 1561   2.222   0.947   4.252
  169TYR    CD2 1562   1.918   0.847   4.139
  169TYR    HD2 1563   1.839   0.879   4.071
  169TYR    CE1 1564   2.126   0.761   4.301
  169TYR    HE1 1565   2.206   0.729   4.369
  169TYR    CE2 1566   1.912   0.722   4.199
  169TYR    HE2 1567   1.829   0.655   4.175
  169TYR     CZ 1568   2.016   0.679   4.281
  169TYR     OH 1569   2.008   0.559   4.343
  169TYR     HH 1570   1.914   0.518   4.326
  169TYR      C 1571   2.090   1.205   3.892
  169TYR      O 1572   2.148   1.293   3.956
  170HIS      N 1573   2.040   1.221   3.770
  170HIS      H 1574   1.978   1.153   3.730
  170HIS     CA 1575   2.060   1.342   3.687
  170HIS     CB 1576   1.988   1.329   3.553
  170HIS     CG 1577   2.041   1.223   3.455
  170HIS    ND1 1578   1.975   1.181   3.347
  170HIS    CD2 1579   2.159   1.162   3.456
  170HIS    CE1 1580   2.055   1.096   3.282
  170HIS    NE2 1581   2.168   1.083   3.350
  170HIS    HE2 1582   2.241   1.017   3.330
  170HIS      C 1583   2.021   1.474   3.756
  170HIS      O 1584   1.904   1.503   3.778
  171ALA      N 1585   2.124   1.544   3.802
  171ALA      H 1586   2.215   1.504   3.807
  171ALA     CA 1587   2.108   1.676   3.867
  171ALA     CB 1588   2.218   1.697   3.972
  171ALA      C 1589   2.106   1.793   3.767
  171ALA      O 1590   2.202   1.818   3.696
  172THR      N 1591   1.989   1.856   3.759
  172THR      H 1592   1.907   1.820   3.804
  172THR     CA 1593   1.966   1.977   3.677
  172THR     CB 1594   1.816   2.011   3.674
  172THR    OG1 1595   1.740   1.892   3.646
  172THR    HG1 1596   1.643   1.919   3.623
  172THR    CG2 1597   1.783   2.115   3.566
  172THR      C 1598   2.050   2.094   3.733
  172THR      O 1599   2.026   2.142   3.844
  173LEU      N 1600   2.159   2.122   3.663
  173LEU      H 1601   2.182   2.068   3.581
  173LEU     CA 1602   2.265   2.215   3.707
  173LEU     CB 1603   2.400   2.143   3.696
  173LEU     CG 1604   2.420   2.025   3.791
  173LEU    CD1 1605   2.554   1.959   3.763
  173LEU    CD2 1606   2.415   2.068   3.938
  173LEU      C 1607   2.271   2.350   3.631
  173LEU      O 1608   2.218   2.362   3.521
  174THR      N 1609   2.345   2.444   3.690
  174THR      H 1610   2.398   2.422   3.773
  174THR     CA 1611   2.366   2.582   3.638
  174THR     CB 1612   2.254   2.679   3.682
  174THR    OG1 1613   2.125   2.622   3.657
  174THR    HG1 1614   2.088   2.583   3.746
  174THR    CG2 1615   2.259   2.814   3.610
  174THR      C 1616   2.498   2.642   3.691
  174THR      O 1617   2.527   2.638   3.811
  175TYR      N 1618   2.571   2.706   3.601
  175TYR      H 1619   2.563   2.685   3.502
  175TYR     CA 1620   2.679   2.802   3.633
  175TYR     CB 1621   2.806   2.777   3.551
  175TYR     CG 1622   2.884   2.652   3.591
  175TYR    CD1 1623   2.850   2.529   3.535
  175TYR    HD1 1624   2.748   2.513   3.498
  175TYR    CD2 1625   3.007   2.667   3.653
  175TYR    HD2 1626   3.035   2.763   3.696
  175TYR    CE1 1627   2.940   2.424   3.538
  175TYR    HE1 1628   2.912   2.328   3.492
  175TYR    CE2 1629   3.097   2.562   3.657
  175TYR    HE2 1630   3.195   2.577   3.702
  175TYR     CZ 1631   3.063   2.440   3.598
  175TYR     OH 1632   3.153   2.339   3.593
  175TYR     HH 1633   3.224   2.357   3.667
  175TYR      C 1634   2.632   2.945   3.600
  175TYR      O 1635   2.578   2.970   3.492
  176ARG      N 1636   2.669   3.037   3.688
  176ARG      H 1637   2.723   3.014   3.770
  176ARG     CA 1638   2.630   3.179   3.679
  176ARG     CB 1639   2.546   3.213   3.802
  176ARG     CG 1640   2.490   3.356   3.803
  176ARG     CD 1641   2.433   3.393   3.940
  176ARG     NE 1642   2.539   3.397   4.043
  176ARG     HE 1643   2.552   3.310   4.092
  176ARG     CZ 1644   2.618   3.501   4.074
  176ARG    NH1 1645   2.612   3.617   4.008
  176ARG   HH11 1646   2.547   3.630   3.933
  176ARG   HH12 1647   2.667   3.695   4.040
  176ARG    NH2 1648   2.705   3.492   4.175
  176ARG   HH21 1649   2.716   3.409   4.228
  176ARG   HH22 1650   2.753   3.576   4.203
  176ARG      C 1651   2.754   3.271   3.668
  176ARG      O 1652   2.833   3.280   3.762
  177MET      N 1653   2.770   3.328   3.549
  177MET      H 1654   2.721   3.291   3.468
  177MET     CA 1655   2.870   3.432   3.518
  177MET     CB 1656   2.853   3.482   3.374
  177MET     CG 1657   2.913   3.389   3.268
  177MET     SD 1658   3.094   3.368   3.278
  177MET     CE 1659   3.151   3.531   3.237
  177MET      C 1660   2.858   3.555   3.609
  177MET      O 1661   2.747   3.600   3.640
  178LEU      N 1662   2.973   3.604   3.653
  178LEU      H 1663   3.052   3.542   3.666
  178LEU     CA 1664   2.981   3.736   3.720
  178LEU     CB 1665   3.111   3.756   3.799
  178LEU     CG 1666   3.137   3.656   3.913
  178LEU    CD1 1667   3.260   3.702   3.991
  178LEU    CD2 1668   3.019   3.637   4.009
  178LEU      C 1669   2.960   3.853   3.622
  178LEU      O 1670   2.867   3.931   3.644
  179GLU      N 1671   3.027   3.848   3.506
  179GLU      H 1672   3.092   3.775   3.488
  179GLU     CA 1673   3.020   3.953   3.402
  179GLU     CB 1674   3.099   3.913   3.276
  179GLU     CG 1675   3.128   4.036   3.188
  179GLU     CD 1676   3.199   4.012   3.053
  179GLU    OE1 1677   3.185   4.100   2.966
  179GLU    OE2 1678   3.271   3.912   3.039
  179GLU      C 1679   2.874   3.987   3.365
  179GLU      O 1680   2.796   3.891   3.341
  180PRO      N 1681   2.835   4.113   3.370
  180PRO     CA 1682   2.698   4.163   3.341
  180PRO     CB 1683   2.707   4.315   3.348
  180PRO     CG 1684   2.816   4.338   3.452
  180PRO     CD 1685   2.916   4.226   3.425
  180PRO      C 1686   2.650   4.116   3.203
  180PRO      O 1687   2.684   4.174   3.099
  181THR      N 1688   2.573   4.009   3.208
  181THR      H 1689   2.541   3.972   3.296
  181THR     CA 1690   2.529   3.932   3.090
  181THR     CB 1691   2.599   3.796   3.082
  181THR    OG1 1692   2.607   3.733   3.210
  181THR    HG1 1693   2.680   3.777   3.264
  181THR    CG2 1694   2.738   3.810   3.019
  181THR      C 1695   2.377   3.912   3.083
  181THR      O 1696   2.307   3.913   3.184
  182ARG      N 1697   2.329   3.914   2.960
  182ARG      H 1698   2.389   3.940   2.882
  182ARG     CA 1699   2.189   3.885   2.926
  182ARG     CB 1700   2.155   3.941   2.788
  182ARG     CG 1701   2.157   4.094   2.776
  182ARG     CD 1702   2.062   4.170   2.870
  182ARG     NE 1703   2.131   4.217   2.991
  182ARG     HE 1704   2.097   4.179   3.077
  182ARG     CZ 1705   2.216   4.322   3.000
  182ARG    NH1 1706   2.237   4.406   2.898
  182ARG   HH11 1707   2.187   4.397   2.812
  182ARG   HH12 1708   2.307   4.478   2.908
  182ARG    NH2 1709   2.280   4.345   3.115
  182ARG   HH21 1710   2.267   4.285   3.195
  182ARG   HH22 1711   2.339   4.425   3.123
  182ARG      C 1712   2.158   3.734   2.936
  182ARG      O 1713   2.245   3.650   2.913
  183VAL      N 1714   2.030   3.703   2.956
  183VAL      H 1715   1.957   3.769   2.937
  183VAL     CA 1716   1.983   3.569   2.998
  183VAL     CB 1717   1.916   3.580   3.137
  183VAL    CG1 1718   1.897   3.444   3.202
  183VAL    CG2 1719   1.992   3.667   3.238
  183VAL      C 1720   1.884   3.509   2.893
  183VAL      O 1721   1.800   3.581   2.839
  184VAL      N 1722   1.906   3.383   2.855
  184VAL      H 1723   1.986   3.333   2.888
  184VAL     CA 1724   1.816   3.308   2.763
  184VAL     CB 1725   1.864   3.296   2.616
  184VAL    CG1 1726   1.846   3.427   2.539
  184VAL    CG2 1727   2.008   3.245   2.603
  184VAL      C 1728   1.770   3.169   2.809
  184VAL      O 1729   1.847   3.073   2.812
  185GLY      N 1730   1.637   3.155   2.809
  185GLY      H 1731   1.578   3.233   2.783
  185GLY     CA 1732   1.568   3.031   2.849
  185GLY      C 1733   1.459   3.052   2.956
  185GLY      O 1734   1.431   3.167   2.991
  186PRO      N 1735   1.391   2.945   2.999
  186PRO     CA 1736   1.300   2.947   3.116
  186PRO     CB 1737   1.255   2.802   3.133
  186PRO     CG 1738   1.256   2.749   2.990
  186PRO     CD 1739   1.377   2.817   2.926
  186PRO      C 1740   1.372   2.994   3.243
  186PRO      O 1741   1.495   2.999   3.245
  187GLY      N 1742   1.294   3.036   3.342
  187GLY      H 1743   1.194   3.037   3.333
  187GLY     CA 1744   1.345   3.084   3.472
  187GLY      C 1745   1.426   2.980   3.553
  187GLY      O 1746   1.455   2.873   3.500
  188PRO      N 1747   1.452   3.005   3.683
  188PRO     CA 1748   1.535   2.919   3.770
  188PRO     CB 1749   1.511   2.972   3.911
  188PRO     CG 1750   1.494   3.122   3.887
  188PRO     CD 1751   1.412   3.127   3.758
  188PRO      C 1752   1.507   2.768   3.761
  188PRO      O 1753   1.601   2.689   3.754
  189GLY      N 1754   1.380   2.732   3.745
  189GLY      H 1755   1.305   2.794   3.767
  189GLY     CA 1756   1.334   2.594   3.718
  189GLY      C 1757   1.409   2.518   3.607
  189GLY      O 1758   1.416   2.395   3.613
  190ALA      N 1759   1.464   2.589   3.508
  190ALA      H 1760   1.459   2.689   3.505
  190ALA     CA 1761   1.542   2.526   3.400
  190ALA     CB 1762   1.450   2.499   3.280
  190ALA      C 1763   1.670   2.602   3.357
  190ALA      O 1764   1.663   2.702   3.284
  191THR      N 1765   1.782   2.562   3.417
  191THR      H 1766   1.776   2.520   3.508
  191THR     CA 1767   1.922   2.588   3.374
  191THR     CB 1768   1.974   2.460   3.304
  191THR    OG1 1769   1.979   2.353   3.398
  191THR    HG1 1770   2.070   2.358   3.446
  191THR    CG2 1771   2.113   2.469   3.242
  191THR      C 1772   1.945   2.718   3.293
  191THR      O 1773   1.940   2.718   3.170
  192LEU      N 1774   1.973   2.825   3.366
  192LEU      H 1775   1.958   2.823   3.466
  192LEU     CA 1776   1.995   2.961   3.310
  192LEU     CB 1777   1.991   3.070   3.419
  192LEU     CG 1778   1.869   3.073   3.512
  192LEU    CD1 1779   1.869   3.203   3.591
  192LEU    CD2 1780   1.736   3.058   3.438
  192LEU      C 1781   2.121   2.982   3.224
  192LEU      O 1782   2.234   2.982   3.273
  193THR      N 1783   2.097   3.027   3.100
  193THR      H 1784   2.002   3.048   3.071
  193THR     CA 1785   2.203   3.058   3.002
  193THR     CB 1786   2.166   3.012   2.859
  193THR    OG1 1787   2.127   2.875   2.856
  193THR    HG1 1788   2.166   2.826   2.939
  193THR    CG2 1789   2.283   3.030   2.762
  193THR      C 1790   2.234   3.209   3.002
  193THR      O 1791   2.152   3.290   2.959
  194TYR      N 1792   2.356   3.240   3.044
  194TYR      H 1793   2.414   3.172   3.088
  194TYR     CA 1794   2.412   3.377   3.042
  194TYR     CB 1795   2.475   3.410   3.178
  194TYR     CG 1796   2.377   3.396   3.295
  194TYR    CD1 1797   2.363   3.273   3.358
  194TYR    HD1 1798   2.405   3.183   3.314
  194TYR    CD2 1799   2.313   3.508   3.345
  194TYR    HD2 1800   2.324   3.604   3.295
  194TYR    CE1 1801   2.287   3.262   3.473
  194TYR    HE1 1802   2.276   3.165   3.522
  194TYR    CE2 1803   2.236   3.497   3.460
  194TYR    HE2 1804   2.189   3.587   3.500
  194TYR     CZ 1805   2.223   3.374   3.524
  194TYR     OH 1806   2.153   3.364   3.640
  194TYR     HH 1807   2.090   3.446   3.646
  194TYR      C 1808   2.522   3.384   2.934
  194TYR      O 1809   2.611   3.299   2.931
  195ARG      N 1810   2.527   3.497   2.864
  195ARG      H 1811   2.469   3.575   2.889
  195ARG     CA 1812   2.602   3.512   2.737
  195ARG     CB 1813   2.586   3.651   2.675
  195ARG     CG 1814   2.442   3.676   2.629
  195ARG     CD 1815   2.433   3.769   2.509
  195ARG     NE 1816   2.290   3.794   2.480
  195ARG     HE 1817   2.248   3.865   2.536
  195ARG     CZ 1818   2.219   3.748   2.376
  195ARG    NH1 1819   2.274   3.675   2.278
  195ARG   HH11 1820   2.370   3.645   2.283
  195ARG   HH12 1821   2.223   3.658   2.194
  195ARG    NH2 1822   2.086   3.751   2.383
  195ARG   HH21 1823   2.040   3.782   2.466
  195ARG   HH22 1824   2.030   3.718   2.306
  195ARG      C 1825   2.751   3.473   2.727
  195ARG      O 1826   2.792   3.428   2.620
  196MET      N 1827   2.829   3.484   2.834
  196MET      H 1828   2.791   3.494   2.926
  196MET     CA 1829   2.977   3.474   2.826
  196MET     CB 1830   3.035   3.611   2.864
  196MET     CG 1831   3.009   3.713   2.754
  196MET     SD 1832   3.040   3.884   2.808
  196MET     CE 1833   3.071   3.962   2.651
  196MET      C 1834   3.043   3.359   2.904
  196MET      O 1835   3.161   3.365   2.938
  197LEU      N 1836   2.977   3.244   2.897
  197LEU      H 1837   2.909   3.228   2.825
  197LEU     CA 1838   3.007   3.126   2.980
  197LEU     CB 1839   2.875   3.086   3.048
  197LEU     CG 1840   2.882   2.964   3.140
  197LEU    CD1 1841   2.951   2.996   3.273
  197LEU    CD2 1842   2.742   2.907   3.160
  197LEU      C 1843   3.063   3.008   2.898
  197LEU      O 1844   3.002   2.966   2.799
  198GLU      N 1845   3.170   2.951   2.952
  198GLU      H 1846   3.212   2.987   3.036
  198GLU     CA 1847   3.234   2.828   2.898
  198GLU     CB 1848   3.361   2.869   2.822
  198GLU     CG 1849   3.417   2.758   2.732
  198GLU     CD 1850   3.339   2.744   2.600
  198GLU    OE1 1851   3.374   2.815   2.505
  198GLU    OE2 1852   3.255   2.653   2.590
  198GLU      C 1853   3.263   2.730   3.015
  198GLU      O 1854   3.379   2.706   3.051
  199PRO      N 1855   3.157   2.668   3.069
  199PRO     CA 1856   3.161   2.588   3.194
  199PRO     CB 1857   3.014   2.578   3.234
  199PRO     CG 1858   2.942   2.569   3.100
  199PRO     CD 1859   3.022   2.662   3.011
  199PRO      C 1860   3.222   2.448   3.175
  199PRO      O 1861   3.216   2.393   3.065
  200THR      N 1862   3.268   2.387   3.284
  200THR      H 1863   3.281   2.436   3.370
  200THR     CA 1864   3.320   2.248   3.284
  200THR     CB 1865   3.378   2.211   3.422
  200THR    OG1 1866   3.469   2.313   3.465
  200THR    HG1 1867   3.456   2.334   3.563
  200THR    CG2 1868   3.449   2.076   3.422
  200THR      C 1869   3.212   2.148   3.236
  200THR      O 1870   3.203   2.119   3.116
  201ARG      N 1871   3.130   2.099   3.329
  201ARG      H 1872   3.144   2.117   3.426
  201ARG     CA 1873   3.023   2.002   3.298
  201ARG     CB 1874   3.074   1.863   3.340
  201ARG     CG 1875   3.002   1.748   3.270
  201ARG     CD 1876   3.050   1.612   3.321
  201ARG     NE 1877   3.193   1.587   3.289
  201ARG     HE 1878   3.241   1.662   3.244
  201ARG     CZ 1879   3.266   1.486   3.337
  201ARG    NH1 1880   3.221   1.407   3.435
  201ARG   HH11 1881   3.131   1.423   3.476
  201ARG   HH12 1882   3.274   1.327   3.465
  201ARG    NH2 1883   3.375   1.446   3.270
  201ARG   HH21 1884   3.401   1.487   3.183
  201ARG   HH22 1885   3.438   1.380   3.314
  201ARG      C 1886   2.892   2.039   3.370
  201ARG      O 1887   2.888   2.055   3.492
  202VAL      N 1888   2.785   2.044   3.292
  202VAL      H 1889   2.789   2.009   3.197
  202VAL     CA 1890   2.653   2.092   3.337
  202VAL     CB 1891   2.610   2.224   3.269
  202VAL    CG1 1892   2.494   2.289   3.345
  202VAL    CG2 1893   2.723   2.326   3.255
  202VAL      C 1894   2.546   1.984   3.311
  202VAL      O 1895   2.491   1.975   3.202
  203VAL      N 1896   2.518   1.907   3.416
  203VAL      H 1897   2.555   1.926   3.506
  203VAL     CA 1898   2.418   1.798   3.410
  203VAL     CB 1899   2.434   1.700   3.529
  203VAL    CG1 1900   2.338   1.581   3.522
  203VAL    CG2 1901   2.576   1.642   3.536
  203VAL      C 1902   2.276   1.855   3.394
  203VAL      O 1903   2.248   1.969   3.433
  204ASN      N 1904   2.202   1.782   3.311
  204ASN      H 1905   2.243   1.699   3.274
  204ASN     CA 1906   2.063   1.800   3.262
  204ASN     CB 1907   1.994   1.935   3.290
  204ASN     CG 1908   1.842   1.923   3.281
  204ASN    OD1 1909   1.781   1.833   3.337
  204ASN    ND2 1910   1.776   2.011   3.210
  204ASN   HD21 1911   1.822   2.083   3.156
  204ASN   HD22 1912   1.676   2.010   3.221
  204ASN      C 1913   2.061   1.779   3.110
  204ASN      O 1914   2.135   1.845   3.038
  205GLY      N 1915   2.007   1.663   3.075
  205GLY      H 1916   1.987   1.591   3.143
  205GLY     CA 1917   1.971   1.626   2.937
  205GLY      C 1918   1.821   1.592   2.928
  205GLY      O 1919   1.748   1.610   3.027
  206PRO      N 1920   1.774   1.541   2.813
  206PRO     CA 1921   1.633   1.498   2.798
  206PRO     CB 1922   1.608   1.508   2.648
  206PRO     CG 1923   1.744   1.478   2.586
  206PRO     CD 1924   1.843   1.543   2.682
  206PRO      C 1925   1.608   1.358   2.857
  206PRO      O 1926   1.604   1.257   2.785
  207GLY      N 1927   1.584   1.356   2.988
  207GLY      H 1928   1.576   1.442   3.039
  207GLY     CA 1929   1.558   1.235   3.067
  207GLY      C 1930   1.676   1.136   3.087
  207GLY      O 1931   1.784   1.157   3.031
  208PRO      N 1932   1.651   1.023   3.156
  208PRO     CA 1933   1.756   0.927   3.196
  208PRO     CB 1934   1.684   0.820   3.279
  208PRO     CG 1935   1.543   0.821   3.222
  208PRO     CD 1936   1.518   0.969   3.191
  208PRO      C 1937   1.831   0.865   3.078
  208PRO      O 1938   1.777   0.851   2.969
  209GLY      N 1939   1.957   0.831   3.105
  209GLY      H 1940   1.989   0.824   3.201
  209GLY     CA 1941   2.052   0.778   3.005
  209GLY      C 1942   2.112   0.881   2.908
  209GLY      O 1943   2.215   0.853   2.846
  210LYS      N 1944   2.040   0.990   2.883
  210LYS      H 1945   1.950   1.005   2.923
  210LYS     CA 1946   2.087   1.095   2.790
  210LYS     CB 1947   1.969   1.172   2.727
  210LYS     CG 1948   1.883   1.084   2.636
  210LYS     CD 1949   1.772   1.012   2.714
  210LYS     CE 1950   1.689   0.916   2.628
  210LYS     NZ 1951   1.562   0.882   2.694
  210LYS    HZ1 1952   1.506   0.826   2.632
  210LYS    HZ2 1953   1.578   0.832   2.779
  210LYS    HZ3 1954   1.509   0.965   2.714
  210LYS      C 1955   2.187   1.191   2.857
  210LYS      O 1956   2.173   1.228   2.974
  211GLY      N 1957   2.291   1.222   2.781
  211GLY      H 1958   2.294   1.197   2.684
  211GLY     CA 1959   2.406   1.303   2.826
  211GLY      C 1960   2.373   1.450   2.855
  211GLY      O 1961   2.287   1.507   2.786
  212PRO      N 1962   2.448   1.515   2.945
  212PRO     CA 1963   2.423   1.655   2.985
  212PRO     CB 1964   2.526   1.682   3.096
  212PRO     CG 1965   2.642   1.590   3.062
  212PRO     CD 1966   2.572   1.465   3.008
  212PRO      C 1967   2.437   1.755   2.869
  212PRO      O 1968   2.512   1.731   2.774
  213LEU      N 1969   2.362   1.864   2.877
  213LEU      H 1970   2.287   1.871   2.944
  213LEU     CA 1971   2.363   1.970   2.774
  213LEU     CB 1972   2.221   2.025   2.754
  213LEU     CG 1973   2.112   1.921   2.725
  213LEU    CD1 1974   1.976   1.985   2.756
  213LEU    CD2 1975   2.115   1.875   2.580
  213LEU      C 1976   2.460   2.084   2.812
  213LEU      O 1977   2.419   2.190   2.859
  214ARG      N 1978   2.589   2.060   2.787
  214ARG      H 1979   2.624   1.967   2.775
  214ARG     CA 1980   2.693   2.163   2.807
  214ARG     CB 1981   2.832   2.107   2.777
  214ARG     CG 1982   2.944   2.194   2.833
  214ARG     CD 1983   3.083   2.139   2.798
  214ARG     NE 1984   3.184   2.241   2.829
  214ARG     HE 1985   3.229   2.231   2.918
  214ARG     CZ 1986   3.210   2.352   2.757
  214ARG    NH1 1987   3.143   2.380   2.645
  214ARG   HH11 1988   3.073   2.319   2.609
  214ARG   HH12 1989   3.160   2.468   2.600
  214ARG    NH2 1990   3.305   2.436   2.795
  214ARG   HH21 1991   3.363   2.417   2.875
  214ARG   HH22 1992   3.317   2.522   2.744
  214ARG      C 1993   2.666   2.287   2.720
  214ARG      O 1994   2.644   2.277   2.599
  215ILE      N 1995   2.698   2.401   2.780
  215ILE      H 1996   2.749   2.402   2.865
  215ILE     CA 1997   2.654   2.534   2.733
  215ILE     CB 1998   2.580   2.601   2.851
  215ILE    CG1 1999   2.460   2.516   2.894
  215ILE    CG2 2000   2.532   2.743   2.819
  215ILE     CD 2001   2.449   2.504   3.046
  215ILE      C 2002   2.775   2.618   2.687
  215ILE      O 2003   2.848   2.670   2.770
  216SER      N 2004   2.802   2.619   2.557
  216SER      H 2005   2.762   2.555   2.490
  216SER     CA 2006   2.889   2.724   2.499
  216SER     CB 2007   2.965   2.678   2.374
  216SER     OG 2008   3.065   2.585   2.415
  216SER     HG 2009   3.136   2.636   2.469
  216SER      C 2010   2.797   2.843   2.470
  216SER      O 2011   2.715   2.840   2.377
  217ALA      N 2012   2.793   2.932   2.569
  217ALA      H 2013   2.871   2.941   2.632
  217ALA     CA 2014   2.683   3.027   2.592
  217ALA     CB 2015   2.719   3.119   2.708
  217ALA      C 2016   2.633   3.110   2.472
  217ALA      O 2017   2.512   3.129   2.458
  218SER      N 2018   2.725   3.156   2.387
  218SER      H 2019   2.824   3.150   2.407
  218SER     CA 2020   2.686   3.227   2.263
  218SER     CB 2021   2.803   3.305   2.203
  218SER     OG 2022   2.816   3.430   2.272
  218SER     HG 2023   2.897   3.424   2.337
  218SER      C 2024   2.614   3.139   2.159
  218SER      O 2025   2.500   3.169   2.124
  219SER      N 2026   2.670   3.022   2.129
  219SER      H 2027   2.770   3.008   2.138
  219SER     CA 2028   2.600   2.915   2.053
  219SER     CB 2029   2.683   2.787   2.042
  219SER     OG 2030   2.793   2.801   1.952
  219SER     HG 2031   2.864   2.866   1.990
  219SER      C 2032   2.467   2.873   2.118
  219SER      O 2033   2.366   2.849   2.051
  220ALA      N 2034   2.469   2.863   2.251
  220ALA      H 2035   2.557   2.865   2.300
  220ALA     CA 2036   2.352   2.829   2.334
  220ALA     CB 2037   2.396   2.814   2.479
  220ALA      C 2038   2.235   2.929   2.323
  220ALA      O 2039   2.119   2.888   2.326
  221ALA      N 2040   2.269   3.057   2.311
  221ALA      H 2041   2.363   3.087   2.329
  221ALA     CA 2042   2.173   3.167   2.287
  221ALA     CB 2043   2.243   3.302   2.306
  221ALA      C 2044   2.109   3.166   2.147
  221ALA      O 2045   1.990   3.198   2.134
  222GLN      N 2046   2.191   3.141   2.046
  222GLN      H 2047   2.290   3.134   2.060
  222GLN     CA 2048   2.148   3.144   1.904
  222GLN     CB 2049   2.264   3.186   1.815
  222GLN     CG 2050   2.303   3.333   1.837
  222GLN     CD 2051   2.190   3.434   1.811
  222GLN    OE1 2052   2.091   3.410   1.743
  222GLN    NE2 2053   2.207   3.552   1.865
  222GLN   HE21 2054   2.291   3.575   1.913
  222GLN   HE22 2055   2.130   3.618   1.859
  222GLN      C 2056   2.083   3.015   1.850
  222GLN      O 2057   2.014   3.018   1.749
  223ARG      N 2058   2.126   2.902   1.905
  223ARG      H 2059   2.212   2.898   1.957
  223ARG     CA 2060   2.061   2.772   1.880
  223ARG     CB 2061   2.168   2.672   1.834
  223ARG     CG 2062   2.225   2.702   1.694
  223ARG     CD 2063   2.125   2.676   1.581
  223ARG     NE 2064   2.081   2.535   1.577
  223ARG     HE 2065   1.982   2.520   1.588
  223ARG     CZ 2066   2.154   2.426   1.548
  223ARG    NH1 2067   2.280   2.432   1.501
  223ARG   HH11 2068   2.328   2.519   1.489
  223ARG   HH12 2069   2.323   2.347   1.470
  223ARG    NH2 2070   2.105   2.308   1.582
  223ARG   HH21 2071   2.015   2.301   1.625
  223ARG   HH22 2072   2.153   2.225   1.551
  223ARG      C 2073   1.991   2.728   2.009
  223ARG      O 2074   2.019   2.623   2.068
  224ARG      N 2075   1.887   2.804   2.042
  224ARG      H 2076   1.839   2.862   1.974
  224ARG     CA 2077   1.821   2.793   2.173
  224ARG     CB 2078   1.817   2.931   2.242
  224ARG     CG 2079   1.714   3.032   2.191
  224ARG     CD 2080   1.702   3.139   2.299
  224ARG     NE 2081   1.610   3.248   2.264
  224ARG     HE 2082   1.514   3.234   2.287
  224ARG     CZ 2083   1.646   3.367   2.213
  224ARG    NH1 2084   1.771   3.393   2.176
  224ARG   HH11 2085   1.841   3.320   2.175
  224ARG   HH12 2086   1.800   3.488   2.161
  224ARG    NH2 2087   1.556   3.466   2.213
  224ARG   HH21 2088   1.466   3.452   2.254
  224ARG   HH22 2089   1.579   3.555   2.172
  224ARG      C 2090   1.683   2.724   2.175
  224ARG      O 2091   1.619   2.718   2.280
  225GLY      N 2092   1.656   2.651   2.067
  225GLY      H 2093   1.710   2.660   1.984
  225GLY     CA 2094   1.533   2.571   2.051
  225GLY      C 2095   1.511   2.468   2.163
  225GLY      O 2096   1.608   2.403   2.203
  226PRO      N 2097   1.391   2.465   2.223
  226PRO     CA 2098   1.351   2.357   2.314
  226PRO     CB 2099   1.229   2.410   2.388
  226PRO     CG 2100   1.167   2.508   2.288
  226PRO     CD 2101   1.288   2.572   2.221
  226PRO      C 2102   1.318   2.227   2.239
  226PRO      O 2103   1.289   2.229   2.119
  227GLY      N 2104   1.344   2.118   2.310
  227GLY      H 2105   1.390   2.124   2.399
  227GLY     CA 2106   1.303   1.981   2.272
  227GLY      C 2107   1.233   1.915   2.392
  227GLY      O 2108   1.153   1.981   2.458
  228PRO      N 2109   1.254   1.784   2.411
  228PRO     CA 2110   1.226   1.716   2.539
  228PRO     CB 2111   1.258   1.569   2.514
  228PRO     CG 2112   1.227   1.552   2.366
  228PRO     CD 2113   1.272   1.684   2.304
  228PRO      C 2114   1.317   1.772   2.649
  228PRO      O 2115   1.435   1.801   2.624
  229GLY      N 2116   1.261   1.786   2.769
  229GLY      H 2117   1.170   1.745   2.788
  229GLY     CA 2118   1.328   1.845   2.887
  229GLY      C 2119   1.378   1.989   2.866
  229GLY      O 2120   1.487   2.025   2.909
  230GLY      N 2121   1.294   2.070   2.802
  230GLY      H 2122   1.196   2.046   2.797
  230GLY     CA 2123   1.326   2.209   2.762
  230GLY      C 2124   1.440   2.225   2.658
  230GLY      O 2125   1.451   2.142   2.567
  231PRO      N 2126   1.511   2.339   2.659
  231PRO     CA 2127   1.618   2.371   2.561
  231PRO     CB 2128   1.654   2.517   2.587
  231PRO     CG 2129   1.526   2.575   2.647
  231PRO     CD 2130   1.476   2.461   2.735
  231PRO      C 2131   1.743   2.283   2.570
  231PRO      O 2132   1.801   2.266   2.678
  232LEU      N 2133   1.805   2.269   2.453
  232LEU      H 2134   1.797   2.341   2.383
  232LEU     CA 2135   1.911   2.170   2.426
  232LEU     CB 2136   1.862   2.071   2.320
  232LEU     CG 2137   1.719   2.019   2.341
  232LEU    CD1 2138   1.676   1.943   2.216
  232LEU    CD2 2139   1.706   1.931   2.465
  232LEU      C 2140   2.039   2.239   2.375
  232LEU      O 2141   2.057   2.265   2.256
  233ARG      N 2142   2.126   2.271   2.470
  233ARG      H 2143   2.116   2.237   2.563
  233ARG     CA 2144   2.247   2.353   2.443
  233ARG     CB 2145   2.305   2.409   2.573
  233ARG     CG 2146   2.225   2.528   2.628
  233ARG     CD 2147   2.099   2.489   2.704
  233ARG     NE 2148   2.037   2.609   2.762
  233ARG     HE 2149   2.088   2.695   2.752
  233ARG     CZ 2150   1.923   2.612   2.833
  233ARG    NH1 2151   1.854   2.501   2.860
  233ARG   HH11 2152   1.883   2.412   2.827
  233ARG   HH12 2153   1.772   2.508   2.917
  233ARG    NH2 2154   1.874   2.729   2.873
  233ARG   HH21 2155   1.921   2.816   2.853
  233ARG   HH22 2156   1.791   2.729   2.930
  233ARG      C 2157   2.357   2.282   2.361
  233ARG      O 2158   2.376   2.161   2.369
  234ILE      N 2159   2.419   2.361   2.274
  234ILE      H 2160   2.379   2.450   2.248
  234ILE     CA 2161   2.531   2.317   2.189
  234ILE     CB 2162   2.502   2.355   2.042
  234ILE    CG1 2163   2.369   2.292   1.997
  234ILE    CG2 2164   2.614   2.309   1.947
  234ILE     CD 2165   2.314   2.339   1.861
  234ILE      C 2166   2.668   2.366   2.244
  234ILE      O 2167   2.676   2.459   2.324
  235SER      N 2168   2.769   2.286   2.209
  235SER      H 2169   2.757   2.228   2.129
  235SER     CA 2170   2.910   2.291   2.254
  235SER     CB 2171   2.924   2.299   2.407
  235SER     OG 2172   2.857   2.191   2.471
  235SER     HG 2173   2.769   2.227   2.508
  235SER      C 2174   2.987   2.166   2.208
  235SER      O 2175   2.926   2.066   2.169
  236ALA      N 2176   3.120   2.180   2.205
  236ALA      H 2177   3.159   2.272   2.209
  236ALA     CA 2178   3.224   2.076   2.187
  236ALA     CB 2179   3.302   2.063   2.319
  236ALA      C 2180   3.185   1.934   2.140
  236ALA      O 2181   3.107   1.865   2.206
  237SER      N 2182   3.268   1.883   2.048
  237SER      H 2183   3.342   1.938   2.010
  237SER     CA 2184   3.251   1.749   1.985
  237SER     CB 2185   3.369   1.716   1.893
  237SER     OG 2186   3.383   1.813   1.789
  237SER     HG 2187   3.454   1.777   1.722
  237SER      C 2188   3.235   1.634   2.086
  237SER      O 2189   3.131   1.567   2.088
  238SER      N 2190   3.332   1.622   2.178
  238SER      H 2191   3.421   1.665   2.163
  238SER     CA 2192   3.331   1.525   2.290
  238SER     CB 2193   3.445   1.554   2.388
  238SER     OG 2194   3.573   1.529   2.329
  238SER     HG 2195   3.622   1.618   2.310
  238SER      C 2196   3.200   1.521   2.371
  238SER      O 2197   3.150   1.413   2.403
  239ALA      N 2198   3.145   1.639   2.398
  239ALA      H 2199   3.186   1.723   2.364
  239ALA     CA 2200   3.019   1.658   2.473
  239ALA     CB 2201   3.019   1.798   2.534
  239ALA      C 2202   2.892   1.639   2.387
  239ALA      O 2203   2.792   1.584   2.432
  240ALA      N 2204   2.901   1.684   2.261
  240ALA      H 2205   2.986   1.725   2.227
  240ALA     CA 2206   2.790   1.686   2.164
  240ALA     CB 2207   2.841   1.745   2.033
  240ALA      C 2208   2.720   1.551   2.140
  240ALA      O 2209   2.600   1.542   2.166
  241GLN      N 2210   2.802   1.447   2.123
  241GLN      H 2211   2.900   1.461   2.114
  241GLN     CA 2212   2.757   1.308   2.095
  241GLN     CB 2213   2.877   1.213   2.103
  241GLN     CG 2214   2.996   1.249   2.013
  241GLN     CD 2215   2.963   1.249   1.863
  241GLN    OE1 2216   2.880   1.175   1.811
  241GLN    NE2 2217   3.036   1.328   1.788
  241GLN   HE21 2218   3.109   1.385   1.826
  241GLN   HE22 2219   3.022   1.322   1.687
  241GLN      C 2220   2.648   1.257   2.192
  241GLN      O 2221   2.538   1.223   2.150
  242ARG      N 2222   2.673   1.284   2.320
  242ARG      H 2223   2.756   1.333   2.345
  242ARG     CA 2224   2.589   1.243   2.434
  242ARG     CB 2225   2.662   1.276   2.565
  242ARG     CG 2226   2.799   1.208   2.572
  242ARG     CD 2227   2.869   1.222   2.707
  242ARG     NE 2228   2.990   1.138   2.702
  242ARG     HE 2229   2.996   1.078   2.621
  242ARG     CZ 2230   3.083   1.126   2.798
  242ARG    NH1 2231   3.072   1.184   2.918
  242ARG   HH11 2232   2.993   1.241   2.942
  242ARG   HH12 2233   3.138   1.162   2.989
  242ARG    NH2 2234   3.195   1.061   2.770
  242ARG   HH21 2235   3.206   1.018   2.679
  242ARG   HH22 2236   3.266   1.047   2.839
  242ARG      C 2237   2.447   1.302   2.439
  242ARG      O 2238   2.358   1.247   2.503
  243ARG      N 2239   2.427   1.414   2.369
  243ARG      H 2240   2.490   1.440   2.295
  243ARG     CA 2241   2.303   1.494   2.378
  243ARG     CB 2242   2.338   1.643   2.357
  243ARG     CG 2243   2.445   1.691   2.455
  243ARG     CD 2244   2.467   1.843   2.452
  243ARG     NE 2245   2.503   1.892   2.318
  243ARG     HE 2246   2.427   1.895   2.252
  243ARG     CZ 2247   2.621   1.943   2.280
  243ARG    NH1 2248   2.724   1.953   2.364
  243ARG   HH11 2249   2.716   1.920   2.458
  243ARG   HH12 2250   2.808   2.000   2.335
  243ARG    NH2 2251   2.633   1.989   2.155
  243ARG   HH21 2252   2.552   1.991   2.096
  243ARG   HH22 2253   2.723   2.013   2.119
  243ARG      C 2254   2.196   1.445   2.279
  243ARG      O 2255   2.125   1.523   2.215
  244GLY      N 2256   2.173   1.313   2.286
  244GLY      H 2257   2.219   1.259   2.356
  244GLY     CA 2258   2.095   1.233   2.190
  244GLY      C 2259   1.960   1.290   2.142
  244GLY      O 2260   1.944   1.313   2.023
  245GLY      N 2261   1.880   1.335   2.238
  245GLY      H 2262   1.912   1.343   2.332
  245GLY     CA 2263   1.740   1.376   2.218
  245GLY      C 2264   1.712   1.473   2.100
  245GLY      O 2265   1.795   1.559   2.069
  246PRO      N 2266   1.591   1.464   2.040
  246PRO     CA 2267   1.553   1.544   1.922
  246PRO     CB 2268   1.418   1.488   1.878
  246PRO     CG 2269   1.357   1.435   2.007
  246PRO     CD 2270   1.477   1.380   2.084
  246PRO      C 2271   1.546   1.695   1.948
  246PRO      O 2272   1.490   1.741   2.048
  247GLY      N 2273   1.590   1.768   1.846
  247GLY      H 2274   1.612   1.724   1.757
  247GLY     CA 2275   1.603   1.915   1.846
  247GLY      C 2276   1.748   1.959   1.823
  247GLY      O 2277   1.823   1.887   1.758
  248PRO      N 2278   1.791   2.073   1.881
  248PRO     CA 2279   1.932   2.118   1.877
  248PRO     CB 2280   1.936   2.242   1.966
  248PRO     CG 2281   1.799   2.304   1.941
  248PRO     CD 2282   1.706   2.183   1.933
  248PRO      C 2283   2.035   2.012   1.921
  248PRO      O 2284   2.152   2.024   1.885
  249GLY      N 2285   1.994   1.916   2.004
  249GLY      H 2286   1.912   1.926   2.060
  249GLY     CA 2287   2.072   1.794   2.034
  249GLY      C 2288   2.101   1.712   1.907
  249GLY      O 2289   2.200   1.737   1.839
  250GLU      N 2290   2.004   1.627   1.870
  250GLU      H 2291   1.928   1.605   1.933
  250GLU     CA 2292   2.011   1.540   1.751
  250GLU     CB 2293   1.877   1.468   1.732
  250GLU     CG 2294   1.890   1.343   1.643
  250GLU     CD 2295   1.771   1.312   1.553
  250GLU    OE1 2296   1.662   1.370   1.569
  250GLU    OE2 2297   1.795   1.240   1.453
  250GLU      C 2298   2.052   1.612   1.621
  250GLU      O 2299   2.153   1.574   1.562
  251GLU      N 2300   1.991   1.727   1.592
  251GLU      H 2301   1.911   1.758   1.645
  251GLU     CA 2302   2.022   1.810   1.472
  251GLU     CB 2303   1.943   1.942   1.473
  251GLU     CG 2304   1.926   2.001   1.332
  251GLU     CD 2305   1.909   2.154   1.331
  251GLU    OE1 2306   2.005   2.221   1.286
  251GLU    OE2 2307   1.801   2.205   1.366
  251GLU      C 2308   2.172   1.844   1.462
  251GLU      O 2309   2.229   1.847   1.353
  252PHE      N 2310   2.234   1.873   1.577
  252PHE      H 2311   2.189   1.866   1.665
  252PHE     CA 2312   2.379   1.903   1.582
  252PHE     CB 2313   2.416   1.977   1.711
  252PHE     CG 2314   2.562   2.026   1.710
  252PHE    CD1 2315   2.600   2.131   1.627
  252PHE    HD1 2316   2.529   2.172   1.555
  252PHE    CD2 2317   2.654   1.968   1.795
  252PHE    HD2 2318   2.628   1.878   1.851
  252PHE    CE1 2319   2.730   2.179   1.632
  252PHE    HE1 2320   2.761   2.259   1.564
  252PHE    CE2 2321   2.784   2.018   1.801
  252PHE    HE2 2322   2.859   1.969   1.863
  252PHE     CZ 2323   2.822   2.124   1.719
  252PHE     HZ 2324   2.922   2.165   1.726
  252PHE      C 2325   2.465   1.778   1.562
  252PHE      O 2326   2.545   1.775   1.469
  253ILE      N 2327   2.432   1.670   1.633
  253ILE      H 2328   2.352   1.669   1.693
  253ILE     CA 2329   2.507   1.543   1.626
  253ILE     CB 2330   2.457   1.441   1.730
  253ILE    CG1 2331   2.447   1.504   1.870
  253ILE    CG2 2332   2.552   1.320   1.736
  253ILE     CD 2333   2.349   1.431   1.962
  253ILE      C 2334   2.503   1.484   1.483
  253ILE      O 2335   2.608   1.452   1.427
  254ALA      N 2336   2.385   1.485   1.421
  254ALA      H 2337   2.299   1.494   1.474
  254ALA     CA 2338   2.365   1.448   1.279
  254ALA     CB 2339   2.217   1.461   1.243
  254ALA      C 2340   2.451   1.532   1.183
  254ALA      O 2341   2.528   1.476   1.105
  255LYS      N 2342   2.452   1.664   1.204
  255LYS      H 2343   2.393   1.707   1.273
  255LYS     CA 2344   2.538   1.757   1.128
  255LYS     CB 2345   2.500   1.904   1.152
  255LYS     CG 2346   2.374   1.935   1.073
  255LYS     CD 2347   2.326   2.080   1.084
  255LYS     CE 2348   2.198   2.093   1.001
  255LYS     NZ 2349   2.136   2.226   1.008
  255LYS    HZ1 2350   2.058   2.228   0.946
  255LYS    HZ2 2351   2.103   2.243   1.102
  255LYS    HZ3 2352   2.203   2.297   0.982
  255LYS      C 2353   2.689   1.735   1.149
  255LYS      O 2354   2.762   1.727   1.051
  256VAL      N 2355   2.730   1.711   1.273
  256VAL      H 2356   2.670   1.727   1.352
  256VAL     CA 2357   2.870   1.675   1.307
  256VAL     CB 2358   2.895   1.674   1.460
  256VAL    CG1 2359   3.042   1.650   1.494
  256VAL    CG2 2360   2.855   1.807   1.524
  256VAL      C 2361   2.909   1.540   1.242
  256VAL      O 2362   3.016   1.531   1.183
  257ARG      N 2363   2.819   1.442   1.245
  257ARG      H 2364   2.734   1.450   1.298
  257ARG     CA 2365   2.837   1.313   1.173
  257ARG     CB 2366   2.725   1.213   1.205
  257ARG     CG 2367   2.746   1.144   1.341
  257ARG     CD 2368   2.636   1.041   1.372
  257ARG     NE 2369   2.670   0.966   1.494
  257ARG     HE 2370   2.763   0.981   1.528
  257ARG     CZ 2371   2.594   0.875   1.556
  257ARG    NH1 2372   2.474   0.836   1.510
  257ARG   HH11 2373   2.439   0.871   1.422
  257ARG   HH12 2374   2.416   0.776   1.564
  257ARG    NH2 2375   2.636   0.820   1.671
  257ARG   HH21 2376   2.721   0.850   1.715
  257ARG   HH22 2377   2.588   0.741   1.709
  257ARG      C 2378   2.854   1.332   1.021
  257ARG      O 2379   2.952   1.285   0.964
  258SER      N 2380   2.770   1.418   0.962
  258SER      H 2381   2.685   1.448   1.007
  258SER     CA 2382   2.784   1.463   0.822
  258SER     CB 2383   2.667   1.553   0.780
  258SER     OG 2384   2.549   1.475   0.761
  258SER     HG 2385   2.544   1.449   0.661
  258SER      C 2386   2.916   1.536   0.793
  258SER      O 2387   2.989   1.497   0.703
  259HIS      N 2388   2.950   1.633   0.878
  259HIS      H 2389   2.885   1.666   0.948
  259HIS     CA 2390   3.076   1.711   0.869
  259HIS     CB 2391   3.069   1.834   0.961
  259HIS     CG 2392   2.964   1.937   0.914
  259HIS    ND1 2393   2.890   2.016   0.993
  259HIS    CD2 2394   2.920   1.953   0.789
  259HIS    CE1 2395   2.799   2.075   0.916
  259HIS    NE2 2396   2.817   2.036   0.790
  259HIS    HE2 2397   2.763   2.063   0.710
  259HIS      C 2398   3.204   1.629   0.890
  259HIS      O 2399   3.311   1.668   0.844
  260ALA      N 2400   3.193   1.522   0.968
  260ALA      H 2401   3.121   1.517   1.038
  260ALA     CA 2402   3.293   1.413   0.975
  260ALA     CB 2403   3.255   1.316   1.087
  260ALA      C 2404   3.303   1.337   0.842
  260ALA      O 2405   3.405   1.344   0.773
  261ALA      N 2406   3.188   1.286   0.798
  261ALA      H 2407   3.104   1.292   0.853
  261ALA     CA 2408   3.172   1.210   0.672
  261ALA     CB 2409   3.025   1.170   0.658
  261ALA      C 2410   3.219   1.283   0.546
  261ALA      O 2411   3.261   1.218   0.450
  262ILE      N 2412   3.203   1.415   0.543
  262ILE      H 2413   3.143   1.461   0.609
  262ILE     CA 2414   3.244   1.500   0.428
  262ILE     CB 2415   3.134   1.602   0.391
  262ILE    CG1 2416   3.110   1.705   0.503
  262ILE    CG2 2417   3.005   1.529   0.350
  262ILE     CD 2418   3.026   1.826   0.461
  262ILE      C 2419   3.380   1.571   0.446
  262ILE      O 2420   3.417   1.654   0.362
  263GLY      N 2421   3.455   1.532   0.549
  263GLY      H 2422   3.425   1.458   0.610
  263GLY     CA 2423   3.585   1.592   0.586
  263GLY      C 2424   3.706   1.532   0.514
  263GLY      O 2425   3.693   1.466   0.410
  264ALA      N 2426   3.819   1.539   0.584
  264ALA      H 2427   3.816   1.550   0.684
  264ALA     CA 2428   3.952   1.506   0.531
  264ALA     CB 2429   4.047   1.624   0.553
  264ALA      C 2430   4.013   1.380   0.595
  264ALA     O1 2431   3.981   1.350   0.712
  264ALA     O2 2432   4.089   1.310   0.525
  265SOL     OW 2433   0.202   0.649  -0.009
  265SOL    HW1 2434   0.181   0.632   0.088
  265SOL    HW2 2435   0.117   0.661  -0.060
  266SOL     OW 2436   0.227   0.257   1.026
  266SOL    HW1 2437   0.287   0.229   1.100
  266SOL    HW2 2438   0.143   0.203   1.028
  267SOL     OW 2439   4.743   0.424   0.619
  267SOL    HW1 2440   4.684   0.449   0.696
  267SOL    HW2 2441   4.688   0.382   0.547
  268SOL     OW 2442   0.564   1.311   1.233
  268SOL    HW1 2443   0.485   1.307   1.171
  268SOL    HW2 2444   0.579   1.405   1.263
  269SOL     OW 2445   1.563   1.515   0.683
  269SOL    HW1 2446   1.514   1.479   0.763
  269SOL    HW2 2447   1.498   1.536   0.611
  270SOL     OW 2448   1.133   0.743   0.697
  270SOL    HW1 2449   1.181   0.827   0.672
  270SOL    HW2 2450   1.085   0.757   0.784
  271SOL     OW 2451   1.732   0.531   0.184
  271SOL    HW1 2452   1.809   0.490   0.134
  271SOL    HW2 2453   1.696   0.465   0.250
  272SOL     OW 2454   0.711   1.130   1.073
  272SOL    HW1 2455   0.657   1.163   1.150
  272SOL    HW2 2456   0.749   1.207   1.022
  273SOL     OW 2457   0.882   0.765   1.850
  273SOL    HW1 2458   0.874   0.817   1.934
  273SOL    HW2 2459   0.902   0.827   1.774
  274SOL     OW 2460   0.697   0.964   0.671
  274SOL    HW1 2461   0.764   0.974   0.744
  274SOL    HW2 2462   0.618   1.022   0.691
  275SOL     OW 2463   0.673   1.149   1.830
  275SOL    HW1 2464   0.716   1.222   1.884
  275SOL    HW2 2465   0.597   1.186   1.777
  276SOL     OW 2466   0.360   1.378   1.058
  276SOL    HW1 2467   0.277   1.339   1.017
  276SOL    HW2 2468   0.400   1.444   0.994
  277SOL     OW 2469   1.440   1.543   1.344
  277SOL    HW1 2470   1.506   1.618   1.351
  277SOL    HW2 2471   1.364   1.560   1.406
  278SOL     OW 2472   0.467   0.397   1.471
  278SOL    HW1 2473   0.543   0.337   1.495
  278SOL    HW2 2474   0.380   0.350   1.488
  279SOL     OW 2475   1.566   0.481   0.751
  279SOL    HW1 2476   1.476   0.485   0.708
  279SOL    HW2 2477   1.569   0.544   0.828
  280SOL     OW 2478   0.241   1.724   0.505
  280SOL    HW1 2479   0.237   1.810   0.558
  280SOL    HW2 2480   0.321   1.727   0.445
  281SOL     OW 2481   1.135   1.387   1.665
  281SOL    HW1 2482   1.228   1.352   1.649
  281SOL    HW2 2483   1.076   1.311   1.693
  282SOL     OW 2484   0.324   1.467   0.523
  282SOL    HW1 2485   0.281   1.557   0.526
  282SOL    HW2 2486   0.278   1.407   0.590
  283SOL     OW 2487   0.263   1.015   0.872
  283SOL    HW1 2488   0.269   0.935   0.932
  283SOL    HW2 2489   0.205   1.084   0.915
  284SOL     OW 2490   0.567   1.770   1.495
  284SOL    HW1 2491   0.481   1.763   1.546
  284SOL    HW2 2492   0.596   1.865   1.490
  285SOL     OW 2493   0.548   0.999   0.254
  285SOL    HW1 2494   0.554   1.049   0.167
  285SOL    HW2 2495   0.626   1.025   0.312
  286SOL     OW 2496   1.655   0.064   1.490
  286SOL    HW1 2497   1.569   0.113   1.473
  286SOL    HW2 2498   1.732   0.121   1.460
  287SOL     OW 2499   0.136   0.661   0.531
  287SOL    HW1 2500   0.087   0.582   0.567
  287SOL    HW2 2501   0.112   0.743   0.584
  288SOL     OW 2502   1.882   1.748   0.352
  288SOL    HW1 2503   1.958   1.729   0.415
  288SOL    HW2 2504   1.893   1.839   0.312
  289SOL     OW 2505   4.688   1.536   0.112
  289SOL    HW1 2506   4.719   1.443   0.131
  289SOL    HW2 2507   4.678   1.586   0.198
  290SOL     OW 2508   1.702   0.914   0.681
  290SOL    HW1 2509   1.795   0.878   0.693
  290SOL    HW2 2510   1.698   0.969   0.597
  291SOL     OW 2511   1.705   1.074   0.459
  291SOL    HW1 2512   1.783   1.055   0.398
  291SOL    HW2 2513   1.718   1.163   0.503
  292SOL     OW 2514   0.233   0.773   1.585
  292SOL    HW1 2515   0.332   0.781   1.598
  292SOL    HW2 2516   0.189   0.860   1.607
  293SOL     OW 2517   0.615   1.366   0.732
  293SOL    HW1 2518   0.569   1.277   0.734
  293SOL    HW2 2519   0.605   1.405   0.640
  294SOL     OW 2520   1.225   1.229   1.408
  294SOL    HW1 2521   1.257   1.159   1.345
  294SOL    HW2 2522   1.295   1.247   1.478
  295SOL     OW 2523   0.804   0.006   0.573
  295SOL    HW1 2524   0.836   0.060   0.495
  295SOL    HW2 2525   0.705   0.015   0.581
  296SOL     OW 2526   1.542   0.988   0.262
  296SOL    HW1 2527   1.556   0.890   0.259
  296SOL    HW2 2528   1.598   1.028   0.335
  297SOL     OW 2529   1.276   1.865   1.547
  297SOL    HW1 2530   1.204   1.919   1.505
  297SOL    HW2 2531   1.260   1.768   1.529
  298SOL     OW 2532   0.360   0.252   1.882
  298SOL    HW1 2533   0.402   0.326   1.934
  298SOL    HW2 2534   0.266   0.277   1.858
  299SOL     OW 2535   1.431   1.413   0.901
  299SOL    HW1 2536   1.384   1.448   0.983
  299SOL    HW2 2537   1.420   1.314   0.896
  300SOL     OW 2538   1.634   1.889   0.537
  300SOL    HW1 2539   1.629   1.812   0.473
  300SOL    HW2 2540   1.654   1.854   0.629
  301SOL     OW 2541   0.585   0.732   0.298
  301SOL    HW1 2542   0.576   0.831   0.293
  301SOL    HW2 2543   0.519   0.695   0.363
  302SOL     OW 2544   1.286   0.407   0.959
  302SOL    HW1 2545   1.198   0.359   0.965
  302SOL    HW2 2546   1.354   0.358   1.013
  303SOL     OW 2547   1.608   1.692   0.345
  303SOL    HW1 2548   1.707   1.682   0.349
  303SOL    HW2 2549   1.575   1.655   0.258
  304SOL     OW 2550   0.806   0.623   1.460
  304SOL    HW1 2551   0.770   0.595   1.549
  304SOL    HW2 2552   0.798   0.547   1.395
  305SOL     OW 2553   1.395   0.485   1.679
  305SOL    HW1 2554   1.385   0.521   1.772
  305SOL    HW2 2555   1.462   0.411   1.679
  306SOL     OW 2556   0.953   0.920   1.625
  306SOL    HW1 2557   1.014   0.854   1.582
  306SOL    HW2 2558   0.897   0.965   1.554
  307SOL     OW 2559   1.053   0.338   1.244
  307SOL    HW1 2560   0.964   0.382   1.256
  307SOL    HW2 2561   1.051   0.283   1.160
  308SOL     OW 2562   1.079   0.658   0.441
  308SOL    HW1 2563   1.086   0.685   0.537
  308SOL    HW2 2564   0.985   0.629   0.421
  309SOL     OW 2565   0.083   0.879   0.697
  309SOL    HW1 2566   0.159   0.925   0.743
  309SOL    HW2 2567  -0.003   0.906   0.740
  310SOL     OW 2568   0.101   1.905   1.597
  310SOL    HW1 2569   0.074   1.872   1.688
  310SOL    HW2 2570   0.019   1.931   1.546
  311SOL     OW 2571   0.836   0.403   0.205
  311SOL    HW1 2572   0.834   0.471   0.132
  311SOL    HW2 2573   0.911   0.338   0.188
  312SOL     OW 2574   1.758   0.570   1.805
  312SOL    HW1 2575   1.708   0.648   1.768
  312SOL    HW2 2576   1.776   0.504   1.732
  313SOL     OW 2577   1.425   1.196   0.609
  313SOL    HW1 2578   1.522   1.218   0.595
  313SOL    HW2 2579   1.370   1.252   0.547
  314SOL     OW 2580   0.596   0.203   0.817
  314SOL    HW1 2581   0.531   0.143   0.865
  314SOL    HW2 2582   0.575   0.298   0.838
  315SOL     OW 2583   0.994   1.462   0.474
  315SOL    HW1 2584   0.982   1.544   0.418
  315SOL    HW2 2585   0.962   1.481   0.567
  316SOL     OW 2586   0.423   1.838   0.833
  316SOL    HW1 2587   0.459   1.745   0.839
  316SOL    HW2 2588   0.487   1.901   0.877
  317SOL     OW 2589   1.779   1.018   0.927
  317SOL    HW1 2590   1.731   0.996   0.842
  317SOL    HW2 2591   1.712   1.045   0.996
  318SOL     OW 2592   1.209   1.597   1.485
  318SOL    HW1 2593   1.191   1.522   1.547
  318SOL    HW2 2594   1.125   1.622   1.436
  319SOL     OW 2595   0.295   0.910   0.324
  319SOL    HW1 2596   0.382   0.943   0.289
  319SOL    HW2 2597   0.292   0.810   0.320
  320SOL     OW 2598   1.472   0.777   0.708
  320SOL    HW1 2599   1.461   0.735   0.798
  320SOL    HW2 2600   1.559   0.826   0.704
  321SOL     OW 2601   0.450   1.284   1.725
  321SOL    HW1 2602   0.427   1.291   1.628
  321SOL    HW2 2603   0.368   1.259   1.777
  322SOL     OW 2604   1.078   1.808   0.148
  322SOL    HW1 2605   1.026   1.768   0.224
  322SOL    HW2 2606   1.134   1.738   0.105
  323SOL     OW 2607   0.204   0.307   1.465
  323SOL    HW1 2608   0.162   0.396   1.448
  323SOL    HW2 2609   0.145   0.254   1.525
  324SOL     OW 2610   1.560   1.357   0.153
  324SOL    HW1 2611   1.551   1.456   0.139
  324SOL    HW2 2612   1.485   1.309   0.107
  325SOL     OW 2613   0.479   1.728   0.376
  325SOL    HW1 2614   0.520   1.809   0.418
  325SOL    HW2 2615   0.535   1.647   0.397
  326SOL     OW 2616   1.417   0.169   0.491
  326SOL    HW1 2617   1.391   0.109   0.415
  326SOL    HW2 2618   1.466   0.115   0.560
  327SOL     OW 2619   0.201   1.772   1.207
  327SOL    HW1 2620   0.247   1.689   1.238
  327SOL    HW2 2621   0.191   1.769   1.108
  328SOL     OW 2622   0.954   1.690   0.883
  328SOL    HW1 2623   1.044   1.651   0.898
  328SOL    HW2 2624   0.907   1.641   0.810
  329SOL     OW 2625   0.405   0.644   0.484
  329SOL    HW1 2626   0.426   0.547   0.498
  329SOL    HW2 2627   0.309   0.661   0.505
  330SOL     OW 2628   1.566   0.273   1.737
  330SOL    HW1 2629   1.552   0.284   1.835
  330SOL    HW2 2630   1.551   0.177   1.711
  331SOL     OW 2631   0.631   0.225   0.243
  331SOL    HW1 2632   0.693   0.301   0.222
  331SOL    HW2 2633   0.592   0.190   0.158
  332SOL     OW 2634   0.733   0.317   1.779
  332SOL    HW1 2635   0.811   0.257   1.766
  332SOL    HW2 2636   0.729   0.347   1.875
  333SOL     OW 2637   0.843   1.516   1.184
  333SOL    HW1 2638   0.813   1.478   1.096
  333SOL    HW2 2639   0.899   1.449   1.232
  334SOL     OW 2640   1.313   0.622   1.454
  334SOL    HW1 2641   1.350   0.583   1.538
  334SOL    HW2 2642   1.349   0.714   1.441
  335SOL     OW 2643   0.790   1.364   0.948
  335SOL    HW1 2644   0.883   1.365   0.911
  335SOL    HW2 2645   0.724   1.362   0.873
  336SOL     OW 2646   0.937   0.536   0.893
  336SOL    HW1 2647   0.906   0.528   0.798
  336SOL    HW2 2648   0.974   0.449   0.925
  337SOL     OW 2649   0.530   0.101   0.567
  337SOL    HW1 2650   0.444   0.055   0.590
  337SOL    HW2 2651   0.567   0.145   0.649
  338SOL     OW 2652   1.326   1.254   0.035
  338SOL    HW1 2653   1.324   1.172   0.092
  338SOL    HW2 2654   1.251   1.315   0.061
  339SOL     OW 2655   0.393   0.047   0.272
  339SOL    HW1 2656   0.388   0.071   0.175
  339SOL    HW2 2657   0.310  -0.001   0.299
  340SOL     OW 2658   1.007   0.305   0.498
  340SOL    HW1 2659   0.966   0.237   0.436
  340SOL    HW2 2660   1.102   0.321   0.471
  341SOL     OW 2661   1.061   0.735   1.450
  341SOL    HW1 2662   0.983   0.674   1.463
  341SOL    HW2 2663   1.145   0.681   1.454
  342SOL     OW 2664   1.205   1.568   0.787
  342SOL    HW1 2665   1.222   1.645   0.726
  342SOL    HW2 2666   1.292   1.534   0.823
  343SOL     OW 2667   0.474   1.123   0.714
  343SOL    HW1 2668   0.413   1.084   0.783
  343SOL    HW2 2669   0.427   1.129   0.626
  344SOL     OW 2670   1.236   1.789   0.616
  344SOL    HW1 2671   1.288   1.856   0.562
  344SOL    HW2 2672   1.158   1.835   0.659
  345SOL     OW 2673   1.074   0.673   0.025
  345SOL    HW1 2674   0.976   0.653   0.032
  345SOL    HW2 2675   1.090   0.770   0.043
  346SOL     OW 2676   0.190   0.583   1.404
  346SOL    HW1 2677   0.284   0.552   1.384
  346SOL    HW2 2678   0.192   0.647   1.481
  347SOL     OW 2679   0.618   0.233   1.248
  347SOL    HW1 2680   0.646   0.217   1.342
  347SOL    HW2 2681   0.521   0.215   1.238
  348SOL     OW 2682   0.867   0.492   0.638
  348SOL    HW1 2683   0.827   0.546   0.563
  348SOL    HW2 2684   0.917   0.414   0.600
  349SOL     OW 2685   0.989   6.042   0.783
  349SOL    HW1 2686   0.916   6.042   0.714
  349SOL    HW2 2687   0.987   5.955   0.832
  350SOL     OW 2688   1.409   1.136   0.885
  350SOL    HW1 2689   1.358   1.053   0.907
  350SOL    HW2 2690   1.413   1.147   0.786
  351SOL     OW 2691   1.444   0.650   0.958
  351SOL    HW1 2692   1.382   0.573   0.969
  351SOL    HW2 2693   1.513   0.649   1.031
  352SOL     OW 2694   1.737   0.731   0.367
  352SOL    HW1 2695   1.805   0.712   0.437
  352SOL    HW2 2696   1.745   0.665   0.293
  353SOL     OW 2697   0.499   1.477   0.169
  353SOL    HW1 2698   0.440   1.433   0.236
  353SOL    HW2 2699   0.463   1.461   0.077
  354SOL     OW 2700   1.712   1.294   0.613
  354SOL    HW1 2701   1.805   1.291   0.649
  354SOL    HW2 2702   1.670   1.382   0.636
  355SOL     OW 2703   1.472   0.537   0.092
  355SOL    HW1 2704   1.442   0.444   0.116
  355SOL    HW2 2705   1.568   0.548   0.114
  356SOL     OW 2706   0.990   1.331   1.319
  356SOL    HW1 2707   0.911   1.317   1.378
  356SOL    HW2 2708   1.073   1.301   1.366
  357SOL     OW 2709   1.645   1.647   1.604
  357SOL    HW1 2710   1.636   1.687   1.513
  357SOL    HW2 2711   1.648   1.547   1.596
  358SOL     OW 2712   1.137   1.272   1.097
  358SOL    HW1 2713   1.073   1.291   1.171
  358SOL    HW2 2714   1.096   1.297   1.010
  359SOL     OW 2715   1.587   1.104   1.099
  359SOL    HW1 2716   1.586   1.179   1.166
  359SOL    HW2 2717   1.515   1.121   1.031
  360SOL     OW 2718   0.890   0.087   1.421
  360SOL    HW1 2719   0.914   0.035   1.339
  360SOL    HW2 2720   0.974   0.125   1.461
  361SOL     OW 2721   0.974   1.168   1.742
  361SOL    HW1 2722   0.882   1.192   1.774
  361SOL    HW2 2723   0.969   1.081   1.692
  362SOL     OW 2724   0.769   1.039   0.413
  362SOL    HW1 2725   0.749   1.007   0.506
  362SOL    HW2 2726   0.846   0.989   0.375
  363SOL     OW 2727   0.398   0.813   1.311
  363SOL    HW1 2728   0.468   0.854   1.369
  363SOL    HW2 2729   0.421   0.717   1.293
  364SOL     OW 2730   1.318   0.405   1.290
  364SOL    HW1 2731   1.322   0.487   1.346
  364SOL    HW2 2732   1.223   0.384   1.268
  365SOL     OW 2733   0.035   1.515   1.328
  365SOL    HW1 2734  -0.025   1.549   1.400
  365SOL    HW2 2735   0.129   1.541   1.348
  366SOL     OW 2736   0.314   1.135   0.487
  366SOL    HW1 2737   0.310   1.203   0.413
  366SOL    HW2 2738   0.299   1.044   0.449
  367SOL     OW 2739   0.568   0.486   0.845
  367SOL    HW1 2740   0.575   0.563   0.781
  367SOL    HW2 2741   0.627   0.503   0.924
  368SOL     OW 2742   1.248   1.344   0.433
  368SOL    HW1 2743   1.305   1.426   0.440
  368SOL    HW2 2744   1.156   1.365   0.467
  369SOL     OW 2745   1.299   1.495   1.120
  369SOL    HW1 2746   1.350   1.508   1.204
  369SOL    HW2 2747   1.241   1.414   1.128
  370SOL     OW 2748   1.484   0.644   0.465
  370SOL    HW1 2749   1.473   0.685   0.556
  370SOL    HW2 2750   1.569   0.676   0.424
  371SOL     OW 2751   0.321   1.530   1.287
  371SOL    HW1 2752   0.319   1.469   1.208
  371SOL    HW2 2753   0.416   1.556   1.306
  372SOL     OW 2754   0.506   0.759   1.640
  372SOL    HW1 2755   0.553   0.805   1.564
  372SOL    HW2 2756   0.564   0.689   1.678
  373SOL     OW 2757   1.626   0.786   1.690
  373SOL    HW1 2758   1.528   0.808   1.685
  373SOL    HW2 2759   1.676   0.840   1.623
  374SOL     OW 2760   0.954   0.169   1.745
  374SOL    HW1 2761   1.031   0.232   1.734
  374SOL    HW2 2762   0.980   0.079   1.710
  375SOL     OW 2763   0.463   0.040   1.736
  375SOL    HW1 2764   0.473   0.047   1.637
  375SOL    HW2 2765   0.432   0.127   1.773
  376SOL     OW 2766   0.579   0.870   1.083
  376SOL    HW1 2767   0.623   0.958   1.067
  376SOL    HW2 2768   0.541   0.867   1.176
  377SOL     OW 2769   1.293   0.887   0.974
  377SOL    HW1 2770   1.199   0.856   0.968
  377SOL    HW2 2771   1.355   0.809   0.973
  378SOL     OW 2772   0.347   0.176   1.267
  378SOL    HW1 2773   0.286   0.228   1.327
  378SOL    HW2 2774   0.380   0.095   1.315
  379SOL     OW 2775   0.111   1.278   1.218
  379SOL    HW1 2776   0.123   1.213   1.293
  379SOL    HW2 2777   0.075   1.364   1.254
  380SOL     OW 2778   0.715   0.615   1.047
  380SOL    HW1 2779   0.795   0.610   0.987
  380SOL    HW2 2780   0.675   0.707   1.042
  381SOL     OW 2781   1.707   0.924   1.912
  381SOL    HW1 2782   1.674   0.868   1.837
  381SOL    HW2 2783   1.630   0.955   1.967
  382SOL     OW 2784   0.282   0.037   0.679
  382SOL    HW1 2785   0.257   0.133   0.688
  382SOL    HW2 2786   0.200  -0.018   0.663
  383SOL     OW 2787   1.609   0.381   0.372
  383SOL    HW1 2788   1.667   0.315   0.419
  383SOL    HW2 2789   1.561   0.438   0.439
  384SOL     OW 2790   1.033   0.779   0.964
  384SOL    HW1 2791   1.011   0.798   1.060
  384SOL    HW2 2792   1.005   0.686   0.941
  385SOL     OW 2793   0.949   1.600   1.650
  385SOL    HW1 2794   0.943   1.627   1.554
  385SOL    HW2 2795   0.997   1.512   1.657
  386SOL     OW 2796   0.377   0.936   1.805
  386SOL    HW1 2797   0.428   0.960   1.887
  386SOL    HW2 2798   0.430   0.873   1.749
  387SOL     OW 2799   1.431   0.277   0.186
  387SOL    HW1 2800   1.384   0.193   0.212
  387SOL    HW2 2801   1.497   0.302   0.257
  388SOL     OW 2802   1.393   0.790   9.553
  388SOL    HW1 2803   1.424   0.696   9.570
  388SOL    HW2 2804   1.334   0.790   9.472
  389SOL     OW 2805   1.042   1.358   0.852
  389SOL    HW1 2806   1.057   1.277   0.795
  389SOL    HW2 2807   1.101   1.432   0.820
  390SOL     OW 2808   0.305   0.783   1.034
  390SOL    HW1 2809   0.399   0.814   1.043
  390SOL    HW2 2810   0.304   0.689   0.999
  391SOL     OW 2811   0.336   0.501   0.990
  391SOL    HW1 2812   0.297   0.409   0.996
  391SOL    HW2 2813   0.414   0.500   0.927
  392SOL     OW 2814   1.141   0.375   1.696
  392SOL    HW1 2815   1.094   0.431   1.764
  392SOL    HW2 2816   1.234   0.408   1.684
  393SOL     OW 2817   1.129   0.209   1.481
  393SOL    HW1 2818   1.132   0.274   1.557
  393SOL    HW2 2819   1.105   0.258   1.396
  394SOL     OW 2820   4.748   1.287   0.223
  394SOL    HW1 2821   4.666   1.296   0.279
  394SOL    HW2 2822   4.770   1.190   0.211
  395SOL     OW 2823   0.176   1.789   0.934
  395SOL    HW1 2824   0.148   1.701   0.895
  395SOL    HW2 2825   0.266   1.814   0.898
  396SOL     OW 2826   0.483   1.558   0.881
  396SOL    HW1 2827   0.554   1.613   0.925
  396SOL    HW2 2828   0.526   1.487   0.825
  397SOL     OW 2829   0.943   0.818   1.215
  397SOL    HW1 2830   1.001   0.801   1.295
  397SOL    HW2 2831   0.850   0.785   1.234
  398SOL     OW 2832   0.091   0.576   1.126
  398SOL    HW1 2833   0.161   0.525   1.076
  398SOL    HW2 2834   0.036   0.512   1.179
  399SOL     OW 2835   0.247   0.572   1.767
  399SOL    HW1 2836   0.346   0.554   1.772
  399SOL    HW2 2837   0.230   0.642   1.698
  400SOL     OW 2838   1.373   0.895   1.666
  400SOL    HW1 2839   1.377   0.986   1.708
  400SOL    HW2 2840   1.370   0.904   1.567
  401SOL     OW 2841   0.813   0.602   0.389
  401SOL    HW1 2842   0.820   0.520   0.331
  401SOL    HW2 2843   0.737   0.658   0.358
  402SOL     OW 2844   1.643   0.635   1.144
  402SOL    HW1 2845   1.633   0.585   1.230
  402SOL    HW2 2846   1.728   0.609   1.099
  403SOL     OW 2847   0.215   1.535   1.775
  403SOL    HW1 2848   0.190   1.559   1.869
  403SOL    HW2 2849   0.229   1.436   1.768
  404SOL     OW 2850   0.793   0.448   1.250
  404SOL    HW1 2851   0.732   0.368   1.251
  404SOL    HW2 2852   0.765   0.510   1.177
  405SOL     OW 2853   0.959   1.674   1.385
  405SOL    HW1 2854   0.919   1.623   1.309
  405SOL    HW2 2855   0.936   1.771   1.376
  406SOL     OW 2856   0.395   0.418   0.249
  406SOL    HW1 2857   0.423   0.433   0.154
  406SOL    HW2 2858   0.311   0.469   0.267
  407SOL     OW 2859   0.119   1.126   1.445
  407SOL    HW1 2860   0.128   1.087   1.537
  407SOL    HW2 2861   0.029   1.103   1.408
  408SOL     OW 2862   1.267   1.050   1.196
  408SOL    HW1 2863   1.285   0.986   1.122
  408SOL    HW2 2864   1.223   1.132   1.159
  409SOL     OW 2865   1.297   0.794   0.260
  409SOL    HW1 2866   1.274   0.887   0.289
  409SOL    HW2 2867   1.326   0.794   0.165
  410SOL     OW 2868   1.733   1.721   1.101
  410SOL    HW1 2869   1.819   1.748   1.059
  410SOL    HW2 2870   1.722   1.622   1.093
  411SOL     OW 2871   1.261   1.766   1.069
  411SOL    HW1 2872   1.351   1.802   1.045
  411SOL    HW2 2873   1.268   1.668   1.089
  412SOL     OW 2874   0.113   1.240   0.955
  412SOL    HW1 2875   0.113   1.242   1.055
  412SOL    HW2 2876   0.031   1.287   0.921
  413SOL     OW 2877   0.724   1.686   1.777
  413SOL    HW1 2878   0.676   1.756   1.724
  413SOL    HW2 2879   0.810   1.663   1.731
  414SOL     OW 2880   0.926   0.075   9.517
  414SOL    HW1 2881   0.916   0.010   9.441
  414SOL    HW2 2882   0.939   0.024   9.602
  415SOL     OW 2883   1.799   0.225   0.492
  415SOL    HW1 2884   1.862   0.220   0.415
  415SOL    HW2 2885   1.794   0.135   0.537
  416SOL     OW 2886   1.385   1.584   0.485
  416SOL    HW1 2887   1.455   1.625   0.427
  416SOL    HW2 2888   1.323   1.654   0.520
  417SOL     OW 2889   0.037   1.806   1.844
  417SOL    HW1 2890   0.018   1.710   1.864
  417SOL    HW2 2891   0.115   1.837   1.899
  418SOL     OW 2892   1.285   0.963   0.639
  418SOL    HW1 2893   1.354   0.894   0.662
  418SOL    HW2 2894   1.331   1.048   0.615
  419SOL     OW 2895   0.749   1.292   1.441
  419SOL    HW1 2896   0.725   1.347   1.521
  419SOL    HW2 2897   0.673   1.292   1.376
  420SOL     OW 2898   0.704   1.659   0.177
  420SOL    HW1 2899   0.674   1.749   0.146
  420SOL    HW2 2900   0.626   1.596   0.177
  421SOL     OW 2901   1.629   1.748   1.352
  421SOL    HW1 2902   1.672   1.742   1.262
  421SOL    HW2 2903   1.610   1.843   1.374
  422SOL     OW 2904   1.825   0.135   0.961
  422SOL    HW1 2905   1.847   0.044   0.926
  422SOL    HW2 2906   1.743   0.169   0.916
  423SOL     OW 2907   0.229   0.304   0.737
  423SOL    HW1 2908   0.148   0.353   0.705
  423SOL    HW2 2909   0.221   0.287   0.835
  424SOL     OW 2910   1.242   1.609   0.046
  424SOL    HW1 2911   1.204   1.530   0.094
  424SOL    HW2 2912   1.226   1.599  -0.052
  425SOL     OW 2913   0.835   1.039   1.409
  425SOL    HW1 2914   0.896   1.038   1.329
  425SOL    HW2 2915   0.805   1.133   1.426
  426SOL     OW 2916   0.977   0.899   0.306
  426SOL    HW1 2917   1.015   0.916   0.215
  426SOL    HW2 2918   1.018   0.816   0.344
  427SOL     OW 2919   1.511   1.624   0.100
  427SOL    HW1 2920   1.413   1.625   0.080
  427SOL    HW2 2921   1.563   1.644   0.017
  428SOL     OW 2922   0.335   1.306   1.480
  428SOL    HW1 2923   0.326   1.383   1.416
  428SOL    HW2 2924   0.261   1.241   1.464
  429SOL     OW 2925   1.591   1.317   1.273
  429SOL    HW1 2926   1.653   1.288   1.346
  429SOL    HW2 2927   1.531   1.390   1.307
  430SOL     OW 2928   1.067   1.124   0.722
  430SOL    HW1 2929   0.996   1.071   0.769
  430SOL    HW2 2930   1.137   1.061   0.687
  431SOL     OW 2931   1.033   0.270   0.950
  431SOL    HW1 2932   1.053   0.204   0.878
  431SOL    HW2 2933   0.941   0.252   0.986
  432SOL     OW 2934   0.595   1.490   0.486
  432SOL    HW1 2935   0.642   1.426   0.426
  432SOL    HW2 2936   0.497   1.472   0.486
  433SOL     OW 2937   1.741   0.465   1.351
  433SOL    HW1 2938   1.824   0.520   1.340
  433SOL    HW2 2939   1.748   0.383   1.294
  434SOL     OW 2940   0.270   1.341   0.291
  434SOL    HW1 2941   0.173   1.327   0.272
  434SOL    HW2 2942   0.279   1.397   0.374
  435SOL     OW 2943   0.139   1.015   1.695
  435SOL    HW1 2944   0.052   0.991   1.738
  435SOL    HW2 2945   0.214   0.984   1.753
  436SOL     OW 2946   0.679   0.228   1.521
  436SOL    HW1 2947   0.755   0.169   1.494
  436SOL    HW2 2948   0.691   0.257   1.616
  437SOL     OW 2949   4.745   0.309   9.539
  437SOL    HW1 2950   4.675   0.238   9.548
  437SOL    HW2 2951   4.765   0.323   9.442
  438SOL     OW 2952   1.386   0.887   1.392
  438SOL    HW1 2953   1.328   0.942   1.332
  438SOL    HW2 2954   1.479   0.886   1.357
  439SOL     OW 2955   0.115   0.157   0.198
  439SOL    HW1 2956   0.100   0.224   0.126
  439SOL    HW2 2957   0.094   0.066   0.164
  440SOL     OW 2958   1.130   1.397   0.167
  440SOL    HW1 2959   1.031   1.403   0.155
  440SOL    HW2 2960   1.151   1.373   0.261
  441SOL     OW 2961   0.650   0.845   1.423
  441SOL    HW1 2962   0.710   0.925   1.421
  441SOL    HW2 2963   0.705   0.762   1.434
  442SOL     OW 2964   1.514   1.859   1.010
  442SOL    HW1 2965   1.552   1.924   0.945
  442SOL    HW2 2966   1.589   1.802   1.047
  443SOL     OW 2967   0.707   0.586   1.715
  443SOL    HW1 2968   0.766   0.639   1.776
  443SOL    HW2 2969   0.713   0.489   1.739
  444SOL     OW 2970   1.397   1.280   1.615
  444SOL    HW1 2971   1.399   1.224   1.698
  444SOL    HW2 2972   1.489   1.312   1.594
  445SOL     OW 2973   0.337   1.758   1.651
  445SOL    HW1 2974   0.259   1.812   1.621
  445SOL    HW2 2975   0.305   1.673   1.692
  446SOL     OW 2976   1.628   0.887   1.265
  446SOL    HW1 2977   1.641   0.803   1.213
  446SOL    HW2 2978   1.620   0.964   1.202
  447SOL     OW 2979   1.279   0.399   0.463
  447SOL    HW1 2980   1.329   0.313   0.461
  447SOL    HW2 2981   1.273   0.433   0.557
  448SOL     OW 2982   0.581   0.708   0.689
  448SOL    HW1 2983   0.630   0.795   0.681
  448SOL    HW2 2984   0.518   0.699   0.612
  449SOL     OW 2985   1.781   0.380   1.609
  449SOL    HW1 2986   1.754   0.415   1.518
  449SOL    HW2 2987   1.702   0.337   1.652
  450SOL     OW 2988   1.752   0.948   1.504
  450SOL    HW1 2989   1.765   1.046   1.512
  450SOL    HW2 2990   1.712   0.926   1.415
  451SOL     OW 2991   0.857   1.433   0.136
  451SOL    HW1 2992   0.820   1.374   0.207
  451SOL    HW2 2993   0.811   1.522   0.139
  452SOL     OW 2994   0.681   1.735   0.949
  452SOL    HW1 2995   0.668   1.834   0.957
  452SOL    HW2 2996   0.778   1.715   0.942
  453SOL     OW 2997   0.875   0.993   0.881
  453SOL    HW1 2998   0.930   0.916   0.914
  453SOL    HW2 2999   0.824   1.033   0.957
  454SOL     OW 3000   1.118   0.949   0.066
  454SOL    HW1 3001   1.148   0.960  -0.029
  454SOL    HW2 3002   1.174   1.006   0.125
  455SOL     OW 3003   1.791   1.581   0.821
  455SOL    HW1 3004   1.717   1.568   0.755
  455SOL    HW2 3005   1.774   1.526   0.902
  456SOL     OW 3006   0.202   1.256   1.826
  456SOL    HW1 3007   0.169   1.178   1.771
  456SOL    HW2 3008   0.151   1.261   1.911
  457SOL     OW 3009   0.209   1.292   0.697
  457SOL    HW1 3010   0.177   1.250   0.782
  457SOL    HW2 3011   0.226   1.220   0.629
  458SOL     OW 3012   0.665   1.438   1.652
  458SOL    HW1 3013   0.584   1.391   1.688
  458SOL    HW2 3014   0.676   1.525   1.698
  459SOL     OW 3015   1.758   0.224   1.214
  459SOL    HW1 3016   1.822   0.190   1.283
  459SOL    HW2 3017   1.782   0.187   1.125
  460SOL     OW 3018   0.452   0.388   0.579
  460SOL    HW1 3019   0.370   0.358   0.627
  460SOL    HW2 3020   0.526   0.404   0.644
  461SOL     OW 3021   1.677   1.454   1.041
  461SOL    HW1 3022   1.593   1.435   0.991
  461SOL    HW2 3023   1.675   1.409   1.130
  462SOL     OW 3024   0.427   0.556   1.257
  462SOL    HW1 3025   0.462   0.489   1.323
  462SOL    HW2 3026   0.421   0.512   1.167
  463SOL     OW 3027   0.823   1.562   0.680
  463SOL    HW1 3028   0.777   1.613   0.607
  463SOL    HW2 3029   0.764   1.487   0.711
  464SOL     OW 3030   1.500   0.302   1.119
  464SOL    HW1 3031   1.584   0.271   1.163
  464SOL    HW2 3032   1.438   0.339   1.187
  465SOL     OW 3033   1.023   5.982   1.197
  465SOL    HW1 3034   0.946   5.974   1.135
  465SOL    HW2 3035   1.108   5.984   1.145
  466SOL     OW 3036   0.779   1.311   0.373
  466SOL    HW1 3037   0.776   1.212   0.387
  466SOL    HW2 3038   0.861   1.348   0.415
  467SOL     OW 3039   0.595   1.574   1.305
  467SOL    HW1 3040   0.593   1.643   1.378
  467SOL    HW2 3041   0.686   1.573   1.262
  468SOL     OW 3042   1.336   6.039   0.273
  468SOL    HW1 3043   1.395   5.984   0.213
  468SOL    HW2 3044   1.272   5.980   0.321
  469SOL     OW 3045   1.286   0.511   0.707
  469SOL    HW1 3046   1.229   0.594   0.706
  469SOL    HW2 3047   1.279   0.467   0.796
  470SOL     OW 3048   1.588   0.235   0.869
  470SOL    HW1 3049   1.550   0.251   0.960
  470SOL    HW2 3050   1.585   0.320   0.817
  471SOL     OW 3051   0.048   1.016   0.257
  471SOL    HW1 3052   0.132   0.972   0.290
  471SOL    HW2 3053  -0.029   0.990   0.316
  472SOL     OW 3054   0.914   1.702   0.350
  472SOL    HW1 3055   0.836   1.684   0.290
  472SOL    HW2 3056   0.891   1.774   0.415
  473SOL     OW 3057   0.192   0.738   1.990
  473SOL    HW1 3058   0.182   0.664   2.057
  473SOL    HW2 3059   0.207   0.699   1.899
  474SOL     OW 3060   0.177   0.312   2.816
  474SOL    HW1 3061   0.221   0.261   2.890
  474SOL    HW2 3062   0.090   0.268   2.793
  475SOL     OW 3063   0.028   0.346   2.400
  475SOL    HW1 3064  -0.062   0.307   2.380
  475SOL    HW2 3065   0.097   0.304   2.341
  476SOL     OW 3066   0.607   1.348   3.051
  476SOL    HW1 3067   0.516   1.347   3.009
  476SOL    HW2 3068   0.629   1.441   3.081
  477SOL     OW 3069   1.106   0.792   2.532
  477SOL    HW1 3070   1.112   0.880   2.579
  477SOL    HW2 3071   1.055   0.728   2.589
  478SOL     OW 3072   1.803   0.620   2.069
  478SOL    HW1 3073   1.781   0.615   1.972
  478SOL    HW2 3074   1.753   0.549   2.119
  479SOL     OW 3075   0.724   1.123   2.921
  479SOL    HW1 3076   0.656   1.051   2.929
  479SOL    HW2 3077   0.687   1.209   2.958
  480SOL     OW 3078   0.887   0.736   3.672
  480SOL    HW1 3079   0.859   0.803   3.740
  480SOL    HW2 3080   0.924   0.783   3.592
  481SOL     OW 3081   0.691   0.977   2.503
  481SOL    HW1 3082   0.756   0.969   2.579
  481SOL    HW2 3083   0.615   1.036   2.530
  482SOL     OW 3084   0.719   1.188   3.702
  482SOL    HW1 3085   0.771   1.267   3.736
  482SOL    HW2 3086   0.638   1.221   3.653
  483SOL     OW 3087   0.365   1.418   2.941
  483SOL    HW1 3088   0.282   1.373   2.907
  483SOL    HW2 3089   0.406   1.472   2.868
  484SOL     OW 3090   1.342   1.559   3.129
  484SOL    HW1 3091   1.421   1.618   3.146
  484SOL    HW2 3092   1.275   1.572   3.202
  485SOL     OW 3093   0.426   0.316   3.296
  485SOL    HW1 3094   0.517   0.292   3.330
  485SOL    HW2 3095   0.399   0.252   3.224
  486SOL     OW 3096   1.618   0.479   2.600
  486SOL    HW1 3097   1.593   0.528   2.516
  486SOL    HW2 3098   1.568   0.518   2.677
  487SOL     OW 3099   0.245   1.759   2.332
  487SOL    HW1 3100   0.268   1.828   2.400
  487SOL    HW2 3101   0.308   1.767   2.254
  488SOL     OW 3102   1.177   1.391   3.482
  488SOL    HW1 3103   1.173   1.348   3.572
  488SOL    HW2 3104   1.199   1.322   3.413
  489SOL     OW 3105   0.273   1.501   2.410
  489SOL    HW1 3106   0.254   1.595   2.381
  489SOL    HW2 3107   0.215   1.478   2.488
  490SOL     OW 3108   0.258   1.107   2.727
  490SOL    HW1 3109   0.261   1.016   2.768
  490SOL    HW2 3110   0.208   1.169   2.786
  491SOL     OW 3111   0.541   1.865   3.268
  491SOL    HW1 3112   0.471   1.827   3.329
  491SOL    HW2 3113   0.595   1.933   3.318
  492SOL     OW 3114   0.545   0.992   2.019
  492SOL    HW1 3115   0.594   1.040   1.946
  492SOL    HW2 3116   0.592   1.008   2.106
  493SOL     OW 3117   1.620   0.061   3.369
  493SOL    HW1 3118   1.527   0.086   3.345
  493SOL    HW2 3119   1.684   0.127   3.329
  494SOL     OW 3120   0.125   0.615   2.389
  494SOL    HW1 3121   0.073   0.534   2.416
  494SOL    HW2 3122   0.119   0.684   2.461
  495SOL     OW 3123   0.085   1.566   2.016
  495SOL    HW1 3124   0.078   1.469   2.042
  495SOL    HW2 3125   0.025   1.621   2.073
  496SOL     OW 3126   1.622   1.048   2.282
  496SOL    HW1 3127   1.685   0.971   2.291
  496SOL    HW2 3128   1.621   1.101   2.367
  497SOL     OW 3129   0.221   0.757   3.432
  497SOL    HW1 3130   0.318   0.748   3.454
  497SOL    HW2 3131   0.210   0.827   3.361
  498SOL     OW 3132   0.619   1.385   2.605
  498SOL    HW1 3133   0.577   1.294   2.606
  498SOL    HW2 3134   0.596   1.431   2.520
  499SOL     OW 3135   1.240   1.213   3.272
  499SOL    HW1 3136   1.251   1.169   3.183
  499SOL    HW2 3137   1.317   1.189   3.331
  500SOL     OW 3138   0.848   0.037   2.446
  500SOL    HW1 3139   0.894   0.123   2.425
  500SOL    HW2 3140   0.752   0.043   2.422
  501SOL     OW 3141   0.188   0.928   3.210
  501SOL    HW1 3142   0.276   0.893   3.178
  501SOL    HW2 3143   0.114   0.877   3.166
  502SOL     OW 3144   1.486   1.005   2.057
  502SOL    HW1 3145   1.411   0.947   2.089
  502SOL    HW2 3146   1.545   1.029   2.134
  503SOL     OW 3147   1.250   1.876   3.482
  503SOL    HW1 3148   1.233   1.945   3.413
  503SOL    HW2 3149   1.231   1.785   3.444
  504SOL     OW 3150   0.366   0.281   3.761
  504SOL    HW1 3151   0.417   0.358   3.800
  504SOL    HW2 3152   0.269   0.304   3.755
  505SOL     OW 3153   1.603   1.649   2.325
  505SOL    HW1 3154   1.543   1.685   2.253
  505SOL    HW2 3155   1.562   1.667   2.415
  506SOL     OW 3156   0.556   0.714   2.111
  506SOL    HW1 3157   0.551   0.805   2.069
  506SOL    HW2 3158   0.492   0.708   2.187
  507SOL     OW 3159   1.293   0.365   2.793
  507SOL    HW1 3160   1.205   0.319   2.806
  507SOL    HW2 3161   1.364   0.313   2.841
  508SOL     OW 3162   0.812   0.580   3.338
  508SOL    HW1 3163   0.762   0.546   3.418
  508SOL    HW2 3164   0.800   0.516   3.262
  509SOL     OW 3165   1.390   0.452   3.542
  509SOL    HW1 3166   1.385   0.489   3.634
  509SOL    HW2 3167   1.455   0.376   3.540
  510SOL     OW 3168   1.018   0.897   3.467
  510SOL    HW1 3169   1.043   0.816   3.415
  510SOL    HW2 3170   0.957   0.955   3.412
  511SOL     OW 3171   1.057   0.330   3.084
  511SOL    HW1 3172   0.968   0.376   3.096
  511SOL    HW2 3173   1.059   0.285   2.996
  512SOL     OW 3174   1.037   0.737   2.272
  512SOL    HW1 3175   1.059   0.755   2.368
  512SOL    HW2 3176   0.949   0.690   2.266
  513SOL     OW 3177   0.133   0.807   2.580
  513SOL    HW1 3178   0.196   0.819   2.657
  513SOL    HW2 3179   0.089   0.895   2.559
  514SOL     OW 3180   0.095   1.903   3.518
  514SOL    HW1 3181   0.110   1.873   3.612
  514SOL    HW2 3182   0.017   1.855   3.479
  515SOL     OW 3183   0.825   0.419   2.021
  515SOL    HW1 3184   0.902   0.453   1.967
  515SOL    HW2 3185   0.849   0.330   2.061
  516SOL     OW 3186   1.739   0.629   3.684
  516SOL    HW1 3187   1.669   0.698   3.662
  516SOL    HW2 3188   1.738   0.558   3.614
  517SOL     OW 3189   1.337   1.076   2.380
  517SOL    HW1 3190   1.396   1.071   2.300
  517SOL    HW2 3191   1.249   1.117   2.355
  518SOL     OW 3192   0.535   0.287   2.738
  518SOL    HW1 3193   0.490   0.264   2.824
  518SOL    HW2 3194   0.543   0.386   2.729
  519SOL     OW 3195   0.930   1.416   2.328
  519SOL    HW1 3196   0.925   1.496   2.268
  519SOL    HW2 3197   0.920   1.446   2.423
  520SOL     OW 3198   0.382   1.809   2.764
  520SOL    HW1 3199   0.427   1.720   2.758
  520SOL    HW2 3200   0.450   1.881   2.778
  521SOL     OW 3201   1.185   1.635   3.357
  521SOL    HW1 3202   1.189   1.551   3.412
  521SOL    HW2 3203   1.090   1.656   3.336
  522SOL     OW 3204   0.280   0.961   2.117
  522SOL    HW1 3205   0.369   0.981   2.077
  522SOL    HW2 3206   0.241   0.880   2.072
  523SOL     OW 3207   0.473   1.304   3.600
  523SOL    HW1 3208   0.436   1.326   3.511
  523SOL    HW2 3209   0.402   1.265   3.658
  524SOL     OW 3210   1.047   1.827   2.066
  524SOL    HW1 3211   0.990   1.773   2.128
  524SOL    HW2 3212   1.070   1.771   1.986
  525SOL     OW 3213   0.198   0.334   3.445
  525SOL    HW1 3214   0.151   0.396   3.382
  525SOL    HW2 3215   0.289   0.313   3.409
  526SOL     OW 3216   0.450   1.789   2.144
  526SOL    HW1 3217   0.493   1.832   2.223
  526SOL    HW2 3218   0.513   1.724   2.102
  527SOL     OW 3219   1.467   0.180   2.321
  527SOL    HW1 3220   1.458   0.125   2.238
  527SOL    HW2 3221   1.519   0.128   2.389
  528SOL     OW 3222   0.287   1.784   3.039
  528SOL    HW1 3223   0.323   1.706   3.089
  528SOL    HW2 3224   0.323   1.783   2.945
  529SOL     OW 3225   0.998   1.655   2.779
  529SOL    HW1 3226   0.975   1.624   2.871
  529SOL    HW2 3227   0.971   1.585   2.712
  530SOL     OW 3228   0.392   0.661   2.321
  530SOL    HW1 3229   0.411   0.564   2.335
  530SOL    HW2 3230   0.298   0.681   2.345
  531SOL     OW 3231   1.567   0.247   3.590
  531SOL    HW1 3232   1.555   0.231   3.688
  531SOL    HW2 3233   1.574   0.160   3.542
  532SOL     OW 3234   0.619   0.035   1.967
  532SOL    HW1 3235   0.705  -0.016   1.974
  532SOL    HW2 3236   0.582   0.025   1.874
  533SOL     OW 3237   0.750   0.272   3.655
  533SOL    HW1 3238   0.839   0.227   3.646
  533SOL    HW2 3239   0.694   0.222   3.720
  534SOL     OW 3240   0.879   1.541   3.020
  534SOL    HW1 3241   0.846   1.487   2.942
  534SOL    HW2 3242   0.942   1.485   3.075
  535SOL     OW 3243   1.317   0.571   3.309
  535SOL    HW1 3244   1.345   0.528   3.396
  535SOL    HW2 3245   1.353   0.664   3.305
  536SOL     OW 3246   0.820   1.403   2.798
  536SOL    HW1 3247   0.909   1.369   2.766
  536SOL    HW2 3248   0.748   1.367   2.739
  537SOL     OW 3249   0.979   0.604   2.681
  537SOL    HW1 3250   0.940   0.555   2.603
  537SOL    HW2 3251   0.910   0.613   2.753
  538SOL     OW 3252   0.588   0.052   2.349
  538SOL    HW1 3253   0.517   0.059   2.419
  538SOL    HW2 3254   0.580   0.129   2.286
  539SOL     OW 3255   1.367   1.117   1.836
  539SOL    HW1 3256   1.433   1.087   1.905
  539SOL    HW2 3257   1.275   1.117   1.874
  540SOL     OW 3258   0.319   0.047   2.078
  540SOL    HW1 3259   0.359   0.103   2.005
  540SOL    HW2 3260   0.382  -0.027   2.101
  541SOL     OW 3261   0.992   0.256   2.353
  541SOL    HW1 3262   0.956   0.228   2.264
  541SOL    HW2 3263   1.088   0.281   2.344
  542SOL     OW 3264   1.061   0.686   3.304
  542SOL    HW1 3265   0.976   0.635   3.316
  542SOL    HW2 3266   1.138   0.623   3.299
  543SOL     OW 3267   0.483   1.147   2.567
  543SOL    HW1 3268   0.409   1.132   2.633
  543SOL    HW2 3269   0.447   1.142   2.474
  544SOL     OW 3270   1.031   0.534   1.889
  544SOL    HW1 3271   0.990   0.624   1.872
  544SOL    HW2 3272   1.084   0.537   1.974
  545SOL     OW 3273   0.100   0.521   3.278
  545SOL    HW1 3274   0.189   0.536   3.235
  545SOL    HW2 3275   0.070   0.605   3.324
  546SOL     OW 3276   0.640   0.206   3.070
  546SOL    HW1 3277   0.689   0.154   3.140
  546SOL    HW2 3278   0.544   0.177   3.069
  547SOL     OW 3279   0.892   0.493   2.451
  547SOL    HW1 3280   0.839   0.534   2.377
  547SOL    HW2 3281   0.924   0.403   2.423
  548SOL     OW 3282   1.015   6.005   2.661
  548SOL    HW1 3283   0.944   6.019   2.591
  548SOL    HW2 3284   0.998   5.919   2.709
  549SOL     OW 3285   1.349   1.079   2.725
  549SOL    HW1 3286   1.331   1.107   2.820
  549SOL    HW2 3287   1.262   1.074   2.675
  550SOL     OW 3288   1.474   0.588   2.814
  550SOL    HW1 3289   1.399   0.522   2.809
  550SOL    HW2 3290   1.531   0.567   2.893
  551SOL     OW 3291   1.769   0.808   2.281
  551SOL    HW1 3292   1.846   0.771   2.333
  551SOL    HW2 3293   1.774   0.775   2.186
  552SOL     OW 3294   0.477   1.432   1.992
  552SOL    HW1 3295   0.411   1.402   2.061
  552SOL    HW2 3296   0.464   1.380   1.908
  553SOL     OW 3297   1.554   1.187   2.513
  553SOL    HW1 3298   1.553   1.222   2.607
  553SOL    HW2 3299   1.461   1.161   2.487
  554SOL     OW 3300   1.355   0.536   1.947
  554SOL    HW1 3301   1.287   0.538   2.020
  554SOL    HW2 3302   1.418   0.459   1.962
  555SOL     OW 3303   0.584   0.234   2.147
  555SOL    HW1 3304   0.584   0.170   2.070
  555SOL    HW2 3305   0.539   0.319   2.119
  556SOL     OW 3306   1.683   1.254   3.389
  556SOL    HW1 3307   1.776   1.217   3.392
  556SOL    HW2 3308   1.686   1.352   3.375
  557SOL     OW 3309   1.015   1.363   3.179
  557SOL    HW1 3310   0.934   1.325   3.223
  557SOL    HW2 3311   1.097   1.324   3.221
  558SOL     OW 3312   1.511   1.645   3.518
  558SOL    HW1 3313   1.467   1.687   3.439
  558SOL    HW2 3314   1.586   1.587   3.487
  559SOL     OW 3315   0.995   1.166   2.980
  559SOL    HW1 3316   0.997   1.248   3.038
  559SOL    HW2 3317   0.900   1.145   2.957
  560SOL     OW 3318   0.844   0.085   3.232
  560SOL    HW1 3319   0.869   0.020   3.160
  560SOL    HW2 3320   0.926   0.121   3.276
  561SOL     OW 3321   0.944   1.027   3.708
  561SOL    HW1 3322   0.864   1.086   3.700
  561SOL    HW2 3323   0.973   0.997   3.617
  562SOL     OW 3324   0.710   1.029   2.233
  562SOL    HW1 3325   0.707   1.002   2.329
  562SOL    HW2 3326   0.789   0.986   2.189
  563SOL     OW 3327   0.430   0.804   3.165
  563SOL    HW1 3328   0.515   0.813   3.218
  563SOL    HW2 3329   0.401   0.708   3.164
  564SOL     OW 3330   1.326   0.362   3.133
  564SOL    HW1 3331   1.333   0.443   3.191
  564SOL    HW2 3332   1.231   0.351   3.105
  565SOL     OW 3333   0.067   1.615   3.243
  565SOL    HW1 3334   0.044   1.680   3.171
  565SOL    HW2 3335   0.167   1.608   3.250
  566SOL     OW 3336   0.369   1.129   2.318
  566SOL    HW1 3337   0.358   1.215   2.268
  566SOL    HW2 3338   0.343   1.052   2.260
  567SOL     OW 3339   0.555   0.560   2.726
  567SOL    HW1 3340   0.562   0.611   2.641
  567SOL    HW2 3341   0.626   0.592   2.790
  568SOL     OW 3342   1.095   1.187   2.301
  568SOL    HW1 3343   1.086   1.157   2.206
  568SOL    HW2 3344   1.042   1.270   2.314
  569SOL     OW 3345   1.246   1.390   2.925
  569SOL    HW1 3346   1.277   1.457   2.992
  569SOL    HW2 3347   1.256   1.298   2.962
  570SOL     OW 3348   1.571   0.637   2.380
  570SOL    HW1 3349   1.488   0.689   2.399
  570SOL    HW2 3350   1.639   0.698   2.339
  571SOL     OW 3351   0.364   1.553   3.174
  571SOL    HW1 3352   0.352   1.496   3.093
  571SOL    HW2 3353   0.461   1.576   3.184
  572SOL     OW 3354   0.490   0.732   3.509
  572SOL    HW1 3355   0.548   0.771   3.437
  572SOL    HW2 3356   0.536   0.652   3.548
  573SOL     OW 3357   1.562   0.821   3.581
  573SOL    HW1 3358   1.466   0.850   3.573
  573SOL    HW2 3359   1.606   0.825   3.491
  574SOL     OW 3360   0.984   0.132   3.623
  574SOL    HW1 3361   1.047   0.207   3.603
  574SOL    HW2 3362   0.996   0.059   3.555
  575SOL     OW 3363   0.441   0.032   3.640
  575SOL    HW1 3364   0.464   0.005   3.546
  575SOL    HW2 3365   0.415   0.129   3.641
  576SOL     OW 3366   0.548   0.908   2.938
  576SOL    HW1 3367   0.620   0.841   2.921
  576SOL    HW2 3368   0.498   0.884   3.022
  577SOL     OW 3369   1.363   0.827   2.917
  577SOL    HW1 3370   1.267   0.823   2.889
  577SOL    HW2 3371   1.404   0.736   2.909
  578SOL     OW 3372   1.160   0.531   2.136
  578SOL    HW1 3373   1.193   0.460   2.197
  578SOL    HW2 3374   1.118   0.605   2.189
  579SOL     OW 3375   0.013   1.363   3.140
  579SOL    HW1 3376   0.051   1.290   3.197
  579SOL    HW2 3377   0.032   1.451   3.184
  580SOL     OW 3378   1.724   0.982   3.733
  580SOL    HW1 3379   1.665   0.922   3.679
  580SOL    HW2 3380   1.670   1.028   3.803
  581SOL     OW 3381   0.379   0.062   2.529
  581SOL    HW1 3382   0.338   0.153   2.537
  581SOL    HW2 3383   0.397   0.025   2.620
  582SOL     OW 3384   1.654   0.427   2.203
  582SOL    HW1 3385   1.694   0.348   2.250
  582SOL    HW2 3386   1.609   0.487   2.269
  583SOL     OW 3387   1.107   0.801   2.853
  583SOL    HW1 3388   1.054   0.829   2.933
  583SOL    HW2 3389   1.061   0.724   2.808
  584SOL     OW 3390   1.718   1.531   3.340
  584SOL    HW1 3391   1.665   1.597   3.288
  584SOL    HW2 3392   1.767   1.578   3.414
  585SOL     OW 3393   0.423   0.947   3.672
  585SOL    HW1 3394   0.494   0.961   3.741
  585SOL    HW2 3395   0.445   0.866   3.618
  586SOL     OW 3396   1.501   0.306   2.003
  586SOL    HW1 3397   1.470   0.216   2.033
  586SOL    HW2 3398   1.559   0.346   2.073
  587SOL     OW 3399   1.246   0.787   1.881
  587SOL    HW1 3400   1.282   0.695   1.900
  587SOL    HW2 3401   1.289   0.823   1.797
  588SOL     OW 3402   1.071   1.341   2.714
  588SOL    HW1 3403   1.090   1.247   2.685
  588SOL    HW2 3404   1.136   1.367   2.785
  589SOL     OW 3405   0.314   0.836   2.799
  589SOL    HW1 3406   0.402   0.870   2.833
  589SOL    HW2 3407   0.303   0.740   2.826
  590SOL     OW 3408   0.325   0.540   2.868
  590SOL    HW1 3409   0.279   0.457   2.836
  590SOL    HW2 3410   0.410   0.552   2.816
  591SOL     OW 3411   1.132   0.354   3.546
  591SOL    HW1 3412   1.091   0.416   3.613
  591SOL    HW2 3413   1.229   0.378   3.534
  592SOL     OW 3414   1.079   0.199   3.325
  592SOL    HW1 3415   1.091   0.263   3.402
  592SOL    HW2 3416   1.075   0.250   3.240
  593SOL     OW 3417   0.049   1.283   2.052
  593SOL    HW1 3418  -0.038   1.299   2.004
  593SOL    HW2 3419   0.038   1.208   2.117
  594SOL     OW 3420   0.106   1.800   2.771
  594SOL    HW1 3421   0.066   1.719   2.729
  594SOL    HW2 3422   0.206   1.796   2.762
  595SOL     OW 3423   0.528   1.580   2.781
  595SOL    HW1 3424   0.606   1.626   2.823
  595SOL    HW2 3425   0.561   1.508   2.720
  596SOL     OW 3426   0.973   0.848   3.096
  596SOL    HW1 3427   1.010   0.789   3.167
  596SOL    HW2 3428   0.900   0.800   3.047
  597SOL     OW 3429   0.081   0.552   2.988
  597SOL    HW1 3430   0.173   0.556   2.950
  597SOL    HW2 3431   0.076   0.479   3.057
  598SOL     OW 3432   0.175   0.555   3.608
  598SOL    HW1 3433   0.197   0.472   3.557
  598SOL    HW2 3434   0.181   0.634   3.546
  599SOL     OW 3435   1.302   0.914   3.525
  599SOL    HW1 3436   1.344   1.001   3.499
  599SOL    HW2 3437   1.205   0.915   3.502
  600SOL     OW 3438   0.796   0.610   2.214
  600SOL    HW1 3439   0.808   0.536   2.146
  600SOL    HW2 3440   0.713   0.661   2.193
  601SOL     OW 3441   1.632   0.545   3.025
  601SOL    HW1 3442   1.622   0.498   3.113
  601SOL    HW2 3443   1.726   0.535   2.992
  602SOL     OW 3444   0.209   1.549   3.573
  602SOL    HW1 3445   0.205   1.521   3.669
  602SOL    HW2 3446   0.245   1.474   3.518
  603SOL     OW 3447   0.801   0.435   3.106
  603SOL    HW1 3448   0.734   0.363   3.092
  603SOL    HW2 3449   0.787   0.509   3.040
  604SOL     OW 3450   0.913   1.674   3.302
  604SOL    HW1 3451   0.898   1.577   3.283
  604SOL    HW2 3452   0.848   1.704   3.373
  605SOL     OW 3453   0.440   0.460   2.046
  605SOL    HW1 3454   0.497   0.541   2.056
  605SOL    HW2 3455   0.350   0.478   2.085
  606SOL     OW 3456   0.137   1.172   3.318
  606SOL    HW1 3457   0.135   1.146   3.415
  606SOL    HW2 3458   0.159   1.092   3.262
  607SOL     OW 3459   1.256   1.098   3.000
  607SOL    HW1 3460   1.283   1.002   2.991
  607SOL    HW2 3461   1.157   1.106   2.988
  608SOL     OW 3462   1.274   0.856   2.146
  608SOL    HW1 3463   1.203   0.816   2.205
  608SOL    HW2 3464   1.258   0.827   2.052
  609SOL     OW 3465   0.126   1.308   2.870
  609SOL    HW1 3466   0.070   1.319   2.952
  609SOL    HW2 3467   0.090   1.366   2.797
  610SOL     OW 3468   0.688   1.704   3.491
  610SOL    HW1 3469   0.605   1.757   3.512
  610SOL    HW2 3470   0.750   1.708   3.570
  611SOL     OW 3471   1.808   0.213   2.310
  611SOL    HW1 3472   1.898   0.224   2.268
  611SOL    HW2 3473   1.811   0.134   2.373
  612SOL     OW 3474   0.117   1.805   3.772
  612SOL    HW1 3475   0.119   1.707   3.788
  612SOL    HW2 3476   0.165   1.852   3.846
  613SOL     OW 3477   1.378   0.817   2.475
  613SOL    HW1 3478   1.289   0.777   2.496
  613SOL    HW2 3479   1.366   0.907   2.434
  614SOL     OW 3480   0.771   1.273   3.257
  614SOL    HW1 3481   0.739   1.326   3.336
  614SOL    HW2 3482   0.708   1.285   3.181
  615SOL     OW 3483   0.655   1.630   2.033
  615SOL    HW1 3484   0.680   1.657   1.940
  615SOL    HW2 3485   0.592   1.553   2.029
  616SOL     OW 3486   1.553   1.721   3.198
  616SOL    HW1 3487   1.627   1.722   3.131
  616SOL    HW2 3488   1.540   1.813   3.236
  617SOL     OW 3489   1.840   0.105   2.797
  617SOL    HW1 3490   1.894   0.030   2.759
  617SOL    HW2 3491   1.765   0.126   2.735
  618SOL     OW 3492   0.252   0.307   2.558
  618SOL    HW1 3493   0.165   0.322   2.511
  618SOL    HW2 3494   0.238   0.311   2.657
  619SOL     OW 3495   1.113   1.675   1.854
  619SOL    HW1 3496   1.185   1.605   1.849
  619SOL    HW2 3497   1.048   1.662   1.780
  620SOL     OW 3498   0.852   1.014   3.286
  620SOL    HW1 3499   0.895   0.981   3.201
  620SOL    HW2 3500   0.822   1.108   3.273
  621SOL     OW 3501   0.924   0.917   2.095
  621SOL    HW1 3502   0.994   0.971   2.048
  621SOL    HW2 3503   0.968   0.854   2.159
  622SOL     OW 3504   0.317   1.374   3.384
  622SOL    HW1 3505   0.340   1.434   3.308
  622SOL    HW2 3506   0.258   1.300   3.352
  623SOL     OW 3507   1.089   1.071   2.613
  623SOL    HW1 3508   1.006   1.038   2.658
  623SOL    HW2 3509   1.068   1.095   2.518
  624SOL     OW 3510   1.054   0.198   2.842
  624SOL    HW1 3511   1.071   0.128   2.773
  624SOL    HW2 3512   0.958   0.223   2.840
  625SOL     OW 3513   0.554   1.500   2.371
  625SOL    HW1 3514   0.584   1.436   2.301
  625SOL    HW2 3515   0.454   1.500   2.375
  626SOL     OW 3516   1.752   0.379   3.229
  626SOL    HW1 3517   1.838   0.431   3.222
  626SOL    HW2 3518   1.748   0.311   3.157
  627SOL     OW 3519   0.290   1.352   2.180
  627SOL    HW1 3520   0.202   1.329   2.140
  627SOL    HW2 3521   0.275   1.409   2.261
  628SOL     OW 3522   0.182   1.029   3.565
  628SOL    HW1 3523   0.123   0.950   3.556
  628SOL    HW2 3524   0.273   1.000   3.596
  629SOL     OW 3525   0.671   0.246   3.388
  629SOL    HW1 3526   0.731   0.179   3.344
  629SOL    HW2 3527   0.698   0.256   3.484
  630SOL     OW 3528   0.105   0.348   1.828
  630SOL    HW1 3529   0.046   0.360   1.908
  630SOL    HW2 3530   0.145   0.436   1.803
  631SOL     OW 3531   0.062   0.087   2.000
  631SOL    HW1 3532   0.041   0.184   2.016
  631SOL    HW2 3533   0.152   0.066   2.037
  632SOL     OW 3534   0.663   0.813   3.312
  632SOL    HW1 3535   0.723   0.893   3.305
  632SOL    HW2 3536   0.719   0.730   3.311
  633SOL     OW 3537   1.662   1.842   2.795
  633SOL    HW1 3538   1.594   1.821   2.724
  633SOL    HW2 3539   1.627   1.914   2.854
  634SOL     OW 3540   0.692   0.542   3.588
  634SOL    HW1 3541   0.758   0.603   3.632
  634SOL    HW2 3542   0.706   0.449   3.621
  635SOL     OW 3543   1.434   1.153   3.464
  635SOL    HW1 3544   1.415   1.181   3.559
  635SOL    HW2 3545   1.524   1.187   3.437
  636SOL     OW 3546   0.341   1.780   3.469
  636SOL    HW1 3547   0.259   1.836   3.466
  636SOL    HW2 3548   0.318   1.688   3.503
  637SOL     OW 3549   1.252   0.353   2.325
  637SOL    HW1 3550   1.331   0.292   2.322
  637SOL    HW2 3551   1.256   0.409   2.409
  638SOL     OW 3552   0.585   0.717   2.507
  638SOL    HW1 3553   0.626   0.808   2.503
  638SOL    HW2 3554   0.514   0.710   2.437
  639SOL     OW 3555   1.733   0.439   3.494
  639SOL    HW1 3556   1.737   0.423   3.395
  639SOL    HW2 3557   1.678   0.368   3.537
  640SOL     OW 3558   0.788   1.349   1.969
  640SOL    HW1 3559   0.748   1.336   2.060
  640SOL    HW2 3560   0.800   1.446   1.952
  641SOL     OW 3561   0.722   1.775   2.858
  641SOL    HW1 3562   0.669   1.857   2.841
  641SOL    HW2 3563   0.797   1.769   2.792
  642SOL     OW 3564   0.853   0.969   2.727
  642SOL    HW1 3565   0.846   0.877   2.765
  642SOL    HW2 3566   0.813   1.035   2.791
  643SOL     OW 3567   1.115   1.039   1.939
  643SOL    HW1 3568   1.064   1.087   1.867
  643SOL    HW2 3569   1.148   0.952   1.904
  644SOL     OW 3570   0.243   1.236   3.729
  644SOL    HW1 3571   0.212   1.166   3.665
  644SOL    HW2 3572   0.181   1.240   3.807
  645SOL     OW 3573   0.143   1.098   2.471
  645SOL    HW1 3574   0.158   1.115   2.569
  645SOL    HW2 3575   0.228   1.113   2.421
  646SOL     OW 3576   0.674   1.434   3.450
  646SOL    HW1 3577   0.612   1.395   3.517
  646SOL    HW2 3578   0.679   1.533   3.462
  647SOL     OW 3579   1.744   0.167   3.049
  647SOL    HW1 3580   1.799   0.120   3.119
  647SOL    HW2 3581   1.776   0.140   2.958
  648SOL     OW 3582   0.434   0.396   2.379
  648SOL    HW1 3583   0.529   0.381   2.404
  648SOL    HW2 3584   0.375   0.370   2.455
  649SOL     OW 3585   0.349   0.541   3.156
  649SOL    HW1 3586   0.388   0.464   3.207
  649SOL    HW2 3587   0.362   0.526   3.058
  650SOL     OW 3588   0.834   1.572   2.544
  650SOL    HW1 3589   0.782   1.631   2.481
  650SOL    HW2 3590   0.771   1.506   2.586
  651SOL     OW 3591   1.498   0.254   2.947
  651SOL    HW1 3592   1.581   0.218   2.989
  651SOL    HW2 3593   1.439   0.293   3.018
  652SOL     OW 3594   1.002   5.968   3.021
  652SOL    HW1 3595   0.990   5.894   2.954
  652SOL    HW2 3596   1.025   6.053   2.974
  653SOL     OW 3597   0.699   1.305   2.226
  653SOL    HW1 3598   0.691   1.206   2.232
  653SOL    HW2 3599   0.783   1.335   2.271
  654SOL     OW 3600   0.633   1.618   3.141
  654SOL    HW1 3601   0.624   1.706   3.187
  654SOL    HW2 3602   0.724   1.612   3.099
  655SOL     OW 3603   1.419   6.047   2.093
  655SOL    HW1 3604   1.470   5.971   2.052
  655SOL    HW2 3605   1.333   6.014   2.131
  656SOL     OW 3606   1.246   0.498   2.557
  656SOL    HW1 3607   1.164   0.551   2.579
  656SOL    HW2 3608   1.273   0.444   2.637
  657SOL     OW 3609   1.603   0.215   2.692
  657SOL    HW1 3610   1.560   0.226   2.782
  657SOL    HW2 3611   1.609   0.305   2.648
  658SOL     OW 3612   0.035   1.068   2.221
  658SOL    HW1 3613   0.110   1.017   2.180
  658SOL    HW2 3614   0.054   1.082   2.318
  659SOL     OW 3615   0.866   1.670   2.210
  659SOL    HW1 3616   0.786   1.650   2.154
  659SOL    HW2 3617   0.842   1.738   2.280
  660SOL     OW 3618   0.196   0.724   3.824
  660SOL    HW1 3619   0.194   0.657   3.899
  660SOL    HW2 3620   0.189   0.677   3.737
  661SOL     OW 3621   0.128   0.318   4.686
  661SOL    HW1 3622   0.179   0.235   4.709
  661SOL    HW2 3623   0.032   0.306   4.715
  662SOL     OW 3624   4.744   0.427   4.252
  662SOL    HW1 3625   4.658   0.460   4.215
  662SOL    HW2 3626   4.782   0.357   4.192
  663SOL     OW 3627   0.565   1.299   4.966
  663SOL    HW1 3628   0.475   1.288   4.925
  663SOL    HW2 3629   0.584   1.396   4.980
  664SOL     OW 3630   1.585   1.502   4.420
  664SOL    HW1 3631   1.538   1.468   4.501
  664SOL    HW2 3632   1.518   1.519   4.348
  665SOL     OW 3633   1.142   0.735   4.409
  665SOL    HW1 3634   1.190   0.821   4.393
  665SOL    HW2 3635   1.089   0.742   4.494
  666SOL     OW 3636   1.792   0.558   3.942
  666SOL    HW1 3637   1.771   0.589   3.850
  666SOL    HW2 3638   1.716   0.502   3.977
  667SOL     OW 3639   0.725   1.134   4.804
  667SOL    HW1 3640   0.664   1.168   4.876
  667SOL    HW2 3641   0.762   1.211   4.752
  668SOL     OW 3642   0.901   0.743   5.514
  668SOL    HW1 3643   0.939   0.806   5.582
  668SOL    HW2 3644   0.906   0.786   5.423
  669SOL     OW 3645   0.702   0.964   4.394
  669SOL    HW1 3646   0.770   0.978   4.465
  669SOL    HW2 3647   0.621   1.019   4.413
  670SOL     OW 3648   0.712   1.162   5.565
  670SOL    HW1 3649   0.767   1.234   5.607
  670SOL    HW2 3650   0.635   1.203   5.516
  671SOL     OW 3651   0.325   1.366   4.828
  671SOL    HW1 3652   0.243   1.321   4.791
  671SOL    HW2 3653   0.370   1.418   4.756
  672SOL     OW 3654   1.418   1.512   5.099
  672SOL    HW1 3655   1.484   1.585   5.113
  672SOL    HW2 3656   1.341   1.524   5.162
  673SOL     OW 3657   0.441   0.406   5.253
  673SOL    HW1 3658   0.530   0.360   5.253
  673SOL    HW2 3659   0.368   0.339   5.245
  674SOL     OW 3660   1.563   0.481   4.468
  674SOL    HW1 3661   1.473   0.484   4.425
  674SOL    HW2 3662   1.565   0.547   4.544
  675SOL     OW 3663   0.248   1.721   4.213
  675SOL    HW1 3664   0.263   1.792   4.282
  675SOL    HW2 3665   0.307   1.737   4.135
  676SOL     OW 3666   1.120   1.337   5.427
  676SOL    HW1 3667   1.171   1.326   5.512
  676SOL    HW2 3668   1.064   1.256   5.412
  677SOL     OW 3669   0.334   1.471   4.260
  677SOL    HW1 3670   0.296   1.562   4.248
  677SOL    HW2 3671   0.278   1.420   4.326
  678SOL     OW 3672   0.259   1.093   4.581
  678SOL    HW1 3673   0.278   0.999   4.610
  678SOL    HW2 3674   0.201   1.139   4.649
  679SOL     OW 3675   0.524   1.782   5.158
  679SOL    HW1 3676   0.463   1.774   5.237
  679SOL    HW2 3677   0.589   1.856   5.174
  680SOL     OW 3678   0.615   0.998   3.872
  680SOL    HW1 3679   0.655   1.063   3.807
  680SOL    HW2 3680   0.644   1.021   3.965
  681SOL     OW 3681   1.689   0.103   5.250
  681SOL    HW1 3682   1.592   0.109   5.226
  681SOL    HW2 3683   1.720   0.190   5.287
  682SOL     OW 3684   0.134   0.674   4.244
  682SOL    HW1 3685   0.075   0.594   4.257
  682SOL    HW2 3686   0.126   0.734   4.323
  683SOL     OW 3687   1.838   1.762   4.046
  683SOL    HW1 3688   1.795   1.753   4.136
  683SOL    HW2 3689   1.893   1.845   4.044
  684SOL     OW 3690   0.105   1.541   3.861
  684SOL    HW1 3691   0.109   1.442   3.872
  684SOL    HW2 3692   0.033   1.579   3.920
  685SOL     OW 3693   1.647   0.994   4.444
  685SOL    HW1 3694   1.729   0.944   4.473
  685SOL    HW2 3695   1.672   1.086   4.415
  686SOL     OW 3696   1.597   1.197   4.123
  686SOL    HW1 3697   1.654   1.252   4.063
  686SOL    HW2 3698   1.630   1.206   4.217
  687SOL     OW 3699   0.219   0.761   5.299
  687SOL    HW1 3700   0.318   0.768   5.306
  687SOL    HW2 3701   0.177   0.850   5.321
  688SOL     OW 3702   0.599   1.349   4.491
  688SOL    HW1 3703   0.557   1.261   4.472
  688SOL    HW2 3704   0.613   1.399   4.405
  689SOL     OW 3705   1.249   1.212   5.150
  689SOL    HW1 3706   1.271   1.144   5.080
  689SOL    HW2 3707   1.319   1.210   5.221
  690SOL     OW 3708   0.824   0.055   4.304
  690SOL    HW1 3709   0.866   0.144   4.284
  690SOL    HW2 3710   0.726   0.060   4.285
  691SOL     OW 3711   0.192   0.963   5.000
  691SOL    HW1 3712   0.280   0.917   4.987
  691SOL    HW2 3713   0.118   0.896   4.998
  692SOL     OW 3714   1.516   1.051   3.908
  692SOL    HW1 3715   1.472   0.969   3.946
  692SOL    HW2 3716   1.553   1.106   3.983
  693SOL     OW 3717   1.216   1.821   5.370
  693SOL    HW1 3718   1.203   1.881   5.292
  693SOL    HW2 3719   1.223   1.726   5.339
  694SOL     OW 3720   0.392   0.273   5.606
  694SOL    HW1 3721   0.443   0.347   5.648
  694SOL    HW2 3722   0.296   0.301   5.596
  695SOL     OW 3723   1.476   1.383   4.640
  695SOL    HW1 3724   1.411   1.416   4.708
  695SOL    HW2 3725   1.465   1.285   4.629
  696SOL     OW 3726   1.675   1.764   4.270
  696SOL    HW1 3727   1.606   1.752   4.199
  696SOL    HW2 3728   1.663   1.694   4.341
  697SOL     OW 3729   0.580   0.739   3.989
  697SOL    HW1 3730   0.574   0.827   3.943
  697SOL    HW2 3731   0.512   0.735   4.062
  698SOL     OW 3732   1.290   0.430   4.669
  698SOL    HW1 3733   1.201   0.386   4.663
  698SOL    HW2 3734   1.350   0.375   4.728
  699SOL     OW 3735   1.566   1.676   4.020
  699SOL    HW1 3736   1.663   1.692   4.004
  699SOL    HW2 3737   1.518   1.668   3.933
  700SOL     OW 3738   0.801   0.607   5.207
  700SOL    HW1 3739   0.753   0.581   5.291
  700SOL    HW2 3740   0.772   0.548   5.132
  701SOL     OW 3741   1.364   0.465   5.397
  701SOL    HW1 3742   1.356   0.515   5.483
  701SOL    HW2 3743   1.430   0.390   5.408
  702SOL     OW 3744   0.947   0.897   5.282
  702SOL    HW1 3745   1.003   0.831   5.233
  702SOL    HW2 3746   0.898   0.955   5.217
  703SOL     OW 3747   1.011   0.381   4.952
  703SOL    HW1 3748   0.940   0.443   4.986
  703SOL    HW2 3749   0.969   0.312   4.892
  704SOL     OW 3750   1.076   0.768   4.145
  704SOL    HW1 3751   1.088   0.739   4.240
  704SOL    HW2 3752   0.984   0.744   4.115
  705SOL     OW 3753   0.125   0.824   4.468
  705SOL    HW1 3754   0.214   0.822   4.514
  705SOL    HW2 3755   0.055   0.856   4.531
  706SOL     OW 3756   0.108   1.913   5.342
  706SOL    HW1 3757   0.088   1.877   5.433
  706SOL    HW2 3758   0.026   1.907   5.285
  707SOL     OW 3759   0.870   0.450   3.926
  707SOL    HW1 3760   0.927   0.459   3.844
  707SOL    HW2 3761   0.864   0.353   3.952
  708SOL     OW 3762   1.754   0.558   5.533
  708SOL    HW1 3763   1.714   0.643   5.499
  708SOL    HW2 3764   1.765   0.493   5.458
  709SOL     OW 3765   1.323   1.146   4.138
  709SOL    HW1 3766   1.422   1.163   4.131
  709SOL    HW2 3767   1.274   1.232   4.124
  710SOL     OW 3768   0.507   0.249   4.674
  710SOL    HW1 3769   0.564   0.240   4.755
  710SOL    HW2 3770   0.523   0.338   4.631
  711SOL     OW 3771   0.970   1.451   4.222
  711SOL    HW1 3772   0.938   1.535   4.178
  711SOL    HW2 3773   0.958   1.459   4.321
  712SOL     OW 3774   0.396   1.812   4.647
  712SOL    HW1 3775   0.429   1.718   4.634
  712SOL    HW2 3776   0.474   1.873   4.663
  713SOL     OW 3777   1.821   1.092   4.679
  713SOL    HW1 3778   1.841   1.003   4.636
  713SOL    HW2 3779   1.751   1.081   4.748
  714SOL     OW 3780   1.200   1.554   5.264
  714SOL    HW1 3781   1.190   1.469   5.314
  714SOL    HW2 3782   1.111   1.584   5.230
  715SOL     OW 3783   0.269   0.959   3.932
  715SOL    HW1 3784   0.319   1.009   3.861
  715SOL    HW2 3785   0.240   0.870   3.896
  716SOL     OW 3786   1.473   0.791   4.421
  716SOL    HW1 3787   1.465   0.741   4.507
  716SOL    HW2 3788   1.543   0.861   4.429
  717SOL     OW 3789   0.474   1.284   5.466
  717SOL    HW1 3790   0.449   1.301   5.370
  717SOL    HW2 3791   0.395   1.247   5.515
  718SOL     OW 3792   1.131   1.720   4.013
  718SOL    HW1 3793   1.036   1.711   4.045
  718SOL    HW2 3794   1.140   1.673   3.926
  719SOL     OW 3795   0.192   0.276   5.213
  719SOL    HW1 3796   0.166   0.370   5.189
  719SOL    HW2 3797   0.140   0.247   5.293
  720SOL     OW 3798   1.550   1.404   3.794
  720SOL    HW1 3799   1.510   1.495   3.785
  720SOL    HW2 3800   1.487   1.336   3.756
  721SOL     OW 3801   0.444   1.793   4.034
  721SOL    HW1 3802   0.494   1.842   4.106
  721SOL    HW2 3803   0.507   1.730   3.988
  722SOL     OW 3804   1.440   0.173   4.172
  722SOL    HW1 3805   1.419   0.105   4.102
  722SOL    HW2 3806   1.536   0.164   4.199
  723SOL     OW 3807   0.286   1.786   4.922
  723SOL    HW1 3808   0.313   1.706   4.975
  723SOL    HW2 3809   0.330   1.783   4.832
  724SOL     OW 3810   0.933   1.693   4.613
  724SOL    HW1 3811   1.019   1.644   4.599
  724SOL    HW2 3812   0.868   1.668   4.541
  725SOL     OW 3813   0.407   0.675   4.198
  725SOL    HW1 3814   0.420   0.576   4.207
  725SOL    HW2 3815   0.311   0.698   4.211
  726SOL     OW 3816   1.533   0.263   5.471
  726SOL    HW1 3817   1.518   0.283   5.568
  726SOL    HW2 3818   1.526   0.164   5.455
  727SOL     OW 3819   0.631   0.079   3.825
  727SOL    HW1 3820   0.709   0.016   3.834
  727SOL    HW2 3821   0.569   0.045   3.755
  728SOL     OW 3822   0.750   0.312   5.520
  728SOL    HW1 3823   0.814   0.237   5.507
  728SOL    HW2 3824   0.756   0.347   5.613
  729SOL     OW 3825   0.849   1.504   4.917
  729SOL    HW1 3826   0.828   1.461   4.830
  729SOL    HW2 3827   0.917   1.450   4.966
  730SOL     OW 3828   1.300   0.585   5.160
  730SOL    HW1 3829   1.332   0.554   5.249
  730SOL    HW2 3830   1.336   0.677   5.141
  731SOL     OW 3831   0.804   1.364   4.679
  731SOL    HW1 3832   0.894   1.372   4.635
  731SOL    HW2 3833   0.732   1.367   4.609
  732SOL     OW 3834   0.935   0.559   4.581
  732SOL    HW1 3835   0.906   0.559   4.485
  732SOL    HW2 3836   0.978   0.471   4.602
  733SOL     OW 3837   0.555   0.073   4.229
  733SOL    HW1 3838   0.471   0.074   4.283
  733SOL    HW2 3839   0.552   0.147   4.162
  734SOL     OW 3840   1.370   1.204   3.726
  734SOL    HW1 3841   1.416   1.143   3.790
  734SOL    HW2 3842   1.285   1.237   3.766
  735SOL     OW 3843   0.317   0.076   3.942
  735SOL    HW1 3844   0.351   0.137   3.870
  735SOL    HW2 3845   0.380  -0.000   3.954
  736SOL     OW 3846   0.974   0.286   4.231
  736SOL    HW1 3847   0.935   0.256   4.143
  736SOL    HW2 3848   1.071   0.305   4.219
  737SOL     OW 3849   1.049   0.697   5.129
  737SOL    HW1 3850   0.973   0.643   5.167
  737SOL    HW2 3851   1.134   0.645   5.139
  738SOL     OW 3852   1.187   1.611   4.533
  738SOL    HW1 3853   1.221   1.661   4.454
  738SOL    HW2 3854   1.227   1.649   4.617
  739SOL     OW 3855   0.473   1.117   4.413
  739SOL    HW1 3856   0.396   1.108   4.476
  739SOL    HW2 3857   0.441   1.105   4.319
  740SOL     OW 3858   1.264   1.795   4.338
  740SOL    HW1 3859   1.319   1.857   4.281
  740SOL    HW2 3860   1.183   1.843   4.371
  741SOL     OW 3861   1.055   0.530   3.738
  741SOL    HW1 3862   0.998   0.609   3.715
  741SOL    HW2 3863   1.103   0.547   3.824
  742SOL     OW 3864   0.157   0.541   5.138
  742SOL    HW1 3865   0.247   0.544   5.095
  742SOL    HW2 3866   0.147   0.619   5.200
  743SOL     OW 3867   0.625   0.231   4.938
  743SOL    HW1 3868   0.674   0.184   5.012
  743SOL    HW2 3869   0.527   0.232   4.957
  744SOL     OW 3870   0.877   0.530   4.319
  744SOL    HW1 3871   0.848   0.583   4.239
  744SOL    HW2 3872   0.907   0.440   4.290
  745SOL     OW 3873   0.996   0.035   4.515
  745SOL    HW1 3874   0.926   0.037   4.444
  745SOL    HW2 3875   0.984  -0.048   4.570
  746SOL     OW 3876   1.460   1.105   4.621
  746SOL    HW1 3877   1.392   1.035   4.641
  746SOL    HW2 3878   1.528   1.069   4.557
  747SOL     OW 3879   1.459   0.655   4.671
  747SOL    HW1 3880   1.394   0.580   4.680
  747SOL    HW2 3881   1.529   0.648   4.742
  748SOL     OW 3882   0.503   1.428   3.852
  748SOL    HW1 3883   0.436   1.384   3.913
  748SOL    HW2 3884   0.495   1.389   3.761
  749SOL     OW 3885   1.705   1.252   4.370
  749SOL    HW1 3886   1.804   1.261   4.377
  749SOL    HW2 3887   1.662   1.341   4.387
  750SOL     OW 3888   1.387   0.523   3.807
  750SOL    HW1 3889   1.313   0.525   3.874
  750SOL    HW2 3890   1.461   0.465   3.842
  751SOL     OW 3891   0.575   0.252   4.025
  751SOL    HW1 3892   0.580   0.194   3.943
  751SOL    HW2 3893   0.538   0.342   3.999
  752SOL     OW 3894   1.731   1.254   5.264
  752SOL    HW1 3895   1.809   1.192   5.251
  752SOL    HW2 3896   1.763   1.340   5.303
  753SOL     OW 3897   1.012   1.329   5.060
  753SOL    HW1 3898   0.932   1.315   5.118
  753SOL    HW2 3899   1.093   1.295   5.106
  754SOL     OW 3900   1.613   1.620   5.408
  754SOL    HW1 3901   1.588   1.651   5.316
  754SOL    HW2 3902   1.699   1.569   5.404
  755SOL     OW 3903   1.136   1.260   4.826
  755SOL    HW1 3904   1.077   1.284   4.903
  755SOL    HW2 3905   1.096   1.294   4.741
  756SOL     OW 3906   1.609   1.091   4.855
  756SOL    HW1 3907   1.597   1.164   4.923
  756SOL    HW2 3908   1.545   1.105   4.780
  757SOL     OW 3909   0.860   0.116   5.099
  757SOL    HW1 3910   0.874   0.045   5.030
  757SOL    HW2 3911   0.948   0.146   5.135
  758SOL     OW 3912   0.963   1.110   5.450
  758SOL    HW1 3913   0.870   1.125   5.484
  758SOL    HW2 3914   0.963   1.033   5.386
  759SOL     OW 3915   0.674   1.072   4.135
  759SOL    HW1 3916   0.575   1.082   4.140
  759SOL    HW2 3917   0.707   1.024   4.216
  760SOL     OW 3918   0.435   0.816   4.981
  760SOL    HW1 3919   0.509   0.835   5.046
  760SOL    HW2 3920   0.413   0.718   4.984
  761SOL     OW 3921   1.268   0.351   5.027
  761SOL    HW1 3922   1.292   0.436   5.074
  761SOL    HW2 3923   1.178   0.361   4.985
  762SOL     OW 3924   0.049   1.577   5.103
  762SOL    HW1 3925   0.024   1.643   5.032
  762SOL    HW2 3926   0.148   1.563   5.101
  763SOL     OW 3927   0.402   1.090   4.144
  763SOL    HW1 3928   0.379   1.180   4.108
  763SOL    HW2 3929   0.359   1.020   4.087
  764SOL     OW 3930   0.542   0.514   4.595
  764SOL    HW1 3931   0.546   0.577   4.517
  764SOL    HW2 3932   0.610   0.540   4.663
  765SOL     OW 3933   1.207   1.389   4.098
  765SOL    HW1 3934   1.276   1.454   4.130
  765SOL    HW2 3935   1.120   1.409   4.142
  766SOL     OW 3936   1.318   1.464   4.850
  766SOL    HW1 3937   1.355   1.478   4.942
  766SOL    HW2 3938   1.254   1.387   4.851
  767SOL     OW 3939   1.539   0.666   4.180
  767SOL    HW1 3940   1.507   0.697   4.269
  767SOL    HW2 3941   1.639   0.673   4.176
  768SOL     OW 3942   0.325   1.532   5.041
  768SOL    HW1 3943   0.313   1.470   4.964
  768SOL    HW2 3944   0.423   1.552   5.053
  769SOL     OW 3945   0.491   0.764   5.355
  769SOL    HW1 3946   0.543   0.800   5.279
  769SOL    HW2 3947   0.542   0.691   5.400
  770SOL     OW 3948   1.650   0.788   5.423
  770SOL    HW1 3949   1.558   0.824   5.407
  770SOL    HW2 3950   1.710   0.815   5.347
  771SOL     OW 3951   0.945   0.121   5.481
  771SOL    HW1 3952   1.020   0.182   5.457
  771SOL    HW2 3953   0.938   0.048   5.413
  772SOL     OW 3954   0.487   0.039   5.488
  772SOL    HW1 3955   0.486   0.017   5.391
  772SOL    HW2 3956   0.461   0.135   5.500
  773SOL     OW 3957   0.596   0.881   4.763
  773SOL    HW1 3958   0.638   0.971   4.772
  773SOL    HW2 3959   0.534   0.865   4.841
  774SOL     OW 3960   1.304   0.885   4.694
  774SOL    HW1 3961   1.209   0.854   4.686
  774SOL    HW2 3962   1.365   0.805   4.693
  775SOL     OW 3963   1.187   0.551   3.991
  775SOL    HW1 3964   1.199   0.475   4.054
  775SOL    HW2 3965   1.149   0.630   4.040
  776SOL     OW 3966   0.355   0.243   4.974
  776SOL    HW1 3967   0.294   0.236   5.054
  776SOL    HW2 3968   0.319   0.186   4.900
  777SOL     OW 3969   4.680   1.322   5.100
  777SOL    HW1 3970   4.750   1.259   5.136
  777SOL    HW2 3971   4.715   1.416   5.105
  778SOL     OW 3972   0.730   0.635   4.754
  778SOL    HW1 3973   0.802   0.619   4.687
  778SOL    HW2 3974   0.690   0.726   4.740
  779SOL     OW 3975   1.757   0.978   5.592
  779SOL    HW1 3976   1.717   0.903   5.540
  779SOL    HW2 3977   1.693   1.009   5.662
  780SOL     OW 3978   0.291   0.082   4.355
  780SOL    HW1 3979   0.274   0.179   4.376
  780SOL    HW2 3980   0.215   0.027   4.389
  781SOL     OW 3981   1.582   0.417   4.053
  781SOL    HW1 3982   1.617   0.351   4.119
  781SOL    HW2 3983   1.545   0.496   4.102
  782SOL     OW 3984   1.043   0.785   4.678
  782SOL    HW1 3985   1.014   0.804   4.772
  782SOL    HW2 3986   1.009   0.696   4.649
  783SOL     OW 3987   0.979   1.565   5.480
  783SOL    HW1 3988   0.947   1.609   5.396
  783SOL    HW2 3989   1.018   1.476   5.459
  784SOL     OW 3990   1.850   1.493   5.339
  784SOL    HW1 3991   1.873   1.528   5.248
  784SOL    HW2 3992   1.930   1.500   5.399
  785SOL     OW 3993   0.388   0.954   5.529
  785SOL    HW1 3994   0.450   0.973   5.605
  785SOL    HW2 3995   0.429   0.887   5.468
  786SOL     OW 3996   1.540   0.225   3.862
  786SOL    HW1 3997   1.476   0.153   3.890
  786SOL    HW2 3998   1.550   0.291   3.936
  787SOL     OW 3999   1.297   0.783   3.769
  787SOL    HW1 4000   1.331   0.689   3.762
  787SOL    HW2 4001   1.298   0.825   3.678
  788SOL     OW 4002   1.057   1.371   4.579
  788SOL    HW1 4003   1.077   1.291   4.522
  788SOL    HW2 4004   1.117   1.446   4.553
  789SOL     OW 4005   0.340   0.823   4.642
  789SOL    HW1 4006   0.437   0.842   4.656
  789SOL    HW2 4007   0.318   0.732   4.676
  790SOL     OW 4008   0.296   0.537   4.713
  790SOL    HW1 4009   0.240   0.455   4.698
  790SOL    HW2 4010   0.384   0.527   4.667
  791SOL     OW 4011   1.122   0.331   5.418
  791SOL    HW1 4012   1.073   0.389   5.484
  791SOL    HW2 4013   1.212   0.370   5.401
  792SOL     OW 4014   1.119   0.173   5.194
  792SOL    HW1 4015   1.114   0.229   5.277
  792SOL    HW2 4016   1.161   0.227   5.120
  793SOL     OW 4017   0.062   1.258   3.936
  793SOL    HW1 4018  -0.024   1.268   3.885
  793SOL    HW2 4019   0.055   1.179   3.997
  794SOL     OW 4020   0.124   1.832   4.655
  794SOL    HW1 4021   0.093   1.745   4.617
  794SOL    HW2 4022   0.224   1.836   4.652
  795SOL     OW 4023   0.465   1.533   4.648
  795SOL    HW1 4024   0.540   1.582   4.692
  795SOL    HW2 4025   0.503   1.464   4.585
  796SOL     OW 4026   0.925   0.814   4.917
  796SOL    HW1 4027   0.979   0.781   4.994
  796SOL    HW2 4028   0.837   0.768   4.915
  797SOL     OW 4029   0.080   0.582   4.877
  797SOL    HW1 4030   0.165   0.573   4.825
  797SOL    HW2 4031   0.094   0.547   4.970
  798SOL     OW 4032   0.273   0.543   5.454
  798SOL    HW1 4033   0.348   0.497   5.406
  798SOL    HW2 4034   0.240   0.619   5.399
  799SOL     OW 4035   1.411   0.913   5.362
  799SOL    HW1 4036   1.428   1.012   5.361
  799SOL    HW2 4037   1.387   0.882   5.270
  800SOL     OW 4038   0.830   0.666   4.077
  800SOL    HW1 4039   0.848   0.584   4.022
  800SOL    HW2 4040   0.741   0.704   4.054
  801SOL     OW 4041   1.657   0.626   4.858
  801SOL    HW1 4042   1.660   0.559   4.933
  801SOL    HW2 4043   1.751   0.646   4.829
  802SOL     OW 4044   0.215   1.526   5.483
  802SOL    HW1 4045   0.187   1.543   5.577
  802SOL    HW2 4046   0.243   1.430   5.473
  803SOL     OW 4047   0.743   0.480   4.978
  803SOL    HW1 4048   0.696   0.393   4.966
  803SOL    HW2 4049   0.732   0.535   4.895
  804SOL     OW 4050   0.945   1.647   5.203
  804SOL    HW1 4051   0.883   1.588   5.151
  804SOL    HW2 4052   0.948   1.738   5.162
  805SOL     OW 4053   0.464   0.487   3.925
  805SOL    HW1 4054   0.524   0.567   3.927
  805SOL    HW2 4055   0.372   0.513   3.954
  806SOL     OW 4056   0.137   1.151   5.187
  806SOL    HW1 4057   0.132   1.103   5.274
  806SOL    HW2 4058   0.164   1.087   5.115
  807SOL     OW 4059   1.270   1.039   4.922
  807SOL    HW1 4060   1.291   0.979   4.845
  807SOL    HW2 4061   1.221   1.120   4.889
  808SOL     OW 4062   1.382   0.833   4.026
  808SOL    HW1 4063   1.438   0.766   4.074
  808SOL    HW2 4064   1.359   0.799   3.935
  809SOL     OW 4065   1.782   1.694   4.897
  809SOL    HW1 4066   1.845   1.723   4.825
  809SOL    HW2 4067   1.739   1.607   4.871
  810SOL     OW 4068   1.279   1.722   4.768
  810SOL    HW1 4069   1.369   1.762   4.754
  810SOL    HW2 4070   1.288   1.632   4.808
  811SOL     OW 4071   0.092   1.231   4.752
  811SOL    HW1 4072   0.065   1.182   4.835
  811SOL    HW2 4073   0.010   1.262   4.703
  812SOL     OW 4074   0.696   1.738   5.497
  812SOL    HW1 4075   0.626   1.809   5.498
  812SOL    HW2 4076   0.786   1.779   5.487
  813SOL     OW 4077   1.727   0.193   4.193
  813SOL    HW1 4078   1.811   0.206   4.140
  813SOL    HW2 4079   1.725   0.101   4.231
  814SOL     OW 4080   1.398   1.573   4.216
  814SOL    HW1 4081   1.453   1.604   4.139
  814SOL    HW2 4082   1.341   1.649   4.249
  815SOL     OW 4083   0.077   1.808   5.598
  815SOL    HW1 4084   0.073   1.712   5.624
  815SOL    HW2 4085   0.131   1.859   5.666
  816SOL     OW 4086   1.277   0.959   4.331
  816SOL    HW1 4087   1.353   0.902   4.363
  816SOL    HW2 4088   1.313   1.045   4.295
  817SOL     OW 4089   0.759   1.304   5.175
  817SOL    HW1 4090   0.738   1.365   5.252
  817SOL    HW2 4091   0.682   1.303   5.111
  818SOL     OW 4092   0.648   1.635   3.941
  818SOL    HW1 4093   0.712   1.664   3.870
  818SOL    HW2 4094   0.597   1.555   3.910
  819SOL     OW 4095   1.611   1.705   5.131
  819SOL    HW1 4096   1.666   1.696   5.048
  819SOL    HW2 4097   1.634   1.791   5.177
  820SOL     OW 4098   1.796   0.097   4.716
  820SOL    HW1 4099   1.763   0.002   4.719
  820SOL    HW2 4100   1.733   0.152   4.660
  821SOL     OW 4101   0.205   0.340   4.426
  821SOL    HW1 4102   0.129   0.373   4.370
  821SOL    HW2 4103   0.176   0.332   4.521
  822SOL     OW 4104   1.166   1.600   3.768
  822SOL    HW1 4105   1.157   1.501   3.772
  822SOL    HW2 4106   1.080   1.641   3.739
  823SOL     OW 4107   0.814   1.047   5.100
  823SOL    HW1 4108   0.845   1.050   5.005
  823SOL    HW2 4109   0.796   1.140   5.132
  824SOL     OW 4110   1.431   1.657   3.775
  824SOL    HW1 4111   1.333   1.636   3.770
  824SOL    HW2 4112   1.468   1.664   3.682
  825SOL     OW 4113   0.344   1.331   5.234
  825SOL    HW1 4114   0.337   1.408   5.171
  825SOL    HW2 4115   0.271   1.265   5.214
  826SOL     OW 4116   1.582   1.298   5.037
  826SOL    HW1 4117   1.638   1.276   5.116
  826SOL    HW2 4118   1.511   1.363   5.063
  827SOL     OW 4119   1.082   1.132   4.452
  827SOL    HW1 4120   1.007   1.086   4.499
  827SOL    HW2 4121   1.148   1.064   4.421
  828SOL     OW 4122   1.046   0.306   4.618
  828SOL    HW1 4123   1.056   0.232   4.552
  828SOL    HW2 4124   0.975   0.281   4.685
  829SOL     OW 4125   0.612   1.478   4.252
  829SOL    HW1 4126   0.652   1.440   4.168
  829SOL    HW2 4127   0.513   1.481   4.243
  830SOL     OW 4128   1.718   0.444   5.066
  830SOL    HW1 4129   1.812   0.478   5.069
  830SOL    HW2 4130   1.717   0.355   5.020
  831SOL     OW 4131   0.318   1.324   4.033
  831SOL    HW1 4132   0.223   1.311   4.006
  831SOL    HW2 4133   0.322   1.386   4.112
  832SOL     OW 4134   0.137   1.008   5.423
  832SOL    HW1 4135   0.051   0.972   5.458
  832SOL    HW2 4136   0.213   0.976   5.480
  833SOL     OW 4137   0.680   0.273   5.252
  833SOL    HW1 4138   0.745   0.213   5.208
  833SOL    HW2 4139   0.704   0.284   5.349
  834SOL     OW 4140   0.089   0.340   3.764
  834SOL    HW1 4141   0.054   0.290   3.684
  834SOL    HW2 4142   0.110   0.434   3.737
  835SOL     OW 4143   1.375   0.845   5.100
  835SOL    HW1 4144   1.321   0.910   5.046
  835SOL    HW2 4145   1.470   0.848   5.069
  836SOL     OW 4146   0.057   0.071   3.856
  836SOL    HW1 4147   0.058   0.168   3.831
  836SOL    HW2 4148   0.143   0.047   3.899
  837SOL     OW 4149   1.143   1.330   3.829
  837SOL    HW1 4150   1.043   1.331   3.820
  837SOL    HW2 4151   1.167   1.348   3.925
  838SOL     OW 4152   0.653   0.833   5.145
  838SOL    HW1 4153   0.706   0.916   5.131
  838SOL    HW2 4154   0.714   0.757   5.166
  839SOL     OW 4155   1.533   1.818   4.726
  839SOL    HW1 4156   1.566   1.852   4.637
  839SOL    HW2 4157   1.608   1.774   4.775
  840SOL     OW 4158   0.680   0.580   5.453
  840SOL    HW1 4159   0.752   0.636   5.494
  840SOL    HW2 4160   0.693   0.484   5.479
  841SOL     OW 4161   1.465   1.183   5.344
  841SOL    HW1 4162   1.450   1.208   5.439
  841SOL    HW2 4163   1.559   1.207   5.317
  842SOL     OW 4164   0.335   1.755   5.365
  842SOL    HW1 4165   0.255   1.811   5.343
  842SOL    HW2 4166   0.304   1.666   5.400
  843SOL     OW 4167   1.628   0.861   5.001
  843SOL    HW1 4168   1.644   0.780   4.944
  843SOL    HW2 4169   1.628   0.943   4.944
  844SOL     OW 4170   1.239   0.358   4.186
  844SOL    HW1 4171   1.308   0.286   4.176
  844SOL    HW2 4172   1.259   0.413   4.267
  845SOL     OW 4173   0.572   0.715   4.413
  845SOL    HW1 4174   0.629   0.797   4.406
  845SOL    HW2 4175   0.513   0.709   4.333
  846SOL     OW 4176   1.742   0.365   5.332
  846SOL    HW1 4177   1.715   0.405   5.245
  846SOL    HW2 4178   1.659   0.340   5.384
  847SOL     OW 4179   1.800   0.881   5.212
  847SOL    HW1 4180   1.848   0.967   5.199
  847SOL    HW2 4181   1.738   0.864   5.136
  848SOL     OW 4182   0.868   1.392   3.817
  848SOL    HW1 4183   0.824   1.380   3.907
  848SOL    HW2 4184   0.865   1.489   3.791
  849SOL     OW 4185   0.669   1.695   4.726
  849SOL    HW1 4186   0.659   1.795   4.720
  849SOL    HW2 4187   0.765   1.671   4.717
  850SOL     OW 4188   0.885   1.002   4.601
  850SOL    HW1 4189   0.940   0.924   4.631
  850SOL    HW2 4190   0.835   1.040   4.678
  851SOL     OW 4191   1.134   0.966   3.894
  851SOL    HW1 4192   1.060   1.001   3.837
  851SOL    HW2 4193   1.188   0.900   3.842
  852SOL     OW 4194   1.836   1.539   4.576
  852SOL    HW1 4195   1.754   1.517   4.523
  852SOL    HW2 4196   1.865   1.459   4.628
  853SOL     OW 4197   0.212   1.247   5.553
  853SOL    HW1 4198   0.183   1.169   5.497
  853SOL    HW2 4199   0.159   1.247   5.638
  854SOL     OW 4200   0.159   1.330   4.420
  854SOL    HW1 4201   0.175   1.237   4.454
  854SOL    HW2 4202   0.081   1.330   4.358
  855SOL     OW 4203   0.679   1.473   5.378
  855SOL    HW1 4204   0.600   1.428   5.420
  855SOL    HW2 4205   0.687   1.566   5.414
  856SOL     OW 4206   1.693   0.195   4.952
  856SOL    HW1 4207   1.692   0.124   5.023
  856SOL    HW2 4208   1.748   0.164   4.875
  857SOL     OW 4209   0.416   0.405   4.267
  857SOL    HW1 4210   0.507   0.384   4.303
  857SOL    HW2 4211   0.347   0.390   4.338
  858SOL     OW 4212   1.658   1.468   4.834
  858SOL    HW1 4213   1.603   1.441   4.755
  858SOL    HW2 4214   1.642   1.403   4.909
  859SOL     OW 4215   0.399   0.544   5.015
  859SOL    HW1 4216   0.437   0.502   5.098
  859SOL    HW2 4217   0.398   0.477   4.941
  860SOL     OW 4218   0.780   1.642   4.397
  860SOL    HW1 4219   0.788   1.730   4.350
  860SOL    HW2 4220   0.717   1.583   4.346
  861SOL     OW 4221   1.461   0.295   4.839
  861SOL    HW1 4222   1.544   0.260   4.883
  861SOL    HW2 4223   1.391   0.312   4.909
  862SOL     OW 4224   0.985   5.992   4.857
  862SOL    HW1 4225   0.943   5.906   4.826
  862SOL    HW2 4226   1.081   5.994   4.831
  863SOL     OW 4227   0.772   1.327   4.070
  863SOL    HW1 4228   0.744   1.233   4.090
  863SOL    HW2 4229   0.849   1.353   4.129
  864SOL     OW 4230   0.599   1.565   5.017
  864SOL    HW1 4231   0.586   1.650   5.067
  864SOL    HW2 4232   0.689   1.565   4.974
  865SOL     OW 4233   1.384   6.027   3.953
  865SOL    HW1 4234   1.436   5.949   3.917
  865SOL    HW2 4235   1.295   5.995   3.985
  866SOL     OW 4236   1.294   0.507   4.407
  866SOL    HW1 4237   1.238   0.589   4.399
  866SOL    HW2 4238   1.287   0.470   4.500
  867SOL     OW 4239   1.588   0.239   4.600
  867SOL    HW1 4240   1.537   0.257   4.684
  867SOL    HW2 4241   1.589   0.322   4.544
  868SOL     OW 4242   0.047   1.021   4.085
  868SOL    HW1 4243   0.121   0.993   4.023
  868SOL    HW2 4244   0.054   0.970   4.170
  869SOL     OW 4245   0.871   1.675   4.105
  869SOL    HW1 4246   0.795   1.657   4.044
  869SOL    HW2 4247   0.854   1.759   4.156
  870SOL     OW 4248   0.243   0.715   5.681
  870SOL    HW1 4249   0.224   0.645   5.750
  870SOL    HW2 4250   0.268   0.670   5.595
  871SOL     OW 4251   0.130   0.349   6.555
  871SOL    HW1 4252   0.175   0.261   6.570
  871SOL    HW2 4253   0.031   0.334   6.546
  872SOL     OW 4254   0.038   0.364   6.111
  872SOL    HW1 4255  -0.052   0.335   6.079
  872SOL    HW2 4256   0.109   0.325   6.051
  873SOL     OW 4257   0.570   1.303   6.830
  873SOL    HW1 4258   0.489   1.300   6.771
  873SOL    HW2 4259   0.575   1.393   6.874
  874SOL     OW 4260   1.587   1.474   6.266
  874SOL    HW1 4261   1.526   1.465   6.345
  874SOL    HW2 4262   1.533   1.475   6.182
  875SOL     OW 4263   1.148   0.761   6.275
  875SOL    HW1 4264   1.203   0.843   6.260
  875SOL    HW2 4265   1.101   0.767   6.362
  876SOL     OW 4266   1.796   0.608   5.795
  876SOL    HW1 4267   1.781   0.603   5.696
  876SOL    HW2 4268   1.740   0.539   5.841
  877SOL     OW 4269   0.726   1.137   6.658
  877SOL    HW1 4270   0.663   1.167   6.730
  877SOL    HW2 4271   0.768   1.218   6.616
  878SOL     OW 4272   0.870   0.750   7.426
  878SOL    HW1 4273   0.865   0.807   7.508
  878SOL    HW2 4274   0.891   0.807   7.347
  879SOL     OW 4275   0.698   0.961   6.250
  879SOL    HW1 4276   0.773   0.976   6.314
  879SOL    HW2 4277   0.620   1.018   6.275
  880SOL     OW 4278   0.612   1.072   7.396
  880SOL    HW1 4279   0.570   1.155   7.358
  880SOL    HW2 4280   0.549   0.995   7.385
  881SOL     OW 4281   0.346   1.387   6.676
  881SOL    HW1 4282   0.265   1.344   6.637
  881SOL    HW2 4283   0.392   1.442   6.607
  882SOL     OW 4284   1.456   1.491   6.977
  882SOL    HW1 4285   1.511   1.574   6.987
  882SOL    HW2 4286   1.378   1.495   7.039
  883SOL     OW 4287   0.507   0.388   7.021
  883SOL    HW1 4288   0.589   0.333   7.034
  883SOL    HW2 4289   0.426   0.333   7.042
  884SOL     OW 4290   1.577   0.446   6.237
  884SOL    HW1 4291   1.477   0.437   6.243
  884SOL    HW2 4292   1.599   0.530   6.188
  885SOL     OW 4293   0.240   1.698   6.099
  885SOL    HW1 4294   0.249   1.783   6.150
  885SOL    HW2 4295   0.280   1.709   6.008
  886SOL     OW 4296   1.093   1.320   7.306
  886SOL    HW1 4297   1.180   1.273   7.322
  886SOL    HW2 4298   1.018   1.255   7.315
  887SOL     OW 4299   0.360   1.455   6.110
  887SOL    HW1 4300   0.317   1.546   6.110
  887SOL    HW2 4301   0.314   1.397   6.177
  888SOL     OW 4302   0.272   1.096   6.478
  888SOL    HW1 4303   0.280   0.998   6.499
  888SOL    HW2 4304   0.208   1.138   6.542
  889SOL     OW 4305   0.515   1.810   7.010
  889SOL    HW1 4306   0.447   1.793   7.082
  889SOL    HW2 4307   0.570   1.889   7.034
  890SOL     OW 4308   0.571   1.005   5.754
  890SOL    HW1 4309   0.623   1.050   5.681
  890SOL    HW2 4310   0.612   1.026   5.842
  891SOL     OW 4311   1.646   0.071   7.081
  891SOL    HW1 4312   1.554   0.107   7.065
  891SOL    HW2 4313   1.714   0.139   7.053
  892SOL     OW 4314   0.138   0.634   6.106
  892SOL    HW1 4315   0.084   0.551   6.124
  892SOL    HW2 4316   0.130   0.696   6.184
  893SOL     OW 4317   1.865   1.755   5.888
  893SOL    HW1 4318   1.938   1.726   5.951
  893SOL    HW2 4319   1.880   1.850   5.862
  894SOL     OW 4320   0.076   1.554   5.726
  894SOL    HW1 4321   0.088   1.458   5.752
  894SOL    HW2 4322   0.000   1.593   5.778
  895SOL     OW 4323   1.733   0.896   6.243
  895SOL    HW1 4324   1.814   0.865   6.293
  895SOL    HW2 4325   1.753   0.898   6.145
  896SOL     OW 4326   1.672   1.141   6.020
  896SOL    HW1 4327   1.762   1.127   5.979
  896SOL    HW2 4328   1.682   1.154   6.119
  897SOL     OW 4329   0.220   0.760   7.132
  897SOL    HW1 4330   0.319   0.748   7.136
  897SOL    HW2 4331   0.197   0.826   7.060
  898SOL     OW 4332   0.619   1.351   6.369
  898SOL    HW1 4333   0.575   1.262   6.356
  898SOL    HW2 4334   0.634   1.393   6.279
  899SOL     OW 4335   1.249   1.212   7.029
  899SOL    HW1 4336   1.259   1.145   6.955
  899SOL    HW2 4337   1.330   1.210   7.087
  900SOL     OW 4338   0.831   0.024   6.205
  900SOL    HW1 4339   0.888   0.104   6.188
  900SOL    HW2 4340   0.740   0.040   6.168
  901SOL     OW 4341   0.184   0.923   6.908
  901SOL    HW1 4342   0.272   0.900   6.865
  901SOL    HW2 4343   0.111   0.872   6.863
  902SOL     OW 4344   1.559   1.051   5.783
  902SOL    HW1 4345   1.486   0.988   5.808
  902SOL    HW2 4346   1.602   1.086   5.867
  903SOL     OW 4347   1.099   1.762   7.213
  903SOL    HW1 4348   1.112   1.847   7.163
  903SOL    HW2 4349   1.150   1.689   7.168
  904SOL     OW 4350   0.357   0.281   7.464
  904SOL    HW1 4351   0.409   0.349   7.515
  904SOL    HW2 4352   0.260   0.305   7.464
  905SOL     OW 4353   1.415   1.435   6.480
  905SOL    HW1 4354   1.374   1.451   6.570
  905SOL    HW2 4355   1.417   1.336   6.462
  906SOL     OW 4356   1.659   1.720   6.152
  906SOL    HW1 4357   1.642   1.695   6.057
  906SOL    HW2 4358   1.641   1.641   6.211
  907SOL     OW 4359   0.581   0.729   5.855
  907SOL    HW1 4360   0.576   0.819   5.812
  907SOL    HW2 4361   0.512   0.724   5.928
  908SOL     OW 4362   1.291   0.407   6.519
  908SOL    HW1 4363   1.201   0.364   6.519
  908SOL    HW2 4364   1.356   0.348   6.567
  909SOL     OW 4365   1.610   1.657   5.888
  909SOL    HW1 4366   1.704   1.688   5.879
  909SOL    HW2 4367   1.566   1.653   5.798
  910SOL     OW 4368   0.810   0.584   7.033
  910SOL    HW1 4369   0.765   0.560   7.119
  910SOL    HW2 4370   0.797   0.511   6.967
  911SOL     OW 4371   1.379   0.492   7.262
  911SOL    HW1 4372   1.378   0.541   7.349
  911SOL    HW2 4373   1.440   0.413   7.269
  912SOL     OW 4374   0.946   0.895   7.196
  912SOL    HW1 4375   1.008   0.827   7.158
  912SOL    HW2 4376   0.899   0.943   7.122
  913SOL     OW 4377   1.057   0.325   6.839
  913SOL    HW1 4378   0.968   0.370   6.826
  913SOL    HW2 4379   1.056   0.235   6.795
  914SOL     OW 4380   1.036   0.729   6.020
  914SOL    HW1 4381   1.068   0.732   6.115
  914SOL    HW2 4382   0.948   0.682   6.016
  915SOL     OW 4383   0.138   0.794   6.327
  915SOL    HW1 4384   0.225   0.806   6.374
  915SOL    HW2 4385   0.063   0.810   6.391
  916SOL     OW 4386   0.098   1.897   7.232
  916SOL    HW1 4387   0.104   1.869   7.327
  916SOL    HW2 4388   0.026   1.845   7.186
  917SOL     OW 4389   0.833   0.408   5.766
  917SOL    HW1 4390   0.909   0.439   5.708
  917SOL    HW2 4391   0.862   0.328   5.819
  918SOL     OW 4392   1.693   0.590   7.410
  918SOL    HW1 4393   1.661   0.675   7.370
  918SOL    HW2 4394   1.709   0.523   7.338
  919SOL     OW 4395   1.397   1.166   6.086
  919SOL    HW1 4396   1.488   1.164   6.044
  919SOL    HW2 4397   1.337   1.227   6.034
  920SOL     OW 4398   0.489   0.247   6.546
  920SOL    HW1 4399   0.546   0.233   6.628
  920SOL    HW2 4400   0.519   0.330   6.499
  921SOL     OW 4401   0.991   1.481   6.042
  921SOL    HW1 4402   0.958   1.547   5.975
  921SOL    HW2 4403   0.961   1.508   6.133
  922SOL     OW 4404   0.394   1.802   6.465
  922SOL    HW1 4405   0.426   1.708   6.475
  922SOL    HW2 4406   0.468   1.865   6.486
  923SOL     OW 4407   1.810   1.034   6.517
  923SOL    HW1 4408   1.788   1.065   6.425
  923SOL    HW2 4409   1.729   1.041   6.575
  924SOL     OW 4410   1.196   1.515   7.112
  924SOL    HW1 4411   1.183   1.439   7.176
  924SOL    HW2 4412   1.145   1.497   7.028
  925SOL     OW 4413   0.306   0.930   5.839
  925SOL    HW1 4414   0.391   0.971   5.807
  925SOL    HW2 4415   0.280   0.855   5.778
  926SOL     OW 4416   1.488   0.799   6.306
  926SOL    HW1 4417   1.483   0.741   6.387
  926SOL    HW2 4418   1.581   0.836   6.297
  927SOL     OW 4419   0.461   1.288   7.306
  927SOL    HW1 4420   0.433   1.294   7.210
  927SOL    HW2 4421   0.381   1.271   7.364
  928SOL     OW 4422   1.144   1.748   5.855
  928SOL    HW1 4423   1.045   1.740   5.868
  928SOL    HW2 4424   1.172   1.688   5.780
  929SOL     OW 4425   0.255   0.265   7.095
  929SOL    HW1 4426   0.209   0.349   7.065
  929SOL    HW2 4427   0.266   0.268   7.194
  930SOL     OW 4428   1.640   1.394   5.666
  930SOL    HW1 4429   1.609   1.487   5.646
  930SOL    HW2 4430   1.568   1.329   5.643
  931SOL     OW 4431   0.418   1.764   5.885
  931SOL    HW1 4432   0.468   1.813   5.957
  931SOL    HW2 4433   0.483   1.717   5.826
  932SOL     OW 4434   1.410   0.194   6.049
  932SOL    HW1 4435   1.362   0.106   6.053
  932SOL    HW2 4436   1.507   0.178   6.031
  933SOL     OW 4437   0.257   1.781   6.781
  933SOL    HW1 4438   0.293   1.699   6.825
  933SOL    HW2 4439   0.211   1.756   6.695
  934SOL     OW 4440   0.962   1.740   6.435
  934SOL    HW1 4441   1.055   1.703   6.435
  934SOL    HW2 4442   0.909   1.695   6.363
  935SOL     OW 4443   0.413   0.658   6.066
  935SOL    HW1 4444   0.434   0.561   6.078
  935SOL    HW2 4445   0.315   0.672   6.076
  936SOL     OW 4446   1.525   0.268   7.331
  936SOL    HW1 4447   1.519   0.289   7.429
  936SOL    HW2 4448   1.501   0.172   7.316
  937SOL     OW 4449   0.635   0.024   5.714
  937SOL    HW1 4450   0.731  -0.003   5.708
  937SOL    HW2 4451   0.594   0.021   5.623
  938SOL     OW 4452   0.737   0.298   7.352
  938SOL    HW1 4453   0.814   0.235   7.345
  938SOL    HW2 4454   0.730   0.332   7.445
  939SOL     OW 4455   0.838   1.522   6.824
  939SOL    HW1 4456   0.818   1.495   6.730
  939SOL    HW2 4457   0.914   1.467   6.859
  940SOL     OW 4458   1.306   0.598   7.022
  940SOL    HW1 4459   1.338   0.567   7.111
  940SOL    HW2 4460   1.336   0.692   7.006
  941SOL     OW 4461   0.810   1.388   6.569
  941SOL    HW1 4462   0.900   1.396   6.527
  941SOL    HW2 4463   0.741   1.384   6.497
  942SOL     OW 4464   0.911   0.548   6.450
  942SOL    HW1 4465   0.869   0.537   6.360
  942SOL    HW2 4466   0.960   0.465   6.474
  943SOL     OW 4467   0.576   0.074   6.105
  943SOL    HW1 4468   0.494   0.082   6.163
  943SOL    HW2 4469   0.575   0.147   6.037
  944SOL     OW 4470   1.426   1.225   5.615
  944SOL    HW1 4471   1.470   1.155   5.672
  944SOL    HW2 4472   1.335   1.245   5.652
  945SOL     OW 4473   0.318   0.080   5.791
  945SOL    HW1 4474   0.358   0.134   5.717
  945SOL    HW2 4475   0.380   0.005   5.815
  946SOL     OW 4476   0.982   0.256   6.137
  946SOL    HW1 4477   0.939   0.225   6.052
  946SOL    HW2 4478   1.072   0.294   6.116
  947SOL     OW 4479   1.052   0.710   7.017
  947SOL    HW1 4480   0.973   0.649   7.028
  947SOL    HW2 4481   1.136   0.656   7.014
  948SOL     OW 4482   1.209   1.609   6.373
  948SOL    HW1 4483   1.231   1.660   6.291
  948SOL    HW2 4484   1.291   1.561   6.406
  949SOL     OW 4485   0.483   1.118   6.305
  949SOL    HW1 4486   0.413   1.108   6.375
  949SOL    HW2 4487   0.441   1.113   6.215
  950SOL     OW 4488   1.274   1.750   6.137
  950SOL    HW1 4489   1.338   1.826   6.128
  950SOL    HW2 4490   1.203   1.757   6.068
  951SOL     OW 4491   1.023   0.511   5.603
  951SOL    HW1 4492   0.986   0.596   5.565
  951SOL    HW2 4493   1.081   0.532   5.682
  952SOL     OW 4494   0.144   0.495   7.005
  952SOL    HW1 4495   0.224   0.536   6.961
  952SOL    HW2 4496   0.090   0.566   7.049
  953SOL     OW 4497   0.626   0.201   6.799
  953SOL    HW1 4498   0.673   0.188   6.887
  953SOL    HW2 4499   0.528   0.183   6.811
  954SOL     OW 4500   0.820   0.470   6.204
  954SOL    HW1 4501   0.802   0.523   6.121
  954SOL    HW2 4502   0.876   0.391   6.182
  955SOL     OW 4503   0.822   5.919   6.452
  955SOL    HW1 4504   0.826   5.956   6.359
  955SOL    HW2 4505   0.907   5.869   6.471
  956SOL     OW 4506   1.471   1.169   6.428
  956SOL    HW1 4507   1.403   1.110   6.384
  956SOL    HW2 4508   1.553   1.174   6.371
  957SOL     OW 4509   1.448   0.645   6.539
  957SOL    HW1 4510   1.393   0.562   6.532
  957SOL    HW2 4511   1.518   0.633   6.609
  958SOL     OW 4512   1.809   0.808   5.979
  958SOL    HW1 4513   1.878   0.769   6.039
  958SOL    HW2 4514   1.799   0.751   5.897
  959SOL     OW 4515   0.521   1.403   5.709
  959SOL    HW1 4516   0.459   1.362   5.775
  959SOL    HW2 4517   0.507   1.362   5.619
  960SOL     OW 4518   1.713   1.219   6.289
  960SOL    HW1 4519   1.812   1.209   6.281
  960SOL    HW2 4520   1.688   1.315   6.273
  961SOL     OW 4521   1.348   0.555   5.656
  961SOL    HW1 4522   1.279   0.567   5.727
  961SOL    HW2 4523   1.403   0.474   5.675
  962SOL     OW 4524   0.584   0.234   5.884
  962SOL    HW1 4525   0.590   0.170   5.808
  962SOL    HW2 4526   0.555   0.323   5.850
  963SOL     OW 4527   1.741   1.232   7.139
  963SOL    HW1 4528   1.832   1.189   7.132
  963SOL    HW2 4529   1.752   1.330   7.153
  964SOL     OW 4530   1.025   1.349   6.944
  964SOL    HW1 4531   0.939   1.314   6.981
  964SOL    HW2 4532   1.101   1.296   6.982
  965SOL     OW 4533   1.620   1.637   7.267
  965SOL    HW1 4534   1.595   1.676   7.178
  965SOL    HW2 4535   1.700   1.578   7.256
  966SOL     OW 4536   1.138   1.273   6.704
  966SOL    HW1 4537   1.077   1.302   6.777
  966SOL    HW2 4538   1.104   1.307   6.616
  967SOL     OW 4539   1.588   1.084   6.669
  967SOL    HW1 4540   1.590   1.159   6.735
  967SOL    HW2 4541   1.528   1.108   6.592
  968SOL     OW 4542   0.940   0.045   6.995
  968SOL    HW1 4543   0.960   0.044   6.897
  968SOL    HW2 4544   1.004   0.107   7.041
  969SOL     OW 4545   0.902   1.112   7.355
  969SOL    HW1 4546   0.806   1.108   7.381
  969SOL    HW2 4547   0.923   1.036   7.293
  970SOL     OW 4548   0.718   1.053   5.985
  970SOL    HW1 4549   0.705   1.018   6.078
  970SOL    HW2 4550   0.804   1.018   5.948
  971SOL     OW 4551   0.439   0.832   6.841
  971SOL    HW1 4552   0.519   0.840   6.900
  971SOL    HW2 4553   0.404   0.738   6.845
  972SOL     OW 4554   1.327   0.384   6.858
  972SOL    HW1 4555   1.330   0.467   6.913
  972SOL    HW2 4556   1.233   0.362   6.834
  973SOL     OW 4557   0.064   1.605   6.960
  973SOL    HW1 4558   0.035   1.664   6.884
  973SOL    HW2 4559   0.162   1.589   6.954
  974SOL     OW 4560   0.343   1.105   6.066
  974SOL    HW1 4561   0.356   1.178   5.998
  974SOL    HW2 4562   0.333   1.017   6.019
  975SOL     OW 4563   0.563   0.503   6.457
  975SOL    HW1 4564   0.568   0.569   6.382
  975SOL    HW2 4565   0.627   0.531   6.529
  976SOL     OW 4566   1.231   1.361   5.968
  976SOL    HW1 4567   1.304   1.423   5.997
  976SOL    HW2 4568   1.144   1.394   6.002
  977SOL     OW 4569   1.326   1.469   6.735
  977SOL    HW1 4570   1.377   1.471   6.820
  977SOL    HW2 4571   1.264   1.391   6.734
  978SOL     OW 4572   1.589   0.663   6.077
  978SOL    HW1 4573   1.529   0.716   6.138
  978SOL    HW2 4574   1.655   0.724   6.035
  979SOL     OW 4575   0.330   1.542   6.896
  979SOL    HW1 4576   0.326   1.482   6.816
  979SOL    HW2 4577   0.425   1.557   6.922
  980SOL     OW 4578   0.490   0.714   7.185
  980SOL    HW1 4579   0.538   0.760   7.111
  980SOL    HW2 4580   0.551   0.647   7.229
  981SOL     OW 4581   1.614   0.822   7.290
  981SOL    HW1 4582   1.519   0.850   7.286
  981SOL    HW2 4583   1.663   0.858   7.210
  982SOL     OW 4584   0.961   0.149   7.343
  982SOL    HW1 4585   1.035   0.216   7.334
  982SOL    HW2 4586   0.993   0.060   7.311
  983SOL     OW 4587   0.476   0.042   7.369
  983SOL    HW1 4588   0.485   0.014   7.273
  983SOL    HW2 4589   0.447   0.138   7.373
  984SOL     OW 4590   0.605   0.879   6.625
  984SOL    HW1 4591   0.646   0.970   6.627
  984SOL    HW2 4592   0.538   0.871   6.700
  985SOL     OW 4593   1.285   0.854   6.615
  985SOL    HW1 4594   1.196   0.832   6.574
  985SOL    HW2 4595   1.352   0.786   6.588
  986SOL     OW 4596   1.153   0.554   5.845
  986SOL    HW1 4597   1.178   0.479   5.906
  986SOL    HW2 4598   1.113   0.628   5.899
  987SOL     OW 4599   0.362   0.160   6.853
  987SOL    HW1 4600   0.321   0.179   6.942
  987SOL    HW2 4601   0.299   0.105   6.798
  988SOL     OW 4602   0.019   1.348   6.865
  988SOL    HW1 4603   0.048   1.275   6.927
  988SOL    HW2 4604   0.027   1.436   6.911
  989SOL     OW 4605   0.735   0.634   6.640
  989SOL    HW1 4606   0.800   0.617   6.566
  989SOL    HW2 4607   0.690   0.722   6.624
  990SOL     OW 4608   1.774   0.961   7.468
  990SOL    HW1 4609   1.721   0.903   7.406
  990SOL    HW2 4610   1.717   0.989   7.545
  991SOL     OW 4611   0.338   0.073   6.249
  991SOL    HW1 4612   0.299   0.164   6.265
  991SOL    HW2 4613   0.349   0.026   6.337
  992SOL     OW 4614   1.623   0.431   5.921
  992SOL    HW1 4615   1.632   0.349   5.977
  992SOL    HW2 4616   1.591   0.507   5.979
  993SOL     OW 4617   1.027   0.780   6.529
  993SOL    HW1 4618   1.004   0.795   6.625
  993SOL    HW2 4619   0.990   0.692   6.499
  994SOL     OW 4620   0.969   1.561   7.350
  994SOL    HW1 4621   1.014   1.635   7.300
  994SOL    HW2 4622   1.012   1.473   7.326
  995SOL     OW 4623   1.841   1.496   7.159
  995SOL    HW1 4624   1.865   1.535   7.070
  995SOL    HW2 4625   1.920   1.498   7.219
  996SOL     OW 4626   0.409   0.886   7.380
  996SOL    HW1 4627   0.352   0.836   7.445
  996SOL    HW2 4628   0.438   0.824   7.307
  997SOL     OW 4629   1.461   0.317   5.726
  997SOL    HW1 4630   1.426   0.227   5.751
  997SOL    HW2 4631   1.521   0.351   5.798
  998SOL     OW 4632   1.293   0.816   5.589
  998SOL    HW1 4633   1.322   0.722   5.603
  998SOL    HW2 4634   1.335   0.853   5.506
  999SOL     OW 4635   1.061   1.391   6.466
  999SOL    HW1 4636   1.075   1.309   6.410
  999SOL    HW2 4637   1.108   1.468   6.424
 1000SOL     OW 4638   0.345   0.822   6.511
 1000SOL    HW1 4639   0.443   0.840   6.516
 1000SOL    HW2 4640   0.326   0.731   6.549
 1001SOL     OW 4641   0.332   0.548   6.595
 1001SOL    HW1 4642   0.259   0.483   6.574
 1001SOL    HW2 4643   0.412   0.527   6.538
 1002SOL     OW 4644   1.139   0.364   7.308
 1002SOL    HW1 4645   1.089   0.422   7.372
 1002SOL    HW2 4646   1.227   0.406   7.286
 1003SOL     OW 4647   1.128   0.217   7.082
 1003SOL    HW1 4648   1.129   0.276   7.162
 1003SOL    HW2 4649   1.108   0.271   7.001
 1004SOL     OW 4650   0.067   1.261   5.792
 1004SOL    HW1 4651  -0.030   1.288   5.792
 1004SOL    HW2 4652   0.077   1.173   5.838
 1005SOL     OW 4653   0.134   1.758   6.527
 1005SOL    HW1 4654   0.099   1.688   6.464
 1005SOL    HW2 4655   0.229   1.779   6.505
 1006SOL     OW 4656   0.503   1.551   6.514
 1006SOL    HW1 4657   0.580   1.608   6.544
 1006SOL    HW2 4658   0.536   1.478   6.456
 1007SOL     OW 4659   0.935   0.807   6.783
 1007SOL    HW1 4660   0.987   0.782   6.865
 1007SOL    HW2 4661   0.855   0.748   6.776
 1008SOL     OW 4662   0.046   0.531   6.746
 1008SOL    HW1 4663   0.080   0.471   6.675
 1008SOL    HW2 4664   0.068   0.493   6.836
 1009SOL     OW 4665   0.224   0.554   7.310
 1009SOL    HW1 4666   0.321   0.531   7.298
 1009SOL    HW2 4667   0.199   0.625   7.244
 1010SOL     OW 4668   1.368   0.935   7.234
 1010SOL    HW1 4669   1.400   1.030   7.230
 1010SOL    HW2 4670   1.358   0.900   7.141
 1011SOL     OW 4671   0.797   0.598   5.961
 1011SOL    HW1 4672   0.812   0.527   5.892
 1011SOL    HW2 4673   0.723   0.658   5.932
 1012SOL     OW 4674   1.627   0.608   6.746
 1012SOL    HW1 4675   1.594   0.545   6.816
 1012SOL    HW2 4676   1.718   0.581   6.717
 1013SOL     OW 4677   0.214   1.525   7.307
 1013SOL    HW1 4678   0.114   1.527   7.298
 1013SOL    HW2 4679   0.242   1.438   7.347
 1014SOL     OW 4680   0.796   0.425   6.807
 1014SOL    HW1 4681   0.728   0.351   6.798
 1014SOL    HW2 4682   0.771   0.501   6.747
 1015SOL     OW 4683   0.834   1.729   7.017
 1015SOL    HW1 4684   0.846   1.658   6.948
 1015SOL    HW2 4685   0.861   1.818   6.980
 1016SOL     OW 4686   0.479   0.473   5.781
 1016SOL    HW1 4687   0.538   0.554   5.786
 1016SOL    HW2 4688   0.386   0.498   5.808
 1017SOL     OW 4689   0.136   1.158   7.032
 1017SOL    HW1 4690   0.125   1.132   7.128
 1017SOL    HW2 4691   0.154   1.076   6.978
 1018SOL     OW 4692   1.253   1.045   6.804
 1018SOL    HW1 4693   1.271   0.975   6.734
 1018SOL    HW2 4694   1.213   1.126   6.760
 1019SOL     OW 4695   1.346   0.896   5.846
 1019SOL    HW1 4696   1.270   0.875   5.908
 1019SOL    HW2 4697   1.324   0.865   5.754
 1020SOL     OW 4698   1.716   1.701   6.738
 1020SOL    HW1 4699   1.799   1.737   6.695
 1020SOL    HW2 4700   1.694   1.611   6.700
 1021SOL     OW 4701   1.244   1.738   6.742
 1021SOL    HW1 4702   1.331   1.786   6.734
 1021SOL    HW2 4703   1.259   1.640   6.735
 1022SOL     OW 4704   0.098   1.267   6.612
 1022SOL    HW1 4705   0.069   1.291   6.705
 1022SOL    HW2 4706   0.018   1.266   6.552
 1023SOL     OW 4707   0.726   1.768   7.266
 1023SOL    HW1 4708   0.661   1.844   7.266
 1023SOL    HW2 4709   0.766   1.758   7.174
 1024SOL     OW 4710   1.685   0.171   6.017
 1024SOL    HW1 4711   1.782   0.187   5.996
 1024SOL    HW2 4712   1.678   0.118   6.101
 1025SOL     OW 4713   1.424   1.537   6.051
 1025SOL    HW1 4714   1.488   1.570   5.983
 1025SOL    HW2 4715   1.368   1.613   6.084
 1026SOL     OW 4716   0.105   1.800   7.485
 1026SOL    HW1 4717   0.103   1.704   7.512
 1026SOL    HW2 4718   0.157   1.853   7.552
 1027SOL     OW 4719   1.305   0.991   6.267
 1027SOL    HW1 4720   1.374   0.921   6.280
 1027SOL    HW2 4721   1.334   1.052   6.192
 1028SOL     OW 4722   0.772   1.273   7.020
 1028SOL    HW1 4723   0.742   1.321   7.102
 1028SOL    HW2 4724   0.698   1.274   6.952
 1029SOL     OW 4725   0.644   1.638   5.750
 1029SOL    HW1 4726   0.663   1.675   5.659
 1029SOL    HW2 4727   0.602   1.547   5.740
 1030SOL     OW 4728   1.612   1.724   6.995
 1030SOL    HW1 4729   1.657   1.703   6.909
 1030SOL    HW2 4730   1.624   1.821   7.016
 1031SOL     OW 4731   1.843   0.123   6.520
 1031SOL    HW1 4732   1.874   0.051   6.457
 1031SOL    HW2 4733   1.766   0.172   6.479
 1032SOL     OW 4734   0.234   0.326   6.299
 1032SOL    HW1 4735   0.159   0.342   6.236
 1032SOL    HW2 4736   0.203   0.343   6.393
 1033SOL     OW 4737   1.210   1.585   5.643
 1033SOL    HW1 4738   1.206   1.488   5.669
 1033SOL    HW2 4739   1.137   1.605   5.578
 1034SOL     OW 4740   0.840   1.013   6.975
 1034SOL    HW1 4741   0.883   0.995   6.887
 1034SOL    HW2 4742   0.820   1.110   6.984
 1035SOL     OW 4743   0.948   0.955   5.894
 1035SOL    HW1 4744   0.986   0.956   5.801
 1035SOL    HW2 4745   0.985   0.876   5.944
 1036SOL     OW 4746   1.481   1.656   5.644
 1036SOL    HW1 4747   1.385   1.628   5.633
 1036SOL    HW2 4748   1.526   1.655   5.555
 1037SOL     OW 4749   0.354   1.321   7.065
 1037SOL    HW1 4750   0.335   1.406   7.015
 1037SOL    HW2 4751   0.279   1.256   7.050
 1038SOL     OW 4752   1.622   1.297   6.843
 1038SOL    HW1 4753   1.716   1.294   6.876
 1038SOL    HW2 4754   1.566   1.351   6.907
 1039SOL     OW 4755   1.090   1.154   6.343
 1039SOL    HW1 4756   1.012   1.098   6.370
 1039SOL    HW2 4757   1.164   1.094   6.311
 1040SOL     OW 4758   1.025   0.296   6.476
 1040SOL    HW1 4759   1.032   0.264   6.381
 1040SOL    HW2 4760   0.953   0.244   6.523
 1041SOL     OW 4761   0.635   1.463   6.121
 1041SOL    HW1 4762   0.678   1.419   6.042
 1041SOL    HW2 4763   0.536   1.467   6.107
 1042SOL     OW 4764   1.750   0.380   6.957
 1042SOL    HW1 4765   1.827   0.443   6.942
 1042SOL    HW2 4766   1.744   0.316   6.880
 1043SOL     OW 4767   0.330   1.309   5.882
 1043SOL    HW1 4768   0.235   1.304   5.852
 1043SOL    HW2 4769   0.338   1.375   5.957
 1044SOL     OW 4770   0.140   1.048   7.287
 1044SOL    HW1 4771   0.045   1.021   7.298
 1044SOL    HW2 4772   0.199   0.967   7.298
 1045SOL     OW 4773   0.723   0.216   7.070
 1045SOL    HW1 4774   0.790   0.143   7.055
 1045SOL    HW2 4775   0.719   0.237   7.168
 1046SOL     OW 4776   0.131   0.360   5.603
 1046SOL    HW1 4777   0.070   0.388   5.678
 1046SOL    HW2 4778   0.166   0.441   5.557
 1047SOL     OW 4779   1.374   0.860   6.972
 1047SOL    HW1 4780   1.313   0.918   6.919
 1047SOL    HW2 4781   1.465   0.858   6.930
 1048SOL     OW 4782   0.050   0.094   5.756
 1048SOL    HW1 4783   0.028   0.192   5.757
 1048SOL    HW2 4784   0.147   0.082   5.777
 1049SOL     OW 4785   1.170   1.316   5.706
 1049SOL    HW1 4786   1.071   1.306   5.696
 1049SOL    HW2 4787   1.194   1.320   5.803
 1050SOL     OW 4788   0.661   0.813   6.996
 1050SOL    HW1 4789   0.721   0.893   6.992
 1050SOL    HW2 4790   0.716   0.730   7.005
 1051SOL     OW 4791   1.487   1.860   6.707
 1051SOL    HW1 4792   1.506   1.902   6.618
 1051SOL    HW2 4793   1.566   1.805   6.735
 1052SOL     OW 4794   0.697   0.564   7.287
 1052SOL    HW1 4795   0.753   0.620   7.348
 1052SOL    HW2 4796   0.709   0.467   7.311
 1053SOL     OW 4797   1.470   1.191   7.210
 1053SOL    HW1 4798   1.469   1.204   7.309
 1053SOL    HW2 4799   1.562   1.208   7.175
 1054SOL     OW 4800   0.342   1.761   7.225
 1054SOL    HW1 4801   0.260   1.818   7.213
 1054SOL    HW2 4802   0.314   1.670   7.254
 1055SOL     OW 4803   1.613   0.869   6.839
 1055SOL    HW1 4804   1.623   0.780   6.796
 1055SOL    HW2 4805   1.603   0.940   6.769
 1056SOL     OW 4806   1.215   0.378   6.051
 1056SOL    HW1 4807   1.284   0.307   6.037
 1056SOL    HW2 4808   1.243   0.437   6.127
 1057SOL     OW 4809   0.578   0.710   6.280
 1057SOL    HW1 4810   0.631   0.795   6.271
 1057SOL    HW2 4811   0.518   0.700   6.201
 1058SOL     OW 4812   1.741   0.390   7.228
 1058SOL    HW1 4813   1.739   0.391   7.128
 1058SOL    HW2 4814   1.663   0.338   7.263
 1059SOL     OW 4815   1.727   0.944   7.075
 1059SOL    HW1 4816   1.718   1.043   7.088
 1059SOL    HW2 4817   1.689   0.918   6.986
 1060SOL     OW 4818   0.883   1.356   5.676
 1060SOL    HW1 4819   0.834   1.362   5.763
 1060SOL    HW2 4820   0.881   1.445   5.631
 1061SOL     OW 4821   0.708   1.724   6.563
 1061SOL    HW1 4822   0.675   1.817   6.547
 1061SOL    HW2 4823   0.801   1.715   6.529
 1062SOL     OW 4824   0.882   1.004   6.452
 1062SOL    HW1 4825   0.934   0.924   6.481
 1062SOL    HW2 4826   0.833   1.042   6.531
 1063SOL     OW 4827   1.054   0.935   5.645
 1063SOL    HW1 4828   1.034   1.011   5.582
 1063SOL    HW2 4829   1.143   0.896   5.623
 1064SOL     OW 4830   1.817   1.544   6.424
 1064SOL    HW1 4831   1.759   1.529   6.344
 1064SOL    HW2 4832   1.774   1.502   6.504
 1065SOL     OW 4833   0.225   1.263   7.428
 1065SOL    HW1 4834   0.193   1.186   7.372
 1065SOL    HW2 4835   0.166   1.272   7.509
 1066SOL     OW 4836   0.218   1.278   6.265
 1066SOL    HW1 4837   0.225   1.227   6.351
 1066SOL    HW2 4838   0.233   1.217   6.188
 1067SOL     OW 4839   0.656   1.462   7.221
 1067SOL    HW1 4840   0.582   1.401   7.251
 1067SOL    HW2 4841   0.632   1.502   7.133
 1068SOL     OW 4842   1.748   0.168   6.776
 1068SOL    HW1 4843   1.808   0.125   6.844
 1068SOL    HW2 4844   1.779   0.145   6.684
 1069SOL     OW 4845   0.453   0.394   6.145
 1069SOL    HW1 4846   0.544   0.394   6.186
 1069SOL    HW2 4847   0.384   0.376   6.215
 1070SOL     OW 4848   1.653   1.459   6.626
 1070SOL    HW1 4849   1.569   1.454   6.572
 1070SOL    HW2 4850   1.648   1.394   6.702
 1071SOL     OW 4851   0.368   0.572   6.868
 1071SOL    HW1 4852   0.431   0.508   6.911
 1071SOL    HW2 4853   0.360   0.551   6.770
 1072SOL     OW 4854   0.824   1.631   6.227
 1072SOL    HW1 4855   0.815   1.718   6.178
 1072SOL    HW2 4856   0.753   1.568   6.197
 1073SOL     OW 4857   1.505   0.288   6.674
 1073SOL    HW1 4858   1.580   0.238   6.717
 1073SOL    HW2 4859   1.443   0.323   6.745
 1074SOL     OW 4860   1.048   0.069   6.740
 1074SOL    HW1 4861   0.969   0.084   6.681
 1074SOL    HW2 4862   1.123   0.029   6.687
 1075SOL     OW 4863   0.781   1.321   5.935
 1075SOL    HW1 4864   0.759   1.225   5.951
 1075SOL    HW2 4865   0.868   1.343   5.980
 1076SOL     OW 4866   0.600   1.556   6.955
 1076SOL    HW1 4867   0.581   1.653   6.973
 1076SOL    HW2 4868   0.685   1.548   6.904
 1077SOL     OW 4869   1.377   0.052   5.766
 1077SOL    HW1 4870   1.410  -0.027   5.715
 1077SOL    HW2 4871   1.330   0.021   5.849
 1078SOL     OW 4872   1.295   0.518   6.268
 1078SOL    HW1 4873   1.252   0.608   6.267
 1078SOL    HW2 4874   1.290   0.480   6.360
 1079SOL     OW 4875   1.632   0.264   6.430
 1079SOL    HW1 4876   1.579   0.281   6.513
 1079SOL    HW2 4877   1.615   0.338   6.364
 1080SOL     OW 4878   0.059   1.020   5.932
 1080SOL    HW1 4879   0.140   0.979   5.889
 1080SOL    HW2 4880   0.061   1.002   6.030
 1081SOL     OW 4881   0.875   1.688   5.895
 1081SOL    HW1 4882   0.797   1.665   5.836
 1081SOL    HW2 4883   0.846   1.757   5.962
 1082SOL     OW 4884   0.237   0.724   7.530
 1082SOL    HW1 4885   0.225   0.663   7.609
 1082SOL    HW2 4886   0.216   0.674   7.446
 1083SOL     OW 4887   0.160   0.321   8.450
 1083SOL    HW1 4888   0.228   0.285   8.513
 1083SOL    HW2 4889   0.078   0.263   8.453
 1084SOL     OW 4890   4.746   0.426   7.985
 1084SOL    HW1 4891   4.662   0.454   7.939
 1084SOL    HW2 4892   4.798   0.365   7.926
 1085SOL     OW 4893   0.545   1.228   8.689
 1085SOL    HW1 4894   0.493   1.217   8.773
 1085SOL    HW2 4895   0.488   1.270   8.619
 1086SOL     OW 4896   1.610   1.497   8.168
 1086SOL    HW1 4897   1.546   1.467   8.239
 1086SOL    HW2 4898   1.559   1.528   8.088
 1087SOL     OW 4899   1.110   0.749   8.120
 1087SOL    HW1 4900   1.168   0.828   8.099
 1087SOL    HW2 4901   1.071   0.760   8.211
 1088SOL     OW 4902   1.813   0.565   7.649
 1088SOL    HW1 4903   1.771   0.577   7.559
 1088SOL    HW2 4904   1.754   0.509   7.706
 1089SOL     OW 4905   0.730   1.120   8.515
 1089SOL    HW1 4906   0.661   1.139   8.584
 1089SOL    HW2 4907   0.767   1.206   8.479
 1090SOL     OW 4908   0.868   0.739   9.237
 1090SOL    HW1 4909   0.837   0.793   9.315
 1090SOL    HW2 4910   0.907   0.799   9.168
 1091SOL     OW 4911   0.724   0.949   8.095
 1091SOL    HW1 4912   0.791   0.961   8.168
 1091SOL    HW2 4913   0.642   1.004   8.115
 1092SOL     OW 4914   0.767   1.191   9.255
 1092SOL    HW1 4915   0.779   1.268   9.317
 1092SOL    HW2 4916   0.672   1.189   9.223
 1093SOL     OW 4917   0.364   1.365   8.529
 1093SOL    HW1 4918   0.276   1.323   8.508
 1093SOL    HW2 4919   0.397   1.417   8.450
 1094SOL     OW 4920   1.430   1.516   8.820
 1094SOL    HW1 4921   1.492   1.594   8.818
 1094SOL    HW2 4922   1.358   1.532   8.887
 1095SOL     OW 4923   0.497   0.401   8.852
 1095SOL    HW1 4924   0.574   0.343   8.878
 1095SOL    HW2 4925   0.412   0.360   8.886
 1096SOL     OW 4926   1.607   0.503   8.196
 1096SOL    HW1 4927   1.585   0.544   8.108
 1096SOL    HW2 4928   1.559   0.553   8.269
 1097SOL     OW 4929   0.167   1.683   8.009
 1097SOL    HW1 4930   0.152   1.776   7.975
 1097SOL    HW2 4931   0.086   1.628   7.991
 1098SOL     OW 4932   1.214   1.347   9.169
 1098SOL    HW1 4933   1.298   1.301   9.138
 1098SOL    HW2 4934   1.144   1.278   9.187
 1099SOL     OW 4935   0.328   1.469   7.970
 1099SOL    HW1 4936   0.271   1.550   7.980
 1099SOL    HW2 4937   0.293   1.396   8.029
 1100SOL     OW 4938   0.304   1.094   8.338
 1100SOL    HW1 4939   0.313   0.996   8.358
 1100SOL    HW2 4940   0.243   1.136   8.406
 1101SOL     OW 4941   0.578   1.872   8.823
 1101SOL    HW1 4942   0.501   1.851   8.883
 1101SOL    HW2 4943   0.636   1.941   8.866
 1102SOL     OW 4944   0.544   0.994   7.661
 1102SOL    HW1 4945   0.571   1.027   7.571
 1102SOL    HW2 4946   0.611   1.024   7.729
 1103SOL     OW 4947   1.644   0.044   8.946
 1103SOL    HW1 4948   1.553   0.080   8.926
 1103SOL    HW2 4949   1.701   0.117   8.984
 1104SOL     OW 4950   0.137   0.673   7.963
 1104SOL    HW1 4951   0.078   0.596   7.985
 1104SOL    HW2 4952   0.135   0.740   8.037
 1105SOL     OW 4953   1.880   1.773   7.812
 1105SOL    HW1 4954   1.954   1.765   7.878
 1105SOL    HW2 4955   1.883   1.863   7.769
 1106SOL     OW 4956   0.087   1.568   7.635
 1106SOL    HW1 4957   0.086   1.468   7.635
 1106SOL    HW2 4958  -0.000   1.601   7.672
 1107SOL     OW 4959   1.710   0.932   8.122
 1107SOL    HW1 4960   1.802   0.893   8.130
 1107SOL    HW2 4961   1.703   0.985   8.038
 1108SOL     OW 4962   1.686   1.110   7.903
 1108SOL    HW1 4963   1.769   1.087   7.852
 1108SOL    HW2 4964   1.708   1.175   7.976
 1109SOL     OW 4965   0.228   0.704   9.066
 1109SOL    HW1 4966   0.326   0.724   9.073
 1109SOL    HW2 4967   0.176   0.788   9.078
 1110SOL     OW 4968   0.641   1.341   8.189
 1110SOL    HW1 4969   0.603   1.249   8.179
 1110SOL    HW2 4970   0.626   1.393   8.105
 1111SOL     OW 4971   1.246   1.224   8.871
 1111SOL    HW1 4972   1.261   1.153   8.801
 1111SOL    HW2 4973   1.320   1.219   8.939
 1112SOL     OW 4974   0.837   0.040   8.036
 1112SOL    HW1 4975   0.882   0.126   8.010
 1112SOL    HW2 4976   0.739   0.047   8.019
 1113SOL     OW 4977   0.209   0.990   8.705
 1113SOL    HW1 4978   0.295   0.940   8.696
 1113SOL    HW2 4979   0.133   0.934   8.672
 1114SOL     OW 4980   1.575   1.030   7.661
 1114SOL    HW1 4981   1.496   0.971   7.681
 1114SOL    HW2 4982   1.613   1.064   7.747
 1115SOL     OW 4983   1.250   1.819   9.078
 1115SOL    HW1 4984   1.218   1.884   9.009
 1115SOL    HW2 4985   1.236   1.726   9.045
 1116SOL     OW 4986   0.430   0.296   9.335
 1116SOL    HW1 4987   0.443   0.364   9.407
 1116SOL    HW2 4988   0.372   0.335   9.263
 1117SOL     OW 4989   1.428   1.412   8.355
 1117SOL    HW1 4990   1.379   1.441   8.438
 1117SOL    HW2 4991   1.415   1.314   8.342
 1118SOL     OW 4992   1.620   1.875   7.985
 1118SOL    HW1 4993   1.621   1.807   7.913
 1118SOL    HW2 4994   1.655   1.835   8.070
 1119SOL     OW 4995   0.562   0.722   7.725
 1119SOL    HW1 4996   0.554   0.816   7.694
 1119SOL    HW2 4997   0.501   0.707   7.803
 1120SOL     OW 4998   1.292   0.418   8.386
 1120SOL    HW1 4999   1.204   0.372   8.385
 1120SOL    HW2 5000   1.358   0.362   8.437
 1121SOL     OW 5001   1.615   1.684   7.785
 1121SOL    HW1 5002   1.714   1.700   7.785
 1121SOL    HW2 5003   1.585   1.662   7.692
 1122SOL     OW 5004   0.795   0.598   8.883
 1122SOL    HW1 5005   0.747   0.570   8.967
 1122SOL    HW2 5006   0.787   0.526   8.814
 1123SOL     OW 5007   1.375   0.475   9.117
 1123SOL    HW1 5008   1.392   0.527   9.201
 1123SOL    HW2 5009   1.433   0.394   9.116
 1124SOL     OW 5010   0.973   0.910   9.041
 1124SOL    HW1 5011   1.021   0.840   8.988
 1124SOL    HW2 5012   0.918   0.966   8.979
 1125SOL     OW 5013   1.050   0.326   8.689
 1125SOL    HW1 5014   0.960   0.367   8.680
 1125SOL    HW2 5015   1.048   0.233   8.653
 1126SOL     OW 5016   1.015   0.722   7.861
 1126SOL    HW1 5017   1.042   0.727   7.957
 1126SOL    HW2 5018   0.929   0.672   7.853
 1127SOL     OW 5019   0.155   0.837   8.177
 1127SOL    HW1 5020   0.241   0.836   8.227
 1127SOL    HW2 5021   0.079   0.839   8.242
 1128SOL     OW 5022   0.118   1.910   9.022
 1128SOL    HW1 5023   0.109   1.869   9.113
 1128SOL    HW2 5024   0.037   1.889   8.967
 1129SOL     OW 5025   0.811   0.409   7.597
 1129SOL    HW1 5026   0.890   0.450   7.551
 1129SOL    HW2 5027   0.838   0.324   7.641
 1130SOL     OW 5028   1.706   0.572   9.255
 1130SOL    HW1 5029   1.692   0.664   9.217
 1130SOL    HW2 5030   1.800   0.542   9.237
 1131SOL     OW 5031   1.421   1.178   8.025
 1131SOL    HW1 5032   1.507   1.163   7.975
 1131SOL    HW2 5033   1.367   1.246   7.976
 1132SOL     OW 5034   0.536   0.220   8.374
 1132SOL    HW1 5035   0.558   0.224   8.471
 1132SOL    HW2 5036   0.544   0.311   8.334
 1133SOL     OW 5037   1.005   1.473   7.909
 1133SOL    HW1 5038   0.977   1.547   7.848
 1133SOL    HW2 5039   0.966   1.489   8.000
 1134SOL     OW 5040   0.456   1.866   8.314
 1134SOL    HW1 5041   0.382   1.799   8.308
 1134SOL    HW2 5042   0.542   1.819   8.336
 1135SOL     OW 5043   1.793   1.056   8.363
 1135SOL    HW1 5044   1.750   1.044   8.273
 1135SOL    HW2 5045   1.723   1.063   8.433
 1136SOL     OW 5046   1.204   1.553   8.979
 1136SOL    HW1 5047   1.205   1.488   9.055
 1136SOL    HW2 5048   1.137   1.522   8.911
 1137SOL     OW 5049   0.277   0.938   7.703
 1137SOL    HW1 5050   0.370   0.966   7.680
 1137SOL    HW2 5051   0.248   0.864   7.643
 1138SOL     OW 5052   1.479   0.798   8.166
 1138SOL    HW1 5053   1.474   0.748   8.253
 1138SOL    HW2 5054   1.566   0.848   8.162
 1139SOL     OW 5055   0.498   1.229   9.151
 1139SOL    HW1 5056   0.467   1.232   9.056
 1139SOL    HW2 5057   0.434   1.279   9.209
 1140SOL     OW 5058   1.142   1.740   7.668
 1140SOL    HW1 5059   1.051   1.723   7.706
 1140SOL    HW2 5060   1.173   1.658   7.620
 1141SOL     OW 5061   0.237   0.310   8.898
 1141SOL    HW1 5062   0.195   0.397   8.873
 1141SOL    HW2 5063   0.167   0.239   8.904
 1142SOL     OW 5064   1.656   1.382   7.564
 1142SOL    HW1 5065   1.624   1.476   7.551
 1142SOL    HW2 5066   1.589   1.318   7.527
 1143SOL     OW 5067   0.449   1.764   7.727
 1143SOL    HW1 5068   0.494   1.806   7.805
 1143SOL    HW2 5069   0.408   1.677   7.755
 1144SOL     OW 5070   1.431   0.186   7.882
 1144SOL    HW1 5071   1.415   0.132   7.799
 1144SOL    HW2 5072   1.521   0.163   7.919
 1145SOL     OW 5073   0.233   1.748   8.711
 1145SOL    HW1 5074   0.313   1.688   8.716
 1145SOL    HW2 5075   0.158   1.707   8.764
 1146SOL     OW 5076   0.956   1.677   8.320
 1146SOL    HW1 5077   1.051   1.644   8.322
 1146SOL    HW2 5078   0.905   1.627   8.250
 1147SOL     OW 5079   0.410   0.652   7.942
 1147SOL    HW1 5080   0.416   0.554   7.958
 1147SOL    HW2 5081   0.314   0.681   7.948
 1148SOL     OW 5082   1.513   0.248   9.193
 1148SOL    HW1 5083   1.518   0.267   9.291
 1148SOL    HW2 5084   1.459   0.165   9.178
 1149SOL     OW 5085   0.611   6.020   7.600
 1149SOL    HW1 5086   0.702   5.977   7.599
 1149SOL    HW2 5087   0.576   6.025   7.507
 1150SOL     OW 5088   0.720   0.286   9.182
 1150SOL    HW1 5089   0.805   0.233   9.180
 1150SOL    HW2 5090   0.684   0.287   9.275
 1151SOL     OW 5091   0.866   1.537   8.636
 1151SOL    HW1 5092   0.842   1.477   8.559
 1151SOL    HW2 5093   0.933   1.491   8.694
 1152SOL     OW 5094   1.297   0.606   8.889
 1152SOL    HW1 5095   1.331   0.565   8.974
 1152SOL    HW2 5096   1.334   0.698   8.880
 1153SOL     OW 5097   0.807   1.366   8.415
 1153SOL    HW1 5098   0.899   1.367   8.376
 1153SOL    HW2 5099   0.740   1.358   8.342
 1154SOL     OW 5100   0.939   0.540   8.308
 1154SOL    HW1 5101   0.904   0.535   8.215
 1154SOL    HW2 5102   0.984   0.454   8.332
 1155SOL     OW 5103   0.567   0.069   7.967
 1155SOL    HW1 5104   0.485   0.079   8.023
 1155SOL    HW2 5105   0.568   0.140   7.897
 1156SOL     OW 5106   1.460   1.205   7.483
 1156SOL    HW1 5107   1.507   1.134   7.536
 1156SOL    HW2 5108   1.379   1.236   7.533
 1157SOL     OW 5109   0.309   0.091   7.669
 1157SOL    HW1 5110   0.334   0.143   7.587
 1157SOL    HW2 5111   0.371   0.014   7.680
 1158SOL     OW 5112   0.979   0.264   7.951
 1158SOL    HW1 5113   0.943   0.237   7.862
 1158SOL    HW2 5114   1.073   0.295   7.941
 1159SOL     OW 5115   1.045   0.714   8.863
 1159SOL    HW1 5116   0.967   0.654   8.879
 1159SOL    HW2 5117   1.130   0.661   8.871
 1160SOL     OW 5118   1.213   1.581   8.250
 1160SOL    HW1 5119   1.229   1.651   8.182
 1160SOL    HW2 5120   1.299   1.537   8.274
 1161SOL     OW 5121   0.507   1.106   8.148
 1161SOL    HW1 5122   0.441   1.099   8.223
 1161SOL    HW2 5123   0.460   1.102   8.060
 1162SOL     OW 5124   1.239   1.791   8.067
 1162SOL    HW1 5125   1.285   1.854   8.005
 1162SOL    HW2 5126   1.155   1.834   8.102
 1163SOL     OW 5127   1.024   0.532   7.486
 1163SOL    HW1 5128   0.978   0.617   7.462
 1163SOL    HW2 5129   1.083   0.546   7.565
 1164SOL     OW 5130   0.158   0.562   8.842
 1164SOL    HW1 5131   0.237   0.583   8.784
 1164SOL    HW2 5132   0.163   0.617   8.926
 1165SOL     OW 5133   0.603   0.207   8.648
 1165SOL    HW1 5134   0.637   0.192   8.741
 1165SOL    HW2 5135   0.503   0.202   8.648
 1166SOL     OW 5136   0.855   0.486   8.056
 1166SOL    HW1 5137   0.813   0.530   7.977
 1166SOL    HW2 5138   0.901   0.402   8.027
 1167SOL     OW 5139   1.023   6.039   8.238
 1167SOL    HW1 5140   0.953   6.040   8.167
 1167SOL    HW2 5141   1.023   5.950   8.284
 1168SOL     OW 5142   1.412   1.137   8.317
 1168SOL    HW1 5143   1.360   1.055   8.339
 1168SOL    HW2 5144   1.422   1.146   8.218
 1169SOL     OW 5145   1.453   0.647   8.399
 1169SOL    HW1 5146   1.387   0.572   8.400
 1169SOL    HW2 5147   1.512   0.639   8.479
 1170SOL     OW 5148   1.807   0.774   7.827
 1170SOL    HW1 5149   1.869   0.743   7.899
 1170SOL    HW2 5150   1.810   0.710   7.750
 1171SOL     OW 5151   0.531   1.399   7.557
 1171SOL    HW1 5152   0.468   1.366   7.626
 1171SOL    HW2 5153   0.511   1.355   7.469
 1172SOL     OW 5154   1.751   1.266   8.105
 1172SOL    HW1 5155   1.849   1.269   8.121
 1172SOL    HW2 5156   1.711   1.355   8.127
 1173SOL     OW 5157   1.363   0.581   7.522
 1173SOL    HW1 5158   1.295   0.574   7.595
 1173SOL    HW2 5159   1.437   0.516   7.539
 1174SOL     OW 5160   0.584   0.235   7.752
 1174SOL    HW1 5161   0.577   0.163   7.683
 1174SOL    HW2 5162   0.546   0.320   7.715
 1175SOL     OW 5163   1.705   1.274   8.983
 1175SOL    HW1 5164   1.780   1.208   8.976
 1175SOL    HW2 5165   1.741   1.363   9.012
 1176SOL     OW 5166   1.031   1.382   8.804
 1176SOL    HW1 5167   0.943   1.343   8.831
 1176SOL    HW2 5168   1.105   1.323   8.838
 1177SOL     OW 5169   1.682   1.736   9.049
 1177SOL    HW1 5170   1.643   1.740   8.957
 1177SOL    HW2 5171   1.736   1.653   9.059
 1178SOL     OW 5172   1.134   1.272   8.565
 1178SOL    HW1 5173   1.073   1.307   8.636
 1178SOL    HW2 5174   1.098   1.296   8.475
 1179SOL     OW 5175   1.583   1.092   8.538
 1179SOL    HW1 5176   1.572   1.160   8.611
 1179SOL    HW2 5177   1.517   1.110   8.465
 1180SOL     OW 5178   0.926   0.064   8.877
 1180SOL    HW1 5179   0.928   0.015   8.790
 1180SOL    HW2 5180   1.011   0.116   8.887
 1181SOL     OW 5181   1.030   1.130   9.201
 1181SOL    HW1 5182   0.938   1.157   9.229
 1181SOL    HW2 5183   1.026   1.052   9.140
 1182SOL     OW 5184   0.752   1.045   7.834
 1182SOL    HW1 5185   0.748   1.004   7.925
 1182SOL    HW2 5186   0.813   0.992   7.776
 1183SOL     OW 5187   0.450   0.851   8.706
 1183SOL    HW1 5188   0.519   0.860   8.778
 1183SOL    HW2 5189   0.417   0.756   8.703
 1184SOL     OW 5190   1.318   0.393   8.719
 1184SOL    HW1 5191   1.319   0.474   8.778
 1184SOL    HW2 5192   1.224   0.372   8.693
 1185SOL     OW 5193   0.081   1.585   8.876
 1185SOL    HW1 5194  -0.010   1.614   8.906
 1185SOL    HW2 5195   0.141   1.576   8.955
 1186SOL     OW 5196   0.359   1.108   7.914
 1186SOL    HW1 5197   0.371   1.182   7.847
 1186SOL    HW2 5198   0.332   1.025   7.866
 1187SOL     OW 5199   0.564   0.488   8.301
 1187SOL    HW1 5200   0.574   0.554   8.227
 1187SOL    HW2 5201   0.624   0.514   8.377
 1188SOL     OW 5202   1.266   1.371   7.893
 1188SOL    HW1 5203   1.326   1.447   7.917
 1188SOL    HW2 5204   1.171   1.399   7.903
 1189SOL     OW 5205   1.301   1.489   8.583
 1189SOL    HW1 5206   1.350   1.496   8.670
 1189SOL    HW2 5207   1.242   1.408   8.585
 1190SOL     OW 5208   1.585   0.648   7.954
 1190SOL    HW1 5209   1.525   0.705   8.009
 1190SOL    HW2 5210   1.652   0.706   7.908
 1191SOL     OW 5211   0.405   1.523   8.747
 1191SOL    HW1 5212   0.378   1.463   8.672
 1191SOL    HW2 5213   0.492   1.567   8.725
 1192SOL     OW 5214   0.496   0.761   9.093
 1192SOL    HW1 5215   0.544   0.803   9.016
 1192SOL    HW2 5216   0.545   0.679   9.122
 1193SOL     OW 5217   1.645   0.824   9.154
 1193SOL    HW1 5218   1.549   0.852   9.148
 1193SOL    HW2 5219   1.692   0.846   9.069
 1194SOL     OW 5220   0.952   0.140   9.153
 1194SOL    HW1 5221   1.024   0.210   9.159
 1194SOL    HW2 5222   0.948   0.105   9.059
 1195SOL     OW 5223   0.487   0.027   9.219
 1195SOL    HW1 5224   0.470   0.020   9.121
 1195SOL    HW2 5225   0.480   0.123   9.247
 1196SOL     OW 5226   0.615   0.865   8.489
 1196SOL    HW1 5227   0.659   0.955   8.485
 1196SOL    HW2 5228   0.551   0.862   8.565
 1197SOL     OW 5229   1.296   0.887   8.426
 1197SOL    HW1 5230   1.203   0.854   8.410
 1197SOL    HW2 5231   1.360   0.810   8.422
 1198SOL     OW 5232   1.173   0.555   7.716
 1198SOL    HW1 5233   1.199   0.479   7.776
 1198SOL    HW2 5234   1.120   0.622   7.768
 1199SOL     OW 5235   0.326   0.204   8.648
 1199SOL    HW1 5236   0.307   0.240   8.739
 1199SOL    HW2 5237   0.265   0.127   8.629
 1200SOL     OW 5238   0.041   1.353   8.729
 1200SOL    HW1 5239   0.055   1.279   8.794
 1200SOL    HW2 5240   0.062   1.440   8.774
 1201SOL     OW 5241   0.735   0.615   8.480
 1201SOL    HW1 5242   0.807   0.603   8.411
 1201SOL    HW2 5243   0.694   0.706   8.468
 1202SOL     OW 5244   1.770   1.008   9.316
 1202SOL    HW1 5245   1.731   0.935   9.260
 1202SOL    HW2 5246   1.728   1.007   9.407
 1203SOL     OW 5247   0.331   0.079   8.112
 1203SOL    HW1 5248   0.275   0.159   8.131
 1203SOL    HW2 5249   0.358   0.035   8.198
 1204SOL     OW 5250   1.641   0.421   7.810
 1204SOL    HW1 5251   1.651   0.343   7.872
 1204SOL    HW2 5252   1.608   0.500   7.861
 1205SOL     OW 5253   1.038   0.777   8.398
 1205SOL    HW1 5254   1.008   0.795   8.492
 1205SOL    HW2 5255   1.011   0.684   8.372
 1206SOL     OW 5256   0.950   1.574   9.207
 1206SOL    HW1 5257   0.922   1.635   9.133
 1206SOL    HW2 5258   0.926   1.480   9.183
 1207SOL     OW 5259   1.838   1.512   9.040
 1207SOL    HW1 5260   1.869   1.529   8.947
 1207SOL    HW2 5261   1.914   1.526   9.104
 1208SOL     OW 5262   0.379   0.969   9.235
 1208SOL    HW1 5263   0.425   1.055   9.213
 1208SOL    HW2 5264   0.424   0.894   9.186
 1209SOL     OW 5265   1.494   0.334   7.592
 1209SOL    HW1 5266   1.439   0.254   7.616
 1209SOL    HW2 5267   1.545   0.364   7.673
 1210SOL     OW 5268   1.264   0.836   7.464
 1210SOL    HW1 5269   1.298   0.743   7.477
 1210SOL    HW2 5270   1.297   0.873   7.377
 1211SOL     OW 5271   1.057   1.361   8.315
 1211SOL    HW1 5272   1.073   1.280   8.259
 1211SOL    HW2 5273   1.114   1.436   8.282
 1212SOL     OW 5274   0.362   0.821   8.364
 1212SOL    HW1 5275   0.459   0.834   8.382
 1212SOL    HW2 5276   0.335   0.729   8.391
 1213SOL     OW 5277   0.328   0.547   8.430
 1213SOL    HW1 5278   0.256   0.477   8.425
 1213SOL    HW2 5279   0.405   0.519   8.372
 1214SOL     OW 5280   1.129   0.363   9.157
 1214SOL    HW1 5281   1.082   0.420   9.224
 1214SOL    HW2 5282   1.222   0.399   9.142
 1215SOL     OW 5283   1.137   0.223   8.926
 1215SOL    HW1 5284   1.136   0.283   9.007
 1215SOL    HW2 5285   1.115   0.277   8.845
 1216SOL     OW 5286   0.062   1.279   7.651
 1216SOL    HW1 5287  -0.025   1.291   7.603
 1216SOL    HW2 5288   0.057   1.201   7.713
 1217SOL     OW 5289   0.129   1.807   8.463
 1217SOL    HW1 5290   0.166   1.748   8.392
 1217SOL    HW2 5291   0.165   1.780   8.552
 1218SOL     OW 5292   0.478   1.514   8.327
 1218SOL    HW1 5293   0.544   1.584   8.354
 1218SOL    HW2 5294   0.524   1.443   8.274
 1219SOL     OW 5295   0.925   0.820   8.641
 1219SOL    HW1 5296   0.978   0.791   8.721
 1219SOL    HW2 5297   0.838   0.770   8.639
 1220SOL     OW 5298  -0.025   0.582   8.640
 1220SOL    HW1 5299  -0.009   0.512   8.570
 1220SOL    HW2 5300   0.036   0.564   8.718
 1221SOL     OW 5301   0.266   0.435   9.149
 1221SOL    HW1 5302   0.268   0.386   9.062
 1221SOL    HW2 5303   0.255   0.533   9.132
 1222SOL     OW 5304   1.387   0.940   9.114
 1222SOL    HW1 5305   1.405   1.038   9.106
 1222SOL    HW2 5306   1.370   0.901   9.024
 1223SOL     OW 5307   0.783   0.587   7.806
 1223SOL    HW1 5308   0.793   0.517   7.734
 1223SOL    HW2 5309   0.706   0.646   7.784
 1224SOL     OW 5310   1.623   0.621   8.615
 1224SOL    HW1 5311   1.612   0.566   8.698
 1224SOL    HW2 5312   1.710   0.598   8.571
 1225SOL     OW 5313   0.219   1.574   9.114
 1225SOL    HW1 5314   0.205   1.653   9.174
 1225SOL    HW2 5315   0.263   1.501   9.165
 1226SOL     OW 5316   0.788   0.426   8.668
 1226SOL    HW1 5317   0.717   0.356   8.665
 1226SOL    HW2 5318   0.769   0.496   8.599
 1227SOL     OW 5319   0.855   1.704   8.975
 1227SOL    HW1 5320   0.828   1.624   8.922
 1227SOL    HW2 5321   0.888   1.776   8.914
 1228SOL     OW 5322   0.461   0.467   7.641
 1228SOL    HW1 5323   0.524   0.545   7.646
 1228SOL    HW2 5324   0.371   0.495   7.674
 1229SOL     OW 5325   0.131   1.147   8.906
 1229SOL    HW1 5326   0.126   1.090   8.988
 1229SOL    HW2 5327   0.161   1.091   8.828
 1230SOL     OW 5328   1.261   1.044   8.653
 1230SOL    HW1 5329   1.283   0.983   8.577
 1230SOL    HW2 5330   1.214   1.125   8.618
 1231SOL     OW 5331   1.349   0.892   7.721
 1231SOL    HW1 5332   1.295   0.844   7.791
 1231SOL    HW2 5333   1.313   0.871   7.631
 1232SOL     OW 5334   1.782   1.674   8.579
 1232SOL    HW1 5335   1.852   1.701   8.512
 1232SOL    HW2 5336   1.741   1.587   8.550
 1233SOL     OW 5337   1.308   1.770   8.555
 1233SOL    HW1 5338   1.401   1.787   8.522
 1233SOL    HW2 5339   1.293   1.671   8.563
 1234SOL     OW 5340   0.116   1.248   8.483
 1234SOL    HW1 5341   0.088   1.282   8.573
 1234SOL    HW2 5342   0.036   1.211   8.435
 1235SOL     OW 5343   0.639   1.694   9.148
 1235SOL    HW1 5344   0.599   1.780   9.182
 1235SOL    HW2 5345   0.718   1.715   9.089
 1236SOL     OW 5346   1.712   0.194   7.966
 1236SOL    HW1 5347   1.768   0.169   7.886
 1236SOL    HW2 5348   1.704   0.116   8.027
 1237SOL     OW 5349   1.428   1.588   7.968
 1237SOL    HW1 5350   1.489   1.620   7.896
 1237SOL    HW2 5351   1.363   1.661   7.992
 1238SOL     OW 5352   0.155   1.787   9.272
 1238SOL    HW1 5353   0.082   1.754   9.331
 1238SOL    HW2 5354   0.229   1.827   9.327
 1239SOL     OW 5355   1.278   0.956   8.082
 1239SOL    HW1 5356   1.349   0.892   8.113
 1239SOL    HW2 5357   1.322   1.038   8.045
 1240SOL     OW 5358   0.770   1.299   8.839
 1240SOL    HW1 5359   0.739   1.348   8.920
 1240SOL    HW2 5360   0.693   1.285   8.777
 1241SOL     OW 5361   0.662   1.631   7.583
 1241SOL    HW1 5362   0.599   1.700   7.619
 1241SOL    HW2 5363   0.619   1.541   7.589
 1242SOL     OW 5364   1.597   1.735   8.785
 1242SOL    HW1 5365   1.671   1.710   8.724
 1242SOL    HW2 5366   1.545   1.810   8.745
 1243SOL     OW 5367   1.819   0.127   8.421
 1243SOL    HW1 5368   1.820   0.028   8.405
 1243SOL    HW2 5369   1.744   0.169   8.370
 1244SOL     OW 5370   0.194   0.316   8.174
 1244SOL    HW1 5371   0.116   0.355   8.125
 1244SOL    HW2 5372   0.176   0.319   8.272
 1245SOL     OW 5373   1.244   1.531   7.518
 1245SOL    HW1 5374   1.245   1.440   7.559
 1245SOL    HW2 5375   1.174   1.535   7.446
 1246SOL     OW 5376   0.840   1.033   8.835
 1246SOL    HW1 5377   0.874   1.007   8.745
 1246SOL    HW2 5378   0.818   1.131   8.835
 1247SOL     OW 5379   0.922   0.899   7.672
 1247SOL    HW1 5380   0.993   0.960   7.637
 1247SOL    HW2 5381   0.963   0.837   7.739
 1248SOL     OW 5382   1.508   1.634   7.523
 1248SOL    HW1 5383   1.416   1.595   7.515
 1248SOL    HW2 5384   1.549   1.643   7.432
 1249SOL     OW 5385   0.380   1.281   8.907
 1249SOL    HW1 5386   0.377   1.374   8.870
 1249SOL    HW2 5387   0.288   1.242   8.907
 1250SOL     OW 5388   1.567   1.290   8.738
 1250SOL    HW1 5389   1.628   1.269   8.814
 1250SOL    HW2 5390   1.504   1.363   8.764
 1251SOL     OW 5391   1.084   1.129   8.184
 1251SOL    HW1 5392   1.007   1.077   8.222
 1251SOL    HW2 5393   1.149   1.067   8.141
 1252SOL     OW 5394   1.042   0.286   8.359
 1252SOL    HW1 5395   1.062   0.211   8.296
 1252SOL    HW2 5396   0.965   0.261   8.417
 1253SOL     OW 5397   0.599   1.504   7.968
 1253SOL    HW1 5398   0.646   1.440   7.907
 1253SOL    HW2 5399   0.500   1.492   7.958
 1254SOL     OW 5400   1.737   0.442   8.824
 1254SOL    HW1 5401   1.822   0.494   8.817
 1254SOL    HW2 5402   1.743   0.360   8.767
 1255SOL     OW 5403   0.334   1.325   7.739
 1255SOL    HW1 5404   0.243   1.311   7.700
 1255SOL    HW2 5405   0.328   1.386   7.818
 1256SOL     OW 5406   0.117   0.962   9.115
 1256SOL    HW1 5407   0.032   0.938   9.163
 1256SOL    HW2 5408   0.190   0.975   9.182
 1257SOL     OW 5409   0.698   0.218   8.912
 1257SOL    HW1 5410   0.777   0.157   8.898
 1257SOL    HW2 5411   0.691   0.240   9.009
 1258SOL     OW 5412   0.093   0.350   7.449
 1258SOL    HW1 5413   0.050   0.281   7.391
 1258SOL    HW2 5414   0.114   0.431   7.395
 1259SOL     OW 5415   1.378   0.870   8.845
 1259SOL    HW1 5416   1.318   0.925   8.787
 1259SOL    HW2 5417   1.470   0.870   8.808
 1260SOL     OW 5418   0.040   0.053   7.689
 1260SOL    HW1 5419   0.002   0.118   7.754
 1260SOL    HW2 5420   0.139   0.062   7.687
 1261SOL     OW 5421   1.241   1.281   7.627
 1261SOL    HW1 5422   1.186   1.199   7.612
 1261SOL    HW2 5423   1.249   1.298   7.725
 1262SOL     OW 5424   0.656   0.838   8.885
 1262SOL    HW1 5425   0.719   0.915   8.875
 1262SOL    HW2 5426   0.708   0.753   8.883
 1263SOL     OW 5427   1.566   1.827   8.494
 1263SOL    HW1 5428   1.593   1.918   8.460
 1263SOL    HW2 5429   1.647   1.773   8.514
 1264SOL     OW 5430   0.683   0.558   9.132
 1264SOL    HW1 5431   0.753   0.612   9.180
 1264SOL    HW2 5432   0.695   0.461   9.156
 1265SOL     OW 5433   1.449   1.213   9.087
 1265SOL    HW1 5434   1.462   1.203   9.186
 1265SOL    HW2 5435   1.538   1.232   9.044
 1266SOL     OW 5436   0.378   1.819   9.005
 1266SOL    HW1 5437   0.285   1.857   9.002
 1266SOL    HW2 5438   0.372   1.720   9.023
 1267SOL     OW 5439   1.620   0.878   8.713
 1267SOL    HW1 5440   1.624   0.789   8.669
 1267SOL    HW2 5441   1.611   0.949   8.643
 1268SOL     OW 5442   1.231   0.365   7.907
 1268SOL    HW1 5443   1.304   0.297   7.898
 1268SOL    HW2 5444   1.248   0.422   7.987
 1269SOL     OW 5445   0.598   0.701   8.133
 1269SOL    HW1 5446   0.653   0.783   8.119
 1269SOL    HW2 5447   0.529   0.693   8.061
 1270SOL     OW 5448   1.747   0.279   9.056
 1270SOL    HW1 5449   1.745   0.351   8.987
 1270SOL    HW2 5450   1.663   0.281   9.110
 1271SOL     OW 5451   1.784   0.901   8.932
 1271SOL    HW1 5452   1.832   0.988   8.924
 1271SOL    HW2 5453   1.726   0.887   8.852
 1272SOL     OW 5454   0.666   1.709   8.397
 1272SOL    HW1 5455   0.649   1.693   8.495
 1272SOL    HW2 5456   0.764   1.700   8.379
 1273SOL     OW 5457   0.885   0.991   8.315
 1273SOL    HW1 5458   0.938   0.913   8.349
 1273SOL    HW2 5459   0.833   1.032   8.390
 1274SOL     OW 5460   1.105   1.055   7.537
 1274SOL    HW1 5461   1.034   1.077   7.470
 1274SOL    HW2 5462   1.161   0.979   7.503
 1275SOL     OW 5463   1.867   1.513   8.290
 1275SOL    HW1 5464   1.776   1.512   8.249
 1275SOL    HW2 5465   1.883   1.427   8.337
 1276SOL     OW 5466   0.304   1.372   9.281
 1276SOL    HW1 5467   0.217   1.323   9.292
 1276SOL    HW2 5468   0.339   1.397   9.371
 1277SOL     OW 5469   0.241   1.256   8.114
 1277SOL    HW1 5470   0.245   1.208   8.202
 1277SOL    HW2 5471   0.267   1.193   8.041
 1278SOL     OW 5472   0.678   1.436   9.056
 1278SOL    HW1 5473   0.624   1.365   9.101
 1278SOL    HW2 5474   0.656   1.525   9.096
 1279SOL     OW 5475   1.753   0.207   8.680
 1279SOL    HW1 5476   1.793   0.151   8.753
 1279SOL    HW2 5477   1.786   0.175   8.592
 1280SOL     OW 5478   0.405   0.386   8.015
 1280SOL    HW1 5479   0.496   0.363   8.051
 1280SOL    HW2 5480   0.336   0.367   8.084
 1281SOL     OW 5481   1.653   1.446   8.523
 1281SOL    HW1 5482   1.581   1.432   8.455
 1281SOL    HW2 5483   1.639   1.381   8.599
 1282SOL     OW 5484   0.382   0.592   8.694
 1282SOL    HW1 5485   0.437   0.522   8.740
 1282SOL    HW2 5486   0.370   0.567   8.598
 1283SOL     OW 5487   0.831   1.543   8.123
 1283SOL    HW1 5488   0.762   1.575   8.057
 1283SOL    HW2 5489   0.802   1.454   8.160
 1284SOL     OW 5490   1.509   0.297   8.554
 1284SOL    HW1 5491   1.588   0.264   8.605
 1284SOL    HW2 5492   1.441   0.334   8.617
 1285SOL     OW 5493   1.042   0.064   8.604
 1285SOL    HW1 5494   0.966   0.074   8.540
 1285SOL    HW2 5495   1.117   0.014   8.560
 1286SOL     OW 5496   0.762   1.322   7.853
 1286SOL    HW1 5497   0.756   1.223   7.840
 1286SOL    HW2 5498   0.858   1.349   7.857
 1287SOL     OW 5499   0.627   1.661   8.662
 1287SOL    HW1 5500   0.619   1.739   8.724
 1287SOL    HW2 5501   0.718   1.621   8.669
 1288SOL     OW 5502   1.351   0.097   7.629
 1288SOL    HW1 5503   1.383   0.009   7.596
 1288SOL    HW2 5504   1.251   0.099   7.628
 1289SOL     OW 5505   1.268   0.518   8.125
 1289SOL    HW1 5506   1.209   0.599   8.126
 1289SOL    HW2 5507   1.278   0.483   8.218
 1290SOL     OW 5508   1.606   0.250   8.305
 1290SOL    HW1 5509   1.563   0.264   8.394
 1290SOL    HW2 5510   1.606   0.337   8.254
 1291SOL     OW 5511   0.046   1.053   7.815
 1291SOL    HW1 5512   0.119   1.005   7.767
 1291SOL    HW2 5513   0.053   1.034   7.913
 1292SOL     OW 5514   0.890   1.688   7.772
 1292SOL    HW1 5515   0.810   1.669   7.715
 1292SOL    HW2 5516   0.870   1.766   7.833
 1293SOL     OW 5517   4.698   1.677   9.428
 1293SOL    HW1 5518   4.674   1.620   9.350
 1293SOL    HW2 5519   4.700   1.622   9.511
 1294SOL     OW 5520   1.577   0.996  -0.024
 1294SOL    HW1 5521   1.515   0.918  -0.027
 1294SOL    HW2 5522   1.592   1.022   0.072
 1295SOL     OW 5523   0.578   0.727   0.024
 1295SOL    HW1 5524   0.508   0.792  -0.006
 1295SOL    HW2 5525   0.584   0.727   0.123
 1296SOL     OW 5526   0.845   0.333   9.448
 1296SOL    HW1 5527   0.921   0.381   9.403
 1296SOL    HW2 5528   0.873   0.241   9.473
 1297SOL     OW 5529   1.289   1.083   0.253
 1297SOL    HW1 5530   1.384   1.055   0.260
 1297SOL    HW2 5531   1.270   1.154   0.321
 1298SOL     OW 5532   0.356   0.874   9.494
 1298SOL    HW1 5533   0.360   0.906   9.399
 1298SOL    HW2 5534   0.298   0.793   9.499
 1299SOL     OW 5535   1.635   1.405   9.309
 1299SOL    HW1 5536   1.609   1.451   9.223
 1299SOL    HW2 5537   1.570   1.332   9.328
 1300SOL     OW 5538   1.471   1.193   9.357
 1300SOL    HW1 5539   1.523   1.116   9.395
 1300SOL    HW2 5540   1.402   1.222   9.424
 1301SOL     OW 5541   0.421   0.108   9.553
 1301SOL    HW1 5542   0.423   0.179   9.483
 1301SOL    HW2 5543   0.390   0.022   9.512
 1302SOL     OW 5544   1.018   0.528   9.339
 1302SOL    HW1 5545   0.967   0.601   9.294
 1302SOL    HW2 5546   1.064   0.565   9.420
 1303SOL     OW 5547   1.457   0.562   9.360
 1303SOL    HW1 5548   1.457   0.535   9.456
 1303SOL    HW2 5549   1.551   0.564   9.326
 1304SOL     OW 5550   1.493   0.231   9.471
 1304SOL    HW1 5551   1.427   0.166   9.432
 1304SOL    HW2 5552   1.469   0.250   9.566
 1305SOL     OW 5553   0.080   1.262   9.399
 1305SOL    HW1 5554  -0.017   1.279   9.382
 1305SOL    HW2 5555   0.092   1.175   9.447
 1306SOL     OW 5556   0.811   0.590   9.557
 1306SOL    HW1 5557   0.801   0.509   9.499
 1306SOL    HW2 5558   0.727   0.644   9.554
 1307SOL     OW 5559   0.434   0.497   9.524
 1307SOL    HW1 5560   0.501   0.571   9.532
 1307SOL    HW2 5561   0.342   0.536   9.517
 1308SOL     OW 5562   1.766   0.039   0.172
 1308SOL    HW1 5563   1.821   0.110   0.215
 1308SOL    HW2 5564   1.807  -0.051   0.190
 1309SOL     OW 5565   1.198   1.584   9.328
 1309SOL    HW1 5566   1.234   1.499   9.289
 1309SOL    HW2 5567   1.106   1.601   9.293
 1310SOL     OW 5568   0.290   1.369   0.010
 1310SOL    HW1 5569   0.209   1.334  -0.036
 1310SOL    HW2 5570   0.282   1.351   0.108
 1311SOL     OW 5571   0.036   0.345   9.267
 1311SOL    HW1 5572  -0.041   0.403   9.242
 1311SOL    HW2 5573   0.121   0.387   9.235
 1312SOL     OW 5574   0.821   1.410   9.408
 1312SOL    HW1 5575   0.837   1.410   9.506
 1312SOL    HW2 5576   0.858   1.494   9.368
 1313SOL     OW 5577   1.210   0.970   9.349
 1313SOL    HW1 5578   1.143   1.034   9.309
 1313SOL    HW2 5579   1.277   0.944   9.280
 1314SOL     OW 5580   1.323   0.052   9.356
 1314SOL    HW1 5581   1.363  -0.038   9.374
 1314SOL    HW2 5582   1.224   0.048   9.367
 1315SOL     OW 5583   0.136   1.042  -0.003
 1315SOL    HW1 5584   0.218   0.987  -0.013
 1315SOL    HW2 5585   0.093   1.023   0.085
 1316SOL     OW 5586   0.263   2.573   0.061
 1316SOL    HW1 5587   0.233   2.515   0.137
 1316SOL    HW2 5588   0.257   2.521  -0.025
 1317SOL     OW 5589   0.193   2.062   0.990
 1317SOL    HW1 5590   0.223   2.059   1.085
 1317SOL    HW2 5591   0.161   1.971   0.962
 1318SOL     OW 5592   4.740   2.274   0.560
 1318SOL    HW1 5593   4.654   2.298   0.513
 1318SOL    HW2 5594   4.791   2.210   0.503
 1319SOL     OW 5595   0.571   3.152   1.213
 1319SOL    HW1 5596   0.480   3.159   1.173
 1319SOL    HW2 5597   0.592   3.236   1.263
 1320SOL     OW 5598   1.577   3.379   0.720
 1320SOL    HW1 5599   1.531   3.339   0.799
 1320SOL    HW2 5600   1.509   3.398   0.648
 1321SOL     OW 5601   1.145   2.588   0.677
 1321SOL    HW1 5602   1.197   2.672   0.660
 1321SOL    HW2 5603   1.096   2.597   0.764
 1322SOL     OW 5604   1.856   2.422   0.181
 1322SOL    HW1 5605   1.880   2.345   0.121
 1322SOL    HW2 5606   1.773   2.400   0.232
 1323SOL     OW 5607   0.733   2.988   1.060
 1323SOL    HW1 5608   0.670   3.020   1.130
 1323SOL    HW2 5609   0.778   3.066   1.017
 1324SOL     OW 5610   0.882   2.601   1.718
 1324SOL    HW1 5611   0.818   2.672   1.746
 1324SOL    HW2 5612   0.946   2.639   1.650
 1325SOL     OW 5613   0.695   2.811   0.670
 1325SOL    HW1 5614   0.766   2.821   0.740
 1325SOL    HW2 5615   0.621   2.875   0.689
 1326SOL     OW 5616   0.335   3.242   1.087
 1326SOL    HW1 5617   0.249   3.204   1.053
 1326SOL    HW2 5618   0.378   3.296   1.014
 1327SOL     OW 5619   1.459   3.381   1.375
 1327SOL    HW1 5620   1.510   3.467   1.378
 1327SOL    HW2 5621   1.379   3.388   1.434
 1328SOL     OW 5622   0.469   2.231   1.452
 1328SOL    HW1 5623   0.539   2.165   1.479
 1328SOL    HW2 5624   0.379   2.198   1.480
 1329SOL     OW 5625   1.572   2.326   0.750
 1329SOL    HW1 5626   1.493   2.328   0.688
 1329SOL    HW2 5627   1.556   2.389   0.826
 1330SOL     OW 5628   0.196   3.616   0.442
 1330SOL    HW1 5629   0.221   3.678   0.517
 1330SOL    HW2 5630   0.267   3.617   0.372
 1331SOL     OW 5631   1.093   3.217   1.683
 1331SOL    HW1 5632   1.123   3.226   1.777
 1331SOL    HW2 5633   1.055   3.125   1.668
 1332SOL     OW 5634   0.314   3.366   0.498
 1332SOL    HW1 5635   0.257   3.448   0.491
 1332SOL    HW2 5636   0.281   3.308   0.572
 1333SOL     OW 5637   0.283   2.983   0.879
 1333SOL    HW1 5638   0.302   2.888   0.906
 1333SOL    HW2 5639   0.212   3.021   0.938
 1334SOL     OW 5640   0.607   3.609   1.511
 1334SOL    HW1 5641   0.513   3.615   1.543
 1334SOL    HW2 5642   0.637   3.699   1.479
 1335SOL     OW 5643   0.560   2.861   0.229
 1335SOL    HW1 5644   0.563   2.931   0.158
 1335SOL    HW2 5645   0.625   2.884   0.301
 1336SOL     OW 5646   1.590   2.012   1.407
 1336SOL    HW1 5647   1.662   2.080   1.393
 1336SOL    HW2 5648   1.528   2.044   1.479
 1337SOL     OW 5649   0.130   2.517   0.509
 1337SOL    HW1 5650   0.075   2.440   0.539
 1337SOL    HW2 5651   0.138   2.584   0.583
 1338SOL     OW 5652   1.890   3.622   0.319
 1338SOL    HW1 5653   1.964   3.609   0.386
 1338SOL    HW2 5654   1.904   3.709   0.272
 1339SOL     OW 5655   4.722   3.448   0.057
 1339SOL    HW1 5656   4.734   3.351   0.075
 1339SOL    HW2 5657   4.691   3.494   0.141
 1340SOL     OW 5658   1.711   2.785   0.688
 1340SOL    HW1 5659   1.801   2.742   0.690
 1340SOL    HW2 5660   1.698   2.833   0.601
 1341SOL     OW 5661   1.693   2.935   0.460
 1341SOL    HW1 5662   1.774   2.927   0.402
 1341SOL    HW2 5663   1.697   3.019   0.512
 1342SOL     OW 5664   0.187   2.668   1.548
 1342SOL    HW1 5665   0.284   2.673   1.571
 1342SOL    HW2 5666   0.140   2.748   1.585
 1343SOL     OW 5667   0.632   3.229   0.749
 1343SOL    HW1 5668   0.591   3.137   0.745
 1343SOL    HW2 5669   0.612   3.277   0.664
 1344SOL     OW 5670   1.253   3.073   1.421
 1344SOL    HW1 5671   1.270   3.004   1.351
 1344SOL    HW2 5672   1.326   3.071   1.489
 1345SOL     OW 5673   0.829   1.906   0.521
 1345SOL    HW1 5674   0.875   1.991   0.496
 1345SOL    HW2 5675   0.730   1.921   0.523
 1346SOL     OW 5676   0.254   2.850   1.268
 1346SOL    HW1 5677   0.331   2.786   1.259
 1346SOL    HW2 5678   0.172   2.809   1.230
 1347SOL     OW 5679   1.477   2.883   0.299
 1347SOL    HW1 5680   1.431   2.797   0.322
 1347SOL    HW2 5681   1.553   2.898   0.362
 1348SOL     OW 5682   1.320   3.728   1.596
 1348SOL    HW1 5683   1.261   3.789   1.543
 1348SOL    HW2 5684   1.293   3.633   1.579
 1349SOL     OW 5685   0.357   2.126   1.871
 1349SOL    HW1 5686   0.391   2.202   1.926
 1349SOL    HW2 5687   0.267   2.149   1.834
 1350SOL     OW 5688   1.479   3.248   0.941
 1350SOL    HW1 5689   1.414   3.286   1.007
 1350SOL    HW2 5690   1.457   3.152   0.925
 1351SOL     OW 5691   1.665   3.632   0.622
 1351SOL    HW1 5692   1.644   3.612   0.526
 1351SOL    HW2 5693   1.633   3.557   0.680
 1352SOL     OW 5694   0.574   2.585   0.270
 1352SOL    HW1 5695   0.581   2.684   0.259
 1352SOL    HW2 5696   0.511   2.564   0.345
 1353SOL     OW 5697   1.286   2.265   0.947
 1353SOL    HW1 5698   1.196   2.222   0.942
 1353SOL    HW2 5699   1.347   2.209   1.003
 1354SOL     OW 5700   1.621   3.582   0.345
 1354SOL    HW1 5701   1.721   3.582   0.338
 1354SOL    HW2 5702   1.582   3.547   0.261
 1355SOL     OW 5703   0.764   2.460   1.442
 1355SOL    HW1 5704   0.733   2.423   1.529
 1355SOL    HW2 5705   0.744   2.394   1.369
 1356SOL     OW 5706   1.364   2.336   1.656
 1356SOL    HW1 5707   1.346   2.377   1.745
 1356SOL    HW2 5708   1.372   2.236   1.667
 1357SOL     OW 5709   1.043   2.723   1.528
 1357SOL    HW1 5710   1.066   2.641   1.476
 1357SOL    HW2 5711   0.992   2.786   1.469
 1358SOL     OW 5712   1.022   2.273   1.193
 1358SOL    HW1 5713   0.925   2.272   1.218
 1358SOL    HW2 5714   1.035   2.224   1.108
 1359SOL     OW 5715   1.060   2.555   0.417
 1359SOL    HW1 5716   1.086   2.562   0.513
 1359SOL    HW2 5717   0.967   2.518   0.410
 1360SOL     OW 5718   0.165   2.688   0.718
 1360SOL    HW1 5719   0.254   2.703   0.763
 1360SOL    HW2 5720   0.092   2.699   0.785
 1361SOL     OW 5721   0.115   3.760   1.602
 1361SOL    HW1 5722   0.096   3.715   1.689
 1361SOL    HW2 5723   0.028   3.779   1.555
 1362SOL     OW 5724   0.844   2.229   0.229
 1362SOL    HW1 5725   0.832   2.300   0.159
 1362SOL    HW2 5726   0.858   2.141   0.184
 1363SOL     OW 5727   1.427   3.054   0.638
 1363SOL    HW1 5728   1.521   3.084   0.625
 1363SOL    HW2 5729   1.365   3.116   0.589
 1364SOL     OW 5730   0.605   2.010   0.950
 1364SOL    HW1 5731   0.596   2.028   1.048
 1364SOL    HW2 5732   0.617   2.096   0.901
 1365SOL     OW 5733   0.998   3.328   0.499
 1365SOL    HW1 5734   0.982   3.405   0.437
 1365SOL    HW2 5735   0.965   3.351   0.591
 1366SOL     OW 5736   0.417   3.732   0.835
 1366SOL    HW1 5737   0.482   3.657   0.851
 1366SOL    HW2 5738   0.456   3.817   0.871
 1367SOL     OW 5739   1.791   2.905   0.928
 1367SOL    HW1 5740   1.746   2.886   0.841
 1367SOL    HW2 5741   1.721   2.924   0.997
 1368SOL     OW 5742   1.228   3.416   1.513
 1368SOL    HW1 5743   1.197   3.339   1.569
 1368SOL    HW2 5744   1.151   3.453   1.462
 1369SOL     OW 5745   0.302   2.774   0.267
 1369SOL    HW1 5746   0.393   2.811   0.254
 1369SOL    HW2 5747   0.284   2.705   0.197
 1370SOL     OW 5748   1.492   2.631   0.728
 1370SOL    HW1 5749   1.489   2.590   0.819
 1370SOL    HW2 5750   1.575   2.686   0.719
 1371SOL     OW 5751   0.476   3.202   1.758
 1371SOL    HW1 5752   0.465   3.211   1.659
 1371SOL    HW2 5753   0.393   3.161   1.797
 1372SOL     OW 5754   1.077   3.653   0.166
 1372SOL    HW1 5755   1.023   3.618   0.242
 1372SOL    HW2 5756   1.137   3.580   0.132
 1373SOL     OW 5757   0.212   2.131   1.479
 1373SOL    HW1 5758   0.133   2.188   1.454
 1373SOL    HW2 5759   0.183   2.058   1.540
 1374SOL     OW 5760   1.611   3.220   0.086
 1374SOL    HW1 5761   1.595   3.318   0.103
 1374SOL    HW2 5762   1.525   3.177   0.060
 1375SOL     OW 5763   0.415   3.627   0.279
 1375SOL    HW1 5764   0.484   3.659   0.344
 1375SOL    HW2 5765   0.440   3.536   0.246
 1376SOL     OW 5766   1.379   1.964   0.462
 1376SOL    HW1 5767   1.367   1.946   0.364
 1376SOL    HW2 5768   1.475   1.951   0.486
 1377SOL     OW 5769   0.224   3.637   1.210
 1377SOL    HW1 5770   0.274   3.559   1.247
 1377SOL    HW2 5771   0.213   3.627   1.111
 1378SOL     OW 5772   0.911   3.540   0.933
 1378SOL    HW1 5773   0.930   3.472   1.004
 1378SOL    HW2 5774   0.889   3.494   0.847
 1379SOL     OW 5775   0.406   2.507   0.467
 1379SOL    HW1 5776   0.415   2.414   0.503
 1379SOL    HW2 5777   0.310   2.534   0.470
 1380SOL     OW 5778   1.351   2.070   1.707
 1380SOL    HW1 5779   1.328   2.041   1.800
 1380SOL    HW2 5780   1.334   1.995   1.643
 1381SOL     OW 5781   0.644   1.916   0.073
 1381SOL    HW1 5782   0.738   1.947   0.069
 1381SOL    HW2 5783   0.610   1.899  -0.020
 1382SOL     OW 5784   0.763   2.105   1.724
 1382SOL    HW1 5785   0.856   2.074   1.745
 1382SOL    HW2 5786   0.698   2.059   1.784
 1383SOL     OW 5787   0.876   3.352   1.194
 1383SOL    HW1 5788   0.839   3.309   1.111
 1383SOL    HW2 5789   0.918   3.282   1.251
 1384SOL     OW 5790   1.415   2.439   1.406
 1384SOL    HW1 5791   1.401   2.407   1.499
 1384SOL    HW2 5792   1.392   2.536   1.400
 1385SOL     OW 5793   0.821   3.227   0.953
 1385SOL    HW1 5794   0.912   3.227   0.911
 1385SOL    HW2 5795   0.751   3.224   0.882
 1386SOL     OW 5796   0.931   2.376   0.887
 1386SOL    HW1 5797   0.898   2.369   0.792
 1386SOL    HW2 5798   0.965   2.287   0.917
 1387SOL     OW 5799   0.557   1.960   0.499
 1387SOL    HW1 5800   0.479   1.976   0.559
 1387SOL    HW2 5801   0.545   2.012   0.414
 1388SOL     OW 5802   1.373   3.125   9.533
 1388SOL    HW1 5803   1.384   3.026   9.543
 1388SOL    HW2 5804   1.283   3.152   9.566
 1389SOL     OW 5805   0.340   1.866   0.166
 1389SOL    HW1 5806   0.391   1.944   0.201
 1389SOL    HW2 5807   0.370   1.783   0.213
 1390SOL     OW 5808   0.955   2.139   0.462
 1390SOL    HW1 5809   0.919   2.174   0.375
 1390SOL    HW2 5810   1.054   2.152   0.465
 1391SOL     OW 5811   1.023   2.495   1.366
 1391SOL    HW1 5812   0.932   2.487   1.406
 1391SOL    HW2 5813   1.040   2.416   1.307
 1392SOL     OW 5814   1.207   3.457   0.782
 1392SOL    HW1 5815   1.226   3.520   0.707
 1392SOL    HW2 5816   1.230   3.500   0.869
 1393SOL     OW 5817   0.492   2.994   0.698
 1393SOL    HW1 5818   0.425   2.987   0.771
 1393SOL    HW2 5819   0.445   2.996   0.610
 1394SOL     OW 5820   1.253   3.662   0.581
 1394SOL    HW1 5821   1.289   3.735   0.523
 1394SOL    HW2 5822   1.170   3.694   0.626
 1395SOL     OW 5823   1.076   2.478   0.036
 1395SOL    HW1 5824   0.977   2.471   0.043
 1395SOL    HW2 5825   1.119   2.431   0.113
 1396SOL     OW 5826   0.156   2.534   1.318
 1396SOL    HW1 5827   0.245   2.489   1.304
 1396SOL    HW2 5828   0.157   2.581   1.406
 1397SOL     OW 5829   0.571   2.066   1.214
 1397SOL    HW1 5830   0.611   2.043   1.303
 1397SOL    HW2 5831   0.472   2.059   1.220
 1398SOL     OW 5832   0.855   2.331   0.633
 1398SOL    HW1 5833   0.813   2.396   0.570
 1398SOL    HW2 5834   0.890   2.252   0.583
 1399SOL     OW 5835   1.013   1.915   0.733
 1399SOL    HW1 5836   0.946   1.916   0.659
 1399SOL    HW2 5837   0.991   1.841   0.797
 1400SOL     OW 5838   1.422   2.974   0.905
 1400SOL    HW1 5839   1.368   2.892   0.923
 1400SOL    HW2 5840   1.417   2.997   0.807
 1401SOL     OW 5841   1.469   2.479   0.977
 1401SOL    HW1 5842   1.395   2.411   0.971
 1401SOL    HW2 5843   1.525   2.460   1.058
 1402SOL     OW 5844   1.849   2.642   0.352
 1402SOL    HW1 5845   1.884   2.611   0.441
 1402SOL    HW2 5846   1.846   2.564   0.289
 1403SOL     OW 5847   0.471   3.374   0.185
 1403SOL    HW1 5848   0.433   3.320   0.260
 1403SOL    HW2 5849   0.431   3.344   0.098
 1404SOL     OW 5850   1.702   3.146   0.627
 1404SOL    HW1 5851   1.798   3.132   0.653
 1404SOL    HW2 5852   1.672   3.236   0.659
 1405SOL     OW 5853   1.375   2.350   0.057
 1405SOL    HW1 5854   1.310   2.347   0.133
 1405SOL    HW2 5855   1.446   2.281   0.071
 1406SOL     OW 5856   0.504   2.068   0.255
 1406SOL    HW1 5857   0.565   2.027   0.188
 1406SOL    HW2 5858   0.494   2.166   0.235
 1407SOL     OW 5859   1.750   3.110   1.534
 1407SOL    HW1 5860   1.841   3.070   1.517
 1407SOL    HW2 5861   1.761   3.199   1.577
 1408SOL     OW 5862   0.996   3.153   1.342
 1408SOL    HW1 5863   0.922   3.160   1.409
 1408SOL    HW2 5864   1.082   3.136   1.390
 1409SOL     OW 5865   1.647   3.553   1.645
 1409SOL    HW1 5866   1.622   3.582   1.553
 1409SOL    HW2 5867   1.709   3.475   1.639
 1410SOL     OW 5868   1.144   3.117   1.110
 1410SOL    HW1 5869   1.074   3.129   1.180
 1410SOL    HW2 5870   1.110   3.152   1.023
 1411SOL     OW 5871   1.601   2.957   1.115
 1411SOL    HW1 5872   1.598   3.032   1.181
 1411SOL    HW2 5873   1.526   2.968   1.049
 1412SOL     OW 5874   0.911   1.943   1.338
 1412SOL    HW1 5875   0.939   1.928   1.243
 1412SOL    HW2 5876   0.982   1.994   1.386
 1413SOL     OW 5877   0.999   2.952   1.700
 1413SOL    HW1 5878   0.901   2.941   1.717
 1413SOL    HW2 5879   1.032   2.874   1.646
 1414SOL     OW 5880   0.748   2.911   0.419
 1414SOL    HW1 5881   0.734   2.871   0.509
 1414SOL    HW2 5882   0.822   2.861   0.372
 1415SOL     OW 5883   0.466   2.671   1.260
 1415SOL    HW1 5884   0.517   2.692   1.344
 1415SOL    HW2 5885   0.443   2.574   1.259
 1416SOL     OW 5886   1.276   2.230   1.294
 1416SOL    HW1 5887   1.322   2.309   1.333
 1416SOL    HW2 5888   1.187   2.257   1.257
 1417SOL     OW 5889   0.005   3.396   1.316
 1417SOL    HW1 5890  -0.057   3.431   1.387
 1417SOL    HW2 5891   0.098   3.424   1.337
 1418SOL     OW 5892   0.327   3.000   0.462
 1418SOL    HW1 5893   0.300   3.067   0.394
 1418SOL    HW2 5894   0.315   2.908   0.425
 1419SOL     OW 5895   0.552   2.347   0.843
 1419SOL    HW1 5896   0.560   2.418   0.774
 1419SOL    HW2 5897   0.606   2.372   0.924
 1420SOL     OW 5898   1.261   3.226   0.492
 1420SOL    HW1 5899   1.317   3.309   0.493
 1420SOL    HW2 5900   1.165   3.252   0.502
 1421SOL     OW 5901   1.317   3.327   1.145
 1421SOL    HW1 5902   1.363   3.340   1.233
 1421SOL    HW2 5903   1.257   3.247   1.150
 1422SOL     OW 5904   1.502   2.502   0.474
 1422SOL    HW1 5905   1.498   2.540   0.566
 1422SOL    HW2 5906   1.440   2.553   0.414
 1423SOL     OW 5907   0.352   3.411   1.296
 1423SOL    HW1 5908   0.334   3.344   1.224
 1423SOL    HW2 5909   0.450   3.424   1.306
 1424SOL     OW 5910   0.467   2.519   1.657
 1424SOL    HW1 5911   0.505   2.584   1.592
 1424SOL    HW2 5912   0.537   2.452   1.681
 1425SOL     OW 5913   1.671   2.669   1.698
 1425SOL    HW1 5914   1.573   2.684   1.683
 1425SOL    HW2 5915   1.723   2.710   1.624
 1426SOL     OW 5916   1.016   2.026   1.787
 1426SOL    HW1 5917   1.060   2.103   1.740
 1426SOL    HW2 5918   1.085   1.956   1.807
 1427SOL     OW 5919   0.519   1.924   1.791
 1427SOL    HW1 5920   0.462   1.853   1.749
 1427SOL    HW2 5921   0.463   2.004   1.812
 1428SOL     OW 5922   0.618   2.732   1.043
 1428SOL    HW1 5923   0.661   2.822   1.048
 1428SOL    HW2 5924   0.566   2.715   1.126
 1429SOL     OW 5925   1.304   2.720   0.988
 1429SOL    HW1 5926   1.211   2.692   0.964
 1429SOL    HW2 5927   1.363   2.640   0.990
 1430SOL     OW 5928   1.187   2.364   0.262
 1430SOL    HW1 5929   1.207   2.288   0.324
 1430SOL    HW2 5930   1.145   2.439   0.314
 1431SOL     OW 5931   0.298   2.026   1.241
 1431SOL    HW1 5932   0.270   2.069   1.327
 1431SOL    HW2 5933   0.269   1.930   1.241
 1432SOL     OW 5934   0.030   3.123   1.277
 1432SOL    HW1 5935   0.097   3.092   1.345
 1432SOL    HW2 5936   0.008   3.219   1.293
 1433SOL     OW 5937   0.710   2.467   1.031
 1433SOL    HW1 5938   0.793   2.453   0.978
 1433SOL    HW2 5939   0.686   2.564   1.032
 1434SOL     OW 5940   1.688   2.889   1.865
 1434SOL    HW1 5941   1.682   2.816   1.796
 1434SOL    HW2 5942   1.597   2.907   1.903
 1435SOL     OW 5943   0.302   1.966   0.632
 1435SOL    HW1 5944   0.262   2.049   0.673
 1435SOL    HW2 5945   0.345   1.911   0.703
 1436SOL     OW 5946   1.639   2.325   0.317
 1436SOL    HW1 5947   1.675   2.250   0.374
 1436SOL    HW2 5948   1.588   2.388   0.375
 1437SOL     OW 5949   1.042   2.620   0.940
 1437SOL    HW1 5950   1.021   2.649   1.033
 1437SOL    HW2 5951   1.005   2.528   0.925
 1438SOL     OW 5952   0.977   3.472   1.666
 1438SOL    HW1 5953   0.977   3.497   1.570
 1438SOL    HW2 5954   0.992   3.374   1.675
 1439SOL     OW 5955   1.849   3.364   1.605
 1439SOL    HW1 5956   1.880   3.395   1.515
 1439SOL    HW2 5957   1.924   3.374   1.671
 1440SOL     OW 5958   0.387   2.776   1.750
 1440SOL    HW1 5959   0.472   2.829   1.751
 1440SOL    HW2 5960   0.408   2.679   1.761
 1441SOL     OW 5961   1.578   2.170   0.099
 1441SOL    HW1 5962   1.592   2.075   0.129
 1441SOL    HW2 5963   1.598   2.232   0.174
 1442SOL     OW 5964   1.325   2.622   0.043
 1442SOL    HW1 5965   1.362   2.529   0.037
 1442SOL    HW2 5966   1.227   2.620   0.025
 1443SOL     OW 5967   1.074   3.227   0.861
 1443SOL    HW1 5968   1.092   3.145   0.806
 1443SOL    HW2 5969   1.127   3.304   0.825
 1444SOL     OW 5970   0.364   2.720   0.921
 1444SOL    HW1 5971   0.461   2.724   0.944
 1444SOL    HW2 5972   0.318   2.655   0.981
 1445SOL     OW 5973   0.339   2.296   1.016
 1445SOL    HW1 5974   0.300   2.206   0.996
 1445SOL    HW2 5975   0.408   2.318   0.946
 1446SOL     OW 5976   1.091   2.262   1.664
 1446SOL    HW1 5977   1.044   2.318   1.733
 1446SOL    HW2 5978   1.183   2.298   1.649
 1447SOL     OW 5979   1.114   2.076   1.457
 1447SOL    HW1 5980   1.092   2.139   1.532
 1447SOL    HW2 5981   1.182   2.118   1.397
 1448SOL     OW 5982   4.728   3.195   0.171
 1448SOL    HW1 5983   4.645   3.197   0.227
 1448SOL    HW2 5984   4.742   3.103   0.135
 1449SOL     OW 5985   0.181   3.645   0.939
 1449SOL    HW1 5986   0.159   3.558   0.897
 1449SOL    HW2 5987   0.266   3.681   0.900
 1450SOL     OW 5988   0.475   3.401   0.903
 1450SOL    HW1 5989   0.533   3.475   0.937
 1450SOL    HW2 5990   0.530   3.336   0.852
 1451SOL     OW 5991   0.980   2.698   1.187
 1451SOL    HW1 5992   0.999   2.623   1.250
 1451SOL    HW2 5993   0.939   2.775   1.237
 1452SOL     OW 5994   0.087   2.359   1.122
 1452SOL    HW1 5995   0.175   2.335   1.082
 1452SOL    HW2 5996   0.099   2.430   1.192
 1453SOL     OW 5997   0.210   2.451   1.721
 1453SOL    HW1 5998   0.308   2.454   1.703
 1453SOL    HW2 5999   0.162   2.511   1.657
 1454SOL     OW 6000   1.422   2.773   1.634
 1454SOL    HW1 6001   1.435   2.872   1.633
 1454SOL    HW2 6002   1.396   2.742   1.543
 1455SOL     OW 6003   0.804   2.457   0.384
 1455SOL    HW1 6004   0.810   2.370   0.335
 1455SOL    HW2 6005   0.730   2.513   0.345
 1456SOL     OW 6006   1.626   2.422   1.227
 1456SOL    HW1 6007   1.550   2.428   1.291
 1456SOL    HW2 6008   1.676   2.336   1.241
 1457SOL     OW 6009   0.227   3.399   1.731
 1457SOL    HW1 6010   0.217   3.445   1.819
 1457SOL    HW2 6011   0.239   3.301   1.746
 1458SOL     OW 6012   0.747   2.285   1.228
 1458SOL    HW1 6013   0.680   2.211   1.224
 1458SOL    HW2 6014   0.724   2.354   1.159
 1459SOL     OW 6015   0.995   3.518   1.394
 1459SOL    HW1 6016   0.954   3.465   1.320
 1459SOL    HW2 6017   0.980   3.615   1.378
 1460SOL     OW 6018   0.448   2.332   0.207
 1460SOL    HW1 6019   0.507   2.408   0.233
 1460SOL    HW2 6020   0.354   2.353   0.232
 1461SOL     OW 6021   0.208   3.027   1.465
 1461SOL    HW1 6022   0.179   2.981   1.549
 1461SOL    HW2 6023   0.234   2.959   1.396
 1462SOL     OW 6024   1.277   2.897   1.199
 1462SOL    HW1 6025   1.285   2.829   1.127
 1462SOL    HW2 6026   1.230   2.977   1.165
 1463SOL     OW 6027   1.327   2.653   0.320
 1463SOL    HW1 6028   1.234   2.641   0.355
 1463SOL    HW2 6029   1.326   2.644   0.221
 1464SOL     OW 6030   1.779   3.580   1.151
 1464SOL    HW1 6031   1.840   3.610   1.077
 1464SOL    HW2 6032   1.749   3.486   1.133
 1465SOL     OW 6033   1.276   3.568   1.027
 1465SOL    HW1 6034   1.369   3.606   1.018
 1465SOL    HW2 6035   1.281   3.481   1.076
 1466SOL     OW 6036   0.089   3.132   1.009
 1466SOL    HW1 6037   0.064   3.117   1.105
 1466SOL    HW2 6038   0.011   3.170   0.960
 1467SOL     OW 6039   0.732   3.546   1.753
 1467SOL    HW1 6040   0.681   3.573   1.671
 1467SOL    HW2 6041   0.828   3.532   1.729
 1468SOL     OW 6042   0.898   2.007   0.074
 1468SOL    HW1 6043   0.922   2.064  -0.005
 1468SOL    HW2 6044   0.971   1.941   0.091
 1469SOL     OW 6045   1.767   2.112   0.442
 1469SOL    HW1 6046   1.826   2.078   0.368
 1469SOL    HW2 6047   1.716   2.035   0.481
 1470SOL     OW 6048   1.417   3.456   0.506
 1470SOL    HW1 6049   1.482   3.492   0.438
 1470SOL    HW2 6050   1.354   3.529   0.532
 1471SOL     OW 6051   0.090   3.634   1.850
 1471SOL    HW1 6052   0.067   3.550   1.899
 1471SOL    HW2 6053   0.158   3.686   1.902
 1472SOL     OW 6054   1.301   2.811   0.652
 1472SOL    HW1 6055   1.371   2.744   0.677
 1472SOL    HW2 6056   1.344   2.898   0.629
 1473SOL     OW 6057   0.771   3.159   1.490
 1473SOL    HW1 6058   0.771   3.187   1.586
 1473SOL    HW2 6059   0.676   3.143   1.460
 1474SOL     OW 6060   0.709   3.519   0.176
 1474SOL    HW1 6061   0.689   3.612   0.144
 1474SOL    HW2 6062   0.625   3.465   0.175
 1475SOL     OW 6063   1.610   3.616   1.377
 1475SOL    HW1 6064   1.668   3.607   1.296
 1475SOL    HW2 6065   1.591   3.713   1.394
 1476SOL     OW 6066   1.890   2.046   0.908
 1476SOL    HW1 6067   1.904   1.948   0.920
 1476SOL    HW2 6068   1.792   2.066   0.912
 1477SOL     OW 6069   0.195   2.190   0.741
 1477SOL    HW1 6070   0.112   2.228   0.699
 1477SOL    HW2 6071   0.173   2.159   0.834
 1478SOL     OW 6072   1.245   3.461   0.054
 1478SOL    HW1 6073   1.210   3.372   0.083
 1478SOL    HW2 6074   1.229   3.472  -0.044
 1479SOL     OW 6075   0.890   2.888   1.371
 1479SOL    HW1 6076   0.925   2.979   1.346
 1479SOL    HW2 6077   0.807   2.899   1.426
 1480SOL     OW 6078   0.938   2.771   0.288
 1480SOL    HW1 6079   0.996   2.807   0.215
 1480SOL    HW2 6080   0.984   2.694   0.332
 1481SOL     OW 6081   1.516   3.488   0.108
 1481SOL    HW1 6082   1.417   3.479   0.099
 1481SOL    HW2 6083   1.553   3.534   0.027
 1482SOL     OW 6084   0.409   3.213   1.495
 1482SOL    HW1 6085   0.382   3.293   1.440
 1482SOL    HW2 6086   0.341   3.141   1.485
 1483SOL     OW 6087   1.609   3.163   1.300
 1483SOL    HW1 6088   1.666   3.139   1.378
 1483SOL    HW2 6089   1.545   3.235   1.326
 1484SOL     OW 6090   1.094   2.984   0.742
 1484SOL    HW1 6091   1.015   2.934   0.779
 1484SOL    HW2 6092   1.159   2.918   0.703
 1485SOL     OW 6093   1.044   2.119   0.945
 1485SOL    HW1 6094   1.039   2.084   0.852
 1485SOL    HW2 6095   1.034   2.044   1.010
 1486SOL     OW 6096   0.592   3.359   0.518
 1486SOL    HW1 6097   0.637   3.303   0.449
 1486SOL    HW2 6098   0.495   3.365   0.499
 1487SOL     OW 6099   0.239   3.203   0.293
 1487SOL    HW1 6100   0.144   3.203   0.263
 1487SOL    HW2 6101   0.250   3.267   0.369
 1488SOL     OW 6102   0.147   2.892   1.709
 1488SOL    HW1 6103   0.079   2.862   1.776
 1488SOL    HW2 6104   0.236   2.853   1.734
 1489SOL     OW 6105   0.683   2.026   1.471
 1489SOL    HW1 6106   0.765   1.995   1.423
 1489SOL    HW2 6107   0.709   2.060   1.561
 1490SOL     OW 6108   0.047   2.231   0.092
 1490SOL    HW1 6109   0.064   2.137   0.121
 1490SOL    HW2 6110   0.065   2.239  -0.006
 1491SOL     OW 6111   1.394   2.711   1.369
 1491SOL    HW1 6112   1.335   2.774   1.319
 1491SOL    HW2 6113   1.488   2.722   1.337
 1492SOL     OW 6114   0.093   1.981   0.190
 1492SOL    HW1 6115   0.101   2.020   0.281
 1492SOL    HW2 6116   0.172   1.922   0.171
 1493SOL     OW 6117   1.135   3.220   0.112
 1493SOL    HW1 6118   1.037   3.236   0.124
 1493SOL    HW2 6119   1.167   3.155   0.181
 1494SOL     OW 6120   0.611   2.689   1.489
 1494SOL    HW1 6121   0.639   2.749   1.564
 1494SOL    HW2 6122   0.683   2.621   1.472
 1495SOL     OW 6123   1.534   3.652   1.009
 1495SOL    HW1 6124   1.538   3.748   0.982
 1495SOL    HW2 6125   1.615   3.628   1.061
 1496SOL     OW 6126   0.701   2.376   1.694
 1496SOL    HW1 6127   0.769   2.440   1.728
 1496SOL    HW2 6128   0.730   2.282   1.714
 1497SOL     OW 6129   1.475   3.045   1.605
 1497SOL    HW1 6130   1.445   3.088   1.690
 1497SOL    HW2 6131   1.569   3.073   1.585
 1498SOL     OW 6132   0.357   3.627   1.624
 1498SOL    HW1 6133   0.276   3.682   1.601
 1498SOL    HW2 6134   0.328   3.536   1.654
 1499SOL     OW 6135   1.648   2.731   1.261
 1499SOL    HW1 6136   1.651   2.646   1.207
 1499SOL    HW2 6137   1.632   2.808   1.199
 1500SOL     OW 6138   1.224   2.188   0.471
 1500SOL    HW1 6139   1.281   2.106   0.469
 1500SOL    HW2 6140   1.252   2.247   0.547
 1501SOL     OW 6141   0.588   2.553   0.669
 1501SOL    HW1 6142   0.632   2.643   0.673
 1501SOL    HW2 6143   0.521   2.552   0.595
 1502SOL     OW 6144   1.825   2.382   1.591
 1502SOL    HW1 6145   1.809   2.321   1.513
 1502SOL    HW2 6146   1.740   2.428   1.616
 1503SOL     OW 6147   1.769   2.818   1.492
 1503SOL    HW1 6148   1.735   2.910   1.509
 1503SOL    HW2 6149   1.729   2.784   1.407
 1504SOL     OW 6150   0.864   3.288   0.151
 1504SOL    HW1 6151   0.832   3.238   0.231
 1504SOL    HW2 6152   0.821   3.379   0.150
 1505SOL     OW 6153   0.646   3.623   0.945
 1505SOL    HW1 6154   0.640   3.721   0.961
 1505SOL    HW2 6155   0.742   3.595   0.948
 1506SOL     OW 6156   0.887   2.845   0.868
 1506SOL    HW1 6157   0.936   2.763   0.897
 1506SOL    HW2 6158   0.838   2.885   0.945
 1507SOL     OW 6159   1.118   2.866   0.108
 1507SOL    HW1 6160   1.145   2.879   0.013
 1507SOL    HW2 6161   1.170   2.930   0.166
 1508SOL     OW 6162   1.819   3.420   0.854
 1508SOL    HW1 6163   1.740   3.412   0.793
 1508SOL    HW2 6164   1.802   3.368   0.938
 1509SOL     OW 6165   0.218   3.136   1.817
 1509SOL    HW1 6166   0.192   3.055   1.764
 1509SOL    HW2 6167   0.165   3.138   1.902
 1510SOL     OW 6168   0.233   3.163   0.675
 1510SOL    HW1 6169   0.241   3.106   0.757
 1510SOL    HW2 6170   0.243   3.105   0.594
 1511SOL     OW 6171   0.739   3.266   1.743
 1511SOL    HW1 6172   0.650   3.221   1.755
 1511SOL    HW2 6173   0.727   3.365   1.748
 1512SOL     OW 6174   0.415   2.266   0.594
 1512SOL    HW1 6175   0.494   2.269   0.655
 1512SOL    HW2 6176   0.332   2.247   0.647
 1513SOL     OW 6177   1.699   3.326   1.089
 1513SOL    HW1 6178   1.620   3.305   1.030
 1513SOL    HW2 6179   1.697   3.265   1.169
 1514SOL     OW 6180   0.394   2.410   1.262
 1514SOL    HW1 6181   0.428   2.348   1.333
 1514SOL    HW2 6182   0.385   2.360   1.176
 1515SOL     OW 6183   0.824   3.432   0.699
 1515SOL    HW1 6184   0.780   3.489   0.629
 1515SOL    HW2 6185   0.766   3.354   0.720
 1516SOL     OW 6186   1.444   2.115   1.110
 1516SOL    HW1 6187   1.458   2.016   1.116
 1516SOL    HW2 6188   1.394   2.147   1.191
 1517SOL     OW 6189   1.018   1.884   1.088
 1517SOL    HW1 6190   0.965   1.819   1.033
 1517SOL    HW2 6191   1.112   1.852   1.096
 1518SOL     OW 6192   0.778   3.183   0.390
 1518SOL    HW1 6193   0.766   3.085   0.404
 1518SOL    HW2 6194   0.860   3.215   0.437
 1519SOL     OW 6195   0.626   3.414   1.316
 1519SOL    HW1 6196   0.629   3.478   1.392
 1519SOL    HW2 6197   0.718   3.405   1.277
 1520SOL     OW 6198   1.330   1.911   0.202
 1520SOL    HW1 6199   1.386   1.888   0.122
 1520SOL    HW2 6200   1.235   1.887   0.184
 1521SOL     OW 6201   1.291   2.349   0.684
 1521SOL    HW1 6202   1.241   2.435   0.674
 1521SOL    HW2 6203   1.286   2.317   0.778
 1522SOL     OW 6204   1.623   2.101   0.902
 1522SOL    HW1 6205   1.566   2.117   0.983
 1522SOL    HW2 6206   1.606   2.172   0.834
 1523SOL     OW 6207   0.052   2.829   0.365
 1523SOL    HW1 6208   0.141   2.807   0.326
 1523SOL    HW2 6209   0.050   2.803   0.461
 1524SOL     OW 6210   0.909   3.556   0.363
 1524SOL    HW1 6211   0.832   3.539   0.301
 1524SOL    HW2 6212   0.885   3.630   0.426
 1525SOL     OW 6213   0.199   2.577   1.969
 1525SOL    HW1 6214   0.182   2.507   2.038
 1525SOL    HW2 6215   0.199   2.534   1.878
 1526SOL     OW 6216   0.158   2.058   2.859
 1526SOL    HW1 6217   0.183   2.056   2.956
 1526SOL    HW2 6218   0.124   1.968   2.831
 1527SOL     OW 6219   4.726   2.314   2.469
 1527SOL    HW1 6220   4.645   2.341   2.417
 1527SOL    HW2 6221   4.778   2.245   2.419
 1528SOL     OW 6222   0.577   3.182   3.094
 1528SOL    HW1 6223   0.491   3.185   3.044
 1528SOL    HW2 6224   0.597   3.273   3.133
 1529SOL     OW 6225   1.510   3.380   2.676
 1529SOL    HW1 6226   1.546   3.473   2.671
 1529SOL    HW2 6227   1.440   3.368   2.605
 1530SOL     OW 6228   1.151   2.645   2.617
 1530SOL    HW1 6229   1.092   2.591   2.556
 1530SOL    HW2 6230   1.106   2.655   2.706
 1531SOL     OW 6231   0.731   3.021   2.927
 1531SOL    HW1 6232   0.670   3.056   2.998
 1531SOL    HW2 6233   0.771   3.098   2.877
 1532SOL     OW 6234   0.967   2.608   3.686
 1532SOL    HW1 6235   1.006   2.674   3.751
 1532SOL    HW2 6236   0.970   2.646   3.594
 1533SOL     OW 6237   0.698   2.816   2.531
 1533SOL    HW1 6238   0.765   2.834   2.604
 1533SOL    HW2 6239   0.617   2.871   2.546
 1534SOL     OW 6240   0.702   3.004   3.710
 1534SOL    HW1 6241   0.749   3.081   3.754
 1534SOL    HW2 6242   0.625   3.038   3.657
 1535SOL     OW 6243   0.350   3.269   2.951
 1535SOL    HW1 6244   0.263   3.228   2.922
 1535SOL    HW2 6245   0.387   3.324   2.877
 1536SOL     OW 6246   1.379   3.383   3.263
 1536SOL    HW1 6247   1.413   3.472   3.294
 1536SOL    HW2 6248   1.289   3.366   3.302
 1537SOL     OW 6249   0.434   2.233   3.334
 1537SOL    HW1 6250   0.517   2.180   3.349
 1537SOL    HW2 6251   0.353   2.176   3.352
 1538SOL     OW 6252   0.266   3.583   2.393
 1538SOL    HW1 6253   0.265   3.674   2.435
 1538SOL    HW2 6254   0.309   3.589   2.303
 1539SOL     OW 6255   1.037   3.211   3.554
 1539SOL    HW1 6256   1.067   3.219   3.649
 1539SOL    HW2 6257   0.991   3.123   3.541
 1540SOL     OW 6258   0.346   3.324   2.384
 1540SOL    HW1 6259   0.311   3.417   2.394
 1540SOL    HW2 6260   0.290   3.261   2.438
 1541SOL     OW 6261   0.265   3.002   2.733
 1541SOL    HW1 6262   0.282   2.909   2.767
 1541SOL    HW2 6263   0.206   3.050   2.798
 1542SOL     OW 6264   0.600   3.635   3.393
 1542SOL    HW1 6265   0.506   3.633   3.427
 1542SOL    HW2 6266   0.625   3.729   3.369
 1543SOL     OW 6267   0.576   2.824   2.049
 1543SOL    HW1 6268   0.612   2.841   1.957
 1543SOL    HW2 6269   0.631   2.873   2.116
 1544SOL     OW 6270   1.497   1.983   3.303
 1544SOL    HW1 6271   1.407   2.023   3.289
 1544SOL    HW2 6272   1.516   1.978   3.401
 1545SOL     OW 6273   0.136   2.539   2.387
 1545SOL    HW1 6274   0.074   2.469   2.424
 1545SOL    HW2 6275   0.141   2.616   2.451
 1546SOL     OW 6276   1.832   3.663   2.244
 1546SOL    HW1 6277   1.790   3.695   2.329
 1546SOL    HW2 6278   1.840   3.739   2.180
 1547SOL     OW 6279   0.060   3.423   2.020
 1547SOL    HW1 6280   0.061   3.324   2.031
 1547SOL    HW2 6281   0.000   3.464   2.089
 1548SOL     OW 6282   1.673   2.844   2.517
 1548SOL    HW1 6283   1.768   2.826   2.544
 1548SOL    HW2 6284   1.652   2.794   2.433
 1549SOL     OW 6285   0.248   2.630   3.436
 1549SOL    HW1 6286   0.345   2.620   3.456
 1549SOL    HW2 6287   0.218   2.722   3.463
 1550SOL     OW 6288   0.603   3.225   2.623
 1550SOL    HW1 6289   0.563   3.134   2.608
 1550SOL    HW2 6290   0.617   3.269   2.535
 1551SOL     OW 6291   0.800   1.871   2.388
 1551SOL    HW1 6292   0.845   1.959   2.371
 1551SOL    HW2 6293   0.701   1.883   2.386
 1552SOL     OW 6294   0.243   2.839   3.130
 1552SOL    HW1 6295   0.320   2.775   3.127
 1552SOL    HW2 6296   0.161   2.793   3.095
 1553SOL     OW 6297   1.435   2.902   1.980
 1553SOL    HW1 6298   1.377   2.828   1.945
 1553SOL    HW2 6299   1.422   2.910   2.079
 1554SOL     OW 6300   1.155   3.708   3.503
 1554SOL    HW1 6301   1.172   3.774   3.430
 1554SOL    HW2 6302   1.243   3.674   3.538
 1555SOL     OW 6303   0.303   2.138   3.765
 1555SOL    HW1 6304   0.361   2.216   3.791
 1555SOL    HW2 6305   0.211   2.171   3.746
 1556SOL     OW 6306   0.576   2.553   2.111
 1556SOL    HW1 6307   0.581   2.647   2.077
 1556SOL    HW2 6308   0.518   2.550   2.193
 1557SOL     OW 6309   0.800   2.433   3.298
 1557SOL    HW1 6310   0.772   2.411   3.391
 1557SOL    HW2 6311   0.765   2.363   3.235
 1558SOL     OW 6312   0.989   2.715   3.432
 1558SOL    HW1 6313   1.033   2.634   3.394
 1558SOL    HW2 6314   0.945   2.767   3.359
 1559SOL     OW 6315   0.968   2.248   2.965
 1559SOL    HW1 6316   0.886   2.248   3.022
 1559SOL    HW2 6317   0.986   2.156   2.932
 1560SOL     OW 6318   0.156   2.723   2.585
 1560SOL    HW1 6319   0.243   2.735   2.633
 1560SOL    HW2 6320   0.081   2.723   2.651
 1561SOL     OW 6321   0.119   3.768   3.463
 1561SOL    HW1 6322   0.094   3.730   3.552
 1561SOL    HW2 6323   0.042   3.761   3.400
 1562SOL     OW 6324   0.893   2.168   2.066
 1562SOL    HW1 6325   0.969   2.160   2.000
 1562SOL    HW2 6326   0.820   2.105   2.040
 1563SOL     OW 6327   1.666   2.424   3.753
 1563SOL    HW1 6328   1.641   2.520   3.752
 1563SOL    HW2 6329   1.584   2.368   3.738
 1564SOL     OW 6330   1.384   2.939   2.251
 1564SOL    HW1 6331   1.347   2.875   2.318
 1564SOL    HW2 6332   1.315   3.008   2.229
 1565SOL     OW 6333   0.572   2.002   2.807
 1565SOL    HW1 6334   0.563   2.033   2.902
 1565SOL    HW2 6335   0.604   2.078   2.750
 1566SOL     OW 6336   1.001   3.323   2.294
 1566SOL    HW1 6337   0.963   3.406   2.253
 1566SOL    HW2 6338   1.086   3.346   2.342
 1567SOL     OW 6339   0.390   3.714   2.738
 1567SOL    HW1 6340   0.434   3.624   2.746
 1567SOL    HW2 6341   0.453   3.785   2.769
 1568SOL     OW 6342   1.125   3.336   3.332
 1568SOL    HW1 6343   1.098   3.292   3.418
 1568SOL    HW2 6344   1.068   3.417   3.317
 1569SOL     OW 6345   0.297   2.792   2.105
 1569SOL    HW1 6346   0.390   2.811   2.074
 1569SOL    HW2 6347   0.259   2.717   2.052
 1570SOL     OW 6348   0.491   3.129   3.588
 1570SOL    HW1 6349   0.454   3.145   3.497
 1570SOL    HW2 6350   0.415   3.119   3.653
 1571SOL     OW 6351   1.155   3.649   2.085
 1571SOL    HW1 6352   1.069   3.624   2.131
 1571SOL    HW2 6353   1.163   3.599   1.999
 1572SOL     OW 6354   0.183   2.112   3.361
 1572SOL    HW1 6355   0.106   2.165   3.325
 1572SOL    HW2 6356   0.148   2.042   3.424
 1573SOL     OW 6357   1.584   3.337   1.916
 1573SOL    HW1 6358   1.533   3.421   1.897
 1573SOL    HW2 6359   1.530   3.258   1.888
 1574SOL     OW 6360   0.441   3.634   2.176
 1574SOL    HW1 6361   0.490   3.689   2.245
 1574SOL    HW2 6362   0.507   3.583   2.121
 1575SOL     OW 6363   0.293   3.654   3.095
 1575SOL    HW1 6364   0.320   3.567   3.137
 1575SOL    HW2 6365   0.239   3.635   3.013
 1576SOL     OW 6366   0.921   3.571   2.746
 1576SOL    HW1 6367   0.989   3.503   2.773
 1576SOL    HW2 6368   0.876   3.543   2.662
 1577SOL     OW 6369   0.411   2.521   2.330
 1577SOL    HW1 6370   0.410   2.424   2.352
 1577SOL    HW2 6371   0.320   2.560   2.344
 1578SOL     OW 6372   1.488   1.969   3.589
 1578SOL    HW1 6373   1.479   2.027   3.670
 1578SOL    HW2 6374   1.400   1.927   3.568
 1579SOL     OW 6375   0.700   1.974   1.997
 1579SOL    HW1 6376   0.766   1.900   2.010
 1579SOL    HW2 6377   0.628   1.943   1.935
 1580SOL     OW 6378   0.797   2.145   3.609
 1580SOL    HW1 6379   0.884   2.099   3.594
 1580SOL    HW2 6380   0.745   2.097   3.680
 1581SOL     OW 6381   0.855   3.394   3.044
 1581SOL    HW1 6382   0.822   3.372   2.952
 1581SOL    HW2 6383   0.909   3.318   3.080
 1582SOL     OW 6384   0.816   3.252   2.793
 1582SOL    HW1 6385   0.897   3.261   2.735
 1582SOL    HW2 6386   0.735   3.248   2.735
 1583SOL     OW 6387   0.890   2.412   2.758
 1583SOL    HW1 6388   0.885   2.374   2.666
 1583SOL    HW2 6389   0.929   2.344   2.820
 1584SOL     OW 6390   0.538   1.935   2.360
 1584SOL    HW1 6391   0.462   1.944   2.424
 1584SOL    HW2 6392   0.542   2.015   2.300
 1585SOL     OW 6393   1.401   3.140   1.852
 1585SOL    HW1 6394   1.413   3.053   1.900
 1585SOL    HW2 6395   1.312   3.178   1.876
 1586SOL     OW 6396   0.247   1.904   1.992
 1586SOL    HW1 6397   0.292   1.981   1.948
 1586SOL    HW2 6398   0.314   1.850   2.043
 1587SOL     OW 6399   0.923   2.115   2.338
 1587SOL    HW1 6400   0.924   2.135   2.240
 1587SOL    HW2 6401   1.014   2.086   2.367
 1588SOL     OW 6402   1.071   2.463   3.333
 1588SOL    HW1 6403   0.974   2.442   3.326
 1588SOL    HW2 6404   1.113   2.407   3.405
 1589SOL     OW 6405   0.481   2.984   2.559
 1589SOL    HW1 6406   0.407   2.988   2.627
 1589SOL    HW2 6407   0.442   2.975   2.468
 1590SOL     OW 6408   1.498   3.621   2.480
 1590SOL    HW1 6409   1.469   3.714   2.455
 1590SOL    HW2 6410   1.422   3.558   2.467
 1591SOL     OW 6411   0.998   2.425   1.879
 1591SOL    HW1 6412   0.962   2.497   1.819
 1591SOL    HW2 6413   0.949   2.427   1.966
 1592SOL     OW 6414   0.155   2.525   3.199
 1592SOL    HW1 6415   0.239   2.477   3.172
 1592SOL    HW2 6416   0.170   2.568   3.288
 1593SOL     OW 6417   0.537   2.067   3.068
 1593SOL    HW1 6418   0.563   1.993   3.130
 1593SOL    HW2 6419   0.439   2.084   3.076
 1594SOL     OW 6420   0.862   2.339   2.500
 1594SOL    HW1 6421   0.789   2.398   2.466
 1594SOL    HW2 6422   0.873   2.261   2.439
 1595SOL     OW 6423   0.902   1.875   2.649
 1595SOL    HW1 6424   0.869   1.871   2.555
 1595SOL    HW2 6425   0.948   1.789   2.672
 1596SOL     OW 6426   1.345   3.102   2.624
 1596SOL    HW1 6427   1.275   3.106   2.695
 1596SOL    HW2 6428   1.335   3.180   2.562
 1597SOL     OW 6429   0.515   3.318   2.007
 1597SOL    HW1 6430   0.451   3.268   2.065
 1597SOL    HW2 6431   0.511   3.282   1.914
 1598SOL     OW 6432   1.267   2.412   1.904
 1598SOL    HW1 6433   1.167   2.422   1.896
 1598SOL    HW2 6434   1.288   2.341   1.971
 1599SOL     OW 6435   0.561   2.138   2.182
 1599SOL    HW1 6436   0.614   2.081   2.118
 1599SOL    HW2 6437   0.511   2.207   2.131
 1600SOL     OW 6438   0.997   3.182   3.147
 1600SOL    HW1 6439   0.917   3.152   3.197
 1600SOL    HW2 6440   1.058   3.233   3.208
 1601SOL     OW 6441   1.580   3.486   3.515
 1601SOL    HW1 6442   1.579   3.533   3.427
 1601SOL    HW2 6443   1.636   3.403   3.508
 1602SOL     OW 6444   1.142   3.177   2.905
 1602SOL    HW1 6445   1.081   3.168   2.983
 1602SOL    HW2 6446   1.090   3.210   2.826
 1603SOL     OW 6447   0.917   2.060   3.237
 1603SOL    HW1 6448   0.913   1.982   3.174
 1603SOL    HW2 6449   1.006   2.062   3.282
 1604SOL     OW 6450   0.932   2.962   3.555
 1604SOL    HW1 6451   0.847   2.962   3.607
 1604SOL    HW2 6452   0.953   2.869   3.524
 1605SOL     OW 6453   0.760   2.910   2.273
 1605SOL    HW1 6454   0.730   2.876   2.361
 1605SOL    HW2 6455   0.819   2.843   2.228
 1606SOL     OW 6456   0.459   2.663   3.121
 1606SOL    HW1 6457   0.528   2.675   3.192
 1606SOL    HW2 6458   0.432   2.567   3.117
 1607SOL     OW 6459   1.182   2.293   3.135
 1607SOL    HW1 6460   1.154   2.366   3.198
 1607SOL    HW2 6461   1.111   2.281   3.065
 1608SOL     OW 6462   0.095   3.430   3.278
 1608SOL    HW1 6463   0.055   3.506   3.225
 1608SOL    HW2 6464   0.194   3.428   3.263
 1609SOL     OW 6465   0.350   2.970   2.314
 1609SOL    HW1 6466   0.358   3.048   2.253
 1609SOL    HW2 6467   0.338   2.886   2.261
 1610SOL     OW 6468   0.529   2.359   2.668
 1610SOL    HW1 6469   0.564   2.420   2.597
 1610SOL    HW2 6470   0.566   2.387   2.757
 1611SOL     OW 6471   1.207   3.141   2.208
 1611SOL    HW1 6472   1.247   3.206   2.273
 1611SOL    HW2 6473   1.107   3.150   2.209
 1612SOL     OW 6474   1.275   3.405   3.007
 1612SOL    HW1 6475   1.307   3.387   3.100
 1612SOL    HW2 6476   1.245   3.319   2.965
 1613SOL     OW 6477   1.860   2.496   2.288
 1613SOL    HW1 6478   1.772   2.479   2.243
 1613SOL    HW2 6479   1.934   2.488   2.221
 1614SOL     OW 6480   0.356   3.402   3.186
 1614SOL    HW1 6481   0.344   3.351   3.101
 1614SOL    HW2 6482   0.453   3.422   3.200
 1615SOL     OW 6483   0.518   2.594   3.508
 1615SOL    HW1 6484   0.568   2.634   3.431
 1615SOL    HW2 6485   0.572   2.521   3.549
 1616SOL     OW 6486   1.011   1.972   3.599
 1616SOL    HW1 6487   1.103   1.946   3.572
 1616SOL    HW2 6488   0.967   1.896   3.646
 1617SOL     OW 6489   0.470   1.943   3.657
 1617SOL    HW1 6490   0.423   1.881   3.595
 1617SOL    HW2 6491   0.406   2.013   3.690
 1618SOL     OW 6492   0.602   2.754   2.907
 1618SOL    HW1 6493   0.644   2.845   2.914
 1618SOL    HW2 6494   0.551   2.734   2.991
 1619SOL     OW 6495   0.265   2.046   3.109
 1619SOL    HW1 6496   0.236   2.067   3.202
 1619SOL    HW2 6497   0.278   1.947   3.100
 1620SOL     OW 6498   0.018   3.201   3.150
 1620SOL    HW1 6499   0.043   3.121   3.204
 1620SOL    HW2 6500   0.039   3.285   3.201
 1621SOL     OW 6501   0.657   2.477   2.884
 1621SOL    HW1 6502   0.744   2.460   2.837
 1621SOL    HW2 6503   0.640   2.575   2.889
 1622SOL     OW 6504   0.320   1.952   2.525
 1622SOL    HW1 6505   0.278   2.036   2.559
 1622SOL    HW2 6506   0.334   1.889   2.602
 1623SOL     OW 6507   0.980   2.650   2.836
 1623SOL    HW1 6508   0.983   2.644   2.936
 1623SOL    HW2 6509   0.945   2.564   2.799
 1624SOL     OW 6510   0.955   3.478   3.559
 1624SOL    HW1 6511   0.966   3.519   3.468
 1624SOL    HW2 6512   0.962   3.379   3.552
 1625SOL     OW 6513   0.413   2.802   3.657
 1625SOL    HW1 6514   0.467   2.825   3.738
 1625SOL    HW2 6515   0.456   2.725   3.609
 1626SOL     OW 6516   1.289   2.695   1.862
 1626SOL    HW1 6517   1.285   2.596   1.874
 1626SOL    HW2 6518   1.327   2.716   1.772
 1627SOL     OW 6519   1.055   3.257   2.651
 1627SOL    HW1 6520   1.053   3.165   2.610
 1627SOL    HW2 6521   1.110   3.317   2.594
 1628SOL     OW 6522   0.350   2.742   2.786
 1628SOL    HW1 6523   0.447   2.747   2.810
 1628SOL    HW2 6524   0.305   2.674   2.845
 1629SOL     OW 6525   0.334   2.282   2.874
 1629SOL    HW1 6526   0.288   2.195   2.859
 1629SOL    HW2 6527   0.384   2.308   2.791
 1630SOL     OW 6528   1.173   2.293   3.529
 1630SOL    HW1 6529   1.113   2.291   3.610
 1630SOL    HW2 6530   1.267   2.310   3.558
 1631SOL     OW 6531   1.212   2.101   3.326
 1631SOL    HW1 6532   1.195   2.157   3.408
 1631SOL    HW2 6533   1.210   2.159   3.245
 1632SOL     OW 6534   0.057   3.136   2.038
 1632SOL    HW1 6535  -0.030   3.146   1.989
 1632SOL    HW2 6536   0.050   3.063   2.105
 1633SOL     OW 6537   0.152   3.640   2.855
 1633SOL    HW1 6538   0.129   3.565   2.794
 1633SOL    HW2 6539   0.234   3.686   2.821
 1634SOL     OW 6540   0.472   3.428   2.755
 1634SOL    HW1 6541   0.544   3.488   2.790
 1634SOL    HW2 6542   0.514   3.353   2.704
 1635SOL     OW 6543   0.959   2.595   3.103
 1635SOL    HW1 6544   1.033   2.568   3.165
 1635SOL    HW2 6545   0.876   2.543   3.125
 1636SOL     OW 6546   0.085   2.362   2.982
 1636SOL    HW1 6547   0.174   2.336   2.947
 1636SOL    HW2 6548   0.096   2.432   3.054
 1637SOL     OW 6549   0.213   2.392   3.563
 1637SOL    HW1 6550   0.278   2.330   3.519
 1637SOL    HW2 6551   0.211   2.479   3.513
 1638SOL     OW 6552   0.835   2.449   2.101
 1638SOL    HW1 6553   0.837   2.350   2.112
 1638SOL    HW2 6554   0.741   2.482   2.105
 1639SOL     OW 6555   1.647   2.357   3.029
 1639SOL    HW1 6556   1.570   2.293   3.036
 1639SOL    HW2 6557   1.733   2.309   3.047
 1640SOL     OW 6558   0.288   3.398   3.664
 1640SOL    HW1 6559   0.214   3.420   3.728
 1640SOL    HW2 6560   0.276   3.305   3.630
 1641SOL     OW 6561   0.711   2.286   3.081
 1641SOL    HW1 6562   0.650   2.207   3.083
 1641SOL    HW2 6563   0.677   2.353   3.015
 1642SOL     OW 6564   0.952   3.538   3.273
 1642SOL    HW1 6565   0.916   3.499   3.188
 1642SOL    HW2 6566   0.945   3.637   3.270
 1643SOL     OW 6567   0.423   2.331   2.045
 1643SOL    HW1 6568   0.482   2.411   2.046
 1643SOL    HW2 6569   0.333   2.355   2.081
 1644SOL     OW 6570   0.151   3.013   3.313
 1644SOL    HW1 6571   0.144   2.965   3.400
 1644SOL    HW2 6572   0.188   2.952   3.243
 1645SOL     OW 6573   1.257   3.671   2.965
 1645SOL    HW1 6574   1.352   3.698   2.944
 1645SOL    HW2 6575   1.253   3.573   2.981
 1646SOL     OW 6576   0.100   3.164   2.888
 1646SOL    HW1 6577   0.068   3.166   2.983
 1646SOL    HW2 6578   0.027   3.196   2.828
 1647SOL     OW 6579   0.708   3.548   3.633
 1647SOL    HW1 6580   0.663   3.587   3.552
 1647SOL    HW2 6581   0.805   3.533   3.613
 1648SOL     OW 6582   0.079   3.659   3.711
 1648SOL    HW1 6583   0.065   3.563   3.736
 1648SOL    HW2 6584   0.137   3.703   3.780
 1649SOL     OW 6585   1.301   2.840   2.508
 1649SOL    HW1 6586   1.264   2.753   2.540
 1649SOL    HW2 6587   1.233   2.912   2.518
 1650SOL     OW 6588   0.770   3.127   3.289
 1650SOL    HW1 6589   0.756   3.180   3.373
 1650SOL    HW2 6590   0.689   3.135   3.230
 1651SOL     OW 6591   0.672   3.539   2.019
 1651SOL    HW1 6592   0.697   3.550   1.923
 1651SOL    HW2 6593   0.622   3.453   2.030
 1652SOL     OW 6594   1.550   3.607   3.270
 1652SOL    HW1 6595   1.561   3.569   3.178
 1652SOL    HW2 6596   1.552   3.706   3.265
 1653SOL     OW 6597   0.189   2.172   2.619
 1653SOL    HW1 6598   0.119   2.237   2.590
 1653SOL    HW2 6599   0.164   2.134   2.709
 1654SOL     OW 6600   1.182   3.502   1.854
 1654SOL    HW1 6601   1.180   3.411   1.896
 1654SOL    HW2 6602   1.112   3.508   1.783
 1655SOL     OW 6603   0.855   2.869   3.247
 1655SOL    HW1 6604   0.879   2.873   3.150
 1655SOL    HW2 6605   0.826   2.959   3.277
 1656SOL     OW 6606   0.916   2.721   2.159
 1656SOL    HW1 6607   0.969   2.760   2.084
 1656SOL    HW2 6608   0.895   2.625   2.139
 1657SOL     OW 6609   1.452   3.573   1.857
 1657SOL    HW1 6610   1.355   3.557   1.841
 1657SOL    HW2 6611   1.500   3.583   1.770
 1658SOL     OW 6612   0.359   3.186   3.362
 1658SOL    HW1 6613   0.356   3.267   3.303
 1658SOL    HW2 6614   0.281   3.126   3.340
 1659SOL     OW 6615   1.603   3.246   3.204
 1659SOL    HW1 6616   1.584   3.150   3.223
 1659SOL    HW2 6617   1.523   3.302   3.227
 1660SOL     OW 6618   1.059   2.992   2.558
 1660SOL    HW1 6619   1.003   2.951   2.630
 1660SOL    HW2 6620   1.015   2.978   2.470
 1661SOL     OW 6621   1.010   2.000   2.866
 1661SOL    HW1 6622   0.968   1.966   2.782
 1661SOL    HW2 6623   0.985   1.940   2.942
 1662SOL     OW 6624   0.622   3.345   2.379
 1662SOL    HW1 6625   0.666   3.291   2.307
 1662SOL    HW2 6626   0.523   3.342   2.367
 1663SOL     OW 6627   0.317   3.189   2.151
 1663SOL    HW1 6628   0.223   3.183   2.115
 1663SOL    HW2 6629   0.319   3.250   2.230
 1664SOL     OW 6630   0.173   2.874   3.561
 1664SOL    HW1 6631   0.101   2.841   3.622
 1664SOL    HW2 6632   0.262   2.854   3.600
 1665SOL     OW 6633   0.677   2.088   3.367
 1665SOL    HW1 6634   0.757   2.083   3.308
 1665SOL    HW2 6635   0.705   2.108   3.461
 1666SOL     OW 6636   0.109   2.212   1.802
 1666SOL    HW1 6637   0.026   2.227   1.856
 1666SOL    HW2 6638   0.139   2.298   1.763
 1667SOL     OW 6639   0.044   2.048   2.111
 1667SOL    HW1 6640   0.081   2.077   2.199
 1667SOL    HW2 6641   0.109   1.985   2.067
 1668SOL     OW 6642   1.160   3.242   1.954
 1668SOL    HW1 6643   1.060   3.241   1.956
 1668SOL    HW2 6644   1.196   3.208   2.040
 1669SOL     OW 6645   0.668   2.674   3.294
 1669SOL    HW1 6646   0.731   2.751   3.283
 1669SOL    HW2 6647   0.720   2.588   3.295
 1670SOL     OW 6648   1.531   3.721   2.930
 1670SOL    HW1 6649   1.585   3.748   2.850
 1670SOL    HW2 6650   1.556   3.629   2.958
 1671SOL     OW 6651   0.752   2.418   3.570
 1671SOL    HW1 6652   0.812   2.475   3.627
 1671SOL    HW2 6653   0.766   2.322   3.593
 1672SOL     OW 6654   0.356   3.628   3.515
 1672SOL    HW1 6655   0.271   3.672   3.484
 1672SOL    HW2 6656   0.334   3.544   3.564
 1673SOL     OW 6657   1.645   2.635   3.021
 1673SOL    HW1 6658   1.624   2.538   3.031
 1673SOL    HW2 6659   1.646   2.679   3.110
 1674SOL     OW 6660   0.638   2.540   2.484
 1674SOL    HW1 6661   0.671   2.632   2.504
 1674SOL    HW2 6662   0.559   2.545   2.423
 1675SOL     OW 6663   0.894   3.235   1.967
 1675SOL    HW1 6664   0.836   3.217   2.046
 1675SOL    HW2 6665   0.839   3.233   1.884
 1676SOL     OW 6666   0.657   3.620   2.821
 1676SOL    HW1 6667   0.642   3.719   2.823
 1676SOL    HW2 6668   0.753   3.601   2.802
 1677SOL     OW 6669   0.880   2.880   2.736
 1677SOL    HW1 6670   0.917   2.795   2.773
 1677SOL    HW2 6671   0.826   2.926   2.806
 1678SOL     OW 6672   1.065   2.825   1.954
 1678SOL    HW1 6673   1.028   2.883   1.881
 1678SOL    HW2 6674   1.145   2.776   1.920
 1679SOL     OW 6675   0.233   3.119   3.690
 1679SOL    HW1 6676   0.206   3.047   3.626
 1679SOL    HW2 6677   0.167   3.124   3.765
 1680SOL     OW 6678   0.196   3.121   2.489
 1680SOL    HW1 6679   0.203   3.085   2.582
 1680SOL    HW2 6680   0.241   3.058   2.426
 1681SOL     OW 6681   0.702   3.282   3.509
 1681SOL    HW1 6682   0.625   3.229   3.543
 1681SOL    HW2 6683   0.696   3.376   3.544
 1682SOL     OW 6684   0.424   2.259   2.403
 1682SOL    HW1 6685   0.496   2.218   2.348
 1682SOL    HW2 6686   0.454   2.264   2.498
 1683SOL     OW 6687   1.557   3.463   3.022
 1683SOL    HW1 6688   1.467   3.436   2.986
 1683SOL    HW2 6689   1.600   3.384   3.066
 1684SOL     OW 6690   0.384   2.400   3.122
 1684SOL    HW1 6691   0.410   2.339   3.197
 1684SOL    HW2 6692   0.381   2.348   3.036
 1685SOL     OW 6693   0.795   3.518   2.514
 1685SOL    HW1 6694   0.802   3.602   2.460
 1685SOL    HW2 6695   0.735   3.453   2.467
 1686SOL     OW 6696   0.903   1.841   3.070
 1686SOL    HW1 6697   0.836   1.801   3.006
 1686SOL    HW2 6698   0.922   1.775   3.143
 1687SOL     OW 6699   0.775   3.182   2.217
 1687SOL    HW1 6700   0.769   3.084   2.235
 1687SOL    HW2 6701   0.860   3.219   2.255
 1688SOL     OW 6702   0.625   3.437   3.196
 1688SOL    HW1 6703   0.630   3.505   3.270
 1688SOL    HW2 6704   0.709   3.441   3.142
 1689SOL     OW 6705   1.270   1.946   1.941
 1689SOL    HW1 6706   1.342   1.881   1.965
 1689SOL    HW2 6707   1.188   1.926   1.996
 1690SOL     OW 6708   0.054   2.914   2.207
 1690SOL    HW1 6709   0.130   2.864   2.165
 1690SOL    HW2 6710   0.073   2.927   2.304
 1691SOL     OW 6711   0.903   3.562   2.184
 1691SOL    HW1 6712   0.826   3.542   2.124
 1691SOL    HW2 6713   0.875   3.631   2.252
 1692SOL     OW 6714   0.247   2.545   3.804
 1692SOL    HW1 6715   0.197   2.508   3.883
 1692SOL    HW2 6716   0.219   2.496   3.721
 1693SOL     OW 6717   0.217   2.098   4.734
 1693SOL    HW1 6718   0.259   2.092   4.825
 1693SOL    HW2 6719   0.162   2.016   4.717
 1694SOL     OW 6720   0.013   2.278   4.305
 1694SOL    HW1 6721  -0.028   2.195   4.345
 1694SOL    HW2 6722   0.082   2.252   4.237
 1695SOL     OW 6723   0.532   3.073   4.891
 1695SOL    HW1 6724   0.451   3.127   4.869
 1695SOL    HW2 6725   0.607   3.134   4.916
 1696SOL     OW 6726   1.088   2.604   4.453
 1696SOL    HW1 6727   1.187   2.607   4.460
 1696SOL    HW2 6728   1.053   2.523   4.501
 1697SOL     OW 6729   1.738   2.553   3.993
 1697SOL    HW1 6730   1.715   2.487   3.921
 1697SOL    HW2 6731   1.668   2.549   4.065
 1698SOL     OW 6732   0.660   2.944   4.689
 1698SOL    HW1 6733   0.604   2.972   4.767
 1698SOL    HW2 6734   0.717   3.020   4.660
 1699SOL     OW 6735   0.866   2.786   5.586
 1699SOL    HW1 6736   0.793   2.855   5.582
 1699SOL    HW2 6737   0.883   2.750   5.495
 1700SOL     OW 6738   0.640   2.870   4.415
 1700SOL    HW1 6739   0.680   2.875   4.507
 1700SOL    HW2 6740   0.557   2.925   4.412
 1701SOL     OW 6741   0.688   2.995   5.598
 1701SOL    HW1 6742   0.754   3.063   5.629
 1701SOL    HW2 6743   0.618   3.040   5.542
 1702SOL     OW 6744   0.336   3.250   4.809
 1702SOL    HW1 6745   0.255   3.203   4.773
 1702SOL    HW2 6746   0.374   3.310   4.738
 1703SOL     OW 6747   0.405   2.304   5.298
 1703SOL    HW1 6748   0.480   2.248   5.333
 1703SOL    HW2 6749   0.331   2.244   5.267
 1704SOL     OW 6750   1.603   2.335   4.437
 1704SOL    HW1 6751   1.574   2.380   4.352
 1704SOL    HW2 6752   1.567   2.386   4.515
 1705SOL     OW 6753   0.270   3.593   4.204
 1705SOL    HW1 6754   0.269   3.676   4.259
 1705SOL    HW2 6755   0.326   3.608   4.122
 1706SOL     OW 6756   0.190   3.344   4.266
 1706SOL    HW1 6757   0.218   3.438   4.244
 1706SOL    HW2 6758   0.091   3.336   4.255
 1707SOL     OW 6759   0.212   2.923   4.567
 1707SOL    HW1 6760   0.223   2.829   4.597
 1707SOL    HW2 6761   0.174   2.978   4.643
 1708SOL     OW 6762   0.627   3.643   5.219
 1708SOL    HW1 6763   0.530   3.646   5.245
 1708SOL    HW2 6764   0.657   3.734   5.191
 1709SOL     OW 6765   0.560   2.856   3.894
 1709SOL    HW1 6766   0.619   2.903   3.829
 1709SOL    HW2 6767   0.589   2.878   3.987
 1710SOL     OW 6768   1.682   1.943   5.244
 1710SOL    HW1 6769   1.704   1.999   5.164
 1710SOL    HW2 6770   1.611   1.987   5.298
 1711SOL     OW 6771   0.074   3.415   3.846
 1711SOL    HW1 6772   0.062   3.316   3.847
 1711SOL    HW2 6773   0.011   3.458   3.911
 1712SOL     OW 6774   0.186   2.617   5.257
 1712SOL    HW1 6775   0.285   2.620   5.265
 1712SOL    HW2 6776   0.152   2.704   5.221
 1713SOL     OW 6777   0.565   3.255   4.436
 1713SOL    HW1 6778   0.513   3.170   4.439
 1713SOL    HW2 6779   0.558   3.296   4.345
 1714SOL     OW 6780   0.811   1.891   4.265
 1714SOL    HW1 6781   0.860   1.966   4.222
 1714SOL    HW2 6782   0.712   1.908   4.260
 1715SOL     OW 6783   0.184   2.817   5.035
 1715SOL    HW1 6784   0.251   2.775   4.974
 1715SOL    HW2 6785   0.097   2.768   5.027
 1716SOL     OW 6786   0.303   2.126   5.622
 1716SOL    HW1 6787   0.365   2.198   5.656
 1716SOL    HW2 6788   0.214   2.167   5.600
 1717SOL     OW 6789   0.592   2.576   3.967
 1717SOL    HW1 6790   0.596   2.670   3.931
 1717SOL    HW2 6791   0.515   2.569   4.030
 1718SOL     OW 6792   1.289   2.254   4.643
 1718SOL    HW1 6793   1.196   2.218   4.639
 1718SOL    HW2 6794   1.349   2.188   4.689
 1719SOL     OW 6795   1.442   2.283   5.229
 1719SOL    HW1 6796   1.418   2.367   5.278
 1719SOL    HW2 6797   1.449   2.207   5.294
 1720SOL     OW 6798   0.936   2.711   5.334
 1720SOL    HW1 6799   1.030   2.725   5.304
 1720SOL    HW2 6800   0.875   2.773   5.284
 1721SOL     OW 6801   1.018   2.598   4.190
 1721SOL    HW1 6802   1.042   2.597   4.287
 1721SOL    HW2 6803   0.975   2.511   4.166
 1722SOL     OW 6804   0.012   2.628   4.459
 1722SOL    HW1 6805   0.109   2.633   4.487
 1722SOL    HW2 6806  -0.035   2.710   4.492
 1723SOL     OW 6807   0.134   3.793   5.334
 1723SOL    HW1 6808   0.104   3.749   5.418
 1723SOL    HW2 6809   0.066   3.780   5.262
 1724SOL     OW 6810   0.850   2.217   3.919
 1724SOL    HW1 6811   0.919   2.256   3.858
 1724SOL    HW2 6812   0.805   2.140   3.873
 1725SOL     OW 6813   1.831   2.529   5.425
 1725SOL    HW1 6814   1.773   2.610   5.416
 1725SOL    HW2 6815   1.774   2.446   5.423
 1726SOL     OW 6816   0.619   1.965   4.694
 1726SOL    HW1 6817   0.615   2.003   4.786
 1726SOL    HW2 6818   0.665   2.031   4.633
 1727SOL     OW 6819   0.956   3.271   4.207
 1727SOL    HW1 6820   0.928   3.366   4.188
 1727SOL    HW2 6821   0.964   3.258   4.306
 1728SOL     OW 6822   0.400   3.694   4.576
 1728SOL    HW1 6823   0.434   3.600   4.582
 1728SOL    HW2 6824   0.470   3.757   4.610
 1729SOL     OW 6825   1.688   2.786   4.670
 1729SOL    HW1 6826   1.592   2.766   4.653
 1729SOL    HW2 6827   1.715   2.867   4.617
 1730SOL     OW 6828   0.290   2.789   3.947
 1730SOL    HW1 6829   0.381   2.820   3.922
 1730SOL    HW2 6830   0.268   2.705   3.898
 1731SOL     OW 6831   1.371   2.638   4.457
 1731SOL    HW1 6832   1.409   2.577   4.527
 1731SOL    HW2 6833   1.402   2.609   4.367
 1732SOL     OW 6834   0.485   3.160   5.480
 1732SOL    HW1 6835   0.459   3.183   5.386
 1732SOL    HW2 6836   0.405   3.126   5.529
 1733SOL     OW 6837   1.123   3.536   4.033
 1733SOL    HW1 6838   1.025   3.527   4.049
 1733SOL    HW2 6839   1.143   3.527   3.936
 1734SOL     OW 6840   0.198   2.140   5.215
 1734SOL    HW1 6841   0.115   2.174   5.172
 1734SOL    HW2 6842   0.176   2.061   5.272
 1735SOL     OW 6843   0.455   3.662   4.009
 1735SOL    HW1 6844   0.499   3.715   4.082
 1735SOL    HW2 6845   0.524   3.607   3.962
 1736SOL     OW 6846   1.399   1.964   4.162
 1736SOL    HW1 6847   1.380   1.922   4.074
 1736SOL    HW2 6848   1.461   2.042   4.149
 1737SOL     OW 6849   0.281   3.638   4.957
 1737SOL    HW1 6850   0.320   3.553   4.991
 1737SOL    HW2 6851   0.247   3.624   4.864
 1738SOL     OW 6852   0.926   3.543   4.610
 1738SOL    HW1 6853   1.011   3.490   4.607
 1738SOL    HW2 6854   0.864   3.509   4.540
 1739SOL     OW 6855   0.403   2.529   4.165
 1739SOL    HW1 6856   0.410   2.432   4.188
 1739SOL    HW2 6857   0.457   2.583   4.229
 1740SOL     OW 6858   1.473   2.056   5.390
 1740SOL    HW1 6859   1.484   2.068   5.489
 1740SOL    HW2 6860   1.400   1.990   5.372
 1741SOL     OW 6861   0.691   1.990   3.812
 1741SOL    HW1 6862   0.755   1.913   3.812
 1741SOL    HW2 6863   0.609   1.966   3.760
 1742SOL     OW 6864   0.771   2.090   5.419
 1742SOL    HW1 6865   0.851   2.035   5.440
 1742SOL    HW2 6866   0.753   2.154   5.494
 1743SOL     OW 6867   0.760   3.244   4.894
 1743SOL    HW1 6868   0.764   3.235   4.794
 1743SOL    HW2 6869   0.837   3.196   4.935
 1744SOL     OW 6870   0.767   3.190   4.619
 1744SOL    HW1 6871   0.854   3.198   4.570
 1744SOL    HW2 6872   0.692   3.212   4.558
 1745SOL     OW 6873   0.953   2.377   4.565
 1745SOL    HW1 6874   0.914   2.356   4.475
 1745SOL    HW2 6875   0.990   2.293   4.604
 1746SOL     OW 6876   0.552   1.955   4.226
 1746SOL    HW1 6877   0.473   1.952   4.286
 1746SOL    HW2 6878   0.538   2.026   4.157
 1747SOL     OW 6879   0.244   1.968   3.969
 1747SOL    HW1 6880   0.274   2.027   3.895
 1747SOL    HW2 6881   0.317   1.903   3.992
 1748SOL     OW 6882   0.929   2.103   4.156
 1748SOL    HW1 6883   0.898   2.141   4.069
 1748SOL    HW2 6884   1.029   2.113   4.162
 1749SOL     OW 6885   1.164   3.414   4.555
 1749SOL    HW1 6886   1.208   3.443   4.470
 1749SOL    HW2 6887   1.231   3.369   4.614
 1750SOL     OW 6888   0.418   3.026   4.415
 1750SOL    HW1 6889   0.345   2.995   4.477
 1750SOL    HW2 6890   0.391   3.009   4.321
 1751SOL     OW 6891   1.206   3.530   4.294
 1751SOL    HW1 6892   1.182   3.528   4.197
 1751SOL    HW2 6893   1.151   3.599   4.341
 1752SOL     OW 6894   1.042   2.355   3.773
 1752SOL    HW1 6895   1.017   2.449   3.748
 1752SOL    HW2 6896   1.106   2.357   3.850
 1753SOL     OW 6897   0.127   2.431   5.033
 1753SOL    HW1 6898   0.226   2.429   5.025
 1753SOL    HW2 6899   0.101   2.498   5.103
 1754SOL     OW 6900   0.593   2.067   4.944
 1754SOL    HW1 6901   0.643   2.037   5.025
 1754SOL    HW2 6902   0.495   2.060   4.961
 1755SOL     OW 6903   0.843   2.308   4.324
 1755SOL    HW1 6904   0.814   2.365   4.247
 1755SOL    HW2 6905   0.879   2.221   4.290
 1756SOL     OW 6906   1.024   1.904   4.451
 1756SOL    HW1 6907   0.954   1.908   4.380
 1756SOL    HW2 6908   0.999   1.835   4.518
 1757SOL     OW 6909   1.466   2.462   4.644
 1757SOL    HW1 6910   1.395   2.392   4.650
 1757SOL    HW2 6911   1.521   2.461   4.727
 1758SOL     OW 6912   0.463   3.319   3.876
 1758SOL    HW1 6913   0.402   3.267   3.935
 1758SOL    HW2 6914   0.415   3.343   3.792
 1759SOL     OW 6915   0.540   2.128   4.011
 1759SOL    HW1 6916   0.598   2.076   3.949
 1759SOL    HW2 6917   0.504   2.208   3.964
 1760SOL     OW 6918   1.757   3.080   5.364
 1760SOL    HW1 6919   1.804   3.099   5.450
 1760SOL    HW2 6920   1.792   3.141   5.293
 1761SOL     OW 6921   0.961   1.894   5.077
 1761SOL    HW1 6922   0.980   1.885   4.979
 1761SOL    HW2 6923   1.036   1.943   5.120
 1762SOL     OW 6924   0.676   2.907   4.141
 1762SOL    HW1 6925   0.667   2.891   4.239
 1762SOL    HW2 6926   0.753   2.855   4.106
 1763SOL     OW 6927   0.409   2.694   4.927
 1763SOL    HW1 6928   0.460   2.758   4.985
 1763SOL    HW2 6929   0.406   2.604   4.972
 1764SOL     OW 6930   1.342   2.158   5.013
 1764SOL    HW1 6931   1.387   2.207   5.088
 1764SOL    HW2 6932   1.264   2.211   4.980
 1765SOL     OW 6933   0.056   3.456   5.084
 1765SOL    HW1 6934   0.016   3.514   5.013
 1765SOL    HW2 6935   0.155   3.471   5.087
 1766SOL     OW 6936   0.335   2.969   4.162
 1766SOL    HW1 6937   0.327   3.056   4.113
 1766SOL    HW2 6938   0.327   2.893   4.097
 1767SOL     OW 6939   0.513   2.402   4.489
 1767SOL    HW1 6940   0.533   2.482   4.432
 1767SOL    HW2 6941   0.581   2.395   4.562
 1768SOL     OW 6942   1.179   3.188   4.066
 1768SOL    HW1 6943   1.260   3.234   4.103
 1768SOL    HW2 6944   1.100   3.208   4.124
 1769SOL     OW 6945   0.355   3.389   5.041
 1769SOL    HW1 6946   0.340   3.333   4.960
 1769SOL    HW2 6947   0.452   3.389   5.065
 1770SOL     OW 6948   0.463   2.587   5.317
 1770SOL    HW1 6949   0.554   2.612   5.282
 1770SOL    HW2 6950   0.455   2.488   5.320
 1771SOL     OW 6951   0.988   1.936   5.489
 1771SOL    HW1 6952   1.014   1.971   5.579
 1771SOL    HW2 6953   1.065   1.887   5.448
 1772SOL     OW 6954   0.480   1.919   5.533
 1772SOL    HW1 6955   0.429   1.856   5.474
 1772SOL    HW2 6956   0.421   1.996   5.558
 1773SOL     OW 6957   0.546   2.691   4.686
 1773SOL    HW1 6958   0.591   2.780   4.682
 1773SOL    HW2 6959   0.494   2.684   4.771
 1774SOL     OW 6960   1.206   2.360   3.994
 1774SOL    HW1 6961   1.196   2.277   4.048
 1774SOL    HW2 6962   1.281   2.415   4.030
 1775SOL     OW 6963   0.324   2.048   4.986
 1775SOL    HW1 6964   0.283   2.081   5.071
 1775SOL    HW2 6965   0.311   1.949   4.978
 1776SOL     OW 6966   0.040   3.195   5.002
 1776SOL    HW1 6967   0.067   3.129   5.072
 1776SOL    HW2 6968   0.046   3.288   5.039
 1777SOL     OW 6969   0.707   2.446   4.677
 1777SOL    HW1 6970   0.800   2.437   4.642
 1777SOL    HW2 6971   0.679   2.542   4.675
 1778SOL     OW 6972   1.675   2.942   5.637
 1778SOL    HW1 6973   1.679   2.884   5.555
 1778SOL    HW2 6974   1.592   2.997   5.634
 1779SOL     OW 6975   0.337   1.916   4.389
 1779SOL    HW1 6976   0.281   1.997   4.406
 1779SOL    HW2 6977   0.358   1.871   4.476
 1780SOL     OW 6978   1.546   2.188   4.087
 1780SOL    HW1 6979   1.629   2.156   4.135
 1780SOL    HW2 6980   1.527   2.282   4.115
 1781SOL     OW 6981   1.898   3.255   5.203
 1781SOL    HW1 6982   1.913   3.322   5.130
 1781SOL    HW2 6983   1.986   3.231   5.244
 1782SOL     OW 6984   0.363   2.767   5.501
 1782SOL    HW1 6985   0.380   2.735   5.594
 1782SOL    HW2 6986   0.407   2.706   5.436
 1783SOL     OW 6987   1.466   2.100   3.831
 1783SOL    HW1 6988   1.405   2.027   3.860
 1783SOL    HW2 6989   1.502   2.147   3.912
 1784SOL     OW 6990   0.996   3.210   4.474
 1784SOL    HW1 6991   1.038   3.119   4.473
 1784SOL    HW2 6992   1.063   3.277   4.507
 1785SOL     OW 6993   0.275   2.643   4.593
 1785SOL    HW1 6994   0.371   2.670   4.604
 1785SOL    HW2 6995   0.264   2.547   4.618
 1786SOL     OW 6996   0.286   2.363   4.641
 1786SOL    HW1 6997   0.286   2.272   4.683
 1786SOL    HW2 6998   0.368   2.374   4.584
 1787SOL     OW 6999   1.177   2.022   5.189
 1787SOL    HW1 7000   1.159   2.097   5.253
 1787SOL    HW2 7001   1.241   2.053   5.119
 1788SOL     OW 7002   0.043   3.133   3.889
 1788SOL    HW1 7003  -0.041   3.145   3.836
 1788SOL    HW2 7004   0.035   3.053   3.948
 1789SOL     OW 7005   0.170   3.625   4.701
 1789SOL    HW1 7006   0.141   3.543   4.653
 1789SOL    HW2 7007   0.250   3.664   4.655
 1790SOL     OW 7008   0.464   3.423   4.626
 1790SOL    HW1 7009   0.538   3.473   4.671
 1790SOL    HW2 7010   0.502   3.362   4.556
 1791SOL     OW 7011   0.049   2.403   4.767
 1791SOL    HW1 7012   0.133   2.387   4.714
 1791SOL    HW2 7013   0.071   2.404   4.864
 1792SOL     OW 7014   0.220   2.439   5.464
 1792SOL    HW1 7015   0.288   2.382   5.418
 1792SOL    HW2 7016   0.184   2.506   5.400
 1793SOL     OW 7017   0.792   2.432   4.088
 1793SOL    HW1 7018   0.815   2.356   4.027
 1793SOL    HW2 7019   0.729   2.494   4.042
 1794SOL     OW 7020   1.619   2.427   4.871
 1794SOL    HW1 7021   1.591   2.368   4.947
 1794SOL    HW2 7022   1.714   2.408   4.847
 1795SOL     OW 7023   0.301   3.435   5.464
 1795SOL    HW1 7024   0.245   3.420   5.545
 1795SOL    HW2 7025   0.303   3.352   5.408
 1796SOL     OW 7026   0.558   2.327   4.871
 1796SOL    HW1 7027   0.586   2.233   4.890
 1796SOL    HW2 7028   0.618   2.365   4.801
 1797SOL     OW 7029   0.451   2.356   3.859
 1797SOL    HW1 7030   0.534   2.406   3.883
 1797SOL    HW2 7031   0.377   2.421   3.840
 1798SOL     OW 7032   0.153   3.031   5.194
 1798SOL    HW1 7033   0.134   2.991   5.284
 1798SOL    HW2 7034   0.172   2.959   5.129
 1799SOL     OW 7035   1.238   2.692   4.052
 1799SOL    HW1 7036   1.161   2.657   4.105
 1799SOL    HW2 7037   1.323   2.648   4.082
 1800SOL     OW 7038   0.102   3.108   4.747
 1800SOL    HW1 7039   0.081   3.126   4.844
 1800SOL    HW2 7040   0.028   3.142   4.690
 1801SOL     OW 7041   0.654   3.596   5.494
 1801SOL    HW1 7042   0.571   3.646   5.518
 1801SOL    HW2 7043   0.669   3.603   5.395
 1802SOL     OW 7044   1.748   2.038   4.214
 1802SOL    HW1 7045   1.826   2.022   4.154
 1802SOL    HW2 7046   1.713   1.951   4.248
 1803SOL     OW 7047   1.379   3.355   4.162
 1803SOL    HW1 7048   1.426   3.412   4.094
 1803SOL    HW2 7049   1.327   3.414   4.224
 1804SOL     OW 7050   0.090   3.676   5.586
 1804SOL    HW1 7051   0.094   3.578   5.602
 1804SOL    HW2 7052   0.138   3.724   5.658
 1805SOL     OW 7053   0.745   3.172   5.236
 1805SOL    HW1 7054   0.764   3.213   5.325
 1805SOL    HW2 7055   0.691   3.236   5.181
 1806SOL     OW 7056   0.658   3.503   3.894
 1806SOL    HW1 7057   0.676   3.529   3.799
 1806SOL    HW2 7058   0.590   3.430   3.897
 1807SOL     OW 7059   1.810   1.987   4.726
 1807SOL    HW1 7060   1.856   1.906   4.690
 1807SOL    HW2 7061   1.745   2.021   4.659
 1808SOL     OW 7062   0.199   2.132   4.463
 1808SOL    HW1 7063   0.160   2.220   4.435
 1808SOL    HW2 7064   0.203   2.127   4.563
 1809SOL     OW 7065   1.159   3.483   3.756
 1809SOL    HW1 7066   1.142   3.388   3.782
 1809SOL    HW2 7067   1.092   3.511   3.686
 1810SOL     OW 7068   0.824   2.910   5.177
 1810SOL    HW1 7069   0.889   2.921   5.102
 1810SOL    HW2 7070   0.787   2.999   5.203
 1811SOL     OW 7071   0.878   2.769   4.035
 1811SOL    HW1 7072   0.933   2.782   3.952
 1811SOL    HW2 7073   0.925   2.707   4.098
 1812SOL     OW 7074   1.376   3.615   3.645
 1812SOL    HW1 7075   1.312   3.554   3.692
 1812SOL    HW2 7076   1.452   3.562   3.609
 1813SOL     OW 7077   0.316   3.237   5.268
 1813SOL    HW1 7078   0.330   3.294   5.187
 1813SOL    HW2 7079   0.261   3.157   5.243
 1814SOL     OW 7080   1.100   2.958   4.477
 1814SOL    HW1 7081   1.060   2.876   4.438
 1814SOL    HW2 7082   1.188   2.935   4.519
 1815SOL     OW 7083   1.049   2.115   4.638
 1815SOL    HW1 7084   1.048   2.056   4.557
 1815SOL    HW2 7085   1.041   2.058   4.721
 1816SOL     OW 7086   0.563   3.358   4.188
 1816SOL    HW1 7087   0.621   3.291   4.140
 1816SOL    HW2 7088   0.488   3.386   4.128
 1817SOL     OW 7089   1.844   2.233   5.169
 1817SOL    HW1 7090   1.884   2.315   5.129
 1817SOL    HW2 7091   1.828   2.165   5.097
 1818SOL     OW 7092   0.273   3.207   4.043
 1818SOL    HW1 7093   0.190   3.191   3.989
 1818SOL    HW2 7094   0.249   3.256   4.127
 1819SOL     OW 7095   0.135   2.894   5.432
 1819SOL    HW1 7096   0.057   2.841   5.465
 1819SOL    HW2 7097   0.220   2.847   5.454
 1820SOL     OW 7098   0.716   1.982   5.174
 1820SOL    HW1 7099   0.804   1.948   5.140
 1820SOL    HW2 7100   0.730   2.026   5.263
 1821SOL     OW 7101   0.045   2.245   3.715
 1821SOL    HW1 7102  -0.038   2.213   3.669
 1821SOL    HW2 7103   0.096   2.304   3.653
 1822SOL     OW 7104   1.594   2.680   5.186
 1822SOL    HW1 7105   1.495   2.666   5.175
 1822SOL    HW2 7106   1.637   2.690   5.096
 1823SOL     OW 7107  -0.020   2.010   4.059
 1823SOL    HW1 7108  -0.033   2.109   4.046
 1823SOL    HW2 7109   0.076   1.987   4.043
 1824SOL     OW 7110   1.080   3.230   3.821
 1824SOL    HW1 7111   0.981   3.224   3.831
 1824SOL    HW2 7112   1.124   3.209   3.908
 1825SOL     OW 7113   1.477   3.105   5.400
 1825SOL    HW1 7114   1.462   3.103   5.499
 1825SOL    HW2 7115   1.575   3.095   5.381
 1826SOL     OW 7116   0.373   3.658   5.331
 1826SOL    HW1 7117   0.288   3.708   5.313
 1826SOL    HW2 7118   0.352   3.572   5.377
 1827SOL     OW 7119   1.692   2.687   4.931
 1827SOL    HW1 7120   1.660   2.595   4.910
 1827SOL    HW2 7121   1.699   2.740   4.847
 1828SOL     OW 7122   1.192   2.147   4.173
 1828SOL    HW1 7123   1.263   2.077   4.169
 1828SOL    HW2 7124   1.211   2.209   4.250
 1829SOL     OW 7125   0.606   2.611   4.333
 1829SOL    HW1 7126   0.615   2.703   4.370
 1829SOL    HW2 7127   0.691   2.584   4.288
 1830SOL     OW 7128   1.732   2.254   5.421
 1830SOL    HW1 7129   1.772   2.245   5.329
 1830SOL    HW2 7130   1.648   2.201   5.426
 1831SOL     OW 7131   1.703   2.809   5.396
 1831SOL    HW1 7132   1.724   2.902   5.367
 1831SOL    HW2 7133   1.658   2.760   5.321
 1832SOL     OW 7134   0.807   3.228   3.837
 1832SOL    HW1 7135   0.775   3.206   3.929
 1832SOL    HW2 7136   0.761   3.310   3.804
 1833SOL     OW 7137   0.663   3.594   4.706
 1833SOL    HW1 7138   0.650   3.693   4.697
 1833SOL    HW2 7139   0.759   3.572   4.689
 1834SOL     OW 7140   1.091   2.805   3.853
 1834SOL    HW1 7141   1.091   2.904   3.864
 1834SOL    HW2 7142   1.148   2.763   3.924
 1835SOL     OW 7143   0.248   3.094   5.589
 1835SOL    HW1 7144   0.203   3.033   5.523
 1835SOL    HW2 7145   0.198   3.093   5.675
 1836SOL     OW 7146   0.107   2.935   4.308
 1836SOL    HW1 7147   0.121   2.931   4.407
 1836SOL    HW2 7148   0.195   2.950   4.262
 1837SOL     OW 7149   0.715   3.318   5.484
 1837SOL    HW1 7150   0.629   3.267   5.482
 1837SOL    HW2 7151   0.696   3.416   5.482
 1838SOL     OW 7152   1.808   2.018   5.001
 1838SOL    HW1 7153   1.862   1.938   5.026
 1838SOL    HW2 7154   1.791   2.018   4.902
 1839SOL     OW 7155   0.451   2.274   4.253
 1839SOL    HW1 7156   0.530   2.232   4.208
 1839SOL    HW2 7157   0.475   2.300   4.346
 1840SOL     OW 7158   0.399   2.443   5.047
 1840SOL    HW1 7159   0.408   2.394   5.133
 1840SOL    HW2 7160   0.456   2.400   4.977
 1841SOL     OW 7161   0.768   3.461   4.407
 1841SOL    HW1 7162   0.758   3.495   4.313
 1841SOL    HW2 7163   0.704   3.385   4.421
 1842SOL     OW 7164   1.443   2.074   4.777
 1842SOL    HW1 7165   1.465   1.977   4.775
 1842SOL    HW2 7166   1.412   2.099   4.869
 1843SOL     OW 7167   1.041   1.867   4.808
 1843SOL    HW1 7168   0.980   1.810   4.753
 1843SOL    HW2 7169   1.133   1.829   4.806
 1844SOL     OW 7170   0.733   3.168   4.089
 1844SOL    HW1 7171   0.708   3.074   4.109
 1844SOL    HW2 7172   0.818   3.191   4.135
 1845SOL     OW 7173   0.622   3.385   5.094
 1845SOL    HW1 7174   0.645   3.477   5.126
 1845SOL    HW2 7175   0.678   3.362   5.015
 1846SOL     OW 7176   1.331   1.876   3.914
 1846SOL    HW1 7177   1.377   1.810   3.856
 1846SOL    HW2 7178   1.247   1.836   3.952
 1847SOL     OW 7179   1.256   2.318   4.369
 1847SOL    HW1 7180   1.324   2.376   4.323
 1847SOL    HW2 7181   1.284   2.304   4.464
 1848SOL     OW 7182   1.614   2.075   4.562
 1848SOL    HW1 7183   1.545   2.090   4.634
 1848SOL    HW2 7184   1.613   2.153   4.499
 1849SOL     OW 7185   0.042   2.904   4.045
 1849SOL    HW1 7186   0.118   2.851   4.007
 1849SOL    HW2 7187   0.054   2.913   4.144
 1850SOL     OW 7188   0.853   3.519   4.104
 1850SOL    HW1 7189   0.783   3.506   4.034
 1850SOL    HW2 7190   0.844   3.611   4.144
 1851SOL     OW 7191   0.299   2.557   5.703
 1851SOL    HW1 7192   0.238   2.513   5.769
 1851SOL    HW2 7193   0.276   2.525   5.611
 1852SOL     OW 7194   0.158   2.044   6.559
 1852SOL    HW1 7195   0.181   2.054   6.656
 1852SOL    HW2 7196   0.126   1.951   6.541
 1853SOL     OW 7197   4.739   2.305   6.180
 1853SOL    HW1 7198   4.653   2.337   6.141
 1853SOL    HW2 7199   4.791   2.256   6.110
 1854SOL     OW 7200   0.606   3.174   6.786
 1854SOL    HW1 7201   0.518   3.171   6.739
 1854SOL    HW2 7202   0.627   3.269   6.810
 1855SOL     OW 7203   1.576   3.352   6.268
 1855SOL    HW1 7204   1.480   3.362   6.295
 1855SOL    HW2 7205   1.585   3.371   6.170
 1856SOL     OW 7206   1.084   2.653   6.370
 1856SOL    HW1 7207   1.018   2.727   6.384
 1856SOL    HW2 7208   1.035   2.566   6.363
 1857SOL     OW 7209   0.798   3.026   6.656
 1857SOL    HW1 7210   0.716   3.064   6.700
 1857SOL    HW2 7211   0.834   3.092   6.591
 1858SOL     OW 7212   0.944   2.587   7.374
 1858SOL    HW1 7213   0.867   2.528   7.350
 1858SOL    HW2 7214   0.979   2.632   7.292
 1859SOL     OW 7215   0.708   2.809   6.286
 1859SOL    HW1 7216   0.774   2.801   6.361
 1859SOL    HW2 7217   0.643   2.881   6.305
 1860SOL     OW 7218   0.372   3.242   6.655
 1860SOL    HW1 7219   0.290   3.194   6.623
 1860SOL    HW2 7220   0.401   3.308   6.585
 1861SOL     OW 7221   1.514   3.169   6.876
 1861SOL    HW1 7222   1.539   3.261   6.846
 1861SOL    HW2 7223   1.416   3.167   6.898
 1862SOL     OW 7224   0.434   2.204   7.047
 1862SOL    HW1 7225   0.502   2.131   7.050
 1862SOL    HW2 7226   0.344   2.166   7.068
 1863SOL     OW 7227   0.266   3.576   6.054
 1863SOL    HW1 7228   0.265   3.660   6.108
 1863SOL    HW2 7229   0.320   3.590   5.971
 1864SOL     OW 7230   0.326   3.322   6.126
 1864SOL    HW1 7231   0.291   3.414   6.107
 1864SOL    HW2 7232   0.257   3.271   6.179
 1865SOL     OW 7233   0.351   2.923   6.542
 1865SOL    HW1 7234   0.309   2.845   6.496
 1865SOL    HW2 7235   0.279   2.982   6.578
 1866SOL     OW 7236   0.512   3.669   6.945
 1866SOL    HW1 7237   0.465   3.636   7.027
 1866SOL    HW2 7238   0.449   3.668   6.868
 1867SOL     OW 7239   0.553   2.864   5.808
 1867SOL    HW1 7240   0.591   2.906   5.726
 1867SOL    HW2 7241   0.609   2.890   5.887
 1868SOL     OW 7242   1.685   1.986   7.038
 1868SOL    HW1 7243   1.752   1.990   6.964
 1868SOL    HW2 7244   1.641   2.075   7.048
 1869SOL     OW 7245   0.100   2.569   6.117
 1869SOL    HW1 7246   0.053   2.492   6.161
 1869SOL    HW2 7247   0.069   2.655   6.158
 1870SOL     OW 7248   0.109   3.414   5.677
 1870SOL    HW1 7249   0.086   3.323   5.642
 1870SOL    HW2 7250   0.059   3.431   5.761
 1871SOL     OW 7251   0.216   2.645   7.150
 1871SOL    HW1 7252   0.316   2.652   7.156
 1871SOL    HW2 7253   0.176   2.737   7.153
 1872SOL     OW 7254   0.647   3.229   6.365
 1872SOL    HW1 7255   0.602   3.140   6.366
 1872SOL    HW2 7256   0.636   3.271   6.274
 1873SOL     OW 7257   1.162   2.993   6.998
 1873SOL    HW1 7258   1.209   2.966   6.913
 1873SOL    HW2 7259   1.104   2.917   7.029
 1874SOL     OW 7260   0.791   1.864   6.089
 1874SOL    HW1 7261   0.835   1.952   6.072
 1874SOL    HW2 7262   0.692   1.876   6.089
 1875SOL     OW 7263   0.180   2.807   6.882
 1875SOL    HW1 7264   0.266   2.757   6.870
 1875SOL    HW2 7265   0.103   2.747   6.861
 1876SOL     OW 7266   1.464   2.868   5.846
 1876SOL    HW1 7267   1.489   2.783   5.799
 1876SOL    HW2 7268   1.546   2.923   5.861
 1877SOL     OW 7269   1.129   3.724   7.154
 1877SOL    HW1 7270   1.133   3.792   7.081
 1877SOL    HW2 7271   1.115   3.633   7.115
 1878SOL     OW 7272   0.333   2.128   7.474
 1878SOL    HW1 7273   0.378   2.208   7.513
 1878SOL    HW2 7274   0.243   2.155   7.439
 1879SOL     OW 7275   1.492   3.674   6.159
 1879SOL    HW1 7276   1.528   3.607   6.093
 1879SOL    HW2 7277   1.555   3.680   6.237
 1880SOL     OW 7278   0.577   2.601   5.914
 1880SOL    HW1 7279   0.566   2.688   5.866
 1880SOL    HW2 7280   0.496   2.584   5.971
 1881SOL     OW 7281   1.233   2.352   6.606
 1881SOL    HW1 7282   1.156   2.309   6.560
 1881SOL    HW2 7283   1.293   2.281   6.645
 1882SOL     OW 7284   0.810   2.367   7.031
 1882SOL    HW1 7285   0.780   2.384   7.125
 1882SOL    HW2 7286   0.748   2.303   6.987
 1883SOL     OW 7287   1.395   2.305   7.308
 1883SOL    HW1 7288   1.401   2.341   7.402
 1883SOL    HW2 7289   1.463   2.233   7.296
 1884SOL     OW 7290   1.000   2.786   7.068
 1884SOL    HW1 7291   1.016   2.689   7.047
 1884SOL    HW2 7292   0.933   2.823   7.004
 1885SOL     OW 7293   0.939   2.288   6.774
 1885SOL    HW1 7294   0.850   2.250   6.797
 1885SOL    HW2 7295   0.975   2.241   6.693
 1886SOL     OW 7296   0.816   2.486   5.964
 1886SOL    HW1 7297   0.724   2.523   5.950
 1886SOL    HW2 7298   0.826   2.401   5.913
 1887SOL     OW 7299   0.072   2.821   6.245
 1887SOL    HW1 7300   0.151   2.787   6.296
 1887SOL    HW2 7301  -0.005   2.834   6.308
 1888SOL     OW 7302   0.120   3.755   7.167
 1888SOL    HW1 7303   0.074   3.723   7.249
 1888SOL    HW2 7304   0.056   3.754   7.090
 1889SOL     OW 7305   0.601   1.975   6.522
 1889SOL    HW1 7306   0.579   2.004   6.616
 1889SOL    HW2 7307   0.650   2.048   6.476
 1890SOL     OW 7308   0.930   3.316   6.114
 1890SOL    HW1 7309   0.924   3.383   6.039
 1890SOL    HW2 7310   0.892   3.356   6.197
 1891SOL     OW 7311   0.383   3.680   6.435
 1891SOL    HW1 7312   0.424   3.590   6.448
 1891SOL    HW2 7313   0.444   3.750   6.472
 1892SOL     OW 7314   1.089   3.459   6.990
 1892SOL    HW1 7315   1.044   3.370   6.987
 1892SOL    HW2 7316   1.167   3.458   6.927
 1893SOL     OW 7317   0.297   2.785   5.868
 1893SOL    HW1 7318   0.382   2.830   5.841
 1893SOL    HW2 7319   0.287   2.700   5.816
 1894SOL     OW 7320   0.466   3.166   7.335
 1894SOL    HW1 7321   0.451   3.168   7.236
 1894SOL    HW2 7322   0.380   3.142   7.381
 1895SOL     OW 7323   0.171   2.110   7.072
 1895SOL    HW1 7324   0.090   2.151   7.030
 1895SOL    HW2 7325   0.143   2.034   7.131
 1896SOL     OW 7326   0.451   3.661   5.865
 1896SOL    HW1 7327   0.499   3.714   5.934
 1896SOL    HW2 7328   0.515   3.599   5.820
 1897SOL     OW 7329   1.437   1.964   6.052
 1897SOL    HW1 7330   1.426   1.935   5.957
 1897SOL    HW2 7331   1.534   1.978   6.072
 1898SOL     OW 7332   0.286   3.620   6.784
 1898SOL    HW1 7333   0.312   3.532   6.824
 1898SOL    HW2 7334   0.238   3.604   6.698
 1899SOL     OW 7335   0.900   3.558   6.490
 1899SOL    HW1 7336   0.917   3.477   6.547
 1899SOL    HW2 7337   0.856   3.530   6.405
 1900SOL     OW 7338   0.372   2.542   6.086
 1900SOL    HW1 7339   0.382   2.444   6.096
 1900SOL    HW2 7340   0.274   2.566   6.086
 1901SOL     OW 7341   1.572   2.097   7.295
 1901SOL    HW1 7342   1.544   2.088   7.391
 1901SOL    HW2 7343   1.589   2.006   7.257
 1902SOL     OW 7344   0.654   1.995   5.746
 1902SOL    HW1 7345   0.704   2.079   5.723
 1902SOL    HW2 7346   0.605   1.962   5.666
 1903SOL     OW 7347   0.721   2.147   7.302
 1903SOL    HW1 7348   0.807   2.101   7.326
 1903SOL    HW2 7349   0.644   2.097   7.344
 1904SOL     OW 7350   0.890   3.375   6.734
 1904SOL    HW1 7351   0.880   3.316   6.654
 1904SOL    HW2 7352   0.932   3.323   6.808
 1905SOL     OW 7353   1.262   2.412   7.093
 1905SOL    HW1 7354   1.289   2.355   7.171
 1905SOL    HW2 7355   1.327   2.487   7.082
 1906SOL     OW 7356   0.883   3.236   6.502
 1906SOL    HW1 7357   0.965   3.221   6.447
 1906SOL    HW2 7358   0.802   3.235   6.443
 1907SOL     OW 7359   0.922   2.412   6.465
 1907SOL    HW1 7360   0.898   2.403   6.368
 1907SOL    HW2 7361   0.945   2.322   6.502
 1908SOL     OW 7362   0.524   1.918   6.087
 1908SOL    HW1 7363   0.446   1.916   6.149
 1908SOL    HW2 7364   0.522   2.002   6.032
 1909SOL     OW 7365   1.418   3.077   5.669
 1909SOL    HW1 7366   1.413   3.000   5.733
 1909SOL    HW2 7367   1.333   3.129   5.673
 1910SOL     OW 7368   0.221   1.948   5.811
 1910SOL    HW1 7369   0.260   2.011   5.744
 1910SOL    HW2 7370   0.289   1.880   5.836
 1911SOL     OW 7371   0.920   2.107   6.073
 1911SOL    HW1 7372   0.889   2.149   5.987
 1911SOL    HW2 7373   1.018   2.088   6.068
 1912SOL     OW 7374   1.028   2.520   7.013
 1912SOL    HW1 7375   0.955   2.457   7.039
 1912SOL    HW2 7376   1.116   2.481   7.038
 1913SOL     OW 7377   1.331   3.399   6.391
 1913SOL    HW1 7378   1.287   3.478   6.348
 1913SOL    HW2 7379   1.377   3.428   6.475
 1914SOL     OW 7380   0.515   2.993   6.333
 1914SOL    HW1 7381   0.452   2.974   6.409
 1914SOL    HW2 7382   0.466   2.982   6.246
 1915SOL     OW 7383   1.239   3.627   6.281
 1915SOL    HW1 7384   1.313   3.663   6.225
 1915SOL    HW2 7385   1.164   3.693   6.285
 1916SOL     OW 7386   0.176   2.476   6.939
 1916SOL    HW1 7387   0.267   2.444   6.912
 1916SOL    HW2 7388   0.183   2.534   7.020
 1917SOL     OW 7389   0.524   2.015   6.783
 1917SOL    HW1 7390   0.539   1.929   6.832
 1917SOL    HW2 7391   0.428   2.039   6.786
 1918SOL     OW 7392   0.890   2.364   6.200
 1918SOL    HW1 7393   0.862   2.423   6.124
 1918SOL    HW2 7394   0.893   2.269   6.169
 1919SOL     OW 7395   0.916   2.019   6.348
 1919SOL    HW1 7396   0.910   2.039   6.251
 1919SOL    HW2 7397   0.929   1.921   6.361
 1920SOL     OW 7398   0.519   3.278   5.736
 1920SOL    HW1 7399   0.460   3.232   5.802
 1920SOL    HW2 7400   0.498   3.244   5.644
 1921SOL     OW 7401   0.512   2.135   5.927
 1921SOL    HW1 7402   0.573   2.076   5.873
 1921SOL    HW2 7403   0.488   2.215   5.873
 1922SOL     OW 7404   0.989   3.208   6.942
 1922SOL    HW1 7405   0.898   3.181   6.974
 1922SOL    HW2 7406   1.054   3.134   6.962
 1923SOL     OW 7407   1.171   3.146   6.672
 1923SOL    HW1 7408   1.080   3.139   6.712
 1923SOL    HW2 7409   1.163   3.160   6.573
 1924SOL     OW 7410   0.905   1.975   6.922
 1924SOL    HW1 7411   0.941   1.952   6.831
 1924SOL    HW2 7412   0.981   1.992   6.985
 1925SOL     OW 7413   0.896   2.893   7.296
 1925SOL    HW1 7414   0.799   2.871   7.297
 1925SOL    HW2 7415   0.937   2.859   7.211
 1926SOL     OW 7416   0.733   2.904   6.017
 1926SOL    HW1 7417   0.726   2.866   6.109
 1926SOL    HW2 7418   0.790   2.845   5.961
 1927SOL     OW 7419   0.423   2.657   6.881
 1927SOL    HW1 7420   0.458   2.671   6.974
 1927SOL    HW2 7421   0.427   2.560   6.857
 1928SOL     OW 7422   1.180   2.215   6.910
 1928SOL    HW1 7423   1.218   2.288   6.968
 1928SOL    HW2 7424   1.097   2.248   6.866
 1929SOL     OW 7425   0.039   3.471   6.937
 1929SOL    HW1 7426   0.001   3.515   6.856
 1929SOL    HW2 7427   0.128   3.512   6.958
 1930SOL     OW 7428   0.374   2.961   6.095
 1930SOL    HW1 7429   0.380   3.032   6.025
 1930SOL    HW2 7430   0.353   2.873   6.052
 1931SOL     OW 7431   0.530   2.395   6.474
 1931SOL    HW1 7432   0.521   2.466   6.404
 1931SOL    HW2 7433   0.591   2.427   6.546
 1932SOL     OW 7434   1.272   3.390   6.787
 1932SOL    HW1 7435   1.360   3.415   6.747
 1932SOL    HW2 7436   1.239   3.306   6.744
 1933SOL     OW 7437   0.380   3.385   6.883
 1933SOL    HW1 7438   0.362   3.325   6.804
 1933SOL    HW2 7439   0.478   3.406   6.887
 1934SOL     OW 7440   1.464   2.567   7.240
 1934SOL    HW1 7441   1.440   2.471   7.254
 1934SOL    HW2 7442   1.544   2.590   7.296
 1935SOL     OW 7443   0.939   1.980   7.374
 1935SOL    HW1 7444   1.020   2.039   7.372
 1935SOL    HW2 7445   0.961   1.891   7.333
 1936SOL     OW 7446   0.506   1.943   7.365
 1936SOL    HW1 7447   0.455   1.869   7.322
 1936SOL    HW2 7448   0.442   2.011   7.401
 1937SOL     OW 7449   0.554   2.743   6.656
 1937SOL    HW1 7450   0.502   2.814   6.608
 1937SOL    HW2 7451   0.507   2.721   6.742
 1938SOL     OW 7452   1.246   2.654   6.599
 1938SOL    HW1 7453   1.206   2.668   6.509
 1938SOL    HW2 7454   1.271   2.557   6.610
 1939SOL     OW 7455   0.253   2.043   6.818
 1939SOL    HW1 7456   0.223   2.071   6.910
 1939SOL    HW2 7457   0.252   1.943   6.812
 1940SOL     OW 7458   0.058   3.206   6.861
 1940SOL    HW1 7459   0.097   3.143   6.928
 1940SOL    HW2 7460   0.062   3.300   6.896
 1941SOL     OW 7461   0.709   2.514   6.652
 1941SOL    HW1 7462   0.765   2.508   6.570
 1941SOL    HW2 7463   0.657   2.600   6.650
 1942SOL     OW 7464   0.300   1.924   6.241
 1942SOL    HW1 7465   0.258   2.012   6.263
 1942SOL    HW2 7466   0.331   1.880   6.326
 1943SOL     OW 7467   0.988   2.587   6.671
 1943SOL    HW1 7468   1.083   2.619   6.671
 1943SOL    HW2 7469   0.975   2.522   6.596
 1944SOL     OW 7470   0.360   2.777   7.415
 1944SOL    HW1 7471   0.317   2.700   7.462
 1944SOL    HW2 7472   0.422   2.741   7.344
 1945SOL     OW 7473   1.491   2.089   5.654
 1945SOL    HW1 7474   1.452   2.016   5.711
 1945SOL    HW2 7475   1.479   2.177   5.700
 1946SOL     OW 7476   1.138   3.193   6.403
 1946SOL    HW1 7477   1.138   3.125   6.329
 1946SOL    HW2 7478   1.205   3.264   6.383
 1947SOL     OW 7479   0.260   2.705   6.408
 1947SOL    HW1 7480   0.346   2.661   6.382
 1947SOL    HW2 7481   0.211   2.647   6.473
 1948SOL     OW 7482   0.341   2.264   6.609
 1948SOL    HW1 7483   0.307   2.180   6.566
 1948SOL    HW2 7484   0.407   2.309   6.549
 1949SOL     OW 7485   1.148   2.158   7.329
 1949SOL    HW1 7486   1.099   2.228   7.383
 1949SOL    HW2 7487   1.246   2.176   7.332
 1950SOL     OW 7488   1.117   2.019   7.094
 1950SOL    HW1 7489   1.125   2.066   7.181
 1950SOL    HW2 7490   1.155   2.077   7.021
 1951SOL     OW 7491   0.086   3.096   5.812
 1951SOL    HW1 7492   0.003   3.113   5.759
 1951SOL    HW2 7493   0.071   3.019   5.874
 1952SOL     OW 7494   0.156   3.570   6.546
 1952SOL    HW1 7495   0.134   3.487   6.497
 1952SOL    HW2 7496   0.224   3.622   6.495
 1953SOL     OW 7497   0.502   3.431   6.498
 1953SOL    HW1 7498   0.563   3.496   6.543
 1953SOL    HW2 7499   0.556   3.364   6.448
 1954SOL     OW 7500   0.099   2.334   6.714
 1954SOL    HW1 7501   0.186   2.306   6.673
 1954SOL    HW2 7502   0.117   2.394   6.792
 1955SOL     OW 7503   0.245   2.427   7.308
 1955SOL    HW1 7504   0.337   2.400   7.280
 1955SOL    HW2 7505   0.213   2.502   7.251
 1956SOL     OW 7506   0.208   3.373   7.279
 1956SOL    HW1 7507   0.110   3.365   7.261
 1956SOL    HW2 7508   0.238   3.295   7.334
 1957SOL     OW 7509   0.673   2.244   6.823
 1957SOL    HW1 7510   0.629   2.154   6.814
 1957SOL    HW2 7511   0.606   2.315   6.803
 1958SOL     OW 7512   0.859   3.585   7.088
 1958SOL    HW1 7513   0.934   3.529   7.055
 1958SOL    HW2 7514   0.849   3.666   7.030
 1959SOL     OW 7515   0.472   2.319   5.724
 1959SOL    HW1 7516   0.569   2.309   5.700
 1959SOL    HW2 7517   0.450   2.416   5.730
 1960SOL     OW 7518   0.174   3.028   7.034
 1960SOL    HW1 7519   0.160   2.994   7.127
 1960SOL    HW2 7520   0.181   2.951   6.971
 1961SOL     OW 7521   1.278   2.898   6.765
 1961SOL    HW1 7522   1.271   2.817   6.707
 1961SOL    HW2 7523   1.254   2.979   6.712
 1962SOL     OW 7524   1.249   3.664   6.707
 1962SOL    HW1 7525   1.328   3.649   6.648
 1962SOL    HW2 7526   1.225   3.579   6.754
 1963SOL     OW 7527   0.137   3.104   6.613
 1963SOL    HW1 7528   0.110   3.133   6.705
 1963SOL    HW2 7529   0.058   3.109   6.552
 1964SOL     OW 7530   0.698   3.563   7.310
 1964SOL    HW1 7531   0.627   3.633   7.301
 1964SOL    HW2 7532   0.761   3.570   7.232
 1965SOL     OW 7533   1.714   1.974   6.089
 1965SOL    HW1 7534   1.769   1.977   6.005
 1965SOL    HW2 7535   1.705   1.879   6.119
 1966SOL     OW 7536   0.057   3.651   7.447
 1966SOL    HW1 7537   0.071   3.560   7.485
 1966SOL    HW2 7538   0.121   3.716   7.489
 1967SOL     OW 7539   0.742   3.135   7.032
 1967SOL    HW1 7540   0.722   3.189   7.114
 1967SOL    HW2 7541   0.667   3.145   6.967
 1968SOL     OW 7542   0.658   3.508   5.757
 1968SOL    HW1 7543   0.671   3.536   5.662
 1968SOL    HW2 7544   0.611   3.420   5.759
 1969SOL     OW 7545   1.790   2.003   6.563
 1969SOL    HW1 7546   1.837   1.917   6.540
 1969SOL    HW2 7547   1.695   1.999   6.532
 1970SOL     OW 7548   0.203   2.167   6.322
 1970SOL    HW1 7549   0.128   2.220   6.282
 1970SOL    HW2 7550   0.174   2.129   6.409
 1971SOL     OW 7551   0.825   2.910   6.904
 1971SOL    HW1 7552   0.821   2.936   6.808
 1971SOL    HW2 7553   0.787   2.983   6.960
 1972SOL     OW 7554   0.867   2.735   5.855
 1972SOL    HW1 7555   0.859   2.737   5.755
 1972SOL    HW2 7556   0.858   2.641   5.887
 1973SOL     OW 7557   0.400   3.183   7.073
 1973SOL    HW1 7558   0.389   3.265   7.016
 1973SOL    HW2 7559   0.323   3.121   7.057
 1974SOL     OW 7560   1.732   3.019   6.813
 1974SOL    HW1 7561   1.795   2.998   6.888
 1974SOL    HW2 7562   1.650   3.063   6.849
 1975SOL     OW 7563   1.023   2.156   6.552
 1975SOL    HW1 7564   0.982   2.117   6.470
 1975SOL    HW2 7565   1.062   2.082   6.608
 1976SOL     OW 7566   0.602   3.340   6.122
 1976SOL    HW1 7567   0.640   3.290   6.044
 1976SOL    HW2 7568   0.502   3.337   6.118
 1977SOL     OW 7569   0.338   3.163   5.909
 1977SOL    HW1 7570   0.248   3.146   5.870
 1977SOL    HW2 7571   0.331   3.231   5.982
 1978SOL     OW 7572   0.152   2.907   7.281
 1978SOL    HW1 7573   0.058   2.877   7.302
 1978SOL    HW2 7574   0.217   2.855   7.337
 1979SOL     OW 7575   0.667   2.029   7.062
 1979SOL    HW1 7576   0.747   2.016   7.004
 1979SOL    HW2 7577   0.694   2.082   7.143
 1980SOL     OW 7578   0.049   2.258   5.576
 1980SOL    HW1 7579  -0.032   2.252   5.517
 1980SOL    HW2 7580   0.106   2.334   5.547
 1981SOL     OW 7581   1.473   2.839   6.959
 1981SOL    HW1 7582   1.397   2.864   6.900
 1981SOL    HW2 7583   1.545   2.795   6.904
 1982SOL     OW 7584   4.693   1.990   5.890
 1982SOL    HW1 7585   4.678   2.088   5.880
 1982SOL    HW2 7586   4.788   1.968   5.869
 1983SOL     OW 7587   1.143   3.146   5.687
 1983SOL    HW1 7588   1.129   3.048   5.696
 1983SOL    HW2 7589   1.055   3.193   5.694
 1984SOL     OW 7590   0.743   2.650   6.942
 1984SOL    HW1 7591   0.753   2.748   6.921
 1984SOL    HW2 7592   0.680   2.639   7.018
 1985SOL     OW 7593   0.745   2.426   7.291
 1985SOL    HW1 7594   0.664   2.482   7.270
 1985SOL    HW2 7595   0.716   2.331   7.308
 1986SOL     OW 7596   1.311   2.990   7.232
 1986SOL    HW1 7597   1.246   2.966   7.303
 1986SOL    HW2 7598   1.264   3.001   7.144
 1987SOL     OW 7599   0.334   3.585   7.154
 1987SOL    HW1 7600   0.258   3.650   7.152
 1987SOL    HW2 7601   0.304   3.499   7.194
 1988SOL     OW 7602   1.675   2.751   6.808
 1988SOL    HW1 7603   1.740   2.692   6.760
 1988SOL    HW2 7604   1.700   2.846   6.795
 1989SOL     OW 7605   1.189   2.070   6.106
 1989SOL    HW1 7606   1.276   2.029   6.078
 1989SOL    HW2 7607   1.207   2.154   6.157
 1990SOL     OW 7608   0.507   2.614   6.309
 1990SOL    HW1 7609   0.584   2.677   6.295
 1990SOL    HW2 7610   0.467   2.591   6.221
 1991SOL     OW 7611   1.822   2.216   7.281
 1991SOL    HW1 7612   1.854   2.217   7.186
 1991SOL    HW2 7613   1.731   2.175   7.285
 1992SOL     OW 7614   0.864   3.203   5.690
 1992SOL    HW1 7615   0.816   3.207   5.778
 1992SOL    HW2 7616   0.814   3.259   5.623
 1993SOL     OW 7617   0.656   3.640   6.587
 1993SOL    HW1 7618   0.631   3.733   6.560
 1993SOL    HW2 7619   0.748   3.619   6.553
 1994SOL     OW 7620   0.875   2.797   6.512
 1994SOL    HW1 7621   0.905   2.729   6.578
 1994SOL    HW2 7622   0.837   2.876   6.560
 1995SOL     OW 7623   1.102   2.885   5.681
 1995SOL    HW1 7624   1.009   2.858   5.653
 1995SOL    HW2 7625   1.138   2.818   5.746
 1996SOL     OW 7626   1.708   3.485   6.456
 1996SOL    HW1 7627   1.668   3.439   6.376
 1996SOL    HW2 7628   1.635   3.509   6.521
 1997SOL     OW 7629   0.218   3.128   7.430
 1997SOL    HW1 7630   0.189   3.055   7.369
 1997SOL    HW2 7631   0.162   3.127   7.513
 1998SOL     OW 7632   0.198   3.099   6.262
 1998SOL    HW1 7633   0.114   3.045   6.260
 1998SOL    HW2 7634   0.268   3.054   6.206
 1999SOL     OW 7635   0.696   3.286   7.257
 1999SOL    HW1 7636   0.611   3.243   7.288
 1999SOL    HW2 7637   0.688   3.386   7.265
 2000SOL     OW 7638   1.869   2.008   6.838
 2000SOL    HW1 7639   1.942   1.941   6.826
 2000SOL    HW2 7640   1.828   2.028   6.750
 2001SOL     OW 7641   0.387   2.276   6.129
 2001SOL    HW1 7642   0.455   2.221   6.082
 2001SOL    HW2 7643   0.359   2.231   6.214
 2002SOL     OW 7644   0.418   2.382   6.844
 2002SOL    HW1 7645   0.428   2.317   6.919
 2002SOL    HW2 7646   0.390   2.333   6.761
 2003SOL     OW 7647   0.774   3.512   6.255
 2003SOL    HW1 7648   0.791   3.595   6.201
 2003SOL    HW2 7649   0.705   3.456   6.209
 2004SOL     OW 7650   1.328   2.102   6.702
 2004SOL    HW1 7651   1.385   2.023   6.723
 2004SOL    HW2 7652   1.279   2.130   6.785
 2005SOL     OW 7653   1.029   1.896   6.682
 2005SOL    HW1 7654   0.988   1.851   6.603
 2005SOL    HW2 7655   1.109   1.843   6.712
 2006SOL     OW 7656   0.760   3.172   5.953
 2006SOL    HW1 7657   0.746   3.075   5.973
 2006SOL    HW2 7658   0.832   3.209   6.012
 2007SOL     OW 7659   0.651   3.437   6.861
 2007SOL    HW1 7660   0.630   3.530   6.892
 2007SOL    HW2 7661   0.739   3.436   6.813
 2008SOL     OW 7662   1.384   1.876   5.797
 2008SOL    HW1 7663   1.429   1.807   5.741
 2008SOL    HW2 7664   1.291   1.846   5.818
 2009SOL     OW 7665   1.524   2.005   6.480
 2009SOL    HW1 7666   1.469   2.075   6.525
 2009SOL    HW2 7667   1.492   1.993   6.386
 2010SOL     OW 7668   0.058   2.878   5.975
 2010SOL    HW1 7669   0.137   2.837   5.931
 2010SOL    HW2 7670   0.063   2.861   6.074
 2011SOL     OW 7671   0.855   3.527   5.949
 2011SOL    HW1 7672   0.784   3.516   5.880
 2011SOL    HW2 7673   0.843   3.615   5.994
 2012SOL     OW 7674   0.226   2.570   7.544
 2012SOL    HW1 7675   0.212   2.509   7.622
 2012SOL    HW2 7676   0.225   2.517   7.459
 2013SOL     OW 7677   0.224   2.060   8.449
 2013SOL    HW1 7678   0.221   2.088   8.545
 2013SOL    HW2 7679   0.179   1.972   8.438
 2014SOL     OW 7680   0.020   2.305   8.014
 2014SOL    HW1 7681  -0.060   2.338   7.964
 2014SOL    HW2 7682   0.068   2.236   7.959
 2015SOL     OW 7683   0.629   3.239   8.605
 2015SOL    HW1 7684   0.536   3.219   8.574
 2015SOL    HW2 7685   0.633   3.333   8.640
 2016SOL     OW 7686   1.695   2.438   7.586
 2016SOL    HW1 7687   1.695   2.519   7.527
 2016SOL    HW2 7688   1.782   2.389   7.575
 2017SOL     OW 7689   0.652   2.982   8.455
 2017SOL    HW1 7690   0.665   3.064   8.511
 2017SOL    HW2 7691   0.567   2.990   8.404
 2018SOL     OW 7692   0.878   2.593   9.246
 2018SOL    HW1 7693   0.845   2.650   9.321
 2018SOL    HW2 7694   0.910   2.652   9.171
 2019SOL     OW 7695   0.789   3.057   9.234
 2019SOL    HW1 7696   0.796   3.115   9.316
 2019SOL    HW2 7697   0.698   3.066   9.195
 2020SOL     OW 7698   0.361   3.215   8.527
 2020SOL    HW1 7699   0.307   3.134   8.550
 2020SOL    HW2 7700   0.327   3.253   8.441
 2021SOL     OW 7701   1.376   3.461   8.835
 2021SOL    HW1 7702   1.461   3.486   8.880
 2021SOL    HW2 7703   1.302   3.456   8.902
 2022SOL     OW 7704   0.544   2.241   8.866
 2022SOL    HW1 7705   0.613   2.173   8.891
 2022SOL    HW2 7706   0.489   2.264   8.946
 2023SOL     OW 7707   1.571   2.302   8.257
 2023SOL    HW1 7708   1.499   2.301   8.188
 2023SOL    HW2 7709   1.659   2.282   8.213
 2024SOL     OW 7710   0.286   3.568   7.899
 2024SOL    HW1 7711   0.288   3.647   7.959
 2024SOL    HW2 7712   0.232   3.589   7.818
 2025SOL     OW 7713   1.197   3.160   9.029
 2025SOL    HW1 7714   1.293   3.133   9.037
 2025SOL    HW2 7715   1.140   3.100   9.084
 2026SOL     OW 7716   0.200   3.316   7.969
 2026SOL    HW1 7717   0.232   3.410   7.955
 2026SOL    HW2 7718   0.100   3.313   7.959
 2027SOL     OW 7719   0.252   3.025   8.312
 2027SOL    HW1 7720   0.255   2.925   8.312
 2027SOL    HW2 7721   0.181   3.056   8.375
 2028SOL     OW 7722   0.592   3.653   8.927
 2028SOL    HW1 7723   0.504   3.648   8.973
 2028SOL    HW2 7724   0.618   3.749   8.916
 2029SOL     OW 7725   0.496   2.828   7.656
 2029SOL    HW1 7726   0.469   2.835   7.560
 2029SOL    HW2 7727   0.584   2.874   7.670
 2030SOL     OW 7728   0.159   2.548   7.984
 2030SOL    HW1 7729   0.097   2.475   8.012
 2030SOL    HW2 7730   0.118   2.637   8.009
 2031SOL     OW 7731   0.091   3.444   7.646
 2031SOL    HW1 7732   0.107   3.346   7.634
 2031SOL    HW2 7733   0.002   3.458   7.688
 2032SOL     OW 7734   0.166   2.645   8.994
 2032SOL    HW1 7735   0.257   2.624   9.029
 2032SOL    HW2 7736   0.137   2.734   9.028
 2033SOL     OW 7737   0.503   3.256   8.089
 2033SOL    HW1 7738   0.487   3.163   8.057
 2033SOL    HW2 7739   0.515   3.317   8.011
 2034SOL     OW 7740   0.830   1.908   7.943
 2034SOL    HW1 7741   0.864   2.000   7.925
 2034SOL    HW2 7742   0.730   1.909   7.945
 2035SOL     OW 7743   0.230   2.844   8.707
 2035SOL    HW1 7744   0.304   2.778   8.720
 2035SOL    HW2 7745   0.144   2.795   8.692
 2036SOL     OW 7746   1.081   3.705   9.098
 2036SOL    HW1 7747   1.118   3.772   9.034
 2036SOL    HW2 7748   1.131   3.619   9.089
 2037SOL     OW 7749   0.342   2.161   9.323
 2037SOL    HW1 7750   0.391   2.227   9.379
 2037SOL    HW2 7751   0.244   2.179   9.328
 2038SOL     OW 7752   1.562   3.510   8.059
 2038SOL    HW1 7753   1.507   3.440   8.015
 2038SOL    HW2 7754   1.505   3.588   8.083
 2039SOL     OW 7755   0.546   2.568   7.736
 2039SOL    HW1 7756   0.528   2.660   7.701
 2039SOL    HW2 7757   0.503   2.557   7.825
 2040SOL     OW 7758   1.245   2.210   8.377
 2040SOL    HW1 7759   1.154   2.169   8.370
 2040SOL    HW2 7760   1.302   2.154   8.436
 2041SOL     OW 7761   0.831   2.456   8.890
 2041SOL    HW1 7762   0.809   2.412   8.977
 2041SOL    HW2 7763   0.798   2.399   8.815
 2042SOL     OW 7764   1.397   2.221   9.096
 2042SOL    HW1 7765   1.409   2.268   9.184
 2042SOL    HW2 7766   1.447   2.135   9.097
 2043SOL     OW 7767   0.981   2.748   9.036
 2043SOL    HW1 7768   1.028   2.674   8.987
 2043SOL    HW2 7769   0.917   2.794   8.974
 2044SOL     OW 7770   0.990   2.239   8.630
 2044SOL    HW1 7771   0.897   2.265   8.654
 2044SOL    HW2 7772   0.989   2.183   8.548
 2045SOL     OW 7773   0.076   2.796   8.091
 2045SOL    HW1 7774   0.151   2.781   8.156
 2045SOL    HW2 7775  -0.004   2.830   8.141
 2046SOL     OW 7776   0.104   3.666   9.013
 2046SOL    HW1 7777   0.047   3.619   9.080
 2046SOL    HW2 7778   0.045   3.716   8.949
 2047SOL     OW 7779   0.852   2.220   7.646
 2047SOL    HW1 7780   0.918   2.258   7.581
 2047SOL    HW2 7781   0.811   2.137   7.607
 2048SOL     OW 7782   1.686   2.403   9.292
 2048SOL    HW1 7783   1.653   2.494   9.269
 2048SOL    HW2 7784   1.772   2.410   9.343
 2049SOL     OW 7785   0.386   3.683   8.325
 2049SOL    HW1 7786   0.448   3.606   8.314
 2049SOL    HW2 7787   0.437   3.762   8.360
 2050SOL     OW 7788   1.170   3.437   9.012
 2050SOL    HW1 7789   1.183   3.340   9.031
 2050SOL    HW2 7790   1.076   3.453   8.983
 2051SOL     OW 7791   0.229   2.793   7.712
 2051SOL    HW1 7792   0.326   2.817   7.704
 2051SOL    HW2 7793   0.208   2.716   7.652
 2052SOL     OW 7794   0.540   3.118   9.123
 2052SOL    HW1 7795   0.493   3.126   9.035
 2052SOL    HW2 7796   0.475   3.132   9.197
 2053SOL     OW 7797   0.164   2.167   8.941
 2053SOL    HW1 7798   0.080   2.197   8.895
 2053SOL    HW2 7799   0.148   2.080   8.987
 2054SOL     OW 7800   0.471   3.717   7.667
 2054SOL    HW1 7801   0.504   3.741   7.758
 2054SOL    HW2 7802   0.522   3.638   7.634
 2055SOL     OW 7803   1.371   1.961   7.898
 2055SOL    HW1 7804   1.373   1.932   7.802
 2055SOL    HW2 7805   1.463   1.950   7.937
 2056SOL     OW 7806   0.251   3.645   8.675
 2056SOL    HW1 7807   0.282   3.552   8.698
 2056SOL    HW2 7808   0.199   3.642   8.590
 2057SOL     OW 7809   0.434   2.526   7.984
 2057SOL    HW1 7810   0.447   2.427   7.983
 2057SOL    HW2 7811   0.336   2.547   7.991
 2058SOL     OW 7812   1.500   1.963   9.149
 2058SOL    HW1 7813   1.495   1.987   9.246
 2058SOL    HW2 7814   1.424   1.901   9.127
 2059SOL     OW 7815   0.720   1.983   7.549
 2059SOL    HW1 7816   0.805   1.962   7.502
 2059SOL    HW2 7817   0.643   1.944   7.498
 2060SOL     OW 7818   0.787   2.065   9.198
 2060SOL    HW1 7819   0.859   1.997   9.210
 2060SOL    HW2 7820   0.698   2.020   9.200
 2061SOL     OW 7821   0.953   3.371   8.596
 2061SOL    HW1 7822   0.862   3.340   8.566
 2061SOL    HW2 7823   0.984   3.314   8.671
 2062SOL     OW 7824   1.328   2.409   8.908
 2062SOL    HW1 7825   1.356   2.341   8.977
 2062SOL    HW2 7826   1.405   2.470   8.890
 2063SOL     OW 7827   0.911   2.330   8.326
 2063SOL    HW1 7828   0.868   2.324   8.236
 2063SOL    HW2 7829   0.948   2.240   8.351
 2064SOL     OW 7830   0.552   1.929   7.923
 2064SOL    HW1 7831   0.474   1.945   7.983
 2064SOL    HW2 7832   0.558   2.002   7.855
 2065SOL     OW 7833   0.251   1.956   7.669
 2065SOL    HW1 7834   0.286   2.015   7.596
 2065SOL    HW2 7835   0.319   1.885   7.689
 2066SOL     OW 7836   0.929   2.166   7.904
 2066SOL    HW1 7837   0.905   2.188   7.810
 2066SOL    HW2 7838   1.028   2.171   7.915
 2067SOL     OW 7839   1.090   2.545   8.882
 2067SOL    HW1 7840   1.005   2.494   8.892
 2067SOL    HW2 7841   1.168   2.485   8.899
 2068SOL     OW 7842   1.039   2.347   7.490
 2068SOL    HW1 7843   1.015   2.438   7.458
 2068SOL    HW2 7844   1.104   2.354   7.565
 2069SOL     OW 7845   0.119   2.476   8.791
 2069SOL    HW1 7846   0.210   2.438   8.775
 2069SOL    HW2 7847   0.121   2.531   8.875
 2070SOL     OW 7848   0.507   2.052   8.596
 2070SOL    HW1 7849   0.577   2.001   8.646
 2070SOL    HW2 7850   0.422   2.052   8.649
 2071SOL     OW 7851   0.775   2.308   8.095
 2071SOL    HW1 7852   0.750   2.402   8.069
 2071SOL    HW2 7853   0.824   2.265   8.019
 2072SOL     OW 7854   0.996   1.902   8.167
 2072SOL    HW1 7855   0.937   1.902   8.086
 2072SOL    HW2 7856   0.974   1.822   8.223
 2073SOL     OW 7857   1.406   2.426   8.441
 2073SOL    HW1 7858   1.333   2.358   8.435
 2073SOL    HW2 7859   1.484   2.397   8.385
 2074SOL     OW 7860   0.547   3.240   7.590
 2074SOL    HW1 7861   0.476   3.213   7.656
 2074SOL    HW2 7862   0.522   3.207   7.499
 2075SOL     OW 7863   1.417   2.443   7.548
 2075SOL    HW1 7864   1.359   2.396   7.614
 2075SOL    HW2 7865   1.513   2.433   7.574
 2076SOL     OW 7866   0.565   2.120   7.734
 2076SOL    HW1 7867   0.626   2.071   7.672
 2076SOL    HW2 7868   0.525   2.199   7.686
 2077SOL     OW 7869   1.722   3.138   8.986
 2077SOL    HW1 7870   1.795   3.071   8.973
 2077SOL    HW2 7871   1.759   3.219   9.033
 2078SOL     OW 7872   1.053   3.208   8.798
 2078SOL    HW1 7873   0.959   3.174   8.808
 2078SOL    HW2 7874   1.104   3.191   8.882
 2079SOL     OW 7875   1.598   3.524   8.969
 2079SOL    HW1 7876   1.619   3.622   8.965
 2079SOL    HW2 7877   1.605   3.492   9.063
 2080SOL     OW 7878   1.738   2.906   8.645
 2080SOL    HW1 7879   1.826   2.939   8.611
 2080SOL    HW2 7880   1.750   2.814   8.684
 2081SOL     OW 7881   0.944   1.903   8.805
 2081SOL    HW1 7882   0.968   1.880   8.710
 2081SOL    HW2 7883   1.021   1.946   8.850
 2082SOL     OW 7884   1.039   2.981   9.165
 2082SOL    HW1 7885   0.951   3.016   9.196
 2082SOL    HW2 7886   1.027   2.892   9.121
 2083SOL     OW 7887   0.752   2.909   7.730
 2083SOL    HW1 7888   0.755   2.905   7.830
 2083SOL    HW2 7889   0.808   2.836   7.692
 2084SOL     OW 7890   0.431   2.653   8.731
 2084SOL    HW1 7891   0.503   2.668   8.799
 2084SOL    HW2 7892   0.401   2.558   8.734
 2085SOL     OW 7893   1.234   2.206   8.745
 2085SOL    HW1 7894   1.271   2.286   8.793
 2085SOL    HW2 7895   1.146   2.230   8.704
 2086SOL     OW 7896   0.131   3.422   8.879
 2086SOL    HW1 7897   0.125   3.517   8.911
 2086SOL    HW2 7898   0.219   3.408   8.835
 2087SOL     OW 7899   0.354   3.034   7.993
 2087SOL    HW1 7900   0.352   3.070   7.900
 2087SOL    HW2 7901   0.339   2.935   7.991
 2088SOL     OW 7902   0.546   2.235   8.282
 2088SOL    HW1 7903   0.583   2.240   8.189
 2088SOL    HW2 7904   0.586   2.307   8.338
 2089SOL     OW 7905   1.367   3.347   7.936
 2089SOL    HW1 7906   1.333   3.368   7.844
 2089SOL    HW2 7907   1.304   3.286   7.982
 2090SOL     OW 7908   1.279   3.287   8.652
 2090SOL    HW1 7909   1.326   3.350   8.713
 2090SOL    HW2 7910   1.194   3.256   8.694
 2091SOL     OW 7911   0.363   3.394   8.732
 2091SOL    HW1 7912   0.351   3.330   8.656
 2091SOL    HW2 7913   0.453   3.437   8.726
 2092SOL     OW 7914   0.423   2.587   9.082
 2092SOL    HW1 7915   0.503   2.609   9.026
 2092SOL    HW2 7916   0.410   2.488   9.084
 2093SOL     OW 7917   1.593   2.656   9.230
 2093SOL    HW1 7918   1.502   2.697   9.231
 2093SOL    HW2 7919   1.642   2.685   9.148
 2094SOL     OW 7920   1.045   1.947   9.238
 2094SOL    HW1 7921   1.076   2.039   9.217
 2094SOL    HW2 7922   1.104   1.880   9.192
 2095SOL     OW 7923   0.530   1.963   9.186
 2095SOL    HW1 7924   0.475   1.915   9.118
 2095SOL    HW2 7925   0.470   2.020   9.243
 2096SOL     OW 7926   0.443   2.642   8.457
 2096SOL    HW1 7927   0.535   2.669   8.428
 2096SOL    HW2 7928   0.434   2.657   8.555
 2097SOL     OW 7929   1.316   2.667   8.520
 2097SOL    HW1 7930   1.298   2.707   8.430
 2097SOL    HW2 7931   1.353   2.575   8.508
 2098SOL     OW 7932   1.207   2.357   7.705
 2098SOL    HW1 7933   1.210   2.297   7.784
 2098SOL    HW2 7934   1.186   2.451   7.735
 2099SOL     OW 7935   0.268   2.034   8.721
 2099SOL    HW1 7936   0.235   2.082   8.802
 2099SOL    HW2 7937   0.249   1.936   8.731
 2100SOL     OW 7938   0.013   3.221   8.732
 2100SOL    HW1 7939   0.040   3.141   8.786
 2100SOL    HW2 7940   0.042   3.304   8.779
 2101SOL     OW 7941   0.679   2.426   8.430
 2101SOL    HW1 7942   0.766   2.393   8.392
 2101SOL    HW2 7943   0.673   2.525   8.417
 2102SOL     OW 7944   1.791   2.833   9.319
 2102SOL    HW1 7945   1.711   2.774   9.320
 2102SOL    HW2 7946   1.823   2.847   9.413
 2103SOL     OW 7947   0.325   1.969   8.078
 2103SOL    HW1 7948   0.274   2.040   8.128
 2103SOL    HW2 7949   0.363   1.904   8.144
 2104SOL     OW 7950   1.576   2.253   7.753
 2104SOL    HW1 7951   1.635   2.206   7.819
 2104SOL    HW2 7952   1.629   2.324   7.706
 2105SOL     OW 7953   0.971   2.592   8.405
 2105SOL    HW1 7954   0.969   2.608   8.503
 2105SOL    HW2 7955   0.961   2.494   8.386
 2106SOL     OW 7956   0.940   3.417   9.247
 2106SOL    HW1 7957   0.870   3.485   9.225
 2106SOL    HW2 7958   0.924   3.334   9.193
 2107SOL     OW 7959   1.892   3.359   9.054
 2107SOL    HW1 7960   1.875   3.458   9.049
 2107SOL    HW2 7961   1.985   3.342   9.085
 2108SOL     OW 7962   0.364   2.808   9.243
 2108SOL    HW1 7963   0.423   2.883   9.212
 2108SOL    HW2 7964   0.386   2.725   9.192
 2109SOL     OW 7965   1.474   2.102   7.547
 2109SOL    HW1 7966   1.433   2.017   7.581
 2109SOL    HW2 7967   1.506   2.156   7.624
 2110SOL     OW 7968   1.296   2.667   7.447
 2110SOL    HW1 7969   1.342   2.594   7.498
 2110SOL    HW2 7970   1.320   2.660   7.351
 2111SOL     OW 7971   0.243   2.753   8.307
 2111SOL    HW1 7972   0.322   2.712   8.353
 2111SOL    HW2 7973   0.159   2.722   8.351
 2112SOL     OW 7974   0.326   2.388   8.434
 2112SOL    HW1 7975   0.335   2.354   8.340
 2112SOL    HW2 7976   0.365   2.479   8.441
 2113SOL     OW 7977   1.134   2.193   9.156
 2113SOL    HW1 7978   1.103   2.270   9.212
 2113SOL    HW2 7979   1.231   2.203   9.136
 2114SOL     OW 7980   1.146   2.030   8.932
 2114SOL    HW1 7981   1.129   2.087   9.012
 2114SOL    HW2 7982   1.188   2.086   8.860
 2115SOL     OW 7983   0.069   3.135   7.661
 2115SOL    HW1 7984  -0.013   3.167   7.613
 2115SOL    HW2 7985   0.044   3.063   7.726
 2116SOL     OW 7986   0.133   3.659   8.424
 2116SOL    HW1 7987   0.075   3.603   8.364
 2116SOL    HW2 7988   0.224   3.667   8.385
 2117SOL     OW 7989   0.530   3.453   8.280
 2117SOL    HW1 7990   0.625   3.464   8.309
 2117SOL    HW2 7991   0.524   3.378   8.214
 2118SOL     OW 7992   0.927   2.645   8.672
 2118SOL    HW1 7993   0.998   2.616   8.735
 2118SOL    HW2 7994   0.842   2.596   8.693
 2119SOL     OW 7995   0.081   2.326   8.566
 2119SOL    HW1 7996   0.167   2.342   8.516
 2119SOL    HW2 7997   0.079   2.382   8.648
 2120SOL     OW 7998   0.368   2.304   9.071
 2120SOL    HW1 7999   0.289   2.270   9.020
 2120SOL    HW2 8000   0.370   2.261   9.161
 2121SOL     OW 8001   1.370   2.818   9.163
 2121SOL    HW1 8002   1.404   2.902   9.122
 2121SOL    HW2 8003   1.290   2.786   9.112
 2122SOL     OW 8004   0.803   2.477   7.743
 2122SOL    HW1 8005   0.813   2.381   7.715
 2122SOL    HW2 8006   0.706   2.501   7.746
 2123SOL     OW 8007   0.324   3.430   9.249
 2123SOL    HW1 8008   0.240   3.459   9.295
 2123SOL    HW2 8009   0.337   3.332   9.260
 2124SOL     OW 8010   0.731   2.321   8.678
 2124SOL    HW1 8011   0.654   2.284   8.731
 2124SOL    HW2 8012   0.697   2.355   8.590
 2125SOL     OW 8013   0.916   3.494   8.932
 2125SOL    HW1 8014   0.846   3.424   8.942
 2125SOL    HW2 8015   0.892   3.574   8.987
 2126SOL     OW 8016   0.441   2.336   7.618
 2126SOL    HW1 8017   0.501   2.416   7.626
 2126SOL    HW2 8018   0.355   2.355   7.665
 2127SOL     OW 8019   0.156   3.032   8.887
 2127SOL    HW1 8020   0.132   2.988   8.973
 2127SOL    HW2 8021   0.183   2.963   8.820
 2128SOL     OW 8022   1.272   2.725   8.781
 2128SOL    HW1 8023   1.285   2.703   8.685
 2128SOL    HW2 8024   1.203   2.664   8.820
 2129SOL     OW 8025   1.151   2.630   7.686
 2129SOL    HW1 8026   1.057   2.661   7.677
 2129SOL    HW2 8027   1.199   2.646   7.599
 2130SOL     OW 8028   0.057   3.126   8.474
 2130SOL    HW1 8029   0.046   3.155   8.569
 2130SOL    HW2 8030  -0.023   3.152   8.421
 2131SOL     OW 8031   0.712   3.559   9.157
 2131SOL    HW1 8032   0.667   3.599   9.236
 2131SOL    HW2 8033   0.673   3.597   9.073
 2132SOL     OW 8034   1.753   2.105   7.910
 2132SOL    HW1 8035   1.817   2.083   7.837
 2132SOL    HW2 8036   1.705   2.022   7.939
 2133SOL     OW 8037   0.127   3.779   9.365
 2133SOL    HW1 8038   0.109   3.682   9.354
 2133SOL    HW2 8039   0.087   3.830   9.289
 2134SOL     OW 8040   0.786   3.142   8.817
 2134SOL    HW1 8041   0.760   3.193   8.899
 2134SOL    HW2 8042   0.722   3.164   8.743
 2135SOL     OW 8043   0.614   3.502   7.572
 2135SOL    HW1 8044   0.644   3.527   7.480
 2135SOL    HW2 8045   0.580   3.408   7.572
 2136SOL     OW 8046   1.872   2.129   8.516
 2136SOL    HW1 8047   1.936   2.128   8.439
 2136SOL    HW2 8048   1.779   2.116   8.483
 2137SOL     OW 8049   0.188   2.168   8.194
 2137SOL    HW1 8050   0.117   2.225   8.153
 2137SOL    HW2 8051   0.163   2.148   8.289
 2138SOL     OW 8052   1.261   3.371   7.661
 2138SOL    HW1 8053   1.259   3.281   7.618
 2138SOL    HW2 8054   1.173   3.389   7.705
 2139SOL     OW 8055   0.821   2.863   8.845
 2139SOL    HW1 8056   0.850   2.827   8.756
 2139SOL    HW2 8057   0.803   2.961   8.836
 2140SOL     OW 8058   0.892   2.699   7.622
 2140SOL    HW1 8059   0.905   2.671   7.527
 2140SOL    HW2 8060   0.859   2.621   7.676
 2141SOL     OW 8061   0.395   3.168   8.900
 2141SOL    HW1 8062   0.385   3.254   8.851
 2141SOL    HW2 8063   0.308   3.118   8.899
 2142SOL     OW 8064   1.005   2.072   8.389
 2142SOL    HW1 8065   0.999   2.031   8.298
 2142SOL    HW2 8066   1.016   1.999   8.457
 2143SOL     OW 8067   0.520   3.426   7.875
 2143SOL    HW1 8068   0.554   3.433   7.782
 2143SOL    HW2 8069   0.438   3.482   7.885
 2144SOL     OW 8070   1.811   2.213   8.902
 2144SOL    HW1 8071   1.854   2.294   8.862
 2144SOL    HW2 8072   1.833   2.133   8.846
 2145SOL     OW 8073   0.328   3.179   7.759
 2145SOL    HW1 8074   0.247   3.150   7.707
 2145SOL    HW2 8075   0.300   3.246   7.828
 2146SOL     OW 8076   0.118   2.887   9.120
 2146SOL    HW1 8077   0.031   2.856   9.159
 2146SOL    HW2 8078   0.192   2.870   9.186
 2147SOL     OW 8079   0.747   2.062   8.920
 2147SOL    HW1 8080   0.821   2.015   8.873
 2147SOL    HW2 8081   0.773   2.078   9.016
 2148SOL     OW 8082   0.084   2.227   7.399
 2148SOL    HW1 8083   0.029   2.185   7.327
 2148SOL    HW2 8084   0.132   2.307   7.363
 2149SOL     OW 8085   1.511   2.620   8.866
 2149SOL    HW1 8086   1.428   2.668   8.838
 2149SOL    HW2 8087   1.556   2.670   8.939
 2150SOL     OW 8088   4.710   2.007   7.746
 2150SOL    HW1 8089   4.686   2.098   7.712
 2150SOL    HW2 8090   4.805   1.987   7.723
 2151SOL     OW 8091   1.260   3.122   7.554
 2151SOL    HW1 8092   1.207   3.051   7.508
 2151SOL    HW2 8093   1.336   3.080   7.603
 2152SOL     OW 8094   0.640   2.659   8.915
 2152SOL    HW1 8095   0.690   2.745   8.904
 2152SOL    HW2 8096   0.705   2.583   8.916
 2153SOL     OW 8097   0.771   2.349   9.126
 2153SOL    HW1 8098   0.795   2.419   9.193
 2153SOL    HW2 8099   0.771   2.259   9.170
 2154SOL     OW 8100   1.461   3.069   9.061
 2154SOL    HW1 8101   1.469   3.095   9.157
 2154SOL    HW2 8102   1.548   3.085   9.015
 2155SOL     OW 8103   0.369   3.641   9.086
 2155SOL    HW1 8104   0.279   3.666   9.052
 2155SOL    HW2 8105   0.362   3.559   9.143
 2156SOL     OW 8106   1.769   2.644   8.757
 2156SOL    HW1 8107   1.675   2.611   8.770
 2156SOL    HW2 8108   1.833   2.567   8.765
 2157SOL     OW 8109   1.210   2.187   7.925
 2157SOL    HW1 8110   1.263   2.104   7.907
 2157SOL    HW2 8111   1.251   2.237   8.001
 2158SOL     OW 8112   0.686   2.574   8.078
 2158SOL    HW1 8113   0.704   2.671   8.088
 2158SOL    HW2 8114   0.591   2.560   8.048
 2159SOL     OW 8115   1.744   2.158   9.158
 2159SOL    HW1 8116   1.766   2.179   9.063
 2159SOL    HW2 8117   1.701   2.237   9.202
 2160SOL     OW 8118   1.727   2.747   9.009
 2160SOL    HW1 8119   1.806   2.784   9.058
 2160SOL    HW2 8120   1.754   2.720   8.917
 2161SOL     OW 8121   0.736   3.719   8.391
 2161SOL    HW1 8122   0.658   3.780   8.404
 2161SOL    HW2 8123   0.789   3.751   8.312
 2162SOL     OW 8124   0.708   2.711   8.411
 2162SOL    HW1 8125   0.804   2.689   8.396
 2162SOL    HW2 8126   0.698   2.808   8.428
 2163SOL     OW 8127   1.141   2.904   7.427
 2163SOL    HW1 8128   1.049   2.883   7.392
 2163SOL    HW2 8129   1.188   2.818   7.448
 2164SOL     OW 8130   0.343   3.154   9.307
 2164SOL    HW1 8131   0.248   3.125   9.298
 2164SOL    HW2 8132   0.364   3.172   9.403
 2165SOL     OW 8133   4.763   3.107   8.121
 2165SOL    HW1 8134   4.702   3.060   8.185
 2165SOL    HW2 8135   4.709   3.171   8.066
 2166SOL     OW 8136   0.722   3.309   9.035
 2166SOL    HW1 8137   0.661   3.238   9.069
 2166SOL    HW2 8138   0.706   3.394   9.085
 2167SOL     OW 8139   1.886   1.985   8.747
 2167SOL    HW1 8140   1.945   1.908   8.720
 2167SOL    HW2 8141   1.871   2.045   8.669
 2168SOL     OW 8142   0.465   2.260   7.959
 2168SOL    HW1 8143   0.530   2.219   7.896
 2168SOL    HW2 8144   0.374   2.223   7.941
 2169SOL     OW 8145   0.368   2.388   8.714
 2169SOL    HW1 8146   0.426   2.324   8.764
 2169SOL    HW2 8147   0.365   2.363   8.617
 2170SOL     OW 8148   1.367   2.056   8.564
 2170SOL    HW1 8149   1.343   1.959   8.572
 2170SOL    HW2 8150   1.326   2.107   8.640
 2171SOL     OW 8151   1.041   1.845   8.546
 2171SOL    HW1 8152   0.994   1.776   8.491
 2171SOL    HW2 8153   1.138   1.822   8.554
 2172SOL     OW 8154   0.615   3.504   8.695
 2172SOL    HW1 8155   0.616   3.551   8.783
 2172SOL    HW2 8156   0.638   3.568   8.622
 2173SOL     OW 8157   1.379   1.864   7.640
 2173SOL    HW1 8158   1.437   1.793   7.599
 2173SOL    HW2 8159   1.285   1.829   7.649
 2174SOL     OW 8160   1.316   2.325   8.139
 2174SOL    HW1 8161   1.291   2.422   8.143
 2174SOL    HW2 8162   1.289   2.280   8.223
 2175SOL     OW 8163   1.608   2.098   8.439
 2175SOL    HW1 8164   1.524   2.091   8.492
 2175SOL    HW2 8165   1.598   2.168   8.369
 2176SOL     OW 8166   0.028   2.916   7.838
 2176SOL    HW1 8167   0.097   2.870   7.784
 2176SOL    HW2 8168   0.041   2.894   7.935
 2177SOL     OW 8169   0.076   3.509   9.350
 2177SOL    HW1 8170   0.024   3.462   9.279
 2177SOL    HW2 8171   0.042   3.483   9.440
 2178SOL     OW 8172   1.455   2.866   0.026
 2178SOL    HW1 8173   1.409   2.778   0.014
 2178SOL    HW2 8174   1.479   2.878   0.122
 2179SOL     OW 8175   0.597   2.581  -0.012
 2179SOL    HW1 8176   0.557   2.664  -0.051
 2179SOL    HW2 8177   0.587   2.582   0.087
 2180SOL     OW 8178   0.886   2.199   9.415
 2180SOL    HW1 8179   0.957   2.260   9.381
 2180SOL    HW2 8180   0.848   2.147   9.339
 2181SOL     OW 8181   1.256   3.044   0.283
 2181SOL    HW1 8182   1.338   2.987   0.287
 2181SOL    HW2 8183   1.252   3.104   0.363
 2182SOL     OW 8184   0.239   2.818   9.490
 2182SOL    HW1 8185   0.283   2.818   9.400
 2182SOL    HW2 8186   0.244   2.726   9.530
 2183SOL     OW 8187   1.601   3.401   9.223
 2183SOL    HW1 8188   1.674   3.425   9.286
 2183SOL    HW2 8189   1.567   3.309   9.246
 2184SOL     OW 8190   1.529   3.141   9.312
 2184SOL    HW1 8191   1.609   3.086   9.335
 2184SOL    HW2 8192   1.465   3.141   9.389
 2185SOL     OW 8193   0.340   1.900   9.438
 2185SOL    HW1 8194   0.338   1.999   9.419
 2185SOL    HW2 8195   0.338   1.886   9.537
 2186SOL     OW 8196   1.051   2.395   9.321
 2186SOL    HW1 8197   0.995   2.470   9.284
 2186SOL    HW2 8198   1.089   2.422   9.409
 2187SOL     OW 8199   1.422   2.342   9.333
 2187SOL    HW1 8200   1.391   2.346   9.428
 2187SOL    HW2 8201   1.519   2.363   9.329
 2188SOL     OW 8202   1.496   2.021   9.410
 2188SOL    HW1 8203   1.414   1.967   9.427
 2188SOL    HW2 8204   1.516   2.078   9.490
 2189SOL     OW 8205   0.080   3.127   9.417
 2189SOL    HW1 8206  -0.002   3.165   9.374
 2189SOL    HW2 8207   0.055   3.053   9.479
 2190SOL     OW 8208   0.809   2.409   9.577
 2190SOL    HW1 8209   0.816   2.335   9.510
 2190SOL    HW2 8210   0.734   2.470   9.552
 2191SOL     OW 8211   0.458   2.345   9.482
 2191SOL    HW1 8212   0.508   2.431   9.472
 2191SOL    HW2 8213   0.448   2.323   9.579
 2192SOL     OW 8214   1.645   1.924   0.181
 2192SOL    HW1 8215   1.745   1.929   0.183
 2192SOL    HW2 8216   1.615   1.844   0.232
 2193SOL     OW 8217   1.196   3.493   9.332
 2193SOL    HW1 8218   1.259   3.452   9.266
 2193SOL    HW2 8219   1.102   3.469   9.307
 2194SOL     OW 8220   0.297   3.215   0.023
 2194SOL    HW1 8221   0.214   3.194  -0.029
 2194SOL    HW2 8222   0.280   3.200   0.121
 2195SOL     OW 8223   0.078   2.242   9.363
 2195SOL    HW1 8224  -0.008   2.194   9.348
 2195SOL    HW2 8225   0.066   2.340   9.345
 2196SOL     OW 8226   0.827   3.238   9.432
 2196SOL    HW1 8227   0.837   3.243   9.531
 2196SOL    HW2 8228   0.876   3.314   9.390
 2197SOL     OW 8229   1.191   2.898   9.389
 2197SOL    HW1 8230   1.131   2.938   9.320
 2197SOL    HW2 8231   1.273   2.861   9.345
 2198SOL     OW 8232   1.273   1.861   9.411
 2198SOL    HW1 8233   1.273   1.767   9.377
 2198SOL    HW2 8234   1.186   1.904   9.390
 2199SOL     OW 8235   0.047   2.944   0.087
 2199SOL    HW1 8236   0.118   2.896   0.034
 2199SOL    HW2 8237   0.029   2.894   0.171
 2200SOL     OW 8238   0.208   4.328  -0.005
 2200SOL    HW1 8239   0.192   4.357   0.090
 2200SOL    HW2 8240   0.159   4.388  -0.067
 2201SOL     OW 8241   0.192   3.926   0.983
 2201SOL    HW1 8242   0.222   3.929   1.078
 2201SOL    HW2 8243   0.156   3.835   0.962
 2202SOL     OW 8244   4.692   4.176   0.624
 2202SOL    HW1 8245   4.667   4.191   0.720
 2202SOL    HW2 8246   4.609   4.170   0.569
 2203SOL     OW 8247   0.635   5.035   1.190
 2203SOL    HW1 8248   0.546   5.029   1.145
 2203SOL    HW2 8249   0.658   5.130   1.207
 2204SOL     OW 8250   1.580   5.230   0.721
 2204SOL    HW1 8251   1.531   5.207   0.805
 2204SOL    HW2 8252   1.516   5.237   0.645
 2205SOL     OW 8253   1.170   4.428   0.699
 2205SOL    HW1 8254   1.221   4.511   0.679
 2205SOL    HW2 8255   1.121   4.439   0.785
 2206SOL     OW 8256   1.846   4.316   0.195
 2206SOL    HW1 8257   1.939   4.320   0.159
 2206SOL    HW2 8258   1.800   4.233   0.162
 2207SOL     OW 8259   0.779   4.816   1.096
 2207SOL    HW1 8260   0.728   4.899   1.117
 2207SOL    HW2 8261   0.864   4.839   1.049
 2208SOL     OW 8262   0.902   4.448   1.782
 2208SOL    HW1 8263   0.932   4.513   1.852
 2208SOL    HW2 8264   0.904   4.493   1.693
 2209SOL     OW 8265   0.688   4.639   0.654
 2209SOL    HW1 8266   0.771   4.653   0.708
 2209SOL    HW2 8267   0.619   4.706   0.681
 2210SOL     OW 8268   0.715   4.883   1.847
 2210SOL    HW1 8269   0.774   4.952   1.889
 2210SOL    HW2 8270   0.638   4.929   1.801
 2211SOL     OW 8271   0.394   5.090   1.069
 2211SOL    HW1 8272   0.306   5.045   1.054
 2211SOL    HW2 8273   0.410   5.156   0.995
 2212SOL     OW 8274   1.417   5.221   1.372
 2212SOL    HW1 8275   1.479   5.297   1.388
 2212SOL    HW2 8276   1.343   5.223   1.439
 2213SOL     OW 8277   0.462   4.100   1.469
 2213SOL    HW1 8278   0.526   4.061   1.535
 2213SOL    HW2 8279   0.371   4.060   1.484
 2214SOL     OW 8280   1.727   4.211   0.689
 2214SOL    HW1 8281   1.690   4.242   0.601
 2214SOL    HW2 8282   1.661   4.233   0.761
 2215SOL     OW 8283   0.185   5.440   0.487
 2215SOL    HW1 8284   0.208   5.530   0.524
 2215SOL    HW2 8285   0.092   5.442   0.450
 2216SOL     OW 8286   1.120   5.047   1.717
 2216SOL    HW1 8287   1.168   5.037   1.804
 2216SOL    HW2 8288   1.062   4.968   1.701
 2217SOL     OW 8289   0.344   5.219   0.500
 2217SOL    HW1 8290   0.288   5.302   0.495
 2217SOL    HW2 8291   0.303   5.155   0.564
 2218SOL     OW 8292   0.271   4.844   0.865
 2218SOL    HW1 8293   0.278   4.748   0.892
 2218SOL    HW2 8294   0.215   4.893   0.931
 2219SOL     OW 8295   0.588   5.468   1.458
 2219SOL    HW1 8296   0.503   5.450   1.507
 2219SOL    HW2 8297   0.612   5.565   1.465
 2220SOL     OW 8298   0.549   4.689   0.209
 2220SOL    HW1 8299   0.565   4.739   0.124
 2220SOL    HW2 8300   0.614   4.720   0.278
 2221SOL     OW 8301   1.591   3.884   1.438
 2221SOL    HW1 8302   1.668   3.947   1.430
 2221SOL    HW2 8303   1.548   3.894   1.528
 2222SOL     OW 8304   0.110   4.384   0.525
 2222SOL    HW1 8305   0.054   4.309   0.560
 2222SOL    HW2 8306   0.106   4.461   0.589
 2223SOL     OW 8307   0.010   5.302   0.167
 2223SOL    HW1 8308   0.000   5.208   0.201
 2223SOL    HW2 8309   0.001   5.366   0.242
 2224SOL     OW 8310   1.697   4.620   0.661
 2224SOL    HW1 8311   1.779   4.625   0.718
 2224SOL    HW2 8312   1.703   4.689   0.589
 2225SOL     OW 8313   1.724   4.822   0.472
 2225SOL    HW1 8314   1.809   4.824   0.420
 2225SOL    HW2 8315   1.728   4.890   0.546
 2226SOL     OW 8316   0.245   4.500   1.545
 2226SOL    HW1 8317   0.344   4.494   1.561
 2226SOL    HW2 8318   0.212   4.590   1.571
 2227SOL     OW 8319   0.593   5.078   0.747
 2227SOL    HW1 8320   0.560   4.985   0.734
 2227SOL    HW2 8321   0.610   5.120   0.658
 2228SOL     OW 8322   1.238   4.942   1.414
 2228SOL    HW1 8323   1.254   4.863   1.355
 2228SOL    HW2 8324   1.302   4.940   1.491
 2229SOL     OW 8325   0.822   3.759   0.529
 2229SOL    HW1 8326   0.856   3.848   0.502
 2229SOL    HW2 8327   0.722   3.758   0.522
 2230SOL     OW 8328   0.205   4.682   1.289
 2230SOL    HW1 8329   0.285   4.624   1.274
 2230SOL    HW2 8330   0.123   4.625   1.290
 2231SOL     OW 8331   1.580   4.731   0.255
 2231SOL    HW1 8332   1.602   4.634   0.252
 2231SOL    HW2 8333   1.624   4.772   0.335
 2232SOL     OW 8334   1.210   5.523   1.605
 2232SOL    HW1 8335   1.297   5.556   1.569
 2232SOL    HW2 8336   1.200   5.426   1.582
 2233SOL     OW 8337   0.349   3.994   1.893
 2233SOL    HW1 8338   0.377   4.071   1.949
 2233SOL    HW2 8339   0.260   4.013   1.852
 2234SOL     OW 8340   1.461   5.143   0.953
 2234SOL    HW1 8341   1.388   5.180   1.011
 2234SOL    HW2 8342   1.439   5.049   0.929
 2235SOL     OW 8343   1.699   5.483   0.651
 2235SOL    HW1 8344   1.757   5.471   0.571
 2235SOL    HW2 8345   1.653   5.397   0.672
 2236SOL     OW 8346   0.534   4.426   0.281
 2236SOL    HW1 8347   0.539   4.523   0.260
 2236SOL    HW2 8348   0.474   4.411   0.360
 2237SOL     OW 8349   1.310   4.092   0.945
 2237SOL    HW1 8350   1.236   4.029   0.923
 2237SOL    HW2 8351   1.307   4.115   1.043
 2238SOL     OW 8352   1.594   5.350   0.334
 2238SOL    HW1 8353   1.686   5.386   0.344
 2238SOL    HW2 8354   1.573   5.339   0.236
 2239SOL     OW 8355   0.801   4.313   1.450
 2239SOL    HW1 8356   0.757   4.289   1.537
 2239SOL    HW2 8357   0.769   4.251   1.379
 2240SOL     OW 8358   1.373   4.176   1.655
 2240SOL    HW1 8359   1.375   4.226   1.741
 2240SOL    HW2 8360   1.423   4.090   1.665
 2241SOL     OW 8361   0.941   4.615   1.549
 2241SOL    HW1 8362   0.997   4.549   1.499
 2241SOL    HW2 8363   0.897   4.677   1.484
 2242SOL     OW 8364   0.988   4.137   1.155
 2242SOL    HW1 8365   0.898   4.141   1.199
 2242SOL    HW2 8366   0.978   4.152   1.056
 2243SOL     OW 8367   0.983   4.351   0.516
 2243SOL    HW1 8368   1.056   4.390   0.573
 2243SOL    HW2 8369   0.924   4.293   0.572
 2244SOL     OW 8370   0.103   4.573   0.719
 2244SOL    HW1 8371   0.180   4.581   0.783
 2244SOL    HW2 8372   0.025   4.625   0.754
 2245SOL     OW 8373   0.122   5.595   1.579
 2245SOL    HW1 8374   0.087   5.561   1.666
 2245SOL    HW2 8375   0.048   5.595   1.511
 2246SOL     OW 8376   0.869   4.040   0.182
 2246SOL    HW1 8377   0.862   4.130   0.139
 2246SOL    HW2 8378   0.897   3.973   0.114
 2247SOL     OW 8379   1.646   4.299   1.846
 2247SOL    HW1 8380   1.634   4.383   1.793
 2247SOL    HW2 8381   1.676   4.225   1.785
 2248SOL     OW 8382   1.418   4.896   0.615
 2248SOL    HW1 8383   1.514   4.926   0.610
 2248SOL    HW2 8384   1.363   4.952   0.554
 2249SOL     OW 8385   0.575   3.931   0.940
 2249SOL    HW1 8386   0.575   3.933   1.040
 2249SOL    HW2 8387   0.595   4.022   0.905
 2250SOL     OW 8388   1.005   5.126   0.495
 2250SOL    HW1 8389   0.975   5.217   0.466
 2250SOL    HW2 8390   1.012   5.123   0.595
 2251SOL     OW 8391   0.344   5.601   0.857
 2251SOL    HW1 8392   0.390   5.513   0.846
 2251SOL    HW2 8393   0.407   5.667   0.896
 2252SOL     OW 8394   1.789   4.826   0.915
 2252SOL    HW1 8395   1.756   4.879   0.837
 2252SOL    HW2 8396   1.714   4.815   0.981
 2253SOL     OW 8397   1.192   5.245   1.531
 2253SOL    HW1 8398   1.183   5.174   1.601
 2253SOL    HW2 8399   1.129   5.226   1.457
 2254SOL     OW 8400   0.285   4.646   0.270
 2254SOL    HW1 8401   0.380   4.660   0.242
 2254SOL    HW2 8402   0.225   4.658   0.191
 2255SOL     OW 8403   1.494   4.449   0.674
 2255SOL    HW1 8404   1.494   4.390   0.755
 2255SOL    HW2 8405   1.571   4.513   0.680
 2256SOL     OW 8406   0.490   5.021   1.740
 2256SOL    HW1 8407   0.468   5.033   1.643
 2256SOL    HW2 8408   0.409   4.991   1.790
 2257SOL     OW 8409   1.048   5.484   0.164
 2257SOL    HW1 8410   0.999   5.437   0.237
 2257SOL    HW2 8411   1.105   5.419   0.114
 2258SOL     OW 8412   0.209   3.993   1.481
 2258SOL    HW1 8413   0.129   4.049   1.460
 2258SOL    HW2 8414   0.182   3.918   1.541
 2259SOL     OW 8415   1.618   5.071   0.071
 2259SOL    HW1 8416   1.605   5.169   0.081
 2259SOL    HW2 8417   1.531   5.028   0.047
 2260SOL     OW 8418   0.542   5.445   0.354
 2260SOL    HW1 8419   0.539   5.527   0.411
 2260SOL    HW2 8420   0.549   5.364   0.412
 2261SOL     OW 8421   1.365   3.852   0.400
 2261SOL    HW1 8422   1.346   3.836   0.303
 2261SOL    HW2 8423   1.461   3.880   0.411
 2262SOL     OW 8424   0.248   5.471   1.270
 2262SOL    HW1 8425   0.311   5.395   1.285
 2262SOL    HW2 8426   0.217   5.470   1.175
 2263SOL     OW 8427   0.883   5.423   0.910
 2263SOL    HW1 8428   0.896   5.352   0.980
 2263SOL    HW2 8429   0.851   5.380   0.826
 2264SOL     OW 8430   0.385   4.360   0.497
 2264SOL    HW1 8431   0.389   4.264   0.524
 2264SOL    HW2 8432   0.292   4.394   0.505
 2265SOL     OW 8433   1.491   3.924   1.693
 2265SOL    HW1 8434   1.501   3.933   1.792
 2265SOL    HW2 8435   1.428   3.849   1.672
 2266SOL     OW 8436   0.669   3.779   0.078
 2266SOL    HW1 8437   0.764   3.802   0.056
 2266SOL    HW2 8438   0.610   3.798  -0.001
 2267SOL     OW 8439   0.710   3.987   1.675
 2267SOL    HW1 8440   0.797   3.953   1.711
 2267SOL    HW2 8441   0.636   3.928   1.707
 2268SOL     OW 8442   0.910   5.251   1.130
 2268SOL    HW1 8443   0.874   5.186   1.063
 2268SOL    HW2 8444   0.962   5.202   1.200
 2269SOL     OW 8445   1.293   4.302   1.426
 2269SOL    HW1 8446   1.328   4.263   1.511
 2269SOL    HW2 8447   1.329   4.395   1.415
 2270SOL     OW 8448   0.809   5.122   0.914
 2270SOL    HW1 8449   0.889   5.111   0.854
 2270SOL    HW2 8450   0.726   5.103   0.862
 2271SOL     OW 8451   0.964   4.165   0.881
 2271SOL    HW1 8452   0.904   4.172   0.802
 2271SOL    HW2 8453   1.014   4.079   0.878
 2272SOL     OW 8454   0.550   3.777   0.480
 2272SOL    HW1 8455   0.467   3.791   0.535
 2272SOL    HW2 8456   0.563   3.854   0.418
 2273SOL     OW 8457   1.358   4.979   0.010
 2273SOL    HW1 8458   1.358   4.894   0.063
 2273SOL    HW2 8459   1.284   5.038   0.042
 2274SOL     OW 8460   0.309   3.838   0.141
 2274SOL    HW1 8461   0.286   3.895   0.219
 2274SOL    HW2 8462   0.352   3.753   0.173
 2275SOL     OW 8463   0.917   4.003   0.447
 2275SOL    HW1 8464   0.890   4.014   0.352
 2275SOL    HW2 8465   1.013   4.027   0.458
 2276SOL     OW 8466   1.044   4.419   1.389
 2276SOL    HW1 8467   0.965   4.364   1.416
 2276SOL    HW2 8468   1.128   4.367   1.404
 2277SOL     OW 8469   1.207   5.324   0.814
 2277SOL    HW1 8470   1.237   5.379   0.736
 2277SOL    HW2 8471   1.221   5.376   0.898
 2278SOL     OW 8472   0.487   4.828   0.689
 2278SOL    HW1 8473   0.417   4.830   0.760
 2278SOL    HW2 8474   0.444   4.829   0.599
 2279SOL     OW 8475   1.265   5.492   0.600
 2279SOL    HW1 8476   1.316   5.561   0.548
 2279SOL    HW2 8477   1.180   5.532   0.634
 2280SOL     OW 8478   0.167   4.342   1.331
 2280SOL    HW1 8479   0.259   4.308   1.310
 2280SOL    HW2 8480   0.172   4.406   1.408
 2281SOL     OW 8481   0.566   3.941   1.211
 2281SOL    HW1 8482   0.615   3.904   1.290
 2281SOL    HW2 8483   0.467   3.929   1.225
 2282SOL     OW 8484   0.818   4.179   0.651
 2282SOL    HW1 8485   0.740   4.240   0.634
 2282SOL    HW2 8486   0.828   4.116   0.574
 2283SOL     OW 8487   1.021   3.723   0.719
 2283SOL    HW1 8488   0.946   3.736   0.654
 2283SOL    HW2 8489   0.994   3.656   0.788
 2284SOL     OW 8490   1.390   4.889   0.894
 2284SOL    HW1 8491   1.294   4.882   0.922
 2284SOL    HW2 8492   1.396   4.880   0.794
 2285SOL     OW 8493   1.531   4.260   0.878
 2285SOL    HW1 8494   1.449   4.207   0.895
 2285SOL    HW2 8495   1.568   4.292   0.965
 2286SOL     OW 8496   1.798   4.518   0.360
 2286SOL    HW1 8497   1.850   4.501   0.444
 2286SOL    HW2 8498   1.817   4.446   0.294
 2287SOL     OW 8499   0.507   5.114   0.112
 2287SOL    HW1 8500   0.444   5.095   0.188
 2287SOL    HW2 8501   0.461   5.094   0.025
 2288SOL     OW 8502   1.732   4.990   0.685
 2288SOL    HW1 8503   1.832   4.993   0.684
 2288SOL    HW2 8504   1.696   5.082   0.697
 2289SOL     OW 8505   1.294   4.291   0.043
 2289SOL    HW1 8506   1.232   4.296   0.121
 2289SOL    HW2 8507   1.348   4.207   0.049
 2290SOL     OW 8508   0.582   3.974   0.297
 2290SOL    HW1 8509   0.620   3.925   0.218
 2290SOL    HW2 8510   0.515   4.041   0.266
 2291SOL     OW 8511   1.692   4.980   1.550
 2291SOL    HW1 8512   1.766   4.913   1.545
 2291SOL    HW2 8513   1.728   5.066   1.588
 2292SOL     OW 8514   1.036   5.109   1.337
 2292SOL    HW1 8515   0.948   5.080   1.376
 2292SOL    HW2 8516   1.107   5.044   1.363
 2293SOL     OW 8517   1.634   5.413   1.685
 2293SOL    HW1 8518   1.601   5.424   1.591
 2293SOL    HW2 8519   1.704   5.343   1.689
 2294SOL     OW 8520   1.575   4.815   1.090
 2294SOL    HW1 8521   1.568   4.879   1.167
 2294SOL    HW2 8522   1.501   4.834   1.025
 2295SOL     OW 8523   0.964   3.784   1.336
 2295SOL    HW1 8524   0.992   3.777   1.241
 2295SOL    HW2 8525   1.034   3.835   1.387
 2296SOL     OW 8526   0.959   4.823   1.726
 2296SOL    HW1 8527   0.866   4.842   1.757
 2296SOL    HW2 8528   0.957   4.749   1.658
 2297SOL     OW 8529   0.741   4.732   0.399
 2297SOL    HW1 8530   0.719   4.698   0.490
 2297SOL    HW2 8531   0.818   4.680   0.361
 2298SOL     OW 8532   0.439   4.531   1.252
 2298SOL    HW1 8533   0.514   4.552   1.316
 2298SOL    HW2 8534   0.427   4.432   1.247
 2299SOL     OW 8535   1.235   4.100   1.255
 2299SOL    HW1 8536   1.258   4.179   1.312
 2299SOL    HW2 8537   1.143   4.111   1.218
 2300SOL     OW 8538   0.024   5.324   1.346
 2300SOL    HW1 8539  -0.035   5.360   1.274
 2300SOL    HW2 8540   0.111   5.374   1.346
 2301SOL     OW 8541   0.341   4.846   0.451
 2301SOL    HW1 8542   0.333   4.921   0.385
 2301SOL    HW2 8543   0.314   4.761   0.407
 2302SOL     OW 8544   0.582   4.211   0.873
 2302SOL    HW1 8545   0.588   4.264   0.789
 2302SOL    HW2 8546   0.631   4.258   0.946
 2303SOL     OW 8547   1.260   5.045   0.418
 2303SOL    HW1 8548   1.315   5.124   0.445
 2303SOL    HW2 8549   1.166   5.056   0.451
 2304SOL     OW 8550   1.271   5.206   1.143
 2304SOL    HW1 8551   1.323   5.205   1.228
 2304SOL    HW2 8552   1.190   5.147   1.152
 2305SOL     OW 8553   1.619   4.321   0.462
 2305SOL    HW1 8554   1.549   4.361   0.521
 2305SOL    HW2 8555   1.668   4.394   0.415
 2306SOL     OW 8556   0.401   5.246   1.290
 2306SOL    HW1 8557   0.386   5.185   1.212
 2306SOL    HW2 8558   0.497   5.272   1.294
 2307SOL     OW 8559   0.511   4.466   1.624
 2307SOL    HW1 8560   0.559   4.508   1.548
 2307SOL    HW2 8561   0.565   4.390   1.660
 2308SOL     OW 8562   1.609   4.525   1.697
 2308SOL    HW1 8563   1.519   4.567   1.690
 2308SOL    HW2 8564   1.660   4.541   1.613
 2309SOL     OW 8565   0.943   3.885   1.770
 2309SOL    HW1 8566   1.016   3.946   1.739
 2309SOL    HW2 8567   0.982   3.810   1.824
 2310SOL     OW 8568   0.510   3.825   1.759
 2310SOL    HW1 8569   0.460   3.748   1.717
 2310SOL    HW2 8570   0.444   3.886   1.804
 2311SOL     OW 8571   0.569   4.623   1.027
 2311SOL    HW1 8572   0.638   4.695   1.038
 2311SOL    HW2 8573   0.520   4.611   1.113
 2312SOL     OW 8574   1.248   4.584   0.992
 2312SOL    HW1 8575   1.207   4.673   0.971
 2312SOL    HW2 8576   1.180   4.512   0.977
 2313SOL     OW 8577   1.150   4.291   0.278
 2313SOL    HW1 8578   1.167   4.212   0.338
 2313SOL    HW2 8579   1.203   4.369   0.309
 2314SOL     OW 8580   0.295   3.898   1.239
 2314SOL    HW1 8581   0.265   3.938   1.325
 2314SOL    HW2 8582   0.274   3.801   1.237
 2315SOL     OW 8583   0.037   5.058   1.286
 2315SOL    HW1 8584   0.078   4.995   1.352
 2315SOL    HW2 8585   0.043   5.152   1.321
 2316SOL     OW 8586   0.699   4.380   1.061
 2316SOL    HW1 8587   0.784   4.415   1.101
 2316SOL    HW2 8588   0.640   4.457   1.035
 2317SOL     OW 8589   1.742   4.666   1.893
 2317SOL    HW1 8590   1.692   4.612   1.825
 2317SOL    HW2 8591   1.677   4.704   1.959
 2318SOL     OW 8592   0.292   3.811   0.612
 2318SOL    HW1 8593   0.236   3.886   0.645
 2318SOL    HW2 8594   0.338   3.767   0.690
 2319SOL     OW 8595   1.598   4.124   0.264
 2319SOL    HW1 8596   1.634   4.038   0.301
 2319SOL    HW2 8597   1.603   4.195   0.334
 2320SOL     OW 8598   1.022   4.429   0.929
 2320SOL    HW1 8599   0.984   4.458   1.017
 2320SOL    HW2 8600   0.999   4.333   0.913
 2321SOL     OW 8601   0.984   5.282   1.775
 2321SOL    HW1 8602   0.950   5.342   1.702
 2321SOL    HW2 8603   1.013   5.195   1.736
 2322SOL     OW 8604   1.824   5.214   1.633
 2322SOL    HW1 8605   1.865   5.243   1.547
 2322SOL    HW2 8606   1.895   5.201   1.702
 2323SOL     OW 8607   0.422   4.656   1.804
 2323SOL    HW1 8608   0.483   4.674   1.880
 2323SOL    HW2 8609   0.461   4.586   1.744
 2324SOL     OW 8610   1.431   4.052   0.063
 2324SOL    HW1 8611   1.378   3.976   0.101
 2324SOL    HW2 8612   1.497   4.084   0.131
 2325SOL     OW 8613   1.383   4.555   9.527
 2325SOL    HW1 8614   1.358   4.465   9.565
 2325SOL    HW2 8615   1.315   4.582   9.459
 2326SOL     OW 8616   1.046   5.108   0.767
 2326SOL    HW1 8617   1.066   5.031   0.827
 2326SOL    HW2 8618   1.107   5.184   0.789
 2327SOL     OW 8619   0.312   4.578   0.919
 2327SOL    HW1 8620   0.410   4.593   0.935
 2327SOL    HW2 8621   0.277   4.515   0.988
 2328SOL     OW 8622   0.343   4.160   1.004
 2328SOL    HW1 8623   0.304   4.071   0.980
 2328SOL    HW2 8624   0.423   4.178   0.948
 2329SOL     OW 8625   1.121   4.076   1.686
 2329SOL    HW1 8626   1.073   4.128   1.756
 2329SOL    HW2 8627   1.212   4.116   1.671
 2330SOL     OW 8628   1.165   3.921   1.463
 2330SOL    HW1 8629   1.140   3.976   1.542
 2330SOL    HW2 8630   1.195   3.980   1.388
 2331SOL     OW 8631   0.150   5.473   1.011
 2331SOL    HW1 8632   0.144   5.383   0.969
 2331SOL    HW2 8633   0.209   5.532   0.956
 2332SOL     OW 8634   0.446   5.277   0.868
 2332SOL    HW1 8635   0.508   5.350   0.896
 2332SOL    HW2 8636   0.498   5.206   0.820
 2333SOL     OW 8637   0.920   4.514   1.164
 2333SOL    HW1 8638   0.971   4.484   1.244
 2333SOL    HW2 8639   0.909   4.614   1.167
 2334SOL     OW 8640   0.100   4.269   1.078
 2334SOL    HW1 8641   0.186   4.230   1.044
 2334SOL    HW2 8642   0.111   4.294   1.174
 2335SOL     OW 8643   0.249   4.295   1.722
 2335SOL    HW1 8644   0.344   4.264   1.716
 2335SOL    HW2 8645   0.231   4.363   1.651
 2336SOL     OW 8646   1.374   4.652   1.647
 2336SOL    HW1 8647   1.388   4.751   1.641
 2336SOL    HW2 8648   1.365   4.615   1.554
 2337SOL     OW 8649   0.738   4.255   0.352
 2337SOL    HW1 8650   0.708   4.160   0.338
 2337SOL    HW2 8651   0.661   4.317   0.337
 2338SOL     OW 8652   1.637   4.318   1.122
 2338SOL    HW1 8653   1.606   4.264   1.200
 2338SOL    HW2 8654   1.736   4.308   1.112
 2339SOL     OW 8655   0.215   5.244   1.778
 2339SOL    HW1 8656   0.188   5.271   1.870
 2339SOL    HW2 8657   0.236   5.146   1.776
 2340SOL     OW 8658   0.726   4.165   1.235
 2340SOL    HW1 8659   0.663   4.088   1.227
 2340SOL    HW2 8660   0.697   4.239   1.174
 2341SOL     OW 8661   0.877   5.433   1.559
 2341SOL    HW1 8662   0.801   5.387   1.513
 2341SOL    HW2 8663   0.915   5.503   1.499
 2342SOL     OW 8664   0.406   4.176   0.232
 2342SOL    HW1 8665   0.463   4.259   0.231
 2342SOL    HW2 8666   0.310   4.202   0.236
 2343SOL     OW 8667   0.173   4.886   1.460
 2343SOL    HW1 8668   0.162   4.841   1.549
 2343SOL    HW2 8669   0.188   4.817   1.390
 2344SOL     OW 8670   1.240   4.734   1.225
 2344SOL    HW1 8671   1.270   4.667   1.157
 2344SOL    HW2 8672   1.178   4.799   1.182
 2345SOL     OW 8673   1.282   4.520   0.345
 2345SOL    HW1 8674   1.295   4.558   0.436
 2345SOL    HW2 8675   1.279   4.594   0.278
 2346SOL     OW 8676   1.744   5.415   1.173
 2346SOL    HW1 8677   1.818   5.448   1.114
 2346SOL    HW2 8678   1.725   5.319   1.152
 2347SOL     OW 8679   1.263   5.462   1.052
 2347SOL    HW1 8680   1.357   5.496   1.051
 2347SOL    HW2 8681   1.261   5.371   1.093
 2348SOL     OW 8682   0.134   5.008   1.033
 2348SOL    HW1 8683   0.092   5.016   1.124
 2348SOL    HW2 8684   0.120   5.093   0.982
 2349SOL     OW 8685   0.695   5.446   1.768
 2349SOL    HW1 8686   0.622   5.513   1.757
 2349SOL    HW2 8687   0.768   5.466   1.702
 2350SOL     OW 8688   0.932   3.830   9.557
 2350SOL    HW1 8689   0.976   3.843   9.468
 2350SOL    HW2 8690   0.986   3.767   9.612
 2351SOL     OW 8691   1.765   3.881   0.595
 2351SOL    HW1 8692   1.743   3.894   0.498
 2351SOL    HW2 8693   1.736   3.790   0.624
 2352SOL     OW 8694   1.404   5.265   0.508
 2352SOL    HW1 8695   1.472   5.297   0.443
 2352SOL    HW2 8696   1.348   5.342   0.538
 2353SOL     OW 8697   0.066   5.522   1.846
 2353SOL    HW1 8698   0.048   5.428   1.877
 2353SOL    HW2 8699   0.133   5.564   1.907
 2354SOL     OW 8700   1.320   4.641   0.595
 2354SOL    HW1 8701   1.388   4.574   0.625
 2354SOL    HW2 8702   1.357   4.733   0.607
 2355SOL     OW 8703   0.787   5.035   1.436
 2355SOL    HW1 8704   0.758   5.091   1.514
 2355SOL    HW2 8705   0.717   5.040   1.365
 2356SOL     OW 8706   0.694   5.301   0.178
 2356SOL    HW1 8707   0.641   5.373   0.224
 2356SOL    HW2 8708   0.632   5.230   0.146
 2357SOL     OW 8709   1.579   5.441   1.409
 2357SOL    HW1 8710   1.639   5.446   1.330
 2357SOL    HW2 8711   1.541   5.531   1.429
 2358SOL     OW 8712   1.819   3.914   0.917
 2358SOL    HW1 8713   1.852   3.820   0.913
 2358SOL    HW2 8714   1.720   3.915   0.930
 2359SOL     OW 8715   0.169   4.027   0.718
 2359SOL    HW1 8716   0.090   4.079   0.684
 2359SOL    HW2 8717   0.156   4.006   0.815
 2360SOL     OW 8718   1.230   5.333   9.554
 2360SOL    HW1 8719   1.206   5.251   9.605
 2360SOL    HW2 8720   1.200   5.324   9.459
 2361SOL     OW 8721   0.814   4.772   1.365
 2361SOL    HW1 8722   0.802   4.783   1.266
 2361SOL    HW2 8723   0.810   4.862   1.408
 2362SOL     OW 8724   0.955   4.581   0.300
 2362SOL    HW1 8725   1.004   4.621   0.222
 2362SOL    HW2 8726   0.995   4.614   0.385
 2363SOL     OW 8727   1.504   5.341   0.060
 2363SOL    HW1 8728   1.405   5.340   0.053
 2363SOL    HW2 8729   1.537   5.435   0.048
 2364SOL     OW 8730   0.390   5.057   1.493
 2364SOL    HW1 8731   0.392   5.131   1.427
 2364SOL    HW2 8732   0.312   4.998   1.476
 2365SOL     OW 8733   1.568   4.998   1.301
 2365SOL    HW1 8734   1.621   4.980   1.384
 2365SOL    HW2 8735   1.501   5.070   1.318
 2366SOL     OW 8736   1.050   4.681   0.533
 2366SOL    HW1 8737   0.997   4.679   0.618
 2366SOL    HW2 8738   1.148   4.680   0.555
 2367SOL     OW 8739   1.100   3.925   0.894
 2367SOL    HW1 8740   1.080   3.867   0.815
 2367SOL    HW2 8741   1.083   3.873   0.978
 2368SOL     OW 8742   0.616   5.203   0.501
 2368SOL    HW1 8743   0.659   5.134   0.442
 2368SOL    HW2 8744   0.516   5.195   0.494
 2369SOL     OW 8745   1.808   4.053   1.413
 2369SOL    HW1 8746   1.867   4.133   1.403
 2369SOL    HW2 8747   1.827   3.989   1.339
 2370SOL     OW 8748   0.288   5.064   0.283
 2370SOL    HW1 8749   0.190   5.044   0.285
 2370SOL    HW2 8750   0.309   5.132   0.352
 2371SOL     OW 8751   0.181   4.727   1.704
 2371SOL    HW1 8752   0.110   4.680   1.757
 2371SOL    HW2 8753   0.271   4.704   1.741
 2372SOL     OW 8754   0.712   3.852   1.429
 2372SOL    HW1 8755   0.803   3.829   1.394
 2372SOL    HW2 8756   0.721   3.910   1.510
 2373SOL     OW 8757   0.100   4.078   0.011
 2373SOL    HW1 8758   0.007   4.085   0.046
 2373SOL    HW2 8759   0.139   4.170   0.003
 2374SOL     OW 8760   1.376   4.561   1.389
 2374SOL    HW1 8761   1.311   4.622   1.344
 2374SOL    HW2 8762   1.464   4.563   1.340
 2375SOL     OW 8763   0.013   3.806   0.353
 2375SOL    HW1 8764   0.079   3.881   0.358
 2375SOL    HW2 8765   0.058   3.720   0.376
 2376SOL     OW 8766   1.161   5.116   0.152
 2376SOL    HW1 8767   1.062   5.106   0.147
 2376SOL    HW2 8768   1.192   5.093   0.244
 2377SOL     OW 8769   0.658   4.552   1.413
 2377SOL    HW1 8770   0.710   4.636   1.400
 2377SOL    HW2 8771   0.721   4.474   1.418
 2378SOL     OW 8772   1.531   5.545   1.039
 2378SOL    HW1 8773   1.564   5.559   0.945
 2378SOL    HW2 8774   1.602   5.499   1.092
 2379SOL     OW 8775   0.691   4.269   1.699
 2379SOL    HW1 8776   0.761   4.316   1.752
 2379SOL    HW2 8777   0.702   4.170   1.708
 2380SOL     OW 8778   1.432   4.919   1.626
 2380SOL    HW1 8779   1.423   4.938   1.723
 2380SOL    HW2 8780   1.524   4.944   1.595
 2381SOL     OW 8781   0.347   5.435   1.611
 2381SOL    HW1 8782   0.270   5.489   1.578
 2381SOL    HW2 8783   0.313   5.355   1.661
 2382SOL     OW 8784   1.599   4.577   1.230
 2382SOL    HW1 8785   1.611   4.496   1.171
 2382SOL    HW2 8786   1.593   4.658   1.173
 2383SOL     OW 8787   1.188   4.067   0.447
 2383SOL    HW1 8788   1.248   3.989   0.428
 2383SOL    HW2 8789   1.215   4.109   0.534
 2384SOL     OW 8790   0.613   4.372   0.649
 2384SOL    HW1 8791   0.650   4.464   0.657
 2384SOL    HW2 8792   0.529   4.374   0.595
 2385SOL     OW 8793   1.722   4.087   1.679
 2385SOL    HW1 8794   1.759   4.084   1.586
 2385SOL    HW2 8795   1.645   4.024   1.686
 2386SOL     OW 8796   1.739   4.583   1.464
 2386SOL    HW1 8797   1.791   4.668   1.470
 2386SOL    HW2 8798   1.691   4.580   1.376
 2387SOL     OW 8799   0.884   5.104   0.143
 2387SOL    HW1 8800   0.851   5.049   0.220
 2387SOL    HW2 8801   0.830   5.189   0.138
 2388SOL     OW 8802   0.609   5.493   0.924
 2388SOL    HW1 8803   0.597   5.591   0.941
 2388SOL    HW2 8804   0.707   5.470   0.924
 2389SOL     OW 8805   0.930   4.657   0.784
 2389SOL    HW1 8806   0.949   4.572   0.833
 2389SOL    HW2 8807   0.968   4.734   0.835
 2390SOL     OW 8808   1.112   4.687   0.104
 2390SOL    HW1 8809   1.130   4.680   0.005
 2390SOL    HW2 8810   1.184   4.741   0.147
 2391SOL     OW 8811   1.813   5.261   0.877
 2391SOL    HW1 8812   1.736   5.262   0.812
 2391SOL    HW2 8813   1.787   5.210   0.959
 2392SOL     OW 8814   0.235   4.970   1.826
 2392SOL    HW1 8815   0.212   4.891   1.770
 2392SOL    HW2 8816   0.180   4.969   1.910
 2393SOL     OW 8817   0.242   5.016   0.648
 2393SOL    HW1 8818   0.239   4.966   0.735
 2393SOL    HW2 8819   0.255   4.950   0.574
 2394SOL     OW 8820   0.696   5.187   1.648
 2394SOL    HW1 8821   0.619   5.133   1.682
 2394SOL    HW2 8822   0.697   5.276   1.693
 2395SOL     OW 8823   1.834   3.874   1.209
 2395SOL    HW1 8824   1.838   3.774   1.210
 2395SOL    HW2 8825   1.811   3.905   1.117
 2396SOL     OW 8826   0.400   4.110   0.596
 2396SOL    HW1 8827   0.479   4.090   0.654
 2396SOL    HW2 8828   0.316   4.087   0.645
 2397SOL     OW 8829   1.690   5.158   1.100
 2397SOL    HW1 8830   1.604   5.151   1.049
 2397SOL    HW2 8831   1.689   5.094   1.176
 2398SOL     OW 8832   0.413   4.260   1.254
 2398SOL    HW1 8833   0.443   4.198   1.326
 2398SOL    HW2 8834   0.398   4.208   1.170
 2399SOL     OW 8835   0.784   5.359   0.662
 2399SOL    HW1 8836   0.789   5.447   0.615
 2399SOL    HW2 8837   0.727   5.296   0.610
 2400SOL     OW 8838   1.473   3.975   1.209
 2400SOL    HW1 8839   1.512   3.936   1.292
 2400SOL    HW2 8840   1.384   4.015   1.229
 2401SOL     OW 8841   1.056   3.725   1.081
 2401SOL    HW1 8842   0.987   3.671   1.032
 2401SOL    HW2 8843   1.144   3.679   1.075
 2402SOL     OW 8844   0.780   5.006   0.383
 2402SOL    HW1 8845   0.764   4.908   0.394
 2402SOL    HW2 8846   0.863   5.032   0.433
 2403SOL     OW 8847   0.671   5.295   1.267
 2403SOL    HW1 8848   0.654   5.369   1.332
 2403SOL    HW2 8849   0.760   5.310   1.223
 2404SOL     OW 8850   1.295   3.817   0.134
 2404SOL    HW1 8851   1.307   3.794   0.037
 2404SOL    HW2 8852   1.212   3.773   0.168
 2405SOL     OW 8853   1.267   4.175   0.681
 2405SOL    HW1 8854   1.237   4.270   0.681
 2405SOL    HW2 8855   1.282   4.145   0.775
 2406SOL     OW 8856   1.554   3.923   0.959
 2406SOL    HW1 8857   1.530   3.943   1.054
 2406SOL    HW2 8858   1.486   3.964   0.899
 2407SOL     OW 8859   4.698   4.697   0.303
 2407SOL    HW1 8860   4.705   4.797   0.305
 2407SOL    HW2 8861   4.767   4.657   0.363
 2408SOL     OW 8862   0.898   5.367   0.363
 2408SOL    HW1 8863   0.823   5.335   0.305
 2408SOL    HW2 8864   0.867   5.444   0.418
 2409SOL     OW 8865   0.180   4.461   1.936
 2409SOL    HW1 8866   0.162   4.398   2.011
 2409SOL    HW2 8867   0.208   4.410   1.855
 2410SOL     OW 8868   0.194   3.937   2.855
 2410SOL    HW1 8869   0.228   3.935   2.949
 2410SOL    HW2 8870   0.127   3.864   2.843
 2411SOL     OW 8871   0.034   4.179   2.462
 2411SOL    HW1 8872  -0.066   4.177   2.468
 2411SOL    HW2 8873   0.064   4.108   2.398
 2412SOL     OW 8874   0.576   5.035   3.075
 2412SOL    HW1 8875   0.485   5.032   3.032
 2412SOL    HW2 8876   0.602   5.130   3.090
 2413SOL     OW 8877   1.580   5.266   2.566
 2413SOL    HW1 8878   1.534   5.227   2.646
 2413SOL    HW2 8879   1.514   5.274   2.491
 2414SOL     OW 8880   1.118   4.439   2.519
 2414SOL    HW1 8881   1.167   4.522   2.490
 2414SOL    HW2 8882   1.075   4.455   2.608
 2415SOL     OW 8883   1.770   4.315   2.089
 2415SOL    HW1 8884   1.727   4.322   1.998
 2415SOL    HW2 8885   1.716   4.252   2.145
 2416SOL     OW 8886   0.743   4.862   2.935
 2416SOL    HW1 8887   0.676   4.899   2.999
 2416SOL    HW2 8888   0.782   4.936   2.880
[truncated: 763,907 more chars]
