# Supplementary material for: Advancing molecular modeling and reverse vaccinology in broad-spectrum yellow fever virus vaccine development
Source: Sci Rep. 2024 May 12;14:10842. doi: 10.1038/s41598-024-60680-9 (PMC11089047; doi:10.1038/s41598-024-60680-9)
Supplement: Supplementary file 1 — Supplementary Information. [file 41598_2024_60680_MOESM1_ESM.zip › Yellow_Fever_data/7_Molecular Dynamics/solvated.gro]

Protein in water
25863
    1GLY      N    1   3.999   3.528   6.615
    1GLY     H1    2   4.014   3.602   6.681
    1GLY     H2    3   4.069   3.457   6.629
    1GLY     H3    4   4.006   3.563   6.522
    1GLY     CA    5   3.866   3.469   6.636
    1GLY      C    6   3.845   3.359   6.537
    1GLY      O    7   3.866   3.376   6.417
    2ILE      N    8   3.846   3.238   6.599
    2ILE      H    9   3.860   3.236   6.698
    2ILE     CA   10   3.829   3.114   6.529
    2ILE     CB   11   3.940   3.012   6.555
    2ILE    CG1   12   3.951   2.971   6.703
    2ILE    CG2   13   4.071   3.067   6.493
    2ILE     CD   14   4.044   2.853   6.729
    2ILE      C   15   3.693   3.054   6.561
    2ILE      O   16   3.620   3.105   6.646
    3ILE      N   17   3.658   2.943   6.491
    3ILE      H   18   3.724   2.908   6.424
    3ILE     CA   19   3.533   2.873   6.506
    3ILE     CB   20   3.515   2.761   6.403
    3ILE    CG1   21   3.370   2.710   6.401
    3ILE    CG2   22   3.623   2.651   6.420
    3ILE     CD   23   3.335   2.620   6.281
    3ILE      C   24   3.515   2.823   6.648
    3ILE      O   25   3.404   2.832   6.701
    4ASN      N   26   3.624   2.778   6.714
    4ASN      H   27   3.712   2.778   6.666
    4ASN     CA   28   3.621   2.729   6.850
    4ASN     CB   29   3.753   2.665   6.896
    4ASN     CG   30   3.774   2.529   6.828
    4ASN    OD1   31   3.683   2.461   6.780
    4ASN    ND2   32   3.903   2.486   6.825
    4ASN   HD21   33   3.976   2.542   6.864
    4ASN   HD22   34   3.925   2.398   6.783
    4ASN      C   35   3.588   2.841   6.945
    4ASN      O   36   3.514   2.819   7.042
    5THR      N   37   3.638   2.964   6.917
    5THR      H   38   3.695   2.974   6.836
    5THR     CA   39   3.614   3.081   6.998
    5THR     CB   40   3.702   3.198   6.957
    5THR    OG1   41   3.839   3.160   6.971
    5THR    HG1   42   3.897   3.236   6.943
    5THR    CG2   43   3.677   3.320   7.047
    5THR      C   44   3.467   3.117   6.986
    5THR      O   45   3.406   3.157   7.085
    6LEU      N   46   3.408   3.102   6.864
    6LEU      H   47   3.463   3.069   6.788
    6LEU     CA   48   3.268   3.130   6.841
    6LEU     CB   49   3.227   3.127   6.692
    6LEU     CG   50   3.284   3.243   6.607
    6LEU    CD1   51   3.255   3.221   6.457
    6LEU    CD2   52   3.232   3.379   6.654
    6LEU      C   53   3.180   3.032   6.915
    6LEU      O   54   3.077   3.071   6.970
    7GLN      N   55   3.220   2.903   6.917
    7GLN      H   56   3.305   2.879   6.870
    7GLN     CA   57   3.149   2.796   6.984
    7GLN     CB   58   3.192   2.654   6.941
    7GLN     CG   59   3.157   2.617   6.796
    7GLN     CD   60   3.005   2.614   6.779
    7GLN    OE1   61   2.931   2.552   6.855
    7GLN    NE2   62   2.956   2.686   6.674
    7GLN   HE21   63   3.018   2.736   6.614
    7GLN   HE22   64   2.857   2.688   6.657
    7GLN      C   65   3.154   2.804   7.134
    7GLN      O   66   3.065   2.750   7.200
    8LYS      N   67   3.258   2.871   7.189
    8LYS      H   68   3.326   2.910   7.127
    8LYS     CA   69   3.281   2.889   7.331
    8LYS     CB   70   3.408   2.974   7.352
    8LYS     CG   71   3.457   3.005   7.493
    8LYS     CD   72   3.584   3.089   7.487
    8LYS     CE   73   3.638   3.136   7.621
    8LYS     NZ   74   3.753   3.226   7.598
    8LYS    HZ1   75   3.789   3.257   7.686
    8LYS    HZ2   76   3.825   3.176   7.549
    8LYS    HZ3   77   3.724   3.304   7.544
    8LYS      C   78   3.166   2.963   7.396
    8LYS      O   79   3.118   3.064   7.344
    9TYR      N   80   3.120   2.910   7.512
    9TYR      H   81   3.162   2.827   7.546
    9TYR     CA   82   3.012   2.969   7.587
    9TYR     CB   83   2.954   2.875   7.698
    9TYR     CG   84   2.847   2.942   7.780
    9TYR    CD1   85   2.718   2.966   7.728
    9TYR    HD1   86   2.696   2.937   7.635
    9TYR    CD2   87   2.874   2.983   7.911
    9TYR    HD2   88   2.965   2.966   7.950
    9TYR    CE1   89   2.621   3.030   7.806
    9TYR    HE1   90   2.530   3.046   7.768
    9TYR    CE2   91   2.778   3.047   7.989
    9TYR    HE2   92   2.799   3.076   8.082
    9TYR     CZ   93   2.650   3.071   7.936
    9TYR     OH   94   2.552   3.135   8.014
    9TYR     HH   95   2.590   3.158   8.104
    9TYR      C   96   3.055   3.098   7.649
    9TYR      O   97   3.160   3.108   7.712
   10TYR      N   98   2.969   3.200   7.628
   10TYR      H   99   2.890   3.183   7.569
   10TYR     CA  100   2.984   3.332   7.684
   10TYR     CB  101   3.010   3.448   7.586
   10TYR     CG  102   3.150   3.438   7.533
   10TYR    CD1  103   3.179   3.376   7.411
   10TYR    HD1  104   3.106   3.336   7.356
   10TYR    CD2  105   3.254   3.494   7.607
   10TYR    HD2  106   3.234   3.538   7.695
   10TYR    CE1  107   3.311   3.369   7.365
   10TYR    HE1  108   3.332   3.325   7.278
   10TYR    CE2  109   3.386   3.487   7.562
   10TYR    HE2  110   3.460   3.527   7.617
   10TYR     CZ  111   3.415   3.425   7.441
   10TYR     OH  112   3.548   3.419   7.395
   10TYR     HH  113   3.608   3.464   7.461
   10TYR      C  114   2.861   3.357   7.766
   10TYR      O  115   2.750   3.324   7.724
   11CYS      N  116   2.883   3.410   7.888
   11CYS      H  117   2.978   3.430   7.912
   11CYS     CA  118   2.783   3.439   7.988
   11CYS     CB  119   2.842   3.454   8.129
   11CYS     SG  120   2.911   3.298   8.193
   11CYS     HG  121   2.948   3.313   8.285
   11CYS      C  122   2.695   3.559   7.965
   11CYS      O  123   2.743   3.667   7.930
   12ARG      N  124   2.563   3.537   7.985
   12ARG      H  125   2.537   3.444   8.011
   12ARG     CA  126   2.457   3.634   7.973
   12ARG     CB  127   2.329   3.581   7.904
   12ARG     CG  128   2.292   3.432   7.926
   12ARG     CD  129   2.210   3.399   8.051
   12ARG     NE  130   2.072   3.455   8.032
   12ARG     HE  131   2.044   3.488   7.942
   12ARG     CZ  132   1.984   3.462   8.137
   12ARG    NH1  133   2.017   3.415   8.261
   12ARG   HH11  134   2.107   3.375   8.278
   12ARG   HH12  135   1.950   3.422   8.336
   12ARG    NH2  136   1.861   3.517   8.117
   12ARG   HH21  137   1.836   3.551   8.026
   12ARG   HH22  138   1.796   3.523   8.192
   12ARG      C  139   2.417   3.693   8.105
   12ARG      O  140   2.429   3.629   8.210
   13VAL      N  141   2.372   3.821   8.102
   13VAL      H  142   2.371   3.868   8.014
   13VAL     CA  143   2.325   3.893   8.218
   13VAL     CB  144   2.353   4.043   8.211
   13VAL    CG1  145   2.297   4.116   8.335
   13VAL    CG2  146   2.504   4.065   8.191
   13VAL      C  147   2.175   3.869   8.221
   13VAL      O  148   2.106   3.900   8.123
   14ARG      N  149   2.123   3.815   8.335
   14ARG      H  150   2.185   3.794   8.411
   14ARG     CA  151   1.983   3.785   8.349
   14ARG     CB  152   1.949   3.696   8.471
   14ARG     CG  153   1.803   3.649   8.478
   14ARG     CD  154   1.762   3.570   8.602
   14ARG     NE  155   1.838   3.441   8.607
   14ARG     HE  156   1.912   3.426   8.542
   14ARG     CZ  157   1.809   3.344   8.699
   14ARG    NH1  158   1.708   3.358   8.790
   14ARG   HH11  159   1.653   3.441   8.790
   14ARG   HH12  160   1.689   3.285   8.855
   14ARG    NH2  161   1.882   3.228   8.699
   14ARG   HH21  162   1.956   3.216   8.632
   14ARG   HH22  163   1.862   3.156   8.765
   14ARG      C  164   1.902   3.911   8.356
   14ARG      O  165   1.917   3.992   8.448
   15GLY      N  166   1.813   3.927   8.255
   15GLY      H  167   1.809   3.855   8.185
   15GLY     CA  168   1.723   4.039   8.240
   15GLY      C  169   1.793   4.167   8.203
   15GLY      O  170   1.730   4.273   8.211
   16GLY      N  171   1.922   4.161   8.163
   16GLY      H  172   1.967   4.071   8.157
   16GLY     CA  173   1.997   4.279   8.128
   16GLY      C  174   2.015   4.295   7.981
   16GLY      O  175   1.964   4.217   7.899
   17ARG      N  176   2.093   4.400   7.945
   17ARG      H  177   2.130   4.457   8.019
   17ARG     CA  178   2.127   4.435   7.810
   17ARG     CB  179   2.192   4.574   7.798
   17ARG     CG  180   2.096   4.688   7.831
   17ARG     CD  181   2.160   4.827   7.828
   17ARG     NE  182   2.053   4.926   7.862
   17ARG     HE  183   1.960   4.893   7.874
   17ARG     CZ  184   2.079   5.059   7.878
   17ARG    NH1  185   2.206   5.110   7.869
   17ARG   HH11  186   2.283   5.049   7.851
   17ARG   HH12  187   2.221   5.208   7.881
   17ARG    NH2  188   1.975   5.143   7.903
   17ARG   HH21  189   1.882   5.107   7.910
   17ARG   HH22  190   1.992   5.241   7.915
   17ARG      C  191   2.224   4.333   7.758
   17ARG      O  192   2.313   4.288   7.830
   18CYS      N  193   2.202   4.292   7.631
   18CYS      H  194   2.125   4.331   7.581
   18CYS     CA  195   2.284   4.193   7.565
   18CYS     CB  196   2.213   4.128   7.444
   18CYS     SG  197   2.308   3.991   7.370
   18CYS     HG  198   2.257   3.954   7.293
   18CYS      C  199   2.416   4.249   7.520
   18CYS      O  200   2.424   4.361   7.468
   19ALA      N  201   2.523   4.170   7.544
   19ALA      H  202   2.506   4.082   7.589
   19ALA     CA  203   2.659   4.202   7.509
   19ALA     CB  204   2.756   4.178   7.626
   19ALA      C  205   2.700   4.117   7.391
   19ALA      O  206   2.620   4.040   7.338
   20VAL      N  207   2.828   4.133   7.344
   20VAL      H  208   2.886   4.202   7.387
   20VAL     CA  209   2.883   4.056   7.234
   20VAL     CB  210   3.013   4.115   7.181
   20VAL    CG1  211   3.072   4.029   7.068
   20VAL    CG2  212   2.986   4.260   7.135
   20VAL      C  213   2.908   3.923   7.300
   20VAL      O  214   3.005   3.906   7.374
   21LEU      N  215   2.817   3.826   7.272
   21LEU      H  216   2.744   3.847   7.207
   21LEU     CA  217   2.821   3.696   7.333
   21LEU     CB  218   2.712   3.686   7.443
   21LEU     CG  219   2.725   3.787   7.560
   21LEU    CD1  220   2.598   3.793   7.646
   21LEU    CD2  221   2.852   3.765   7.644
   21LEU      C  222   2.789   3.598   7.223
   21LEU      O  223   2.674   3.587   7.180
   22SER      N  224   2.891   3.523   7.178
   22SER      H  225   2.980   3.532   7.223
   22SER     CA  226   2.879   3.430   7.070
   22SER     CB  227   3.017   3.392   7.013
   22SER     OG  228   3.095   3.325   7.111
   22SER     HG  229   3.184   3.302   7.072
   22SER      C  230   2.796   3.305   7.086
   22SER      O  231   2.719   3.276   6.994
   23CYS      N  232   2.805   3.229   7.199
   23CYS      H  233   2.864   3.256   7.275
   23CYS     CA  234   2.727   3.109   7.204
   23CYS     CB  235   2.806   2.983   7.164
   23CYS     SG  236   2.695   2.844   7.126
   23CYS     HG  237   2.749   2.764   7.100
   23CYS      C  238   2.656   3.090   7.334
   23CYS      O  239   2.685   3.001   7.414
   24LEU      N  240   2.555   3.178   7.354
   24LEU      H  241   2.541   3.247   7.283
   24LEU     CA  242   2.467   3.184   7.467
   24LEU     CB  243   2.369   3.302   7.456
   24LEU     CG  244   2.434   3.439   7.473
   24LEU    CD1  245   2.336   3.553   7.442
   24LEU    CD2  246   2.492   3.450   7.613
   24LEU      C  247   2.383   3.059   7.489
   24LEU      O  248   2.375   3.019   7.605
   25PRO      N  249   2.319   2.993   7.391
   25PRO     CA  250   2.238   2.875   7.414
   25PRO     CB  251   2.166   2.847   7.282
   25PRO     CG  252   2.255   2.911   7.175
   25PRO     CD  253   2.316   3.030   7.249
   25PRO      C  254   2.309   2.754   7.469
   25PRO      O  255   2.238   2.658   7.497
   26LYS      N  256   2.445   2.753   7.482
   26LYS      H  257   2.497   2.837   7.463
   26LYS     CA  258   2.516   2.634   7.524
   26LYS     CB  259   2.670   2.646   7.527
   26LYS     CG  260   2.740   2.652   7.392
   26LYS     CD  261   2.738   2.520   7.312
   26LYS     CE  262   2.816   2.528   7.181
   26LYS     NZ  263   2.802   2.402   7.104
   26LYS    HZ1  264   2.854   2.410   7.019
   26LYS    HZ2  265   2.838   2.326   7.158
   26LYS    HZ3  266   2.706   2.386   7.083
   26LYS      C  267   2.473   2.590   7.662
   26LYS      O  268   2.446   2.471   7.680
   27GLU      N  269   2.463   2.684   7.759
   27GLU      H  270   2.487   2.779   7.736
   27GLU     CA  271   2.419   2.653   7.892
   27GLU     CB  272   2.485   2.736   8.006
   27GLU     CG  273   2.635   2.707   8.026
   27GLU     CD  274   2.658   2.562   8.067
   27GLU    OE1  275   2.600   2.517   8.169
   27GLU    OE2  276   2.734   2.492   7.995
   27GLU      C  277   2.270   2.656   7.906
   27GLU      O  278   2.200   2.730   7.837
   28GLU      N  279   2.222   2.575   8.003
   28GLU      H  280   2.292   2.526   8.056
   28GLU     CA  281   2.086   2.548   8.041
   28GLU     CB  282   2.078   2.444   8.154
   28GLU     CG  283   2.116   2.300   8.115
   28GLU     CD  284   2.112   2.205   8.235
   28GLU    OE1  285   2.089   2.248   8.352
   28GLU    OE2  286   2.134   2.084   8.211
   28GLU      C  287   2.002   2.662   8.089
   28GLU      O  288   1.879   2.650   8.088
   29GLN      N  289   2.065   2.775   8.131
   29GLN      H  290   2.164   2.778   8.126
   29GLN     CA  291   1.995   2.891   8.182
   29GLN     CB  292   2.090   3.005   8.225
   29GLN     CG  293   2.172   2.976   8.351
   29GLN     CD  294   2.081   2.961   8.473
   29GLN    OE1  295   1.997   3.046   8.503
   29GLN    NE2  296   2.097   2.848   8.547
   29GLN   HE21  297   2.165   2.780   8.520
   29GLN   HE22  298   2.040   2.832   8.628
   29GLN      C  299   1.894   2.946   8.086
   29GLN      O  300   1.786   2.987   8.130
   30ILE      N  301   1.924   2.942   7.955
   30ILE      H  302   2.012   2.905   7.926
   30ILE     CA  303   1.833   2.991   7.855
   30ILE     CB  304   1.903   3.027   7.726
   30ILE    CG1  305   1.989   3.151   7.755
   30ILE    CG2  306   1.806   3.049   7.609
   30ILE     CD  307   2.085   3.190   7.645
   30ILE      C  308   1.712   2.901   7.843
   30ILE      O  309   1.601   2.953   7.828
   31GLY      N  310   1.729   2.767   7.859
   31GLY      H  311   1.821   2.732   7.877
   31GLY     CA  312   1.619   2.673   7.851
   31GLY      C  313   1.527   2.694   7.968
   31GLY      O  314   1.405   2.691   7.950
   32LYS      N  315   1.584   2.722   8.088
   32LYS      H  316   1.684   2.727   8.092
   32LYS     CA  317   1.509   2.745   8.209
   32LYS     CB  318   1.601   2.760   8.332
   32LYS     CG  319   1.670   2.630   8.375
   32LYS     CD  320   1.762   2.649   8.496
   32LYS     CE  321   1.835   2.522   8.538
   32LYS     NZ  322   1.922   2.550   8.654
   32LYS    HZ1  323   1.969   2.467   8.681
   32LYS    HZ2  324   1.989   2.620   8.629
   32LYS    HZ3  325   1.866   2.584   8.730
   32LYS      C  326   1.429   2.872   8.197
   32LYS      O  327   1.314   2.878   8.241
   33CYS      N  328   1.488   2.977   8.134
   33CYS      H  329   1.581   2.966   8.099
   33CYS     CA  330   1.421   3.103   8.117
   33CYS     CB  331   1.515   3.216   8.074
   33CYS     SG  332   1.629   3.266   8.207
   33CYS     HG  333   1.687   3.340   8.174
   33CYS      C  334   1.310   3.091   8.016
   33CYS      O  335   1.205   3.152   8.035
   34SER      N  336   1.330   3.009   7.910
   34SER      H  337   1.418   2.961   7.904
   34SER     CA  338   1.234   2.987   7.804
   34SER     CB  339   1.290   2.902   7.689
   34SER     OG  340   1.394   2.972   7.622
   34SER     HG  341   1.430   2.916   7.548
   34SER      C  342   1.111   2.919   7.858
   34SER      O  343   1.000   2.958   7.821
   35THR      N  344   1.129   2.821   7.951
   35THR      H  345   1.222   2.797   7.977
   35THR     CA  346   1.019   2.750   8.012
   35THR     CB  347   1.059   2.627   8.091
   35THR    OG1  348   1.152   2.658   8.194
   35THR    HG1  349   1.176   2.575   8.244
   35THR    CG2  350   1.119   2.523   7.995
   35THR      C  351   0.939   2.843   8.100
   35THR      O  352   0.817   2.827   8.110
   36ARG      N  353   1.006   2.944   8.161
   36ARG      H  354   1.105   2.952   8.148
   36ARG     CA  355   0.940   3.042   8.245
   36ARG     CB  356   1.034   3.109   8.347
   36ARG     CG  357   1.085   3.012   8.454
   36ARG     CD  358   1.183   3.071   8.556
   36ARG     NE  359   1.311   3.108   8.489
   36ARG     HE  360   1.319   3.095   8.390
   36ARG     CZ  361   1.417   3.158   8.559
   36ARG    NH1  362   1.413   3.171   8.695
   36ARG   HH11  363   1.332   3.143   8.746
   36ARG   HH12  364   1.492   3.208   8.744
   36ARG    NH2  365   1.530   3.197   8.493
   36ARG   HH21  366   1.535   3.188   8.394
   36ARG   HH22  367   1.607   3.234   8.544
   36ARG      C  368   0.873   3.149   8.161
   36ARG      O  369   0.800   3.233   8.216
   37GLY      N  370   0.894   3.149   8.027
   37GLY      H  371   0.955   3.079   7.989
   37GLY     CA  372   0.834   3.244   7.937
   37GLY      C  373   0.907   3.374   7.928
   37GLY      O  374   0.851   3.471   7.876
   38ARG      N  375   1.034   3.379   7.976
   38ARG      H  376   1.076   3.298   8.016
   38ARG     CA  377   1.109   3.502   7.970
   38ARG     CB  378   1.223   3.511   8.073
   38ARG     CG  379   1.167   3.508   8.215
   38ARG     CD  380   1.269   3.514   8.328
   38ARG     NE  381   1.190   3.498   8.454
   38ARG     HE  382   1.092   3.481   8.447
   38ARG     CZ  383   1.246   3.505   8.579
   38ARG    NH1  384   1.377   3.540   8.597
   38ARG   HH11  385   1.435   3.560   8.519
   38ARG   HH12  386   1.415   3.544   8.690
   38ARG    NH2  387   1.168   3.479   8.687
   38ARG   HH21  388   1.072   3.455   8.675
   38ARG   HH22  389   1.207   3.484   8.779
   38ARG      C  390   1.158   3.518   7.830
   38ARG      O  391   1.246   3.446   7.782
   39LYS      N  392   1.102   3.623   7.767
   39LYS      H  393   1.037   3.677   7.822
   39LYS     CA  394   1.122   3.668   7.632
   39LYS     CB  395   1.035   3.790   7.600
   39LYS     CG  396   0.885   3.762   7.592
   39LYS     CD  397   0.805   3.889   7.564
   39LYS     CE  398   0.654   3.867   7.560
   39LYS     NZ  399   0.586   3.996   7.540
   39LYS    HZ1  400   0.487   3.982   7.538
   39LYS    HZ2  401   0.608   4.057   7.616
   39LYS    HZ3  402   0.616   4.037   7.454
   39LYS      C  403   1.263   3.711   7.611
   39LYS      O  404   1.315   3.698   7.500
   40CYS      N  405   1.328   3.758   7.720
   40CYS      H  406   1.279   3.758   7.807
   40CYS     CA  407   1.463   3.806   7.721
   40CYS     CB  408   1.512   3.844   7.862
   40CYS     SG  409   1.429   3.991   7.930
   40CYS     HG  410   1.465   4.010   8.021
   40CYS      C  411   1.558   3.704   7.667
   40CYS      O  412   1.644   3.741   7.588
   41CYS      N  413   1.540   3.573   7.701
   41CYS      H  414   1.464   3.548   7.761
   41CYS     CA  415   1.628   3.472   7.651
   41CYS     CB  416   1.626   3.342   7.731
   41CYS     SG  417   1.713   3.372   7.888
   41CYS     HG  418   1.712   3.288   7.942
   41CYS      C  419   1.617   3.444   7.504
   41CYS      O  420   1.718   3.414   7.440
   42ARG      N  421   1.495   3.458   7.447
   42ARG      H  422   1.418   3.484   7.505
   42ARG     CA  423   1.471   3.437   7.306
   42ARG     CB  424   1.321   3.433   7.275
   42ARG     CG  425   1.256   3.307   7.334
   42ARG     CD  426   1.104   3.301   7.325
   42ARG     NE  427   1.061   3.179   7.400
   42ARG     HE  428   1.130   3.110   7.424
   42ARG     CZ  429   0.931   3.157   7.436
   42ARG    NH1  430   0.831   3.244   7.402
   42ARG   HH11  431   0.853   3.326   7.348
   42ARG   HH12  432   0.737   3.226   7.429
   42ARG    NH2  433   0.900   3.047   7.510
   42ARG   HH21  434   0.972   2.983   7.537
   42ARG   HH22  435   0.805   3.030   7.537
   42ARG      C  436   1.538   3.549   7.230
   42ARG      O  437   1.603   3.525   7.127
   43ARG      N  438   1.530   3.673   7.285
   43ARG      H  439   1.479   3.682   7.371
   43ARG     CA  440   1.589   3.792   7.228
   43ARG     CB  441   1.555   3.919   7.307
   43ARG     CG  442   1.409   3.963   7.298
   43ARG     CD  443   1.379   4.084   7.385
   43ARG     NE  444   1.232   4.106   7.382
   43ARG     HE  445   1.175   4.048   7.324
   43ARG     CZ  446   1.172   4.204   7.458
   43ARG    NH1  447   1.244   4.292   7.532
   43ARG   HH11  448   1.344   4.288   7.533
   43ARG   HH12  449   1.197   4.362   7.586
   43ARG    NH2  450   1.036   4.212   7.458
   43ARG   HH21  451   0.981   4.147   7.405
   43ARG   HH22  452   0.990   4.282   7.513
   43ARG      C  453   1.738   3.778   7.232
   43ARG      O  454   1.805   3.815   7.135
   44LYS      N  455   1.793   3.720   7.342
   44LYS      H  456   1.731   3.690   7.415
   44LYS     CA  457   1.934   3.698   7.361
   44LYS     CB  458   1.972   3.649   7.502
   44LYS     CG  459   1.958   3.759   7.607
   44LYS     CD  460   1.989   3.715   7.750
   44LYS     CE  461   1.950   3.821   7.854
   44LYS     NZ  462   2.036   3.941   7.844
   44LYS    HZ1  463   2.008   4.007   7.913
   44LYS    HZ2  464   2.131   3.915   7.859
   44LYS    HZ3  465   2.026   3.981   7.753
   44LYS      C  466   1.985   3.600   7.260
   44LYS      O  467   2.093   3.623   7.206
   45LYS      N  468   1.908   3.493   7.228
   45LYS      H  469   1.819   3.482   7.274
   45LYS     CA  470   1.948   3.394   7.131
   45LYS     CB  471   1.847   3.279   7.108
   45LYS     CG  472   1.829   3.176   7.219
   45LYS     CD  473   1.726   3.070   7.178
   45LYS     CE  474   1.698   2.964   7.284
   45LYS     NZ  475   1.593   2.871   7.238
   45LYS    HZ1  476   1.576   2.802   7.309
   45LYS    HZ2  477   1.508   2.922   7.221
   45LYS    HZ3  478   1.622   2.826   7.154
   45LYS      C  479   1.961   3.459   6.996
   45LYS      O  480   2.060   3.437   6.927
   46GLU      N  481   1.863   3.546   6.960
   46GLU      H  482   1.788   3.563   7.024
   46GLU     CA  483   1.861   3.615   6.833
   46GLU     CB  484   1.731   3.693   6.810
   46GLU     CG  485   1.607   3.605   6.784
   46GLU     CD  486   1.627   3.517   6.660
   46GLU    OE1  487   1.658   3.571   6.551
   46GLU    OE2  488   1.612   3.393   6.675
   46GLU      C  489   1.977   3.709   6.822
   46GLU      O  490   2.040   3.717   6.716
   47ALA      N  491   2.011   3.779   6.934
   47ALA      H  492   1.957   3.764   7.016
   47ALA     CA  493   2.120   3.872   6.939
   47ALA     CB  494   2.127   3.947   7.073
   47ALA      C  495   2.249   3.800   6.917
   47ALA      O  496   2.331   3.847   6.839
   48ALA      N  497   2.266   3.680   6.979
   48ALA      H  498   2.191   3.646   7.036
   48ALA     CA  499   2.385   3.599   6.969
   48ALA     CB  500   2.381   3.473   7.057
   48ALA      C  501   2.406   3.554   6.827
   48ALA      O  502   2.519   3.557   6.778
   49LYS      N  503   2.296   3.517   6.756
   49LYS      H  504   2.207   3.522   6.801
   49LYS     CA  505   2.300   3.471   6.619
   49LYS     CB  506   2.159   3.431   6.570
   49LYS     CG  507   2.105   3.306   6.639
   49LYS     CD  508   1.960   3.272   6.605
   49LYS     CE  509   1.905   3.159   6.693
   49LYS     NZ  510   1.761   3.140   6.670
   49LYS    HZ1  511   1.727   3.066   6.728
   49LYS    HZ2  512   1.712   3.225   6.691
   49LYS    HZ3  513   1.746   3.116   6.574
   49LYS      C  514   2.350   3.583   6.531
   49LYS      O  515   2.437   3.561   6.447
   50ARG      N  516   2.300   3.707   6.555
   50ARG      H  517   2.233   3.718   6.628
   50ARG     CA  518   2.340   3.824   6.480
   50ARG     CB  519   2.247   3.944   6.504
   50ARG     CG  520   2.112   3.925   6.434
   50ARG     CD  521   2.024   4.050   6.428
   50ARG     NE  522   1.974   4.081   6.566
   50ARG     HE  523   2.027   4.143   6.623
   50ARG     CZ  524   1.859   4.027   6.615
   50ARG    NH1  525   1.779   3.945   6.541
   50ARG   HH11  526   1.803   3.923   6.446
   50ARG   HH12  527   1.695   3.907   6.580
   50ARG    NH2  528   1.823   4.055   6.744
   50ARG   HH21  529   1.880   4.115   6.800
   50ARG   HH22  530   1.739   4.017   6.782
   50ARG      C  531   2.483   3.860   6.505
   50ARG      O  532   2.552   3.901   6.411
   51VAL      N  533   2.532   3.842   6.630
   51VAL      H  534   2.470   3.807   6.700
   51VAL     CA  535   2.669   3.869   6.668
   51VAL     CB  536   2.691   3.857   6.819
   51VAL    CG1  537   2.840   3.864   6.856
   51VAL    CG2  538   2.615   3.971   6.889
   51VAL      C  539   2.760   3.775   6.593
   51VAL      O  540   2.861   3.820   6.539
   52VAL      N  541   2.723   3.644   6.583
   52VAL      H  542   2.636   3.616   6.624
   52VAL     CA  543   2.803   3.544   6.515
   52VAL     CB  544   2.751   3.402   6.536
   52VAL    CG1  545   2.825   3.299   6.449
   52VAL    CG2  546   2.768   3.368   6.684
   52VAL      C  547   2.812   3.579   6.368
   52VAL      O  548   2.921   3.571   6.311
   53ILE      N  549   2.700   3.624   6.305
   53ILE      H  550   2.615   3.634   6.358
   53ILE     CA  551   2.699   3.660   6.164
   53ILE     CB  552   2.557   3.688   6.113
   53ILE    CG1  553   2.476   3.557   6.115
   53ILE    CG2  554   2.560   3.747   5.969
   53ILE     CD  555   2.325   3.575   6.092
   53ILE      C  556   2.791   3.778   6.141
   53ILE      O  557   2.871   3.774   6.048
   54ALA      N  558   2.787   3.880   6.231
   54ALA      H  559   2.724   3.872   6.308
   54ALA     CA  560   2.868   3.998   6.219
   54ALA     CB  561   2.835   4.104   6.326
   54ALA      C  562   3.015   3.966   6.231
   54ALA      O  563   3.095   4.017   6.153
   55LEU      N  564   3.050   3.875   6.325
   55LEU      H  565   2.979   3.835   6.382
   55LEU     CA  566   3.187   3.833   6.347
   55LEU     CB  567   3.206   3.750   6.475
   55LEU     CG  568   3.189   3.832   6.606
   55LEU    CD1  569   3.191   3.742   6.730
   55LEU    CD2  570   3.290   3.948   6.616
   55LEU      C  571   3.239   3.758   6.228
   55LEU      O  572   3.355   3.776   6.192
   56LEU      N  573   3.152   3.676   6.163
   56LEU      H  574   3.059   3.667   6.198
   56LEU     CA  575   3.188   3.600   6.045
   56LEU     CB  576   3.072   3.511   5.992
   56LEU     CG  577   3.101   3.434   5.861
   56LEU    CD1  578   3.214   3.332   5.873
   56LEU    CD2  579   2.973   3.379   5.799
   56LEU      C  580   3.221   3.694   5.934
   56LEU      O  581   3.323   3.674   5.868
   57VAL      N  582   3.140   3.802   5.915
   57VAL      H  583   3.063   3.815   5.977
   57VAL     CA  584   3.160   3.897   5.808
   57VAL     CB  585   3.053   4.007   5.804
   57VAL    CG1  586   3.089   4.116   5.701
   57VAL    CG2  587   2.915   3.945   5.779
   57VAL      C  588   3.293   3.965   5.827
   57VAL      O  589   3.370   3.972   5.731
   58LEU      N  590   3.324   4.008   5.951
   58LEU      H  591   3.260   3.990   6.025
   58LEU     CA  592   3.447   4.078   5.982
   58LEU     CB  593   3.449   4.130   6.127
   58LEU     CG  594   3.348   4.245   6.154
   58LEU    CD1  595   3.341   4.277   6.304
   58LEU    CD2  596   3.375   4.369   6.067
   58LEU      C  597   3.568   3.993   5.961
   58LEU      O  598   3.665   4.040   5.900
   59ALA      N  599   3.563   3.865   6.005
   59ALA      H  600   3.479   3.832   6.048
   59ALA     CA  601   3.673   3.773   5.992
   59ALA     CB  602   3.649   3.640   6.066
   59ALA      C  603   3.700   3.741   5.848
   59ALA      O  604   3.816   3.740   5.806
   60ALA      N  605   3.593   3.721   5.769
   60ALA      H  606   3.502   3.729   5.810
   60ALA     CA  607   3.601   3.689   5.630
   60ALA     CB  608   3.465   3.649   5.574
   60ALA      C  609   3.658   3.805   5.552
   60ALA      O  610   3.741   3.783   5.464
   61TYR      N  611   3.618   3.930   5.587
   61TYR      H  612   3.554   3.940   5.664
   61TYR     CA  613   3.663   4.049   5.520
   61TYR     CB  614   3.587   4.177   5.565
   61TYR     CG  615   3.630   4.297   5.485
   61TYR    CD1  616   3.583   4.314   5.354
   61TYR    HD1  617   3.521   4.246   5.315
   61TYR    CD2  618   3.716   4.394   5.539
   61TYR    HD2  619   3.750   4.384   5.633
   61TYR    CE1  620   3.623   4.424   5.278
   61TYR    HE1  621   3.589   4.435   5.184
   61TYR    CE2  622   3.756   4.504   5.463
   61TYR    HE2  623   3.818   4.572   5.502
   61TYR     CZ  624   3.709   4.519   5.332
   61TYR     OH  625   3.750   4.631   5.256
   61TYR     HH  626   3.812   4.688   5.311
   61TYR      C  627   3.811   4.065   5.541
   61TYR      O  628   3.883   4.093   5.444
   62THR      N  629   3.859   4.041   5.665
   62THR      H  630   3.795   4.015   5.738
   62THR     CA  631   4.000   4.051   5.697
   62THR     CB  632   4.030   4.054   5.846
   62THR    OG1  633   3.979   3.939   5.912
   62THR    HG1  634   4.000   3.944   6.010
   62THR    CG2  635   3.970   4.182   5.907
   62THR      C  636   4.080   3.944   5.627
   62THR      O  637   4.196   3.969   5.594
   63LEU      N  638   4.020   3.824   5.603
   63LEU      H  639   3.926   3.811   5.633
   63LEU     CA  640   4.088   3.716   5.536
   63LEU     CB  641   4.016   3.580   5.546
   63LEU     CG  642   4.016   3.516   5.686
   63LEU    CD1  643   3.925   3.392   5.691
   63LEU    CD2  644   4.159   3.484   5.735
   63LEU      C  645   4.116   3.744   5.391
   63LEU      O  646   4.225   3.710   5.345
   64GLY      N  647   4.021   3.808   5.316
   64GLY      H  648   3.934   3.835   5.356
   64GLY     CA  649   4.052   3.836   5.177
   64GLY      C  650   3.950   3.793   5.078
   64GLY      O  651   3.833   3.829   5.089
   65ALA      N  652   3.995   3.724   4.970
   65ALA      H  653   4.092   3.705   4.960
   65ALA     CA  654   3.903   3.676   4.870
   65ALA     CB  655   3.944   3.712   4.725
   65ALA      C  656   3.900   3.528   4.888
   65ALA      O  657   3.984   3.455   4.835
   66ALA      N  658   3.800   3.482   4.967
   66ALA      H  659   3.736   3.549   5.004
   66ALA     CA  660   3.781   3.344   5.000
   66ALA     CB  661   3.867   3.299   5.120
   66ALA      C  662   3.637   3.319   5.036
   66ALA      O  663   3.555   3.411   5.041
   67MET      N  664   3.604   3.189   5.056
   67MET      H  665   3.674   3.119   5.041
   67MET     CA  666   3.473   3.145   5.097
   67MET     CB  667   3.407   3.048   4.996
   67MET     CG  668   3.265   3.002   5.031
   67MET     SD  669   3.192   2.894   4.904
   67MET     CE  670   3.032   2.870   4.988
   67MET      C  671   3.497   3.077   5.230
   67MET      O  672   3.590   2.996   5.243
   68VAL      N  673   3.434   3.132   5.337
   68VAL      H  674   3.376   3.212   5.321
   68VAL     CA  675   3.447   3.081   5.472
   68VAL     CB  676   3.492   3.189   5.571
   68VAL    CG1  677   3.503   3.131   5.714
   68VAL    CG2  678   3.622   3.253   5.522
   68VAL      C  679   3.314   3.025   5.514
   68VAL      O  680   3.213   3.094   5.505
   69GLU      N  681   3.310   2.897   5.561
   69GLU      H  682   3.395   2.845   5.566
   69GLU     CA  683   3.186   2.836   5.603
   69GLU     CB  684   3.152   2.706   5.526
   69GLU     CG  685   3.127   2.723   5.375
   69GLU     CD  686   3.090   2.588   5.315
   69GLU    OE1  687   3.175   2.496   5.316
   69GLU    OE2  688   2.974   2.575   5.266
   69GLU      C  689   3.193   2.799   5.749
   69GLU      O  690   3.269   2.711   5.786
   70ILE      N  691   3.113   2.866   5.835
   70ILE      H  692   3.053   2.937   5.798
   70ILE     CA  693   3.108   2.840   5.977
   70ILE     CB  694   3.159   2.957   6.064
   70ILE    CG1  695   3.309   2.981   6.033
   70ILE    CG2  696   3.129   2.940   6.214
   70ILE     CD  697   3.372   3.102   6.101
   70ILE      C  698   2.972   2.792   6.020
   70ILE      O  699   2.870   2.846   5.977
   71ALA      N  700   2.968   2.684   6.102
   71ALA      H  701   3.054   2.641   6.129
   71ALA     CA  702   2.845   2.630   6.150
   71ALA     CB  703   2.833   2.477   6.136
   71ALA      C  704   2.820   2.665   6.294
   71ALA      O  705   2.905   2.642   6.381
   72ALA      N  706   2.703   2.726   6.319
   72ALA      H  707   2.645   2.747   6.239
   72ALA     CA  708   2.652   2.766   6.447
   72ALA     CB  709   2.589   2.907   6.447
   72ALA      C  710   2.543   2.667   6.480
   72ALA      O  711   2.466   2.625   6.393
   73TYR      N  712   2.537   2.623   6.608
   73TYR      H  713   2.602   2.657   6.676
   73TYR     CA  714   2.437   2.528   6.647
   73TYR     CB  715   2.489   2.418   6.742
   73TYR     CG  716   2.586   2.332   6.667
   73TYR    CD1  717   2.723   2.360   6.671
   73TYR    HD1  718   2.756   2.437   6.725
   73TYR    CD2  719   2.541   2.223   6.591
   73TYR    HD2  720   2.443   2.203   6.587
   73TYR    CE1  721   2.814   2.280   6.601
   73TYR    HE1  722   2.912   2.301   6.605
   73TYR    CE2  723   2.631   2.144   6.520
   73TYR    HE2  724   2.598   2.066   6.466
   73TYR     CZ  725   2.768   2.172   6.525
   73TYR     OH  726   2.860   2.092   6.454
   73TYR     HH  727   2.810   2.019   6.406
   73TYR      C  728   2.321   2.595   6.712
   73TYR      O  729   2.337   2.663   6.814
   74ASN      N  730   2.201   2.581   6.651
   74ASN      H  731   2.195   2.532   6.565
   74ASN     CA  732   2.081   2.638   6.709
   74ASN     CB  733   1.983   2.703   6.610
   74ASN     CG  734   2.044   2.829   6.549
   74ASN    OD1  735   2.129   2.899   6.604
   74ASN    ND2  736   1.996   2.861   6.426
   74ASN   HD21  737   1.927   2.803   6.383
   74ASN   HD22  738   2.031   2.942   6.378
   74ASN      C  739   2.017   2.525   6.784
   74ASN      O  740   2.015   2.412   6.735
   75GLU      N  741   1.961   2.553   6.905
   75GLU      H  742   1.961   2.647   6.937
   75GLU     CA  743   1.902   2.450   6.988
   75GLU     CB  744   1.845   2.504   7.120
   75GLU     CG  745   1.945   2.548   7.227
   75GLU     CD  746   1.871   2.609   7.348
   75GLU    OE1  747   1.747   2.631   7.343
   75GLU    OE2  748   1.941   2.633   7.449
   75GLU      C  749   1.788   2.373   6.929
   75GLU      O  750   1.793   2.250   6.935
   76ALA      N  751   1.686   2.440   6.870
   76ALA      H  752   1.689   2.540   6.865
   76ALA     CA  753   1.575   2.368   6.816
   76ALA     CB  754   1.447   2.453   6.808
   76ALA      C  755   1.605   2.315   6.679
   76ALA      O  756   1.603   2.193   6.658
   77LEU      N  757   1.639   2.407   6.586
   77LEU      H  758   1.642   2.502   6.615
   77LEU     CA  759   1.671   2.376   6.449
   77LEU     CB  760   1.622   2.490   6.359
   77LEU     CG  761   1.470   2.514   6.366
   77LEU    CD1  762   1.436   2.639   6.288
   77LEU    CD2  763   1.388   2.393   6.318
   77LEU      C  764   1.820   2.373   6.453
   77LEU      O  765   1.886   2.475   6.436
   78ALA      N  766   1.875   2.250   6.458
   78ALA      H  767   1.814   2.171   6.448
   78ALA     CA  768   2.015   2.224   6.478
   78ALA     CB  769   2.044   2.073   6.479
   78ALA      C  770   2.128   2.287   6.401
   78ALA      O  771   2.216   2.341   6.468
   79ALA      N  772   2.129   2.291   6.266
   79ALA      H  773   2.052   2.257   6.211
   79ALA     CA  774   2.247   2.347   6.204
   79ALA     CB  775   2.329   2.243   6.125
   79ALA      C  776   2.235   2.469   6.121
   79ALA      O  777   2.191   2.462   6.006
   80ALA      N  778   2.282   2.583   6.175
   80ALA      H  779   2.321   2.581   6.268
   80ALA     CA  780   2.278   2.708   6.104
   80ALA     CB  781   2.251   2.830   6.194
   80ALA      C  782   2.413   2.721   6.041
   80ALA      O  783   2.512   2.751   6.106
   81GLY      N  784   2.417   2.694   5.908
   81GLY      H  785   2.332   2.668   5.862
   81GLY     CA  786   2.538   2.703   5.832
   81GLY      C  787   2.545   2.841   5.778
   81GLY      O  788   2.449   2.887   5.716
   82LEU      N  789   2.659   2.909   5.799
   82LEU      H  790   2.733   2.863   5.849
   82LEU     CA  791   2.680   3.043   5.754
   82LEU     CB  792   2.728   3.136   5.868
   82LEU     CG  793   2.641   3.145   5.995
   82LEU    CD1  794   2.712   3.230   6.101
   82LEU    CD2  795   2.499   3.195   5.967
   82LEU      C  796   2.794   3.034   5.657
   82LEU      O  797   2.902   2.987   5.693
   83ALA      N  798   2.773   3.078   5.531
   83ALA      H  799   2.683   3.115   5.508
   83ALA     CA  800   2.876   3.075   5.430
   83ALA     CB  801   2.841   2.982   5.312
   83ALA      C  802   2.894   3.213   5.378
   83ALA      O  803   2.799   3.273   5.327
   84ALA      N  804   3.017   3.269   5.392
   84ALA      H  805   3.088   3.215   5.438
   84ALA     CA  806   3.049   3.400   5.345
   84ALA     CB  807   3.121   3.487   5.450
   84ALA      C  808   3.139   3.389   5.226
   84ALA      O  809   3.245   3.327   5.235
   85TYR      N  810   3.094   3.446   5.112
   85TYR      H  811   3.004   3.490   5.115
   85TYR     CA  812   3.165   3.449   4.988
   85TYR     CB  813   3.075   3.407   4.868
   85TYR     CG  814   3.143   3.417   4.734
   85TYR    CD1  815   3.241   3.326   4.693
   85TYR    HD1  816   3.269   3.252   4.754
   85TYR    CD2  817   3.104   3.519   4.647
   85TYR    HD2  818   3.032   3.583   4.675
   85TYR    CE1  819   3.301   3.340   4.568
   85TYR    HE1  820   3.372   3.275   4.539
   85TYR    CE2  821   3.163   3.533   4.521
   85TYR    HE2  822   3.135   3.607   4.460
   85TYR     CZ  823   3.262   3.443   4.482
   85TYR     OH  824   3.321   3.457   4.355
   85TYR     HH  825   3.281   3.536   4.307
   85TYR      C  826   3.216   3.588   4.966
   85TYR      O  827   3.138   3.683   4.969
   86LEU      N  828   3.349   3.601   4.947
   86LEU      H  829   3.408   3.520   4.949
   86LEU     CA  830   3.406   3.730   4.924
   86LEU     CB  831   3.517   3.773   5.019
   86LEU     CG  832   3.461   3.831   5.149
   86LEU    CD1  833   3.412   3.721   5.244
   86LEU    CD2  834   3.559   3.930   5.210
   86LEU      C  835   3.461   3.741   4.786
   86LEU      O  836   3.550   3.667   4.746
   87ALA      N  837   3.404   3.839   4.713
   87ALA      H  838   3.330   3.892   4.755
   87ALA     CA  839   3.442   3.871   4.580
   87ALA     CB  840   3.327   3.926   4.494
   87ALA      C  841   3.547   3.976   4.590
   87ALA      O  842   3.534   4.072   4.668
   88ALA      N  843   3.651   3.961   4.505
   88ALA      H  844   3.649   3.882   4.444
   88ALA     CA  845   3.766   4.049   4.492
   88ALA     CB  846   3.867   3.997   4.389
   88ALA      C  847   3.723   4.187   4.450
   88ALA      O  848   3.795   4.285   4.474
   89ALA      N  849   3.603   4.197   4.388
   89ALA      H  850   3.552   4.112   4.374
   89ALA     CA  851   3.542   4.319   4.342
   89ALA     CB  852   3.422   4.291   4.250
   89ALA      C  853   3.492   4.401   4.459
   89ALA      O  854   3.454   4.517   4.439
   90GLY      N  855   3.495   4.346   4.583
   90GLY      H  856   3.529   4.253   4.594
   90GLY     CA  857   3.452   4.418   4.700
   90GLY      C  858   3.313   4.394   4.747
   90GLY      O  859   3.251   4.488   4.798
   91LEU      N  860   3.260   4.271   4.726
   91LEU      H  861   3.315   4.202   4.678
   91LEU     CA  862   3.128   4.237   4.771
   91LEU     CB  863   3.029   4.204   4.655
   91LEU     CG  864   2.885   4.163   4.697
   91LEU    CD1  865   2.809   4.278   4.766
   91LEU    CD2  866   2.808   4.102   4.580
   91LEU      C  867   3.140   4.115   4.859
   91LEU      O  868   3.191   4.012   4.817
   92VAL      N  869   3.088   4.126   4.984
   92VAL      H  870   3.047   4.213   5.010
   92VAL     CA  871   3.089   4.020   5.082
   92VAL     CB  872   3.124   4.068   5.223
   92VAL    CG1  873   3.121   3.950   5.323
   92VAL    CG2  874   3.257   4.146   5.222
   92VAL      C  875   2.945   3.978   5.086
   92VAL      O  876   2.860   4.060   5.123
   93GLY      N  877   2.915   3.852   5.048
   93GLY      H  878   2.988   3.792   5.018
   93GLY     CA  879   2.780   3.803   5.050
   93GLY      C  880   2.774   3.691   5.149
   93GLY      O  881   2.843   3.590   5.130
   94VAL      N  882   2.692   3.707   5.255
   94VAL      H  883   2.640   3.791   5.264
   94VAL     CA  884   2.678   3.605   5.357
   94VAL     CB  885   2.690   3.661   5.498
   94VAL    CG1  886   2.671   3.552   5.606
   94VAL    CG2  887   2.827   3.730   5.510
   94VAL      C  888   2.544   3.539   5.340
   94VAL      O  889   2.442   3.607   5.329
   95ALA      N  890   2.547   3.404   5.335
   95ALA      H  891   2.636   3.360   5.341
   95ALA     CA  892   2.433   3.317   5.323
   95ALA     CB  893   2.451   3.209   5.214
   95ALA      C  894   2.418   3.247   5.455
   95ALA      O  895   2.517   3.199   5.510
   96ALA      N  896   2.295   3.239   5.509
   96ALA      H  897   2.219   3.281   5.459
   96ALA     CA  898   2.268   3.175   5.634
   96ALA     CB  899   2.222   3.272   5.745
   96ALA      C  900   2.157   3.080   5.609
   96ALA      O  901   2.052   3.119   5.556
   97TYR      N  902   2.179   2.952   5.645
   97TYR      H  903   2.267   2.928   5.686
   97TYR     CA  904   2.081   2.850   5.627
   97TYR     CB  905   2.118   2.739   5.526
   97TYR     CG  906   2.130   2.790   5.386
   97TYR    CD1  907   2.255   2.824   5.332
   97TYR    HD1  908   2.337   2.815   5.389
   97TYR    CD2  909   2.017   2.802   5.305
   97TYR    HD2  910   1.927   2.777   5.342
   97TYR    CE1  911   2.266   2.871   5.201
   97TYR    HE1  912   2.355   2.896   5.164
   97TYR    CE2  913   2.026   2.848   5.174
   97TYR    HE2  914   1.944   2.857   5.118
   97TYR     CZ  915   2.151   2.882   5.122
   97TYR     OH  916   2.162   2.929   4.989
   97TYR     HH  917   2.072   2.931   4.947
   97TYR      C  918   2.050   2.782   5.757
   97TYR      O  919   2.132   2.705   5.808
   98ALA      N  920   1.932   2.817   5.813
   98ALA      H  921   1.879   2.888   5.768
   98ALA     CA  922   1.879   2.759   5.934
   98ALA     CB  923   1.785   2.853   6.009
   98ALA      C  924   1.801   2.636   5.891
   98ALA      O  925   1.759   2.628   5.775
   99ALA      N  926   1.775   2.541   5.984
   99ALA      H  927   1.801   2.557   6.080
   99ALA     CA  928   1.710   2.418   5.947
   99ALA     CB  929   1.708   2.314   6.060
   99ALA      C  930   1.573   2.421   5.885
   99ALA      O  931   1.558   2.358   5.780
  100ALA      N  932   1.471   2.493   5.941
  100ALA      H  933   1.486   2.545   6.025
  100ALA     CA  934   1.342   2.491   5.877
  100ALA     CB  935   1.255   2.371   5.923
  100ALA      C  936   1.260   2.614   5.897
  100ALA      O  937   1.225   2.682   5.800
  101GLY      N  938   1.230   2.643   6.026
  101GLY      H  939   1.269   2.583   6.096
  101GLY     CA  940   1.149   2.752   6.072
  101GLY      C  941   1.219   2.875   6.122
  101GLY      O  942   1.157   2.948   6.200
  102LEU      N  943   1.348   2.897   6.088
  102LEU      H  944   1.397   2.832   6.031
  102LEU     CA  945   1.414   3.016   6.137
  102LEU     CB  946   1.536   2.988   6.228
  102LEU     CG  947   1.614   3.111   6.282
  102LEU    CD1  948   1.533   3.195   6.382
  102LEU    CD2  949   1.753   3.069   6.333
  102LEU      C  950   1.458   3.101   6.022
  102LEU      O  951   1.529   3.055   5.932
  103VAL      N  952   1.416   3.230   6.029
  103VAL      H  953   1.360   3.254   6.108
  103VAL     CA  954   1.444   3.336   5.934
  103VAL     CB  955   1.371   3.465   5.969
  103VAL    CG1  956   1.410   3.582   5.875
  103VAL    CG2  957   1.220   3.437   5.968
  103VAL      C  958   1.593   3.358   5.937
  103VAL      O  959   1.654   3.367   6.045
  104GLY      N  960   1.654   3.366   5.817
  104GLY      H  961   1.599   3.357   5.734
  104GLY     CA  962   1.795   3.385   5.805
  104GLY      C  963   1.825   3.523   5.756
  104GLY      O  964   1.774   3.564   5.652
  105VAL      N  965   1.910   3.596   5.831
  105VAL      H  966   1.945   3.554   5.915
  105VAL     CA  967   1.953   3.729   5.799
  105VAL     CB  968   1.987   3.809   5.924
  105VAL    CG1  969   2.041   3.949   5.888
  105VAL    CG2  970   1.862   3.817   6.014
  105VAL      C  971   2.078   3.710   5.717
  105VAL      O  972   2.175   3.648   5.763
  106LEU      N  973   2.075   3.760   5.592
  106LEU      H  974   1.992   3.807   5.562
  106LEU     CA  975   2.184   3.749   5.501
  106LEU     CB  976   2.142   3.698   5.361
  106LEU     CG  977   2.050   3.572   5.358
  106LEU    CD1  978   2.024   3.520   5.217
  106LEU    CD2  979   2.085   3.463   5.457
  106LEU      C  980   2.233   3.890   5.488
  106LEU      O  981   2.152   3.982   5.470
  107ALA      N  982   2.365   3.913   5.501
  107ALA      H  983   2.427   3.837   5.518
  107ALA     CA  984   2.416   4.046   5.491
  107ALA     CB  985   2.489   4.090   5.619
  107ALA      C  986   2.511   4.057   5.376
  107ALA      O  987   2.592   3.967   5.353
  108ALA      N  988   2.494   4.165   5.298
  108ALA      H  989   2.419   4.228   5.318
  108ALA     CA  990   2.578   4.194   5.186
  108ALA     CB  991   2.503   4.212   5.052
  108ALA      C  992   2.647   4.323   5.220
  108ALA      O  993   2.582   4.424   5.247
  109TYR      N  994   2.781   4.319   5.226
  109TYR      H  995   2.825   4.231   5.207
  109TYR     CA  996   2.865   4.432   5.257
  109TYR     CB  997   2.968   4.402   5.369
  109TYR     CG  998   2.904   4.396   5.504
  109TYR    CD1  999   2.826   4.288   5.546
  109TYR    HD1 1000   2.809   4.212   5.484
  109TYR    CD2 1001   2.932   4.499   5.594
  109TYR    HD2 1002   2.992   4.575   5.567
  109TYR    CE1 1003   2.771   4.287   5.675
  109TYR    HE1 1004   2.714   4.211   5.704
  109TYR    CE2 1005   2.878   4.498   5.723
  109TYR    HE2 1006   2.898   4.572   5.787
  109TYR     CZ 1007   2.797   4.392   5.764
  109TYR     OH 1008   2.742   4.389   5.894
  109TYR     HH 1009   2.770   4.471   5.943
  109TYR      C 1010   2.942   4.469   5.135
  109TYR      O 1011   3.004   4.382   5.073
  110SER      N 1012   2.941   4.598   5.098
  110SER      H 1013   2.888   4.664   5.152
  110SER     CA 1014   3.013   4.642   4.982
  110SER     CB 1015   2.923   4.705   4.873
  110SER     OG 1016   2.862   4.825   4.918
  110SER     HG 1017   2.804   4.862   4.846
  110SER      C 1018   3.119   4.742   5.021
  110SER      O 1019   3.111   4.805   5.127
  111GLU      N 1020   3.220   4.757   4.931
  111GLU      H 1021   3.219   4.700   4.849
  111GLU     CA 1022   3.331   4.850   4.947
  111GLU     CB 1023   3.433   4.852   4.831
  111GLU     CG 1024   3.529   4.734   4.817
  111GLU     CD 1025   3.616   4.714   4.941
  111GLU    OE1 1026   3.618   4.599   4.992
  111GLU    OE2 1027   3.684   4.811   4.985
  111GLU      C 1028   3.282   4.992   4.954
  111GLU      O 1029   3.346   5.076   5.017
  112GLN      N 1030   3.165   5.020   4.891
  112GLN      H 1031   3.118   4.945   4.845
  112GLN     CA 1032   3.104   5.150   4.886
  112GLN     CB 1033   2.995   5.157   4.778
  112GLN     CG 1034   3.047   5.142   4.634
  112GLN     CD 1035   2.930   5.150   4.539
  112GLN    OE1 1036   2.856   5.053   4.520
  112GLN    NE2 1037   2.912   5.268   4.474
  112GLN   HE21 1038   2.975   5.344   4.491
  112GLN   HE22 1039   2.836   5.279   4.410
  112GLN      C 1040   3.040   5.187   5.018
  112GLN      O 1041   2.994   5.300   5.035
  113GLY      N 1042   3.038   5.093   5.115
  113GLY      H 1043   3.077   5.003   5.096
  113GLY     CA 1044   2.982   5.117   5.245
  113GLY      C 1045   2.836   5.083   5.252
  113GLY      O 1046   2.772   5.119   5.351
  114GLU      N 1047   2.780   5.019   5.146
  114GLU      H 1048   2.837   4.997   5.067
  114GLU     CA 1049   2.641   4.983   5.146
  114GLU     CB 1050   2.578   4.970   5.005
  114GLU     CG 1051   2.426   4.944   5.003
  114GLU     CD 1052   2.374   4.947   4.860
  114GLU    OE1 1053   2.331   4.840   4.810
  114GLU    OE2 1054   2.375   5.057   4.799
  114GLU      C 1055   2.626   4.853   5.221
  114GLU      O 1056   2.700   4.757   5.199
  115PHE      N 1057   2.529   4.856   5.315
  115PHE      H 1058   2.479   4.941   5.328
  115PHE     CA 1059   2.492   4.744   5.398
  115PHE     CB 1060   2.456   4.785   5.543
  115PHE     CG 1061   2.572   4.849   5.613
  115PHE    CD1 1062   2.587   4.988   5.607
  115PHE    HD1 1063   2.521   5.043   5.555
  115PHE    CD2 1064   2.664   4.774   5.687
  115PHE    HD2 1065   2.654   4.675   5.693
  115PHE    CE1 1066   2.694   5.052   5.671
  115PHE    HE1 1067   2.704   5.151   5.665
  115PHE    CE2 1068   2.771   4.837   5.752
  115PHE    HE2 1069   2.837   4.783   5.804
  115PHE     CZ 1070   2.786   4.976   5.743
  115PHE     HZ 1071   2.862   5.021   5.789
  115PHE      C 1072   2.361   4.707   5.335
  115PHE      O 1073   2.269   4.789   5.331
  116LYS      N 1074   2.349   4.583   5.284
  116LYS      H 1075   2.427   4.520   5.290
  116LYS     CA 1076   2.228   4.540   5.221
  116LYS     CB 1077   2.255   4.508   5.074
  116LYS     CG 1078   2.135   4.481   4.984
  116LYS     CD 1079   2.184   4.467   4.841
  116LYS     CE 1080   2.076   4.453   4.735
  116LYS     NZ 1081   2.140   4.446   4.602
  116LYS    HZ1 1082   2.070   4.437   4.532
  116LYS    HZ2 1083   2.193   4.530   4.587
  116LYS    HZ3 1084   2.202   4.367   4.599
  116LYS      C 1085   2.182   4.422   5.301
  116LYS      O 1086   2.253   4.322   5.315
  117LEU      N 1087   2.061   4.435   5.357
  117LEU      H 1088   2.012   4.521   5.341
  117LEU     CA 1089   1.996   4.337   5.440
  117LEU     CB 1090   1.899   4.405   5.540
  117LEU     CG 1091   1.820   4.313   5.635
  117LEU    CD1 1092   1.912   4.244   5.737
  117LEU    CD2 1093   1.703   4.389   5.700
  117LEU      C 1094   1.915   4.249   5.350
  117LEU      O 1095   1.836   4.299   5.271
  118LEU      N 1096   1.931   4.117   5.362
  118LEU      H 1097   1.996   4.080   5.428
  118LEU     CA 1098   1.856   4.026   5.279
  118LEU     CB 1099   1.953   3.957   5.180
  118LEU     CG 1100   1.898   3.855   5.080
  118LEU    CD1 1101   1.796   3.916   4.983
  118LEU    CD2 1102   2.014   3.793   5.002
  118LEU      C 1103   1.791   3.932   5.376
  118LEU      O 1104   1.857   3.853   5.443
  119ALA      N 1105   1.657   3.942   5.391
  119ALA      H 1106   1.608   4.011   5.338
  119ALA     CA 1107   1.585   3.857   5.481
  119ALA     CB 1108   1.465   3.927   5.548
  119ALA      C 1109   1.537   3.737   5.405
  119ALA      O 1110   1.464   3.750   5.306
  120ALA      N 1111   1.581   3.617   5.450
  120ALA      H 1112   1.642   3.618   5.530
  120ALA     CA 1113   1.547   3.489   5.394
  120ALA     CB 1114   1.666   3.391   5.390
  120ALA      C 1115   1.442   3.424   5.476
  120ALA      O 1116   1.460   3.404   5.597
  121TYR      N 1117   1.331   3.384   5.411
  121TYR      H 1118   1.326   3.401   5.312
  121TYR     CA 1119   1.220   3.320   5.476
  121TYR     CB 1120   1.087   3.400   5.465
  121TYR     CG 1121   1.093   3.537   5.525
  121TYR    CD1 1122   1.130   3.647   5.446
  121TYR    HD1 1123   1.153   3.633   5.350
  121TYR    CD2 1124   1.059   3.557   5.659
  121TYR    HD2 1125   1.031   3.480   5.715
  121TYR    CE1 1126   1.134   3.775   5.501
  121TYR    HE1 1127   1.161   3.853   5.445
  121TYR    CE2 1128   1.063   3.685   5.714
  121TYR    HE2 1129   1.040   3.699   5.811
  121TYR     CZ 1130   1.101   3.794   5.636
  121TYR     OH 1131   1.105   3.924   5.692
  121TYR     HH 1132   1.079   3.919   5.789
  121TYR      C 1133   1.186   3.193   5.401
  121TYR      O 1134   1.216   3.182   5.282
  122GLY      N 1135   1.122   3.095   5.470
  122GLY      H 1136   1.106   3.109   5.568
  122GLY     CA 1137   1.076   2.972   5.410
  122GLY      C 1138   1.168   2.860   5.368
  122GLY      O 1139   1.149   2.806   5.258
  123GLY      N 1140   1.268   2.824   5.451
  123GLY      H 1141   1.279   2.872   5.538
  123GLY     CA 1142   1.360   2.717   5.419
  123GLY      C 1143   1.301   2.578   5.415
  123GLY      O 1144   1.343   2.497   5.332
  124GLU      N 1145   1.195   2.552   5.496
  124GLU      H 1146   1.160   2.627   5.552
  124GLU     CA 1147   1.130   2.423   5.510
  124GLU     CB 1148   1.019   2.431   5.617
  124GLU     CG 1149   0.949   2.300   5.655
  124GLU     CD 1150   0.852   2.327   5.770
  124GLU    OE1 1151   0.871   2.265   5.878
  124GLU    OE2 1152   0.757   2.407   5.751
  124GLU      C 1153   1.072   2.366   5.383
  124GLU      O 1154   1.090   2.247   5.357
  125ILE      N 1155   1.005   2.450   5.301
  125ILE      H 1156   0.996   2.546   5.327
  125ILE     CA 1157   0.945   2.405   5.178
  125ILE     CB 1158   0.817   2.480   5.145
  125ILE    CG1 1159   0.840   2.632   5.122
  125ILE    CG2 1160   0.714   2.447   5.254
  125ILE     CD 1161   0.719   2.708   5.069
  125ILE      C 1162   1.043   2.411   5.063
  125ILE      O 1163   1.019   2.349   4.959
  126GLY      N 1164   1.156   2.485   5.080
  126GLY      H 1165   1.168   2.531   5.168
  126GLY     CA 1166   1.258   2.500   4.980
  126GLY      C 1167   1.235   2.620   4.892
  126GLY      O 1168   1.327   2.659   4.819
  127ALA      N 1169   1.115   2.681   4.898
  127ALA      H 1170   1.045   2.645   4.959
  127ALA     CA 1171   1.085   2.797   4.818
  127ALA     CB 1172   0.940   2.800   4.764
  127ALA      C 1173   1.110   2.913   4.909
  127ALA      O 1174   1.022   2.962   4.980
  128VAL      N 1175   1.238   2.954   4.909
  128VAL      H 1176   1.303   2.905   4.850
  128VAL     CA 1177   1.289   3.062   4.989
  128VAL     CB 1178   1.440   3.051   5.008
  128VAL    CG1 1179   1.498   3.170   5.087
  128VAL    CG2 1180   1.472   2.917   5.077
  128VAL      C 1181   1.251   3.195   4.927
  128VAL      O 1182   1.261   3.214   4.805
  129ALA      N 1183   1.200   3.286   5.013
  129ALA      H 1184   1.189   3.259   5.108
  129ALA     CA 1185   1.162   3.420   4.976
  129ALA     CB 1186   1.032   3.468   5.043
  129ALA      C 1187   1.275   3.506   5.027
  129ALA      O 1188   1.310   3.497   5.145
  130LEU      N 1189   1.333   3.591   4.938
  130LEU      H 1190   1.298   3.594   4.845
  130LEU     CA 1191   1.443   3.676   4.975
  130LEU     CB 1192   1.570   3.647   4.892
  130LEU     CG 1193   1.630   3.509   4.908
  130LEU    CD1 1194   1.741   3.489   4.806
  130LEU    CD2 1195   1.687   3.489   5.048
  130LEU      C 1196   1.411   3.820   4.951
  130LEU      O 1197   1.404   3.862   4.836
  131ALA      N 1198   1.392   3.897   5.061
  131ALA      H 1199   1.399   3.855   5.152
  131ALA     CA 1200   1.363   4.037   5.050
  131ALA     CB 1201   1.255   4.085   5.150
  131ALA      C 1202   1.490   4.114   5.074
  131ALA      O 1203   1.544   4.108   5.184
  132ALA      N 1204   1.539   4.185   4.969
  132ALA      H 1205   1.489   4.183   4.883
  132ALA     CA 1206   1.661   4.263   4.976
  132ALA     CB 1207   1.746   4.256   4.847
  132ALA      C 1208   1.628   4.406   5.000
  132ALA      O 1209   1.552   4.464   4.922
  133TYR      N 1210   1.688   4.465   5.106
  133TYR      H 1211   1.751   4.411   5.161
  133TYR     CA 1212   1.666   4.602   5.144
  133TYR     CB 1213   1.615   4.619   5.289
  133TYR     CG 1214   1.483   4.553   5.310
  133TYR    CD1 1215   1.480   4.423   5.363
  133TYR    HD1 1216   1.565   4.377   5.386
  133TYR    CD2 1217   1.363   4.617   5.278
  133TYR    HD2 1218   1.364   4.710   5.240
  133TYR    CE1 1219   1.358   4.358   5.384
  133TYR    HE1 1220   1.356   4.266   5.422
  133TYR    CE2 1221   1.241   4.552   5.299
  133TYR    HE2 1222   1.155   4.598   5.275
  133TYR     CZ 1223   1.238   4.423   5.352
  133TYR     OH 1224   1.115   4.357   5.373
  133TYR     HH 1225   1.040   4.417   5.344
  133TYR      C 1226   1.798   4.675   5.144
  133TYR      O 1227   1.896   4.628   5.203
  134ASN      N 1228   1.801   4.790   5.073
  134ASN      H 1229   1.718   4.817   5.023
  134ASN     CA 1230   1.915   4.877   5.065
  134ASN     CB 1231   1.938   4.943   4.926
  134ASN     CG 1232   1.831   5.045   4.883
  134ASN    OD1 1233   1.745   5.089   4.958
  134ASN    ND2 1234   1.838   5.086   4.754
  134ASN   HD21 1235   1.908   5.050   4.693
  134ASN   HD22 1236   1.772   5.153   4.719
  134ASN      C 1237   1.910   4.979   5.176
  134ASN      O 1238   1.815   4.980   5.256
  135ARG      N 1239   2.012   5.069   5.185
  135ARG      H 1240   2.085   5.063   5.117
  135ARG     CA 1241   2.020   5.172   5.286
  135ARG     CB 1242   2.151   5.252   5.283
  135ARG     CG 1243   2.272   5.170   5.329
  135ARG     CD 1244   2.403   5.249   5.338
  135ARG     NE 1245   2.445   5.287   5.199
  135ARG     HE 1246   2.387   5.260   5.122
  135ARG     CZ 1247   2.560   5.356   5.175
  135ARG    NH1 1248   2.646   5.392   5.275
  135ARG   HH11 1249   2.625   5.368   5.370
  135ARG   HH12 1250   2.729   5.443   5.254
  135ARG    NH2 1251   2.591   5.388   5.046
  135ARG   HH21 1252   2.530   5.361   4.971
  135ARG   HH22 1253   2.675   5.439   5.026
  135ARG      C 1254   1.906   5.270   5.280
  135ARG      O 1255   1.869   5.326   5.384
  136ASN      N 1256   1.847   5.291   5.160
  136ASN      H 1257   1.883   5.241   5.081
  136ASN     CA 1258   1.736   5.381   5.138
  136ASN     CB 1259   1.720   5.418   4.989
  136ASN     CG 1260   1.833   5.507   4.939
  136ASN    OD1 1261   1.901   5.580   5.012
  136ASN    ND2 1262   1.856   5.500   4.805
  136ASN   HD21 1263   1.801   5.439   4.748
  136ASN   HD22 1264   1.929   5.555   4.764
  136ASN      C 1265   1.605   5.316   5.181
  136ASN      O 1266   1.504   5.385   5.193
  137GLY      N 1267   1.605   5.183   5.206
  137GLY      H 1268   1.691   5.133   5.196
  137GLY     CA 1269   1.488   5.108   5.247
  137GLY      C 1270   1.413   5.048   5.132
  137GLY      O 1271   1.308   4.988   5.153
  138GLU      N 1272   1.464   5.065   5.008
  138GLU      H 1273   1.550   5.117   5.000
  138GLU     CA 1274   1.406   5.014   4.886
  138GLU     CB 1275   1.461   5.086   4.761
  138GLU     CG 1276   1.425   5.235   4.753
  138GLU     CD 1277   1.487   5.294   4.627
  138GLU    OE1 1278   1.458   5.245   4.515
  138GLU    OE2 1279   1.567   5.391   4.642
  138GLU      C 1280   1.438   4.868   4.868
  138GLU      O 1281   1.548   4.823   4.902
  139VAL      N 1282   1.338   4.792   4.816
  139VAL      H 1283   1.251   4.837   4.796
  139VAL     CA 1284   1.350   4.651   4.788
  139VAL     CB 1285   1.217   4.577   4.789
  139VAL    CG1 1286   1.235   4.428   4.752
  139VAL    CG2 1287   1.153   4.593   4.929
  139VAL      C 1288   1.417   4.640   4.653
  139VAL      O 1289   1.376   4.708   4.558
  140ILE      N 1290   1.521   4.554   4.641
  140ILE      H 1291   1.550   4.498   4.720
  140ILE     CA 1292   1.592   4.542   4.516
  140ILE     CB 1293   1.741   4.581   4.527
  140ILE    CG1 1294   1.754   4.726   4.578
  140ILE    CG2 1295   1.808   4.580   4.387
  140ILE     CD 1296   1.897   4.766   4.614
  140ILE      C 1297   1.565   4.407   4.448
  140ILE      O 1298   1.449   4.376   4.419
  141GLY      N 1299   1.668   4.320   4.425
  141GLY      H 1300   1.759   4.342   4.461
  141GLY     CA 1301   1.651   4.197   4.352
  141GLY      C 1302   1.627   4.071   4.424
  141GLY      O 1303   1.721   4.002   4.464
  142LEU      N 1304   1.497   4.033   4.430
  142LEU      H 1305   1.430   4.093   4.386
  142LEU     CA 1306   1.448   3.914   4.496
  142LEU     CB 1307   1.294   3.905   4.478
  142LEU     CG 1308   1.203   4.016   4.536
  142LEU    CD1 1309   1.059   3.995   4.489
  142LEU    CD2 1310   1.211   4.037   4.687
  142LEU      C 1311   1.502   3.798   4.413
  142LEU      O 1312   1.571   3.709   4.463
  143ALA      N 1313   1.479   3.807   4.279
  143ALA      H 1314   1.432   3.889   4.246
  143ALA     CA 1315   1.517   3.708   4.182
  143ALA     CB 1316   1.459   3.737   4.042
  143ALA      C 1317   1.664   3.695   4.167
  143ALA      O 1318   1.713   3.582   4.160
  144ALA      N 1319   1.739   3.808   4.169
  144ALA      H 1320   1.693   3.896   4.183
  144ALA     CA 1321   1.882   3.807   4.152
  144ALA     CB 1322   1.942   3.949   4.147
  144ALA      C 1323   1.949   3.734   4.265
  144ALA      O 1324   2.035   3.649   4.240
  145TYR      N 1325   1.907   3.762   4.390
  145TYR      H 1326   1.834   3.829   4.403
  145TYR     CA 1327   1.964   3.696   4.504
  145TYR     CB 1328   1.938   3.766   4.638
  145TYR     CG 1329   2.035   3.880   4.644
  145TYR    CD1 1330   1.992   4.011   4.623
  145TYR    HD1 1331   1.895   4.029   4.604
  145TYR    CD2 1332   2.171   3.857   4.671
  145TYR    HD2 1333   2.203   3.763   4.687
  145TYR    CE1 1334   2.082   4.117   4.629
  145TYR    HE1 1335   2.050   4.210   4.614
  145TYR    CE2 1336   2.262   3.963   4.677
  145TYR    HE2 1337   2.358   3.945   4.697
  145TYR     CZ 1338   2.217   4.093   4.656
  145TYR     OH 1339   2.306   4.202   4.661
  145TYR     HH 1340   2.399   4.169   4.681
  145TYR      C 1341   1.927   3.552   4.510
  145TYR      O 1342   2.010   3.471   4.551
  146TYR      N 1343   1.804   3.516   4.465
  146TYR      H 1344   1.742   3.587   4.431
  146TYR     CA 1345   1.758   3.379   4.467
  146TYR     CB 1346   1.606   3.370   4.437
  146TYR     CG 1347   1.553   3.231   4.458
  146TYR    CD1 1348   1.543   3.180   4.588
  146TYR    HD1 1349   1.572   3.235   4.665
  146TYR    CD2 1350   1.506   3.154   4.351
  146TYR    HD2 1351   1.509   3.191   4.258
  146TYR    CE1 1352   1.492   3.051   4.610
  146TYR    HE1 1353   1.487   3.015   4.703
  146TYR    CE2 1354   1.454   3.026   4.373
  146TYR    HE2 1355   1.422   2.971   4.296
  146TYR     CZ 1356   1.448   2.974   4.503
  146TYR     OH 1357   1.397   2.844   4.524
  146TYR     HH 1358   1.370   2.804   4.437
  146TYR      C 1359   1.842   3.299   4.371
  146TYR      O 1360   1.884   3.188   4.406
  147ILE      N 1361   1.875   3.356   4.252
  147ILE      H 1362   1.842   3.448   4.233
  147ILE     CA 1363   1.956   3.290   4.151
  147ILE     CB 1364   1.962   3.367   4.019
  147ILE    CG1 1365   1.822   3.364   3.954
  147ILE    CG2 1366   2.068   3.308   3.924
  147ILE     CD 1367   1.807   3.460   3.836
  147ILE      C 1368   2.095   3.270   4.209
  147ILE      O 1369   2.151   3.161   4.192
  148MET      N 1370   2.149   3.370   4.283
  148MET      H 1371   2.096   3.454   4.297
  148MET     CA 1372   2.281   3.360   4.342
  148MET     CB 1373   2.330   3.488   4.412
  148MET     CG 1374   2.364   3.604   4.318
  148MET     SD 1375   2.416   3.757   4.400
  148MET     CE 1376   2.577   3.695   4.459
  148MET      C 1377   2.287   3.250   4.443
  148MET      O 1378   2.375   3.164   4.431
  149LEU      N 1379   2.179   3.233   4.525
  149LEU      H 1380   2.101   3.295   4.516
  149LEU     CA 1381   2.177   3.128   4.623
  149LEU     CB 1382   2.070   3.138   4.734
  149LEU     CG 1383   2.092   3.252   4.836
  149LEU    CD1 1384   1.976   3.256   4.935
  149LEU    CD2 1385   2.230   3.247   4.904
  149LEU      C 1386   2.166   2.992   4.561
  149LEU      O 1387   2.230   2.900   4.610
  150ILE      N 1388   2.088   2.978   4.449
  150ILE      H 1389   2.041   3.059   4.414
  150ILE     CA 1390   2.071   2.852   4.380
  150ILE     CB 1391   1.975   2.859   4.260
  150ILE    CG1 1392   1.831   2.887   4.305
  150ILE    CG2 1393   1.979   2.728   4.177
  150ILE     CD 1394   1.740   2.921   4.187
  150ILE      C 1395   2.207   2.811   4.329
  150ILE      O 1396   2.246   2.696   4.346
  151PHE      N 1397   2.284   2.908   4.272
  151PHE      H 1398   2.246   3.001   4.267
  151PHE     CA 1399   2.416   2.886   4.219
  151PHE     CB 1400   2.470   3.014   4.147
  151PHE     CG 1401   2.614   3.004   4.105
  151PHE    CD1 1402   2.654   2.922   3.999
  151PHE    HD1 1403   2.587   2.868   3.949
  151PHE    CD2 1404   2.709   3.082   4.171
  151PHE    HD2 1405   2.680   3.143   4.245
  151PHE    CE1 1406   2.789   2.916   3.963
  151PHE    HE1 1407   2.818   2.856   3.888
  151PHE    CE2 1408   2.844   3.077   4.135
  151PHE    HE2 1409   2.911   3.132   4.183
  151PHE     CZ 1410   2.884   2.993   4.031
  151PHE     HZ 1411   2.980   2.988   4.005
  151PHE      C 1412   2.511   2.839   4.326
  151PHE      O 1413   2.586   2.745   4.299
  152PHE      N 1414   2.505   2.898   4.448
  152PHE      H 1415   2.439   2.971   4.463
  152PHE     CA 1416   2.593   2.859   4.555
  152PHE     CB 1417   2.585   2.949   4.681
  152PHE     CG 1418   2.660   3.075   4.656
  152PHE    CD1 1419   2.591   3.196   4.646
  152PHE    HD1 1420   2.492   3.198   4.656
  152PHE    CD2 1421   2.799   3.075   4.642
  152PHE    HD2 1422   2.850   2.989   4.650
  152PHE    CE1 1423   2.660   3.316   4.622
  152PHE    HE1 1424   2.609   3.402   4.615
  152PHE    CE2 1425   2.868   3.194   4.618
  152PHE    HE2 1426   2.968   3.193   4.608
  152PHE     CZ 1427   2.798   3.314   4.608
  152PHE     HZ 1428   2.848   3.399   4.590
  152PHE      C 1429   2.565   2.719   4.601
  152PHE      O 1430   2.660   2.643   4.625
  153VAL      N 1431   2.435   2.680   4.609
  153VAL      H 1432   2.365   2.746   4.584
  153VAL     CA 1433   2.394   2.549   4.652
  153VAL     CB 1434   2.244   2.540   4.676
  153VAL    CG1 1435   2.197   2.395   4.704
  153VAL    CG2 1436   2.208   2.633   4.793
  153VAL      C 1437   2.439   2.446   4.551
  153VAL      O 1438   2.495   2.343   4.589
  154LEU      N 1439   2.423   2.476   4.419
  154LEU      H 1440   2.383   2.564   4.395
  154LEU     CA 1441   2.461   2.385   4.313
  154LEU     CB 1442   2.411   2.426   4.173
  154LEU     CG 1443   2.258   2.412   4.155
  154LEU    CD1 1444   2.214   2.470   4.020
  154LEU    CD2 1445   2.209   2.268   4.176
  154LEU      C 1446   2.608   2.366   4.306
  154LEU      O 1447   2.653   2.253   4.286
  155ALA      N 1448   2.688   2.474   4.327
  155ALA      H 1449   2.644   2.562   4.347
  155ALA     CA 1450   2.832   2.469   4.323
  155ALA     CB 1451   2.897   2.608   4.333
  155ALA      C 1452   2.885   2.385   4.436
  155ALA      O 1453   2.978   2.307   4.416
  156ALA      N 1454   2.824   2.398   4.556
  156ALA      H 1455   2.747   2.461   4.564
  156ALA     CA 1456   2.864   2.323   4.673
  156ALA     CB 1457   2.792   2.371   4.800
  156ALA      C 1458   2.835   2.177   4.655
  156ALA      O 1459   2.920   2.093   4.688
  157TYR      N 1460   2.717   2.144   4.596
  157TYR      H 1461   2.656   2.217   4.568
  157TYR     CA 1462   2.675   2.007   4.574
  157TYR     CB 1463   2.525   1.999   4.536
  157TYR     CG 1464   2.465   1.861   4.546
  157TYR    CD1 1465   2.519   1.758   4.624
  157TYR    HD1 1466   2.602   1.775   4.677
  157TYR    CD2 1467   2.346   1.836   4.477
  157TYR    HD2 1468   2.303   1.908   4.423
  157TYR    CE1 1469   2.459   1.632   4.630
  157TYR    HE1 1470   2.500   1.560   4.686
  157TYR    CE2 1471   2.284   1.710   4.483
  157TYR    HE2 1472   2.200   1.693   4.432
  157TYR     CZ 1473   2.342   1.608   4.559
  157TYR     OH 1474   2.282   1.480   4.565
  157TYR     HH 1475   2.199   1.480   4.509
  157TYR      C 1476   2.763   1.945   4.468
  157TYR      O 1477   2.799   1.827   4.480
  158LEU      N 1478   2.805   2.023   4.366
  158LEU      H 1479   2.774   2.119   4.366
  158LEU     CA 1480   2.889   1.982   4.257
  158LEU     CB 1481   2.909   2.099   4.158
  158LEU     CG 1482   2.955   2.071   4.014
  158LEU    CD1 1483   2.893   2.177   3.922
  158LEU    CD2 1484   3.108   2.069   3.998
  158LEU      C 1485   3.023   1.941   4.309
  158LEU      O 1486   3.074   1.836   4.270
  159ALA      N 1487   3.079   2.022   4.403
  159ALA      H 1488   3.028   2.102   4.433
  159ALA     CA 1489   3.208   1.997   4.462
  159ALA     CB 1490   3.255   2.114   4.550
  159ALA      C 1491   3.208   1.873   4.546
  159ALA      O 1492   3.297   1.790   4.531
  160SER      N 1493   3.104   1.855   4.631
  160SER      H 1494   3.031   1.923   4.633
  160SER     CA 1495   3.094   1.741   4.718
  160SER     CB 1496   2.982   1.757   4.824
  160SER     OG 1497   2.854   1.766   4.763
  160SER     HG 1498   2.784   1.776   4.834
  160SER      C 1499   3.075   1.611   4.644
  160SER      O 1500   3.138   1.511   4.677
  161ALA      N 1501   2.989   1.613   4.540
  161ALA      H 1502   2.944   1.700   4.518
  161ALA     CA 1503   2.958   1.500   4.458
  161ALA     CB 1504   2.831   1.521   4.373
  161ALA      C 1505   3.068   1.462   4.364
  161ALA      O 1506   3.088   1.343   4.338
  162ALA      N 1507   3.145   1.563   4.315
  162ALA      H 1508   3.127   1.655   4.348
  162ALA     CA 1509   3.252   1.548   4.218
  162ALA     CB 1510   3.372   1.464   4.269
  162ALA      C 1511   3.195   1.494   4.089
  162ALA      O 1512   3.247   1.401   4.027
  163LEU      N 1513   3.079   1.554   4.049
  163LEU      H 1514   3.043   1.626   4.109
  163LEU     CA 1515   3.003   1.525   3.929
  163LEU     CB 1516   3.079   1.548   3.795
  163LEU     CG 1517   3.122   1.693   3.766
  163LEU    CD1 1518   3.208   1.701   3.640
  163LEU    CD2 1519   3.000   1.787   3.755
  163LEU      C 1520   2.929   1.395   3.920
  163LEU      O 1521   2.813   1.397   3.878
  164GLY      N 1522   2.993   1.282   3.959
  164GLY      H 1523   3.085   1.292   3.997
  164GLY     CA 1524   2.939   1.148   3.952
  164GLY      C 1525   2.797   1.126   4.000
  164GLY      O 1526   2.715   1.090   3.915
  165PRO      N 1527   2.761   1.150   4.126
  165PRO     CA 1528   2.626   1.130   4.175
  165PRO     CB 1529   2.633   1.150   4.327
  165PRO     CG 1530   2.778   1.115   4.362
  165PRO     CD 1531   2.857   1.154   4.235
  165PRO      C 1532   2.525   1.222   4.111
  165PRO      O 1533   2.408   1.181   4.100
  166LEU      N 1534   2.568   1.342   4.067
  166LEU      H 1535   2.665   1.365   4.082
  166LEU     CA 1536   2.486   1.439   3.999
  166LEU     CB 1537   2.562   1.570   3.973
  166LEU     CG 1538   2.597   1.653   4.097
  166LEU    CD1 1539   2.694   1.764   4.057
  166LEU    CD2 1540   2.472   1.710   4.165
  166LEU      C 1541   2.450   1.389   3.862
  166LEU      O 1542   2.340   1.415   3.813
  167ALA      N 1543   2.545   1.318   3.796
  167ALA      H 1544   2.633   1.303   3.841
  167ALA     CA 1545   2.525   1.264   3.665
  167ALA     CB 1546   2.656   1.220   3.598
  167ALA      C 1547   2.433   1.145   3.673
  167ALA      O 1548   2.346   1.132   3.588
  168ALA      N 1549   2.450   1.060   3.778
  168ALA      H 1550   2.520   1.081   3.846
  168ALA     CA 1551   2.372   0.939   3.797
  168ALA     CB 1552   2.423   0.853   3.914
  168ALA      C 1553   2.228   0.971   3.821
  168ALA      O 1554   2.141   0.921   3.749
  169TYR      N 1555   2.198   1.057   3.922
  169TYR      H 1556   2.272   1.093   3.979
  169TYR     CA 1557   2.062   1.098   3.947
  169TYR     CB 1558   2.025   1.117   4.096
  169TYR     CG 1559   2.021   0.983   4.162
  169TYR    CD1 1560   2.133   0.931   4.229
  169TYR    HD1 1561   2.218   0.984   4.232
  169TYR    CD2 1562   1.903   0.908   4.159
  169TYR    HD2 1563   1.822   0.945   4.113
  169TYR    CE1 1564   2.127   0.805   4.290
  169TYR    HE1 1565   2.207   0.768   4.337
  169TYR    CE2 1566   1.896   0.783   4.221
  169TYR    HE2 1567   1.811   0.730   4.218
  169TYR     CZ 1568   2.008   0.731   4.286
  169TYR     OH 1569   2.000   0.605   4.348
  169TYR     HH 1570   1.908   0.567   4.335
  169TYR      C 1571   2.074   1.229   3.880
  169TYR      O 1572   2.131   1.322   3.939
  170HIS      N 1573   2.015   1.241   3.758
  170HIS      H 1574   1.960   1.165   3.723
  170HIS     CA 1575   2.030   1.360   3.679
  170HIS     CB 1576   1.970   1.347   3.536
  170HIS     CG 1577   2.039   1.247   3.448
  170HIS    ND1 1578   2.012   1.112   3.449
  170HIS    CD2 1579   2.134   1.265   3.352
  170HIS    CE1 1580   2.091   1.055   3.355
  170HIS    NE2 1581   2.167   1.144   3.293
  170HIS    HE2 1582   2.234   1.128   3.221
  170HIS      C 1583   1.973   1.481   3.743
  170HIS      O 1584   1.853   1.509   3.741
  171ALA      N 1585   2.069   1.557   3.801
  171ALA      H 1586   2.163   1.524   3.795
  171ALA     CA 1587   2.049   1.680   3.871
  171ALA     CB 1588   2.129   1.692   4.001
  171ALA      C 1589   2.092   1.790   3.779
  171ALA      O 1590   2.188   1.773   3.703
  172THR      N 1591   2.018   1.902   3.783
  172THR      H 1592   1.940   1.904   3.847
  172THR     CA 1593   2.041   2.020   3.704
  172THR     CB 1594   1.913   2.102   3.695
  172THR    OG1 1595   1.811   2.024   3.633
  172THR    HG1 1596   1.727   2.078   3.627
  172THR    CG2 1597   1.931   2.233   3.616
  172THR      C 1598   2.154   2.104   3.759
  172THR      O 1599   2.152   2.141   3.877
  173LEU      N 1600   2.254   2.135   3.673
  173LEU      H 1601   2.249   2.098   3.580
  173LEU     CA 1602   2.367   2.218   3.707
  173LEU     CB 1603   2.504   2.156   3.675
  173LEU     CG 1604   2.532   2.025   3.751
  173LEU    CD1 1605   2.664   1.963   3.705
  173LEU    CD2 1606   2.525   2.047   3.904
  173LEU      C 1607   2.357   2.348   3.634
  173LEU      O 1608   2.315   2.350   3.518
  174THR      N 1609   2.391   2.461   3.701
  174THR      H 1610   2.421   2.453   3.796
  174THR     CA 1611   2.386   2.592   3.641
  174THR     CB 1612   2.266   2.673   3.687
  174THR    OG1 1613   2.145   2.602   3.657
  174THR    HG1 1614   2.067   2.656   3.688
  174THR    CG2 1615   2.260   2.810   3.615
  174THR      C 1616   2.512   2.666   3.679
  174THR      O 1617   2.553   2.665   3.795
  175TYR      N 1618   2.578   2.727   3.577
  175TYR      H 1619   2.542   2.716   3.484
  175TYR     CA 1620   2.697   2.806   3.595
  175TYR     CB 1621   2.816   2.765   3.507
  175TYR     CG 1622   2.875   2.635   3.548
  175TYR    CD1 1623   2.823   2.515   3.500
  175TYR    HD1 1624   2.743   2.516   3.439
  175TYR    CD2 1625   2.988   2.631   3.631
  175TYR    HD2 1626   3.027   2.717   3.665
  175TYR    CE1 1627   2.880   2.393   3.536
  175TYR    HE1 1628   2.841   2.308   3.501
  175TYR    CE2 1629   3.045   2.509   3.668
  175TYR    HE2 1630   3.125   2.508   3.728
  175TYR     CZ 1631   2.992   2.390   3.620
  175TYR     OH 1632   3.049   2.266   3.655
  175TYR     HH 1633   3.128   2.281   3.715
  175TYR      C 1634   2.658   2.948   3.563
  175TYR      O 1635   2.598   2.977   3.459
  176ARG      N 1636   2.691   3.039   3.657
  176ARG      H 1637   2.741   3.007   3.737
  176ARG     CA 1638   2.660   3.179   3.649
  176ARG     CB 1639   2.595   3.228   3.781
  176ARG     CG 1640   2.552   3.374   3.791
  176ARG     CD 1641   2.478   3.408   3.921
  176ARG     NE 1642   2.576   3.396   4.035
  176ARG     HE 1643   2.581   3.310   4.085
  176ARG     CZ 1644   2.658   3.499   4.072
  176ARG    NH1 1645   2.654   3.621   4.009
  176ARG   HH11 1646   2.589   3.637   3.935
  176ARG   HH12 1647   2.715   3.695   4.039
  176ARG    NH2 1648   2.746   3.480   4.174
  176ARG   HH21 1649   2.750   3.392   4.221
  176ARG   HH22 1650   2.807   3.555   4.202
  176ARG      C 1651   2.780   3.265   3.621
  176ARG      O 1652   2.886   3.247   3.683
  177MET      N 1653   2.766   3.356   3.521
  177MET      H 1654   2.679   3.358   3.471
  177MET     CA 1655   2.868   3.451   3.484
  177MET     CB 1656   2.867   3.501   3.339
  177MET     CG 1657   2.906   3.395   3.237
  177MET     SD 1658   3.074   3.329   3.259
  177MET     CE 1659   3.162   3.482   3.212
  177MET      C 1660   2.859   3.573   3.570
  177MET      O 1661   2.749   3.618   3.603
  178LEU      N 1662   2.976   3.620   3.616
  178LEU      H 1663   3.060   3.571   3.592
  178LEU     CA 1664   2.988   3.738   3.699
  178LEU     CB 1665   3.120   3.746   3.778
  178LEU     CG 1666   3.137   3.638   3.888
  178LEU    CD1 1667   3.275   3.648   3.955
  178LEU    CD2 1668   3.022   3.639   3.991
  178LEU      C 1669   2.969   3.865   3.621
  178LEU      O 1670   2.915   3.962   3.674
  179GLU      N 1671   3.012   3.866   3.492
  179GLU      H 1672   3.054   3.782   3.456
  179GLU     CA 1673   3.002   3.979   3.403
  179GLU     CB 1674   3.067   3.952   3.266
  179GLU     CG 1675   3.219   3.933   3.269
  179GLU     CD 1676   3.268   3.907   3.127
  179GLU    OE1 1677   3.246   3.993   3.038
  179GLU    OE2 1678   3.329   3.799   3.105
  179GLU      C 1679   2.855   4.007   3.376
  179GLU      O 1680   2.777   3.911   3.379
  180PRO      N 1681   2.813   4.132   3.350
  180PRO     CA 1682   2.673   4.165   3.326
  180PRO     CB 1683   2.665   4.318   3.342
  180PRO     CG 1684   2.783   4.351   3.434
  180PRO     CD 1685   2.890   4.250   3.390
  180PRO      C 1686   2.626   4.117   3.190
  180PRO      O 1687   2.603   4.197   3.099
  181THR      N 1688   2.616   3.983   3.178
  181THR      H 1689   2.637   3.928   3.258
  181THR     CA 1690   2.578   3.914   3.059
  181THR     CB 1691   2.652   3.783   3.041
  181THR    OG1 1692   2.630   3.694   3.150
  181THR    HG1 1693   2.680   3.609   3.134
  181THR    CG2 1694   2.801   3.812   3.027
  181THR      C 1695   2.430   3.889   3.061
  181THR      O 1696   2.369   3.881   3.168
  182ARG      N 1697   2.370   3.882   2.940
  182ARG      H 1698   2.426   3.895   2.858
  182ARG     CA 1699   2.230   3.857   2.925
  182ARG     CB 1700   2.173   3.894   2.786
  182ARG     CG 1701   2.183   4.042   2.748
  182ARG     CD 1702   2.080   4.135   2.815
  182ARG     NE 1703   2.123   4.165   2.955
  182ARG     HE 1704   2.084   4.112   3.030
  182ARG     CZ 1705   2.215   4.263   2.985
  182ARG    NH1 1706   2.268   4.344   2.888
  182ARG   HH11 1707   2.241   4.333   2.793
  182ARG   HH12 1708   2.334   4.415   2.913
  182ARG    NH2 1709   2.253   4.281   3.114
  182ARG   HH21 1710   2.215   4.222   3.186
  182ARG   HH22 1711   2.320   4.351   3.138
  182ARG      C 1712   2.200   3.712   2.951
  182ARG      O 1713   2.274   3.622   2.908
  183VAL      N 1714   2.091   3.689   3.027
  183VAL      H 1715   2.040   3.769   3.060
  183VAL     CA 1716   2.043   3.559   3.064
  183VAL     CB 1717   1.972   3.557   3.199
  183VAL    CG1 1718   1.921   3.415   3.233
  183VAL    CG2 1719   2.062   3.618   3.307
  183VAL      C 1720   1.941   3.522   2.959
  183VAL      O 1721   1.852   3.601   2.926
  184VAL      N 1722   1.955   3.399   2.902
  184VAL      H 1723   2.032   3.342   2.932
  184VAL     CA 1724   1.865   3.348   2.802
  184VAL     CB 1725   1.922   3.341   2.660
  184VAL    CG1 1726   1.955   3.482   2.609
  184VAL    CG2 1727   2.045   3.249   2.654
  184VAL      C 1728   1.812   3.213   2.846
  184VAL      O 1729   1.867   3.147   2.935
  185GLY      N 1730   1.699   3.173   2.783
  185GLY      H 1731   1.660   3.233   2.713
  185GLY     CA 1732   1.633   3.048   2.809
  185GLY      C 1733   1.523   3.062   2.910
  185GLY      O 1734   1.491   3.173   2.954
  186PRO      N 1735   1.462   2.949   2.949
  186PRO     CA 1736   1.355   2.941   3.047
  186PRO     CB 1737   1.311   2.795   3.051
  186PRO     CG 1738   1.359   2.736   2.918
  186PRO     CD 1739   1.483   2.819   2.884
  186PRO      C 1740   1.407   2.984   3.181
  186PRO      O 1741   1.529   2.986   3.200
  187GLY      N 1742   1.316   3.014   3.276
  187GLY      H 1743   1.219   3.002   3.254
  187GLY     CA 1744   1.348   3.062   3.409
  187GLY      C 1745   1.434   2.972   3.494
  187GLY      O 1746   1.473   2.863   3.450
  188PRO      N 1747   1.462   3.013   3.619
  188PRO     CA 1748   1.549   2.943   3.713
  188PRO     CB 1749   1.546   3.028   3.841
  188PRO     CG 1750   1.517   3.169   3.791
  188PRO     CD 1751   1.427   3.146   3.669
  188PRO      C 1752   1.524   2.798   3.740
  188PRO      O 1753   1.615   2.735   3.794
  189GLY      N 1754   1.405   2.743   3.706
  189GLY      H 1755   1.335   2.801   3.666
  189GLY     CA 1756   1.375   2.602   3.726
  189GLY      C 1757   1.458   2.518   3.631
  189GLY      O 1758   1.492   2.404   3.663
  190ALA      N 1759   1.490   2.575   3.512
  190ALA      H 1760   1.454   2.666   3.494
  190ALA     CA 1761   1.570   2.513   3.410
  190ALA     CB 1762   1.519   2.542   3.267
  190ALA      C 1763   1.708   2.573   3.423
  190ALA      O 1764   1.728   2.670   3.497
  191THR      N 1765   1.809   2.512   3.355
  191THR      H 1766   1.790   2.430   3.302
  191THR     CA 1767   1.943   2.565   3.360
  191THR     CB 1768   2.045   2.476   3.291
  191THR    OG1 1769   2.047   2.347   3.349
  191THR    HG1 1770   2.115   2.290   3.303
  191THR    CG2 1771   2.186   2.538   3.302
  191THR      C 1772   1.940   2.696   3.285
  191THR      O 1773   1.896   2.702   3.170
  192LEU      N 1774   1.984   2.803   3.354
  192LEU      H 1775   2.012   2.790   3.449
  192LEU     CA 1776   1.994   2.935   3.297
  192LEU     CB 1777   2.010   3.048   3.401
  192LEU     CG 1778   1.891   3.068   3.496
  192LEU    CD1 1779   1.925   3.172   3.602
  192LEU    CD2 1780   1.764   3.108   3.419
  192LEU      C 1781   2.117   2.937   3.213
  192LEU      O 1782   2.215   2.870   3.247
  193THR      N 1783   2.111   3.008   3.097
  193THR      H 1784   2.026   3.055   3.074
  193THR     CA 1785   2.224   3.018   3.008
  193THR     CB 1786   2.183   2.973   2.869
  193THR    OG1 1787   2.139   2.838   2.873
  193THR    HG1 1788   2.112   2.809   2.781
  193THR    CG2 1789   2.299   2.988   2.769
  193THR      C 1790   2.268   3.163   3.010
  193THR      O 1791   2.191   3.253   2.978
  194TYR      N 1792   2.395   3.188   3.052
  194TYR      H 1793   2.452   3.111   3.081
  194TYR     CA 1794   2.452   3.321   3.056
  194TYR     CB 1795   2.539   3.345   3.182
  194TYR     CG 1796   2.452   3.356   3.303
  194TYR    CD1 1797   2.402   3.244   3.369
  194TYR    HD1 1798   2.424   3.152   3.335
  194TYR    CD2 1799   2.425   3.483   3.355
  194TYR    HD2 1800   2.464   3.564   3.310
  194TYR    CE1 1801   2.321   3.258   3.482
  194TYR    HE1 1802   2.284   3.177   3.528
  194TYR    CE2 1803   2.346   3.498   3.468
  194TYR    HE2 1804   2.326   3.589   3.504
  194TYR     CZ 1805   2.293   3.385   3.532
  194TYR     OH 1806   2.211   3.401   3.646
  194TYR     HH 1807   2.202   3.498   3.667
  194TYR      C 1808   2.536   3.331   2.933
  194TYR      O 1809   2.631   3.256   2.923
  195ARG      N 1810   2.512   3.433   2.846
  195ARG      H 1811   2.444   3.501   2.871
  195ARG     CA 1812   2.578   3.447   2.717
  195ARG     CB 1813   2.542   3.578   2.644
  195ARG     CG 1814   2.401   3.583   2.586
  195ARG     CD 1815   2.374   3.714   2.511
  195ARG     NE 1816   2.232   3.715   2.464
  195ARG     HE 1817   2.162   3.756   2.523
  195ARG     CZ 1818   2.194   3.662   2.344
  195ARG    NH1 1819   2.285   3.612   2.255
  195ARG   HH11 1820   2.383   3.614   2.276
  195ARG   HH12 1821   2.254   3.574   2.168
  195ARG    NH2 1822   2.062   3.660   2.312
  195ARG   HH21 1823   1.995   3.698   2.376
  195ARG   HH22 1824   2.032   3.622   2.225
  195ARG      C 1825   2.728   3.434   2.704
  195ARG      O 1826   2.771   3.384   2.600
  196MET      N 1827   2.809   3.474   2.804
  196MET      H 1828   2.770   3.513   2.887
  196MET     CA 1829   2.953   3.462   2.792
  196MET     CB 1830   3.031   3.590   2.830
  196MET     CG 1831   3.001   3.710   2.740
  196MET     SD 1832   3.089   3.863   2.785
  196MET     CE 1833   3.254   3.805   2.734
  196MET      C 1834   3.013   3.341   2.863
  196MET      O 1835   3.131   3.342   2.900
  197LEU      N 1836   2.926   3.247   2.907
  197LEU      H 1837   2.829   3.262   2.888
  197LEU     CA 1838   2.962   3.126   2.978
  197LEU     CB 1839   2.837   3.067   3.049
  197LEU     CG 1840   2.857   2.947   3.141
  197LEU    CD1 1841   2.939   2.985   3.265
  197LEU    CD2 1842   2.722   2.878   3.168
  197LEU      C 1843   3.026   3.015   2.899
  197LEU      O 1844   2.979   2.973   2.793
  198GLU      N 1845   3.137   2.961   2.956
  198GLU      H 1846   3.170   3.001   3.042
  198GLU     CA 1847   3.210   2.851   2.900
  198GLU     CB 1848   3.350   2.893   2.849
  198GLU     CG 1849   3.422   2.794   2.756
  198GLU     CD 1850   3.343   2.777   2.626
  198GLU    OE1 1851   3.331   2.877   2.549
  198GLU    OE2 1852   3.295   2.664   2.599
  198GLU      C 1853   3.220   2.759   3.022
  198GLU      O 1854   3.316   2.771   3.099
  199PRO      N 1855   3.121   2.673   3.047
  199PRO     CA 1856   3.114   2.581   3.159
  199PRO     CB 1857   2.971   2.531   3.161
  199PRO     CG 1858   2.928   2.536   3.015
  199PRO     CD 1859   3.014   2.648   2.953
  199PRO      C 1860   3.209   2.465   3.149
  199PRO      O 1861   3.259   2.436   3.040
  200THR      N 1862   3.232   2.397   3.264
  200THR      H 1863   3.198   2.434   3.351
  200THR     CA 1864   3.306   2.273   3.264
  200THR     CB 1865   3.356   2.240   3.404
  200THR    OG1 1866   3.440   2.345   3.450
  200THR    HG1 1867   3.473   2.323   3.542
  200THR    CG2 1868   3.437   2.108   3.404
  200THR      C 1869   3.216   2.161   3.213
  200THR      O 1870   3.248   2.100   3.112
  201ARG      N 1871   3.100   2.138   3.280
  201ARG      H 1872   3.078   2.195   3.359
  201ARG     CA 1873   3.006   2.035   3.241
  201ARG     CB 1874   3.043   1.895   3.296
  201ARG     CG 1875   2.953   1.781   3.249
  201ARG     CD 1876   2.991   1.642   3.302
  201ARG     NE 1877   3.123   1.605   3.242
  201ARG     HE 1878   3.155   1.655   3.162
  201ARG     CZ 1879   3.202   1.506   3.295
  201ARG    NH1 1880   3.163   1.431   3.402
  201ARG   HH11 1881   3.075   1.448   3.445
  201ARG   HH12 1882   3.224   1.360   3.438
  201ARG    NH2 1883   3.323   1.482   3.236
  201ARG   HH21 1884   3.353   1.536   3.158
  201ARG   HH22 1885   3.383   1.411   3.273
  201ARG      C 1886   2.874   2.074   3.299
  201ARG      O 1887   2.865   2.104   3.418
  202VAL      N 1888   2.768   2.076   3.214
  202VAL      H 1889   2.782   2.055   3.117
  202VAL     CA 1890   2.636   2.110   3.261
  202VAL     CB 1891   2.570   2.226   3.188
  202VAL    CG1 1892   2.427   2.251   3.241
  202VAL    CG2 1893   2.656   2.352   3.205
  202VAL      C 1894   2.550   1.989   3.243
  202VAL      O 1895   2.529   1.944   3.131
  203VAL      N 1896   2.500   1.933   3.356
  203VAL      H 1897   2.523   1.972   3.445
  203VAL     CA 1898   2.414   1.817   3.349
  203VAL     CB 1899   2.438   1.715   3.459
  203VAL    CG1 1900   2.341   1.596   3.446
  203VAL    CG2 1901   2.586   1.670   3.454
  203VAL      C 1902   2.274   1.871   3.358
  203VAL      O 1903   2.242   1.947   3.450
  204ASN      N 1904   2.192   1.843   3.253
  204ASN      H 1905   2.232   1.793   3.176
  204ASN     CA 1906   2.053   1.879   3.246
  204ASN     CB 1907   2.027   2.031   3.224
  204ASN     CG 1908   1.880   2.067   3.249
  204ASN    OD1 1909   1.805   2.004   3.323
  204ASN    ND2 1910   1.835   2.177   3.183
  204ASN   HD21 1911   1.897   2.228   3.123
  204ASN   HD22 1912   1.740   2.207   3.194
  204ASN      C 1913   2.003   1.798   3.128
  204ASN      O 1914   1.940   1.852   3.037
  205GLY      N 1915   2.028   1.664   3.129
  205GLY      H 1916   2.074   1.623   3.207
  205GLY     CA 1917   1.990   1.580   3.017
  205GLY      C 1918   1.842   1.572   2.994
  205GLY      O 1919   1.764   1.577   3.090
  206PRO      N 1920   1.800   1.555   2.869
  206PRO     CA 1921   1.661   1.544   2.831
  206PRO     CB 1922   1.659   1.584   2.683
  206PRO     CG 1923   1.796   1.539   2.631
  206PRO     CD 1924   1.887   1.561   2.752
  206PRO      C 1925   1.612   1.405   2.861
  206PRO      O 1926   1.586   1.327   2.769
  207GLY      N 1927   1.601   1.373   2.992
  207GLY      H 1928   1.625   1.443   3.060
  207GLY     CA 1929   1.556   1.246   3.040
  207GLY      C 1930   1.671   1.152   3.069
  207GLY      O 1931   1.785   1.180   3.033
  208PRO      N 1932   1.640   1.040   3.136
  208PRO     CA 1933   1.737   0.939   3.172
  208PRO     CB 1934   1.664   0.841   3.263
  208PRO     CG 1935   1.515   0.859   3.230
  208PRO     CD 1936   1.505   1.003   3.179
  208PRO      C 1937   1.798   0.873   3.052
  208PRO      O 1938   1.729   0.853   2.951
  209GLY      N 1939   1.928   0.841   3.062
  209GLY      H 1940   1.976   0.862   3.147
  209GLY     CA 1941   2.001   0.778   2.956
  209GLY      C 1942   2.064   0.877   2.863
  209GLY      O 1943   2.142   0.837   2.776
  210LYS      N 1944   2.030   1.008   2.877
  210LYS      H 1945   1.965   1.034   2.948
  210LYS     CA 1946   2.086   1.110   2.792
  210LYS     CB 1947   1.979   1.208   2.742
  210LYS     CG 1948   1.899   1.152   2.624
  210LYS     CD 1949   1.783   1.064   2.672
  210LYS     CE 1950   1.696   1.001   2.563
  210LYS     NZ 1951   1.597   0.913   2.628
  210LYS    HZ1 1952   1.539   0.870   2.559
  210LYS    HZ2 1953   1.645   0.841   2.680
  210LYS    HZ3 1954   1.540   0.966   2.691
  210LYS      C 1955   2.185   1.180   2.880
  210LYS      O 1956   2.162   1.201   2.999
  211GLY      N 1957   2.300   1.218   2.820
  211GLY      H 1958   2.311   1.203   2.722
  211GLY     CA 1959   2.407   1.280   2.892
  211GLY      C 1960   2.395   1.429   2.915
  211GLY      O 1961   2.290   1.488   2.890
  212PRO      N 1962   2.503   1.489   2.967
  212PRO     CA 1963   2.512   1.630   2.995
  212PRO     CB 1964   2.646   1.650   3.067
  212PRO     CG 1965   2.731   1.529   3.026
  212PRO     CD 1966   2.627   1.419   3.002
  212PRO      C 1967   2.498   1.717   2.874
  212PRO      O 1968   2.544   1.678   2.766
  213LEU      N 1969   2.435   1.835   2.893
  213LEU      H 1970   2.399   1.857   2.984
  213LEU     CA 1971   2.419   1.929   2.787
  213LEU     CB 1972   2.280   2.000   2.780
  213LEU     CG 1973   2.150   1.919   2.777
  213LEU    CD1 1974   2.031   2.016   2.776
  213LEU    CD2 1975   2.143   1.814   2.666
  213LEU      C 1976   2.516   2.039   2.821
  213LEU      O 1977   2.480   2.134   2.892
  214ARG      N 1978   2.643   2.029   2.775
  214ARG      H 1979   2.669   1.948   2.721
  214ARG     CA 1980   2.742   2.132   2.801
  214ARG     CB 1981   2.886   2.091   2.763
  214ARG     CG 1982   2.993   2.194   2.799
  214ARG     CD 1983   3.135   2.145   2.774
  214ARG     NE 1984   3.228   2.256   2.812
  214ARG     HE 1985   3.263   2.258   2.906
  214ARG     CZ 1986   3.266   2.354   2.725
  214ARG    NH1 1987   3.230   2.354   2.592
  214ARG   HH11 1988   3.174   2.280   2.556
  214ARG   HH12 1989   3.261   2.427   2.532
  214ARG    NH2 1990   3.344   2.455   2.772
  214ARG   HH21 1991   3.371   2.456   2.869
  214ARG   HH22 1992   3.374   2.528   2.711
  214ARG      C 1993   2.694   2.253   2.725
  214ARG      O 1994   2.648   2.239   2.611
  215ILE      N 1995   2.703   2.372   2.789
  215ILE      H 1996   2.748   2.377   2.878
  215ILE     CA 1997   2.650   2.492   2.729
  215ILE     CB 1998   2.547   2.556   2.824
  215ILE    CG1 1999   2.437   2.457   2.868
  215ILE    CG2 2000   2.483   2.681   2.759
  215ILE     CD 2001   2.341   2.513   2.973
  215ILE      C 2002   2.752   2.597   2.693
  215ILE      O 2003   2.782   2.683   2.776
  216SER      N 2004   2.808   2.596   2.568
  216SER      H 2005   2.787   2.522   2.505
  216SER     CA 2006   2.898   2.703   2.527
  216SER     CB 2007   2.982   2.672   2.402
  216SER     OG 2008   3.070   2.563   2.427
  216SER     HG 2009   3.124   2.544   2.345
  216SER      C 2010   2.791   2.803   2.496
  216SER      O 2011   2.721   2.793   2.396
  217ALA      N 2012   2.782   2.905   2.583
  217ALA      H 2013   2.853   2.915   2.653
  217ALA     CA 2014   2.674   2.999   2.580
  217ALA     CB 2015   2.679   3.083   2.703
  217ALA      C 2016   2.639   3.086   2.465
  217ALA      O 2017   2.519   3.101   2.442
  218SER      N 2018   2.736   3.144   2.391
  218SER      H 2019   2.832   3.127   2.414
  218SER     CA 2020   2.702   3.229   2.279
  218SER     CB 2021   2.824   3.304   2.224
  218SER     OG 2022   2.872   3.397   2.320
  218SER     HG 2023   2.951   3.445   2.283
  218SER      C 2024   2.638   3.147   2.170
  218SER      O 2025   2.533   3.185   2.118
  219SER      N 2026   2.698   3.028   2.141
  219SER      H 2027   2.779   3.003   2.194
  219SER     CA 2028   2.651   2.937   2.040
  219SER     CB 2029   2.747   2.819   2.020
  219SER     OG 2030   2.871   2.866   1.968
  219SER     HG 2031   2.933   2.788   1.955
  219SER      C 2032   2.517   2.880   2.080
  219SER      O 2033   2.427   2.870   1.996
  220ALA      N 2034   2.502   2.849   2.211
  220ALA      H 2035   2.579   2.866   2.273
  220ALA     CA 2036   2.382   2.793   2.266
  220ALA     CB 2037   2.397   2.758   2.414
  220ALA      C 2038   2.267   2.888   2.255
  220ALA      O 2039   2.158   2.844   2.217
  221ALA      N 2040   2.290   3.020   2.281
  221ALA      H 2041   2.383   3.047   2.305
  221ALA     CA 2042   2.188   3.121   2.275
  221ALA     CB 2043   2.241   3.261   2.314
  221ALA      C 2044   2.133   3.130   2.137
  221ALA      O 2045   2.011   3.132   2.120
  222GLN      N 2046   2.222   3.125   2.035
  222GLN      H 2047   2.319   3.115   2.058
  222GLN     CA 2048   2.186   3.132   1.896
  222GLN     CB 2049   2.310   3.132   1.803
  222GLN     CG 2050   2.401   3.256   1.809
  222GLN     CD 2051   2.328   3.382   1.763
  222GLN    OE1 2052   2.260   3.386   1.660
  222GLN    NE2 2053   2.344   3.491   1.842
  222GLN   HE21 2054   2.400   3.486   1.924
  222GLN   HE22 2055   2.299   3.577   1.817
  222GLN      C 2056   2.101   3.015   1.853
  222GLN      O 2057   2.012   3.031   1.769
  223ARG      N 2058   2.126   2.895   1.911
  223ARG      H 2059   2.196   2.891   1.982
  223ARG     CA 2060   2.056   2.774   1.877
  223ARG     CB 2061   2.157   2.664   1.840
  223ARG     CG 2062   2.239   2.688   1.713
  223ARG     CD 2063   2.157   2.687   1.583
  223ARG     NE 2064   2.096   2.552   1.568
  223ARG     HE 2065   2.004   2.536   1.605
  223ARG     CZ 2066   2.160   2.448   1.505
  223ARG    NH1 2067   2.284   2.463   1.451
  223ARG   HH11 2068   2.331   2.551   1.456
  223ARG   HH12 2069   2.328   2.385   1.405
  223ARG    NH2 2070   2.097   2.328   1.498
  223ARG   HH21 2071   2.006   2.316   1.539
  223ARG   HH22 2072   2.141   2.250   1.453
  223ARG      C 2073   1.967   2.720   1.988
  223ARG      O 2074   1.939   2.600   1.990
  224ARG      N 2075   1.910   2.807   2.075
  224ARG      H 2076   1.922   2.905   2.059
  224ARG     CA 2077   1.833   2.765   2.190
  224ARG     CB 2078   1.831   2.873   2.302
  224ARG     CG 2079   1.753   3.002   2.274
  224ARG     CD 2080   1.773   3.106   2.384
  224ARG     NE 2081   1.682   3.222   2.362
  224ARG     HE 2082   1.595   3.225   2.413
  224ARG     CZ 2083   1.709   3.325   2.277
  224ARG    NH1 2084   1.819   3.328   2.196
  224ARG   HH11 2085   1.884   3.252   2.198
  224ARG   HH12 2086   1.834   3.406   2.135
  224ARG    NH2 2087   1.621   3.430   2.272
  224ARG   HH21 2088   1.540   3.429   2.329
  224ARG   HH22 2089   1.638   3.507   2.210
  224ARG      C 2090   1.693   2.704   2.177
  224ARG      O 2091   1.614   2.712   2.272
  225GLY      N 2092   1.657   2.643   2.062
  225GLY      H 2093   1.723   2.638   1.986
  225GLY     CA 2094   1.526   2.583   2.045
  225GLY      C 2095   1.501   2.468   2.141
  225GLY      O 2096   1.593   2.391   2.173
  226PRO      N 2097   1.378   2.455   2.190
  226PRO     CA 2098   1.340   2.352   2.283
  226PRO     CB 2099   1.206   2.397   2.343
  226PRO     CG 2100   1.147   2.492   2.239
  226PRO     CD 2101   1.269   2.549   2.164
  226PRO      C 2102   1.334   2.213   2.230
  226PRO      O 2103   1.293   2.191   2.116
  227GLY      N 2104   1.380   2.118   2.314
  227GLY      H 2105   1.420   2.148   2.400
  227GLY     CA 2106   1.376   1.977   2.288
  227GLY      C 2107   1.295   1.924   2.404
  227GLY      O 2108   1.233   2.004   2.477
  228PRO      N 2109   1.285   1.793   2.426
  228PRO     CA 2110   1.214   1.738   2.540
  228PRO     CB 2111   1.218   1.586   2.524
  228PRO     CG 2112   1.244   1.566   2.374
  228PRO     CD 2113   1.325   1.689   2.333
  228PRO      C 2114   1.294   1.783   2.660
  228PRO      O 2115   1.417   1.779   2.653
  229GLY      N 2116   1.227   1.832   2.766
  229GLY      H 2117   1.127   1.837   2.764
  229GLY     CA 2118   1.299   1.877   2.882
  229GLY      C 2119   1.352   2.018   2.869
  229GLY      O 2120   1.429   2.060   2.955
  230GLY      N 2121   1.311   2.094   2.764
  230GLY      H 2122   1.248   2.055   2.697
  230GLY     CA 2123   1.358   2.229   2.746
  230GLY      C 2124   1.466   2.238   2.641
  230GLY      O 2125   1.497   2.137   2.578
  231PRO      N 2126   1.527   2.355   2.621
  231PRO     CA 2127   1.628   2.377   2.520
  231PRO     CB 2128   1.664   2.524   2.529
  231PRO     CG 2129   1.539   2.590   2.588
  231PRO     CD 2130   1.480   2.481   2.679
  231PRO      C 2131   1.748   2.288   2.525
  231PRO      O 2132   1.806   2.269   2.632
  232LEU      N 2133   1.785   2.236   2.406
  232LEU      H 2134   1.727   2.251   2.325
  232LEU     CA 2135   1.906   2.161   2.393
  232LEU     CB 2136   1.898   2.041   2.296
  232LEU     CG 2137   1.791   1.937   2.335
  232LEU    CD1 2138   1.790   1.822   2.233
  232LEU    CD2 2139   1.804   1.888   2.480
  232LEU      C 2140   2.006   2.259   2.344
  232LEU      O 2141   1.999   2.308   2.231
  233ARG      N 2142   2.098   2.292   2.437
  233ARG      H 2143   2.093   2.246   2.526
  233ARG     CA 2144   2.205   2.386   2.419
  233ARG     CB 2145   2.261   2.435   2.552
  233ARG     CG 2146   2.179   2.547   2.619
  233ARG     CD 2147   2.048   2.499   2.680
  233ARG     NE 2148   1.991   2.610   2.762
  233ARG     HE 2149   2.039   2.698   2.765
  233ARG     CZ 2150   1.875   2.594   2.833
  233ARG    NH1 2151   1.807   2.475   2.835
  233ARG   HH11 2152   1.841   2.397   2.783
  233ARG   HH12 2153   1.722   2.467   2.887
  233ARG    NH2 2154   1.826   2.700   2.903
  233ARG   HH21 2155   1.875   2.787   2.903
  233ARG   HH22 2156   1.741   2.690   2.956
  233ARG      C 2157   2.317   2.324   2.341
  233ARG      O 2158   2.339   2.203   2.350
  234ILE      N 2159   2.388   2.405   2.259
  234ILE      H 2160   2.365   2.502   2.255
  234ILE     CA 2161   2.497   2.357   2.177
  234ILE     CB 2162   2.471   2.377   2.028
  234ILE    CG1 2163   2.346   2.297   1.986
  234ILE    CG2 2164   2.594   2.342   1.941
  234ILE     CD 2165   2.297   2.323   1.844
  234ILE      C 2166   2.634   2.405   2.219
  234ILE      O 2167   2.657   2.525   2.233
  235SER      N 2168   2.724   2.305   2.233
  235SER      H 2169   2.689   2.212   2.219
  235SER     CA 2170   2.863   2.313   2.267
  235SER     CB 2171   2.893   2.277   2.414
  235SER     OG 2172   2.863   2.140   2.439
  235SER     HG 2173   2.884   2.119   2.535
  235SER      C 2174   2.936   2.212   2.178
  235SER      O 2175   2.876   2.152   2.088
  236ALA      N 2176   3.066   2.189   2.209
  236ALA      H 2177   3.103   2.239   2.287
  236ALA     CA 2178   3.159   2.100   2.142
  236ALA     CB 2179   3.298   2.101   2.208
  236ALA      C 2180   3.115   1.956   2.133
  236ALA      O 2181   3.042   1.906   2.218
  237SER      N 2182   3.166   1.889   2.027
  237SER      H 2183   3.231   1.939   1.970
  237SER     CA 2184   3.137   1.754   1.985
  237SER     CB 2185   3.217   1.716   1.859
  237SER     OG 2186   3.175   1.796   1.749
  237SER     HG 2187   3.227   1.771   1.668
  237SER      C 2188   3.153   1.641   2.083
  237SER      O 2189   3.069   1.550   2.080
  238SER      N 2190   3.254   1.645   2.173
  238SER      H 2191   3.316   1.723   2.172
  238SER     CA 2192   3.276   1.539   2.269
  238SER     CB 2193   3.402   1.563   2.354
  238SER     OG 2194   3.518   1.557   2.272
  238SER     HG 2195   3.599   1.573   2.328
  238SER      C 2196   3.158   1.529   2.362
  238SER      O 2197   3.112   1.418   2.393
  239ALA      N 2198   3.106   1.645   2.407
  239ALA      H 2199   3.150   1.730   2.378
  239ALA     CA 2200   2.991   1.654   2.493
  239ALA     CB 2201   2.982   1.788   2.567
  239ALA      C 2202   2.864   1.639   2.413
  239ALA      O 2203   2.769   1.575   2.460
  240ALA      N 2204   2.864   1.693   2.289
  240ALA      H 2205   2.950   1.734   2.257
  240ALA     CA 2206   2.753   1.695   2.197
  240ALA     CB 2207   2.786   1.761   2.063
  240ALA      C 2208   2.696   1.563   2.163
  240ALA      O 2209   2.574   1.552   2.159
  241GLN      N 2210   2.782   1.459   2.147
  241GLN      H 2211   2.880   1.476   2.159
  241GLN     CA 2212   2.739   1.326   2.112
  241GLN     CB 2213   2.856   1.227   2.092
  241GLN     CG 2214   2.946   1.256   1.970
  241GLN     CD 2215   2.868   1.246   1.838
  241GLN    OE1 2216   2.796   1.151   1.808
  241GLN    NE2 2217   2.884   1.352   1.755
  241GLN   HE21 2218   2.942   1.428   1.782
  241GLN   HE22 2219   2.837   1.353   1.667
  241GLN      C 2220   2.645   1.268   2.214
  241GLN      O 2221   2.563   1.182   2.180
  242ARG      N 2222   2.655   1.315   2.341
  242ARG      H 2223   2.725   1.384   2.358
  242ARG     CA 2224   2.575   1.274   2.453
  242ARG     CB 2225   2.643   1.308   2.587
  242ARG     CG 2226   2.770   1.226   2.613
  242ARG     CD 2227   2.840   1.264   2.743
  242ARG     NE 2228   2.957   1.174   2.761
  242ARG     HE 2229   2.969   1.097   2.698
  242ARG     CZ 2230   3.050   1.193   2.860
  242ARG    NH1 2231   3.042   1.298   2.947
  242ARG   HH11 2232   2.967   1.364   2.940
  242ARG   HH12 2233   3.111   1.310   3.019
  242ARG    NH2 2234   3.152   1.105   2.872
  242ARG   HH21 2235   3.159   1.027   2.810
  242ARG   HH22 2236   3.221   1.117   2.944
  242ARG      C 2237   2.437   1.335   2.456
  242ARG      O 2238   2.349   1.283   2.526
  243ARG      N 2239   2.413   1.446   2.380
  243ARG      H 2240   2.487   1.482   2.323
  243ARG     CA 2241   2.286   1.516   2.376
  243ARG     CB 2242   2.302   1.661   2.326
  243ARG     CG 2243   2.385   1.753   2.415
  243ARG     CD 2244   2.365   1.900   2.381
  243ARG     NE 2245   2.429   1.938   2.251
  243ARG     HE 2246   2.377   1.929   2.166
  243ARG     CZ 2247   2.558   1.986   2.246
  243ARG    NH1 2248   2.633   1.997   2.360
  243ARG   HH11 2249   2.595   1.970   2.448
  243ARG   HH12 2250   2.727   2.032   2.354
  243ARG    NH2 2251   2.610   2.027   2.127
  243ARG   HH21 2252   2.555   2.021   2.043
  243ARG   HH22 2253   2.704   2.062   2.122
  243ARG      C 2254   2.195   1.442   2.281
  243ARG      O 2255   2.164   1.489   2.170
  244GLY      N 2256   2.141   1.328   2.329
  244GLY      H 2257   2.158   1.304   2.425
  244GLY     CA 2258   2.059   1.240   2.250
  244GLY      C 2259   1.916   1.272   2.219
  244GLY      O 2260   1.859   1.201   2.135
  245GLY      N 2261   1.854   1.375   2.281
  245GLY      H 2262   1.904   1.431   2.346
  245GLY     CA 2263   1.716   1.404   2.252
  245GLY      C 2264   1.695   1.475   2.121
  245GLY      O 2265   1.788   1.538   2.070
  246PRO      N 2266   1.574   1.466   2.065
  246PRO     CA 2267   1.537   1.535   1.943
  246PRO     CB 2268   1.401   1.478   1.901
  246PRO     CG 2269   1.342   1.419   2.030
  246PRO     CD 2270   1.464   1.384   2.116
  246PRO      C 2271   1.538   1.682   1.972
  246PRO      O 2272   1.498   1.723   2.082
  247GLY      N 2273   1.584   1.764   1.878
  247GLY      H 2274   1.614   1.726   1.790
  247GLY     CA 2275   1.592   1.905   1.901
  247GLY      C 2276   1.724   1.949   1.843
  247GLY      O 2277   1.786   1.871   1.769
  248PRO      N 2278   1.772   2.068   1.878
  248PRO     CA 2279   1.896   2.121   1.826
  248PRO     CB 2280   1.912   2.260   1.886
  248PRO     CG 2281   1.768   2.302   1.915
  248PRO     CD 2282   1.695   2.171   1.946
  248PRO      C 2283   2.014   2.032   1.854
  248PRO      O 2284   2.106   2.035   1.773
  249GLY      N 2285   2.009   1.950   1.962
  249GLY      H 2286   1.928   1.952   2.021
  249GLY     CA 2287   2.116   1.860   1.996
  249GLY      C 2288   2.128   1.749   1.895
  249GLY      O 2289   2.239   1.719   1.852
  250GLU      N 2290   2.012   1.694   1.850
  250GLU      H 2291   1.925   1.729   1.885
  250GLU     CA 2292   2.010   1.586   1.754
  250GLU     CB 2293   1.869   1.522   1.741
  250GLU     CG 2294   1.865   1.377   1.690
  250GLU     CD 2295   1.856   1.370   1.537
  250GLU    OE1 2296   1.768   1.437   1.478
  250GLU    OE2 2297   1.940   1.297   1.478
  250GLU      C 2298   2.053   1.637   1.620
  250GLU      O 2299   2.128   1.569   1.549
  251GLU      N 2300   2.010   1.761   1.586
  251GLU      H 2301   1.953   1.811   1.651
  251GLU     CA 2302   2.041   1.824   1.460
  251GLU     CB 2303   1.965   1.957   1.442
  251GLU     CG 2304   1.974   2.018   1.302
  251GLU     CD 2305   1.896   2.149   1.297
  251GLU    OE1 2306   1.959   2.252   1.262
  251GLU    OE2 2307   1.774   2.149   1.326
  251GLU      C 2308   2.189   1.849   1.452
  251GLU      O 2309   2.250   1.825   1.347
  252PHE      N 2310   2.250   1.894   1.565
  252PHE      H 2311   2.195   1.906   1.647
  252PHE     CA 2312   2.391   1.923   1.571
  252PHE     CB 2313   2.429   1.995   1.703
  252PHE     CG 2314   2.572   2.039   1.706
  252PHE    CD1 2315   2.613   2.147   1.626
  252PHE    HD1 2316   2.547   2.193   1.567
  252PHE    CD2 2317   2.665   1.977   1.790
  252PHE    HD2 2318   2.636   1.902   1.848
  252PHE    CE1 2319   2.746   2.190   1.628
  252PHE    HE1 2320   2.775   2.267   1.571
  252PHE    CE2 2321   2.798   2.021   1.792
  252PHE    HE2 2322   2.864   1.975   1.852
  252PHE     CZ 2323   2.839   2.127   1.711
  252PHE     HZ 2324   2.934   2.158   1.713
  252PHE      C 2325   2.470   1.796   1.555
  252PHE      O 2326   2.567   1.797   1.479
  253ILE      N 2327   2.428   1.683   1.619
  253ILE      H 2328   2.344   1.688   1.674
  253ILE     CA 2329   2.498   1.556   1.610
  253ILE     CB 2330   2.437   1.447   1.698
  253ILE    CG1 2331   2.456   1.482   1.846
  253ILE    CG2 2332   2.500   1.308   1.670
  253ILE     CD 2333   2.375   1.394   1.940
  253ILE      C 2334   2.497   1.510   1.466
  253ILE      O 2335   2.602   1.467   1.416
  254ALA      N 2336   2.382   1.525   1.396
  254ALA      H 2337   2.303   1.566   1.442
  254ALA     CA 2338   2.366   1.485   1.258
  254ALA     CB 2339   2.222   1.505   1.208
  254ALA      C 2340   2.458   1.565   1.169
  254ALA      O 2341   2.521   1.507   1.080
  255LYS      N 2342   2.472   1.697   1.196
  255LYS      H 2343   2.420   1.736   1.272
  255LYS     CA 2344   2.557   1.784   1.119
  255LYS     CB 2345   2.536   1.933   1.150
  255LYS     CG 2346   2.402   1.985   1.096
  255LYS     CD 2347   2.372   2.131   1.127
  255LYS     CE 2348   2.236   2.174   1.071
  255LYS     NZ 2349   2.205   2.313   1.110
  255LYS    HZ1 2350   2.116   2.339   1.073
  255LYS    HZ2 2351   2.202   2.319   1.210
  255LYS    HZ3 2352   2.276   2.374   1.075
  255LYS      C 2353   2.703   1.750   1.138
  255LYS      O 2354   2.777   1.751   1.040
  256VAL      N 2355   2.745   1.715   1.262
  256VAL      H 2356   2.677   1.714   1.336
  256VAL     CA 2357   2.882   1.680   1.294
  256VAL     CB 2358   2.906   1.665   1.444
  256VAL    CG1 2359   3.046   1.609   1.477
  256VAL    CG2 2360   2.889   1.804   1.507
  256VAL      C 2361   2.917   1.552   1.222
  256VAL      O 2362   3.026   1.544   1.164
  257ARG      N 2363   2.824   1.453   1.219
  257ARG      H 2364   2.736   1.468   1.264
  257ARG     CA 2365   2.847   1.327   1.153
  257ARG     CB 2366   2.740   1.222   1.183
  257ARG     CG 2367   2.754   1.169   1.326
  257ARG     CD 2368   2.650   1.066   1.366
  257ARG     NE 2369   2.685   1.024   1.504
  257ARG     HE 2370   2.762   1.068   1.550
  257ARG     CZ 2371   2.615   0.927   1.571
  257ARG    NH1 2372   2.509   0.861   1.514
  257ARG   HH11 2373   2.481   0.884   1.421
  257ARG   HH12 2374   2.460   0.791   1.566
  257ARG    NH2 2375   2.653   0.895   1.698
  257ARG   HH21 2376   2.731   0.942   1.740
  257ARG   HH22 2377   2.604   0.824   1.749
  257ARG      C 2378   2.861   1.344   1.004
  257ARG      O 2379   2.947   1.280   0.943
  258SER      N 2380   2.778   1.434   0.944
  258SER      H 2381   2.713   1.483   1.001
  258SER     CA 2382   2.781   1.461   0.802
  258SER     CB 2383   2.667   1.555   0.759
  258SER     OG 2384   2.541   1.491   0.779
  258SER     HG 2385   2.468   1.553   0.750
  258SER      C 2386   2.912   1.526   0.765
  258SER      O 2387   2.971   1.491   0.663
  259HIS      N 2388   2.961   1.620   0.851
  259HIS      H 2389   2.908   1.640   0.933
  259HIS     CA 2390   3.084   1.692   0.830
  259HIS     CB 2391   3.107   1.804   0.934
  259HIS     CG 2392   3.015   1.922   0.921
  259HIS    ND1 2393   2.984   2.006   1.026
  259HIS    CD2 2394   2.948   1.972   0.813
  259HIS    CE1 2395   2.899   2.100   0.978
  259HIS    NE2 2396   2.874   2.083   0.849
  259HIS    HE2 2397   2.815   2.139   0.790
  259HIS      C 2398   3.202   1.599   0.839
  259HIS      O 2399   3.295   1.611   0.759
  260ALA      N 2400   3.197   1.501   0.933
  260ALA      H 2401   3.116   1.496   0.992
  260ALA     CA 2402   3.302   1.404   0.952
  260ALA     CB 2403   3.277   1.315   1.076
  260ALA      C 2404   3.312   1.314   0.832
  260ALA      O 2405   3.423   1.284   0.788
  261ALA      N 2406   3.196   1.275   0.774
  261ALA      H 2407   3.110   1.308   0.814
  261ALA     CA 2408   3.188   1.189   0.659
  261ALA     CB 2409   3.044   1.147   0.627
  261ALA      C 2410   3.245   1.255   0.536
  261ALA      O 2411   3.315   1.190   0.459
  262ILE      N 2412   3.218   1.387   0.517
  262ILE      H 2413   3.163   1.435   0.585
  262ILE     CA 2414   3.267   1.459   0.402
  262ILE     CB 2415   3.170   1.567   0.352
  262ILE    CG1 2416   3.148   1.681   0.455
  262ILE    CG2 2417   3.041   1.497   0.307
  262ILE     CD 2418   3.068   1.800   0.402
  262ILE      C 2419   3.403   1.522   0.423
  262ILE      O 2420   3.465   1.567   0.326
  263GLY      N 2421   3.455   1.522   0.548
  263GLY      H 2422   3.401   1.479   0.621
  263GLY     CA 2423   3.582   1.581   0.582
  263GLY      C 2424   3.702   1.497   0.554
  263GLY      O 2425   3.694   1.384   0.503
  264ALA      N 2426   3.820   1.556   0.585
  264ALA      H 2427   3.817   1.648   0.624
  264ALA     CA 2428   3.948   1.494   0.568
  264ALA     CB 2429   4.063   1.597   0.557
  264ALA      C 2430   3.974   1.408   0.691
  264ALA     O1 2431   3.952   1.456   0.806
  264ALA     O2 2432   4.092   1.340   0.696
  265SOL     OW 2433   0.230   0.628   0.113
  265SOL    HW1 2434   0.137   0.626   0.150
  265SOL    HW2 2435   0.231   0.589   0.021
  266SOL     OW 2436   0.225   0.275   0.996
  266SOL    HW1 2437   0.260   0.258   1.088
  266SOL    HW2 2438   0.137   0.230   0.984
  267SOL     OW 2439   0.019   0.368   0.647
  267SOL    HW1 2440  -0.063   0.411   0.686
  267SOL    HW2 2441  -0.009   0.295   0.584
  268SOL     OW 2442   0.569   1.275   1.165
  268SOL    HW1 2443   0.476   1.268   1.128
  268SOL    HW2 2444   0.580   1.364   1.209
  269SOL     OW 2445   1.555   1.511   0.703
  269SOL    HW1 2446   1.498   1.495   0.784
  269SOL    HW2 2447   1.496   1.521   0.623
  270SOL     OW 2448   1.135   0.703   0.717
  270SOL    HW1 2449   1.192   0.781   0.692
  270SOL    HW2 2450   1.075   0.729   0.793
  271SOL     OW 2451   1.755   0.607   0.231
  271SOL    HW1 2452   1.743   0.594   0.132
  271SOL    HW2 2453   1.725   0.526   0.280
  272SOL     OW 2454   0.768   1.144   1.023
  272SOL    HW1 2455   0.690   1.161   1.083
  272SOL    HW2 2456   0.802   1.231   0.987
  273SOL     OW 2457   0.850   0.798   1.823
  273SOL    HW1 2458   0.846   0.874   1.888
  273SOL    HW2 2459   0.872   0.834   1.732
  274SOL     OW 2460   0.685   1.012   0.665
  274SOL    HW1 2461   0.754   0.996   0.735
  274SOL    HW2 2462   0.612   1.069   0.703
  275SOL     OW 2463   0.686   1.161   1.803
  275SOL    HW1 2464   0.746   1.240   1.817
  275SOL    HW2 2465   0.600   1.192   1.762
  276SOL     OW 2466   0.335   1.435   1.061
  276SOL    HW1 2467   0.257   1.404   1.008
  276SOL    HW2 2468   0.393   1.493   1.004
  277SOL     OW 2469   1.460   1.505   1.339
  277SOL    HW1 2470   1.484   1.599   1.365
  277SOL    HW2 2471   1.444   1.451   1.421
  278SOL     OW 2472   0.438   0.392   1.499
  278SOL    HW1 2473   0.520   0.336   1.508
  278SOL    HW2 2474   0.357   0.334   1.503
  279SOL     OW 2475   1.603   0.447   0.737
  279SOL    HW1 2476   1.529   0.493   0.687
  279SOL    HW2 2477   1.654   0.515   0.790
  280SOL     OW 2478   0.231   1.713   0.483
  280SOL    HW1 2479   0.265   1.790   0.537
  280SOL    HW2 2480   0.275   1.713   0.393
  281SOL     OW 2481   1.127   1.341   1.690
  281SOL    HW1 2482   1.174   1.341   1.778
  281SOL    HW2 2483   1.079   1.254   1.679
  282SOL     OW 2484   0.230   1.434   0.538
  282SOL    HW1 2485   0.204   1.530   0.538
  282SOL    HW2 2486   0.159   1.380   0.583
  283SOL     OW 2487   0.240   1.091   0.886
  283SOL    HW1 2488   0.254   1.007   0.938
  283SOL    HW2 2489   0.185   1.155   0.941
  284SOL     OW 2490   0.620   1.786   1.439
  284SOL    HW1 2491   0.528   1.769   1.474
  284SOL    HW2 2492   0.648   1.878   1.465
  285SOL     OW 2493   0.606   0.964   0.123
  285SOL    HW1 2494   0.613   1.048   0.069
  285SOL    HW2 2495   0.652   0.977   0.211
  286SOL     OW 2496   1.594   0.114   1.480
  286SOL    HW1 2497   1.576   0.181   1.408
  286SOL    HW2 2498   1.591   0.160   1.569
  287SOL     OW 2499   0.122   0.643   0.563
  287SOL    HW1 2500   0.077   0.555   0.580
  287SOL    HW2 2501   0.121   0.697   0.647
  288SOL     OW 2502   1.842   1.767   0.359
  288SOL    HW1 2503   1.896   1.738   0.439
  288SOL    HW2 2504   1.872   1.857   0.330
  289SOL     OW 2505   0.027   1.596   0.117
  289SOL    HW1 2506   0.008   1.500   0.138
  289SOL    HW2 2507  -0.006   1.654   0.192
  290SOL     OW 2508   1.689   0.922   0.612
  290SOL    HW1 2509   1.784   0.893   0.620
  290SOL    HW2 2510   1.681   0.987   0.537
  291SOL     OW 2511   1.641   1.108   0.432
  291SOL    HW1 2512   1.727   1.110   0.380
  291SOL    HW2 2513   1.655   1.155   0.520
  292SOL     OW 2514   0.113   0.737   1.597
  292SOL    HW1 2515   0.201   0.724   1.642
  292SOL    HW2 2516   0.100   0.834   1.575
  293SOL     OW 2517   0.613   1.365   0.726
  293SOL    HW1 2518   0.564   1.278   0.735
  293SOL    HW2 2519   0.590   1.408   0.639
  294SOL     OW 2520   1.293   1.228   1.423
  294SOL    HW1 2521   1.330   1.155   1.365
  294SOL    HW2 2522   1.345   1.233   1.508
  295SOL     OW 2523   0.809   0.004   0.502
  295SOL    HW1 2524   0.849   0.095   0.493
  295SOL    HW2 2525   0.709   0.012   0.508
  296SOL     OW 2526   1.525   0.999   0.190
  296SOL    HW1 2527   1.462   0.923   0.203
  296SOL    HW2 2528   1.573   1.017   0.276
  297SOL     OW 2529   1.187   1.792   1.616
  297SOL    HW1 2530   1.211   1.852   1.540
  297SOL    HW2 2531   1.194   1.697   1.586
  298SOL     OW 2532   0.317   0.251   1.801
  298SOL    HW1 2533   0.388   0.322   1.807
  298SOL    HW2 2534   0.229   0.290   1.829
  299SOL     OW 2535   1.466   1.417   0.953
  299SOL    HW1 2536   1.407   1.423   1.033
  299SOL    HW2 2537   1.451   1.329   0.907
  300SOL     OW 2538   1.667   1.714   0.572
  300SOL    HW1 2539   1.626   1.691   0.484
  300SOL    HW2 2540   1.649   1.640   0.637
  301SOL     OW 2541   0.598   0.729   0.270
  301SOL    HW1 2542   0.622   0.798   0.202
  301SOL    HW2 2543   0.520   0.762   0.324
  302SOL     OW 2544   1.281   0.345   0.944
  302SOL    HW1 2545   1.195   0.295   0.931
  302SOL    HW2 2546   1.343   0.291   1.000
  303SOL     OW 2547   1.576   1.662   0.307
  303SOL    HW1 2548   1.665   1.708   0.310
  303SOL    HW2 2549   1.555   1.638   0.212
  304SOL     OW 2550   0.807   0.605   1.465
  304SOL    HW1 2551   0.760   0.602   1.554
  304SOL    HW2 2552   0.756   0.550   1.399
  305SOL     OW 2553   1.394   0.469   1.674
  305SOL    HW1 2554   1.374   0.512   1.762
  305SOL    HW2 2555   1.472   0.407   1.683
  306SOL     OW 2556   0.973   0.890   1.572
  306SOL    HW1 2557   1.019   0.806   1.543
  306SOL    HW2 2558   0.917   0.924   1.497
  307SOL     OW 2559   0.991   0.410   1.242
  307SOL    HW1 2560   0.914   0.444   1.296
  307SOL    HW2 2561   0.957   0.359   1.163
  308SOL     OW 2562   1.041   0.701   0.429
  308SOL    HW1 2563   1.067   0.697   0.525
  308SOL    HW2 2564   0.956   0.650   0.415
  309SOL     OW 2565   0.076   0.811   0.789
  309SOL    HW1 2566   0.175   0.799   0.798
  309SOL    HW2 2567   0.052   0.906   0.810
  310SOL     OW 2568   0.130   1.821   1.571
  310SOL    HW1 2569   0.120   1.806   1.670
  310SOL    HW2 2570   0.044   1.857   1.535
  311SOL     OW 2571   0.865   0.348   0.195
  311SOL    HW1 2572   0.924   0.411   0.146
  311SOL    HW2 2573   0.884   0.254   0.166
  312SOL     OW 2574   1.719   0.585   1.831
  312SOL    HW1 2575   1.693   0.674   1.795
  312SOL    HW2 2576   1.717   0.517   1.758
  313SOL     OW 2577   1.362   1.144   0.545
  313SOL    HW1 2578   1.445   1.115   0.497
  313SOL    HW2 2579   1.313   1.211   0.489
  314SOL     OW 2580   0.550   0.196   0.885
  314SOL    HW1 2581   0.545   0.191   0.985
  314SOL    HW2 2582   0.552   0.292   0.856
  315SOL     OW 2583   1.008   1.456   0.477
  315SOL    HW1 2584   0.962   1.528   0.425
  315SOL    HW2 2585   1.004   1.476   0.575
  316SOL     OW 2586   0.351   1.801   0.853
  316SOL    HW1 2587   0.401   1.715   0.859
  316SOL    HW2 2588   0.416   1.878   0.850
  317SOL     OW 2589   1.795   1.066   0.873
  317SOL    HW1 2590   1.733   1.051   0.797
  317SOL    HW2 2591   1.743   1.077   0.958
  318SOL     OW 2592   1.227   1.550   1.506
  318SOL    HW1 2593   1.233   1.473   1.570
  318SOL    HW2 2594   1.175   1.524   1.426
  319SOL     OW 2595   0.321   0.943   0.242
  319SOL    HW1 2596   0.403   0.982   0.200
  319SOL    HW2 2597   0.294   0.861   0.193
  320SOL     OW 2598   1.458   0.735   0.728
  320SOL    HW1 2599   1.453   0.670   0.803
  320SOL    HW2 2600   1.538   0.794   0.741
  321SOL     OW 2601   0.461   1.266   1.727
  321SOL    HW1 2602   0.411   1.267   1.641
  321SOL    HW2 2603   0.398   1.248   1.803
  322SOL     OW 2604   1.111   1.776   0.237
  322SOL    HW1 2605   1.051   1.714   0.287
  322SOL    HW2 2606   1.142   1.732   0.152
  323SOL     OW 2607   0.202   0.285   1.498
  323SOL    HW1 2608   0.122   0.345   1.485
  323SOL    HW2 2609   0.192   0.236   1.584
  324SOL     OW 2610   1.632   1.377   0.081
  324SOL    HW1 2611   1.600   1.471   0.071
  324SOL    HW2 2612   1.556   1.314   0.069
  325SOL     OW 2613   0.464   1.743   0.323
  325SOL    HW1 2614   0.497   1.782   0.409
  325SOL    HW2 2615   0.540   1.736   0.258
  326SOL     OW 2616   1.400   0.107   0.426
  326SOL    HW1 2617   1.376   0.070   0.336
  326SOL    HW2 2618   1.499   0.123   0.430
  327SOL     OW 2619   0.249   1.785   1.241
  327SOL    HW1 2620   0.306   1.720   1.291
  327SOL    HW2 2621   0.233   1.752   1.148
  328SOL     OW 2622   0.940   1.698   0.904
  328SOL    HW1 2623   1.020   1.641   0.925
  328SOL    HW2 2624   0.891   1.658   0.827
  329SOL     OW 2625   0.382   0.700   0.480
  329SOL    HW1 2626   0.427   0.610   0.477
  329SOL    HW2 2627   0.288   0.689   0.513
  330SOL     OW 2628   1.547   0.222   1.729
  330SOL    HW1 2629   1.542   0.259   1.821
  330SOL    HW2 2630   1.475   0.153   1.717
  331SOL     OW 2631   0.614   0.122   0.117
  331SOL    HW1 2632   0.712   0.100   0.124
  331SOL    HW2 2633   0.583   0.105   0.024
  332SOL     OW 2634   0.781   0.264   1.749
  332SOL    HW1 2635   0.848   0.203   1.792
  332SOL    HW2 2636   0.708   0.283   1.814
  333SOL     OW 2637   0.888   1.514   1.195
  333SOL    HW1 2638   0.865   1.489   1.101
  333SOL    HW2 2639   0.949   1.445   1.234
  334SOL     OW 2640   1.351   0.590   1.433
  334SOL    HW1 2641   1.379   0.547   1.518
  334SOL    HW2 2642   1.376   0.686   1.434
  335SOL     OW 2643   0.803   1.402   0.924
  335SOL    HW1 2644   0.893   1.416   0.882
  335SOL    HW2 2645   0.732   1.404   0.853
  336SOL     OW 2646   0.922   0.503   0.899
  336SOL    HW1 2647   0.897   0.494   0.803
  336SOL    HW2 2648   0.970   0.421   0.930
  337SOL     OW 2649   0.539   0.064   0.512
  337SOL    HW1 2650   0.458   0.065   0.570
  337SOL    HW2 2651   0.542   0.147   0.457
  338SOL     OW 2652   1.434   1.188   0.041
  338SOL    HW1 2653   1.466   1.112   0.098
  338SOL    HW2 2654   1.342   1.215   0.071
  339SOL     OW 2655   0.297   0.035   0.171
  339SOL    HW1 2656   0.346   0.119   0.150
  339SOL    HW2 2657   0.359  -0.030   0.216
  340SOL     OW 2658   0.935   0.236   0.480
  340SOL    HW1 2659   0.887   0.277   0.402
  340SOL    HW2 2660   1.034   0.234   0.461
  341SOL     OW 2661   1.076   0.683   1.464
  341SOL    HW1 2662   0.996   0.622   1.467
  341SOL    HW2 2663   1.157   0.630   1.440
  342SOL     OW 2664   1.227   1.570   0.793
  342SOL    HW1 2665   1.248   1.644   0.728
  342SOL    HW2 2666   1.295   1.570   0.866
  343SOL     OW 2667   0.459   1.152   0.741
  343SOL    HW1 2668   0.388   1.125   0.806
  343SOL    HW2 2669   0.433   1.124   0.648
  344SOL     OW 2670   1.271   1.797   0.591
  344SOL    HW1 2671   1.315   1.861   0.527
  344SOL    HW2 2672   1.221   1.849   0.661
  345SOL     OW 2673   1.032   0.549   0.016
  345SOL    HW1 2674   0.991   0.631  -0.023
  345SOL    HW2 2675   1.096   0.575   0.089
  346SOL     OW 2676   0.078   0.556   1.386
  346SOL    HW1 2677   0.170   0.555   1.345
  346SOL    HW2 2678   0.072   0.630   1.453
  347SOL     OW 2679   0.561   0.222   1.147
  347SOL    HW1 2680   0.599   0.138   1.184
  347SOL    HW2 2681   0.473   0.241   1.191
  348SOL     OW 2682   0.866   0.454   0.642
  348SOL    HW1 2683   0.834   0.526   0.580
  348SOL    HW2 2684   0.890   0.373   0.589
  349SOL     OW 2685   1.017   0.039   0.753
  349SOL    HW1 2686   0.945   0.044   0.684
  349SOL    HW2 2687   0.993  -0.030   0.822
  350SOL     OW 2688   1.429   1.173   0.867
  350SOL    HW1 2689   1.374   1.089   0.860
  350SOL    HW2 2690   1.455   1.202   0.775
  351SOL     OW 2691   1.466   0.590   0.992
  351SOL    HW1 2692   1.436   0.495   0.999
  351SOL    HW2 2693   1.539   0.606   1.058
  352SOL     OW 2694   1.857   0.833   0.377
  352SOL    HW1 2695   1.899   0.769   0.441
  352SOL    HW2 2696   1.819   0.782   0.299
  353SOL     OW 2697   0.488   1.385   0.174
  353SOL    HW1 2698   0.401   1.370   0.221
  353SOL    HW2 2699   0.471   1.411   0.079
  354SOL     OW 2700   1.664   1.280   0.657
  354SOL    HW1 2701   1.763   1.288   0.671
  354SOL    HW2 2702   1.619   1.364   0.688
  355SOL     OW 2703   1.390   0.575   0.078
  355SOL    HW1 2704   1.336   0.554   0.159
  355SOL    HW2 2705   1.481   0.534   0.087
  356SOL     OW 2706   1.064   1.347   1.340
  356SOL    HW1 2707   0.984   1.324   1.395
  356SOL    HW2 2708   1.147   1.321   1.389
  357SOL     OW 2709   1.592   1.629   1.625
  357SOL    HW1 2710   1.619   1.663   1.535
  357SOL    HW2 2711   1.671   1.591   1.671
  358SOL     OW 2712   1.111   1.195   1.100
  358SOL    HW1 2713   1.071   1.239   1.181
  358SOL    HW2 2714   1.070   1.232   1.017
  359SOL     OW 2715   1.638   1.099   1.079
  359SOL    HW1 2716   1.643   1.180   1.138
  359SOL    HW2 2717   1.552   1.101   1.028
  360SOL     OW 2718   0.915   0.089   1.402
  360SOL    HW1 2719   0.940   0.069   1.307
  360SOL    HW2 2720   0.987   0.145   1.444
  361SOL     OW 2721   0.980   1.116   1.719
  361SOL    HW1 2722   0.881   1.122   1.729
  361SOL    HW2 2723   1.003   1.036   1.663
  362SOL     OW 2724   0.705   1.050   0.368
  362SOL    HW1 2725   0.691   1.057   0.467
  362SOL    HW2 2726   0.789   0.999   0.350
  363SOL     OW 2727   0.410   0.813   1.251
  363SOL    HW1 2728   0.496   0.825   1.301
  363SOL    HW2 2729   0.368   0.726   1.278
  364SOL     OW 2730   1.274   0.386   1.262
  364SOL    HW1 2731   1.295   0.460   1.326
  364SOL    HW2 2732   1.185   0.403   1.219
  365SOL     OW 2733   0.064   1.564   1.331
  365SOL    HW1 2734   0.018   1.646   1.297
  365SOL    HW2 2735   0.162   1.583   1.340
  366SOL     OW 2736   0.367   1.100   0.501
  366SOL    HW1 2737   0.360   1.183   0.445
  366SOL    HW2 2738   0.371   1.020   0.441
  367SOL     OW 2739   0.566   0.537   0.865
  367SOL    HW1 2740   0.578   0.603   0.791
  367SOL    HW2 2741   0.612   0.571   0.948
  368SOL     OW 2742   1.252   1.348   0.388
  368SOL    HW1 2743   1.302   1.425   0.428
  368SOL    HW2 2744   1.157   1.350   0.420
  369SOL     OW 2745   1.272   1.445   1.142
  369SOL    HW1 2746   1.319   1.458   1.229
  369SOL    HW2 2747   1.206   1.371   1.151
  370SOL     OW 2748   1.582   0.639   0.472
  370SOL    HW1 2749   1.551   0.700   0.545
  370SOL    HW2 2750   1.632   0.691   0.403
  371SOL     OW 2751   0.354   1.510   1.329
  371SOL    HW1 2752   0.333   1.466   1.242
  371SOL    HW2 2753   0.451   1.536   1.332
  372SOL     OW 2754   0.402   0.751   1.598
  372SOL    HW1 2755   0.470   0.806   1.551
  372SOL    HW2 2756   0.442   0.663   1.625
  373SOL     OW 2757   1.587   0.779   1.670
  373SOL    HW1 2758   1.495   0.817   1.665
  373SOL    HW2 2759   1.647   0.826   1.605
  374SOL     OW 2760   1.013   0.105   1.770
  374SOL    HW1 2761   1.019   0.190   1.718
  374SOL    HW2 2762   1.045   0.029   1.713
  375SOL     OW 2763   0.504   0.050   1.740
  375SOL    HW1 2764   0.462  -0.007   1.670
  375SOL    HW2 2765   0.438   0.119   1.772
  376SOL     OW 2766   0.573   0.870   1.029
  376SOL    HW1 2767   0.617   0.959   1.020
  376SOL    HW2 2768   0.510   0.870   1.106
  377SOL     OW 2769   1.360   0.862   1.045
  377SOL    HW1 2770   1.285   0.862   0.979
  377SOL    HW2 2771   1.397   0.770   1.054
  378SOL     OW 2772   0.307   0.213   1.231
  378SOL    HW1 2773   0.284   0.250   1.321
  378SOL    HW2 2774   0.277   0.118   1.225
  379SOL     OW 2775   0.037   1.310   1.282
  379SOL    HW1 2776   0.090   1.261   1.350
  379SOL    HW2 2777   0.059   1.408   1.287
  380SOL     OW 2778   0.732   0.634   1.064
  380SOL    HW1 2779   0.791   0.608   0.988
  380SOL    HW2 2780   0.704   0.730   1.053
  381SOL     OW 2781   1.728   0.935   1.854
  381SOL    HW1 2782   1.682   0.928   1.765
  381SOL    HW2 2783   1.666   0.979   1.920
  382SOL     OW 2784   0.307   0.063   0.618
  382SOL    HW1 2785   0.296   0.157   0.651
  382SOL    HW2 2786   0.302   0.000   0.695
  383SOL     OW 2787   1.622   0.367   0.374
  383SOL    HW1 2788   1.624   0.291   0.438
  383SOL    HW2 2789   1.574   0.444   0.414
  384SOL     OW 2790   1.023   0.766   0.966
  384SOL    HW1 2791   1.038   0.787   1.062
  384SOL    HW2 2792   0.993   0.671   0.957
  385SOL     OW 2793   0.980   1.573   1.700
  385SOL    HW1 2794   0.960   1.617   1.612
  385SOL    HW2 2795   1.019   1.482   1.684
  386SOL     OW 2796   0.350   0.898   1.804
  386SOL    HW1 2797   0.426   0.942   1.852
  386SOL    HW2 2798   0.385   0.851   1.722
  387SOL     OW 2799   1.540   0.274   0.125
  387SOL    HW1 2800   1.479   0.199   0.148
  387SOL    HW2 2801   1.562   0.326   0.208
  388SOL     OW 2802   1.303   0.838   0.042
  388SOL    HW1 2803   1.337   0.745   0.057
  388SOL    HW2 2804   1.321   0.865  -0.053
  389SOL     OW 2805   1.068   1.333   0.849
  389SOL    HW1 2806   1.075   1.249   0.794
  389SOL    HW2 2807   1.130   1.402   0.813
  390SOL     OW 2808   0.319   0.810   0.949
  390SOL    HW1 2809   0.412   0.846   0.954
  390SOL    HW2 2810   0.313   0.725   1.001
  391SOL     OW 2811   0.339   0.509   1.006
  391SOL    HW1 2812   0.287   0.426   0.989
  391SOL    HW2 2813   0.416   0.514   0.942
  392SOL     OW 2814   1.138   0.380   1.678
  392SOL    HW1 2815   1.093   0.443   1.742
  392SOL    HW2 2816   1.231   0.411   1.661
  393SOL     OW 2817   1.160   0.207   1.477
  393SOL    HW1 2818   1.160   0.271   1.554
  393SOL    HW2 2819   1.188   0.255   1.394
  394SOL     OW 2820   0.008   1.326   0.200
  394SOL    HW1 2821  -0.085   1.347   0.169
  394SOL    HW2 2822   0.018   1.227   0.213
  395SOL     OW 2823   0.088   1.801   0.927
  395SOL    HW1 2824   0.046   1.715   0.900
  395SOL    HW2 2825   0.182   1.804   0.893
  396SOL     OW 2826   0.504   1.568   0.910
  396SOL    HW1 2827   0.570   1.642   0.919
  396SOL    HW2 2828   0.548   1.489   0.868
  397SOL     OW 2829   1.002   0.796   1.238
  397SOL    HW1 2830   1.043   0.764   1.324
  397SOL    HW2 2831   0.906   0.769   1.235
  398SOL     OW 2832   0.040   0.544   1.114
  398SOL    HW1 2833   0.125   0.511   1.073
  398SOL    HW2 2834   0.053   0.559   1.212
  399SOL     OW 2835   0.189   0.520   1.722
  399SOL    HW1 2836   0.248   0.480   1.652
  399SOL    HW2 2837   0.131   0.591   1.681
  400SOL     OW 2838   1.369   0.950   1.660
  400SOL    HW1 2839   1.408   1.039   1.680
  400SOL    HW2 2840   1.379   0.930   1.563
  401SOL     OW 2841   0.815   0.572   0.325
  401SOL    HW1 2842   0.822   0.483   0.279
  401SOL    HW2 2843   0.721   0.606   0.317
  402SOL     OW 2844   1.657   0.604   1.206
  402SOL    HW1 2845   1.619   0.535   1.268
  402SOL    HW2 2846   1.739   0.568   1.162
  403SOL     OW 2847   0.252   1.564   1.744
  403SOL    HW1 2848   0.222   1.621   1.820
  403SOL    HW2 2849   0.245   1.467   1.770
  404SOL     OW 2850   0.671   0.464   1.269
  404SOL    HW1 2851   0.637   0.375   1.239
  404SOL    HW2 2852   0.697   0.518   1.189
  405SOL     OW 2853   0.930   1.678   1.465
  405SOL    HW1 2854   0.906   1.660   1.370
  405SOL    HW2 2855   0.960   1.772   1.475
  406SOL     OW 2856   0.473   0.500   0.191
  406SOL    HW1 2857   0.534   0.580   0.195
  406SOL    HW2 2858   0.378   0.531   0.198
  407SOL     OW 2859   0.159   1.137   1.466
  407SOL    HW1 2860   0.181   1.076   1.542
  407SOL    HW2 2861   0.169   1.088   1.380
  408SOL     OW 2862   1.347   1.059   1.234
  408SOL    HW1 2863   1.371   0.996   1.160
  408SOL    HW2 2864   1.257   1.099   1.216
  409SOL     OW 2865   1.302   0.855   0.309
  409SOL    HW1 2866   1.216   0.824   0.351
  409SOL    HW2 2867   1.298   0.841   0.210
  410SOL     OW 2868   1.759   1.747   1.154
  410SOL    HW1 2869   1.820   1.777   1.081
  410SOL    HW2 2870   1.721   1.658   1.132
  411SOL     OW 2871   1.252   1.731   1.128
  411SOL    HW1 2872   1.336   1.736   1.074
  411SOL    HW2 2873   1.229   1.635   1.146
  412SOL     OW 2874   0.083   1.258   1.022
  412SOL    HW1 2875   0.078   1.257   1.122
  412SOL    HW2 2876   0.000   1.217   0.984
  413SOL     OW 2877   0.688   1.662   1.716
  413SOL    HW1 2878   0.632   1.743   1.725
  413SOL    HW2 2879   0.740   1.666   1.630
  414SOL     OW 2880   0.903   0.086   0.133
  414SOL    HW1 2881   0.954   0.087   0.047
  414SOL    HW2 2882   0.959   0.044   0.204
  415SOL     OW 2883   1.726   0.135   0.523
  415SOL    HW1 2884   1.799   0.118   0.456
  415SOL    HW2 2885   1.695   0.048   0.561
  416SOL     OW 2886   1.388   1.573   0.477
  416SOL    HW1 2887   1.455   1.585   0.403
  416SOL    HW2 2888   1.348   1.662   0.500
  417SOL     OW 2889   0.130   1.794   1.851
  417SOL    HW1 2890   0.089   1.720   1.904
  417SOL    HW2 2891   0.194   1.845   1.909
  418SOL     OW 2892   1.280   0.927   0.672
  418SOL    HW1 2893   1.340   0.846   0.674
  418SOL    HW2 2894   1.320   0.996   0.612
  419SOL     OW 2895   0.830   1.273   1.422
  419SOL    HW1 2896   0.825   1.306   1.517
  419SOL    HW2 2897   0.744   1.292   1.376
  420SOL     OW 2898   0.672   1.616   0.154
  420SOL    HW1 2899   0.681   1.626   0.055
  420SOL    HW2 2900   0.632   1.527   0.175
  421SOL     OW 2901   1.650   1.720   1.394
  421SOL    HW1 2902   1.703   1.730   1.310
  421SOL    HW2 2903   1.623   1.810   1.428
  422SOL     OW 2904   1.841   0.175   0.963
  422SOL    HW1 2905   1.880   0.090   0.927
  422SOL    HW2 2906   1.743   0.177   0.944
  423SOL     OW 2907   0.263   0.326   0.720
  423SOL    HW1 2908   0.184   0.377   0.686
  423SOL    HW2 2909   0.254   0.311   0.818
  424SOL     OW 2910   1.194   1.612   0.031
  424SOL    HW1 2911   1.200   1.519   0.068
  424SOL    HW2 2912   1.135   1.612  -0.049
  425SOL     OW 2913   0.822   1.002   1.372
  425SOL    HW1 2914   0.862   1.001   1.280
  425SOL    HW2 2915   0.832   1.094   1.412
  426SOL     OW 2916   0.916   0.910   0.291
  426SOL    HW1 2917   0.979   0.948   0.223
  426SOL    HW2 2918   0.956   0.827   0.330
  427SOL     OW 2919   1.504   1.607   0.044
  427SOL    HW1 2920   1.412   1.644   0.051
  427SOL    HW2 2921   1.542   1.627  -0.046
  428SOL     OW 2922   0.372   1.288   1.490
  428SOL    HW1 2923   0.359   1.381   1.456
  428SOL    HW2 2924   0.288   1.236   1.477
  429SOL     OW 2925   1.614   1.292   1.289
  429SOL    HW1 2926   1.674   1.295   1.369
  429SOL    HW2 2927   1.539   1.356   1.302
  430SOL     OW 2928   1.039   1.098   0.696
  430SOL    HW1 2929   0.969   1.051   0.750
  430SOL    HW2 2930   1.098   1.030   0.653
  431SOL     OW 2931   1.014   0.236   0.971
  431SOL    HW1 2932   1.006   0.200   0.878
  431SOL    HW2 2933   1.012   0.160   1.036
  432SOL     OW 2934   0.590   1.487   0.491
  432SOL    HW1 2935   0.632   1.429   0.421
  432SOL    HW2 2936   0.546   1.566   0.447
  433SOL     OW 2937   1.709   0.385   1.381
  433SOL    HW1 2938   1.782   0.454   1.385
  433SOL    HW2 2939   1.737   0.310   1.322
  434SOL     OW 2940   0.255   1.348   0.290
  434SOL    HW1 2941   0.159   1.349   0.263
  434SOL    HW2 2942   0.267   1.401   0.374
  435SOL     OW 2943   0.105   1.013   1.726
  435SOL    HW1 2944   0.028   0.980   1.780
  435SOL    HW2 2945   0.190   0.983   1.768
  436SOL     OW 2946   0.672   0.203   1.489
  436SOL    HW1 2947   0.762   0.187   1.449
  436SOL    HW2 2948   0.680   0.208   1.588
  437SOL     OW 2949   0.075   0.345   0.033
  437SOL    HW1 2950  -0.017   0.317   0.004
  437SOL    HW2 2951   0.106   0.422  -0.023
  438SOL     OW 2952   1.440   0.856   1.398
  438SOL    HW1 2953   1.383   0.908   1.335
  438SOL    HW2 2954   1.536   0.868   1.374
  439SOL     OW 2955   0.072   0.166   0.318
  439SOL    HW1 2956   0.055   0.249   0.264
  439SOL    HW2 2957   0.162   0.129   0.296
  440SOL     OW 2958   1.183   1.335   0.119
  440SOL    HW1 2959   1.084   1.324   0.121
  440SOL    HW2 2960   1.217   1.350   0.212
  441SOL     OW 2961   0.613   0.842   1.431
  441SOL    HW1 2962   0.669   0.923   1.414
  441SOL    HW2 2963   0.672   0.762   1.434
  442SOL     OW 2964   1.493   1.767   0.959
  442SOL    HW1 2965   1.526   1.831   0.890
  442SOL    HW2 2966   1.559   1.761   1.034
  443SOL     OW 2967   0.716   0.565   1.708
  443SOL    HW1 2968   0.735   0.630   1.782
  443SOL    HW2 2969   0.776   0.485   1.717
  444SOL     OW 2970   1.450   1.220   1.633
  444SOL    HW1 2971   1.441   1.210   1.732
  444SOL    HW2 2972   1.546   1.213   1.607
  445SOL     OW 2973   0.390   1.741   1.560
  445SOL    HW1 2974   0.299   1.782   1.558
  445SOL    HW2 2975   0.383   1.647   1.592
  446SOL     OW 2976   1.674   0.883   1.254
  446SOL    HW1 2977   1.647   0.794   1.217
  446SOL    HW2 2978   1.675   0.951   1.181
  447SOL     OW 2979   1.225   0.325   0.449
  447SOL    HW1 2980   1.290   0.251   0.438
  447SOL    HW2 2981   1.245   0.375   0.533
  448SOL     OW 2982   0.594   0.745   0.652
  448SOL    HW1 2983   0.644   0.830   0.633
  448SOL    HW2 2984   0.506   0.747   0.604
  449SOL     OW 2985   1.777   0.342   1.642
  449SOL    HW1 2986   1.760   0.373   1.548
  449SOL    HW2 2987   1.693   0.305   1.680
  450SOL     OW 2988   1.730   0.934   1.517
  450SOL    HW1 2989   1.768   1.025   1.532
  450SOL    HW2 2990   1.722   0.917   1.418
  451SOL     OW 2991   0.859   1.374   0.016
  451SOL    HW1 2992   0.813   1.389   0.104
  451SOL    HW2 2993   0.903   1.459  -0.014
  452SOL     OW 2994   0.661   1.790   0.953
  452SOL    HW1 2995   0.615   1.878   0.940
  452SOL    HW2 2996   0.760   1.802   0.946
  453SOL     OW 2997   0.859   0.956   0.861
  453SOL    HW1 2998   0.913   0.887   0.909
  453SOL    HW2 2999   0.827   1.025   0.927
  454SOL     OW 3000   1.083   0.984   0.087
  454SOL    HW1 3001   1.060   1.037   0.005
  454SOL    HW2 3002   1.164   0.928   0.068
  455SOL     OW 3003   1.861   1.569   0.851
  455SOL    HW1 3004   1.790   1.557   0.781
  455SOL    HW2 3005   1.862   1.490   0.911
  456SOL     OW 3006   0.221   1.314   1.844
  456SOL    HW1 3007   0.156   1.241   1.823
  456SOL    HW2 3008   0.225   1.328   1.942
  457SOL     OW 3009   0.079   1.240   0.653
  457SOL    HW1 3010   0.078   1.193   0.741
  457SOL    HW2 3011   0.161   1.212   0.602
  458SOL     OW 3012   0.672   1.391   1.624
  458SOL    HW1 3013   0.594   1.341   1.662
  458SOL    HW2 3014   0.669   1.486   1.655
  459SOL     OW 3015   1.824   0.192   1.227
  459SOL    HW1 3016   1.820   0.102   1.271
  459SOL    HW2 3017   1.827   0.181   1.128
  460SOL     OW 3018   0.428   0.424   0.520
  460SOL    HW1 3019   0.458   0.352   0.458
  460SOL    HW2 3020   0.389   0.384   0.603
  461SOL     OW 3021   1.705   1.487   1.104
  461SOL    HW1 3022   1.612   1.462   1.077
  461SOL    HW2 3023   1.731   1.437   1.186
  462SOL     OW 3024   0.317   0.547   1.280
  462SOL    HW1 3025   0.355   0.488   1.352
  462SOL    HW2 3026   0.357   0.521   1.192
  463SOL     OW 3027   0.812   1.586   0.687
  463SOL    HW1 3028   0.844   1.596   0.593
  463SOL    HW2 3029   0.733   1.524   0.689
  464SOL     OW 3030   1.424   0.214   1.112
  464SOL    HW1 3031   1.476   0.149   1.167
  464SOL    HW2 3032   1.375   0.277   1.173
  465SOL     OW 3033   1.001   0.034   1.154
  465SOL    HW1 3034   0.938  -0.038   1.123
  465SOL    HW2 3035   1.094  -0.002   1.154
  466SOL     OW 3036   0.770   1.330   0.301
  466SOL    HW1 3037   0.724   1.243   0.318
  466SOL    HW2 3038   0.861   1.327   0.342
  467SOL     OW 3039   0.618   1.567   1.284
  467SOL    HW1 3040   0.613   1.649   1.341
  467SOL    HW2 3041   0.707   1.564   1.239
  468SOL     OW 3042   1.352   0.052   0.168
  468SOL    HW1 3043   1.387   0.011   0.084
  468SOL    HW2 3044   1.262   0.014   0.188
  469SOL     OW 3045   1.300   0.453   0.691
  469SOL    HW1 3046   1.241   0.533   0.695
  469SOL    HW2 3047   1.315   0.418   0.784
  470SOL     OW 3048   1.593   0.221   0.882
  470SOL    HW1 3049   1.509   0.220   0.936
  470SOL    HW2 3050   1.595   0.304   0.826
  471SOL     OW 3051   0.039   1.077   0.300
  471SOL    HW1 3052   0.138   1.066   0.291
  471SOL    HW2 3053  -0.001   0.991   0.332
  472SOL     OW 3054   0.875   1.646   0.337
  472SOL    HW1 3055   0.798   1.611   0.283
  472SOL    HW2 3056   0.843   1.717   0.399
  473SOL     OW 3057   0.230   0.628   1.975
  473SOL    HW1 3058   0.137   0.626   2.012
  473SOL    HW2 3059   0.231   0.589   1.883
  474SOL     OW 3060   0.225   0.275   2.858
  474SOL    HW1 3061   0.260   0.258   2.950
  474SOL    HW2 3062   0.137   0.230   2.846
  475SOL     OW 3063   0.019   0.368   2.509
  475SOL    HW1 3064  -0.063   0.411   2.548
  475SOL    HW2 3065  -0.009   0.295   2.446
  476SOL     OW 3066   0.569   1.275   3.027
  476SOL    HW1 3067   0.476   1.268   2.990
  476SOL    HW2 3068   0.580   1.364   3.071
  477SOL     OW 3069   1.135   0.703   2.579
  477SOL    HW1 3070   1.192   0.781   2.554
  477SOL    HW2 3071   1.075   0.729   2.655
  478SOL     OW 3072   1.755   0.607   2.093
  478SOL    HW1 3073   1.743   0.594   1.994
  478SOL    HW2 3074   1.725   0.526   2.142
  479SOL     OW 3075   0.768   1.144   2.885
  479SOL    HW1 3076   0.690   1.161   2.945
  479SOL    HW2 3077   0.802   1.231   2.849
  480SOL     OW 3078   0.850   0.798   3.685
  480SOL    HW1 3079   0.846   0.874   3.750
  480SOL    HW2 3080   0.872   0.834   3.594
  481SOL     OW 3081   0.685   1.012   2.527
  481SOL    HW1 3082   0.754   0.996   2.597
  481SOL    HW2 3083   0.612   1.069   2.565
  482SOL     OW 3084   0.686   1.161   3.665
  482SOL    HW1 3085   0.746   1.240   3.679
  482SOL    HW2 3086   0.600   1.192   3.624
  483SOL     OW 3087   0.335   1.435   2.923
  483SOL    HW1 3088   0.257   1.404   2.870
  483SOL    HW2 3089   0.393   1.493   2.866
  484SOL     OW 3090   1.460   1.505   3.201
  484SOL    HW1 3091   1.484   1.599   3.227
  484SOL    HW2 3092   1.444   1.451   3.283
  485SOL     OW 3093   0.438   0.392   3.361
  485SOL    HW1 3094   0.520   0.336   3.370
  485SOL    HW2 3095   0.357   0.334   3.365
  486SOL     OW 3096   1.603   0.447   2.599
  486SOL    HW1 3097   1.529   0.493   2.549
  486SOL    HW2 3098   1.654   0.515   2.652
  487SOL     OW 3099   0.231   1.713   2.345
  487SOL    HW1 3100   0.265   1.790   2.399
  487SOL    HW2 3101   0.275   1.713   2.255
  488SOL     OW 3102   1.127   1.341   3.552
  488SOL    HW1 3103   1.174   1.341   3.640
  488SOL    HW2 3104   1.079   1.254   3.541
  489SOL     OW 3105   0.230   1.434   2.400
  489SOL    HW1 3106   0.204   1.530   2.400
  489SOL    HW2 3107   0.159   1.380   2.445
  490SOL     OW 3108   0.240   1.091   2.748
  490SOL    HW1 3109   0.254   1.007   2.800
  490SOL    HW2 3110   0.185   1.155   2.803
  491SOL     OW 3111   0.620   1.786   3.301
  491SOL    HW1 3112   0.528   1.769   3.336
  491SOL    HW2 3113   0.648   1.878   3.327
  492SOL     OW 3114   0.606   0.964   1.985
  492SOL    HW1 3115   0.613   1.048   1.931
  492SOL    HW2 3116   0.652   0.977   2.073
  493SOL     OW 3117   1.594   0.114   3.342
  493SOL    HW1 3118   1.576   0.181   3.270
  493SOL    HW2 3119   1.591   0.160   3.431
  494SOL     OW 3120   0.122   0.643   2.425
  494SOL    HW1 3121   0.077   0.555   2.442
  494SOL    HW2 3122   0.121   0.697   2.509
  495SOL     OW 3123   0.027   1.596   1.979
  495SOL    HW1 3124   0.008   1.500   2.000
  495SOL    HW2 3125  -0.006   1.654   2.054
  496SOL     OW 3126   1.641   1.108   2.294
  496SOL    HW1 3127   1.727   1.110   2.242
  496SOL    HW2 3128   1.655   1.155   2.382
  497SOL     OW 3129   0.113   0.737   3.459
  497SOL    HW1 3130   0.201   0.724   3.504
  497SOL    HW2 3131   0.100   0.834   3.437
  498SOL     OW 3132   0.613   1.365   2.588
  498SOL    HW1 3133   0.564   1.278   2.597
  498SOL    HW2 3134   0.590   1.408   2.501
  499SOL     OW 3135   1.293   1.228   3.285
  499SOL    HW1 3136   1.330   1.155   3.227
  499SOL    HW2 3137   1.345   1.233   3.370
  500SOL     OW 3138   0.809   0.004   2.364
  500SOL    HW1 3139   0.849   0.095   2.355
  500SOL    HW2 3140   0.709   0.012   2.370
  501SOL     OW 3141   0.197   0.976   3.126
  501SOL    HW1 3142   0.286   0.931   3.112
  501SOL    HW2 3143   0.124   0.911   3.107
  502SOL     OW 3144   1.525   0.999   2.052
  502SOL    HW1 3145   1.462   0.923   2.065
  502SOL    HW2 3146   1.573   1.017   2.138
  503SOL     OW 3147   1.187   1.792   3.478
  503SOL    HW1 3148   1.211   1.852   3.402
  503SOL    HW2 3149   1.194   1.697   3.448
  504SOL     OW 3150   0.317   0.251   3.663
  504SOL    HW1 3151   0.388   0.322   3.669
  504SOL    HW2 3152   0.229   0.290   3.691
  505SOL     OW 3153   1.667   1.714   2.434
  505SOL    HW1 3154   1.626   1.691   2.346
  505SOL    HW2 3155   1.649   1.640   2.499
  506SOL     OW 3156   0.598   0.729   2.132
  506SOL    HW1 3157   0.622   0.798   2.064
  506SOL    HW2 3158   0.520   0.762   2.186
  507SOL     OW 3159   1.281   0.345   2.806
  507SOL    HW1 3160   1.195   0.295   2.793
  507SOL    HW2 3161   1.343   0.291   2.862
  508SOL     OW 3162   0.807   0.605   3.327
  508SOL    HW1 3163   0.760   0.602   3.416
  508SOL    HW2 3164   0.756   0.550   3.261
  509SOL     OW 3165   1.394   0.469   3.536
  509SOL    HW1 3166   1.374   0.512   3.624
  509SOL    HW2 3167   1.472   0.407   3.545
  510SOL     OW 3168   0.973   0.890   3.434
  510SOL    HW1 3169   1.019   0.806   3.405
  510SOL    HW2 3170   0.917   0.924   3.359
  511SOL     OW 3171   0.991   0.410   3.104
  511SOL    HW1 3172   0.914   0.444   3.158
  511SOL    HW2 3173   0.957   0.359   3.025
  512SOL     OW 3174   1.041   0.701   2.291
  512SOL    HW1 3175   1.067   0.697   2.387
  512SOL    HW2 3176   0.956   0.650   2.277
  513SOL     OW 3177   0.076   0.811   2.651
  513SOL    HW1 3178   0.175   0.799   2.660
  513SOL    HW2 3179   0.052   0.906   2.672
  514SOL     OW 3180   0.130   1.821   3.433
  514SOL    HW1 3181   0.120   1.806   3.532
  514SOL    HW2 3182   0.044   1.857   3.397
  515SOL     OW 3183   0.865   0.348   2.057
  515SOL    HW1 3184   0.924   0.411   2.008
  515SOL    HW2 3185   0.884   0.254   2.028
  516SOL     OW 3186   1.719   0.585   3.693
  516SOL    HW1 3187   1.693   0.674   3.657
  516SOL    HW2 3188   1.717   0.517   3.620
  517SOL     OW 3189   1.362   1.144   2.407
  517SOL    HW1 3190   1.445   1.115   2.359
  517SOL    HW2 3191   1.313   1.211   2.351
  518SOL     OW 3192   0.550   0.196   2.747
  518SOL    HW1 3193   0.545   0.191   2.847
  518SOL    HW2 3194   0.552   0.292   2.718
  519SOL     OW 3195   1.008   1.456   2.339
  519SOL    HW1 3196   0.962   1.528   2.287
  519SOL    HW2 3197   1.004   1.476   2.437
  520SOL     OW 3198   0.351   1.801   2.715
  520SOL    HW1 3199   0.401   1.715   2.721
  520SOL    HW2 3200   0.416   1.878   2.712
  521SOL     OW 3201   1.227   1.550   3.368
  521SOL    HW1 3202   1.233   1.473   3.432
  521SOL    HW2 3203   1.175   1.524   3.288
  522SOL     OW 3204   0.321   0.943   2.104
  522SOL    HW1 3205   0.403   0.982   2.062
  522SOL    HW2 3206   0.294   0.861   2.055
  523SOL     OW 3207   0.461   1.266   3.589
  523SOL    HW1 3208   0.411   1.267   3.503
  523SOL    HW2 3209   0.398   1.248   3.665
  524SOL     OW 3210   1.111   1.776   2.099
  524SOL    HW1 3211   1.051   1.714   2.149
  524SOL    HW2 3212   1.142   1.732   2.014
  525SOL     OW 3213   0.202   0.285   3.360
  525SOL    HW1 3214   0.122   0.345   3.347
  525SOL    HW2 3215   0.192   0.236   3.446
  526SOL     OW 3216   0.464   1.743   2.185
  526SOL    HW1 3217   0.497   1.782   2.271
  526SOL    HW2 3218   0.540   1.736   2.120
  527SOL     OW 3219   1.400   0.107   2.288
  527SOL    HW1 3220   1.376   0.070   2.198
  527SOL    HW2 3221   1.499   0.123   2.292
  528SOL     OW 3222   0.249   1.785   3.103
  528SOL    HW1 3223   0.306   1.720   3.153
  528SOL    HW2 3224   0.233   1.752   3.010
  529SOL     OW 3225   0.940   1.698   2.766
  529SOL    HW1 3226   1.020   1.641   2.787
  529SOL    HW2 3227   0.891   1.658   2.689
  530SOL     OW 3228   0.382   0.700   2.342
  530SOL    HW1 3229   0.427   0.610   2.339
  530SOL    HW2 3230   0.288   0.689   2.375
  531SOL     OW 3231   1.547   0.222   3.591
  531SOL    HW1 3232   1.542   0.259   3.683
  531SOL    HW2 3233   1.475   0.153   3.579
  532SOL     OW 3234   0.614   0.122   1.979
  532SOL    HW1 3235   0.712   0.100   1.986
  532SOL    HW2 3236   0.583   0.105   1.886
  533SOL     OW 3237   0.781   0.264   3.611
  533SOL    HW1 3238   0.848   0.203   3.654
  533SOL    HW2 3239   0.708   0.283   3.676
  534SOL     OW 3240   0.888   1.514   3.057
  534SOL    HW1 3241   0.865   1.489   2.963
  534SOL    HW2 3242   0.949   1.445   3.096
  535SOL     OW 3243   1.351   0.590   3.295
  535SOL    HW1 3244   1.379   0.547   3.380
  535SOL    HW2 3245   1.376   0.686   3.296
  536SOL     OW 3246   0.803   1.402   2.786
  536SOL    HW1 3247   0.893   1.416   2.744
  536SOL    HW2 3248   0.732   1.404   2.715
  537SOL     OW 3249   0.922   0.503   2.761
  537SOL    HW1 3250   0.897   0.494   2.665
  537SOL    HW2 3251   0.970   0.421   2.792
  538SOL     OW 3252   0.539   0.064   2.374
  538SOL    HW1 3253   0.458   0.065   2.432
  538SOL    HW2 3254   0.542   0.147   2.319
  539SOL     OW 3255   1.434   1.188   1.903
  539SOL    HW1 3256   1.466   1.112   1.960
  539SOL    HW2 3257   1.342   1.215   1.933
  540SOL     OW 3258   0.297   0.035   2.033
  540SOL    HW1 3259   0.346   0.119   2.012
  540SOL    HW2 3260   0.359  -0.030   2.078
  541SOL     OW 3261   0.935   0.236   2.342
  541SOL    HW1 3262   0.887   0.277   2.264
  541SOL    HW2 3263   1.034   0.234   2.323
  542SOL     OW 3264   1.076   0.683   3.326
  542SOL    HW1 3265   0.996   0.622   3.329
  542SOL    HW2 3266   1.157   0.630   3.302
  543SOL     OW 3267   0.459   1.152   2.603
  543SOL    HW1 3268   0.388   1.125   2.668
  543SOL    HW2 3269   0.433   1.124   2.510
  544SOL     OW 3270   1.032   0.549   1.878
  544SOL    HW1 3271   0.991   0.631   1.839
  544SOL    HW2 3272   1.096   0.575   1.951
  545SOL     OW 3273   0.078   0.556   3.248
  545SOL    HW1 3274   0.170   0.555   3.207
  545SOL    HW2 3275   0.072   0.630   3.315
  546SOL     OW 3276   0.561   0.222   3.009
  546SOL    HW1 3277   0.599   0.138   3.046
  546SOL    HW2 3278   0.473   0.241   3.053
  547SOL     OW 3279   0.866   0.454   2.504
  547SOL    HW1 3280   0.834   0.526   2.442
  547SOL    HW2 3281   0.890   0.373   2.451
  548SOL     OW 3282   1.017   0.039   2.615
  548SOL    HW1 3283   0.945   0.044   2.546
  548SOL    HW2 3284   0.993  -0.030   2.684
  549SOL     OW 3285   1.429   1.173   2.729
  549SOL    HW1 3286   1.374   1.089   2.722
  549SOL    HW2 3287   1.455   1.202   2.637
  550SOL     OW 3288   1.466   0.590   2.854
  550SOL    HW1 3289   1.436   0.495   2.861
  550SOL    HW2 3290   1.539   0.606   2.920
  551SOL     OW 3291   1.857   0.833   2.239
  551SOL    HW1 3292   1.899   0.769   2.303
  551SOL    HW2 3293   1.819   0.782   2.161
  552SOL     OW 3294   0.488   1.385   2.036
  552SOL    HW1 3295   0.401   1.370   2.083
  552SOL    HW2 3296   0.471   1.411   1.941
  553SOL     OW 3297   1.664   1.280   2.519
  553SOL    HW1 3298   1.763   1.288   2.533
  553SOL    HW2 3299   1.619   1.364   2.550
  554SOL     OW 3300   1.390   0.575   1.940
  554SOL    HW1 3301   1.336   0.554   2.021
  554SOL    HW2 3302   1.481   0.534   1.949
  555SOL     OW 3303   0.527   0.256   2.190
  555SOL    HW1 3304   0.554   0.197   2.115
  555SOL    HW2 3305   0.527   0.351   2.159
  556SOL     OW 3306   1.754   1.223   3.450
  556SOL    HW1 3307   1.845   1.184   3.437
  556SOL    HW2 3308   1.762   1.319   3.474
  557SOL     OW 3309   1.064   1.347   3.202
  557SOL    HW1 3310   0.984   1.324   3.257
  557SOL    HW2 3311   1.147   1.321   3.251
  558SOL     OW 3312   1.592   1.629   3.487
  558SOL    HW1 3313   1.619   1.663   3.397
  558SOL    HW2 3314   1.671   1.591   3.533
  559SOL     OW 3315   1.111   1.195   2.962
  559SOL    HW1 3316   1.071   1.239   3.043
  559SOL    HW2 3317   1.070   1.232   2.879
  560SOL     OW 3318   0.915   0.089   3.264
  560SOL    HW1 3319   0.940   0.069   3.169
  560SOL    HW2 3320   0.987   0.145   3.306
  561SOL     OW 3321   0.980   1.116   3.581
  561SOL    HW1 3322   0.881   1.122   3.591
  561SOL    HW2 3323   1.003   1.036   3.525
  562SOL     OW 3324   0.705   1.050   2.230
  562SOL    HW1 3325   0.691   1.057   2.329
  562SOL    HW2 3326   0.789   0.999   2.212
  563SOL     OW 3327   0.410   0.813   3.113
  563SOL    HW1 3328   0.496   0.825   3.163
  563SOL    HW2 3329   0.368   0.726   3.140
  564SOL     OW 3330   1.274   0.386   3.124
  564SOL    HW1 3331   1.295   0.460   3.188
  564SOL    HW2 3332   1.185   0.403   3.081
  565SOL     OW 3333   0.064   1.564   3.193
  565SOL    HW1 3334   0.018   1.646   3.159
  565SOL    HW2 3335   0.162   1.583   3.202
  566SOL     OW 3336   0.367   1.100   2.363
  566SOL    HW1 3337   0.360   1.183   2.307
  566SOL    HW2 3338   0.371   1.020   2.303
  567SOL     OW 3339   0.566   0.537   2.727
  567SOL    HW1 3340   0.578   0.603   2.653
  567SOL    HW2 3341   0.612   0.571   2.810
  568SOL     OW 3342   1.252   1.348   2.250
  568SOL    HW1 3343   1.302   1.425   2.290
  568SOL    HW2 3344   1.157   1.350   2.282
  569SOL     OW 3345   1.272   1.445   3.004
  569SOL    HW1 3346   1.319   1.458   3.091
  569SOL    HW2 3347   1.206   1.371   3.013
  570SOL     OW 3348   1.582   0.639   2.334
  570SOL    HW1 3349   1.551   0.700   2.407
  570SOL    HW2 3350   1.632   0.691   2.265
  571SOL     OW 3351   0.354   1.510   3.191
  571SOL    HW1 3352   0.333   1.466   3.104
  571SOL    HW2 3353   0.451   1.536   3.194
  572SOL     OW 3354   0.402   0.751   3.460
  572SOL    HW1 3355   0.470   0.806   3.413
  572SOL    HW2 3356   0.442   0.663   3.487
  573SOL     OW 3357   1.587   0.779   3.532
  573SOL    HW1 3358   1.495   0.817   3.527
  573SOL    HW2 3359   1.647   0.826   3.467
  574SOL     OW 3360   1.013   0.105   3.632
  574SOL    HW1 3361   1.019   0.190   3.580
  574SOL    HW2 3362   1.045   0.029   3.575
  575SOL     OW 3363   0.504   0.050   3.602
  575SOL    HW1 3364   0.462  -0.007   3.532
  575SOL    HW2 3365   0.438   0.119   3.634
  576SOL     OW 3366   0.573   0.870   2.891
  576SOL    HW1 3367   0.617   0.959   2.882
  576SOL    HW2 3368   0.510   0.870   2.968
  577SOL     OW 3369   1.360   0.862   2.907
  577SOL    HW1 3370   1.285   0.862   2.841
  577SOL    HW2 3371   1.397   0.770   2.916
  578SOL     OW 3372   1.209   0.525   2.137
  578SOL    HW1 3373   1.222   0.441   2.191
  578SOL    HW2 3374   1.180   0.599   2.197
  579SOL     OW 3375   0.037   1.310   3.144
  579SOL    HW1 3376   0.090   1.261   3.212
  579SOL    HW2 3377   0.059   1.408   3.149
  580SOL     OW 3378   1.728   0.935   3.716
  580SOL    HW1 3379   1.682   0.928   3.627
  580SOL    HW2 3380   1.666   0.979   3.782
  581SOL     OW 3381   0.307   0.063   2.480
  581SOL    HW1 3382   0.296   0.157   2.513
  581SOL    HW2 3383   0.302   0.000   2.557
  582SOL     OW 3384   1.622   0.367   2.236
  582SOL    HW1 3385   1.624   0.291   2.300
  582SOL    HW2 3386   1.574   0.444   2.276
  583SOL     OW 3387   1.023   0.766   2.828
  583SOL    HW1 3388   1.038   0.787   2.924
  583SOL    HW2 3389   0.993   0.671   2.819
  584SOL     OW 3390   1.859   1.518   3.467
  584SOL    HW1 3391   1.873   1.545   3.372
  584SOL    HW2 3392   1.942   1.540   3.520
  585SOL     OW 3393   0.350   0.898   3.666
  585SOL    HW1 3394   0.426   0.942   3.714
  585SOL    HW2 3395   0.385   0.851   3.584
  586SOL     OW 3396   1.540   0.274   1.987
  586SOL    HW1 3397   1.479   0.199   2.010
  586SOL    HW2 3398   1.562   0.326   2.070
  587SOL     OW 3399   1.303   0.838   1.904
  587SOL    HW1 3400   1.337   0.745   1.919
  587SOL    HW2 3401   1.321   0.865   1.809
  588SOL     OW 3402   1.068   1.333   2.711
  588SOL    HW1 3403   1.075   1.249   2.656
  588SOL    HW2 3404   1.130   1.402   2.675
  589SOL     OW 3405   0.319   0.810   2.811
  589SOL    HW1 3406   0.412   0.846   2.816
  589SOL    HW2 3407   0.313   0.725   2.863
  590SOL     OW 3408   0.339   0.509   2.868
  590SOL    HW1 3409   0.287   0.426   2.851
  590SOL    HW2 3410   0.416   0.514   2.804
  591SOL     OW 3411   1.138   0.380   3.540
  591SOL    HW1 3412   1.093   0.443   3.604
  591SOL    HW2 3413   1.231   0.411   3.523
  592SOL     OW 3414   1.160   0.207   3.339
  592SOL    HW1 3415   1.160   0.271   3.416
  592SOL    HW2 3416   1.188   0.255   3.256
  593SOL     OW 3417   0.008   1.326   2.062
  593SOL    HW1 3418  -0.085   1.347   2.031
  593SOL    HW2 3419   0.018   1.227   2.075
  594SOL     OW 3420   0.088   1.801   2.789
  594SOL    HW1 3421   0.046   1.715   2.762
  594SOL    HW2 3422   0.182   1.804   2.755
  595SOL     OW 3423   0.504   1.568   2.772
  595SOL    HW1 3424   0.570   1.642   2.781
  595SOL    HW2 3425   0.548   1.489   2.730
  596SOL     OW 3426   1.002   0.796   3.100
  596SOL    HW1 3427   1.043   0.764   3.186
  596SOL    HW2 3428   0.906   0.769   3.097
  597SOL     OW 3429   0.040   0.544   2.976
  597SOL    HW1 3430   0.125   0.511   2.935
  597SOL    HW2 3431   0.053   0.559   3.074
  598SOL     OW 3432   0.189   0.520   3.584
  598SOL    HW1 3433   0.248   0.480   3.514
  598SOL    HW2 3434   0.131   0.591   3.543
  599SOL     OW 3435   1.369   0.950   3.522
  599SOL    HW1 3436   1.408   1.039   3.542
  599SOL    HW2 3437   1.379   0.930   3.425
  600SOL     OW 3438   0.815   0.572   2.187
  600SOL    HW1 3439   0.822   0.483   2.141
  600SOL    HW2 3440   0.721   0.606   2.179
  601SOL     OW 3441   1.657   0.604   3.068
  601SOL    HW1 3442   1.619   0.535   3.130
  601SOL    HW2 3443   1.739   0.568   3.024
  602SOL     OW 3444   0.252   1.564   3.606
  602SOL    HW1 3445   0.222   1.621   3.682
  602SOL    HW2 3446   0.245   1.467   3.632
  603SOL     OW 3447   0.671   0.464   3.131
  603SOL    HW1 3448   0.637   0.375   3.101
  603SOL    HW2 3449   0.697   0.518   3.051
  604SOL     OW 3450   0.930   1.678   3.327
  604SOL    HW1 3451   0.906   1.660   3.232
  604SOL    HW2 3452   0.960   1.772   3.337
  605SOL     OW 3453   0.473   0.500   2.053
  605SOL    HW1 3454   0.534   0.580   2.057
  605SOL    HW2 3455   0.378   0.531   2.060
  606SOL     OW 3456   0.159   1.137   3.328
  606SOL    HW1 3457   0.181   1.076   3.404
  606SOL    HW2 3458   0.169   1.088   3.242
  607SOL     OW 3459   1.347   1.059   3.096
  607SOL    HW1 3460   1.371   0.996   3.022
  607SOL    HW2 3461   1.257   1.099   3.078
  608SOL     OW 3462   1.302   0.855   2.171
  608SOL    HW1 3463   1.216   0.824   2.213
  608SOL    HW2 3464   1.298   0.841   2.072
  609SOL     OW 3465   0.083   1.258   2.884
  609SOL    HW1 3466   0.078   1.257   2.984
  609SOL    HW2 3467   0.000   1.217   2.846
  610SOL     OW 3468   0.688   1.662   3.578
  610SOL    HW1 3469   0.632   1.743   3.587
  610SOL    HW2 3470   0.740   1.666   3.492
  611SOL     OW 3471   1.726   0.135   2.385
  611SOL    HW1 3472   1.799   0.118   2.318
  611SOL    HW2 3473   1.695   0.048   2.423
  612SOL     OW 3474   0.130   1.794   3.713
  612SOL    HW1 3475   0.089   1.720   3.766
  612SOL    HW2 3476   0.194   1.845   3.771
  613SOL     OW 3477   1.280   0.927   2.534
  613SOL    HW1 3478   1.340   0.846   2.536
  613SOL    HW2 3479   1.320   0.996   2.474
  614SOL     OW 3480   0.830   1.273   3.284
  614SOL    HW1 3481   0.825   1.306   3.379
  614SOL    HW2 3482   0.744   1.292   3.238
  615SOL     OW 3483   0.672   1.616   2.016
  615SOL    HW1 3484   0.681   1.626   1.917
  615SOL    HW2 3485   0.632   1.527   2.037
  616SOL     OW 3486   1.650   1.720   3.256
  616SOL    HW1 3487   1.703   1.730   3.172
  616SOL    HW2 3488   1.623   1.810   3.290
  617SOL     OW 3489   1.841   0.175   2.825
  617SOL    HW1 3490   1.880   0.090   2.789
  617SOL    HW2 3491   1.743   0.177   2.806
  618SOL     OW 3492   0.263   0.326   2.582
  618SOL    HW1 3493   0.184   0.377   2.548
  618SOL    HW2 3494   0.254   0.311   2.680
  619SOL     OW 3495   1.194   1.612   1.893
  619SOL    HW1 3496   1.200   1.519   1.930
  619SOL    HW2 3497   1.135   1.612   1.813
  620SOL     OW 3498   0.822   1.002   3.234
  620SOL    HW1 3499   0.862   1.001   3.142
  620SOL    HW2 3500   0.832   1.094   3.274
  621SOL     OW 3501   0.916   0.910   2.153
  621SOL    HW1 3502   0.979   0.948   2.085
  621SOL    HW2 3503   0.956   0.827   2.192
  622SOL     OW 3504   0.372   1.288   3.352
  622SOL    HW1 3505   0.359   1.381   3.318
  622SOL    HW2 3506   0.288   1.236   3.339
  623SOL     OW 3507   1.039   1.098   2.558
  623SOL    HW1 3508   0.969   1.051   2.612
  623SOL    HW2 3509   1.098   1.030   2.515
  624SOL     OW 3510   1.014   0.236   2.833
  624SOL    HW1 3511   1.006   0.200   2.740
  624SOL    HW2 3512   1.012   0.160   2.898
  625SOL     OW 3513   0.590   1.487   2.353
  625SOL    HW1 3514   0.632   1.429   2.283
  625SOL    HW2 3515   0.546   1.566   2.309
  626SOL     OW 3516   1.709   0.385   3.243
  626SOL    HW1 3517   1.782   0.454   3.247
  626SOL    HW2 3518   1.737   0.310   3.184
  627SOL     OW 3519   0.255   1.348   2.152
  627SOL    HW1 3520   0.159   1.349   2.125
  627SOL    HW2 3521   0.267   1.401   2.236
  628SOL     OW 3522   0.105   1.013   3.588
  628SOL    HW1 3523   0.028   0.980   3.642
  628SOL    HW2 3524   0.190   0.983   3.630
  629SOL     OW 3525   0.672   0.203   3.351
  629SOL    HW1 3526   0.762   0.187   3.311
  629SOL    HW2 3527   0.680   0.208   3.450
  630SOL     OW 3528   0.075   0.345   1.895
  630SOL    HW1 3529  -0.017   0.317   1.866
  630SOL    HW2 3530   0.106   0.422   1.839
  631SOL     OW 3531   0.072   0.166   2.180
  631SOL    HW1 3532   0.055   0.249   2.126
  631SOL    HW2 3533   0.162   0.129   2.158
  632SOL     OW 3534   0.613   0.842   3.293
  632SOL    HW1 3535   0.669   0.923   3.276
  632SOL    HW2 3536   0.672   0.762   3.296
  633SOL     OW 3537   1.493   1.767   2.821
  633SOL    HW1 3538   1.526   1.831   2.752
  633SOL    HW2 3539   1.559   1.761   2.896
  634SOL     OW 3540   0.716   0.565   3.570
  634SOL    HW1 3541   0.735   0.630   3.644
  634SOL    HW2 3542   0.776   0.485   3.579
  635SOL     OW 3543   1.450   1.220   3.495
  635SOL    HW1 3544   1.441   1.210   3.594
  635SOL    HW2 3545   1.546   1.213   3.469
  636SOL     OW 3546   0.390   1.741   3.422
  636SOL    HW1 3547   0.299   1.782   3.420
  636SOL    HW2 3548   0.383   1.647   3.454
  637SOL     OW 3549   1.225   0.325   2.311
  637SOL    HW1 3550   1.290   0.251   2.300
  637SOL    HW2 3551   1.245   0.375   2.395
  638SOL     OW 3552   0.594   0.745   2.514
  638SOL    HW1 3553   0.644   0.830   2.495
  638SOL    HW2 3554   0.506   0.747   2.466
  639SOL     OW 3555   1.777   0.342   3.504
  639SOL    HW1 3556   1.760   0.373   3.410
  639SOL    HW2 3557   1.693   0.305   3.542
  640SOL     OW 3558   0.859   1.374   1.878
  640SOL    HW1 3559   0.813   1.389   1.966
  640SOL    HW2 3560   0.903   1.459   1.848
  641SOL     OW 3561   0.661   1.790   2.815
  641SOL    HW1 3562   0.615   1.878   2.802
  641SOL    HW2 3563   0.760   1.802   2.808
  642SOL     OW 3564   0.859   0.956   2.723
  642SOL    HW1 3565   0.913   0.887   2.771
  642SOL    HW2 3566   0.827   1.025   2.789
  643SOL     OW 3567   1.083   0.984   1.949
  643SOL    HW1 3568   1.060   1.037   1.867
  643SOL    HW2 3569   1.164   0.928   1.930
  644SOL     OW 3570   0.221   1.314   3.706
  644SOL    HW1 3571   0.156   1.241   3.685
  644SOL    HW2 3572   0.225   1.328   3.804
  645SOL     OW 3573   0.079   1.240   2.515
  645SOL    HW1 3574   0.078   1.193   2.603
  645SOL    HW2 3575   0.161   1.212   2.464
  646SOL     OW 3576   0.672   1.391   3.486
  646SOL    HW1 3577   0.594   1.341   3.524
  646SOL    HW2 3578   0.669   1.486   3.517
  647SOL     OW 3579   1.824   0.192   3.089
  647SOL    HW1 3580   1.820   0.102   3.133
  647SOL    HW2 3581   1.827   0.181   2.990
  648SOL     OW 3582   0.428   0.424   2.382
  648SOL    HW1 3583   0.458   0.352   2.320
  648SOL    HW2 3584   0.389   0.384   2.465
  649SOL     OW 3585   0.317   0.547   3.142
  649SOL    HW1 3586   0.355   0.488   3.214
  649SOL    HW2 3587   0.357   0.521   3.054
  650SOL     OW 3588   0.812   1.586   2.549
  650SOL    HW1 3589   0.844   1.596   2.455
  650SOL    HW2 3590   0.733   1.524   2.551
  651SOL     OW 3591   1.424   0.214   2.974
  651SOL    HW1 3592   1.476   0.149   3.029
  651SOL    HW2 3593   1.375   0.277   3.035
  652SOL     OW 3594   1.001   0.034   3.016
  652SOL    HW1 3595   0.938  -0.038   2.985
  652SOL    HW2 3596   1.094  -0.002   3.016
  653SOL     OW 3597   0.770   1.330   2.163
  653SOL    HW1 3598   0.724   1.243   2.180
  653SOL    HW2 3599   0.861   1.327   2.204
  654SOL     OW 3600   0.618   1.567   3.146
  654SOL    HW1 3601   0.613   1.649   3.203
  654SOL    HW2 3602   0.707   1.564   3.101
  655SOL     OW 3603   1.352   0.052   2.030
  655SOL    HW1 3604   1.387   0.011   1.946
  655SOL    HW2 3605   1.262   0.014   2.050
  656SOL     OW 3606   1.300   0.453   2.553
  656SOL    HW1 3607   1.241   0.533   2.557
  656SOL    HW2 3608   1.315   0.418   2.646
  657SOL     OW 3609   1.593   0.221   2.744
  657SOL    HW1 3610   1.509   0.220   2.798
  657SOL    HW2 3611   1.595   0.304   2.688
  658SOL     OW 3612   0.039   1.077   2.162
  658SOL    HW1 3613   0.138   1.066   2.153
  658SOL    HW2 3614  -0.001   0.991   2.194
  659SOL     OW 3615   0.875   1.646   2.199
  659SOL    HW1 3616   0.798   1.611   2.145
  659SOL    HW2 3617   0.843   1.717   2.261
  660SOL     OW 3618   0.230   0.628   3.837
  660SOL    HW1 3619   0.137   0.626   3.874
  660SOL    HW2 3620   0.231   0.589   3.745
  661SOL     OW 3621   0.225   0.275   4.720
  661SOL    HW1 3622   0.260   0.258   4.812
  661SOL    HW2 3623   0.137   0.230   4.708
  662SOL     OW 3624   0.019   0.368   4.371
  662SOL    HW1 3625  -0.063   0.411   4.410
  662SOL    HW2 3626  -0.009   0.295   4.308
  663SOL     OW 3627   0.569   1.275   4.889
  663SOL    HW1 3628   0.476   1.268   4.852
  663SOL    HW2 3629   0.580   1.364   4.933
  664SOL     OW 3630   1.555   1.511   4.427
  664SOL    HW1 3631   1.498   1.495   4.508
  664SOL    HW2 3632   1.496   1.521   4.347
  665SOL     OW 3633   1.135   0.703   4.441
  665SOL    HW1 3634   1.192   0.781   4.416
  665SOL    HW2 3635   1.075   0.729   4.517
  666SOL     OW 3636   1.755   0.607   3.955
  666SOL    HW1 3637   1.743   0.594   3.856
  666SOL    HW2 3638   1.725   0.526   4.004
  667SOL     OW 3639   0.768   1.144   4.747
  667SOL    HW1 3640   0.690   1.161   4.807
  667SOL    HW2 3641   0.802   1.231   4.711
  668SOL     OW 3642   0.850   0.798   5.547
  668SOL    HW1 3643   0.846   0.874   5.612
  668SOL    HW2 3644   0.872   0.834   5.456
  669SOL     OW 3645   0.685   1.012   4.389
  669SOL    HW1 3646   0.754   0.996   4.459
  669SOL    HW2 3647   0.612   1.069   4.427
  670SOL     OW 3648   0.686   1.161   5.527
  670SOL    HW1 3649   0.746   1.240   5.541
  670SOL    HW2 3650   0.600   1.192   5.486
  671SOL     OW 3651   0.335   1.435   4.785
  671SOL    HW1 3652   0.257   1.404   4.732
  671SOL    HW2 3653   0.393   1.493   4.728
  672SOL     OW 3654   1.460   1.505   5.063
  672SOL    HW1 3655   1.484   1.599   5.089
  672SOL    HW2 3656   1.444   1.451   5.145
  673SOL     OW 3657   0.438   0.392   5.223
  673SOL    HW1 3658   0.520   0.336   5.232
  673SOL    HW2 3659   0.357   0.334   5.227
  674SOL     OW 3660   1.603   0.447   4.461
  674SOL    HW1 3661   1.529   0.493   4.411
  674SOL    HW2 3662   1.654   0.515   4.514
  675SOL     OW 3663   0.231   1.713   4.207
  675SOL    HW1 3664   0.265   1.790   4.261
  675SOL    HW2 3665   0.275   1.713   4.117
  676SOL     OW 3666   1.127   1.341   5.414
  676SOL    HW1 3667   1.174   1.341   5.502
  676SOL    HW2 3668   1.079   1.254   5.403
  677SOL     OW 3669   0.230   1.434   4.262
  677SOL    HW1 3670   0.204   1.530   4.262
  677SOL    HW2 3671   0.159   1.380   4.307
  678SOL     OW 3672   0.240   1.091   4.610
  678SOL    HW1 3673   0.254   1.007   4.662
  678SOL    HW2 3674   0.185   1.155   4.665
  679SOL     OW 3675   0.620   1.786   5.163
  679SOL    HW1 3676   0.528   1.769   5.198
  679SOL    HW2 3677   0.648   1.878   5.189
  680SOL     OW 3678   0.606   0.964   3.847
  680SOL    HW1 3679   0.613   1.048   3.793
  680SOL    HW2 3680   0.652   0.977   3.935
  681SOL     OW 3681   1.594   0.114   5.204
  681SOL    HW1 3682   1.576   0.181   5.132
  681SOL    HW2 3683   1.591   0.160   5.293
  682SOL     OW 3684   0.122   0.643   4.287
  682SOL    HW1 3685   0.077   0.555   4.304
  682SOL    HW2 3686   0.121   0.697   4.371
  683SOL     OW 3687   1.842   1.767   4.083
  683SOL    HW1 3688   1.896   1.738   4.163
  683SOL    HW2 3689   1.872   1.857   4.054
  684SOL     OW 3690   0.027   1.596   3.841
  684SOL    HW1 3691   0.008   1.500   3.862
  684SOL    HW2 3692  -0.006   1.654   3.916
  685SOL     OW 3693   1.689   0.922   4.336
  685SOL    HW1 3694   1.784   0.893   4.344
  685SOL    HW2 3695   1.681   0.987   4.261
  686SOL     OW 3696   1.641   1.108   4.156
  686SOL    HW1 3697   1.727   1.110   4.104
  686SOL    HW2 3698   1.655   1.155   4.244
  687SOL     OW 3699   0.113   0.737   5.321
  687SOL    HW1 3700   0.201   0.724   5.366
  687SOL    HW2 3701   0.100   0.834   5.299
  688SOL     OW 3702   0.613   1.365   4.450
  688SOL    HW1 3703   0.564   1.278   4.459
  688SOL    HW2 3704   0.590   1.408   4.363
  689SOL     OW 3705   1.293   1.228   5.147
  689SOL    HW1 3706   1.330   1.155   5.089
  689SOL    HW2 3707   1.345   1.233   5.232
  690SOL     OW 3708   0.809   0.004   4.226
  690SOL    HW1 3709   0.849   0.095   4.217
  690SOL    HW2 3710   0.709   0.012   4.232
  691SOL     OW 3711   0.197   0.976   4.988
  691SOL    HW1 3712   0.286   0.931   4.974
  691SOL    HW2 3713   0.124   0.911   4.969
  692SOL     OW 3714   1.525   0.999   3.914
  692SOL    HW1 3715   1.462   0.923   3.927
  692SOL    HW2 3716   1.573   1.017   4.000
  693SOL     OW 3717   1.187   1.792   5.340
  693SOL    HW1 3718   1.211   1.852   5.264
  693SOL    HW2 3719   1.194   1.697   5.310
  694SOL     OW 3720   0.317   0.251   5.525
  694SOL    HW1 3721   0.388   0.322   5.531
  694SOL    HW2 3722   0.229   0.290   5.553
  695SOL     OW 3723   1.466   1.417   4.677
  695SOL    HW1 3724   1.407   1.423   4.757
  695SOL    HW2 3725   1.451   1.329   4.631
  696SOL     OW 3726   1.667   1.714   4.296
  696SOL    HW1 3727   1.626   1.691   4.208
  696SOL    HW2 3728   1.649   1.640   4.361
  697SOL     OW 3729   0.598   0.729   3.994
  697SOL    HW1 3730   0.622   0.798   3.926
  697SOL    HW2 3731   0.520   0.762   4.048
  698SOL     OW 3732   1.281   0.345   4.668
  698SOL    HW1 3733   1.195   0.295   4.655
  698SOL    HW2 3734   1.343   0.291   4.724
  699SOL     OW 3735   1.576   1.662   4.031
  699SOL    HW1 3736   1.665   1.708   4.034
  699SOL    HW2 3737   1.555   1.638   3.936
  700SOL     OW 3738   0.807   0.605   5.189
  700SOL    HW1 3739   0.760   0.602   5.278
  700SOL    HW2 3740   0.756   0.550   5.123
  701SOL     OW 3741   1.394   0.469   5.398
  701SOL    HW1 3742   1.374   0.512   5.486
  701SOL    HW2 3743   1.472   0.407   5.407
  702SOL     OW 3744   0.973   0.890   5.296
  702SOL    HW1 3745   1.019   0.806   5.267
  702SOL    HW2 3746   0.917   0.924   5.221
  703SOL     OW 3747   0.991   0.410   4.966
  703SOL    HW1 3748   0.914   0.444   5.020
  703SOL    HW2 3749   0.957   0.359   4.887
  704SOL     OW 3750   1.041   0.701   4.153
  704SOL    HW1 3751   1.067   0.697   4.249
  704SOL    HW2 3752   0.956   0.650   4.139
  705SOL     OW 3753   0.076   0.811   4.513
  705SOL    HW1 3754   0.175   0.799   4.522
  705SOL    HW2 3755   0.052   0.906   4.534
  706SOL     OW 3756   0.130   1.821   5.295
  706SOL    HW1 3757   0.120   1.806   5.394
  706SOL    HW2 3758   0.044   1.857   5.259
  707SOL     OW 3759   0.865   0.348   3.919
  707SOL    HW1 3760   0.924   0.411   3.870
  707SOL    HW2 3761   0.884   0.254   3.890
  708SOL     OW 3762   1.719   0.585   5.555
  708SOL    HW1 3763   1.693   0.674   5.519
  708SOL    HW2 3764   1.717   0.517   5.482
  709SOL     OW 3765   1.362   1.144   4.269
  709SOL    HW1 3766   1.445   1.115   4.221
  709SOL    HW2 3767   1.313   1.211   4.213
  710SOL     OW 3768   0.550   0.196   4.609
  710SOL    HW1 3769   0.545   0.191   4.709
  710SOL    HW2 3770   0.552   0.292   4.580
  711SOL     OW 3771   1.008   1.456   4.201
  711SOL    HW1 3772   0.962   1.528   4.149
  711SOL    HW2 3773   1.004   1.476   4.299
  712SOL     OW 3774   0.351   1.801   4.577
  712SOL    HW1 3775   0.401   1.715   4.583
  712SOL    HW2 3776   0.416   1.878   4.574
  713SOL     OW 3777   1.795   1.066   4.597
  713SOL    HW1 3778   1.733   1.051   4.521
  713SOL    HW2 3779   1.743   1.077   4.682
  714SOL     OW 3780   1.227   1.550   5.230
  714SOL    HW1 3781   1.233   1.473   5.294
  714SOL    HW2 3782   1.175   1.524   5.150
  715SOL     OW 3783   0.321   0.943   3.966
  715SOL    HW1 3784   0.403   0.982   3.924
  715SOL    HW2 3785   0.294   0.861   3.917
  716SOL     OW 3786   1.458   0.735   4.452
  716SOL    HW1 3787   1.453   0.670   4.527
  716SOL    HW2 3788   1.538   0.794   4.465
  717SOL     OW 3789   0.461   1.266   5.451
  717SOL    HW1 3790   0.411   1.267   5.365
  717SOL    HW2 3791   0.398   1.248   5.527
  718SOL     OW 3792   1.111   1.776   3.961
  718SOL    HW1 3793   1.051   1.714   4.011
  718SOL    HW2 3794   1.142   1.732   3.876
  719SOL     OW 3795   0.202   0.285   5.222
  719SOL    HW1 3796   0.122   0.345   5.209
  719SOL    HW2 3797   0.192   0.236   5.308
  720SOL     OW 3798   1.632   1.377   3.805
  720SOL    HW1 3799   1.600   1.471   3.795
  720SOL    HW2 3800   1.556   1.314   3.793
  721SOL     OW 3801   0.464   1.743   4.047
  721SOL    HW1 3802   0.497   1.782   4.133
  721SOL    HW2 3803   0.540   1.736   3.982
  722SOL     OW 3804   1.400   0.107   4.150
  722SOL    HW1 3805   1.376   0.070   4.060
  722SOL    HW2 3806   1.499   0.123   4.154
  723SOL     OW 3807   0.249   1.785   4.965
  723SOL    HW1 3808   0.306   1.720   5.015
  723SOL    HW2 3809   0.233   1.752   4.872
  724SOL     OW 3810   0.940   1.698   4.628
  724SOL    HW1 3811   1.020   1.641   4.649
  724SOL    HW2 3812   0.891   1.658   4.551
  725SOL     OW 3813   0.382   0.700   4.204
  725SOL    HW1 3814   0.427   0.610   4.201
  725SOL    HW2 3815   0.288   0.689   4.237
  726SOL     OW 3816   1.547   0.222   5.453
  726SOL    HW1 3817   1.542   0.259   5.545
  726SOL    HW2 3818   1.475   0.153   5.441
  727SOL     OW 3819   0.614   0.122   3.841
  727SOL    HW1 3820   0.712   0.100   3.848
  727SOL    HW2 3821   0.583   0.105   3.748
  728SOL     OW 3822   0.781   0.264   5.473
  728SOL    HW1 3823   0.848   0.203   5.516
  728SOL    HW2 3824   0.708   0.283   5.538
  729SOL     OW 3825   0.888   1.514   4.919
  729SOL    HW1 3826   0.865   1.489   4.825
  729SOL    HW2 3827   0.949   1.445   4.958
  730SOL     OW 3828   1.351   0.590   5.157
  730SOL    HW1 3829   1.379   0.547   5.242
  730SOL    HW2 3830   1.376   0.686   5.158
  731SOL     OW 3831   0.803   1.402   4.648
  731SOL    HW1 3832   0.893   1.416   4.606
  731SOL    HW2 3833   0.732   1.404   4.577
  732SOL     OW 3834   0.922   0.503   4.623
  732SOL    HW1 3835   0.897   0.494   4.527
  732SOL    HW2 3836   0.970   0.421   4.654
  733SOL     OW 3837   0.539   0.064   4.236
  733SOL    HW1 3838   0.458   0.065   4.294
  733SOL    HW2 3839   0.542   0.147   4.181
  734SOL     OW 3840   1.434   1.188   3.765
  734SOL    HW1 3841   1.466   1.112   3.822
  734SOL    HW2 3842   1.342   1.215   3.795
  735SOL     OW 3843   0.297   0.035   3.895
  735SOL    HW1 3844   0.346   0.119   3.874
  735SOL    HW2 3845   0.359  -0.030   3.940
  736SOL     OW 3846   0.935   0.236   4.204
  736SOL    HW1 3847   0.887   0.277   4.126
  736SOL    HW2 3848   1.034   0.234   4.185
  737SOL     OW 3849   1.076   0.683   5.188
  737SOL    HW1 3850   0.996   0.622   5.191
  737SOL    HW2 3851   1.157   0.630   5.164
  738SOL     OW 3852   1.227   1.570   4.517
  738SOL    HW1 3853   1.248   1.644   4.452
  738SOL    HW2 3854   1.295   1.570   4.590
  739SOL     OW 3855   0.459   1.152   4.465
  739SOL    HW1 3856   0.388   1.125   4.530
  739SOL    HW2 3857   0.433   1.124   4.372
  740SOL     OW 3858   1.271   1.797   4.315
  740SOL    HW1 3859   1.315   1.861   4.251
  740SOL    HW2 3860   1.221   1.849   4.385
  741SOL     OW 3861   1.032   0.549   3.740
  741SOL    HW1 3862   0.991   0.631   3.701
  741SOL    HW2 3863   1.096   0.575   3.813
  742SOL     OW 3864   0.078   0.556   5.110
  742SOL    HW1 3865   0.170   0.555   5.069
  742SOL    HW2 3866   0.072   0.630   5.177
  743SOL     OW 3867   0.561   0.222   4.871
  743SOL    HW1 3868   0.599   0.138   4.908
  743SOL    HW2 3869   0.473   0.241   4.915
  744SOL     OW 3870   0.866   0.454   4.366
  744SOL    HW1 3871   0.834   0.526   4.304
  744SOL    HW2 3872   0.890   0.373   4.313
  745SOL     OW 3873   1.017   0.039   4.477
  745SOL    HW1 3874   0.945   0.044   4.408
  745SOL    HW2 3875   0.993  -0.030   4.546
  746SOL     OW 3876   1.429   1.173   4.591
  746SOL    HW1 3877   1.374   1.089   4.584
  746SOL    HW2 3878   1.455   1.202   4.499
  747SOL     OW 3879   1.466   0.590   4.716
  747SOL    HW1 3880   1.436   0.495   4.723
  747SOL    HW2 3881   1.539   0.606   4.782
  748SOL     OW 3882   0.488   1.385   3.898
  748SOL    HW1 3883   0.401   1.370   3.945
  748SOL    HW2 3884   0.471   1.411   3.803
  749SOL     OW 3885   1.664   1.280   4.381
  749SOL    HW1 3886   1.763   1.288   4.395
  749SOL    HW2 3887   1.619   1.364   4.412
  750SOL     OW 3888   1.390   0.575   3.802
  750SOL    HW1 3889   1.336   0.554   3.883
  750SOL    HW2 3890   1.481   0.534   3.811
  751SOL     OW 3891   0.527   0.256   4.052
  751SOL    HW1 3892   0.554   0.197   3.977
  751SOL    HW2 3893   0.527   0.351   4.021
  752SOL     OW 3894   1.754   1.223   5.312
  752SOL    HW1 3895   1.845   1.184   5.299
  752SOL    HW2 3896   1.762   1.319   5.336
  753SOL     OW 3897   1.064   1.347   5.064
  753SOL    HW1 3898   0.984   1.324   5.119
  753SOL    HW2 3899   1.147   1.321   5.113
  754SOL     OW 3900   1.592   1.629   5.349
  754SOL    HW1 3901   1.619   1.663   5.259
  754SOL    HW2 3902   1.671   1.591   5.395
  755SOL     OW 3903   1.111   1.195   4.824
  755SOL    HW1 3904   1.071   1.239   4.905
  755SOL    HW2 3905   1.070   1.232   4.741
  756SOL     OW 3906   1.638   1.099   4.803
  756SOL    HW1 3907   1.643   1.180   4.862
  756SOL    HW2 3908   1.552   1.101   4.752
  757SOL     OW 3909   0.915   0.089   5.126
  757SOL    HW1 3910   0.940   0.069   5.031
  757SOL    HW2 3911   0.987   0.145   5.168
  758SOL     OW 3912   0.980   1.116   5.443
  758SOL    HW1 3913   0.881   1.122   5.453
  758SOL    HW2 3914   1.003   1.036   5.387
  759SOL     OW 3915   0.705   1.050   4.092
  759SOL    HW1 3916   0.691   1.057   4.191
  759SOL    HW2 3917   0.789   0.999   4.074
  760SOL     OW 3918   0.410   0.813   4.975
  760SOL    HW1 3919   0.496   0.825   5.025
  760SOL    HW2 3920   0.368   0.726   5.002
  761SOL     OW 3921   1.274   0.386   4.986
  761SOL    HW1 3922   1.295   0.460   5.050
  761SOL    HW2 3923   1.185   0.403   4.943
  762SOL     OW 3924   0.064   1.564   5.055
  762SOL    HW1 3925   0.018   1.646   5.021
  762SOL    HW2 3926   0.162   1.583   5.064
  763SOL     OW 3927   0.367   1.100   4.225
  763SOL    HW1 3928   0.360   1.183   4.169
  763SOL    HW2 3929   0.371   1.020   4.165
  764SOL     OW 3930   0.566   0.537   4.589
  764SOL    HW1 3931   0.578   0.603   4.515
  764SOL    HW2 3932   0.612   0.571   4.672
  765SOL     OW 3933   1.252   1.348   4.112
  765SOL    HW1 3934   1.302   1.425   4.152
  765SOL    HW2 3935   1.157   1.350   4.144
  766SOL     OW 3936   1.272   1.445   4.866
  766SOL    HW1 3937   1.319   1.458   4.953
  766SOL    HW2 3938   1.206   1.371   4.875
  767SOL     OW 3939   1.582   0.639   4.196
  767SOL    HW1 3940   1.551   0.700   4.269
  767SOL    HW2 3941   1.632   0.691   4.127
  768SOL     OW 3942   0.354   1.510   5.053
  768SOL    HW1 3943   0.333   1.466   4.966
  768SOL    HW2 3944   0.451   1.536   5.056
  769SOL     OW 3945   0.402   0.751   5.322
  769SOL    HW1 3946   0.470   0.806   5.275
  769SOL    HW2 3947   0.442   0.663   5.349
  770SOL     OW 3948   1.587   0.779   5.394
  770SOL    HW1 3949   1.495   0.817   5.389
  770SOL    HW2 3950   1.647   0.826   5.329
  771SOL     OW 3951   1.013   0.105   5.494
  771SOL    HW1 3952   1.019   0.190   5.442
  771SOL    HW2 3953   1.045   0.029   5.437
  772SOL     OW 3954   0.504   0.050   5.464
  772SOL    HW1 3955   0.462  -0.007   5.394
  772SOL    HW2 3956   0.438   0.119   5.496
  773SOL     OW 3957   0.573   0.870   4.753
  773SOL    HW1 3958   0.617   0.959   4.744
  773SOL    HW2 3959   0.510   0.870   4.830
  774SOL     OW 3960   1.360   0.862   4.769
  774SOL    HW1 3961   1.285   0.862   4.703
  774SOL    HW2 3962   1.397   0.770   4.778
  775SOL     OW 3963   1.209   0.525   3.999
  775SOL    HW1 3964   1.222   0.441   4.053
  775SOL    HW2 3965   1.180   0.599   4.059
  776SOL     OW 3966   0.307   0.213   4.955
  776SOL    HW1 3967   0.284   0.250   5.045
  776SOL    HW2 3968   0.277   0.118   4.949
  777SOL     OW 3969   0.037   1.310   5.006
  777SOL    HW1 3970   0.090   1.261   5.074
  777SOL    HW2 3971   0.059   1.408   5.011
  778SOL     OW 3972   0.732   0.634   4.788
  778SOL    HW1 3973   0.791   0.608   4.712
  778SOL    HW2 3974   0.704   0.730   4.777
  779SOL     OW 3975   1.728   0.935   5.578
  779SOL    HW1 3976   1.682   0.928   5.489
  779SOL    HW2 3977   1.666   0.979   5.644
  780SOL     OW 3978   0.307   0.063   4.342
  780SOL    HW1 3979   0.296   0.157   4.375
  780SOL    HW2 3980   0.302   0.000   4.419
  781SOL     OW 3981   1.622   0.367   4.098
  781SOL    HW1 3982   1.624   0.291   4.162
  781SOL    HW2 3983   1.574   0.444   4.138
  782SOL     OW 3984   1.023   0.766   4.690
  782SOL    HW1 3985   1.038   0.787   4.786
  782SOL    HW2 3986   0.993   0.671   4.681
  783SOL     OW 3987   0.980   1.573   5.424
  783SOL    HW1 3988   0.960   1.617   5.336
  783SOL    HW2 3989   1.019   1.482   5.408
  784SOL     OW 3990   1.859   1.518   5.329
  784SOL    HW1 3991   1.873   1.545   5.234
  784SOL    HW2 3992   1.942   1.540   5.382
  785SOL     OW 3993   0.350   0.898   5.528
  785SOL    HW1 3994   0.426   0.942   5.576
  785SOL    HW2 3995   0.385   0.851   5.446
  786SOL     OW 3996   1.540   0.274   3.849
  786SOL    HW1 3997   1.479   0.199   3.872
  786SOL    HW2 3998   1.562   0.326   3.932
  787SOL     OW 3999   1.303   0.838   3.766
  787SOL    HW1 4000   1.337   0.745   3.781
  787SOL    HW2 4001   1.321   0.865   3.671
  788SOL     OW 4002   1.068   1.333   4.573
  788SOL    HW1 4003   1.075   1.249   4.518
  788SOL    HW2 4004   1.130   1.402   4.537
  789SOL     OW 4005   0.319   0.810   4.673
  789SOL    HW1 4006   0.412   0.846   4.678
  789SOL    HW2 4007   0.313   0.725   4.725
  790SOL     OW 4008   0.339   0.509   4.730
  790SOL    HW1 4009   0.287   0.426   4.713
  790SOL    HW2 4010   0.416   0.514   4.666
  791SOL     OW 4011   1.138   0.380   5.402
  791SOL    HW1 4012   1.093   0.443   5.466
  791SOL    HW2 4013   1.231   0.411   5.385
  792SOL     OW 4014   1.160   0.207   5.201
  792SOL    HW1 4015   1.160   0.271   5.278
  792SOL    HW2 4016   1.188   0.255   5.118
  793SOL     OW 4017   0.008   1.326   3.924
  793SOL    HW1 4018  -0.085   1.347   3.893
  793SOL    HW2 4019   0.018   1.227   3.937
  794SOL     OW 4020   0.088   1.801   4.651
  794SOL    HW1 4021   0.046   1.715   4.624
  794SOL    HW2 4022   0.182   1.804   4.617
  795SOL     OW 4023   0.504   1.568   4.634
  795SOL    HW1 4024   0.570   1.642   4.643
  795SOL    HW2 4025   0.548   1.489   4.592
  796SOL     OW 4026   1.002   0.796   4.962
  796SOL    HW1 4027   1.043   0.764   5.048
  796SOL    HW2 4028   0.906   0.769   4.959
  797SOL     OW 4029   0.040   0.544   4.838
  797SOL    HW1 4030   0.125   0.511   4.797
  797SOL    HW2 4031   0.053   0.559   4.936
  798SOL     OW 4032   0.189   0.520   5.446
  798SOL    HW1 4033   0.248   0.480   5.376
  798SOL    HW2 4034   0.131   0.591   5.405
  799SOL     OW 4035   1.369   0.950   5.384
  799SOL    HW1 4036   1.408   1.039   5.404
  799SOL    HW2 4037   1.379   0.930   5.287
  800SOL     OW 4038   0.815   0.572   4.049
  800SOL    HW1 4039   0.822   0.483   4.003
  800SOL    HW2 4040   0.721   0.606   4.041
  801SOL     OW 4041   1.657   0.604   4.930
  801SOL    HW1 4042   1.619   0.535   4.992
  801SOL    HW2 4043   1.739   0.568   4.886
  802SOL     OW 4044   0.252   1.564   5.468
  802SOL    HW1 4045   0.222   1.621   5.544
  802SOL    HW2 4046   0.245   1.467   5.494
  803SOL     OW 4047   0.671   0.464   4.993
  803SOL    HW1 4048   0.637   0.375   4.963
  803SOL    HW2 4049   0.697   0.518   4.913
  804SOL     OW 4050   0.930   1.678   5.189
  804SOL    HW1 4051   0.906   1.660   5.094
  804SOL    HW2 4052   0.960   1.772   5.199
  805SOL     OW 4053   0.473   0.500   3.915
  805SOL    HW1 4054   0.534   0.580   3.919
  805SOL    HW2 4055   0.378   0.531   3.922
  806SOL     OW 4056   0.159   1.137   5.190
  806SOL    HW1 4057   0.181   1.076   5.266
  806SOL    HW2 4058   0.169   1.088   5.104
  807SOL     OW 4059   1.347   1.059   4.958
  807SOL    HW1 4060   1.371   0.996   4.884
  807SOL    HW2 4061   1.257   1.099   4.940
  808SOL     OW 4062   1.302   0.855   4.033
  808SOL    HW1 4063   1.216   0.824   4.075
  808SOL    HW2 4064   1.298   0.841   3.934
  809SOL     OW 4065   1.759   1.747   4.878
  809SOL    HW1 4066   1.820   1.777   4.805
  809SOL    HW2 4067   1.721   1.658   4.856
  810SOL     OW 4068   1.252   1.731   4.852
  810SOL    HW1 4069   1.336   1.736   4.798
  810SOL    HW2 4070   1.229   1.635   4.870
  811SOL     OW 4071   0.083   1.258   4.746
  811SOL    HW1 4072   0.078   1.257   4.846
  811SOL    HW2 4073   0.000   1.217   4.708
  812SOL     OW 4074   0.688   1.662   5.440
  812SOL    HW1 4075   0.632   1.743   5.449
  812SOL    HW2 4076   0.740   1.666   5.354
  813SOL     OW 4077   1.726   0.135   4.247
  813SOL    HW1 4078   1.799   0.118   4.180
  813SOL    HW2 4079   1.695   0.048   4.285
  814SOL     OW 4080   1.388   1.573   4.201
  814SOL    HW1 4081   1.455   1.585   4.127
  814SOL    HW2 4082   1.348   1.662   4.224
  815SOL     OW 4083   0.130   1.794   5.575
  815SOL    HW1 4084   0.089   1.720   5.628
  815SOL    HW2 4085   0.194   1.845   5.633
  816SOL     OW 4086   1.280   0.927   4.396
  816SOL    HW1 4087   1.340   0.846   4.398
  816SOL    HW2 4088   1.320   0.996   4.336
  817SOL     OW 4089   0.830   1.273   5.146
  817SOL    HW1 4090   0.825   1.306   5.241
  817SOL    HW2 4091   0.744   1.292   5.100
  818SOL     OW 4092   0.672   1.616   3.878
  818SOL    HW1 4093   0.681   1.626   3.779
  818SOL    HW2 4094   0.632   1.527   3.899
  819SOL     OW 4095   1.650   1.720   5.118
  819SOL    HW1 4096   1.703   1.730   5.034
  819SOL    HW2 4097   1.623   1.810   5.152
  820SOL     OW 4098   1.841   0.175   4.687
  820SOL    HW1 4099   1.880   0.090   4.651
  820SOL    HW2 4100   1.743   0.177   4.668
  821SOL     OW 4101   0.263   0.326   4.444
  821SOL    HW1 4102   0.184   0.377   4.410
  821SOL    HW2 4103   0.254   0.311   4.542
  822SOL     OW 4104   1.194   1.612   3.755
  822SOL    HW1 4105   1.200   1.519   3.792
  822SOL    HW2 4106   1.135   1.612   3.675
  823SOL     OW 4107   0.822   1.002   5.096
  823SOL    HW1 4108   0.862   1.001   5.004
  823SOL    HW2 4109   0.832   1.094   5.136
  824SOL     OW 4110   1.504   1.607   3.768
  824SOL    HW1 4111   1.412   1.644   3.775
  824SOL    HW2 4112   1.542   1.627   3.678
  825SOL     OW 4113   0.372   1.288   5.214
  825SOL    HW1 4114   0.359   1.381   5.180
  825SOL    HW2 4115   0.288   1.236   5.201
  826SOL     OW 4116   1.614   1.292   5.013
  826SOL    HW1 4117   1.674   1.295   5.093
  826SOL    HW2 4118   1.539   1.356   5.026
  827SOL     OW 4119   1.039   1.098   4.420
  827SOL    HW1 4120   0.969   1.051   4.474
  827SOL    HW2 4121   1.098   1.030   4.377
  828SOL     OW 4122   1.014   0.236   4.695
  828SOL    HW1 4123   1.006   0.200   4.602
  828SOL    HW2 4124   1.012   0.160   4.760
  829SOL     OW 4125   0.590   1.487   4.215
  829SOL    HW1 4126   0.632   1.429   4.145
  829SOL    HW2 4127   0.546   1.566   4.171
  830SOL     OW 4128   1.709   0.385   5.105
  830SOL    HW1 4129   1.782   0.454   5.109
  830SOL    HW2 4130   1.737   0.310   5.046
  831SOL     OW 4131   0.255   1.348   4.014
  831SOL    HW1 4132   0.159   1.349   3.987
  831SOL    HW2 4133   0.267   1.401   4.098
  832SOL     OW 4134   0.105   1.013   5.450
  832SOL    HW1 4135   0.028   0.980   5.504
  832SOL    HW2 4136   0.190   0.983   5.492
  833SOL     OW 4137   0.672   0.203   5.213
  833SOL    HW1 4138   0.762   0.187   5.173
  833SOL    HW2 4139   0.680   0.208   5.312
  834SOL     OW 4140   0.075   0.345   3.757
  834SOL    HW1 4141  -0.017   0.317   3.728
  834SOL    HW2 4142   0.106   0.422   3.701
  835SOL     OW 4143   1.440   0.856   5.122
  835SOL    HW1 4144   1.383   0.908   5.059
  835SOL    HW2 4145   1.536   0.868   5.098
  836SOL     OW 4146   0.072   0.166   4.042
  836SOL    HW1 4147   0.055   0.249   3.988
  836SOL    HW2 4148   0.162   0.129   4.020
  837SOL     OW 4149   1.183   1.335   3.843
  837SOL    HW1 4150   1.084   1.324   3.845
  837SOL    HW2 4151   1.217   1.350   3.936
  838SOL     OW 4152   0.613   0.842   5.155
  838SOL    HW1 4153   0.669   0.923   5.138
  838SOL    HW2 4154   0.672   0.762   5.158
  839SOL     OW 4155   1.493   1.767   4.683
  839SOL    HW1 4156   1.526   1.831   4.614
  839SOL    HW2 4157   1.559   1.761   4.758
  840SOL     OW 4158   0.716   0.565   5.432
  840SOL    HW1 4159   0.735   0.630   5.506
  840SOL    HW2 4160   0.776   0.485   5.441
  841SOL     OW 4161   1.450   1.220   5.357
  841SOL    HW1 4162   1.441   1.210   5.456
  841SOL    HW2 4163   1.546   1.213   5.331
  842SOL     OW 4164   0.390   1.741   5.284
  842SOL    HW1 4165   0.299   1.782   5.282
  842SOL    HW2 4166   0.383   1.647   5.316
  843SOL     OW 4167   1.674   0.883   4.978
  843SOL    HW1 4168   1.647   0.794   4.941
  843SOL    HW2 4169   1.675   0.951   4.905
  844SOL     OW 4170   1.225   0.325   4.173
  844SOL    HW1 4171   1.290   0.251   4.162
  844SOL    HW2 4172   1.245   0.375   4.257
  845SOL     OW 4173   0.594   0.745   4.376
  845SOL    HW1 4174   0.644   0.830   4.357
  845SOL    HW2 4175   0.506   0.747   4.328
  846SOL     OW 4176   1.777   0.342   5.366
  846SOL    HW1 4177   1.760   0.373   5.272
  846SOL    HW2 4178   1.693   0.305   5.404
  847SOL     OW 4179   1.730   0.934   5.241
  847SOL    HW1 4180   1.768   1.025   5.256
  847SOL    HW2 4181   1.722   0.917   5.142
  848SOL     OW 4182   0.859   1.374   3.740
  848SOL    HW1 4183   0.813   1.389   3.828
  848SOL    HW2 4184   0.903   1.459   3.710
  849SOL     OW 4185   0.661   1.790   4.677
  849SOL    HW1 4186   0.615   1.878   4.664
  849SOL    HW2 4187   0.760   1.802   4.670
  850SOL     OW 4188   0.859   0.956   4.585
  850SOL    HW1 4189   0.913   0.887   4.633
  850SOL    HW2 4190   0.827   1.025   4.651
  851SOL     OW 4191   1.083   0.984   3.811
  851SOL    HW1 4192   1.060   1.037   3.729
  851SOL    HW2 4193   1.164   0.928   3.792
  852SOL     OW 4194   1.861   1.569   4.575
  852SOL    HW1 4195   1.790   1.557   4.505
  852SOL    HW2 4196   1.862   1.490   4.635
  853SOL     OW 4197   0.221   1.314   5.568
  853SOL    HW1 4198   0.156   1.241   5.547
  853SOL    HW2 4199   0.225   1.328   5.666
  854SOL     OW 4200   0.079   1.240   4.377
  854SOL    HW1 4201   0.078   1.193   4.465
  854SOL    HW2 4202   0.161   1.212   4.326
  855SOL     OW 4203   0.672   1.391   5.348
  855SOL    HW1 4204   0.594   1.341   5.386
  855SOL    HW2 4205   0.669   1.486   5.379
  856SOL     OW 4206   1.824   0.192   4.951
  856SOL    HW1 4207   1.820   0.102   4.995
  856SOL    HW2 4208   1.827   0.181   4.852
  857SOL     OW 4209   0.428   0.424   4.244
  857SOL    HW1 4210   0.458   0.352   4.182
  857SOL    HW2 4211   0.389   0.384   4.327
  858SOL     OW 4212   1.705   1.487   4.828
  858SOL    HW1 4213   1.612   1.462   4.801
  858SOL    HW2 4214   1.731   1.437   4.910
  859SOL     OW 4215   0.317   0.547   5.004
  859SOL    HW1 4216   0.355   0.488   5.076
  859SOL    HW2 4217   0.357   0.521   4.916
  860SOL     OW 4218   0.812   1.586   4.411
  860SOL    HW1 4219   0.844   1.596   4.317
  860SOL    HW2 4220   0.733   1.524   4.413
  861SOL     OW 4221   1.424   0.214   4.836
  861SOL    HW1 4222   1.476   0.149   4.891
  861SOL    HW2 4223   1.375   0.277   4.897
  862SOL     OW 4224   1.001   0.034   4.878
  862SOL    HW1 4225   0.938  -0.038   4.847
  862SOL    HW2 4226   1.094  -0.002   4.878
  863SOL     OW 4227   0.770   1.330   4.025
  863SOL    HW1 4228   0.724   1.243   4.042
  863SOL    HW2 4229   0.861   1.327   4.066
  864SOL     OW 4230   0.618   1.567   5.008
  864SOL    HW1 4231   0.613   1.649   5.065
  864SOL    HW2 4232   0.707   1.564   4.963
  865SOL     OW 4233   1.352   0.052   3.892
  865SOL    HW1 4234   1.387   0.011   3.808
  865SOL    HW2 4235   1.262   0.014   3.912
  866SOL     OW 4236   1.300   0.453   4.415
  866SOL    HW1 4237   1.241   0.533   4.419
  866SOL    HW2 4238   1.315   0.418   4.508
  867SOL     OW 4239   1.593   0.221   4.606
  867SOL    HW1 4240   1.509   0.220   4.660
  867SOL    HW2 4241   1.595   0.304   4.550
  868SOL     OW 4242   0.039   1.077   4.024
  868SOL    HW1 4243   0.138   1.066   4.015
  868SOL    HW2 4244  -0.001   0.991   4.056
  869SOL     OW 4245   0.875   1.646   4.061
  869SOL    HW1 4246   0.798   1.611   4.007
  869SOL    HW2 4247   0.843   1.717   4.123
  870SOL     OW 4248   0.230   0.628   5.699
  870SOL    HW1 4249   0.137   0.626   5.736
  870SOL    HW2 4250   0.231   0.589   5.607
  871SOL     OW 4251   0.225   0.275   6.582
  871SOL    HW1 4252   0.260   0.258   6.674
  871SOL    HW2 4253   0.137   0.230   6.570
  872SOL     OW 4254   0.019   0.368   6.233
  872SOL    HW1 4255  -0.063   0.411   6.272
  872SOL    HW2 4256  -0.009   0.295   6.170
  873SOL     OW 4257   0.569   1.275   6.751
  873SOL    HW1 4258   0.476   1.268   6.714
  873SOL    HW2 4259   0.580   1.364   6.795
  874SOL     OW 4260   1.555   1.511   6.289
  874SOL    HW1 4261   1.498   1.495   6.370
  874SOL    HW2 4262   1.496   1.521   6.209
  875SOL     OW 4263   1.135   0.703   6.303
  875SOL    HW1 4264   1.192   0.781   6.278
  875SOL    HW2 4265   1.075   0.729   6.379
  876SOL     OW 4266   1.755   0.607   5.817
  876SOL    HW1 4267   1.743   0.594   5.718
  876SOL    HW2 4268   1.725   0.526   5.866
  877SOL     OW 4269   0.768   1.144   6.609
  877SOL    HW1 4270   0.690   1.161   6.669
  877SOL    HW2 4271   0.802   1.231   6.573
  878SOL     OW 4272   0.850   0.798   7.409
  878SOL    HW1 4273   0.846   0.874   7.474
  878SOL    HW2 4274   0.872   0.834   7.318
  879SOL     OW 4275   0.685   1.012   6.251
  879SOL    HW1 4276   0.754   0.996   6.321
  879SOL    HW2 4277   0.612   1.069   6.289
  880SOL     OW 4278   0.686   1.161   7.389
  880SOL    HW1 4279   0.746   1.240   7.403
  880SOL    HW2 4280   0.600   1.192   7.348
  881SOL     OW 4281   0.335   1.435   6.647
  881SOL    HW1 4282   0.257   1.404   6.594
  881SOL    HW2 4283   0.393   1.493   6.590
  882SOL     OW 4284   1.460   1.505   6.925
  882SOL    HW1 4285   1.484   1.599   6.951
  882SOL    HW2 4286   1.444   1.451   7.007
  883SOL     OW 4287   0.438   0.392   7.085
  883SOL    HW1 4288   0.520   0.336   7.094
  883SOL    HW2 4289   0.357   0.334   7.089
  884SOL     OW 4290   1.603   0.447   6.323
  884SOL    HW1 4291   1.529   0.493   6.273
  884SOL    HW2 4292   1.654   0.515   6.376
  885SOL     OW 4293   0.231   1.713   6.069
  885SOL    HW1 4294   0.265   1.790   6.123
  885SOL    HW2 4295   0.275   1.713   5.979
  886SOL     OW 4296   1.127   1.341   7.276
  886SOL    HW1 4297   1.174   1.341   7.364
  886SOL    HW2 4298   1.079   1.254   7.265
  887SOL     OW 4299   0.230   1.434   6.124
  887SOL    HW1 4300   0.204   1.530   6.124
  887SOL    HW2 4301   0.159   1.380   6.169
  888SOL     OW 4302   0.240   1.091   6.472
  888SOL    HW1 4303   0.254   1.007   6.524
  888SOL    HW2 4304   0.185   1.155   6.527
  889SOL     OW 4305   0.620   1.786   7.025
  889SOL    HW1 4306   0.528   1.769   7.060
  889SOL    HW2 4307   0.648   1.878   7.051
  890SOL     OW 4308   0.606   0.964   5.709
  890SOL    HW1 4309   0.613   1.048   5.655
  890SOL    HW2 4310   0.652   0.977   5.797
  891SOL     OW 4311   1.594   0.114   7.066
  891SOL    HW1 4312   1.576   0.181   6.994
  891SOL    HW2 4313   1.591   0.160   7.155
  892SOL     OW 4314   0.122   0.643   6.149
  892SOL    HW1 4315   0.077   0.555   6.166
  892SOL    HW2 4316   0.121   0.697   6.233
  893SOL     OW 4317   1.842   1.767   5.945
  893SOL    HW1 4318   1.896   1.738   6.025
  893SOL    HW2 4319   1.872   1.857   5.916
  894SOL     OW 4320   0.027   1.596   5.703
  894SOL    HW1 4321   0.008   1.500   5.724
  894SOL    HW2 4322  -0.006   1.654   5.778
  895SOL     OW 4323   1.689   0.922   6.198
  895SOL    HW1 4324   1.784   0.893   6.206
  895SOL    HW2 4325   1.681   0.987   6.123
  896SOL     OW 4326   1.641   1.108   6.018
  896SOL    HW1 4327   1.727   1.110   5.966
  896SOL    HW2 4328   1.655   1.155   6.106
  897SOL     OW 4329   0.113   0.737   7.183
  897SOL    HW1 4330   0.201   0.724   7.228
  897SOL    HW2 4331   0.100   0.834   7.161
  898SOL     OW 4332   0.613   1.365   6.312
  898SOL    HW1 4333   0.564   1.278   6.321
  898SOL    HW2 4334   0.590   1.408   6.225
  899SOL     OW 4335   1.293   1.228   7.009
  899SOL    HW1 4336   1.330   1.155   6.951
  899SOL    HW2 4337   1.345   1.233   7.094
  900SOL     OW 4338   0.809   0.004   6.088
  900SOL    HW1 4339   0.849   0.095   6.079
  900SOL    HW2 4340   0.709   0.012   6.094
  901SOL     OW 4341   0.197   0.976   6.850
  901SOL    HW1 4342   0.286   0.931   6.836
  901SOL    HW2 4343   0.124   0.911   6.831
  902SOL     OW 4344   1.525   0.999   5.776
  902SOL    HW1 4345   1.462   0.923   5.789
  902SOL    HW2 4346   1.573   1.017   5.862
  903SOL     OW 4347   1.187   1.792   7.202
  903SOL    HW1 4348   1.211   1.852   7.126
  903SOL    HW2 4349   1.194   1.697   7.172
  904SOL     OW 4350   0.317   0.251   7.387
  904SOL    HW1 4351   0.388   0.322   7.393
  904SOL    HW2 4352   0.229   0.290   7.415
  905SOL     OW 4353   1.466   1.417   6.539
  905SOL    HW1 4354   1.407   1.423   6.619
  905SOL    HW2 4355   1.451   1.329   6.493
  906SOL     OW 4356   1.667   1.714   6.158
  906SOL    HW1 4357   1.626   1.691   6.070
  906SOL    HW2 4358   1.649   1.640   6.223
  907SOL     OW 4359   0.598   0.729   5.856
  907SOL    HW1 4360   0.622   0.798   5.788
  907SOL    HW2 4361   0.520   0.762   5.910
  908SOL     OW 4362   1.281   0.345   6.530
  908SOL    HW1 4363   1.195   0.295   6.517
  908SOL    HW2 4364   1.343   0.291   6.586
  909SOL     OW 4365   1.576   1.662   5.893
  909SOL    HW1 4366   1.665   1.708   5.896
  909SOL    HW2 4367   1.555   1.638   5.798
  910SOL     OW 4368   0.807   0.605   7.051
  910SOL    HW1 4369   0.760   0.602   7.140
  910SOL    HW2 4370   0.756   0.550   6.985
  911SOL     OW 4371   1.394   0.469   7.260
  911SOL    HW1 4372   1.374   0.512   7.348
  911SOL    HW2 4373   1.472   0.407   7.269
  912SOL     OW 4374   0.973   0.890   7.158
  912SOL    HW1 4375   1.019   0.806   7.129
  912SOL    HW2 4376   0.917   0.924   7.083
  913SOL     OW 4377   0.991   0.410   6.828
  913SOL    HW1 4378   0.914   0.444   6.882
  913SOL    HW2 4379   0.957   0.359   6.749
  914SOL     OW 4380   1.041   0.701   6.015
  914SOL    HW1 4381   1.067   0.697   6.111
  914SOL    HW2 4382   0.956   0.650   6.001
  915SOL     OW 4383   0.076   0.811   6.375
  915SOL    HW1 4384   0.175   0.799   6.384
  915SOL    HW2 4385   0.052   0.906   6.396
  916SOL     OW 4386   0.130   1.821   7.157
  916SOL    HW1 4387   0.120   1.806   7.256
  916SOL    HW2 4388   0.044   1.857   7.121
  917SOL     OW 4389   0.865   0.348   5.781
  917SOL    HW1 4390   0.924   0.411   5.732
  917SOL    HW2 4391   0.884   0.254   5.752
  918SOL     OW 4392   1.719   0.585   7.417
  918SOL    HW1 4393   1.693   0.674   7.381
  918SOL    HW2 4394   1.717   0.517   7.344
  919SOL     OW 4395   1.362   1.144   6.131
  919SOL    HW1 4396   1.445   1.115   6.083
  919SOL    HW2 4397   1.313   1.211   6.075
  920SOL     OW 4398   0.550   0.196   6.471
  920SOL    HW1 4399   0.545   0.191   6.571
  920SOL    HW2 4400   0.552   0.292   6.442
  921SOL     OW 4401   1.008   1.456   6.063
  921SOL    HW1 4402   0.962   1.528   6.011
  921SOL    HW2 4403   1.004   1.476   6.161
  922SOL     OW 4404   0.351   1.801   6.439
  922SOL    HW1 4405   0.401   1.715   6.445
  922SOL    HW2 4406   0.416   1.878   6.436
  923SOL     OW 4407   1.795   1.066   6.459
  923SOL    HW1 4408   1.733   1.051   6.383
  923SOL    HW2 4409   1.743   1.077   6.544
  924SOL     OW 4410   1.227   1.550   7.092
  924SOL    HW1 4411   1.233   1.473   7.156
  924SOL    HW2 4412   1.175   1.524   7.012
  925SOL     OW 4413   0.321   0.943   5.828
  925SOL    HW1 4414   0.403   0.982   5.786
  925SOL    HW2 4415   0.294   0.861   5.779
  926SOL     OW 4416   1.458   0.735   6.314
  926SOL    HW1 4417   1.453   0.670   6.389
  926SOL    HW2 4418   1.538   0.794   6.327
  927SOL     OW 4419   0.461   1.266   7.313
  927SOL    HW1 4420   0.411   1.267   7.227
  927SOL    HW2 4421   0.398   1.248   7.389
  928SOL     OW 4422   1.111   1.776   5.823
  928SOL    HW1 4423   1.051   1.714   5.873
  928SOL    HW2 4424   1.142   1.732   5.738
  929SOL     OW 4425   0.202   0.285   7.084
  929SOL    HW1 4426   0.122   0.345   7.071
  929SOL    HW2 4427   0.192   0.236   7.170
  930SOL     OW 4428   1.632   1.377   5.667
  930SOL    HW1 4429   1.600   1.471   5.657
  930SOL    HW2 4430   1.556   1.314   5.655
  931SOL     OW 4431   0.464   1.743   5.909
  931SOL    HW1 4432   0.497   1.782   5.995
  931SOL    HW2 4433   0.540   1.736   5.844
  932SOL     OW 4434   1.400   0.107   6.012
  932SOL    HW1 4435   1.376   0.070   5.922
  932SOL    HW2 4436   1.499   0.123   6.016
  933SOL     OW 4437   0.249   1.785   6.827
  933SOL    HW1 4438   0.306   1.720   6.877
  933SOL    HW2 4439   0.233   1.752   6.734
  934SOL     OW 4440   0.940   1.698   6.490
  934SOL    HW1 4441   1.020   1.641   6.511
  934SOL    HW2 4442   0.891   1.658   6.413
  935SOL     OW 4443   0.382   0.700   6.066
  935SOL    HW1 4444   0.427   0.610   6.063
  935SOL    HW2 4445   0.288   0.689   6.099
  936SOL     OW 4446   1.547   0.222   7.315
  936SOL    HW1 4447   1.542   0.259   7.407
  936SOL    HW2 4448   1.475   0.153   7.303
  937SOL     OW 4449   0.614   0.122   5.703
  937SOL    HW1 4450   0.712   0.100   5.710
  937SOL    HW2 4451   0.583   0.105   5.610
  938SOL     OW 4452   0.781   0.264   7.335
  938SOL    HW1 4453   0.848   0.203   7.378
  938SOL    HW2 4454   0.708   0.283   7.400
  939SOL     OW 4455   0.888   1.514   6.781
  939SOL    HW1 4456   0.865   1.489   6.687
  939SOL    HW2 4457   0.949   1.445   6.820
  940SOL     OW 4458   1.351   0.590   7.019
  940SOL    HW1 4459   1.379   0.547   7.104
  940SOL    HW2 4460   1.376   0.686   7.020
  941SOL     OW 4461   0.803   1.402   6.510
  941SOL    HW1 4462   0.893   1.416   6.468
  941SOL    HW2 4463   0.732   1.404   6.439
  942SOL     OW 4464   0.922   0.503   6.485
  942SOL    HW1 4465   0.897   0.494   6.389
  942SOL    HW2 4466   0.970   0.421   6.516
  943SOL     OW 4467   0.539   0.064   6.098
  943SOL    HW1 4468   0.458   0.065   6.156
  943SOL    HW2 4469   0.542   0.147   6.043
  944SOL     OW 4470   1.434   1.188   5.627
  944SOL    HW1 4471   1.466   1.112   5.684
  944SOL    HW2 4472   1.342   1.215   5.657
  945SOL     OW 4473   0.297   0.035   5.757
  945SOL    HW1 4474   0.346   0.119   5.736
  945SOL    HW2 4475   0.359  -0.030   5.802
  946SOL     OW 4476   0.935   0.236   6.066
  946SOL    HW1 4477   0.887   0.277   5.988
  946SOL    HW2 4478   1.034   0.234   6.047
  947SOL     OW 4479   1.076   0.683   7.050
  947SOL    HW1 4480   0.996   0.622   7.053
  947SOL    HW2 4481   1.157   0.630   7.026
  948SOL     OW 4482   1.227   1.570   6.379
  948SOL    HW1 4483   1.248   1.644   6.314
  948SOL    HW2 4484   1.295   1.570   6.452
  949SOL     OW 4485   0.459   1.152   6.327
  949SOL    HW1 4486   0.388   1.125   6.392
  949SOL    HW2 4487   0.433   1.124   6.234
  950SOL     OW 4488   1.271   1.797   6.177
  950SOL    HW1 4489   1.315   1.861   6.113
  950SOL    HW2 4490   1.221   1.849   6.247
  951SOL     OW 4491   1.032   0.549   5.602
  951SOL    HW1 4492   0.991   0.631   5.563
  951SOL    HW2 4493   1.096   0.575   5.675
  952SOL     OW 4494   0.078   0.556   6.972
  952SOL    HW1 4495   0.170   0.555   6.931
  952SOL    HW2 4496   0.072   0.630   7.039
  953SOL     OW 4497   0.561   0.222   6.733
  953SOL    HW1 4498   0.599   0.138   6.770
  953SOL    HW2 4499   0.473   0.241   6.777
  954SOL     OW 4500   0.866   0.454   6.228
  954SOL    HW1 4501   0.834   0.526   6.166
  954SOL    HW2 4502   0.890   0.373   6.175
  955SOL     OW 4503   1.017   0.039   6.339
  955SOL    HW1 4504   0.945   0.044   6.270
  955SOL    HW2 4505   0.993  -0.030   6.408
  956SOL     OW 4506   1.429   1.173   6.453
  956SOL    HW1 4507   1.374   1.089   6.446
  956SOL    HW2 4508   1.455   1.202   6.361
  957SOL     OW 4509   1.466   0.590   6.578
  957SOL    HW1 4510   1.436   0.495   6.585
  957SOL    HW2 4511   1.539   0.606   6.644
  958SOL     OW 4512   1.857   0.833   5.963
  958SOL    HW1 4513   1.899   0.769   6.027
  958SOL    HW2 4514   1.819   0.782   5.885
  959SOL     OW 4515   0.488   1.385   5.760
  959SOL    HW1 4516   0.401   1.370   5.807
  959SOL    HW2 4517   0.471   1.411   5.665
  960SOL     OW 4518   1.664   1.280   6.243
  960SOL    HW1 4519   1.763   1.288   6.257
  960SOL    HW2 4520   1.619   1.364   6.274
  961SOL     OW 4521   1.390   0.575   5.664
  961SOL    HW1 4522   1.336   0.554   5.745
  961SOL    HW2 4523   1.481   0.534   5.673
  962SOL     OW 4524   0.527   0.256   5.914
  962SOL    HW1 4525   0.554   0.197   5.839
  962SOL    HW2 4526   0.527   0.351   5.883
  963SOL     OW 4527   1.754   1.223   7.174
  963SOL    HW1 4528   1.845   1.184   7.161
  963SOL    HW2 4529   1.762   1.319   7.198
  964SOL     OW 4530   1.064   1.347   6.926
  964SOL    HW1 4531   0.984   1.324   6.981
  964SOL    HW2 4532   1.147   1.321   6.975
  965SOL     OW 4533   1.592   1.629   7.211
  965SOL    HW1 4534   1.619   1.663   7.121
  965SOL    HW2 4535   1.671   1.591   7.257
  966SOL     OW 4536   1.111   1.195   6.686
  966SOL    HW1 4537   1.071   1.239   6.767
  966SOL    HW2 4538   1.070   1.232   6.603
  967SOL     OW 4539   1.638   1.099   6.665
  967SOL    HW1 4540   1.643   1.180   6.724
  967SOL    HW2 4541   1.552   1.101   6.614
  968SOL     OW 4542   0.915   0.089   6.988
  968SOL    HW1 4543   0.940   0.069   6.893
  968SOL    HW2 4544   0.987   0.145   7.030
  969SOL     OW 4545   0.980   1.116   7.305
  969SOL    HW1 4546   0.881   1.122   7.315
  969SOL    HW2 4547   1.003   1.036   7.249
  970SOL     OW 4548   0.705   1.050   5.954
  970SOL    HW1 4549   0.691   1.057   6.053
  970SOL    HW2 4550   0.789   0.999   5.936
  971SOL     OW 4551   0.410   0.813   6.837
  971SOL    HW1 4552   0.496   0.825   6.887
  971SOL    HW2 4553   0.368   0.726   6.864
  972SOL     OW 4554   1.274   0.386   6.848
  972SOL    HW1 4555   1.295   0.460   6.912
  972SOL    HW2 4556   1.185   0.403   6.805
  973SOL     OW 4557   0.064   1.564   6.917
  973SOL    HW1 4558   0.018   1.646   6.883
  973SOL    HW2 4559   0.162   1.583   6.926
  974SOL     OW 4560   0.367   1.100   6.087
  974SOL    HW1 4561   0.360   1.183   6.031
  974SOL    HW2 4562   0.371   1.020   6.027
  975SOL     OW 4563   0.566   0.537   6.451
  975SOL    HW1 4564   0.578   0.603   6.377
  975SOL    HW2 4565   0.612   0.571   6.534
  976SOL     OW 4566   1.252   1.348   5.974
  976SOL    HW1 4567   1.302   1.425   6.014
  976SOL    HW2 4568   1.157   1.350   6.006
  977SOL     OW 4569   1.272   1.445   6.728
  977SOL    HW1 4570   1.319   1.458   6.815
  977SOL    HW2 4571   1.206   1.371   6.737
  978SOL     OW 4572   1.582   0.639   6.058
  978SOL    HW1 4573   1.551   0.700   6.131
  978SOL    HW2 4574   1.632   0.691   5.989
  979SOL     OW 4575   0.354   1.510   6.915
  979SOL    HW1 4576   0.333   1.466   6.828
  979SOL    HW2 4577   0.451   1.536   6.918
  980SOL     OW 4578   0.402   0.751   7.184
  980SOL    HW1 4579   0.470   0.806   7.137
  980SOL    HW2 4580   0.442   0.663   7.211
  981SOL     OW 4581   1.587   0.779   7.256
  981SOL    HW1 4582   1.495   0.817   7.251
  981SOL    HW2 4583   1.647   0.826   7.191
  982SOL     OW 4584   1.013   0.105   7.356
  982SOL    HW1 4585   1.019   0.190   7.304
  982SOL    HW2 4586   1.045   0.029   7.299
  983SOL     OW 4587   0.504   0.050   7.326
  983SOL    HW1 4588   0.462  -0.007   7.256
  983SOL    HW2 4589   0.438   0.119   7.358
  984SOL     OW 4590   0.573   0.870   6.615
  984SOL    HW1 4591   0.617   0.959   6.606
  984SOL    HW2 4592   0.510   0.870   6.692
  985SOL     OW 4593   1.360   0.862   6.631
  985SOL    HW1 4594   1.285   0.862   6.565
  985SOL    HW2 4595   1.397   0.770   6.640
  986SOL     OW 4596   1.209   0.525   5.861
  986SOL    HW1 4597   1.222   0.441   5.915
  986SOL    HW2 4598   1.180   0.599   5.921
  987SOL     OW 4599   0.307   0.213   6.817
  987SOL    HW1 4600   0.284   0.250   6.907
  987SOL    HW2 4601   0.277   0.118   6.811
  988SOL     OW 4602   0.037   1.310   6.868
  988SOL    HW1 4603   0.090   1.261   6.936
  988SOL    HW2 4604   0.059   1.408   6.873
  989SOL     OW 4605   0.732   0.634   6.650
  989SOL    HW1 4606   0.791   0.608   6.574
  989SOL    HW2 4607   0.704   0.730   6.639
  990SOL     OW 4608   1.728   0.935   7.440
  990SOL    HW1 4609   1.682   0.928   7.351
  990SOL    HW2 4610   1.666   0.979   7.506
  991SOL     OW 4611   0.307   0.063   6.204
  991SOL    HW1 4612   0.296   0.157   6.237
  991SOL    HW2 4613   0.302   0.000   6.281
  992SOL     OW 4614   1.622   0.367   5.960
  992SOL    HW1 4615   1.624   0.291   6.024
  992SOL    HW2 4616   1.574   0.444   6.000
  993SOL     OW 4617   1.023   0.766   6.552
  993SOL    HW1 4618   1.038   0.787   6.648
  993SOL    HW2 4619   0.993   0.671   6.543
  994SOL     OW 4620   0.980   1.573   7.286
  994SOL    HW1 4621   0.960   1.617   7.198
  994SOL    HW2 4622   1.019   1.482   7.270
  995SOL     OW 4623   1.859   1.518   7.191
  995SOL    HW1 4624   1.873   1.545   7.096
  995SOL    HW2 4625   1.942   1.540   7.244
  996SOL     OW 4626   0.350   0.898   7.390
  996SOL    HW1 4627   0.426   0.942   7.438
  996SOL    HW2 4628   0.385   0.851   7.308
  997SOL     OW 4629   1.540   0.274   5.711
  997SOL    HW1 4630   1.479   0.199   5.734
  997SOL    HW2 4631   1.562   0.326   5.794
  998SOL     OW 4632   1.303   0.838   5.628
  998SOL    HW1 4633   1.337   0.745   5.643
  998SOL    HW2 4634   1.321   0.865   5.533
  999SOL     OW 4635   1.068   1.333   6.435
  999SOL    HW1 4636   1.075   1.249   6.380
  999SOL    HW2 4637   1.130   1.402   6.399
 1000SOL     OW 4638   0.319   0.810   6.535
 1000SOL    HW1 4639   0.412   0.846   6.540
 1000SOL    HW2 4640   0.313   0.725   6.587
 1001SOL     OW 4641   0.339   0.509   6.592
 1001SOL    HW1 4642   0.287   0.426   6.575
 1001SOL    HW2 4643   0.416   0.514   6.528
 1002SOL     OW 4644   1.138   0.380   7.264
 1002SOL    HW1 4645   1.093   0.443   7.328
 1002SOL    HW2 4646   1.231   0.411   7.247
 1003SOL     OW 4647   1.160   0.207   7.063
 1003SOL    HW1 4648   1.160   0.271   7.140
 1003SOL    HW2 4649   1.188   0.255   6.980
 1004SOL     OW 4650   0.008   1.326   5.786
 1004SOL    HW1 4651  -0.085   1.347   5.755
 1004SOL    HW2 4652   0.018   1.227   5.799
 1005SOL     OW 4653   0.088   1.801   6.513
 1005SOL    HW1 4654   0.046   1.715   6.486
 1005SOL    HW2 4655   0.182   1.804   6.479
 1006SOL     OW 4656   0.504   1.568   6.496
 1006SOL    HW1 4657   0.570   1.642   6.505
 1006SOL    HW2 4658   0.548   1.489   6.454
 1007SOL     OW 4659   1.002   0.796   6.824
 1007SOL    HW1 4660   1.043   0.764   6.910
 1007SOL    HW2 4661   0.906   0.769   6.821
 1008SOL     OW 4662   0.040   0.544   6.700
 1008SOL    HW1 4663   0.125   0.511   6.659
 1008SOL    HW2 4664   0.053   0.559   6.798
 1009SOL     OW 4665   0.189   0.520   7.308
 1009SOL    HW1 4666   0.248   0.480   7.238
 1009SOL    HW2 4667   0.131   0.591   7.267
 1010SOL     OW 4668   1.369   0.950   7.246
 1010SOL    HW1 4669   1.408   1.039   7.266
 1010SOL    HW2 4670   1.379   0.930   7.149
 1011SOL     OW 4671   0.815   0.572   5.911
 1011SOL    HW1 4672   0.822   0.483   5.865
 1011SOL    HW2 4673   0.721   0.606   5.903
 1012SOL     OW 4674   1.657   0.604   6.792
 1012SOL    HW1 4675   1.619   0.535   6.854
 1012SOL    HW2 4676   1.739   0.568   6.748
 1013SOL     OW 4677   0.252   1.564   7.330
 1013SOL    HW1 4678   0.222   1.621   7.406
 1013SOL    HW2 4679   0.245   1.467   7.356
 1014SOL     OW 4680   0.671   0.464   6.855
 1014SOL    HW1 4681   0.637   0.375   6.825
 1014SOL    HW2 4682   0.697   0.518   6.775
 1015SOL     OW 4683   0.930   1.678   7.051
 1015SOL    HW1 4684   0.906   1.660   6.956
 1015SOL    HW2 4685   0.960   1.772   7.061
 1016SOL     OW 4686   0.473   0.500   5.777
 1016SOL    HW1 4687   0.534   0.580   5.781
 1016SOL    HW2 4688   0.378   0.531   5.784
 1017SOL     OW 4689   0.159   1.137   7.052
 1017SOL    HW1 4690   0.181   1.076   7.128
 1017SOL    HW2 4691   0.169   1.088   6.966
 1018SOL     OW 4692   1.347   1.059   6.820
 1018SOL    HW1 4693   1.371   0.996   6.746
 1018SOL    HW2 4694   1.257   1.099   6.802
 1019SOL     OW 4695   1.302   0.855   5.895
 1019SOL    HW1 4696   1.216   0.824   5.937
 1019SOL    HW2 4697   1.298   0.841   5.796
 1020SOL     OW 4698   1.759   1.747   6.740
 1020SOL    HW1 4699   1.820   1.777   6.667
 1020SOL    HW2 4700   1.721   1.658   6.718
 1021SOL     OW 4701   1.252   1.731   6.714
 1021SOL    HW1 4702   1.336   1.736   6.660
 1021SOL    HW2 4703   1.229   1.635   6.732
 1022SOL     OW 4704   0.083   1.258   6.608
 1022SOL    HW1 4705   0.078   1.257   6.708
 1022SOL    HW2 4706   0.000   1.217   6.570
 1023SOL     OW 4707   0.688   1.662   7.302
 1023SOL    HW1 4708   0.632   1.743   7.311
 1023SOL    HW2 4709   0.740   1.666   7.216
 1024SOL     OW 4710   1.726   0.135   6.109
 1024SOL    HW1 4711   1.799   0.118   6.042
 1024SOL    HW2 4712   1.695   0.048   6.147
 1025SOL     OW 4713   1.388   1.573   6.063
 1025SOL    HW1 4714   1.455   1.585   5.989
 1025SOL    HW2 4715   1.348   1.662   6.086
 1026SOL     OW 4716   0.130   1.794   7.437
 1026SOL    HW1 4717   0.089   1.720   7.490
 1026SOL    HW2 4718   0.194   1.845   7.495
 1027SOL     OW 4719   1.280   0.927   6.258
 1027SOL    HW1 4720   1.340   0.846   6.260
 1027SOL    HW2 4721   1.320   0.996   6.198
 1028SOL     OW 4722   0.830   1.273   7.008
 1028SOL    HW1 4723   0.825   1.306   7.103
 1028SOL    HW2 4724   0.744   1.292   6.962
 1029SOL     OW 4725   0.672   1.616   5.740
 1029SOL    HW1 4726   0.681   1.626   5.641
 1029SOL    HW2 4727   0.632   1.527   5.761
 1030SOL     OW 4728   1.650   1.720   6.980
 1030SOL    HW1 4729   1.703   1.730   6.896
 1030SOL    HW2 4730   1.623   1.810   7.014
 1031SOL     OW 4731   1.841   0.175   6.549
 1031SOL    HW1 4732   1.880   0.090   6.513
 1031SOL    HW2 4733   1.743   0.177   6.530
 1032SOL     OW 4734   0.263   0.326   6.306
 1032SOL    HW1 4735   0.184   0.377   6.272
 1032SOL    HW2 4736   0.254   0.311   6.404
 1033SOL     OW 4737   1.194   1.612   5.617
 1033SOL    HW1 4738   1.200   1.519   5.654
 1033SOL    HW2 4739   1.135   1.612   5.537
 1034SOL     OW 4740   0.822   1.002   6.958
 1034SOL    HW1 4741   0.862   1.001   6.866
 1034SOL    HW2 4742   0.832   1.094   6.998
 1035SOL     OW 4743   0.916   0.910   5.877
 1035SOL    HW1 4744   0.979   0.948   5.809
 1035SOL    HW2 4745   0.956   0.827   5.916
 1036SOL     OW 4746   1.504   1.607   5.630
 1036SOL    HW1 4747   1.412   1.644   5.637
 1036SOL    HW2 4748   1.542   1.627   5.540
 1037SOL     OW 4749   0.372   1.288   7.076
 1037SOL    HW1 4750   0.359   1.381   7.042
 1037SOL    HW2 4751   0.288   1.236   7.063
 1038SOL     OW 4752   1.614   1.292   6.875
 1038SOL    HW1 4753   1.674   1.295   6.955
 1038SOL    HW2 4754   1.539   1.356   6.888
 1039SOL     OW 4755   1.039   1.098   6.282
 1039SOL    HW1 4756   0.969   1.051   6.336
 1039SOL    HW2 4757   1.098   1.030   6.239
 1040SOL     OW 4758   1.014   0.236   6.557
 1040SOL    HW1 4759   1.006   0.200   6.464
 1040SOL    HW2 4760   1.012   0.160   6.622
 1041SOL     OW 4761   0.590   1.487   6.077
 1041SOL    HW1 4762   0.632   1.429   6.007
 1041SOL    HW2 4763   0.546   1.566   6.033
 1042SOL     OW 4764   1.709   0.385   6.967
 1042SOL    HW1 4765   1.782   0.454   6.971
 1042SOL    HW2 4766   1.737   0.310   6.908
 1043SOL     OW 4767   0.255   1.348   5.876
 1043SOL    HW1 4768   0.159   1.349   5.849
 1043SOL    HW2 4769   0.267   1.401   5.960
 1044SOL     OW 4770   0.105   1.013   7.312
 1044SOL    HW1 4771   0.028   0.980   7.366
 1044SOL    HW2 4772   0.190   0.983   7.354
 1045SOL     OW 4773   0.672   0.203   7.075
 1045SOL    HW1 4774   0.762   0.187   7.035
 1045SOL    HW2 4775   0.680   0.208   7.174
 1046SOL     OW 4776   0.075   0.345   5.619
 1046SOL    HW1 4777  -0.017   0.317   5.590
 1046SOL    HW2 4778   0.106   0.422   5.563
 1047SOL     OW 4779   1.440   0.856   6.984
 1047SOL    HW1 4780   1.383   0.908   6.921
 1047SOL    HW2 4781   1.536   0.868   6.960
 1048SOL     OW 4782   0.072   0.166   5.904
 1048SOL    HW1 4783   0.055   0.249   5.850
 1048SOL    HW2 4784   0.162   0.129   5.882
 1049SOL     OW 4785   1.183   1.335   5.705
 1049SOL    HW1 4786   1.084   1.324   5.707
 1049SOL    HW2 4787   1.217   1.350   5.798
 1050SOL     OW 4788   0.613   0.842   7.017
 1050SOL    HW1 4789   0.669   0.923   7.000
 1050SOL    HW2 4790   0.672   0.762   7.020
 1051SOL     OW 4791   1.493   1.767   6.545
 1051SOL    HW1 4792   1.526   1.831   6.476
 1051SOL    HW2 4793   1.559   1.761   6.620
 1052SOL     OW 4794   0.716   0.565   7.294
 1052SOL    HW1 4795   0.735   0.630   7.368
 1052SOL    HW2 4796   0.776   0.485   7.303
 1053SOL     OW 4797   1.450   1.220   7.219
 1053SOL    HW1 4798   1.441   1.210   7.318
 1053SOL    HW2 4799   1.546   1.213   7.193
 1054SOL     OW 4800   0.390   1.741   7.146
 1054SOL    HW1 4801   0.299   1.782   7.144
 1054SOL    HW2 4802   0.383   1.647   7.178
 1055SOL     OW 4803   1.674   0.883   6.840
 1055SOL    HW1 4804   1.647   0.794   6.803
 1055SOL    HW2 4805   1.675   0.951   6.767
 1056SOL     OW 4806   1.225   0.325   6.035
 1056SOL    HW1 4807   1.290   0.251   6.024
 1056SOL    HW2 4808   1.245   0.375   6.119
 1057SOL     OW 4809   0.594   0.745   6.238
 1057SOL    HW1 4810   0.644   0.830   6.219
 1057SOL    HW2 4811   0.506   0.747   6.190
 1058SOL     OW 4812   1.777   0.342   7.228
 1058SOL    HW1 4813   1.760   0.373   7.134
 1058SOL    HW2 4814   1.693   0.305   7.266
 1059SOL     OW 4815   1.730   0.934   7.103
 1059SOL    HW1 4816   1.768   1.025   7.118
 1059SOL    HW2 4817   1.722   0.917   7.004
 1060SOL     OW 4818   0.859   1.374   5.602
 1060SOL    HW1 4819   0.813   1.389   5.690
 1060SOL    HW2 4820   0.903   1.459   5.572
 1061SOL     OW 4821   0.661   1.790   6.539
 1061SOL    HW1 4822   0.615   1.878   6.526
 1061SOL    HW2 4823   0.760   1.802   6.532
 1062SOL     OW 4824   0.859   0.956   6.447
 1062SOL    HW1 4825   0.913   0.887   6.495
 1062SOL    HW2 4826   0.827   1.025   6.513
 1063SOL     OW 4827   1.083   0.984   5.673
 1063SOL    HW1 4828   1.060   1.037   5.591
 1063SOL    HW2 4829   1.164   0.928   5.654
 1064SOL     OW 4830   1.861   1.569   6.437
 1064SOL    HW1 4831   1.790   1.557   6.367
 1064SOL    HW2 4832   1.862   1.490   6.497
 1065SOL     OW 4833   0.221   1.314   7.430
 1065SOL    HW1 4834   0.156   1.241   7.409
 1065SOL    HW2 4835   0.225   1.328   7.528
 1066SOL     OW 4836   0.079   1.240   6.239
 1066SOL    HW1 4837   0.078   1.193   6.327
 1066SOL    HW2 4838   0.161   1.212   6.188
 1067SOL     OW 4839   0.672   1.391   7.210
 1067SOL    HW1 4840   0.594   1.341   7.248
 1067SOL    HW2 4841   0.669   1.486   7.241
 1068SOL     OW 4842   1.824   0.192   6.813
 1068SOL    HW1 4843   1.820   0.102   6.857
 1068SOL    HW2 4844   1.827   0.181   6.714
 1069SOL     OW 4845   0.428   0.424   6.106
 1069SOL    HW1 4846   0.458   0.352   6.044
 1069SOL    HW2 4847   0.389   0.384   6.189
 1070SOL     OW 4848   1.705   1.487   6.690
 1070SOL    HW1 4849   1.612   1.462   6.663
 1070SOL    HW2 4850   1.731   1.437   6.772
 1071SOL     OW 4851   0.317   0.547   6.866
 1071SOL    HW1 4852   0.355   0.488   6.938
 1071SOL    HW2 4853   0.357   0.521   6.778
 1072SOL     OW 4854   0.812   1.586   6.273
 1072SOL    HW1 4855   0.844   1.596   6.179
 1072SOL    HW2 4856   0.733   1.524   6.275
 1073SOL     OW 4857   1.424   0.214   6.698
 1073SOL    HW1 4858   1.476   0.149   6.753
 1073SOL    HW2 4859   1.375   0.277   6.759
 1074SOL     OW 4860   1.001   0.034   6.740
 1074SOL    HW1 4861   0.938  -0.038   6.709
 1074SOL    HW2 4862   1.094  -0.002   6.740
 1075SOL     OW 4863   0.770   1.330   5.887
 1075SOL    HW1 4864   0.724   1.243   5.904
 1075SOL    HW2 4865   0.861   1.327   5.928
 1076SOL     OW 4866   0.618   1.567   6.870
 1076SOL    HW1 4867   0.613   1.649   6.927
 1076SOL    HW2 4868   0.707   1.564   6.825
 1077SOL     OW 4869   1.352   0.052   5.754
 1077SOL    HW1 4870   1.387   0.011   5.670
 1077SOL    HW2 4871   1.262   0.014   5.774
 1078SOL     OW 4872   1.300   0.453   6.277
 1078SOL    HW1 4873   1.241   0.533   6.281
 1078SOL    HW2 4874   1.315   0.418   6.370
 1079SOL     OW 4875   1.593   0.221   6.468
 1079SOL    HW1 4876   1.509   0.220   6.522
 1079SOL    HW2 4877   1.595   0.304   6.412
 1080SOL     OW 4878   0.039   1.077   5.886
 1080SOL    HW1 4879   0.138   1.066   5.877
 1080SOL    HW2 4880  -0.001   0.991   5.918
 1081SOL     OW 4881   0.875   1.646   5.923
 1081SOL    HW1 4882   0.798   1.611   5.869
 1081SOL    HW2 4883   0.843   1.717   5.985
 1082SOL     OW 4884   0.230   0.628   7.561
 1082SOL    HW1 4885   0.137   0.626   7.598
 1082SOL    HW2 4886   0.231   0.589   7.469
 1083SOL     OW 4887   0.225   0.275   8.444
 1083SOL    HW1 4888   0.260   0.258   8.536
 1083SOL    HW2 4889   0.137   0.230   8.432
 1084SOL     OW 4890   0.019   0.368   8.095
 1084SOL    HW1 4891  -0.063   0.411   8.134
 1084SOL    HW2 4892  -0.009   0.295   8.032
 1085SOL     OW 4893   0.569   1.275   8.613
 1085SOL    HW1 4894   0.476   1.268   8.576
 1085SOL    HW2 4895   0.580   1.364   8.657
 1086SOL     OW 4896   1.555   1.511   8.151
 1086SOL    HW1 4897   1.498   1.495   8.232
 1086SOL    HW2 4898   1.496   1.521   8.071
 1087SOL     OW 4899   1.135   0.703   8.165
 1087SOL    HW1 4900   1.192   0.781   8.140
 1087SOL    HW2 4901   1.075   0.729   8.241
 1088SOL     OW 4902   1.755   0.607   7.679
 1088SOL    HW1 4903   1.743   0.594   7.580
 1088SOL    HW2 4904   1.725   0.526   7.728
 1089SOL     OW 4905   0.768   1.144   8.471
 1089SOL    HW1 4906   0.690   1.161   8.531
 1089SOL    HW2 4907   0.802   1.231   8.435
 1090SOL     OW 4908   0.850   0.798   9.271
 1090SOL    HW1 4909   0.846   0.874   9.336
 1090SOL    HW2 4910   0.872   0.834   9.180
 1091SOL     OW 4911   0.685   1.012   8.113
 1091SOL    HW1 4912   0.754   0.996   8.183
 1091SOL    HW2 4913   0.612   1.069   8.151
 1092SOL     OW 4914   0.686   1.161   9.251
 1092SOL    HW1 4915   0.746   1.240   9.265
 1092SOL    HW2 4916   0.600   1.192   9.210
 1093SOL     OW 4917   0.335   1.435   8.509
 1093SOL    HW1 4918   0.257   1.404   8.456
 1093SOL    HW2 4919   0.393   1.493   8.452
 1094SOL     OW 4920   1.460   1.505   8.787
 1094SOL    HW1 4921   1.484   1.599   8.813
 1094SOL    HW2 4922   1.444   1.451   8.869
 1095SOL     OW 4923   0.438   0.392   8.947
 1095SOL    HW1 4924   0.520   0.336   8.956
 1095SOL    HW2 4925   0.357   0.334   8.951
 1096SOL     OW 4926   1.603   0.447   8.185
 1096SOL    HW1 4927   1.529   0.493   8.135
 1096SOL    HW2 4928   1.654   0.515   8.238
 1097SOL     OW 4929   0.231   1.713   7.931
 1097SOL    HW1 4930   0.265   1.790   7.985
 1097SOL    HW2 4931   0.275   1.713   7.841
 1098SOL     OW 4932   1.127   1.341   9.138
 1098SOL    HW1 4933   1.174   1.341   9.226
 1098SOL    HW2 4934   1.079   1.254   9.127
 1099SOL     OW 4935   0.230   1.434   7.986
 1099SOL    HW1 4936   0.204   1.530   7.986
 1099SOL    HW2 4937   0.159   1.380   8.031
 1100SOL     OW 4938   0.240   1.091   8.334
 1100SOL    HW1 4939   0.254   1.007   8.386
 1100SOL    HW2 4940   0.185   1.155   8.389
 1101SOL     OW 4941   0.620   1.786   8.887
 1101SOL    HW1 4942   0.528   1.769   8.922
 1101SOL    HW2 4943   0.648   1.878   8.913
 1102SOL     OW 4944   0.606   0.964   7.571
 1102SOL    HW1 4945   0.613   1.048   7.517
 1102SOL    HW2 4946   0.652   0.977   7.659
 1103SOL     OW 4947   1.594   0.114   8.928
 1103SOL    HW1 4948   1.576   0.181   8.856
 1103SOL    HW2 4949   1.591   0.160   9.017
 1104SOL     OW 4950   0.122   0.643   8.011
 1104SOL    HW1 4951   0.077   0.555   8.028
 1104SOL    HW2 4952   0.121   0.697   8.095
 1105SOL     OW 4953   1.842   1.767   7.807
 1105SOL    HW1 4954   1.896   1.738   7.887
 1105SOL    HW2 4955   1.872   1.857   7.778
 1106SOL     OW 4956   0.027   1.596   7.565
 1106SOL    HW1 4957   0.008   1.500   7.586
 1106SOL    HW2 4958  -0.006   1.654   7.640
 1107SOL     OW 4959   1.689   0.922   8.060
 1107SOL    HW1 4960   1.784   0.893   8.068
 1107SOL    HW2 4961   1.681   0.987   7.985
 1108SOL     OW 4962   1.641   1.108   7.880
 1108SOL    HW1 4963   1.727   1.110   7.828
 1108SOL    HW2 4964   1.655   1.155   7.968
 1109SOL     OW 4965   0.113   0.737   9.045
 1109SOL    HW1 4966   0.201   0.724   9.090
 1109SOL    HW2 4967   0.100   0.834   9.023
 1110SOL     OW 4968   0.613   1.365   8.174
 1110SOL    HW1 4969   0.564   1.278   8.183
 1110SOL    HW2 4970   0.590   1.408   8.087
 1111SOL     OW 4971   1.293   1.228   8.871
 1111SOL    HW1 4972   1.330   1.155   8.813
 1111SOL    HW2 4973   1.345   1.233   8.956
 1112SOL     OW 4974   0.809   0.004   7.950
 1112SOL    HW1 4975   0.849   0.095   7.941
 1112SOL    HW2 4976   0.709   0.012   7.956
 1113SOL     OW 4977   0.197   0.976   8.712
 1113SOL    HW1 4978   0.286   0.931   8.698
 1113SOL    HW2 4979   0.124   0.911   8.693
 1114SOL     OW 4980   1.525   0.999   7.638
 1114SOL    HW1 4981   1.462   0.923   7.651
 1114SOL    HW2 4982   1.573   1.017   7.724
 1115SOL     OW 4983   1.187   1.792   9.064
 1115SOL    HW1 4984   1.211   1.852   8.988
 1115SOL    HW2 4985   1.194   1.697   9.034
 1116SOL     OW 4986   0.317   0.251   9.249
 1116SOL    HW1 4987   0.388   0.322   9.255
 1116SOL    HW2 4988   0.229   0.290   9.277
 1117SOL     OW 4989   1.466   1.417   8.401
 1117SOL    HW1 4990   1.407   1.423   8.481
 1117SOL    HW2 4991   1.451   1.329   8.355
 1118SOL     OW 4992   1.667   1.714   8.020
 1118SOL    HW1 4993   1.626   1.691   7.932
 1118SOL    HW2 4994   1.649   1.640   8.085
 1119SOL     OW 4995   0.598   0.729   7.718
 1119SOL    HW1 4996   0.622   0.798   7.650
 1119SOL    HW2 4997   0.520   0.762   7.772
 1120SOL     OW 4998   1.281   0.345   8.392
 1120SOL    HW1 4999   1.195   0.295   8.379
 1120SOL    HW2 5000   1.343   0.291   8.448
 1121SOL     OW 5001   1.576   1.662   7.755
 1121SOL    HW1 5002   1.665   1.708   7.758
 1121SOL    HW2 5003   1.555   1.638   7.660
 1122SOL     OW 5004   0.807   0.605   8.913
 1122SOL    HW1 5005   0.760   0.602   9.002
 1122SOL    HW2 5006   0.756   0.550   8.847
 1123SOL     OW 5007   1.394   0.469   9.122
 1123SOL    HW1 5008   1.374   0.512   9.210
 1123SOL    HW2 5009   1.472   0.407   9.131
 1124SOL     OW 5010   0.973   0.890   9.020
 1124SOL    HW1 5011   1.019   0.806   8.991
 1124SOL    HW2 5012   0.917   0.924   8.945
 1125SOL     OW 5013   0.991   0.410   8.690
 1125SOL    HW1 5014   0.914   0.444   8.744
 1125SOL    HW2 5015   0.957   0.359   8.611
 1126SOL     OW 5016   1.041   0.701   7.877
 1126SOL    HW1 5017   1.067   0.697   7.973
 1126SOL    HW2 5018   0.956   0.650   7.863
 1127SOL     OW 5019   0.076   0.811   8.237
 1127SOL    HW1 5020   0.175   0.799   8.246
 1127SOL    HW2 5021   0.052   0.906   8.258
 1128SOL     OW 5022   0.130   1.821   9.019
 1128SOL    HW1 5023   0.120   1.806   9.118
 1128SOL    HW2 5024   0.044   1.857   8.983
 1129SOL     OW 5025   0.865   0.348   7.643
 1129SOL    HW1 5026   0.924   0.411   7.594
 1129SOL    HW2 5027   0.884   0.254   7.614
 1130SOL     OW 5028   1.719   0.585   9.279
 1130SOL    HW1 5029   1.693   0.674   9.243
 1130SOL    HW2 5030   1.717   0.517   9.206
 1131SOL     OW 5031   1.362   1.144   7.993
 1131SOL    HW1 5032   1.445   1.115   7.945
 1131SOL    HW2 5033   1.313   1.211   7.937
 1132SOL     OW 5034   0.550   0.196   8.333
 1132SOL    HW1 5035   0.545   0.191   8.433
 1132SOL    HW2 5036   0.552   0.292   8.304
 1133SOL     OW 5037   1.008   1.456   7.925
 1133SOL    HW1 5038   0.962   1.528   7.873
 1133SOL    HW2 5039   1.004   1.476   8.023
 1134SOL     OW 5040   0.351   1.801   8.301
 1134SOL    HW1 5041   0.401   1.715   8.307
 1134SOL    HW2 5042   0.416   1.878   8.298
 1135SOL     OW 5043   1.795   1.066   8.321
 1135SOL    HW1 5044   1.733   1.051   8.245
 1135SOL    HW2 5045   1.743   1.077   8.406
 1136SOL     OW 5046   1.227   1.550   8.954
 1136SOL    HW1 5047   1.233   1.473   9.018
 1136SOL    HW2 5048   1.175   1.524   8.874
 1137SOL     OW 5049   0.321   0.943   7.690
 1137SOL    HW1 5050   0.403   0.982   7.648
 1137SOL    HW2 5051   0.294   0.861   7.641
 1138SOL     OW 5052   1.458   0.735   8.176
 1138SOL    HW1 5053   1.453   0.670   8.251
 1138SOL    HW2 5054   1.538   0.794   8.189
 1139SOL     OW 5055   0.461   1.266   9.175
 1139SOL    HW1 5056   0.411   1.267   9.089
 1139SOL    HW2 5057   0.398   1.248   9.251
 1140SOL     OW 5058   1.111   1.776   7.685
 1140SOL    HW1 5059   1.051   1.714   7.735
 1140SOL    HW2 5060   1.142   1.732   7.600
 1141SOL     OW 5061   0.202   0.285   8.946
 1141SOL    HW1 5062   0.122   0.345   8.933
 1141SOL    HW2 5063   0.192   0.236   9.032
 1142SOL     OW 5064   1.632   1.377   7.529
 1142SOL    HW1 5065   1.600   1.471   7.519
 1142SOL    HW2 5066   1.556   1.314   7.517
 1143SOL     OW 5067   0.464   1.743   7.771
 1143SOL    HW1 5068   0.497   1.782   7.857
 1143SOL    HW2 5069   0.540   1.736   7.706
 1144SOL     OW 5070   1.400   0.107   7.874
 1144SOL    HW1 5071   1.376   0.070   7.784
 1144SOL    HW2 5072   1.499   0.123   7.878
 1145SOL     OW 5073   0.249   1.785   8.689
 1145SOL    HW1 5074   0.306   1.720   8.739
 1145SOL    HW2 5075   0.233   1.752   8.596
 1146SOL     OW 5076   0.940   1.698   8.352
 1146SOL    HW1 5077   1.020   1.641   8.373
 1146SOL    HW2 5078   0.891   1.658   8.275
 1147SOL     OW 5079   0.382   0.700   7.928
 1147SOL    HW1 5080   0.427   0.610   7.925
 1147SOL    HW2 5081   0.288   0.689   7.961
 1148SOL     OW 5082   1.547   0.222   9.177
 1148SOL    HW1 5083   1.542   0.259   9.269
 1148SOL    HW2 5084   1.475   0.153   9.165
 1149SOL     OW 5085   0.614   0.122   7.565
 1149SOL    HW1 5086   0.712   0.100   7.572
 1149SOL    HW2 5087   0.583   0.105   7.472
 1150SOL     OW 5088   0.781   0.264   9.197
 1150SOL    HW1 5089   0.848   0.203   9.240
 1150SOL    HW2 5090   0.708   0.283   9.262
 1151SOL     OW 5091   0.888   1.514   8.643
 1151SOL    HW1 5092   0.865   1.489   8.549
 1151SOL    HW2 5093   0.949   1.445   8.682
 1152SOL     OW 5094   1.351   0.590   8.881
 1152SOL    HW1 5095   1.379   0.547   8.966
 1152SOL    HW2 5096   1.376   0.686   8.882
 1153SOL     OW 5097   0.803   1.402   8.372
 1153SOL    HW1 5098   0.893   1.416   8.330
 1153SOL    HW2 5099   0.732   1.404   8.301
 1154SOL     OW 5100   0.922   0.503   8.347
 1154SOL    HW1 5101   0.897   0.494   8.251
 1154SOL    HW2 5102   0.970   0.421   8.378
 1155SOL     OW 5103   0.539   0.064   7.960
 1155SOL    HW1 5104   0.458   0.065   8.018
 1155SOL    HW2 5105   0.542   0.147   7.905
 1156SOL     OW 5106   1.434   1.188   7.489
 1156SOL    HW1 5107   1.466   1.112   7.546
 1156SOL    HW2 5108   1.342   1.215   7.519
 1157SOL     OW 5109   0.297   0.035   7.619
 1157SOL    HW1 5110   0.346   0.119   7.598
 1157SOL    HW2 5111   0.359  -0.030   7.664
 1158SOL     OW 5112   0.935   0.236   7.928
 1158SOL    HW1 5113   0.887   0.277   7.850
 1158SOL    HW2 5114   1.034   0.234   7.909
 1159SOL     OW 5115   1.076   0.683   8.912
 1159SOL    HW1 5116   0.996   0.622   8.915
 1159SOL    HW2 5117   1.157   0.630   8.888
 1160SOL     OW 5118   1.227   1.570   8.241
 1160SOL    HW1 5119   1.248   1.644   8.176
 1160SOL    HW2 5120   1.295   1.570   8.314
 1161SOL     OW 5121   0.459   1.152   8.189
 1161SOL    HW1 5122   0.388   1.125   8.254
 1161SOL    HW2 5123   0.433   1.124   8.096
 1162SOL     OW 5124   1.271   1.797   8.039
 1162SOL    HW1 5125   1.315   1.861   7.975
 1162SOL    HW2 5126   1.221   1.849   8.109
 1163SOL     OW 5127   1.032   0.549   7.464
 1163SOL    HW1 5128   0.991   0.631   7.425
 1163SOL    HW2 5129   1.096   0.575   7.537
 1164SOL     OW 5130   0.078   0.556   8.834
 1164SOL    HW1 5131   0.170   0.555   8.793
 1164SOL    HW2 5132   0.072   0.630   8.901
 1165SOL     OW 5133   0.561   0.222   8.595
 1165SOL    HW1 5134   0.599   0.138   8.632
 1165SOL    HW2 5135   0.473   0.241   8.639
 1166SOL     OW 5136   0.866   0.454   8.090
 1166SOL    HW1 5137   0.834   0.526   8.028
 1166SOL    HW2 5138   0.890   0.373   8.037
 1167SOL     OW 5139   1.017   0.039   8.201
 1167SOL    HW1 5140   0.945   0.044   8.132
 1167SOL    HW2 5141   0.993  -0.030   8.270
 1168SOL     OW 5142   1.429   1.173   8.315
 1168SOL    HW1 5143   1.374   1.089   8.308
 1168SOL    HW2 5144   1.455   1.202   8.223
 1169SOL     OW 5145   1.466   0.590   8.440
 1169SOL    HW1 5146   1.436   0.495   8.447
 1169SOL    HW2 5147   1.539   0.606   8.506
 1170SOL     OW 5148   1.857   0.833   7.825
 1170SOL    HW1 5149   1.899   0.769   7.889
 1170SOL    HW2 5150   1.819   0.782   7.747
 1171SOL     OW 5151   0.488   1.385   7.622
 1171SOL    HW1 5152   0.401   1.370   7.669
 1171SOL    HW2 5153   0.471   1.411   7.527
 1172SOL     OW 5154   1.664   1.280   8.105
 1172SOL    HW1 5155   1.763   1.288   8.119
 1172SOL    HW2 5156   1.619   1.364   8.136
 1173SOL     OW 5157   1.390   0.575   7.526
 1173SOL    HW1 5158   1.336   0.554   7.607
 1173SOL    HW2 5159   1.481   0.534   7.535
 1174SOL     OW 5160   0.527   0.256   7.776
 1174SOL    HW1 5161   0.554   0.197   7.701
 1174SOL    HW2 5162   0.527   0.351   7.745
 1175SOL     OW 5163   1.754   1.223   9.036
 1175SOL    HW1 5164   1.845   1.184   9.023
 1175SOL    HW2 5165   1.762   1.319   9.060
 1176SOL     OW 5166   1.064   1.347   8.788
 1176SOL    HW1 5167   0.984   1.324   8.843
 1176SOL    HW2 5168   1.147   1.321   8.837
 1177SOL     OW 5169   1.592   1.629   9.073
 1177SOL    HW1 5170   1.619   1.663   8.983
 1177SOL    HW2 5171   1.671   1.591   9.119
 1178SOL     OW 5172   1.111   1.195   8.548
 1178SOL    HW1 5173   1.071   1.239   8.629
 1178SOL    HW2 5174   1.070   1.232   8.465
 1179SOL     OW 5175   1.638   1.099   8.527
 1179SOL    HW1 5176   1.643   1.180   8.586
 1179SOL    HW2 5177   1.552   1.101   8.476
 1180SOL     OW 5178   0.915   0.089   8.850
 1180SOL    HW1 5179   0.940   0.069   8.755
 1180SOL    HW2 5180   0.987   0.145   8.892
 1181SOL     OW 5181   0.980   1.116   9.167
 1181SOL    HW1 5182   0.881   1.122   9.177
 1181SOL    HW2 5183   1.003   1.036   9.111
 1182SOL     OW 5184   0.705   1.050   7.816
 1182SOL    HW1 5185   0.691   1.057   7.915
 1182SOL    HW2 5186   0.789   0.999   7.798
 1183SOL     OW 5187   0.410   0.813   8.699
 1183SOL    HW1 5188   0.496   0.825   8.749
 1183SOL    HW2 5189   0.368   0.726   8.726
 1184SOL     OW 5190   1.274   0.386   8.710
 1184SOL    HW1 5191   1.295   0.460   8.774
 1184SOL    HW2 5192   1.185   0.403   8.667
 1185SOL     OW 5193   0.064   1.564   8.779
 1185SOL    HW1 5194   0.018   1.646   8.745
 1185SOL    HW2 5195   0.162   1.583   8.788
 1186SOL     OW 5196   0.367   1.100   7.949
 1186SOL    HW1 5197   0.360   1.183   7.893
 1186SOL    HW2 5198   0.371   1.020   7.889
 1187SOL     OW 5199   0.566   0.537   8.313
 1187SOL    HW1 5200   0.578   0.603   8.239
 1187SOL    HW2 5201   0.612   0.571   8.396
 1188SOL     OW 5202   1.252   1.348   7.836
 1188SOL    HW1 5203   1.302   1.425   7.876
 1188SOL    HW2 5204   1.157   1.350   7.868
 1189SOL     OW 5205   1.272   1.445   8.590
 1189SOL    HW1 5206   1.319   1.458   8.677
 1189SOL    HW2 5207   1.206   1.371   8.599
 1190SOL     OW 5208   1.582   0.639   7.920
 1190SOL    HW1 5209   1.551   0.700   7.993
 1190SOL    HW2 5210   1.632   0.691   7.851
 1191SOL     OW 5211   0.354   1.510   8.777
 1191SOL    HW1 5212   0.333   1.466   8.690
 1191SOL    HW2 5213   0.451   1.536   8.780
 1192SOL     OW 5214   0.402   0.751   9.046
 1192SOL    HW1 5215   0.470   0.806   8.999
 1192SOL    HW2 5216   0.442   0.663   9.073
 1193SOL     OW 5217   1.587   0.779   9.118
 1193SOL    HW1 5218   1.495   0.817   9.113
 1193SOL    HW2 5219   1.647   0.826   9.053
 1194SOL     OW 5220   1.013   0.105   9.218
 1194SOL    HW1 5221   1.019   0.190   9.166
 1194SOL    HW2 5222   1.045   0.029   9.161
 1195SOL     OW 5223   0.504   0.050   9.188
 1195SOL    HW1 5224   0.462  -0.007   9.118
 1195SOL    HW2 5225   0.438   0.119   9.220
 1196SOL     OW 5226   0.573   0.870   8.477
 1196SOL    HW1 5227   0.617   0.959   8.468
 1196SOL    HW2 5228   0.510   0.870   8.554
 1197SOL     OW 5229   1.360   0.862   8.493
 1197SOL    HW1 5230   1.285   0.862   8.427
 1197SOL    HW2 5231   1.397   0.770   8.502
 1198SOL     OW 5232   1.209   0.525   7.723
 1198SOL    HW1 5233   1.222   0.441   7.777
 1198SOL    HW2 5234   1.180   0.599   7.783
 1199SOL     OW 5235   0.307   0.213   8.679
 1199SOL    HW1 5236   0.284   0.250   8.769
 1199SOL    HW2 5237   0.277   0.118   8.673
 1200SOL     OW 5238   0.037   1.310   8.730
 1200SOL    HW1 5239   0.090   1.261   8.798
 1200SOL    HW2 5240   0.059   1.408   8.735
 1201SOL     OW 5241   0.732   0.634   8.512
 1201SOL    HW1 5242   0.791   0.608   8.436
 1201SOL    HW2 5243   0.704   0.730   8.501
 1202SOL     OW 5244   1.728   0.935   9.302
 1202SOL    HW1 5245   1.682   0.928   9.213
 1202SOL    HW2 5246   1.666   0.979   9.368
 1203SOL     OW 5247   0.307   0.063   8.066
 1203SOL    HW1 5248   0.296   0.157   8.099
 1203SOL    HW2 5249   0.302   0.000   8.143
 1204SOL     OW 5250   1.622   0.367   7.822
 1204SOL    HW1 5251   1.624   0.291   7.886
 1204SOL    HW2 5252   1.574   0.444   7.862
 1205SOL     OW 5253   1.023   0.766   8.414
 1205SOL    HW1 5254   1.038   0.787   8.510
 1205SOL    HW2 5255   0.993   0.671   8.405
 1206SOL     OW 5256   0.980   1.573   9.148
 1206SOL    HW1 5257   0.960   1.617   9.060
 1206SOL    HW2 5258   1.019   1.482   9.132
 1207SOL     OW 5259   1.859   1.518   9.053
 1207SOL    HW1 5260   1.873   1.545   8.958
 1207SOL    HW2 5261   1.942   1.540   9.106
 1208SOL     OW 5262   0.350   0.898   9.252
 1208SOL    HW1 5263   0.426   0.942   9.300
 1208SOL    HW2 5264   0.385   0.851   9.170
 1209SOL     OW 5265   1.540   0.274   7.573
 1209SOL    HW1 5266   1.479   0.199   7.596
 1209SOL    HW2 5267   1.562   0.326   7.656
 1210SOL     OW 5268   1.303   0.838   7.490
 1210SOL    HW1 5269   1.337   0.745   7.505
 1210SOL    HW2 5270   1.321   0.865   7.395
 1211SOL     OW 5271   1.068   1.333   8.297
 1211SOL    HW1 5272   1.075   1.249   8.242
 1211SOL    HW2 5273   1.130   1.402   8.261
 1212SOL     OW 5274   0.319   0.810   8.397
 1212SOL    HW1 5275   0.412   0.846   8.402
 1212SOL    HW2 5276   0.313   0.725   8.449
 1213SOL     OW 5277   0.339   0.509   8.454
 1213SOL    HW1 5278   0.287   0.426   8.437
 1213SOL    HW2 5279   0.416   0.514   8.390
 1214SOL     OW 5280   1.138   0.380   9.126
 1214SOL    HW1 5281   1.093   0.443   9.190
 1214SOL    HW2 5282   1.231   0.411   9.109
 1215SOL     OW 5283   1.160   0.207   8.925
 1215SOL    HW1 5284   1.160   0.271   9.002
 1215SOL    HW2 5285   1.188   0.255   8.842
 1216SOL     OW 5286   0.008   1.326   7.648
 1216SOL    HW1 5287  -0.085   1.347   7.617
 1216SOL    HW2 5288   0.018   1.227   7.661
 1217SOL     OW 5289   0.088   1.801   8.375
 1217SOL    HW1 5290   0.046   1.715   8.348
 1217SOL    HW2 5291   0.182   1.804   8.341
 1218SOL     OW 5292   0.504   1.568   8.358
 1218SOL    HW1 5293   0.570   1.642   8.367
 1218SOL    HW2 5294   0.548   1.489   8.316
 1219SOL     OW 5295   1.002   0.796   8.686
 1219SOL    HW1 5296   1.043   0.764   8.772
 1219SOL    HW2 5297   0.906   0.769   8.683
 1220SOL     OW 5298   0.040   0.544   8.562
 1220SOL    HW1 5299   0.125   0.511   8.521
 1220SOL    HW2 5300   0.053   0.559   8.660
 1221SOL     OW 5301   0.189   0.520   9.170
 1221SOL    HW1 5302   0.248   0.480   9.100
 1221SOL    HW2 5303   0.131   0.591   9.129
 1222SOL     OW 5304   1.369   0.950   9.108
 1222SOL    HW1 5305   1.408   1.039   9.128
 1222SOL    HW2 5306   1.379   0.930   9.011
 1223SOL     OW 5307   0.815   0.572   7.773
 1223SOL    HW1 5308   0.822   0.483   7.727
 1223SOL    HW2 5309   0.721   0.606   7.765
 1224SOL     OW 5310   1.657   0.604   8.654
 1224SOL    HW1 5311   1.619   0.535   8.716
 1224SOL    HW2 5312   1.739   0.568   8.610
 1225SOL     OW 5313   0.252   1.564   9.192
 1225SOL    HW1 5314   0.222   1.621   9.268
 1225SOL    HW2 5315   0.245   1.467   9.218
 1226SOL     OW 5316   0.671   0.464   8.717
 1226SOL    HW1 5317   0.637   0.375   8.687
 1226SOL    HW2 5318   0.697   0.518   8.637
 1227SOL     OW 5319   0.930   1.678   8.913
 1227SOL    HW1 5320   0.906   1.660   8.818
 1227SOL    HW2 5321   0.960   1.772   8.923
 1228SOL     OW 5322   0.473   0.500   7.639
 1228SOL    HW1 5323   0.534   0.580   7.643
 1228SOL    HW2 5324   0.378   0.531   7.646
 1229SOL     OW 5325   0.159   1.137   8.914
 1229SOL    HW1 5326   0.181   1.076   8.990
 1229SOL    HW2 5327   0.169   1.088   8.828
 1230SOL     OW 5328   1.347   1.059   8.682
 1230SOL    HW1 5329   1.371   0.996   8.608
 1230SOL    HW2 5330   1.257   1.099   8.664
 1231SOL     OW 5331   1.302   0.855   7.757
 1231SOL    HW1 5332   1.216   0.824   7.799
 1231SOL    HW2 5333   1.298   0.841   7.658
 1232SOL     OW 5334   1.759   1.747   8.602
 1232SOL    HW1 5335   1.820   1.777   8.529
 1232SOL    HW2 5336   1.721   1.658   8.580
 1233SOL     OW 5337   1.252   1.731   8.576
 1233SOL    HW1 5338   1.336   1.736   8.522
 1233SOL    HW2 5339   1.229   1.635   8.594
 1234SOL     OW 5340   0.083   1.258   8.470
 1234SOL    HW1 5341   0.078   1.257   8.570
 1234SOL    HW2 5342   0.000   1.217   8.432
 1235SOL     OW 5343   0.688   1.662   9.164
 1235SOL    HW1 5344   0.632   1.743   9.173
 1235SOL    HW2 5345   0.740   1.666   9.078
 1236SOL     OW 5346   1.726   0.135   7.971
 1236SOL    HW1 5347   1.799   0.118   7.904
 1236SOL    HW2 5348   1.695   0.048   8.009
 1237SOL     OW 5349   1.388   1.573   7.925
 1237SOL    HW1 5350   1.455   1.585   7.851
 1237SOL    HW2 5351   1.348   1.662   7.948
 1238SOL     OW 5352   0.130   1.794   9.299
 1238SOL    HW1 5353   0.089   1.720   9.352
 1238SOL    HW2 5354   0.194   1.845   9.357
 1239SOL     OW 5355   1.280   0.927   8.120
 1239SOL    HW1 5356   1.340   0.846   8.122
 1239SOL    HW2 5357   1.320   0.996   8.060
 1240SOL     OW 5358   0.830   1.273   8.870
 1240SOL    HW1 5359   0.825   1.306   8.965
 1240SOL    HW2 5360   0.744   1.292   8.824
 1241SOL     OW 5361   0.672   1.616   7.602
 1241SOL    HW1 5362   0.681   1.626   7.503
 1241SOL    HW2 5363   0.632   1.527   7.623
 1242SOL     OW 5364   1.650   1.720   8.842
 1242SOL    HW1 5365   1.703   1.730   8.758
 1242SOL    HW2 5366   1.623   1.810   8.876
 1243SOL     OW 5367   1.841   0.175   8.411
 1243SOL    HW1 5368   1.880   0.090   8.375
 1243SOL    HW2 5369   1.743   0.177   8.392
 1244SOL     OW 5370   0.263   0.326   8.168
 1244SOL    HW1 5371   0.184   0.377   8.134
 1244SOL    HW2 5372   0.254   0.311   8.266
 1245SOL     OW 5373   1.194   1.612   7.479
 1245SOL    HW1 5374   1.200   1.519   7.516
 1245SOL    HW2 5375   1.135   1.612   7.399
 1246SOL     OW 5376   0.822   1.002   8.820
 1246SOL    HW1 5377   0.862   1.001   8.728
 1246SOL    HW2 5378   0.832   1.094   8.860
 1247SOL     OW 5379   0.916   0.910   7.739
 1247SOL    HW1 5380   0.979   0.948   7.671
 1247SOL    HW2 5381   0.956   0.827   7.778
 1248SOL     OW 5382   1.504   1.607   7.492
 1248SOL    HW1 5383   1.412   1.644   7.499
 1248SOL    HW2 5384   1.542   1.627   7.402
 1249SOL     OW 5385   0.372   1.288   8.938
 1249SOL    HW1 5386   0.359   1.381   8.904
 1249SOL    HW2 5387   0.288   1.236   8.925
 1250SOL     OW 5388   1.614   1.292   8.737
 1250SOL    HW1 5389   1.674   1.295   8.817
 1250SOL    HW2 5390   1.539   1.356   8.750
 1251SOL     OW 5391   1.039   1.098   8.144
 1251SOL    HW1 5392   0.969   1.051   8.198
 1251SOL    HW2 5393   1.098   1.030   8.101
 1252SOL     OW 5394   1.014   0.236   8.419
 1252SOL    HW1 5395   1.006   0.200   8.326
 1252SOL    HW2 5396   1.012   0.160   8.484
 1253SOL     OW 5397   0.590   1.487   7.939
 1253SOL    HW1 5398   0.632   1.429   7.869
 1253SOL    HW2 5399   0.546   1.566   7.895
 1254SOL     OW 5400   1.709   0.385   8.829
 1254SOL    HW1 5401   1.782   0.454   8.833
 1254SOL    HW2 5402   1.737   0.310   8.770
 1255SOL     OW 5403   0.255   1.348   7.738
 1255SOL    HW1 5404   0.159   1.349   7.711
 1255SOL    HW2 5405   0.267   1.401   7.822
 1256SOL     OW 5406   0.105   1.013   9.174
 1256SOL    HW1 5407   0.028   0.980   9.228
 1256SOL    HW2 5408   0.190   0.983   9.216
 1257SOL     OW 5409   0.672   0.203   8.937
 1257SOL    HW1 5410   0.762   0.187   8.897
 1257SOL    HW2 5411   0.680   0.208   9.036
 1258SOL     OW 5412   0.075   0.345   7.481
 1258SOL    HW1 5413  -0.017   0.317   7.452
 1258SOL    HW2 5414   0.106   0.422   7.425
 1259SOL     OW 5415   1.440   0.856   8.846
 1259SOL    HW1 5416   1.383   0.908   8.783
 1259SOL    HW2 5417   1.536   0.868   8.822
 1260SOL     OW 5418   0.072   0.166   7.766
 1260SOL    HW1 5419   0.055   0.249   7.712
 1260SOL    HW2 5420   0.162   0.129   7.744
 1261SOL     OW 5421   1.183   1.335   7.567
 1261SOL    HW1 5422   1.084   1.324   7.569
 1261SOL    HW2 5423   1.217   1.350   7.660
 1262SOL     OW 5424   0.613   0.842   8.879
 1262SOL    HW1 5425   0.669   0.923   8.862
 1262SOL    HW2 5426   0.672   0.762   8.882
 1263SOL     OW 5427   1.493   1.767   8.407
 1263SOL    HW1 5428   1.526   1.831   8.338
 1263SOL    HW2 5429   1.559   1.761   8.482
 1264SOL     OW 5430   0.716   0.565   9.156
 1264SOL    HW1 5431   0.735   0.630   9.230
 1264SOL    HW2 5432   0.776   0.485   9.165
 1265SOL     OW 5433   1.450   1.220   9.081
 1265SOL    HW1 5434   1.441   1.210   9.180
 1265SOL    HW2 5435   1.546   1.213   9.055
 1266SOL     OW 5436   0.390   1.741   9.008
 1266SOL    HW1 5437   0.299   1.782   9.006
 1266SOL    HW2 5438   0.383   1.647   9.040
 1267SOL     OW 5439   1.674   0.883   8.702
 1267SOL    HW1 5440   1.647   0.794   8.665
 1267SOL    HW2 5441   1.675   0.951   8.629
 1268SOL     OW 5442   1.225   0.325   7.897
 1268SOL    HW1 5443   1.290   0.251   7.886
 1268SOL    HW2 5444   1.245   0.375   7.981
 1269SOL     OW 5445   0.594   0.745   8.100
 1269SOL    HW1 5446   0.644   0.830   8.081
 1269SOL    HW2 5447   0.506   0.747   8.052
 1270SOL     OW 5448   1.777   0.342   9.090
 1270SOL    HW1 5449   1.760   0.373   8.996
 1270SOL    HW2 5450   1.693   0.305   9.128
 1271SOL     OW 5451   1.730   0.934   8.965
 1271SOL    HW1 5452   1.768   1.025   8.980
 1271SOL    HW2 5453   1.722   0.917   8.866
 1272SOL     OW 5454   0.661   1.790   8.401
 1272SOL    HW1 5455   0.615   1.878   8.388
 1272SOL    HW2 5456   0.760   1.802   8.394
 1273SOL     OW 5457   0.859   0.956   8.309
 1273SOL    HW1 5458   0.913   0.887   8.357
 1273SOL    HW2 5459   0.827   1.025   8.375
 1274SOL     OW 5460   1.083   0.984   7.535
 1274SOL    HW1 5461   1.060   1.037   7.453
 1274SOL    HW2 5462   1.164   0.928   7.516
 1275SOL     OW 5463   1.861   1.569   8.299
 1275SOL    HW1 5464   1.790   1.557   8.229
 1275SOL    HW2 5465   1.862   1.490   8.359
 1276SOL     OW 5466   0.221   1.314   9.292
 1276SOL    HW1 5467   0.156   1.241   9.271
 1276SOL    HW2 5468   0.225   1.328   9.390
 1277SOL     OW 5469   0.079   1.240   8.101
 1277SOL    HW1 5470   0.078   1.193   8.189
 1277SOL    HW2 5471   0.161   1.212   8.050
 1278SOL     OW 5472   0.672   1.391   9.072
 1278SOL    HW1 5473   0.594   1.341   9.110
 1278SOL    HW2 5474   0.669   1.486   9.103
 1279SOL     OW 5475   1.824   0.192   8.675
 1279SOL    HW1 5476   1.820   0.102   8.719
 1279SOL    HW2 5477   1.827   0.181   8.576
 1280SOL     OW 5478   0.428   0.424   7.968
 1280SOL    HW1 5479   0.458   0.352   7.906
 1280SOL    HW2 5480   0.389   0.384   8.051
 1281SOL     OW 5481   1.705   1.487   8.552
 1281SOL    HW1 5482   1.612   1.462   8.525
 1281SOL    HW2 5483   1.731   1.437   8.634
 1282SOL     OW 5484   0.317   0.547   8.728
 1282SOL    HW1 5485   0.355   0.488   8.800
 1282SOL    HW2 5486   0.357   0.521   8.640
 1283SOL     OW 5487   0.812   1.586   8.135
 1283SOL    HW1 5488   0.844   1.596   8.041
 1283SOL    HW2 5489   0.733   1.524   8.137
 1284SOL     OW 5490   1.424   0.214   8.560
 1284SOL    HW1 5491   1.476   0.149   8.615
 1284SOL    HW2 5492   1.375   0.277   8.621
 1285SOL     OW 5493   1.001   0.034   8.602
 1285SOL    HW1 5494   0.938  -0.038   8.571
 1285SOL    HW2 5495   1.094  -0.002   8.602
 1286SOL     OW 5496   0.770   1.330   7.749
 1286SOL    HW1 5497   0.724   1.243   7.766
 1286SOL    HW2 5498   0.861   1.327   7.790
 1287SOL     OW 5499   0.618   1.567   8.732
 1287SOL    HW1 5500   0.613   1.649   8.789
 1287SOL    HW2 5501   0.707   1.564   8.687
 1288SOL     OW 5502   1.352   0.052   7.616
 1288SOL    HW1 5503   1.387   0.011   7.532
 1288SOL    HW2 5504   1.262   0.014   7.636
 1289SOL     OW 5505   1.300   0.453   8.139
 1289SOL    HW1 5506   1.241   0.533   8.143
 1289SOL    HW2 5507   1.315   0.418   8.232
 1290SOL     OW 5508   1.593   0.221   8.330
 1290SOL    HW1 5509   1.509   0.220   8.384
 1290SOL    HW2 5510   1.595   0.304   8.274
 1291SOL     OW 5511   0.039   1.077   7.748
 1291SOL    HW1 5512   0.138   1.066   7.739
 1291SOL    HW2 5513  -0.001   0.991   7.780
 1292SOL     OW 5514   0.875   1.646   7.785
 1292SOL    HW1 5515   0.798   1.611   7.731
 1292SOL    HW2 5516   0.843   1.717   7.847
 1293SOL     OW 5517   0.027   1.596   9.427
 1293SOL    HW1 5518   0.008   1.500   9.448
 1293SOL    HW2 5519  -0.006   1.654   9.502
 1294SOL     OW 5520   1.525   0.999   9.500
 1294SOL    HW1 5521   1.462   0.923   9.513
 1294SOL    HW2 5522   1.573   1.017   9.586
 1295SOL     OW 5523   0.598   0.729   9.580
 1295SOL    HW1 5524   0.622   0.798   9.512
 1295SOL    HW2 5525   0.520   0.762   9.634
 1296SOL     OW 5526   0.865   0.348   9.505
 1296SOL    HW1 5527   0.924   0.411   9.456
 1296SOL    HW2 5528   0.884   0.254   9.476
 1297SOL     OW 5529   1.362   1.144   9.855
 1297SOL    HW1 5530   1.445   1.115   9.807
 1297SOL    HW2 5531   1.313   1.211   9.799
 1298SOL     OW 5532   0.321   0.943   9.552
 1298SOL    HW1 5533   0.403   0.982   9.510
 1298SOL    HW2 5534   0.294   0.861   9.503
 1299SOL     OW 5535   1.632   1.377   9.391
 1299SOL    HW1 5536   1.600   1.471   9.381
 1299SOL    HW2 5537   1.556   1.314   9.379
 1300SOL     OW 5538   1.434   1.188   9.351
 1300SOL    HW1 5539   1.466   1.112   9.408
 1300SOL    HW2 5540   1.342   1.215   9.381
 1301SOL     OW 5541   0.297   0.035   9.481
 1301SOL    HW1 5542   0.346   0.119   9.460
 1301SOL    HW2 5543   0.359  -0.030   9.526
 1302SOL     OW 5544   1.032   0.549   9.326
 1302SOL    HW1 5545   0.991   0.631   9.287
 1302SOL    HW2 5546   1.096   0.575   9.399
 1303SOL     OW 5547   1.390   0.575   9.388
 1303SOL    HW1 5548   1.336   0.554   9.469
 1303SOL    HW2 5549   1.481   0.534   9.397
 1304SOL     OW 5550   1.540   0.274   9.435
 1304SOL    HW1 5551   1.479   0.199   9.458
 1304SOL    HW2 5552   1.562   0.326   9.518
 1305SOL     OW 5553   0.008   1.326   9.510
 1305SOL    HW1 5554  -0.085   1.347   9.479
 1305SOL    HW2 5555   0.018   1.227   9.523
 1306SOL     OW 5556   0.815   0.572   9.635
 1306SOL    HW1 5557   0.822   0.483   9.589
 1306SOL    HW2 5558   0.721   0.606   9.627
 1307SOL     OW 5559   0.473   0.500   9.501
 1307SOL    HW1 5560   0.534   0.580   9.505
 1307SOL    HW2 5561   0.378   0.531   9.508
 1308SOL     OW 5562   1.726   0.135   9.833
 1308SOL    HW1 5563   1.799   0.118   9.766
 1308SOL    HW2 5564   1.695   0.048   9.871
 1309SOL     OW 5565   1.194   1.612   9.341
 1309SOL    HW1 5566   1.200   1.519   9.378
 1309SOL    HW2 5567   1.135   1.612   9.261
 1310SOL     OW 5568   0.255   1.348   9.600
 1310SOL    HW1 5569   0.159   1.349   9.573
 1310SOL    HW2 5570   0.267   1.401   9.684
 1311SOL     OW 5571   0.075   0.345   9.343
 1311SOL    HW1 5572  -0.017   0.317   9.314
 1311SOL    HW2 5573   0.106   0.422   9.287
 1312SOL     OW 5574   0.859   1.374   9.326
 1312SOL    HW1 5575   0.813   1.389   9.414
 1312SOL    HW2 5576   0.903   1.459   9.296
 1313SOL     OW 5577   1.083   0.984   9.397
 1313SOL    HW1 5578   1.060   1.037   9.315
 1313SOL    HW2 5579   1.164   0.928   9.378
 1314SOL     OW 5580   1.352   0.052   9.478
 1314SOL    HW1 5581   1.387   0.011   9.394
 1314SOL    HW2 5582   1.262   0.014   9.498
 1315SOL     OW 5583   0.039   1.077   9.610
 1315SOL    HW1 5584   0.138   1.066   9.601
 1315SOL    HW2 5585  -0.001   0.991   9.642
 1316SOL     OW 5586   0.230   2.490   0.113
 1316SOL    HW1 5587   0.137   2.488   0.150
 1316SOL    HW2 5588   0.231   2.451   0.021
 1317SOL     OW 5589   0.225   2.137   0.996
 1317SOL    HW1 5590   0.260   2.120   1.088
 1317SOL    HW2 5591   0.137   2.092   0.984
 1318SOL     OW 5592   0.019   2.230   0.647
 1318SOL    HW1 5593  -0.063   2.273   0.686
 1318SOL    HW2 5594  -0.009   2.157   0.584
 1319SOL     OW 5595   0.569   3.137   1.165
 1319SOL    HW1 5596   0.476   3.130   1.128
 1319SOL    HW2 5597   0.580   3.226   1.209
 1320SOL     OW 5598   1.555   3.373   0.703
 1320SOL    HW1 5599   1.498   3.357   0.784
 1320SOL    HW2 5600   1.496   3.383   0.623
 1321SOL     OW 5601   1.135   2.565   0.717
 1321SOL    HW1 5602   1.192   2.643   0.692
 1321SOL    HW2 5603   1.075   2.591   0.793
 1322SOL     OW 5604   1.755   2.469   0.231
 1322SOL    HW1 5605   1.743   2.456   0.132
 1322SOL    HW2 5606   1.725   2.388   0.280
 1323SOL     OW 5607   0.768   3.006   1.023
 1323SOL    HW1 5608   0.690   3.023   1.083
 1323SOL    HW2 5609   0.802   3.093   0.987
 1324SOL     OW 5610   0.850   2.660   1.823
 1324SOL    HW1 5611   0.846   2.736   1.888
 1324SOL    HW2 5612   0.872   2.696   1.732
 1325SOL     OW 5613   0.685   2.874   0.665
 1325SOL    HW1 5614   0.754   2.858   0.735
 1325SOL    HW2 5615   0.612   2.931   0.703
 1326SOL     OW 5616   0.335   3.297   1.061
 1326SOL    HW1 5617   0.257   3.266   1.008
 1326SOL    HW2 5618   0.393   3.355   1.004
 1327SOL     OW 5619   1.460   3.367   1.339
 1327SOL    HW1 5620   1.484   3.461   1.365
 1327SOL    HW2 5621   1.444   3.313   1.421
 1328SOL     OW 5622   0.438   2.254   1.499
 1328SOL    HW1 5623   0.520   2.198   1.508
 1328SOL    HW2 5624   0.357   2.196   1.503
 1329SOL     OW 5625   1.603   2.309   0.737
 1329SOL    HW1 5626   1.529   2.355   0.687
 1329SOL    HW2 5627   1.654   2.377   0.790
 1330SOL     OW 5628   0.231   3.575   0.483
 1330SOL    HW1 5629   0.265   3.652   0.537
 1330SOL    HW2 5630   0.275   3.575   0.393
 1331SOL     OW 5631   1.127   3.203   1.690
 1331SOL    HW1 5632   1.174   3.203   1.778
 1331SOL    HW2 5633   1.079   3.116   1.679
 1332SOL     OW 5634   0.230   3.296   0.538
 1332SOL    HW1 5635   0.204   3.392   0.538
 1332SOL    HW2 5636   0.159   3.242   0.583
 1333SOL     OW 5637   0.240   2.953   0.886
 1333SOL    HW1 5638   0.254   2.869   0.938
 1333SOL    HW2 5639   0.185   3.017   0.941
 1334SOL     OW 5640   0.620   3.648   1.439
 1334SOL    HW1 5641   0.528   3.631   1.474
 1334SOL    HW2 5642   0.648   3.740   1.465
 1335SOL     OW 5643   0.606   2.826   0.123
 1335SOL    HW1 5644   0.613   2.910   0.069
 1335SOL    HW2 5645   0.652   2.839   0.211
 1336SOL     OW 5646   1.594   1.976   1.480
 1336SOL    HW1 5647   1.576   2.043   1.408
 1336SOL    HW2 5648   1.591   2.022   1.569
 1337SOL     OW 5649   0.122   2.505   0.563
 1337SOL    HW1 5650   0.077   2.417   0.580
 1337SOL    HW2 5651   0.121   2.559   0.647
 1338SOL     OW 5652   1.842   3.629   0.359
 1338SOL    HW1 5653   1.896   3.600   0.439
 1338SOL    HW2 5654   1.872   3.719   0.330
 1339SOL     OW 5655   0.027   3.458   0.117
 1339SOL    HW1 5656   0.008   3.362   0.138
 1339SOL    HW2 5657  -0.006   3.516   0.192
 1340SOL     OW 5658   1.689   2.784   0.612
 1340SOL    HW1 5659   1.784   2.755   0.620
 1340SOL    HW2 5660   1.681   2.849   0.537
 1341SOL     OW 5661   1.641   2.970   0.432
 1341SOL    HW1 5662   1.727   2.972   0.380
 1341SOL    HW2 5663   1.655   3.017   0.520
 1342SOL     OW 5664   0.113   2.599   1.597
 1342SOL    HW1 5665   0.201   2.586   1.642
 1342SOL    HW2 5666   0.100   2.696   1.575
 1343SOL     OW 5667   0.613   3.227   0.726
 1343SOL    HW1 5668   0.564   3.140   0.735
 1343SOL    HW2 5669   0.590   3.270   0.639
 1344SOL     OW 5670   1.293   3.090   1.423
 1344SOL    HW1 5671   1.330   3.017   1.365
 1344SOL    HW2 5672   1.345   3.095   1.508
 1345SOL     OW 5673   0.809   1.866   0.502
 1345SOL    HW1 5674   0.849   1.957   0.493
 1345SOL    HW2 5675   0.709   1.874   0.508
 1346SOL     OW 5676   0.197   2.838   1.264
 1346SOL    HW1 5677   0.286   2.793   1.250
 1346SOL    HW2 5678   0.124   2.773   1.245
 1347SOL     OW 5679   1.525   2.861   0.190
 1347SOL    HW1 5680   1.462   2.785   0.203
 1347SOL    HW2 5681   1.573   2.879   0.276
 1348SOL     OW 5682   1.187   3.654   1.616
 1348SOL    HW1 5683   1.211   3.714   1.540
 1348SOL    HW2 5684   1.194   3.559   1.586
 1349SOL     OW 5685   0.317   2.113   1.801
 1349SOL    HW1 5686   0.388   2.184   1.807
 1349SOL    HW2 5687   0.229   2.152   1.829
 1350SOL     OW 5688   1.466   3.279   0.953
 1350SOL    HW1 5689   1.407   3.285   1.033
 1350SOL    HW2 5690   1.451   3.191   0.907
 1351SOL     OW 5691   1.667   3.576   0.572
 1351SOL    HW1 5692   1.626   3.553   0.484
 1351SOL    HW2 5693   1.649   3.502   0.637
 1352SOL     OW 5694   0.598   2.591   0.270
 1352SOL    HW1 5695   0.622   2.660   0.202
 1352SOL    HW2 5696   0.520   2.624   0.324
 1353SOL     OW 5697   1.281   2.207   0.944
 1353SOL    HW1 5698   1.195   2.157   0.931
 1353SOL    HW2 5699   1.343   2.153   1.000
 1354SOL     OW 5700   1.576   3.524   0.307
 1354SOL    HW1 5701   1.665   3.570   0.310
 1354SOL    HW2 5702   1.555   3.500   0.212
 1355SOL     OW 5703   0.807   2.467   1.465
 1355SOL    HW1 5704   0.760   2.464   1.554
 1355SOL    HW2 5705   0.756   2.412   1.399
 1356SOL     OW 5706   1.394   2.331   1.674
 1356SOL    HW1 5707   1.374   2.374   1.762
 1356SOL    HW2 5708   1.472   2.269   1.683
 1357SOL     OW 5709   0.973   2.752   1.572
 1357SOL    HW1 5710   1.019   2.668   1.543
 1357SOL    HW2 5711   0.917   2.786   1.497
 1358SOL     OW 5712   0.991   2.272   1.242
 1358SOL    HW1 5713   0.914   2.306   1.296
 1358SOL    HW2 5714   0.957   2.221   1.163
 1359SOL     OW 5715   1.041   2.563   0.429
 1359SOL    HW1 5716   1.067   2.559   0.525
 1359SOL    HW2 5717   0.956   2.512   0.415
 1360SOL     OW 5718   0.076   2.673   0.789
 1360SOL    HW1 5719   0.175   2.661   0.798
 1360SOL    HW2 5720   0.052   2.768   0.810
 1361SOL     OW 5721   0.130   3.683   1.571
 1361SOL    HW1 5722   0.120   3.668   1.670
 1361SOL    HW2 5723   0.044   3.719   1.535
 1362SOL     OW 5724   0.865   2.210   0.195
 1362SOL    HW1 5725   0.924   2.273   0.146
 1362SOL    HW2 5726   0.884   2.116   0.166
 1363SOL     OW 5727   1.362   3.006   0.545
 1363SOL    HW1 5728   1.445   2.977   0.497
 1363SOL    HW2 5729   1.313   3.073   0.489
 1364SOL     OW 5730   0.550   2.058   0.885
 1364SOL    HW1 5731   0.545   2.053   0.985
 1364SOL    HW2 5732   0.552   2.154   0.856
 1365SOL     OW 5733   1.008   3.318   0.477
 1365SOL    HW1 5734   0.962   3.390   0.425
 1365SOL    HW2 5735   1.004   3.338   0.575
 1366SOL     OW 5736   0.351   3.663   0.853
 1366SOL    HW1 5737   0.401   3.577   0.859
 1366SOL    HW2 5738   0.416   3.740   0.850
 1367SOL     OW 5739   1.795   2.928   0.873
 1367SOL    HW1 5740   1.733   2.913   0.797
 1367SOL    HW2 5741   1.743   2.939   0.958
 1368SOL     OW 5742   1.227   3.412   1.506
 1368SOL    HW1 5743   1.233   3.335   1.570
 1368SOL    HW2 5744   1.175   3.386   1.426
 1369SOL     OW 5745   0.321   2.805   0.242
 1369SOL    HW1 5746   0.403   2.844   0.200
 1369SOL    HW2 5747   0.294   2.723   0.193
 1370SOL     OW 5748   1.458   2.597   0.728
 1370SOL    HW1 5749   1.453   2.532   0.803
 1370SOL    HW2 5750   1.538   2.656   0.741
 1371SOL     OW 5751   0.461   3.128   1.727
 1371SOL    HW1 5752   0.411   3.129   1.641
 1371SOL    HW2 5753   0.398   3.110   1.803
 1372SOL     OW 5754   1.111   3.638   0.237
 1372SOL    HW1 5755   1.051   3.576   0.287
 1372SOL    HW2 5756   1.142   3.594   0.152
 1373SOL     OW 5757   0.202   2.147   1.498
 1373SOL    HW1 5758   0.122   2.207   1.485
 1373SOL    HW2 5759   0.192   2.098   1.584
 1374SOL     OW 5760   1.632   3.239   0.081
 1374SOL    HW1 5761   1.600   3.333   0.071
 1374SOL    HW2 5762   1.556   3.176   0.069
 1375SOL     OW 5763   0.464   3.605   0.323
 1375SOL    HW1 5764   0.497   3.644   0.409
 1375SOL    HW2 5765   0.540   3.598   0.258
 1376SOL     OW 5766   1.400   1.969   0.426
 1376SOL    HW1 5767   1.376   1.932   0.336
 1376SOL    HW2 5768   1.499   1.985   0.430
 1377SOL     OW 5769   0.249   3.647   1.241
 1377SOL    HW1 5770   0.306   3.582   1.291
 1377SOL    HW2 5771   0.233   3.614   1.148
 1378SOL     OW 5772   0.940   3.560   0.904
 1378SOL    HW1 5773   1.020   3.503   0.925
 1378SOL    HW2 5774   0.891   3.520   0.827
 1379SOL     OW 5775   0.382   2.562   0.480
 1379SOL    HW1 5776   0.427   2.472   0.477
 1379SOL    HW2 5777   0.288   2.551   0.513
 1380SOL     OW 5778   1.547   2.084   1.729
 1380SOL    HW1 5779   1.542   2.121   1.821
 1380SOL    HW2 5780   1.475   2.015   1.717
 1381SOL     OW 5781   0.614   1.984   0.117
 1381SOL    HW1 5782   0.712   1.962   0.124
 1381SOL    HW2 5783   0.583   1.967   0.024
 1382SOL     OW 5784   0.781   2.126   1.749
 1382SOL    HW1 5785   0.848   2.065   1.792
 1382SOL    HW2 5786   0.708   2.145   1.814
 1383SOL     OW 5787   0.888   3.376   1.195
 1383SOL    HW1 5788   0.865   3.351   1.101
 1383SOL    HW2 5789   0.949   3.307   1.234
 1384SOL     OW 5790   1.351   2.452   1.433
 1384SOL    HW1 5791   1.379   2.409   1.518
 1384SOL    HW2 5792   1.376   2.548   1.434
 1385SOL     OW 5793   0.803   3.264   0.924
 1385SOL    HW1 5794   0.893   3.278   0.882
 1385SOL    HW2 5795   0.732   3.266   0.853
 1386SOL     OW 5796   0.922   2.365   0.899
 1386SOL    HW1 5797   0.897   2.356   0.803
 1386SOL    HW2 5798   0.970   2.283   0.930
 1387SOL     OW 5799   0.539   1.926   0.512
 1387SOL    HW1 5800   0.458   1.927   0.570
 1387SOL    HW2 5801   0.542   2.009   0.457
 1388SOL     OW 5802   1.434   3.050   0.041
 1388SOL    HW1 5803   1.466   2.974   0.098
 1388SOL    HW2 5804   1.342   3.077   0.071
 1389SOL     OW 5805   0.297   1.897   0.171
 1389SOL    HW1 5806   0.346   1.981   0.150
 1389SOL    HW2 5807   0.359   1.832   0.216
 1390SOL     OW 5808   0.935   2.098   0.480
 1390SOL    HW1 5809   0.887   2.139   0.402
 1390SOL    HW2 5810   1.034   2.096   0.461
 1391SOL     OW 5811   1.076   2.545   1.464
 1391SOL    HW1 5812   0.996   2.484   1.467
 1391SOL    HW2 5813   1.157   2.492   1.440
 1392SOL     OW 5814   1.227   3.432   0.793
 1392SOL    HW1 5815   1.248   3.506   0.728
 1392SOL    HW2 5816   1.295   3.432   0.866
 1393SOL     OW 5817   0.459   3.014   0.741
 1393SOL    HW1 5818   0.388   2.987   0.806
 1393SOL    HW2 5819   0.433   2.986   0.648
 1394SOL     OW 5820   1.271   3.659   0.591
 1394SOL    HW1 5821   1.315   3.723   0.527
 1394SOL    HW2 5822   1.221   3.711   0.661
 1395SOL     OW 5823   1.032   2.411   0.016
 1395SOL    HW1 5824   0.991   2.493  -0.023
 1395SOL    HW2 5825   1.096   2.437   0.089
 1396SOL     OW 5826   0.078   2.418   1.386
 1396SOL    HW1 5827   0.170   2.417   1.345
 1396SOL    HW2 5828   0.072   2.492   1.453
 1397SOL     OW 5829   0.561   2.084   1.147
 1397SOL    HW1 5830   0.599   2.000   1.184
 1397SOL    HW2 5831   0.473   2.103   1.191
 1398SOL     OW 5832   0.866   2.316   0.642
 1398SOL    HW1 5833   0.834   2.388   0.580
 1398SOL    HW2 5834   0.890   2.235   0.589
 1399SOL     OW 5835   1.017   1.901   0.753
 1399SOL    HW1 5836   0.945   1.906   0.684
 1399SOL    HW2 5837   0.993   1.832   0.822
 1400SOL     OW 5838   1.429   3.035   0.867
 1400SOL    HW1 5839   1.374   2.951   0.860
 1400SOL    HW2 5840   1.455   3.064   0.775
 1401SOL     OW 5841   1.466   2.452   0.992
 1401SOL    HW1 5842   1.436   2.357   0.999
 1401SOL    HW2 5843   1.539   2.468   1.058
 1402SOL     OW 5844   1.857   2.695   0.377
 1402SOL    HW1 5845   1.899   2.631   0.441
 1402SOL    HW2 5846   1.819   2.644   0.299
 1403SOL     OW 5847   0.488   3.247   0.174
 1403SOL    HW1 5848   0.401   3.232   0.221
 1403SOL    HW2 5849   0.471   3.273   0.079
 1404SOL     OW 5850   1.664   3.142   0.657
 1404SOL    HW1 5851   1.763   3.150   0.671
 1404SOL    HW2 5852   1.619   3.226   0.688
 1405SOL     OW 5853   1.390   2.437   0.078
 1405SOL    HW1 5854   1.336   2.416   0.159
 1405SOL    HW2 5855   1.481   2.396   0.087
 1406SOL     OW 5856   0.527   2.118   0.328
 1406SOL    HW1 5857   0.554   2.059   0.253
 1406SOL    HW2 5858   0.527   2.213   0.297
 1407SOL     OW 5859   1.754   3.085   1.588
 1407SOL    HW1 5860   1.845   3.046   1.575
 1407SOL    HW2 5861   1.762   3.181   1.612
 1408SOL     OW 5862   1.064   3.209   1.340
 1408SOL    HW1 5863   0.984   3.186   1.395
 1408SOL    HW2 5864   1.147   3.183   1.389
 1409SOL     OW 5865   1.592   3.491   1.625
 1409SOL    HW1 5866   1.619   3.525   1.535
 1409SOL    HW2 5867   1.671   3.453   1.671
 1410SOL     OW 5868   1.111   3.057   1.100
 1410SOL    HW1 5869   1.071   3.101   1.181
 1410SOL    HW2 5870   1.070   3.094   1.017
 1411SOL     OW 5871   1.638   2.961   1.079
 1411SOL    HW1 5872   1.643   3.042   1.138
 1411SOL    HW2 5873   1.552   2.963   1.028
 1412SOL     OW 5874   0.915   1.951   1.402
 1412SOL    HW1 5875   0.940   1.931   1.307
 1412SOL    HW2 5876   0.987   2.007   1.444
 1413SOL     OW 5877   0.980   2.978   1.719
 1413SOL    HW1 5878   0.881   2.984   1.729
 1413SOL    HW2 5879   1.003   2.898   1.663
 1414SOL     OW 5880   0.705   2.912   0.368
 1414SOL    HW1 5881   0.691   2.919   0.467
 1414SOL    HW2 5882   0.789   2.861   0.350
 1415SOL     OW 5883   0.410   2.675   1.251
 1415SOL    HW1 5884   0.496   2.687   1.301
 1415SOL    HW2 5885   0.368   2.588   1.278
 1416SOL     OW 5886   1.274   2.248   1.262
 1416SOL    HW1 5887   1.295   2.322   1.326
 1416SOL    HW2 5888   1.185   2.265   1.219
 1417SOL     OW 5889   0.064   3.426   1.331
 1417SOL    HW1 5890   0.018   3.508   1.297
 1417SOL    HW2 5891   0.162   3.445   1.340
 1418SOL     OW 5892   0.367   2.962   0.501
 1418SOL    HW1 5893   0.360   3.045   0.445
 1418SOL    HW2 5894   0.371   2.882   0.441
 1419SOL     OW 5895   0.566   2.399   0.865
 1419SOL    HW1 5896   0.578   2.465   0.791
 1419SOL    HW2 5897   0.612   2.433   0.948
 1420SOL     OW 5898   1.252   3.210   0.388
 1420SOL    HW1 5899   1.302   3.287   0.428
 1420SOL    HW2 5900   1.157   3.212   0.420
 1421SOL     OW 5901   1.272   3.307   1.142
 1421SOL    HW1 5902   1.319   3.320   1.229
 1421SOL    HW2 5903   1.206   3.233   1.151
 1422SOL     OW 5904   1.582   2.501   0.472
 1422SOL    HW1 5905   1.551   2.562   0.545
 1422SOL    HW2 5906   1.632   2.553   0.403
 1423SOL     OW 5907   0.354   3.372   1.329
 1423SOL    HW1 5908   0.333   3.328   1.242
 1423SOL    HW2 5909   0.451   3.398   1.332
 1424SOL     OW 5910   0.402   2.613   1.598
 1424SOL    HW1 5911   0.470   2.668   1.551
 1424SOL    HW2 5912   0.442   2.525   1.625
 1425SOL     OW 5913   1.587   2.641   1.670
 1425SOL    HW1 5914   1.495   2.679   1.665
 1425SOL    HW2 5915   1.647   2.688   1.605
 1426SOL     OW 5916   1.013   1.967   1.770
 1426SOL    HW1 5917   1.019   2.052   1.718
 1426SOL    HW2 5918   1.045   1.891   1.713
 1427SOL     OW 5919   0.504   1.912   1.740
 1427SOL    HW1 5920   0.462   1.855   1.670
 1427SOL    HW2 5921   0.438   1.981   1.772
 1428SOL     OW 5922   0.573   2.732   1.029
 1428SOL    HW1 5923   0.617   2.821   1.020
 1428SOL    HW2 5924   0.510   2.732   1.106
 1429SOL     OW 5925   1.360   2.724   1.045
 1429SOL    HW1 5926   1.285   2.724   0.979
 1429SOL    HW2 5927   1.397   2.632   1.054
 1430SOL     OW 5928   1.209   2.387   0.275
 1430SOL    HW1 5929   1.222   2.303   0.329
 1430SOL    HW2 5930   1.180   2.461   0.335
 1431SOL     OW 5931   0.307   2.075   1.231
 1431SOL    HW1 5932   0.284   2.112   1.321
 1431SOL    HW2 5933   0.277   1.980   1.225
 1432SOL     OW 5934   0.037   3.172   1.282
 1432SOL    HW1 5935   0.090   3.123   1.350
 1432SOL    HW2 5936   0.059   3.270   1.287
 1433SOL     OW 5937   0.732   2.496   1.064
 1433SOL    HW1 5938   0.791   2.470   0.988
 1433SOL    HW2 5939   0.704   2.592   1.053
 1434SOL     OW 5940   1.728   2.797   1.854
 1434SOL    HW1 5941   1.682   2.790   1.765
 1434SOL    HW2 5942   1.666   2.841   1.920
 1435SOL     OW 5943   0.307   1.925   0.618
 1435SOL    HW1 5944   0.296   2.019   0.651
 1435SOL    HW2 5945   0.302   1.862   0.695
 1436SOL     OW 5946   1.622   2.229   0.374
 1436SOL    HW1 5947   1.624   2.153   0.438
 1436SOL    HW2 5948   1.574   2.306   0.414
 1437SOL     OW 5949   1.023   2.628   0.966
 1437SOL    HW1 5950   1.038   2.649   1.062
 1437SOL    HW2 5951   0.993   2.533   0.957
 1438SOL     OW 5952   0.980   3.435   1.700
 1438SOL    HW1 5953   0.960   3.479   1.612
 1438SOL    HW2 5954   1.019   3.344   1.684
 1439SOL     OW 5955   1.859   3.380   1.605
 1439SOL    HW1 5956   1.873   3.407   1.510
 1439SOL    HW2 5957   1.942   3.402   1.658
 1440SOL     OW 5958   0.350   2.760   1.804
 1440SOL    HW1 5959   0.426   2.804   1.852
 1440SOL    HW2 5960   0.385   2.713   1.722
 1441SOL     OW 5961   1.540   2.136   0.125
 1441SOL    HW1 5962   1.479   2.061   0.148
 1441SOL    HW2 5963   1.562   2.188   0.208
 1442SOL     OW 5964   1.303   2.700   0.042
 1442SOL    HW1 5965   1.337   2.607   0.057
 1442SOL    HW2 5966   1.321   2.727  -0.053
 1443SOL     OW 5967   1.068   3.195   0.849
 1443SOL    HW1 5968   1.075   3.111   0.794
 1443SOL    HW2 5969   1.130   3.264   0.813
 1444SOL     OW 5970   0.319   2.672   0.949
 1444SOL    HW1 5971   0.412   2.708   0.954
 1444SOL    HW2 5972   0.313   2.587   1.001
 1445SOL     OW 5973   0.339   2.371   1.006
 1445SOL    HW1 5974   0.287   2.288   0.989
 1445SOL    HW2 5975   0.416   2.376   0.942
 1446SOL     OW 5976   1.138   2.242   1.678
 1446SOL    HW1 5977   1.093   2.305   1.742
 1446SOL    HW2 5978   1.231   2.273   1.661
 1447SOL     OW 5979   1.160   2.069   1.477
 1447SOL    HW1 5980   1.160   2.133   1.554
 1447SOL    HW2 5981   1.188   2.117   1.394
 1448SOL     OW 5982   0.008   3.188   0.200
 1448SOL    HW1 5983  -0.085   3.209   0.169
 1448SOL    HW2 5984   0.018   3.089   0.213
 1449SOL     OW 5985   0.088   3.663   0.927
 1449SOL    HW1 5986   0.046   3.577   0.900
 1449SOL    HW2 5987   0.182   3.666   0.893
 1450SOL     OW 5988   0.504   3.430   0.910
 1450SOL    HW1 5989   0.570   3.504   0.919
 1450SOL    HW2 5990   0.548   3.351   0.868
 1451SOL     OW 5991   1.002   2.658   1.238
 1451SOL    HW1 5992   1.043   2.626   1.324
 1451SOL    HW2 5993   0.906   2.631   1.235
 1452SOL     OW 5994   0.040   2.406   1.114
 1452SOL    HW1 5995   0.125   2.373   1.073
 1452SOL    HW2 5996   0.053   2.421   1.212
 1453SOL     OW 5997   0.189   2.382   1.722
 1453SOL    HW1 5998   0.248   2.342   1.652
 1453SOL    HW2 5999   0.131   2.453   1.681
 1454SOL     OW 6000   1.369   2.812   1.660
 1454SOL    HW1 6001   1.408   2.901   1.680
 1454SOL    HW2 6002   1.379   2.792   1.563
 1455SOL     OW 6003   0.815   2.434   0.325
 1455SOL    HW1 6004   0.822   2.345   0.279
 1455SOL    HW2 6005   0.721   2.468   0.317
 1456SOL     OW 6006   1.657   2.466   1.206
 1456SOL    HW1 6007   1.619   2.397   1.268
 1456SOL    HW2 6008   1.739   2.430   1.162
 1457SOL     OW 6009   0.252   3.426   1.744
 1457SOL    HW1 6010   0.222   3.483   1.820
 1457SOL    HW2 6011   0.245   3.329   1.770
 1458SOL     OW 6012   0.671   2.326   1.269
 1458SOL    HW1 6013   0.637   2.237   1.239
 1458SOL    HW2 6014   0.697   2.380   1.189
 1459SOL     OW 6015   0.930   3.540   1.465
 1459SOL    HW1 6016   0.906   3.522   1.370
 1459SOL    HW2 6017   0.960   3.634   1.475
 1460SOL     OW 6018   0.473   2.362   0.191
 1460SOL    HW1 6019   0.534   2.442   0.195
 1460SOL    HW2 6020   0.378   2.393   0.198
 1461SOL     OW 6021   0.159   2.999   1.466
 1461SOL    HW1 6022   0.181   2.938   1.542
 1461SOL    HW2 6023   0.169   2.950   1.380
 1462SOL     OW 6024   1.347   2.921   1.234
 1462SOL    HW1 6025   1.371   2.858   1.160
 1462SOL    HW2 6026   1.257   2.961   1.216
 1463SOL     OW 6027   1.302   2.717   0.309
 1463SOL    HW1 6028   1.216   2.686   0.351
 1463SOL    HW2 6029   1.298   2.703   0.210
 1464SOL     OW 6030   1.759   3.609   1.154
 1464SOL    HW1 6031   1.820   3.639   1.081
 1464SOL    HW2 6032   1.721   3.520   1.132
 1465SOL     OW 6033   1.252   3.593   1.128
 1465SOL    HW1 6034   1.336   3.598   1.074
 1465SOL    HW2 6035   1.229   3.497   1.146
 1466SOL     OW 6036   0.083   3.120   1.022
 1466SOL    HW1 6037   0.078   3.119   1.122
 1466SOL    HW2 6038   0.000   3.079   0.984
 1467SOL     OW 6039   0.688   3.524   1.716
 1467SOL    HW1 6040   0.632   3.605   1.725
 1467SOL    HW2 6041   0.740   3.528   1.630
 1468SOL     OW 6042   0.903   1.948   0.133
 1468SOL    HW1 6043   0.954   1.949   0.047
 1468SOL    HW2 6044   0.959   1.906   0.204
 1469SOL     OW 6045   1.726   1.997   0.523
 1469SOL    HW1 6046   1.799   1.980   0.456
 1469SOL    HW2 6047   1.695   1.910   0.561
 1470SOL     OW 6048   1.388   3.435   0.477
 1470SOL    HW1 6049   1.455   3.447   0.403
 1470SOL    HW2 6050   1.348   3.524   0.500
 1471SOL     OW 6051   0.130   3.656   1.851
 1471SOL    HW1 6052   0.089   3.582   1.904
 1471SOL    HW2 6053   0.194   3.707   1.909
 1472SOL     OW 6054   1.280   2.789   0.672
 1472SOL    HW1 6055   1.340   2.708   0.674
 1472SOL    HW2 6056   1.320   2.858   0.612
 1473SOL     OW 6057   0.830   3.135   1.422
 1473SOL    HW1 6058   0.825   3.168   1.517
 1473SOL    HW2 6059   0.744   3.154   1.376
 1474SOL     OW 6060   0.672   3.478   0.154
 1474SOL    HW1 6061   0.681   3.488   0.055
 1474SOL    HW2 6062   0.632   3.389   0.175
 1475SOL     OW 6063   1.650   3.582   1.394
 1475SOL    HW1 6064   1.703   3.592   1.310
 1475SOL    HW2 6065   1.623   3.672   1.428
 1476SOL     OW 6066   1.841   2.037   0.963
 1476SOL    HW1 6067   1.880   1.952   0.927
 1476SOL    HW2 6068   1.743   2.039   0.944
 1477SOL     OW 6069   0.263   2.188   0.720
 1477SOL    HW1 6070   0.184   2.239   0.686
 1477SOL    HW2 6071   0.254   2.173   0.818
 1478SOL     OW 6072   1.194   3.474   0.031
 1478SOL    HW1 6073   1.200   3.381   0.068
 1478SOL    HW2 6074   1.135   3.474  -0.049
 1479SOL     OW 6075   0.822   2.864   1.372
 1479SOL    HW1 6076   0.862   2.863   1.280
 1479SOL    HW2 6077   0.832   2.956   1.412
 1480SOL     OW 6078   0.916   2.772   0.291
 1480SOL    HW1 6079   0.979   2.810   0.223
 1480SOL    HW2 6080   0.956   2.689   0.330
 1481SOL     OW 6081   1.504   3.469   0.044
 1481SOL    HW1 6082   1.412   3.506   0.051
 1481SOL    HW2 6083   1.542   3.489  -0.046
 1482SOL     OW 6084   0.372   3.150   1.490
 1482SOL    HW1 6085   0.359   3.243   1.456
 1482SOL    HW2 6086   0.288   3.098   1.477
 1483SOL     OW 6087   1.614   3.154   1.289
 1483SOL    HW1 6088   1.674   3.157   1.369
 1483SOL    HW2 6089   1.539   3.218   1.302
 1484SOL     OW 6090   1.039   2.960   0.696
 1484SOL    HW1 6091   0.969   2.913   0.750
 1484SOL    HW2 6092   1.098   2.892   0.653
 1485SOL     OW 6093   1.014   2.098   0.971
 1485SOL    HW1 6094   1.006   2.062   0.878
 1485SOL    HW2 6095   1.012   2.022   1.036
 1486SOL     OW 6096   0.590   3.349   0.491
 1486SOL    HW1 6097   0.632   3.291   0.421
 1486SOL    HW2 6098   0.546   3.428   0.447
 1487SOL     OW 6099   0.255   3.210   0.290
 1487SOL    HW1 6100   0.159   3.211   0.263
 1487SOL    HW2 6101   0.267   3.263   0.374
 1488SOL     OW 6102   0.105   2.875   1.726
 1488SOL    HW1 6103   0.028   2.842   1.780
 1488SOL    HW2 6104   0.190   2.845   1.768
 1489SOL     OW 6105   0.672   2.065   1.489
 1489SOL    HW1 6106   0.762   2.049   1.449
 1489SOL    HW2 6107   0.680   2.070   1.588
 1490SOL     OW 6108   0.075   2.207   0.033
 1490SOL    HW1 6109  -0.017   2.179   0.004
 1490SOL    HW2 6110   0.106   2.284  -0.023
 1491SOL     OW 6111   1.440   2.718   1.398
 1491SOL    HW1 6112   1.383   2.770   1.335
 1491SOL    HW2 6113   1.536   2.730   1.374
 1492SOL     OW 6114   0.072   2.028   0.318
 1492SOL    HW1 6115   0.055   2.111   0.264
 1492SOL    HW2 6116   0.162   1.991   0.296
 1493SOL     OW 6117   1.183   3.197   0.119
 1493SOL    HW1 6118   1.084   3.186   0.121
 1493SOL    HW2 6119   1.217   3.212   0.212
 1494SOL     OW 6120   0.613   2.704   1.431
 1494SOL    HW1 6121   0.669   2.785   1.414
 1494SOL    HW2 6122   0.672   2.624   1.434
 1495SOL     OW 6123   1.493   3.629   0.959
 1495SOL    HW1 6124   1.526   3.693   0.890
 1495SOL    HW2 6125   1.559   3.623   1.034
 1496SOL     OW 6126   0.716   2.427   1.708
 1496SOL    HW1 6127   0.735   2.492   1.782
 1496SOL    HW2 6128   0.776   2.347   1.717
 1497SOL     OW 6129   1.450   3.082   1.633
 1497SOL    HW1 6130   1.441   3.072   1.732
 1497SOL    HW2 6131   1.546   3.075   1.607
 1498SOL     OW 6132   0.390   3.603   1.560
 1498SOL    HW1 6133   0.299   3.644   1.558
 1498SOL    HW2 6134   0.383   3.509   1.592
 1499SOL     OW 6135   1.674   2.745   1.254
 1499SOL    HW1 6136   1.647   2.656   1.217
 1499SOL    HW2 6137   1.675   2.813   1.181
 1500SOL     OW 6138   1.225   2.187   0.449
 1500SOL    HW1 6139   1.290   2.113   0.438
 1500SOL    HW2 6140   1.245   2.237   0.533
 1501SOL     OW 6141   0.594   2.607   0.652
 1501SOL    HW1 6142   0.644   2.692   0.633
 1501SOL    HW2 6143   0.506   2.609   0.604
 1502SOL     OW 6144   1.777   2.204   1.642
 1502SOL    HW1 6145   1.760   2.235   1.548
 1502SOL    HW2 6146   1.693   2.167   1.680
 1503SOL     OW 6147   1.730   2.796   1.517
 1503SOL    HW1 6148   1.768   2.887   1.532
 1503SOL    HW2 6149   1.722   2.779   1.418
 1504SOL     OW 6150   0.859   3.236   0.016
 1504SOL    HW1 6151   0.813   3.251   0.104
 1504SOL    HW2 6152   0.903   3.321  -0.014
 1505SOL     OW 6153   0.661   3.652   0.953
 1505SOL    HW1 6154   0.615   3.740   0.940
 1505SOL    HW2 6155   0.760   3.664   0.946
 1506SOL     OW 6156   0.859   2.818   0.861
 1506SOL    HW1 6157   0.913   2.749   0.909
 1506SOL    HW2 6158   0.827   2.887   0.927
 1507SOL     OW 6159   1.083   2.846   0.087
 1507SOL    HW1 6160   1.060   2.899   0.005
 1507SOL    HW2 6161   1.164   2.790   0.068
 1508SOL     OW 6162   1.861   3.431   0.851
 1508SOL    HW1 6163   1.790   3.419   0.781
 1508SOL    HW2 6164   1.862   3.352   0.911
 1509SOL     OW 6165   0.221   3.176   1.844
 1509SOL    HW1 6166   0.156   3.103   1.823
 1509SOL    HW2 6167   0.225   3.190   1.942
 1510SOL     OW 6168   0.079   3.102   0.653
 1510SOL    HW1 6169   0.078   3.055   0.741
 1510SOL    HW2 6170   0.161   3.074   0.602
 1511SOL     OW 6171   0.672   3.253   1.624
 1511SOL    HW1 6172   0.594   3.203   1.662
 1511SOL    HW2 6173   0.669   3.348   1.655
 1512SOL     OW 6174   0.428   2.286   0.520
 1512SOL    HW1 6175   0.458   2.214   0.458
 1512SOL    HW2 6176   0.389   2.246   0.603
 1513SOL     OW 6177   1.705   3.349   1.104
 1513SOL    HW1 6178   1.612   3.324   1.077
 1513SOL    HW2 6179   1.731   3.299   1.186
 1514SOL     OW 6180   0.317   2.409   1.280
 1514SOL    HW1 6181   0.355   2.350   1.352
 1514SOL    HW2 6182   0.357   2.383   1.192
 1515SOL     OW 6183   0.812   3.448   0.687
 1515SOL    HW1 6184   0.844   3.458   0.593
 1515SOL    HW2 6185   0.733   3.386   0.689
 1516SOL     OW 6186   1.424   2.076   1.112
 1516SOL    HW1 6187   1.476   2.011   1.167
 1516SOL    HW2 6188   1.375   2.139   1.173
 1517SOL     OW 6189   1.001   1.896   1.154
 1517SOL    HW1 6190   0.938   1.824   1.123
 1517SOL    HW2 6191   1.094   1.860   1.154
 1518SOL     OW 6192   0.770   3.192   0.301
 1518SOL    HW1 6193   0.724   3.105   0.318
 1518SOL    HW2 6194   0.861   3.189   0.342
 1519SOL     OW 6195   0.618   3.429   1.284
 1519SOL    HW1 6196   0.613   3.511   1.341
 1519SOL    HW2 6197   0.707   3.426   1.239
 1520SOL     OW 6198   1.352   1.914   0.168
 1520SOL    HW1 6199   1.387   1.873   0.084
 1520SOL    HW2 6200   1.262   1.876   0.188
 1521SOL     OW 6201   1.300   2.315   0.691
 1521SOL    HW1 6202   1.241   2.395   0.695
 1521SOL    HW2 6203   1.315   2.280   0.784
 1522SOL     OW 6204   1.593   2.083   0.882
 1522SOL    HW1 6205   1.509   2.082   0.936
 1522SOL    HW2 6206   1.595   2.166   0.826
 1523SOL     OW 6207   0.039   2.939   0.300
 1523SOL    HW1 6208   0.138   2.928   0.291
 1523SOL    HW2 6209  -0.001   2.853   0.332
 1524SOL     OW 6210   0.875   3.508   0.337
 1524SOL    HW1 6211   0.798   3.473   0.283
 1524SOL    HW2 6212   0.843   3.579   0.399
 1525SOL     OW 6213   0.230   2.490   1.975
 1525SOL    HW1 6214   0.137   2.488   2.012
 1525SOL    HW2 6215   0.231   2.451   1.883
 1526SOL     OW 6216   0.225   2.137   2.858
 1526SOL    HW1 6217   0.260   2.120   2.950
 1526SOL    HW2 6218   0.137   2.092   2.846
 1527SOL     OW 6219   0.019   2.230   2.509
 1527SOL    HW1 6220  -0.063   2.273   2.548
 1527SOL    HW2 6221  -0.009   2.157   2.446
 1528SOL     OW 6222   0.569   3.137   3.027
 1528SOL    HW1 6223   0.476   3.130   2.990
 1528SOL    HW2 6224   0.580   3.226   3.071
 1529SOL     OW 6225   1.555   3.373   2.565
 1529SOL    HW1 6226   1.498   3.357   2.646
 1529SOL    HW2 6227   1.496   3.383   2.485
 1530SOL     OW 6228   1.135   2.565   2.579
 1530SOL    HW1 6229   1.192   2.643   2.554
 1530SOL    HW2 6230   1.075   2.591   2.655
 1531SOL     OW 6231   0.768   3.006   2.885
 1531SOL    HW1 6232   0.690   3.023   2.945
 1531SOL    HW2 6233   0.802   3.093   2.849
 1532SOL     OW 6234   0.850   2.660   3.685
 1532SOL    HW1 6235   0.846   2.736   3.750
 1532SOL    HW2 6236   0.872   2.696   3.594
 1533SOL     OW 6237   0.685   2.874   2.527
 1533SOL    HW1 6238   0.754   2.858   2.597
 1533SOL    HW2 6239   0.612   2.931   2.565
 1534SOL     OW 6240   0.686   3.023   3.665
 1534SOL    HW1 6241   0.746   3.102   3.679
 1534SOL    HW2 6242   0.600   3.054   3.624
 1535SOL     OW 6243   0.335   3.297   2.923
 1535SOL    HW1 6244   0.257   3.266   2.870
 1535SOL    HW2 6245   0.393   3.355   2.866
 1536SOL     OW 6246   1.460   3.367   3.201
 1536SOL    HW1 6247   1.484   3.461   3.227
 1536SOL    HW2 6248   1.444   3.313   3.283
 1537SOL     OW 6249   0.438   2.254   3.361
 1537SOL    HW1 6250   0.520   2.198   3.370
 1537SOL    HW2 6251   0.357   2.196   3.365
 1538SOL     OW 6252   0.231   3.575   2.345
 1538SOL    HW1 6253   0.265   3.652   2.399
 1538SOL    HW2 6254   0.275   3.575   2.255
 1539SOL     OW 6255   1.127   3.203   3.552
 1539SOL    HW1 6256   1.174   3.203   3.640
 1539SOL    HW2 6257   1.079   3.116   3.541
 1540SOL     OW 6258   0.230   3.296   2.400
 1540SOL    HW1 6259   0.204   3.392   2.400
 1540SOL    HW2 6260   0.159   3.242   2.445
 1541SOL     OW 6261   0.240   2.953   2.748
 1541SOL    HW1 6262   0.254   2.869   2.800
 1541SOL    HW2 6263   0.185   3.017   2.803
 1542SOL     OW 6264   0.620   3.648   3.301
 1542SOL    HW1 6265   0.528   3.631   3.336
 1542SOL    HW2 6266   0.648   3.740   3.327
 1543SOL     OW 6267   0.606   2.826   1.985
 1543SOL    HW1 6268   0.613   2.910   1.931
 1543SOL    HW2 6269   0.652   2.839   2.073
 1544SOL     OW 6270   1.594   1.976   3.342
 1544SOL    HW1 6271   1.576   2.043   3.270
 1544SOL    HW2 6272   1.591   2.022   3.431
 1545SOL     OW 6273   0.122   2.505   2.425
 1545SOL    HW1 6274   0.077   2.417   2.442
 1545SOL    HW2 6275   0.121   2.559   2.509
 1546SOL     OW 6276   1.842   3.629   2.221
 1546SOL    HW1 6277   1.896   3.600   2.301
 1546SOL    HW2 6278   1.872   3.719   2.192
 1547SOL     OW 6279   0.027   3.458   1.979
 1547SOL    HW1 6280   0.008   3.362   2.000
 1547SOL    HW2 6281  -0.006   3.516   2.054
 1548SOL     OW 6282   1.689   2.784   2.474
 1548SOL    HW1 6283   1.784   2.755   2.482
 1548SOL    HW2 6284   1.681   2.849   2.399
 1549SOL     OW 6285   0.113   2.599   3.459
 1549SOL    HW1 6286   0.201   2.586   3.504
 1549SOL    HW2 6287   0.100   2.696   3.437
 1550SOL     OW 6288   0.613   3.227   2.588
 1550SOL    HW1 6289   0.564   3.140   2.597
 1550SOL    HW2 6290   0.590   3.270   2.501
 1551SOL     OW 6291   0.809   1.866   2.364
 1551SOL    HW1 6292   0.849   1.957   2.355
 1551SOL    HW2 6293   0.709   1.874   2.370
 1552SOL     OW 6294   0.197   2.838   3.126
 1552SOL    HW1 6295   0.286   2.793   3.112
 1552SOL    HW2 6296   0.124   2.773   3.107
 1553SOL     OW 6297   1.525   2.861   2.052
 1553SOL    HW1 6298   1.462   2.785   2.065
 1553SOL    HW2 6299   1.573   2.879   2.138
 1554SOL     OW 6300   1.187   3.654   3.478
 1554SOL    HW1 6301   1.211   3.714   3.402
 1554SOL    HW2 6302   1.194   3.559   3.448
 1555SOL     OW 6303   0.317   2.113   3.663
 1555SOL    HW1 6304   0.388   2.184   3.669
 1555SOL    HW2 6305   0.229   2.152   3.691
 1556SOL     OW 6306   0.598   2.591   2.132
 1556SOL    HW1 6307   0.622   2.660   2.064
 1556SOL    HW2 6308   0.520   2.624   2.186
 1557SOL     OW 6309   0.807   2.467   3.327
 1557SOL    HW1 6310   0.760   2.464   3.416
 1557SOL    HW2 6311   0.756   2.412   3.261
 1558SOL     OW 6312   0.973   2.752   3.434
 1558SOL    HW1 6313   1.019   2.668   3.405
 1558SOL    HW2 6314   0.917   2.786   3.359
 1559SOL     OW 6315   0.991   2.272   3.104
 1559SOL    HW1 6316   0.914   2.306   3.158
 1559SOL    HW2 6317   0.957   2.221   3.025
 1560SOL     OW 6318   0.076   2.673   2.651
 1560SOL    HW1 6319   0.175   2.661   2.660
 1560SOL    HW2 6320   0.052   2.768   2.672
 1561SOL     OW 6321   0.130   3.683   3.433
 1561SOL    HW1 6322   0.120   3.668   3.532
 1561SOL    HW2 6323   0.044   3.719   3.397
 1562SOL     OW 6324   0.865   2.210   2.057
 1562SOL    HW1 6325   0.924   2.273   2.008
 1562SOL    HW2 6326   0.884   2.116   2.028
 1563SOL     OW 6327   1.719   2.447   3.693
 1563SOL    HW1 6328   1.693   2.536   3.657
 1563SOL    HW2 6329   1.717   2.379   3.620
 1564SOL     OW 6330   1.362   3.006   2.407
 1564SOL    HW1 6331   1.445   2.977   2.359
 1564SOL    HW2 6332   1.313   3.073   2.351
 1565SOL     OW 6333   0.550   2.058   2.747
 1565SOL    HW1 6334   0.545   2.053   2.847
 1565SOL    HW2 6335   0.552   2.154   2.718
 1566SOL     OW 6336   1.008   3.318   2.339
 1566SOL    HW1 6337   0.962   3.390   2.287
 1566SOL    HW2 6338   1.004   3.338   2.437
 1567SOL     OW 6339   0.351   3.663   2.715
 1567SOL    HW1 6340   0.401   3.577   2.721
 1567SOL    HW2 6341   0.416   3.740   2.712
 1568SOL     OW 6342   1.227   3.412   3.368
 1568SOL    HW1 6343   1.233   3.335   3.432
 1568SOL    HW2 6344   1.175   3.386   3.288
 1569SOL     OW 6345   0.321   2.805   2.104
 1569SOL    HW1 6346   0.403   2.844   2.062
 1569SOL    HW2 6347   0.294   2.723   2.055
 1570SOL     OW 6348   0.461   3.128   3.589
 1570SOL    HW1 6349   0.411   3.129   3.503
 1570SOL    HW2 6350   0.398   3.110   3.665
 1571SOL     OW 6351   1.111   3.638   2.099
 1571SOL    HW1 6352   1.051   3.576   2.149
 1571SOL    HW2 6353   1.142   3.594   2.014
 1572SOL     OW 6354   0.202   2.147   3.360
 1572SOL    HW1 6355   0.122   2.207   3.347
 1572SOL    HW2 6356   0.192   2.098   3.446
 1573SOL     OW 6357   1.632   3.239   1.943
 1573SOL    HW1 6358   1.600   3.333   1.933
 1573SOL    HW2 6359   1.556   3.176   1.931
 1574SOL     OW 6360   0.464   3.605   2.185
 1574SOL    HW1 6361   0.497   3.644   2.271
 1574SOL    HW2 6362   0.540   3.598   2.120
 1575SOL     OW 6363   0.249   3.647   3.103
 1575SOL    HW1 6364   0.306   3.582   3.153
 1575SOL    HW2 6365   0.233   3.614   3.010
 1576SOL     OW 6366   0.940   3.560   2.766
 1576SOL    HW1 6367   1.020   3.503   2.787
 1576SOL    HW2 6368   0.891   3.520   2.689
 1577SOL     OW 6369   0.382   2.562   2.342
 1577SOL    HW1 6370   0.427   2.472   2.339
 1577SOL    HW2 6371   0.288   2.551   2.375
 1578SOL     OW 6372   1.547   2.084   3.591
 1578SOL    HW1 6373   1.542   2.121   3.683
 1578SOL    HW2 6374   1.475   2.015   3.579
 1579SOL     OW 6375   0.614   1.984   1.979
 1579SOL    HW1 6376   0.712   1.962   1.986
 1579SOL    HW2 6377   0.583   1.967   1.886
 1580SOL     OW 6378   0.781   2.126   3.611
 1580SOL    HW1 6379   0.848   2.065   3.654
 1580SOL    HW2 6380   0.708   2.145   3.676
 1581SOL     OW 6381   0.888   3.376   3.057
 1581SOL    HW1 6382   0.865   3.351   2.963
 1581SOL    HW2 6383   0.949   3.307   3.096
 1582SOL     OW 6384   0.803   3.264   2.786
 1582SOL    HW1 6385   0.893   3.278   2.744
 1582SOL    HW2 6386   0.732   3.266   2.715
 1583SOL     OW 6387   0.922   2.365   2.761
 1583SOL    HW1 6388   0.897   2.356   2.665
 1583SOL    HW2 6389   0.970   2.283   2.792
 1584SOL     OW 6390   0.539   1.926   2.374
 1584SOL    HW1 6391   0.458   1.927   2.432
 1584SOL    HW2 6392   0.542   2.009   2.319
 1585SOL     OW 6393   1.434   3.050   1.903
 1585SOL    HW1 6394   1.466   2.974   1.960
 1585SOL    HW2 6395   1.342   3.077   1.933
 1586SOL     OW 6396   0.297   1.897   2.033
 1586SOL    HW1 6397   0.346   1.981   2.012
 1586SOL    HW2 6398   0.359   1.832   2.078
 1587SOL     OW 6399   0.935   2.098   2.342
 1587SOL    HW1 6400   0.887   2.139   2.264
 1587SOL    HW2 6401   1.034   2.096   2.323
 1588SOL     OW 6402   1.076   2.545   3.326
 1588SOL    HW1 6403   0.996   2.484   3.329
 1588SOL    HW2 6404   1.157   2.492   3.302
 1589SOL     OW 6405   0.459   3.014   2.603
 1589SOL    HW1 6406   0.388   2.987   2.668
 1589SOL    HW2 6407   0.433   2.986   2.510
 1590SOL     OW 6408   1.271   3.659   2.453
 1590SOL    HW1 6409   1.315   3.723   2.389
 1590SOL    HW2 6410   1.221   3.711   2.523
 1591SOL     OW 6411   1.032   2.411   1.878
 1591SOL    HW1 6412   0.991   2.493   1.839
 1591SOL    HW2 6413   1.096   2.437   1.951
 1592SOL     OW 6414   0.078   2.418   3.248
 1592SOL    HW1 6415   0.170   2.417   3.207
 1592SOL    HW2 6416   0.072   2.492   3.315
 1593SOL     OW 6417   0.561   2.084   3.009
 1593SOL    HW1 6418   0.599   2.000   3.046
 1593SOL    HW2 6419   0.473   2.103   3.053
 1594SOL     OW 6420   0.866   2.316   2.504
 1594SOL    HW1 6421   0.834   2.388   2.442
 1594SOL    HW2 6422   0.890   2.235   2.451
 1595SOL     OW 6423   1.017   1.901   2.615
 1595SOL    HW1 6424   0.945   1.906   2.546
 1595SOL    HW2 6425   0.993   1.832   2.684
 1596SOL     OW 6426   1.429   3.035   2.729
 1596SOL    HW1 6427   1.374   2.951   2.722
 1596SOL    HW2 6428   1.455   3.064   2.637
 1597SOL     OW 6429   0.488   3.247   2.036
 1597SOL    HW1 6430   0.401   3.232   2.083
 1597SOL    HW2 6431   0.471   3.273   1.941
 1598SOL     OW 6432   1.390   2.437   1.940
 1598SOL    HW1 6433   1.336   2.416   2.021
 1598SOL    HW2 6434   1.481   2.396   1.949
 1599SOL     OW 6435   0.527   2.118   2.190
 1599SOL    HW1 6436   0.554   2.059   2.115
 1599SOL    HW2 6437   0.527   2.213   2.159
 1600SOL     OW 6438   1.064   3.209   3.202
 1600SOL    HW1 6439   0.984   3.186   3.257
 1600SOL    HW2 6440   1.147   3.183   3.251
 1601SOL     OW 6441   1.592   3.491   3.487
 1601SOL    HW1 6442   1.619   3.525   3.397
 1601SOL    HW2 6443   1.671   3.453   3.533
 1602SOL     OW 6444   1.111   3.057   2.962
 1602SOL    HW1 6445   1.071   3.101   3.043
 1602SOL    HW2 6446   1.070   3.094   2.879
 1603SOL     OW 6447   0.915   1.951   3.264
 1603SOL    HW1 6448   0.940   1.931   3.169
 1603SOL    HW2 6449   0.987   2.007   3.306
 1604SOL     OW 6450   0.980   2.978   3.581
 1604SOL    HW1 6451   0.881   2.984   3.591
 1604SOL    HW2 6452   1.003   2.898   3.525
 1605SOL     OW 6453   0.705   2.912   2.230
 1605SOL    HW1 6454   0.691   2.919   2.329
 1605SOL    HW2 6455   0.789   2.861   2.212
 1606SOL     OW 6456   0.410   2.675   3.113
 1606SOL    HW1 6457   0.496   2.687   3.163
 1606SOL    HW2 6458   0.368   2.588   3.140
 1607SOL     OW 6459   1.274   2.248   3.124
 1607SOL    HW1 6460   1.295   2.322   3.188
 1607SOL    HW2 6461   1.185   2.265   3.081
 1608SOL     OW 6462   0.064   3.426   3.193
 1608SOL    HW1 6463   0.018   3.508   3.159
 1608SOL    HW2 6464   0.162   3.445   3.202
 1609SOL     OW 6465   0.367   2.962   2.363
 1609SOL    HW1 6466   0.360   3.045   2.307
 1609SOL    HW2 6467   0.371   2.882   2.303
 1610SOL     OW 6468   0.566   2.399   2.727
 1610SOL    HW1 6469   0.578   2.465   2.653
 1610SOL    HW2 6470   0.612   2.433   2.810
 1611SOL     OW 6471   1.252   3.210   2.250
 1611SOL    HW1 6472   1.302   3.287   2.290
 1611SOL    HW2 6473   1.157   3.212   2.282
 1612SOL     OW 6474   1.272   3.307   3.004
 1612SOL    HW1 6475   1.319   3.320   3.091
 1612SOL    HW2 6476   1.206   3.233   3.013
 1613SOL     OW 6477   1.582   2.501   2.334
 1613SOL    HW1 6478   1.551   2.562   2.407
 1613SOL    HW2 6479   1.632   2.553   2.265
 1614SOL     OW 6480   0.354   3.372   3.191
 1614SOL    HW1 6481   0.333   3.328   3.104
 1614SOL    HW2 6482   0.451   3.398   3.194
 1615SOL     OW 6483   0.402   2.613   3.460
 1615SOL    HW1 6484   0.470   2.668   3.413
 1615SOL    HW2 6485   0.442   2.525   3.487
 1616SOL     OW 6486   1.013   1.967   3.632
 1616SOL    HW1 6487   1.019   2.052   3.580
 1616SOL    HW2 6488   1.045   1.891   3.575
 1617SOL     OW 6489   0.504   1.912   3.602
 1617SOL    HW1 6490   0.462   1.855   3.532
 1617SOL    HW2 6491   0.438   1.981   3.634
 1618SOL     OW 6492   0.573   2.732   2.891
 1618SOL    HW1 6493   0.617   2.821   2.882
 1618SOL    HW2 6494   0.510   2.732   2.968
 1619SOL     OW 6495   0.307   2.075   3.093
 1619SOL    HW1 6496   0.284   2.112   3.183
 1619SOL    HW2 6497   0.277   1.980   3.087
 1620SOL     OW 6498   0.037   3.172   3.144
 1620SOL    HW1 6499   0.090   3.123   3.212
 1620SOL    HW2 6500   0.059   3.270   3.149
 1621SOL     OW 6501   0.732   2.496   2.926
 1621SOL    HW1 6502   0.791   2.470   2.850
 1621SOL    HW2 6503   0.704   2.592   2.915
 1622SOL     OW 6504   0.307   1.925   2.480
 1622SOL    HW1 6505   0.296   2.019   2.513
 1622SOL    HW2 6506   0.302   1.862   2.557
 1623SOL     OW 6507   1.023   2.628   2.828
 1623SOL    HW1 6508   1.038   2.649   2.924
 1623SOL    HW2 6509   0.993   2.533   2.819
 1624SOL     OW 6510   0.980   3.435   3.562
 1624SOL    HW1 6511   0.960   3.479   3.474
 1624SOL    HW2 6512   1.019   3.344   3.546
 1625SOL     OW 6513   0.350   2.760   3.666
 1625SOL    HW1 6514   0.426   2.804   3.714
 1625SOL    HW2 6515   0.385   2.713   3.584
 1626SOL     OW 6516   1.303   2.700   1.904
 1626SOL    HW1 6517   1.337   2.607   1.919
 1626SOL    HW2 6518   1.321   2.727   1.809
 1627SOL     OW 6519   1.068   3.195   2.711
 1627SOL    HW1 6520   1.075   3.111   2.656
 1627SOL    HW2 6521   1.130   3.264   2.675
 1628SOL     OW 6522   0.319   2.672   2.811
 1628SOL    HW1 6523   0.412   2.708   2.816
 1628SOL    HW2 6524   0.313   2.587   2.863
 1629SOL     OW 6525   0.339   2.371   2.868
 1629SOL    HW1 6526   0.287   2.288   2.851
 1629SOL    HW2 6527   0.416   2.376   2.804
 1630SOL     OW 6528   1.138   2.242   3.540
 1630SOL    HW1 6529   1.093   2.305   3.604
 1630SOL    HW2 6530   1.231   2.273   3.523
 1631SOL     OW 6531   1.160   2.069   3.339
 1631SOL    HW1 6532   1.160   2.133   3.416
 1631SOL    HW2 6533   1.188   2.117   3.256
 1632SOL     OW 6534   0.008   3.188   2.062
 1632SOL    HW1 6535  -0.085   3.209   2.031
 1632SOL    HW2 6536   0.018   3.089   2.075
 1633SOL     OW 6537   0.088   3.663   2.789
 1633SOL    HW1 6538   0.046   3.577   2.762
 1633SOL    HW2 6539   0.182   3.666   2.755
 1634SOL     OW 6540   0.504   3.430   2.772
 1634SOL    HW1 6541   0.570   3.504   2.781
 1634SOL    HW2 6542   0.548   3.351   2.730
 1635SOL     OW 6543   1.002   2.658   3.100
 1635SOL    HW1 6544   1.043   2.626   3.186
 1635SOL    HW2 6545   0.906   2.631   3.097
 1636SOL     OW 6546   0.040   2.406   2.976
 1636SOL    HW1 6547   0.125   2.373   2.935
 1636SOL    HW2 6548   0.053   2.421   3.074
 1637SOL     OW 6549   0.189   2.382   3.584
 1637SOL    HW1 6550   0.248   2.342   3.514
 1637SOL    HW2 6551   0.131   2.453   3.543
 1638SOL     OW 6552   0.815   2.434   2.187
 1638SOL    HW1 6553   0.822   2.345   2.141
 1638SOL    HW2 6554   0.721   2.468   2.179
 1639SOL     OW 6555   1.657   2.466   3.068
 1639SOL    HW1 6556   1.619   2.397   3.130
 1639SOL    HW2 6557   1.739   2.430   3.024
 1640SOL     OW 6558   0.252   3.426   3.606
 1640SOL    HW1 6559   0.222   3.483   3.682
 1640SOL    HW2 6560   0.245   3.329   3.632
 1641SOL     OW 6561   0.671   2.326   3.131
 1641SOL    HW1 6562   0.637   2.237   3.101
 1641SOL    HW2 6563   0.697   2.380   3.051
 1642SOL     OW 6564   0.930   3.540   3.327
 1642SOL    HW1 6565   0.906   3.522   3.232
 1642SOL    HW2 6566   0.960   3.634   3.337
 1643SOL     OW 6567   0.473   2.362   2.053
 1643SOL    HW1 6568   0.534   2.442   2.057
 1643SOL    HW2 6569   0.378   2.393   2.060
 1644SOL     OW 6570   0.159   2.999   3.328
 1644SOL    HW1 6571   0.181   2.938   3.404
 1644SOL    HW2 6572   0.169   2.950   3.242
 1645SOL     OW 6573   1.252   3.593   2.990
 1645SOL    HW1 6574   1.336   3.598   2.936
 1645SOL    HW2 6575   1.229   3.497   3.008
 1646SOL     OW 6576   0.083   3.120   2.884
 1646SOL    HW1 6577   0.078   3.119   2.984
 1646SOL    HW2 6578   0.000   3.079   2.846
 1647SOL     OW 6579   0.688   3.524   3.578
 1647SOL    HW1 6580   0.632   3.605   3.587
 1647SOL    HW2 6581   0.740   3.528   3.492
 1648SOL     OW 6582   0.130   3.656   3.713
 1648SOL    HW1 6583   0.089   3.582   3.766
 1648SOL    HW2 6584   0.194   3.707   3.771
 1649SOL     OW 6585   1.280   2.789   2.534
 1649SOL    HW1 6586   1.340   2.708   2.536
 1649SOL    HW2 6587   1.320   2.858   2.474
 1650SOL     OW 6588   0.830   3.135   3.284
 1650SOL    HW1 6589   0.825   3.168   3.379
 1650SOL    HW2 6590   0.744   3.154   3.238
 1651SOL     OW 6591   0.672   3.478   2.016
 1651SOL    HW1 6592   0.681   3.488   1.917
 1651SOL    HW2 6593   0.632   3.389   2.037
 1652SOL     OW 6594   1.650   3.582   3.256
 1652SOL    HW1 6595   1.703   3.592   3.172
 1652SOL    HW2 6596   1.623   3.672   3.290
 1653SOL     OW 6597   0.263   2.188   2.582
 1653SOL    HW1 6598   0.184   2.239   2.548
 1653SOL    HW2 6599   0.254   2.173   2.680
 1654SOL     OW 6600   1.194   3.474   1.893
 1654SOL    HW1 6601   1.200   3.381   1.930
 1654SOL    HW2 6602   1.135   3.474   1.813
 1655SOL     OW 6603   0.822   2.864   3.234
 1655SOL    HW1 6604   0.862   2.863   3.142
 1655SOL    HW2 6605   0.832   2.956   3.274
 1656SOL     OW 6606   0.916   2.772   2.153
 1656SOL    HW1 6607   0.979   2.810   2.085
 1656SOL    HW2 6608   0.956   2.689   2.192
 1657SOL     OW 6609   1.504   3.469   1.906
 1657SOL    HW1 6610   1.412   3.506   1.913
 1657SOL    HW2 6611   1.542   3.489   1.816
 1658SOL     OW 6612   0.372   3.150   3.352
 1658SOL    HW1 6613   0.359   3.243   3.318
 1658SOL    HW2 6614   0.288   3.098   3.339
 1659SOL     OW 6615   1.614   3.154   3.151
 1659SOL    HW1 6616   1.674   3.157   3.231
 1659SOL    HW2 6617   1.539   3.218   3.164
 1660SOL     OW 6618   1.039   2.960   2.558
 1660SOL    HW1 6619   0.969   2.913   2.612
 1660SOL    HW2 6620   1.098   2.892   2.515
 1661SOL     OW 6621   1.014   2.098   2.833
 1661SOL    HW1 6622   1.006   2.062   2.740
 1661SOL    HW2 6623   1.012   2.022   2.898
 1662SOL     OW 6624   0.590   3.349   2.353
 1662SOL    HW1 6625   0.632   3.291   2.283
 1662SOL    HW2 6626   0.546   3.428   2.309
 1663SOL     OW 6627   0.255   3.210   2.152
 1663SOL    HW1 6628   0.159   3.211   2.125
 1663SOL    HW2 6629   0.267   3.263   2.236
 1664SOL     OW 6630   0.105   2.875   3.588
 1664SOL    HW1 6631   0.028   2.842   3.642
 1664SOL    HW2 6632   0.190   2.845   3.630
 1665SOL     OW 6633   0.672   2.065   3.351
 1665SOL    HW1 6634   0.762   2.049   3.311
 1665SOL    HW2 6635   0.680   2.070   3.450
 1666SOL     OW 6636   0.075   2.207   1.895
 1666SOL    HW1 6637  -0.017   2.179   1.866
 1666SOL    HW2 6638   0.106   2.284   1.839
 1667SOL     OW 6639   0.072   2.028   2.180
 1667SOL    HW1 6640   0.055   2.111   2.126
 1667SOL    HW2 6641   0.162   1.991   2.158
 1668SOL     OW 6642   1.183   3.197   1.981
 1668SOL    HW1 6643   1.084   3.186   1.983
 1668SOL    HW2 6644   1.217   3.212   2.074
 1669SOL     OW 6645   0.613   2.704   3.293
 1669SOL    HW1 6646   0.669   2.785   3.276
 1669SOL    HW2 6647   0.672   2.624   3.296
 1670SOL     OW 6648   1.493   3.629   2.821
 1670SOL    HW1 6649   1.526   3.693   2.752
 1670SOL    HW2 6650   1.559   3.623   2.896
 1671SOL     OW 6651   0.716   2.427   3.570
 1671SOL    HW1 6652   0.735   2.492   3.644
 1671SOL    HW2 6653   0.776   2.347   3.579
 1672SOL     OW 6654   0.390   3.603   3.422
 1672SOL    HW1 6655   0.299   3.644   3.420
 1672SOL    HW2 6656   0.383   3.509   3.454
 1673SOL     OW 6657   1.674   2.745   3.116
 1673SOL    HW1 6658   1.647   2.656   3.079
 1673SOL    HW2 6659   1.675   2.813   3.043
 1674SOL     OW 6660   0.594   2.607   2.514
 1674SOL    HW1 6661   0.644   2.692   2.495
 1674SOL    HW2 6662   0.506   2.609   2.466
 1675SOL     OW 6663   0.859   3.236   1.878
 1675SOL    HW1 6664   0.813   3.251   1.966
 1675SOL    HW2 6665   0.903   3.321   1.848
 1676SOL     OW 6666   0.661   3.652   2.815
 1676SOL    HW1 6667   0.615   3.740   2.802
 1676SOL    HW2 6668   0.760   3.664   2.808
 1677SOL     OW 6669   0.859   2.818   2.723
 1677SOL    HW1 6670   0.913   2.749   2.771
 1677SOL    HW2 6671   0.827   2.887   2.789
 1678SOL     OW 6672   1.083   2.846   1.949
 1678SOL    HW1 6673   1.060   2.899   1.867
 1678SOL    HW2 6674   1.164   2.790   1.930
 1679SOL     OW 6675   0.221   3.176   3.706
 1679SOL    HW1 6676   0.156   3.103   3.685
 1679SOL    HW2 6677   0.225   3.190   3.804
 1680SOL     OW 6678   0.079   3.102   2.515
 1680SOL    HW1 6679   0.078   3.055   2.603
 1680SOL    HW2 6680   0.161   3.074   2.464
 1681SOL     OW 6681   0.672   3.253   3.486
 1681SOL    HW1 6682   0.594   3.203   3.524
 1681SOL    HW2 6683   0.669   3.348   3.517
 1682SOL     OW 6684   0.428   2.286   2.382
 1682SOL    HW1 6685   0.458   2.214   2.320
 1682SOL    HW2 6686   0.389   2.246   2.465
 1683SOL     OW 6687   1.705   3.349   2.966
 1683SOL    HW1 6688   1.612   3.324   2.939
 1683SOL    HW2 6689   1.731   3.299   3.048
 1684SOL     OW 6690   0.317   2.409   3.142
 1684SOL    HW1 6691   0.355   2.350   3.214
 1684SOL    HW2 6692   0.357   2.383   3.054
 1685SOL     OW 6693   0.812   3.448   2.549
 1685SOL    HW1 6694   0.844   3.458   2.455
 1685SOL    HW2 6695   0.733   3.386   2.551
 1686SOL     OW 6696   1.001   1.896   3.016
 1686SOL    HW1 6697   0.938   1.824   2.985
 1686SOL    HW2 6698   1.094   1.860   3.016
 1687SOL     OW 6699   0.770   3.192   2.163
 1687SOL    HW1 6700   0.724   3.105   2.180
 1687SOL    HW2 6701   0.861   3.189   2.204
 1688SOL     OW 6702   0.618   3.429   3.146
 1688SOL    HW1 6703   0.613   3.511   3.203
 1688SOL    HW2 6704   0.707   3.426   3.101
 1689SOL     OW 6705   1.352   1.914   2.030
 1689SOL    HW1 6706   1.387   1.873   1.946
 1689SOL    HW2 6707   1.262   1.876   2.050
 1690SOL     OW 6708   0.039   2.939   2.162
 1690SOL    HW1 6709   0.138   2.928   2.153
 1690SOL    HW2 6710  -0.001   2.853   2.194
 1691SOL     OW 6711   0.875   3.508   2.199
 1691SOL    HW1 6712   0.798   3.473   2.145
 1691SOL    HW2 6713   0.843   3.579   2.261
 1692SOL     OW 6714   0.230   2.490   3.837
 1692SOL    HW1 6715   0.137   2.488   3.874
 1692SOL    HW2 6716   0.231   2.451   3.745
 1693SOL     OW 6717   0.225   2.137   4.720
 1693SOL    HW1 6718   0.260   2.120   4.812
 1693SOL    HW2 6719   0.137   2.092   4.708
 1694SOL     OW 6720   0.019   2.230   4.371
 1694SOL    HW1 6721  -0.063   2.273   4.410
 1694SOL    HW2 6722  -0.009   2.157   4.308
 1695SOL     OW 6723   0.569   3.137   4.889
 1695SOL    HW1 6724   0.476   3.130   4.852
 1695SOL    HW2 6725   0.580   3.226   4.933
 1696SOL     OW 6726   1.135   2.565   4.441
 1696SOL    HW1 6727   1.192   2.643   4.416
 1696SOL    HW2 6728   1.075   2.591   4.517
 1697SOL     OW 6729   1.755   2.469   3.955
 1697SOL    HW1 6730   1.743   2.456   3.856
 1697SOL    HW2 6731   1.725   2.388   4.004
 1698SOL     OW 6732   0.768   3.006   4.747
 1698SOL    HW1 6733   0.690   3.023   4.807
 1698SOL    HW2 6734   0.802   3.093   4.711
 1699SOL     OW 6735   0.850   2.660   5.547
 1699SOL    HW1 6736   0.846   2.736   5.612
 1699SOL    HW2 6737   0.872   2.696   5.456
 1700SOL     OW 6738   0.685   2.874   4.389
 1700SOL    HW1 6739   0.754   2.858   4.459
 1700SOL    HW2 6740   0.612   2.931   4.427
 1701SOL     OW 6741   0.686   3.023   5.527
 1701SOL    HW1 6742   0.746   3.102   5.541
 1701SOL    HW2 6743   0.600   3.054   5.486
 1702SOL     OW 6744   0.335   3.297   4.785
 1702SOL    HW1 6745   0.257   3.266   4.732
 1702SOL    HW2 6746   0.393   3.355   4.728
 1703SOL     OW 6747   0.438   2.254   5.223
 1703SOL    HW1 6748   0.520   2.198   5.232
 1703SOL    HW2 6749   0.357   2.196   5.227
 1704SOL     OW 6750   1.603   2.309   4.461
 1704SOL    HW1 6751   1.529   2.355   4.411
 1704SOL    HW2 6752   1.654   2.377   4.514
 1705SOL     OW 6753   0.231   3.575   4.207
 1705SOL    HW1 6754   0.265   3.652   4.261
 1705SOL    HW2 6755   0.275   3.575   4.117
 1706SOL     OW 6756   0.230   3.296   4.262
 1706SOL    HW1 6757   0.204   3.392   4.262
 1706SOL    HW2 6758   0.159   3.242   4.307
 1707SOL     OW 6759   0.240   2.953   4.610
 1707SOL    HW1 6760   0.254   2.869   4.662
 1707SOL    HW2 6761   0.185   3.017   4.665
 1708SOL     OW 6762   0.620   3.648   5.163
 1708SOL    HW1 6763   0.528   3.631   5.198
 1708SOL    HW2 6764   0.648   3.740   5.189
 1709SOL     OW 6765   0.606   2.826   3.847
 1709SOL    HW1 6766   0.613   2.910   3.793
 1709SOL    HW2 6767   0.652   2.839   3.935
 1710SOL     OW 6768   1.594   1.976   5.204
 1710SOL    HW1 6769   1.576   2.043   5.132
 1710SOL    HW2 6770   1.591   2.022   5.293
 1711SOL     OW 6771   0.027   3.458   3.841
 1711SOL    HW1 6772   0.008   3.362   3.862
 1711SOL    HW2 6773  -0.006   3.516   3.916
 1712SOL     OW 6774   0.113   2.599   5.321
 1712SOL    HW1 6775   0.201   2.586   5.366
 1712SOL    HW2 6776   0.100   2.696   5.299
 1713SOL     OW 6777   0.613   3.227   4.450
 1713SOL    HW1 6778   0.564   3.140   4.459
 1713SOL    HW2 6779   0.590   3.270   4.363
 1714SOL     OW 6780   0.809   1.866   4.226
 1714SOL    HW1 6781   0.849   1.957   4.217
 1714SOL    HW2 6782   0.709   1.874   4.232
 1715SOL     OW 6783   0.197   2.838   4.988
 1715SOL    HW1 6784   0.286   2.793   4.974
 1715SOL    HW2 6785   0.124   2.773   4.969
 1716SOL     OW 6786   0.317   2.113   5.525
 1716SOL    HW1 6787   0.388   2.184   5.531
 1716SOL    HW2 6788   0.229   2.152   5.553
 1717SOL     OW 6789   0.598   2.591   3.994
 1717SOL    HW1 6790   0.622   2.660   3.926
 1717SOL    HW2 6791   0.520   2.624   4.048
 1718SOL     OW 6792   1.281   2.207   4.668
 1718SOL    HW1 6793   1.195   2.157   4.655
 1718SOL    HW2 6794   1.343   2.153   4.724
 1719SOL     OW 6795   1.394   2.331   5.398
 1719SOL    HW1 6796   1.374   2.374   5.486
 1719SOL    HW2 6797   1.472   2.269   5.407
 1720SOL     OW 6798   0.973   2.752   5.296
 1720SOL    HW1 6799   1.019   2.668   5.267
 1720SOL    HW2 6800   0.917   2.786   5.221
 1721SOL     OW 6801   1.041   2.563   4.153
 1721SOL    HW1 6802   1.067   2.559   4.249
 1721SOL    HW2 6803   0.956   2.512   4.139
 1722SOL     OW 6804   0.076   2.673   4.513
 1722SOL    HW1 6805   0.175   2.661   4.522
 1722SOL    HW2 6806   0.052   2.768   4.534
 1723SOL     OW 6807   0.130   3.683   5.295
 1723SOL    HW1 6808   0.120   3.668   5.394
 1723SOL    HW2 6809   0.044   3.719   5.259
 1724SOL     OW 6810   0.865   2.210   3.919
 1724SOL    HW1 6811   0.924   2.273   3.870
 1724SOL    HW2 6812   0.884   2.116   3.890
 1725SOL     OW 6813   1.719   2.447   5.555
 1725SOL    HW1 6814   1.693   2.536   5.519
 1725SOL    HW2 6815   1.717   2.379   5.482
 1726SOL     OW 6816   0.550   2.058   4.609
 1726SOL    HW1 6817   0.545   2.053   4.709
 1726SOL    HW2 6818   0.552   2.154   4.580
 1727SOL     OW 6819   1.008   3.318   4.201
 1727SOL    HW1 6820   0.962   3.390   4.149
 1727SOL    HW2 6821   1.004   3.338   4.299
 1728SOL     OW 6822   0.351   3.663   4.577
 1728SOL    HW1 6823   0.401   3.577   4.583
 1728SOL    HW2 6824   0.416   3.740   4.574
 1729SOL     OW 6825   1.795   2.928   4.597
 1729SOL    HW1 6826   1.733   2.913   4.521
 1729SOL    HW2 6827   1.743   2.939   4.682
 1730SOL     OW 6828   0.321   2.805   3.966
 1730SOL    HW1 6829   0.403   2.844   3.924
 1730SOL    HW2 6830   0.294   2.723   3.917
 1731SOL     OW 6831   1.458   2.597   4.452
 1731SOL    HW1 6832   1.453   2.532   4.527
 1731SOL    HW2 6833   1.538   2.656   4.465
 1732SOL     OW 6834   0.461   3.128   5.451
 1732SOL    HW1 6835   0.411   3.129   5.365
 1732SOL    HW2 6836   0.398   3.110   5.527
 1733SOL     OW 6837   1.111   3.638   3.961
 1733SOL    HW1 6838   1.051   3.576   4.011
 1733SOL    HW2 6839   1.142   3.594   3.876
 1734SOL     OW 6840   0.202   2.147   5.222
 1734SOL    HW1 6841   0.122   2.207   5.209
 1734SOL    HW2 6842   0.192   2.098   5.308
 1735SOL     OW 6843   0.464   3.605   4.047
 1735SOL    HW1 6844   0.497   3.644   4.133
 1735SOL    HW2 6845   0.540   3.598   3.982
 1736SOL     OW 6846   1.400   1.969   4.150
 1736SOL    HW1 6847   1.376   1.932   4.060
 1736SOL    HW2 6848   1.499   1.985   4.154
 1737SOL     OW 6849   0.249   3.647   4.965
 1737SOL    HW1 6850   0.306   3.582   5.015
 1737SOL    HW2 6851   0.233   3.614   4.872
 1738SOL     OW 6852   0.940   3.560   4.628
 1738SOL    HW1 6853   1.020   3.503   4.649
 1738SOL    HW2 6854   0.891   3.520   4.551
 1739SOL     OW 6855   0.382   2.562   4.204
 1739SOL    HW1 6856   0.427   2.472   4.201
 1739SOL    HW2 6857   0.288   2.551   4.237
 1740SOL     OW 6858   1.547   2.084   5.453
 1740SOL    HW1 6859   1.542   2.121   5.545
 1740SOL    HW2 6860   1.475   2.015   5.441
 1741SOL     OW 6861   0.614   1.984   3.841
 1741SOL    HW1 6862   0.712   1.962   3.848
 1741SOL    HW2 6863   0.583   1.967   3.748
 1742SOL     OW 6864   0.781   2.126   5.473
 1742SOL    HW1 6865   0.848   2.065   5.516
 1742SOL    HW2 6866   0.708   2.145   5.538
 1743SOL     OW 6867   0.888   3.376   4.919
 1743SOL    HW1 6868   0.865   3.351   4.825
 1743SOL    HW2 6869   0.949   3.307   4.958
 1744SOL     OW 6870   0.803   3.264   4.648
 1744SOL    HW1 6871   0.893   3.278   4.606
 1744SOL    HW2 6872   0.732   3.266   4.577
 1745SOL     OW 6873   0.922   2.365   4.623
 1745SOL    HW1 6874   0.897   2.356   4.527
 1745SOL    HW2 6875   0.970   2.283   4.654
 1746SOL     OW 6876   0.539   1.926   4.236
 1746SOL    HW1 6877   0.458   1.927   4.294
 1746SOL    HW2 6878   0.542   2.009   4.181
 1747SOL     OW 6879   0.297   1.897   3.895
 1747SOL    HW1 6880   0.346   1.981   3.874
 1747SOL    HW2 6881   0.359   1.832   3.940
 1748SOL     OW 6882   0.935   2.098   4.204
 1748SOL    HW1 6883   0.887   2.139   4.126
 1748SOL    HW2 6884   1.034   2.096   4.185
 1749SOL     OW 6885   1.227   3.432   4.517
 1749SOL    HW1 6886   1.248   3.506   4.452
 1749SOL    HW2 6887   1.295   3.432   4.590
 1750SOL     OW 6888   0.459   3.014   4.465
 1750SOL    HW1 6889   0.388   2.987   4.530
 1750SOL    HW2 6890   0.433   2.986   4.372
 1751SOL     OW 6891   1.271   3.659   4.315
 1751SOL    HW1 6892   1.315   3.723   4.251
 1751SOL    HW2 6893   1.221   3.711   4.385
 1752SOL     OW 6894   1.032   2.411   3.740
 1752SOL    HW1 6895   0.991   2.493   3.701
 1752SOL    HW2 6896   1.096   2.437   3.813
 1753SOL     OW 6897   0.078   2.418   5.110
 1753SOL    HW1 6898   0.170   2.417   5.069
 1753SOL    HW2 6899   0.072   2.492   5.177
 1754SOL     OW 6900   0.561   2.084   4.871
 1754SOL    HW1 6901   0.599   2.000   4.908
 1754SOL    HW2 6902   0.473   2.103   4.915
 1755SOL     OW 6903   0.866   2.316   4.366
 1755SOL    HW1 6904   0.834   2.388   4.304
 1755SOL    HW2 6905   0.890   2.235   4.313
 1756SOL     OW 6906   1.017   1.901   4.477
 1756SOL    HW1 6907   0.945   1.906   4.408
 1756SOL    HW2 6908   0.993   1.832   4.546
 1757SOL     OW 6909   1.466   2.452   4.716
 1757SOL    HW1 6910   1.436   2.357   4.723
 1757SOL    HW2 6911   1.539   2.468   4.782
 1758SOL     OW 6912   0.488   3.247   3.898
 1758SOL    HW1 6913   0.401   3.232   3.945
 1758SOL    HW2 6914   0.471   3.273   3.803
 1759SOL     OW 6915   0.527   2.118   4.052
 1759SOL    HW1 6916   0.554   2.059   3.977
 1759SOL    HW2 6917   0.527   2.213   4.021
 1760SOL     OW 6918   1.754   3.085   5.312
 1760SOL    HW1 6919   1.845   3.046   5.299
 1760SOL    HW2 6920   1.762   3.181   5.336
 1761SOL     OW 6921   0.915   1.951   5.126
 1761SOL    HW1 6922   0.940   1.931   5.031
 1761SOL    HW2 6923   0.987   2.007   5.168
 1762SOL     OW 6924   0.705   2.912   4.092
 1762SOL    HW1 6925   0.691   2.919   4.191
 1762SOL    HW2 6926   0.789   2.861   4.074
 1763SOL     OW 6927   0.410   2.675   4.975
 1763SOL    HW1 6928   0.496   2.687   5.025
 1763SOL    HW2 6929   0.368   2.588   5.002
 1764SOL     OW 6930   1.274   2.248   4.986
 1764SOL    HW1 6931   1.295   2.322   5.050
 1764SOL    HW2 6932   1.185   2.265   4.943
 1765SOL     OW 6933   0.064   3.426   5.055
 1765SOL    HW1 6934   0.018   3.508   5.021
 1765SOL    HW2 6935   0.162   3.445   5.064
 1766SOL     OW 6936   0.367   2.962   4.225
 1766SOL    HW1 6937   0.360   3.045   4.169
 1766SOL    HW2 6938   0.371   2.882   4.165
 1767SOL     OW 6939   0.566   2.399   4.589
 1767SOL    HW1 6940   0.578   2.465   4.515
 1767SOL    HW2 6941   0.612   2.433   4.672
 1768SOL     OW 6942   1.252   3.210   4.112
 1768SOL    HW1 6943   1.302   3.287   4.152
 1768SOL    HW2 6944   1.157   3.212   4.144
 1769SOL     OW 6945   0.354   3.372   5.053
 1769SOL    HW1 6946   0.333   3.328   4.966
 1769SOL    HW2 6947   0.451   3.398   5.056
 1770SOL     OW 6948   0.402   2.613   5.322
 1770SOL    HW1 6949   0.470   2.668   5.275
 1770SOL    HW2 6950   0.442   2.525   5.349
 1771SOL     OW 6951   1.013   1.967   5.494
 1771SOL    HW1 6952   1.019   2.052   5.442
 1771SOL    HW2 6953   1.045   1.891   5.437
 1772SOL     OW 6954   0.504   1.912   5.464
 1772SOL    HW1 6955   0.462   1.855   5.394
 1772SOL    HW2 6956   0.438   1.981   5.496
 1773SOL     OW 6957   0.573   2.732   4.753
 1773SOL    HW1 6958   0.617   2.821   4.744
 1773SOL    HW2 6959   0.510   2.732   4.830
 1774SOL     OW 6960   1.209   2.387   3.999
 1774SOL    HW1 6961   1.222   2.303   4.053
 1774SOL    HW2 6962   1.180   2.461   4.059
 1775SOL     OW 6963   0.307   2.075   4.955
 1775SOL    HW1 6964   0.284   2.112   5.045
 1775SOL    HW2 6965   0.277   1.980   4.949
 1776SOL     OW 6966   0.037   3.172   5.006
 1776SOL    HW1 6967   0.090   3.123   5.074
 1776SOL    HW2 6968   0.059   3.270   5.011
 1777SOL     OW 6969   0.732   2.496   4.788
 1777SOL    HW1 6970   0.791   2.470   4.712
 1777SOL    HW2 6971   0.704   2.592   4.777
 1778SOL     OW 6972   1.728   2.797   5.578
 1778SOL    HW1 6973   1.682   2.790   5.489
 1778SOL    HW2 6974   1.666   2.841   5.644
 1779SOL     OW 6975   0.307   1.925   4.342
 1779SOL    HW1 6976   0.296   2.019   4.375
 1779SOL    HW2 6977   0.302   1.862   4.419
 1780SOL     OW 6978   1.622   2.229   4.098
 1780SOL    HW1 6979   1.624   2.153   4.162
 1780SOL    HW2 6980   1.574   2.306   4.138
 1781SOL     OW 6981   1.859   3.380   5.329
 1781SOL    HW1 6982   1.873   3.407   5.234
 1781SOL    HW2 6983   1.942   3.402   5.382
 1782SOL     OW 6984   0.350   2.760   5.528
 1782SOL    HW1 6985   0.426   2.804   5.576
 1782SOL    HW2 6986   0.385   2.713   5.446
 1783SOL     OW 6987   1.540   2.136   3.849
 1783SOL    HW1 6988   1.479   2.061   3.872
 1783SOL    HW2 6989   1.562   2.188   3.932
 1784SOL     OW 6990   1.068   3.195   4.573
 1784SOL    HW1 6991   1.075   3.111   4.518
 1784SOL    HW2 6992   1.130   3.264   4.537
 1785SOL     OW 6993   0.319   2.672   4.673
 1785SOL    HW1 6994   0.412   2.708   4.678
 1785SOL    HW2 6995   0.313   2.587   4.725
 1786SOL     OW 6996   0.339   2.371   4.730
 1786SOL    HW1 6997   0.287   2.288   4.713
 1786SOL    HW2 6998   0.416   2.376   4.666
 1787SOL     OW 6999   1.160   2.069   5.201
 1787SOL    HW1 7000   1.160   2.133   5.278
 1787SOL    HW2 7001   1.188   2.117   5.118
 1788SOL     OW 7002   0.008   3.188   3.924
 1788SOL    HW1 7003  -0.085   3.209   3.893
 1788SOL    HW2 7004   0.018   3.089   3.937
 1789SOL     OW 7005   0.088   3.663   4.651
 1789SOL    HW1 7006   0.046   3.577   4.624
 1789SOL    HW2 7007   0.182   3.666   4.617
 1790SOL     OW 7008   0.504   3.430   4.634
 1790SOL    HW1 7009   0.570   3.504   4.643
 1790SOL    HW2 7010   0.548   3.351   4.592
 1791SOL     OW 7011   0.040   2.406   4.838
 1791SOL    HW1 7012   0.125   2.373   4.797
 1791SOL    HW2 7013   0.053   2.421   4.936
 1792SOL     OW 7014   0.189   2.382   5.446
 1792SOL    HW1 7015   0.248   2.342   5.376
 1792SOL    HW2 7016   0.131   2.453   5.405
 1793SOL     OW 7017   0.815   2.434   4.049
 1793SOL    HW1 7018   0.822   2.345   4.003
 1793SOL    HW2 7019   0.721   2.468   4.041
 1794SOL     OW 7020   1.657   2.466   4.930
 1794SOL    HW1 7021   1.619   2.397   4.992
 1794SOL    HW2 7022   1.739   2.430   4.886
 1795SOL     OW 7023   0.252   3.426   5.468
 1795SOL    HW1 7024   0.222   3.483   5.544
 1795SOL    HW2 7025   0.245   3.329   5.494
 1796SOL     OW 7026   0.671   2.326   4.993
 1796SOL    HW1 7027   0.637   2.237   4.963
 1796SOL    HW2 7028   0.697   2.380   4.913
 1797SOL     OW 7029   0.473   2.362   3.915
 1797SOL    HW1 7030   0.534   2.442   3.919
 1797SOL    HW2 7031   0.378   2.393   3.922
 1798SOL     OW 7032   0.159   2.999   5.190
 1798SOL    HW1 7033   0.181   2.938   5.266
 1798SOL    HW2 7034   0.169   2.950   5.104
 1799SOL     OW 7035   1.302   2.717   4.033
 1799SOL    HW1 7036   1.216   2.686   4.075
 1799SOL    HW2 7037   1.298   2.703   3.934
 1800SOL     OW 7038   0.083   3.120   4.746
 1800SOL    HW1 7039   0.078   3.119   4.846
 1800SOL    HW2 7040   0.000   3.079   4.708
 1801SOL     OW 7041   0.688   3.524   5.440
 1801SOL    HW1 7042   0.632   3.605   5.449
 1801SOL    HW2 7043   0.740   3.528   5.354
 1802SOL     OW 7044   1.726   1.997   4.247
 1802SOL    HW1 7045   1.799   1.980   4.180
 1802SOL    HW2 7046   1.695   1.910   4.285
 1803SOL     OW 7047   1.388   3.435   4.201
 1803SOL    HW1 7048   1.455   3.447   4.127
 1803SOL    HW2 7049   1.348   3.524   4.224
 1804SOL     OW 7050   0.130   3.656   5.575
 1804SOL    HW1 7051   0.089   3.582   5.628
 1804SOL    HW2 7052   0.194   3.707   5.633
 1805SOL     OW 7053   0.830   3.135   5.146
 1805SOL    HW1 7054   0.825   3.168   5.241
 1805SOL    HW2 7055   0.744   3.154   5.100
 1806SOL     OW 7056   0.672   3.478   3.878
 1806SOL    HW1 7057   0.681   3.488   3.779
 1806SOL    HW2 7058   0.632   3.389   3.899
 1807SOL     OW 7059   1.841   2.037   4.687
 1807SOL    HW1 7060   1.880   1.952   4.651
 1807SOL    HW2 7061   1.743   2.039   4.668
 1808SOL     OW 7062   0.263   2.188   4.444
 1808SOL    HW1 7063   0.184   2.239   4.410
 1808SOL    HW2 7064   0.254   2.173   4.542
 1809SOL     OW 7065   1.194   3.474   3.755
 1809SOL    HW1 7066   1.200   3.381   3.792
 1809SOL    HW2 7067   1.135   3.474   3.675
 1810SOL     OW 7068   0.822   2.864   5.096
 1810SOL    HW1 7069   0.862   2.863   5.004
 1810SOL    HW2 7070   0.832   2.956   5.136
 1811SOL     OW 7071   0.916   2.772   4.015
 1811SOL    HW1 7072   0.979   2.810   3.947
 1811SOL    HW2 7073   0.956   2.689   4.054
 1812SOL     OW 7074   1.504   3.469   3.768
 1812SOL    HW1 7075   1.412   3.506   3.775
 1812SOL    HW2 7076   1.542   3.489   3.678
 1813SOL     OW 7077   0.372   3.150   5.214
 1813SOL    HW1 7078   0.359   3.243   5.180
 1813SOL    HW2 7079   0.288   3.098   5.201
 1814SOL     OW 7080   1.039   2.960   4.420
 1814SOL    HW1 7081   0.969   2.913   4.474
 1814SOL    HW2 7082   1.098   2.892   4.377
 1815SOL     OW 7083   1.014   2.098   4.695
 1815SOL    HW1 7084   1.006   2.062   4.602
 1815SOL    HW2 7085   1.012   2.022   4.760
 1816SOL     OW 7086   0.590   3.349   4.215
 1816SOL    HW1 7087   0.632   3.291   4.145
 1816SOL    HW2 7088   0.546   3.428   4.171
 1817SOL     OW 7089   1.709   2.247   5.105
 1817SOL    HW1 7090   1.782   2.316   5.109
 1817SOL    HW2 7091   1.737   2.172   5.046
 1818SOL     OW 7092   0.255   3.210   4.014
 1818SOL    HW1 7093   0.159   3.211   3.987
 1818SOL    HW2 7094   0.267   3.263   4.098
 1819SOL     OW 7095   0.105   2.875   5.450
 1819SOL    HW1 7096   0.028   2.842   5.504
 1819SOL    HW2 7097   0.190   2.845   5.492
 1820SOL     OW 7098   0.672   2.065   5.213
 1820SOL    HW1 7099   0.762   2.049   5.173
 1820SOL    HW2 7100   0.680   2.070   5.312
 1821SOL     OW 7101   0.075   2.207   3.757
 1821SOL    HW1 7102  -0.017   2.179   3.728
 1821SOL    HW2 7103   0.106   2.284   3.701
 1822SOL     OW 7104   1.440   2.718   5.122
 1822SOL    HW1 7105   1.383   2.770   5.059
 1822SOL    HW2 7106   1.536   2.730   5.098
 1823SOL     OW 7107   0.072   2.028   4.042
 1823SOL    HW1 7108   0.055   2.111   3.988
 1823SOL    HW2 7109   0.162   1.991   4.020
 1824SOL     OW 7110   1.183   3.197   3.843
 1824SOL    HW1 7111   1.084   3.186   3.845
 1824SOL    HW2 7112   1.217   3.212   3.936
 1825SOL     OW 7113   1.450   3.082   5.357
 1825SOL    HW1 7114   1.441   3.072   5.456
 1825SOL    HW2 7115   1.546   3.075   5.331
 1826SOL     OW 7116   0.390   3.603   5.284
 1826SOL    HW1 7117   0.299   3.644   5.282
 1826SOL    HW2 7118   0.383   3.509   5.316
 1827SOL     OW 7119   1.674   2.745   4.978
 1827SOL    HW1 7120   1.647   2.656   4.941
 1827SOL    HW2 7121   1.675   2.813   4.905
 1828SOL     OW 7122   1.225   2.187   4.173
 1828SOL    HW1 7123   1.290   2.113   4.162
 1828SOL    HW2 7124   1.245   2.237   4.257
 1829SOL     OW 7125   0.594   2.607   4.376
 1829SOL    HW1 7126   0.644   2.692   4.357
 1829SOL    HW2 7127   0.506   2.609   4.328
 1830SOL     OW 7128   1.777   2.204   5.366
 1830SOL    HW1 7129   1.760   2.235   5.272
 1830SOL    HW2 7130   1.693   2.167   5.404
 1831SOL     OW 7131   1.730   2.796   5.241
 1831SOL    HW1 7132   1.768   2.887   5.256
 1831SOL    HW2 7133   1.722   2.779   5.142
 1832SOL     OW 7134   0.859   3.236   3.740
 1832SOL    HW1 7135   0.813   3.251   3.828
 1832SOL    HW2 7136   0.903   3.321   3.710
 1833SOL     OW 7137   0.661   3.652   4.677
 1833SOL    HW1 7138   0.615   3.740   4.664
 1833SOL    HW2 7139   0.760   3.664   4.670
 1834SOL     OW 7140   1.083   2.846   3.811
 1834SOL    HW1 7141   1.060   2.899   3.729
 1834SOL    HW2 7142   1.164   2.790   3.792
 1835SOL     OW 7143   0.221   3.176   5.568
 1835SOL    HW1 7144   0.156   3.103   5.547
 1835SOL    HW2 7145   0.225   3.190   5.666
 1836SOL     OW 7146   0.079   3.102   4.377
 1836SOL    HW1 7147   0.078   3.055   4.465
 1836SOL    HW2 7148   0.161   3.074   4.326
 1837SOL     OW 7149   0.672   3.253   5.348
 1837SOL    HW1 7150   0.594   3.203   5.386
 1837SOL    HW2 7151   0.669   3.348   5.379
 1838SOL     OW 7152   1.824   2.054   4.951
 1838SOL    HW1 7153   1.820   1.964   4.995
 1838SOL    HW2 7154   1.827   2.043   4.852
 1839SOL     OW 7155   0.428   2.286   4.244
 1839SOL    HW1 7156   0.458   2.214   4.182
 1839SOL    HW2 7157   0.389   2.246   4.327
 1840SOL     OW 7158   0.317   2.409   5.004
 1840SOL    HW1 7159   0.355   2.350   5.076
 1840SOL    HW2 7160   0.357   2.383   4.916
 1841SOL     OW 7161   0.812   3.448   4.411
 1841SOL    HW1 7162   0.844   3.458   4.317
 1841SOL    HW2 7163   0.733   3.386   4.413
 1842SOL     OW 7164   1.424   2.076   4.836
 1842SOL    HW1 7165   1.476   2.011   4.891
 1842SOL    HW2 7166   1.375   2.139   4.897
 1843SOL     OW 7167   1.001   1.896   4.878
 1843SOL    HW1 7168   0.938   1.824   4.847
 1843SOL    HW2 7169   1.094   1.860   4.878
 1844SOL     OW 7170   0.770   3.192   4.025
 1844SOL    HW1 7171   0.724   3.105   4.042
 1844SOL    HW2 7172   0.861   3.189   4.066
 1845SOL     OW 7173   0.618   3.429   5.008
 1845SOL    HW1 7174   0.613   3.511   5.065
 1845SOL    HW2 7175   0.707   3.426   4.963
 1846SOL     OW 7176   1.352   1.914   3.892
 1846SOL    HW1 7177   1.387   1.873   3.808
 1846SOL    HW2 7178   1.262   1.876   3.912
 1847SOL     OW 7179   1.300   2.315   4.415
 1847SOL    HW1 7180   1.241   2.395   4.419
 1847SOL    HW2 7181   1.315   2.280   4.508
 1848SOL     OW 7182   1.593   2.083   4.606
 1848SOL    HW1 7183   1.509   2.082   4.660
 1848SOL    HW2 7184   1.595   2.166   4.550
 1849SOL     OW 7185   0.039   2.939   4.024
 1849SOL    HW1 7186   0.138   2.928   4.015
 1849SOL    HW2 7187  -0.001   2.853   4.056
 1850SOL     OW 7188   0.875   3.508   4.061
 1850SOL    HW1 7189   0.798   3.473   4.007
 1850SOL    HW2 7190   0.843   3.579   4.123
 1851SOL     OW 7191   0.230   2.490   5.699
 1851SOL    HW1 7192   0.137   2.488   5.736
 1851SOL    HW2 7193   0.231   2.451   5.607
 1852SOL     OW 7194   0.225   2.137   6.582
 1852SOL    HW1 7195   0.260   2.120   6.674
 1852SOL    HW2 7196   0.137   2.092   6.570
 1853SOL     OW 7197   0.019   2.230   6.233
 1853SOL    HW1 7198  -0.063   2.273   6.272
 1853SOL    HW2 7199  -0.009   2.157   6.170
 1854SOL     OW 7200   0.569   3.137   6.751
 1854SOL    HW1 7201   0.476   3.130   6.714
 1854SOL    HW2 7202   0.580   3.226   6.795
 1855SOL     OW 7203   1.555   3.373   6.289
 1855SOL    HW1 7204   1.498   3.357   6.370
 1855SOL    HW2 7205   1.496   3.383   6.209
 1856SOL     OW 7206   1.135   2.565   6.303
 1856SOL    HW1 7207   1.192   2.643   6.278
 1856SOL    HW2 7208   1.075   2.591   6.379
 1857SOL     OW 7209   0.768   3.006   6.609
 1857SOL    HW1 7210   0.690   3.023   6.669
 1857SOL    HW2 7211   0.802   3.093   6.573
 1858SOL     OW 7212   0.850   2.660   7.409
 1858SOL    HW1 7213   0.846   2.736   7.474
 1858SOL    HW2 7214   0.872   2.696   7.318
 1859SOL     OW 7215   0.685   2.874   6.251
 1859SOL    HW1 7216   0.754   2.858   6.321
 1859SOL    HW2 7217   0.612   2.931   6.289
 1860SOL     OW 7218   0.335   3.297   6.647
 1860SOL    HW1 7219   0.257   3.266   6.594
 1860SOL    HW2 7220   0.393   3.355   6.590
 1861SOL     OW 7221   1.460   3.367   6.925
 1861SOL    HW1 7222   1.484   3.461   6.951
 1861SOL    HW2 7223   1.444   3.313   7.007
 1862SOL     OW 7224   0.438   2.254   7.085
 1862SOL    HW1 7225   0.520   2.198   7.094
 1862SOL    HW2 7226   0.357   2.196   7.089
 1863SOL     OW 7227   0.231   3.575   6.069
 1863SOL    HW1 7228   0.265   3.652   6.123
 1863SOL    HW2 7229   0.275   3.575   5.979
 1864SOL     OW 7230   0.230   3.296   6.124
 1864SOL    HW1 7231   0.204   3.392   6.124
 1864SOL    HW2 7232   0.159   3.242   6.169
 1865SOL     OW 7233   0.240   2.953   6.472
 1865SOL    HW1 7234   0.254   2.869   6.524
 1865SOL    HW2 7235   0.185   3.017   6.527
 1866SOL     OW 7236   0.620   3.648   7.025
 1866SOL    HW1 7237   0.528   3.631   7.060
 1866SOL    HW2 7238   0.648   3.740   7.051
 1867SOL     OW 7239   0.606   2.826   5.709
 1867SOL    HW1 7240   0.613   2.910   5.655
 1867SOL    HW2 7241   0.652   2.839   5.797
 1868SOL     OW 7242   1.594   1.976   7.066
 1868SOL    HW1 7243   1.576   2.043   6.994
 1868SOL    HW2 7244   1.591   2.022   7.155
 1869SOL     OW 7245   0.122   2.505   6.149
 1869SOL    HW1 7246   0.077   2.417   6.166
 1869SOL    HW2 7247   0.121   2.559   6.233
 1870SOL     OW 7248   0.027   3.458   5.703
 1870SOL    HW1 7249   0.008   3.362   5.724
 1870SOL    HW2 7250  -0.006   3.516   5.778
 1871SOL     OW 7251   0.113   2.599   7.183
 1871SOL    HW1 7252   0.201   2.586   7.228
 1871SOL    HW2 7253   0.100   2.696   7.161
 1872SOL     OW 7254   0.613   3.227   6.312
 1872SOL    HW1 7255   0.564   3.140   6.321
 1872SOL    HW2 7256   0.590   3.270   6.225
 1873SOL     OW 7257   1.293   3.090   7.009
 1873SOL    HW1 7258   1.330   3.017   6.951
 1873SOL    HW2 7259   1.345   3.095   7.094
 1874SOL     OW 7260   0.809   1.866   6.088
 1874SOL    HW1 7261   0.849   1.957   6.079
 1874SOL    HW2 7262   0.709   1.874   6.094
 1875SOL     OW 7263   0.197   2.838   6.850
 1875SOL    HW1 7264   0.286   2.793   6.836
 1875SOL    HW2 7265   0.124   2.773   6.831
 1876SOL     OW 7266   1.525   2.861   5.776
 1876SOL    HW1 7267   1.462   2.785   5.789
 1876SOL    HW2 7268   1.573   2.879   5.862
 1877SOL     OW 7269   1.187   3.654   7.202
 1877SOL    HW1 7270   1.211   3.714   7.126
 1877SOL    HW2 7271   1.194   3.559   7.172
 1878SOL     OW 7272   0.317   2.113   7.387
 1878SOL    HW1 7273   0.388   2.184   7.393
 1878SOL    HW2 7274   0.229   2.152   7.415
 1879SOL     OW 7275   1.667   3.576   6.158
 1879SOL    HW1 7276   1.626   3.553   6.070
 1879SOL    HW2 7277   1.649   3.502   6.223
 1880SOL     OW 7278   0.598   2.591   5.856
 1880SOL    HW1 7279   0.622   2.660   5.788
 1880SOL    HW2 7280   0.520   2.624   5.910
 1881SOL     OW 7281   1.281   2.207   6.530
 1881SOL    HW1 7282   1.195   2.157   6.517
 1881SOL    HW2 7283   1.343   2.153   6.586
 1882SOL     OW 7284   0.807   2.467   7.051
 1882SOL    HW1 7285   0.760   2.464   7.140
 1882SOL    HW2 7286   0.756   2.412   6.985
 1883SOL     OW 7287   1.394   2.331   7.260
 1883SOL    HW1 7288   1.374   2.374   7.348
 1883SOL    HW2 7289   1.472   2.269   7.269
 1884SOL     OW 7290   0.973   2.752   7.158
 1884SOL    HW1 7291   1.019   2.668   7.129
 1884SOL    HW2 7292   0.917   2.786   7.083
 1885SOL     OW 7293   0.991   2.272   6.828
 1885SOL    HW1 7294   0.914   2.306   6.882
 1885SOL    HW2 7295   0.957   2.221   6.749
 1886SOL     OW 7296   1.041   2.563   6.015
 1886SOL    HW1 7297   1.067   2.559   6.111
 1886SOL    HW2 7298   0.956   2.512   6.001
 1887SOL     OW 7299   0.076   2.673   6.375
 1887SOL    HW1 7300   0.175   2.661   6.384
 1887SOL    HW2 7301   0.052   2.768   6.396
 1888SOL     OW 7302   0.130   3.683   7.157
 1888SOL    HW1 7303   0.120   3.668   7.256
 1888SOL    HW2 7304   0.044   3.719   7.121
 1889SOL     OW 7305   0.550   2.058   6.471
 1889SOL    HW1 7306   0.545   2.053   6.571
 1889SOL    HW2 7307   0.552   2.154   6.442
 1890SOL     OW 7308   1.008   3.318   6.063
 1890SOL    HW1 7309   0.962   3.390   6.011
 1890SOL    HW2 7310   1.004   3.338   6.161
 1891SOL     OW 7311   0.351   3.663   6.439
 1891SOL    HW1 7312   0.401   3.577   6.445
 1891SOL    HW2 7313   0.416   3.740   6.436
 1892SOL     OW 7314   1.227   3.412   7.092
 1892SOL    HW1 7315   1.233   3.335   7.156
 1892SOL    HW2 7316   1.175   3.386   7.012
 1893SOL     OW 7317   0.321   2.805   5.828
 1893SOL    HW1 7318   0.403   2.844   5.786
 1893SOL    HW2 7319   0.294   2.723   5.779
 1894SOL     OW 7320   0.461   3.128   7.313
 1894SOL    HW1 7321   0.411   3.129   7.227
 1894SOL    HW2 7322   0.398   3.110   7.389
 1895SOL     OW 7323   0.202   2.147   7.084
 1895SOL    HW1 7324   0.122   2.207   7.071
 1895SOL    HW2 7325   0.192   2.098   7.170
 1896SOL     OW 7326   0.464   3.605   5.909
 1896SOL    HW1 7327   0.497   3.644   5.995
 1896SOL    HW2 7328   0.540   3.598   5.844
 1897SOL     OW 7329   1.400   1.969   6.012
 1897SOL    HW1 7330   1.376   1.932   5.922
 1897SOL    HW2 7331   1.499   1.985   6.016
 1898SOL     OW 7332   0.249   3.647   6.827
 1898SOL    HW1 7333   0.306   3.582   6.877
 1898SOL    HW2 7334   0.233   3.614   6.734
 1899SOL     OW 7335   0.940   3.560   6.490
 1899SOL    HW1 7336   1.020   3.503   6.511
 1899SOL    HW2 7337   0.891   3.520   6.413
 1900SOL     OW 7338   0.382   2.562   6.066
 1900SOL    HW1 7339   0.427   2.472   6.063
 1900SOL    HW2 7340   0.288   2.551   6.099
 1901SOL     OW 7341   1.547   2.084   7.315
 1901SOL    HW1 7342   1.542   2.121   7.407
 1901SOL    HW2 7343   1.475   2.015   7.303
 1902SOL     OW 7344   0.614   1.984   5.703
 1902SOL    HW1 7345   0.712   1.962   5.710
 1902SOL    HW2 7346   0.583   1.967   5.610
 1903SOL     OW 7347   0.781   2.126   7.335
 1903SOL    HW1 7348   0.848   2.065   7.378
 1903SOL    HW2 7349   0.708   2.145   7.400
 1904SOL     OW 7350   0.888   3.376   6.781
 1904SOL    HW1 7351   0.865   3.351   6.687
 1904SOL    HW2 7352   0.949   3.307   6.820
 1905SOL     OW 7353   1.351   2.452   7.019
 1905SOL    HW1 7354   1.379   2.409   7.104
 1905SOL    HW2 7355   1.376   2.548   7.020
 1906SOL     OW 7356   0.803   3.264   6.510
 1906SOL    HW1 7357   0.893   3.278   6.468
 1906SOL    HW2 7358   0.732   3.266   6.439
 1907SOL     OW 7359   0.922   2.365   6.485
 1907SOL    HW1 7360   0.897   2.356   6.389
 1907SOL    HW2 7361   0.970   2.283   6.516
 1908SOL     OW 7362   0.539   1.926   6.098
 1908SOL    HW1 7363   0.458   1.927   6.156
 1908SOL    HW2 7364   0.542   2.009   6.043
 1909SOL     OW 7365   1.434   3.050   5.627
 1909SOL    HW1 7366   1.466   2.974   5.684
 1909SOL    HW2 7367   1.342   3.077   5.657
 1910SOL     OW 7368   0.297   1.897   5.757
 1910SOL    HW1 7369   0.346   1.981   5.736
 1910SOL    HW2 7370   0.359   1.832   5.802
 1911SOL     OW 7371   0.935   2.098   6.066
 1911SOL    HW1 7372   0.887   2.139   5.988
 1911SOL    HW2 7373   1.034   2.096   6.047
 1912SOL     OW 7374   1.076   2.545   7.050
 1912SOL    HW1 7375   0.996   2.484   7.053
 1912SOL    HW2 7376   1.157   2.492   7.026
 1913SOL     OW 7377   1.227   3.432   6.379
 1913SOL    HW1 7378   1.248   3.506   6.314
 1913SOL    HW2 7379   1.295   3.432   6.452
 1914SOL     OW 7380   0.459   3.014   6.327
 1914SOL    HW1 7381   0.388   2.987   6.392
 1914SOL    HW2 7382   0.433   2.986   6.234
 1915SOL     OW 7383   1.271   3.659   6.177
 1915SOL    HW1 7384   1.315   3.723   6.113
 1915SOL    HW2 7385   1.221   3.711   6.247
 1916SOL     OW 7386   0.078   2.418   6.972
 1916SOL    HW1 7387   0.170   2.417   6.931
 1916SOL    HW2 7388   0.072   2.492   7.039
 1917SOL     OW 7389   0.561   2.084   6.733
 1917SOL    HW1 7390   0.599   2.000   6.770
 1917SOL    HW2 7391   0.473   2.103   6.777
 1918SOL     OW 7392   0.866   2.316   6.228
 1918SOL    HW1 7393   0.834   2.388   6.166
 1918SOL    HW2 7394   0.890   2.235   6.175
 1919SOL     OW 7395   1.017   1.901   6.339
 1919SOL    HW1 7396   0.945   1.906   6.270
 1919SOL    HW2 7397   0.993   1.832   6.408
 1920SOL     OW 7398   0.488   3.247   5.760
 1920SOL    HW1 7399   0.401   3.232   5.807
 1920SOL    HW2 7400   0.471   3.273   5.665
 1921SOL     OW 7401   0.527   2.118   5.914
 1921SOL    HW1 7402   0.554   2.059   5.839
 1921SOL    HW2 7403   0.527   2.213   5.883
 1922SOL     OW 7404   1.064   3.209   6.926
 1922SOL    HW1 7405   0.984   3.186   6.981
 1922SOL    HW2 7406   1.147   3.183   6.975
 1923SOL     OW 7407   1.111   3.057   6.686
 1923SOL    HW1 7408   1.071   3.101   6.767
 1923SOL    HW2 7409   1.070   3.094   6.603
 1924SOL     OW 7410   0.915   1.951   6.988
 1924SOL    HW1 7411   0.940   1.931   6.893
 1924SOL    HW2 7412   0.987   2.007   7.030
 1925SOL     OW 7413   0.980   2.978   7.305
 1925SOL    HW1 7414   0.881   2.984   7.315
 1925SOL    HW2 7415   1.003   2.898   7.249
 1926SOL     OW 7416   0.705   2.912   5.954
 1926SOL    HW1 7417   0.691   2.919   6.053
 1926SOL    HW2 7418   0.789   2.861   5.936
 1927SOL     OW 7419   0.410   2.675   6.837
 1927SOL    HW1 7420   0.496   2.687   6.887
 1927SOL    HW2 7421   0.368   2.588   6.864
 1928SOL     OW 7422   1.274   2.248   6.848
 1928SOL    HW1 7423   1.295   2.322   6.912
 1928SOL    HW2 7424   1.185   2.265   6.805
 1929SOL     OW 7425   0.064   3.426   6.917
 1929SOL    HW1 7426   0.018   3.508   6.883
 1929SOL    HW2 7427   0.162   3.445   6.926
 1930SOL     OW 7428   0.367   2.962   6.087
 1930SOL    HW1 7429   0.360   3.045   6.031
 1930SOL    HW2 7430   0.371   2.882   6.027
 1931SOL     OW 7431   0.566   2.399   6.451
 1931SOL    HW1 7432   0.578   2.465   6.377
 1931SOL    HW2 7433   0.612   2.433   6.534
 1932SOL     OW 7434   1.272   3.307   6.728
 1932SOL    HW1 7435   1.319   3.320   6.815
 1932SOL    HW2 7436   1.206   3.233   6.737
 1933SOL     OW 7437   0.354   3.372   6.915
 1933SOL    HW1 7438   0.333   3.328   6.828
 1933SOL    HW2 7439   0.451   3.398   6.918
 1934SOL     OW 7440   1.587   2.641   7.256
 1934SOL    HW1 7441   1.495   2.679   7.251
 1934SOL    HW2 7442   1.647   2.688   7.191
 1935SOL     OW 7443   1.013   1.967   7.356
 1935SOL    HW1 7444   1.019   2.052   7.304
 1935SOL    HW2 7445   1.045   1.891   7.299
 1936SOL     OW 7446   0.504   1.912   7.326
 1936SOL    HW1 7447   0.462   1.855   7.256
 1936SOL    HW2 7448   0.438   1.981   7.358
 1937SOL     OW 7449   0.573   2.732   6.615
 1937SOL    HW1 7450   0.617   2.821   6.606
 1937SOL    HW2 7451   0.510   2.732   6.692
 1938SOL     OW 7452   1.360   2.724   6.631
 1938SOL    HW1 7453   1.285   2.724   6.565
 1938SOL    HW2 7454   1.397   2.632   6.640
 1939SOL     OW 7455   0.307   2.075   6.817
 1939SOL    HW1 7456   0.284   2.112   6.907
 1939SOL    HW2 7457   0.277   1.980   6.811
 1940SOL     OW 7458   0.037   3.172   6.868
 1940SOL    HW1 7459   0.090   3.123   6.936
 1940SOL    HW2 7460   0.059   3.270   6.873
 1941SOL     OW 7461   0.732   2.496   6.650
 1941SOL    HW1 7462   0.791   2.470   6.574
 1941SOL    HW2 7463   0.704   2.592   6.639
 1942SOL     OW 7464   0.307   1.925   6.204
 1942SOL    HW1 7465   0.296   2.019   6.237
 1942SOL    HW2 7466   0.302   1.862   6.281
 1943SOL     OW 7467   1.023   2.628   6.552
 1943SOL    HW1 7468   1.038   2.649   6.648
 1943SOL    HW2 7469   0.993   2.533   6.543
 1944SOL     OW 7470   0.350   2.760   7.390
 1944SOL    HW1 7471   0.426   2.804   7.438
 1944SOL    HW2 7472   0.385   2.713   7.308
 1945SOL     OW 7473   1.540   2.136   5.711
 1945SOL    HW1 7474   1.479   2.061   5.734
 1945SOL    HW2 7475   1.562   2.188   5.794
 1946SOL     OW 7476   1.068   3.195   6.435
 1946SOL    HW1 7477   1.075   3.111   6.380
 1946SOL    HW2 7478   1.130   3.264   6.399
 1947SOL     OW 7479   0.319   2.672   6.535
 1947SOL    HW1 7480   0.412   2.708   6.540
 1947SOL    HW2 7481   0.313   2.587   6.587
 1948SOL     OW 7482   0.339   2.371   6.592
 1948SOL    HW1 7483   0.287   2.288   6.575
 1948SOL    HW2 7484   0.416   2.376   6.528
 1949SOL     OW 7485   1.138   2.242   7.264
 1949SOL    HW1 7486   1.093   2.305   7.328
 1949SOL    HW2 7487   1.231   2.273   7.247
 1950SOL     OW 7488   1.160   2.069   7.063
 1950SOL    HW1 7489   1.160   2.133   7.140
 1950SOL    HW2 7490   1.188   2.117   6.980
 1951SOL     OW 7491   0.008   3.188   5.786
 1951SOL    HW1 7492  -0.085   3.209   5.755
 1951SOL    HW2 7493   0.018   3.089   5.799
 1952SOL     OW 7494   0.088   3.663   6.513
 1952SOL    HW1 7495   0.046   3.577   6.486
 1952SOL    HW2 7496   0.182   3.666   6.479
 1953SOL     OW 7497   0.504   3.430   6.496
 1953SOL    HW1 7498   0.570   3.504   6.505
 1953SOL    HW2 7499   0.548   3.351   6.454
 1954SOL     OW 7500   0.040   2.406   6.700
 1954SOL    HW1 7501   0.125   2.373   6.659
 1954SOL    HW2 7502   0.053   2.421   6.798
 1955SOL     OW 7503   0.189   2.382   7.308
 1955SOL    HW1 7504   0.248   2.342   7.238
 1955SOL    HW2 7505   0.131   2.453   7.267
 1956SOL     OW 7506   0.252   3.426   7.330
 1956SOL    HW1 7507   0.222   3.483   7.406
 1956SOL    HW2 7508   0.245   3.329   7.356
 1957SOL     OW 7509   0.671   2.326   6.855
 1957SOL    HW1 7510   0.637   2.237   6.825
 1957SOL    HW2 7511   0.697   2.380   6.775
 1958SOL     OW 7512   0.930   3.540   7.051
 1958SOL    HW1 7513   0.906   3.522   6.956
 1958SOL    HW2 7514   0.960   3.634   7.061
 1959SOL     OW 7515   0.473   2.362   5.777
 1959SOL    HW1 7516   0.534   2.442   5.781
 1959SOL    HW2 7517   0.378   2.393   5.784
 1960SOL     OW 7518   0.159   2.999   7.052
 1960SOL    HW1 7519   0.181   2.938   7.128
 1960SOL    HW2 7520   0.169   2.950   6.966
 1961SOL     OW 7521   1.347   2.921   6.820
 1961SOL    HW1 7522   1.371   2.858   6.746
 1961SOL    HW2 7523   1.257   2.961   6.802
 1962SOL     OW 7524   1.252   3.593   6.714
 1962SOL    HW1 7525   1.336   3.598   6.660
 1962SOL    HW2 7526   1.229   3.497   6.732
 1963SOL     OW 7527   0.083   3.120   6.608
 1963SOL    HW1 7528   0.078   3.119   6.708
 1963SOL    HW2 7529   0.000   3.079   6.570
 1964SOL     OW 7530   0.688   3.524   7.302
 1964SOL    HW1 7531   0.632   3.605   7.311
 1964SOL    HW2 7532   0.740   3.528   7.216
 1965SOL     OW 7533   1.726   1.997   6.109
 1965SOL    HW1 7534   1.799   1.980   6.042
 1965SOL    HW2 7535   1.695   1.910   6.147
 1966SOL     OW 7536   0.130   3.656   7.437
 1966SOL    HW1 7537   0.089   3.582   7.490
 1966SOL    HW2 7538   0.194   3.707   7.495
 1967SOL     OW 7539   0.830   3.135   7.008
 1967SOL    HW1 7540   0.825   3.168   7.103
 1967SOL    HW2 7541   0.744   3.154   6.962
 1968SOL     OW 7542   0.672   3.478   5.740
 1968SOL    HW1 7543   0.681   3.488   5.641
 1968SOL    HW2 7544   0.632   3.389   5.761
 1969SOL     OW 7545   1.841   2.037   6.549
 1969SOL    HW1 7546   1.880   1.952   6.513
 1969SOL    HW2 7547   1.743   2.039   6.530
 1970SOL     OW 7548   0.263   2.188   6.306
 1970SOL    HW1 7549   0.184   2.239   6.272
 1970SOL    HW2 7550   0.254   2.173   6.404
 1971SOL     OW 7551   0.822   2.864   6.958
 1971SOL    HW1 7552   0.862   2.863   6.866
 1971SOL    HW2 7553   0.832   2.956   6.998
 1972SOL     OW 7554   0.916   2.772   5.877
 1972SOL    HW1 7555   0.979   2.810   5.809
 1972SOL    HW2 7556   0.956   2.689   5.916
 1973SOL     OW 7557   0.372   3.150   7.076
 1973SOL    HW1 7558   0.359   3.243   7.042
 1973SOL    HW2 7559   0.288   3.098   7.063
 1974SOL     OW 7560   1.614   3.154   6.875
 1974SOL    HW1 7561   1.674   3.157   6.955
 1974SOL    HW2 7562   1.539   3.218   6.888
 1975SOL     OW 7563   1.014   2.098   6.557
 1975SOL    HW1 7564   1.006   2.062   6.464
 1975SOL    HW2 7565   1.012   2.022   6.622
 1976SOL     OW 7566   0.590   3.349   6.077
 1976SOL    HW1 7567   0.632   3.291   6.007
 1976SOL    HW2 7568   0.546   3.428   6.033
 1977SOL     OW 7569   0.255   3.210   5.876
 1977SOL    HW1 7570   0.159   3.211   5.849
 1977SOL    HW2 7571   0.267   3.263   5.960
 1978SOL     OW 7572   0.105   2.875   7.312
 1978SOL    HW1 7573   0.028   2.842   7.366
 1978SOL    HW2 7574   0.190   2.845   7.354
 1979SOL     OW 7575   0.672   2.065   7.075
 1979SOL    HW1 7576   0.762   2.049   7.035
 1979SOL    HW2 7577   0.680   2.070   7.174
 1980SOL     OW 7578   0.075   2.207   5.619
 1980SOL    HW1 7579  -0.017   2.179   5.590
 1980SOL    HW2 7580   0.106   2.284   5.563
 1981SOL     OW 7581   1.440   2.718   6.984
 1981SOL    HW1 7582   1.383   2.770   6.921
 1981SOL    HW2 7583   1.536   2.730   6.960
 1982SOL     OW 7584   0.072   2.028   5.904
 1982SOL    HW1 7585   0.055   2.111   5.850
 1982SOL    HW2 7586   0.162   1.991   5.882
 1983SOL     OW 7587   1.183   3.197   5.705
 1983SOL    HW1 7588   1.084   3.186   5.707
 1983SOL    HW2 7589   1.217   3.212   5.798
 1984SOL     OW 7590   0.613   2.704   7.017
 1984SOL    HW1 7591   0.669   2.785   7.000
 1984SOL    HW2 7592   0.672   2.624   7.020
 1985SOL     OW 7593   0.716   2.427   7.294
 1985SOL    HW1 7594   0.735   2.492   7.368
 1985SOL    HW2 7595   0.776   2.347   7.303
 1986SOL     OW 7596   1.450   3.082   7.219
 1986SOL    HW1 7597   1.441   3.072   7.318
 1986SOL    HW2 7598   1.546   3.075   7.193
 1987SOL     OW 7599   0.390   3.603   7.146
 1987SOL    HW1 7600   0.299   3.644   7.144
 1987SOL    HW2 7601   0.383   3.509   7.178
 1988SOL     OW 7602   1.674   2.745   6.840
 1988SOL    HW1 7603   1.647   2.656   6.803
 1988SOL    HW2 7604   1.675   2.813   6.767
 1989SOL     OW 7605   1.225   2.187   6.035
 1989SOL    HW1 7606   1.290   2.113   6.024
 1989SOL    HW2 7607   1.245   2.237   6.119
 1990SOL     OW 7608   0.594   2.607   6.238
 1990SOL    HW1 7609   0.644   2.692   6.219
 1990SOL    HW2 7610   0.506   2.609   6.190
 1991SOL     OW 7611   1.777   2.204   7.228
 1991SOL    HW1 7612   1.760   2.235   7.134
 1991SOL    HW2 7613   1.693   2.167   7.266
 1992SOL     OW 7614   0.859   3.236   5.602
 1992SOL    HW1 7615   0.813   3.251   5.690
 1992SOL    HW2 7616   0.903   3.321   5.572
 1993SOL     OW 7617   0.661   3.652   6.539
 1993SOL    HW1 7618   0.615   3.740   6.526
 1993SOL    HW2 7619   0.760   3.664   6.532
 1994SOL     OW 7620   0.859   2.818   6.447
 1994SOL    HW1 7621   0.913   2.749   6.495
 1994SOL    HW2 7622   0.827   2.887   6.513
 1995SOL     OW 7623   1.083   2.846   5.673
 1995SOL    HW1 7624   1.060   2.899   5.591
 1995SOL    HW2 7625   1.164   2.790   5.654
 1996SOL     OW 7626   1.861   3.431   6.437
 1996SOL    HW1 7627   1.790   3.419   6.367
 1996SOL    HW2 7628   1.862   3.352   6.497
 1997SOL     OW 7629   0.221   3.176   7.430
 1997SOL    HW1 7630   0.156   3.103   7.409
 1997SOL    HW2 7631   0.225   3.190   7.528
 1998SOL     OW 7632   0.079   3.102   6.239
 1998SOL    HW1 7633   0.078   3.055   6.327
 1998SOL    HW2 7634   0.161   3.074   6.188
 1999SOL     OW 7635   0.672   3.253   7.210
 1999SOL    HW1 7636   0.594   3.203   7.248
 1999SOL    HW2 7637   0.669   3.348   7.241
 2000SOL     OW 7638   1.824   2.054   6.813
 2000SOL    HW1 7639   1.820   1.964   6.857
 2000SOL    HW2 7640   1.827   2.043   6.714
 2001SOL     OW 7641   0.428   2.286   6.106
 2001SOL    HW1 7642   0.458   2.214   6.044
 2001SOL    HW2 7643   0.389   2.246   6.189
 2002SOL     OW 7644   0.317   2.409   6.866
 2002SOL    HW1 7645   0.355   2.350   6.938
 2002SOL    HW2 7646   0.357   2.383   6.778
 2003SOL     OW 7647   0.812   3.448   6.273
 2003SOL    HW1 7648   0.844   3.458   6.179
 2003SOL    HW2 7649   0.733   3.386   6.275
 2004SOL     OW 7650   1.424   2.076   6.698
 2004SOL    HW1 7651   1.476   2.011   6.753
 2004SOL    HW2 7652   1.375   2.139   6.759
 2005SOL     OW 7653   1.001   1.896   6.740
 2005SOL    HW1 7654   0.938   1.824   6.709
 2005SOL    HW2 7655   1.094   1.860   6.740
 2006SOL     OW 7656   0.770   3.192   5.887
 2006SOL    HW1 7657   0.724   3.105   5.904
 2006SOL    HW2 7658   0.861   3.189   5.928
 2007SOL     OW 7659   0.618   3.429   6.870
 2007SOL    HW1 7660   0.613   3.511   6.927
 2007SOL    HW2 7661   0.707   3.426   6.825
 2008SOL     OW 7662   1.352   1.914   5.754
 2008SOL    HW1 7663   1.387   1.873   5.670
 2008SOL    HW2 7664   1.262   1.876   5.774
 2009SOL     OW 7665   1.593   2.083   6.468
 2009SOL    HW1 7666   1.509   2.082   6.522
 2009SOL    HW2 7667   1.595   2.166   6.412
 2010SOL     OW 7668   0.039   2.939   5.886
 2010SOL    HW1 7669   0.138   2.928   5.877
 2010SOL    HW2 7670  -0.001   2.853   5.918
 2011SOL     OW 7671   0.875   3.508   5.923
 2011SOL    HW1 7672   0.798   3.473   5.869
 2011SOL    HW2 7673   0.843   3.579   5.985
 2012SOL     OW 7674   0.230   2.490   7.561
 2012SOL    HW1 7675   0.137   2.488   7.598
 2012SOL    HW2 7676   0.231   2.451   7.469
 2013SOL     OW 7677   0.225   2.137   8.444
 2013SOL    HW1 7678   0.260   2.120   8.536
 2013SOL    HW2 7679   0.137   2.092   8.432
 2014SOL     OW 7680   0.019   2.230   8.095
 2014SOL    HW1 7681  -0.063   2.273   8.134
 2014SOL    HW2 7682  -0.009   2.157   8.032
 2015SOL     OW 7683   0.569   3.137   8.613
 2015SOL    HW1 7684   0.476   3.130   8.576
 2015SOL    HW2 7685   0.580   3.226   8.657
 2016SOL     OW 7686   1.755   2.469   7.679
 2016SOL    HW1 7687   1.743   2.456   7.580
 2016SOL    HW2 7688   1.725   2.388   7.728
 2017SOL     OW 7689   0.768   3.006   8.471
 2017SOL    HW1 7690   0.690   3.023   8.531
 2017SOL    HW2 7691   0.802   3.093   8.435
 2018SOL     OW 7692   0.850   2.660   9.271
 2018SOL    HW1 7693   0.846   2.736   9.336
 2018SOL    HW2 7694   0.872   2.696   9.180
 2019SOL     OW 7695   0.686   3.023   9.251
 2019SOL    HW1 7696   0.746   3.102   9.265
 2019SOL    HW2 7697   0.600   3.054   9.210
 2020SOL     OW 7698   0.335   3.297   8.509
 2020SOL    HW1 7699   0.257   3.266   8.456
 2020SOL    HW2 7700   0.393   3.355   8.452
 2021SOL     OW 7701   1.460   3.367   8.787
 2021SOL    HW1 7702   1.484   3.461   8.813
 2021SOL    HW2 7703   1.444   3.313   8.869
 2022SOL     OW 7704   0.438   2.254   8.947
 2022SOL    HW1 7705   0.520   2.198   8.956
 2022SOL    HW2 7706   0.357   2.196   8.951
 2023SOL     OW 7707   1.603   2.309   8.185
 2023SOL    HW1 7708   1.529   2.355   8.135
 2023SOL    HW2 7709   1.654   2.377   8.238
 2024SOL     OW 7710   0.231   3.575   7.931
 2024SOL    HW1 7711   0.265   3.652   7.985
 2024SOL    HW2 7712   0.275   3.575   7.841
 2025SOL     OW 7713   1.127   3.203   9.138
 2025SOL    HW1 7714   1.174   3.203   9.226
 2025SOL    HW2 7715   1.079   3.116   9.127
 2026SOL     OW 7716   0.230   3.296   7.986
 2026SOL    HW1 7717   0.204   3.392   7.986
 2026SOL    HW2 7718   0.159   3.242   8.031
 2027SOL     OW 7719   0.240   2.953   8.334
 2027SOL    HW1 7720   0.254   2.869   8.386
 2027SOL    HW2 7721   0.185   3.017   8.389
 2028SOL     OW 7722   0.620   3.648   8.887
 2028SOL    HW1 7723   0.528   3.631   8.922
 2028SOL    HW2 7724   0.648   3.740   8.913
 2029SOL     OW 7725   0.606   2.826   7.571
 2029SOL    HW1 7726   0.613   2.910   7.517
 2029SOL    HW2 7727   0.652   2.839   7.659
 2030SOL     OW 7728   0.122   2.505   8.011
 2030SOL    HW1 7729   0.077   2.417   8.028
 2030SOL    HW2 7730   0.121   2.559   8.095
 2031SOL     OW 7731   0.027   3.458   7.565
 2031SOL    HW1 7732   0.008   3.362   7.586
 2031SOL    HW2 7733  -0.006   3.516   7.640
 2032SOL     OW 7734   0.113   2.599   9.045
 2032SOL    HW1 7735   0.201   2.586   9.090
 2032SOL    HW2 7736   0.100   2.696   9.023
 2033SOL     OW 7737   0.613   3.227   8.174
 2033SOL    HW1 7738   0.564   3.140   8.183
 2033SOL    HW2 7739   0.590   3.270   8.087
 2034SOL     OW 7740   0.809   1.866   7.950
 2034SOL    HW1 7741   0.849   1.957   7.941
 2034SOL    HW2 7742   0.709   1.874   7.956
 2035SOL     OW 7743   0.197   2.838   8.712
 2035SOL    HW1 7744   0.286   2.793   8.698
 2035SOL    HW2 7745   0.124   2.773   8.693
 2036SOL     OW 7746   1.187   3.654   9.064
 2036SOL    HW1 7747   1.211   3.714   8.988
 2036SOL    HW2 7748   1.194   3.559   9.034
 2037SOL     OW 7749   0.317   2.113   9.249
 2037SOL    HW1 7750   0.388   2.184   9.255
 2037SOL    HW2 7751   0.229   2.152   9.277
 2038SOL     OW 7752   1.667   3.576   8.020
 2038SOL    HW1 7753   1.626   3.553   7.932
 2038SOL    HW2 7754   1.649   3.502   8.085
 2039SOL     OW 7755   0.598   2.591   7.718
 2039SOL    HW1 7756   0.622   2.660   7.650
 2039SOL    HW2 7757   0.520   2.624   7.772
 2040SOL     OW 7758   1.281   2.207   8.392
 2040SOL    HW1 7759   1.195   2.157   8.379
 2040SOL    HW2 7760   1.343   2.153   8.448
 2041SOL     OW 7761   0.807   2.467   8.913
 2041SOL    HW1 7762   0.760   2.464   9.002
 2041SOL    HW2 7763   0.756   2.412   8.847
 2042SOL     OW 7764   1.394   2.331   9.122
 2042SOL    HW1 7765   1.374   2.374   9.210
 2042SOL    HW2 7766   1.472   2.269   9.131
 2043SOL     OW 7767   0.973   2.752   9.020
 2043SOL    HW1 7768   1.019   2.668   8.991
 2043SOL    HW2 7769   0.917   2.786   8.945
 2044SOL     OW 7770   0.991   2.272   8.690
 2044SOL    HW1 7771   0.914   2.306   8.744
 2044SOL    HW2 7772   0.957   2.221   8.611
 2045SOL     OW 7773   0.076   2.673   8.237
 2045SOL    HW1 7774   0.175   2.661   8.246
 2045SOL    HW2 7775   0.052   2.768   8.258
 2046SOL     OW 7776   0.130   3.683   9.019
 2046SOL    HW1 7777   0.120   3.668   9.118
 2046SOL    HW2 7778   0.044   3.719   8.983
 2047SOL     OW 7779   0.865   2.210   7.643
 2047SOL    HW1 7780   0.924   2.273   7.594
 2047SOL    HW2 7781   0.884   2.116   7.614
 2048SOL     OW 7782   1.719   2.447   9.279
 2048SOL    HW1 7783   1.693   2.536   9.243
 2048SOL    HW2 7784   1.717   2.379   9.206
 2049SOL     OW 7785   0.351   3.663   8.301
 2049SOL    HW1 7786   0.401   3.577   8.307
 2049SOL    HW2 7787   0.416   3.740   8.298
 2050SOL     OW 7788   1.227   3.412   8.954
 2050SOL    HW1 7789   1.233   3.335   9.018
 2050SOL    HW2 7790   1.175   3.386   8.874
 2051SOL     OW 7791   0.321   2.805   7.690
 2051SOL    HW1 7792   0.403   2.844   7.648
 2051SOL    HW2 7793   0.294   2.723   7.641
 2052SOL     OW 7794   0.461   3.128   9.175
 2052SOL    HW1 7795   0.411   3.129   9.089
 2052SOL    HW2 7796   0.398   3.110   9.251
 2053SOL     OW 7797   0.202   2.147   8.946
 2053SOL    HW1 7798   0.122   2.207   8.933
 2053SOL    HW2 7799   0.192   2.098   9.032
 2054SOL     OW 7800   0.464   3.605   7.771
 2054SOL    HW1 7801   0.497   3.644   7.857
 2054SOL    HW2 7802   0.540   3.598   7.706
 2055SOL     OW 7803   1.400   1.969   7.874
 2055SOL    HW1 7804   1.376   1.932   7.784
 2055SOL    HW2 7805   1.499   1.985   7.878
 2056SOL     OW 7806   0.249   3.647   8.689
 2056SOL    HW1 7807   0.306   3.582   8.739
 2056SOL    HW2 7808   0.233   3.614   8.596
 2057SOL     OW 7809   0.382   2.562   7.928
 2057SOL    HW1 7810   0.427   2.472   7.925
 2057SOL    HW2 7811   0.288   2.551   7.961
 2058SOL     OW 7812   1.547   2.084   9.177
 2058SOL    HW1 7813   1.542   2.121   9.269
 2058SOL    HW2 7814   1.475   2.015   9.165
 2059SOL     OW 7815   0.614   1.984   7.565
 2059SOL    HW1 7816   0.712   1.962   7.572
 2059SOL    HW2 7817   0.583   1.967   7.472
 2060SOL     OW 7818   0.781   2.126   9.197
 2060SOL    HW1 7819   0.848   2.065   9.240
 2060SOL    HW2 7820   0.708   2.145   9.262
 2061SOL     OW 7821   0.888   3.376   8.643
 2061SOL    HW1 7822   0.865   3.351   8.549
 2061SOL    HW2 7823   0.949   3.307   8.682
 2062SOL     OW 7824   1.351   2.452   8.881
 2062SOL    HW1 7825   1.379   2.409   8.966
 2062SOL    HW2 7826   1.376   2.548   8.882
 2063SOL     OW 7827   0.922   2.365   8.347
 2063SOL    HW1 7828   0.897   2.356   8.251
 2063SOL    HW2 7829   0.970   2.283   8.378
 2064SOL     OW 7830   0.539   1.926   7.960
 2064SOL    HW1 7831   0.458   1.927   8.018
 2064SOL    HW2 7832   0.542   2.009   7.905
 2065SOL     OW 7833   0.297   1.897   7.619
 2065SOL    HW1 7834   0.346   1.981   7.598
 2065SOL    HW2 7835   0.359   1.832   7.664
 2066SOL     OW 7836   0.935   2.098   7.928
 2066SOL    HW1 7837   0.887   2.139   7.850
 2066SOL    HW2 7838   1.034   2.096   7.909
 2067SOL     OW 7839   1.076   2.545   8.912
 2067SOL    HW1 7840   0.996   2.484   8.915
 2067SOL    HW2 7841   1.157   2.492   8.888
 2068SOL     OW 7842   1.032   2.411   7.464
 2068SOL    HW1 7843   0.991   2.493   7.425
 2068SOL    HW2 7844   1.096   2.437   7.537
 2069SOL     OW 7845   0.078   2.418   8.834
 2069SOL    HW1 7846   0.170   2.417   8.793
 2069SOL    HW2 7847   0.072   2.492   8.901
 2070SOL     OW 7848   0.561   2.084   8.595
 2070SOL    HW1 7849   0.599   2.000   8.632
 2070SOL    HW2 7850   0.473   2.103   8.639
 2071SOL     OW 7851   0.866   2.316   8.090
 2071SOL    HW1 7852   0.834   2.388   8.028
 2071SOL    HW2 7853   0.890   2.235   8.037
 2072SOL     OW 7854   1.017   1.901   8.201
 2072SOL    HW1 7855   0.945   1.906   8.132
 2072SOL    HW2 7856   0.993   1.832   8.270
 2073SOL     OW 7857   1.466   2.452   8.440
 2073SOL    HW1 7858   1.436   2.357   8.447
 2073SOL    HW2 7859   1.539   2.468   8.506
 2074SOL     OW 7860   0.488   3.247   7.622
 2074SOL    HW1 7861   0.401   3.232   7.669
 2074SOL    HW2 7862   0.471   3.273   7.527
 2075SOL     OW 7863   1.390   2.437   7.526
 2075SOL    HW1 7864   1.336   2.416   7.607
 2075SOL    HW2 7865   1.481   2.396   7.535
 2076SOL     OW 7866   0.527   2.118   7.776
 2076SOL    HW1 7867   0.554   2.059   7.701
 2076SOL    HW2 7868   0.527   2.213   7.745
 2077SOL     OW 7869   1.754   3.085   9.036
 2077SOL    HW1 7870   1.845   3.046   9.023
 2077SOL    HW2 7871   1.762   3.181   9.060
 2078SOL     OW 7872   1.064   3.209   8.788
 2078SOL    HW1 7873   0.984   3.186   8.843
 2078SOL    HW2 7874   1.147   3.183   8.837
 2079SOL     OW 7875   1.592   3.491   9.073
 2079SOL    HW1 7876   1.619   3.525   8.983
 2079SOL    HW2 7877   1.671   3.453   9.119
 2080SOL     OW 7878   1.638   2.961   8.527
 2080SOL    HW1 7879   1.643   3.042   8.586
 2080SOL    HW2 7880   1.552   2.963   8.476
 2081SOL     OW 7881   0.915   1.951   8.850
 2081SOL    HW1 7882   0.940   1.931   8.755
 2081SOL    HW2 7883   0.987   2.007   8.892
 2082SOL     OW 7884   0.980   2.978   9.167
 2082SOL    HW1 7885   0.881   2.984   9.177
 2082SOL    HW2 7886   1.003   2.898   9.111
 2083SOL     OW 7887   0.705   2.912   7.816
 2083SOL    HW1 7888   0.691   2.919   7.915
 2083SOL    HW2 7889   0.789   2.861   7.798
 2084SOL     OW 7890   0.410   2.675   8.699
 2084SOL    HW1 7891   0.496   2.687   8.749
 2084SOL    HW2 7892   0.368   2.588   8.726
 2085SOL     OW 7893   1.274   2.248   8.710
 2085SOL    HW1 7894   1.295   2.322   8.774
 2085SOL    HW2 7895   1.185   2.265   8.667
 2086SOL     OW 7896   0.064   3.426   8.779
 2086SOL    HW1 7897   0.018   3.508   8.745
 2086SOL    HW2 7898   0.162   3.445   8.788
 2087SOL     OW 7899   0.367   2.962   7.949
 2087SOL    HW1 7900   0.360   3.045   7.893
 2087SOL    HW2 7901   0.371   2.882   7.889
 2088SOL     OW 7902   0.566   2.399   8.313
 2088SOL    HW1 7903   0.578   2.465   8.239
 2088SOL    HW2 7904   0.612   2.433   8.396
 2089SOL     OW 7905   1.252   3.210   7.836
 2089SOL    HW1 7906   1.302   3.287   7.876
 2089SOL    HW2 7907   1.157   3.212   7.868
 2090SOL     OW 7908   1.272   3.307   8.590
 2090SOL    HW1 7909   1.319   3.320   8.677
 2090SOL    HW2 7910   1.206   3.233   8.599
 2091SOL     OW 7911   0.354   3.372   8.777
 2091SOL    HW1 7912   0.333   3.328   8.690
 2091SOL    HW2 7913   0.451   3.398   8.780
 2092SOL     OW 7914   0.402   2.613   9.046
 2092SOL    HW1 7915   0.470   2.668   8.999
 2092SOL    HW2 7916   0.442   2.525   9.073
 2093SOL     OW 7917   1.587   2.641   9.118
 2093SOL    HW1 7918   1.495   2.679   9.113
 2093SOL    HW2 7919   1.647   2.688   9.053
 2094SOL     OW 7920   1.013   1.967   9.218
 2094SOL    HW1 7921   1.019   2.052   9.166
 2094SOL    HW2 7922   1.045   1.891   9.161
 2095SOL     OW 7923   0.504   1.912   9.188
 2095SOL    HW1 7924   0.462   1.855   9.118
 2095SOL    HW2 7925   0.438   1.981   9.220
 2096SOL     OW 7926   0.573   2.732   8.477
 2096SOL    HW1 7927   0.617   2.821   8.468
 2096SOL    HW2 7928   0.510   2.732   8.554
 2097SOL     OW 7929   1.360   2.724   8.493
 2097SOL    HW1 7930   1.285   2.724   8.427
 2097SOL    HW2 7931   1.397   2.632   8.502
 2098SOL     OW 7932   1.209   2.387   7.723
 2098SOL    HW1 7933   1.222   2.303   7.777
 2098SOL    HW2 7934   1.180   2.461   7.783
 2099SOL     OW 7935   0.307   2.075   8.679
 2099SOL    HW1 7936   0.284   2.112   8.769
 2099SOL    HW2 7937   0.277   1.980   8.673
 2100SOL     OW 7938   0.037   3.172   8.730
 2100SOL    HW1 7939   0.090   3.123   8.798
 2100SOL    HW2 7940   0.059   3.270   8.735
 2101SOL     OW 7941   0.732   2.496   8.512
 2101SOL    HW1 7942   0.791   2.470   8.436
 2101SOL    HW2 7943   0.704   2.592   8.501
 2102SOL     OW 7944   1.728   2.797   9.302
 2102SOL    HW1 7945   1.682   2.790   9.213
 2102SOL    HW2 7946   1.666   2.841   9.368
 2103SOL     OW 7947   0.307   1.925   8.066
 2103SOL    HW1 7948   0.296   2.019   8.099
 2103SOL    HW2 7949   0.302   1.862   8.143
 2104SOL     OW 7950   1.622   2.229   7.822
 2104SOL    HW1 7951   1.624   2.153   7.886
 2104SOL    HW2 7952   1.574   2.306   7.862
 2105SOL     OW 7953   1.023   2.628   8.414
 2105SOL    HW1 7954   1.038   2.649   8.510
 2105SOL    HW2 7955   0.993   2.533   8.405
 2106SOL     OW 7956   0.980   3.435   9.148
 2106SOL    HW1 7957   0.960   3.479   9.060
 2106SOL    HW2 7958   1.019   3.344   9.132
 2107SOL     OW 7959   1.859   3.380   9.053
 2107SOL    HW1 7960   1.873   3.407   8.958
 2107SOL    HW2 7961   1.942   3.402   9.106
 2108SOL     OW 7962   0.350   2.760   9.252
 2108SOL    HW1 7963   0.426   2.804   9.300
 2108SOL    HW2 7964   0.385   2.713   9.170
 2109SOL     OW 7965   1.540   2.136   7.573
 2109SOL    HW1 7966   1.479   2.061   7.596
 2109SOL    HW2 7967   1.562   2.188   7.656
 2110SOL     OW 7968   1.303   2.700   7.490
 2110SOL    HW1 7969   1.337   2.607   7.505
 2110SOL    HW2 7970   1.321   2.727   7.395
 2111SOL     OW 7971   0.319   2.672   8.397
 2111SOL    HW1 7972   0.412   2.708   8.402
 2111SOL    HW2 7973   0.313   2.587   8.449
 2112SOL     OW 7974   0.339   2.371   8.454
 2112SOL    HW1 7975   0.287   2.288   8.437
 2112SOL    HW2 7976   0.416   2.376   8.390
 2113SOL     OW 7977   1.138   2.242   9.126
 2113SOL    HW1 7978   1.093   2.305   9.190
 2113SOL    HW2 7979   1.231   2.273   9.109
 2114SOL     OW 7980   1.160   2.069   8.925
 2114SOL    HW1 7981   1.160   2.133   9.002
 2114SOL    HW2 7982   1.188   2.117   8.842
 2115SOL     OW 7983   0.008   3.188   7.648
 2115SOL    HW1 7984  -0.085   3.209   7.617
 2115SOL    HW2 7985   0.018   3.089   7.661
 2116SOL     OW 7986   0.088   3.663   8.375
 2116SOL    HW1 7987   0.046   3.577   8.348
 2116SOL    HW2 7988   0.182   3.666   8.341
 2117SOL     OW 7989   0.504   3.430   8.358
 2117SOL    HW1 7990   0.570   3.504   8.367
 2117SOL    HW2 7991   0.548   3.351   8.316
 2118SOL     OW 7992   1.002   2.658   8.686
 2118SOL    HW1 7993   1.043   2.626   8.772
 2118SOL    HW2 7994   0.906   2.631   8.683
 2119SOL     OW 7995   0.040   2.406   8.562
 2119SOL    HW1 7996   0.125   2.373   8.521
 2119SOL    HW2 7997   0.053   2.421   8.660
 2120SOL     OW 7998   0.189   2.382   9.170
 2120SOL    HW1 7999   0.248   2.342   9.100
 2120SOL    HW2 8000   0.131   2.453   9.129
 2121SOL     OW 8001   1.369   2.812   9.108
 2121SOL    HW1 8002   1.408   2.901   9.128
 2121SOL    HW2 8003   1.379   2.792   9.011
 2122SOL     OW 8004   0.815   2.434   7.773
 2122SOL    HW1 8005   0.822   2.345   7.727
 2122SOL    HW2 8006   0.721   2.468   7.765
 2123SOL     OW 8007   0.252   3.426   9.192
 2123SOL    HW1 8008   0.222   3.483   9.268
 2123SOL    HW2 8009   0.245   3.329   9.218
 2124SOL     OW 8010   0.671   2.326   8.717
 2124SOL    HW1 8011   0.637   2.237   8.687
 2124SOL    HW2 8012   0.697   2.380   8.637
 2125SOL     OW 8013   0.930   3.540   8.913
 2125SOL    HW1 8014   0.906   3.522   8.818
 2125SOL    HW2 8015   0.960   3.634   8.923
 2126SOL     OW 8016   0.473   2.362   7.639
 2126SOL    HW1 8017   0.534   2.442   7.643
 2126SOL    HW2 8018   0.378   2.393   7.646
 2127SOL     OW 8019   0.159   2.999   8.914
 2127SOL    HW1 8020   0.181   2.938   8.990
 2127SOL    HW2 8021   0.169   2.950   8.828
 2128SOL     OW 8022   1.347   2.921   8.682
 2128SOL    HW1 8023   1.371   2.858   8.608
 2128SOL    HW2 8024   1.257   2.961   8.664
 2129SOL     OW 8025   1.302   2.717   7.757
 2129SOL    HW1 8026   1.216   2.686   7.799
 2129SOL    HW2 8027   1.298   2.703   7.658
 2130SOL     OW 8028   0.083   3.120   8.470
 2130SOL    HW1 8029   0.078   3.119   8.570
 2130SOL    HW2 8030   0.000   3.079   8.432
 2131SOL     OW 8031   0.688   3.524   9.164
 2131SOL    HW1 8032   0.632   3.605   9.173
 2131SOL    HW2 8033   0.740   3.528   9.078
 2132SOL     OW 8034   1.726   1.997   7.971
 2132SOL    HW1 8035   1.799   1.980   7.904
 2132SOL    HW2 8036   1.695   1.910   8.009
 2133SOL     OW 8037   0.130   3.656   9.299
 2133SOL    HW1 8038   0.089   3.582   9.352
 2133SOL    HW2 8039   0.194   3.707   9.357
 2134SOL     OW 8040   0.830   3.135   8.870
 2134SOL    HW1 8041   0.825   3.168   8.965
 2134SOL    HW2 8042   0.744   3.154   8.824
 2135SOL     OW 8043   0.672   3.478   7.602
 2135SOL    HW1 8044   0.681   3.488   7.503
 2135SOL    HW2 8045   0.632   3.389   7.623
 2136SOL     OW 8046   1.841   2.037   8.411
 2136SOL    HW1 8047   1.880   1.952   8.375
 2136SOL    HW2 8048   1.743   2.039   8.392
 2137SOL     OW 8049   0.263   2.188   8.168
 2137SOL    HW1 8050   0.184   2.239   8.134
 2137SOL    HW2 8051   0.254   2.173   8.266
 2138SOL     OW 8052   1.194   3.474   7.479
 2138SOL    HW1 8053   1.200   3.381   7.516
 2138SOL    HW2 8054   1.135   3.474   7.399
 2139SOL     OW 8055   0.822   2.864   8.820
 2139SOL    HW1 8056   0.862   2.863   8.728
 2139SOL    HW2 8057   0.832   2.956   8.860
 2140SOL     OW 8058   0.916   2.772   7.739
 2140SOL    HW1 8059   0.979   2.810   7.671
 2140SOL    HW2 8060   0.956   2.689   7.778
 2141SOL     OW 8061   0.372   3.150   8.938
 2141SOL    HW1 8062   0.359   3.243   8.904
 2141SOL    HW2 8063   0.288   3.098   8.925
 2142SOL     OW 8064   1.014   2.098   8.419
 2142SOL    HW1 8065   1.006   2.062   8.326
 2142SOL    HW2 8066   1.012   2.022   8.484
 2143SOL     OW 8067   0.590   3.349   7.939
 2143SOL    HW1 8068   0.632   3.291   7.869
 2143SOL    HW2 8069   0.546   3.428   7.895
 2144SOL     OW 8070   1.709   2.247   8.829
 2144SOL    HW1 8071   1.782   2.316   8.833
 2144SOL    HW2 8072   1.737   2.172   8.770
 2145SOL     OW 8073   0.255   3.210   7.738
 2145SOL    HW1 8074   0.159   3.211   7.711
 2145SOL    HW2 8075   0.267   3.263   7.822
 2146SOL     OW 8076   0.105   2.875   9.174
 2146SOL    HW1 8077   0.028   2.842   9.228
 2146SOL    HW2 8078   0.190   2.845   9.216
 2147SOL     OW 8079   0.672   2.065   8.937
 2147SOL    HW1 8080   0.762   2.049   8.897
 2147SOL    HW2 8081   0.680   2.070   9.036
 2148SOL     OW 8082   0.075   2.207   7.481
 2148SOL    HW1 8083  -0.017   2.179   7.452
 2148SOL    HW2 8084   0.106   2.284   7.425
 2149SOL     OW 8085   1.440   2.718   8.846
 2149SOL    HW1 8086   1.383   2.770   8.783
 2149SOL    HW2 8087   1.536   2.730   8.822
 2150SOL     OW 8088   0.072   2.028   7.766
 2150SOL    HW1 8089   0.055   2.111   7.712
 2150SOL    HW2 8090   0.162   1.991   7.744
 2151SOL     OW 8091   1.183   3.197   7.567
 2151SOL    HW1 8092   1.084   3.186   7.569
 2151SOL    HW2 8093   1.217   3.212   7.660
 2152SOL     OW 8094   0.613   2.704   8.879
 2152SOL    HW1 8095   0.669   2.785   8.862
 2152SOL    HW2 8096   0.672   2.624   8.882
 2153SOL     OW 8097   0.716   2.427   9.156
 2153SOL    HW1 8098   0.735   2.492   9.230
 2153SOL    HW2 8099   0.776   2.347   9.165
 2154SOL     OW 8100   1.450   3.082   9.081
 2154SOL    HW1 8101   1.441   3.072   9.180
 2154SOL    HW2 8102   1.546   3.075   9.055
 2155SOL     OW 8103   0.390   3.603   9.008
 2155SOL    HW1 8104   0.299   3.644   9.006
 2155SOL    HW2 8105   0.383   3.509   9.040
 2156SOL     OW 8106   1.674   2.745   8.702
 2156SOL    HW1 8107   1.647   2.656   8.665
 2156SOL    HW2 8108   1.675   2.813   8.629
 2157SOL     OW 8109   1.225   2.187   7.897
 2157SOL    HW1 8110   1.290   2.113   7.886
 2157SOL    HW2 8111   1.245   2.237   7.981
 2158SOL     OW 8112   0.594   2.607   8.100
 2158SOL    HW1 8113   0.644   2.692   8.081
 2158SOL    HW2 8114   0.506   2.609   8.052
 2159SOL     OW 8115   1.777   2.204   9.090
 2159SOL    HW1 8116   1.760   2.235   8.996
 2159SOL    HW2 8117   1.693   2.167   9.128
 2160SOL     OW 8118   1.730   2.796   8.965
 2160SOL    HW1 8119   1.768   2.887   8.980
 2160SOL    HW2 8120   1.722   2.779   8.866
 2161SOL     OW 8121   0.661   3.652   8.401
 2161SOL    HW1 8122   0.615   3.740   8.388
 2161SOL    HW2 8123   0.760   3.664   8.394
 2162SOL     OW 8124   0.859   2.818   8.309
 2162SOL    HW1 8125   0.913   2.749   8.357
 2162SOL    HW2 8126   0.827   2.887   8.375
 2163SOL     OW 8127   1.083   2.846   7.535
 2163SOL    HW1 8128   1.060   2.899   7.453
 2163SOL    HW2 8129   1.164   2.790   7.516
 2164SOL     OW 8130   0.221   3.176   9.292
 2164SOL    HW1 8131   0.156   3.103   9.271
 2164SOL    HW2 8132   0.225   3.190   9.390
 2165SOL     OW 8133   0.079   3.102   8.101
 2165SOL    HW1 8134   0.078   3.055   8.189
 2165SOL    HW2 8135   0.161   3.074   8.050
 2166SOL     OW 8136   0.672   3.253   9.072
 2166SOL    HW1 8137   0.594   3.203   9.110
 2166SOL    HW2 8138   0.669   3.348   9.103
 2167SOL     OW 8139   1.824   2.054   8.675
 2167SOL    HW1 8140   1.820   1.964   8.719
 2167SOL    HW2 8141   1.827   2.043   8.576
 2168SOL     OW 8142   0.428   2.286   7.968
 2168SOL    HW1 8143   0.458   2.214   7.906
 2168SOL    HW2 8144   0.389   2.246   8.051
 2169SOL     OW 8145   0.317   2.409   8.728
 2169SOL    HW1 8146   0.355   2.350   8.800
 2169SOL    HW2 8147   0.357   2.383   8.640
 2170SOL     OW 8148   1.424   2.076   8.560
 2170SOL    HW1 8149   1.476   2.011   8.615
 2170SOL    HW2 8150   1.375   2.139   8.621
 2171SOL     OW 8151   1.001   1.896   8.602
 2171SOL    HW1 8152   0.938   1.824   8.571
 2171SOL    HW2 8153   1.094   1.860   8.602
 2172SOL     OW 8154   0.618   3.429   8.732
 2172SOL    HW1 8155   0.613   3.511   8.789
 2172SOL    HW2 8156   0.707   3.426   8.687
 2173SOL     OW 8157   1.352   1.914   7.616
 2173SOL    HW1 8158   1.387   1.873   7.532
 2173SOL    HW2 8159   1.262   1.876   7.636
 2174SOL     OW 8160   1.300   2.315   8.139
 2174SOL    HW1 8161   1.241   2.395   8.143
 2174SOL    HW2 8162   1.315   2.280   8.232
 2175SOL     OW 8163   1.593   2.083   8.330
 2175SOL    HW1 8164   1.509   2.082   8.384
 2175SOL    HW2 8165   1.595   2.166   8.274
 2176SOL     OW 8166   0.039   2.939   7.748
 2176SOL    HW1 8167   0.138   2.928   7.739
 2176SOL    HW2 8168  -0.001   2.853   7.780
 2177SOL     OW 8169   0.027   3.458   9.427
 2177SOL    HW1 8170   0.008   3.362   9.448
 2177SOL    HW2 8171  -0.006   3.516   9.502
 2178SOL     OW 8172   1.525   2.861   9.500
 2178SOL    HW1 8173   1.462   2.785   9.513
 2178SOL    HW2 8174   1.573   2.879   9.586
 2179SOL     OW 8175   0.598   2.591   9.580
 2179SOL    HW1 8176   0.622   2.660   9.512
 2179SOL    HW2 8177   0.520   2.624   9.634
 2180SOL     OW 8178   0.865   2.210   9.505
 2180SOL    HW1 8179   0.924   2.273   9.456
 2180SOL    HW2 8180   0.884   2.116   9.476
 2181SOL     OW 8181   1.362   3.006   9.855
 2181SOL    HW1 8182   1.445   2.977   9.807
 2181SOL    HW2 8183   1.313   3.073   9.799
 2182SOL     OW 8184   0.321   2.805   9.552
 2182SOL    HW1 8185   0.403   2.844   9.510
 2182SOL    HW2 8186   0.294   2.723   9.503
 2183SOL     OW 8187   1.632   3.239   9.391
 2183SOL    HW1 8188   1.600   3.333   9.381
 2183SOL    HW2 8189   1.556   3.176   9.379
 2184SOL     OW 8190   1.434   3.050   9.351
 2184SOL    HW1 8191   1.466   2.974   9.408
 2184SOL    HW2 8192   1.342   3.077   9.381
 2185SOL     OW 8193   0.297   1.897   9.481
 2185SOL    HW1 8194   0.346   1.981   9.460
 2185SOL    HW2 8195   0.359   1.832   9.526
 2186SOL     OW 8196   1.032   2.411   9.326
 2186SOL    HW1 8197   0.991   2.493   9.287
 2186SOL    HW2 8198   1.096   2.437   9.399
 2187SOL     OW 8199   1.390   2.437   9.388
 2187SOL    HW1 8200   1.336   2.416   9.469
 2187SOL    HW2 8201   1.481   2.396   9.397
 2188SOL     OW 8202   1.540   2.136   9.435
 2188SOL    HW1 8203   1.479   2.061   9.458
 2188SOL    HW2 8204   1.562   2.188   9.518
 2189SOL     OW 8205   0.008   3.188   9.510
 2189SOL    HW1 8206  -0.085   3.209   9.479
 2189SOL    HW2 8207   0.018   3.089   9.523
 2190SOL     OW 8208   0.815   2.434   9.635
 2190SOL    HW1 8209   0.822   2.345   9.589
 2190SOL    HW2 8210   0.721   2.468   9.627
 2191SOL     OW 8211   0.473   2.362   9.501
 2191SOL    HW1 8212   0.534   2.442   9.505
 2191SOL    HW2 8213   0.378   2.393   9.508
 2192SOL     OW 8214   1.726   1.997   9.833
 2192SOL    HW1 8215   1.799   1.980   9.766
 2192SOL    HW2 8216   1.695   1.910   9.871
 2193SOL     OW 8217   1.194   3.474   9.341
 2193SOL    HW1 8218   1.200   3.381   9.378
 2193SOL    HW2 8219   1.135   3.474   9.261
 2194SOL     OW 8220   0.255   3.210   9.600
 2194SOL    HW1 8221   0.159   3.211   9.573
 2194SOL    HW2 8222   0.267   3.263   9.684
 2195SOL     OW 8223   0.075   2.207   9.343
 2195SOL    HW1 8224  -0.017   2.179   9.314
 2195SOL    HW2 8225   0.106   2.284   9.287
 2196SOL     OW 8226   0.859   3.236   9.326
 2196SOL    HW1 8227   0.813   3.251   9.414
 2196SOL    HW2 8228   0.903   3.321   9.296
 2197SOL     OW 8229   1.083   2.846   9.397
 2197SOL    HW1 8230   1.060   2.899   9.315
 2197SOL    HW2 8231   1.164   2.790   9.378
 2198SOL     OW 8232   1.352   1.914   9.478
 2198SOL    HW1 8233   1.387   1.873   9.394
 2198SOL    HW2 8234   1.262   1.876   9.498
 2199SOL     OW 8235   0.039   2.939   9.610
 2199SOL    HW1 8236   0.138   2.928   9.601
 2199SOL    HW2 8237  -0.001   2.853   9.642
 2200SOL     OW 8238   0.230   4.352   0.113
 2200SOL    HW1 8239   0.137   4.350   0.150
 2200SOL    HW2 8240   0.231   4.313   0.021
 2201SOL     OW 8241   0.225   3.999   0.996
 2201SOL    HW1 8242   0.260   3.982   1.088
 2201SOL    HW2 8243   0.137   3.954   0.984
 2202SOL     OW 8244   0.019   4.092   0.647
 2202SOL    HW1 8245  -0.063   4.135   0.686
 2202SOL    HW2 8246  -0.009   4.019   0.584
 2203SOL     OW 8247   0.569   4.999   1.165
 2203SOL    HW1 8248   0.476   4.992   1.128
 2203SOL    HW2 8249   0.580   5.088   1.209
 2204SOL     OW 8250   1.555   5.235   0.703
 2204SOL    HW1 8251   1.498   5.219   0.784
 2204SOL    HW2 8252   1.496   5.245   0.623
 2205SOL     OW 8253   1.135   4.427   0.717
 2205SOL    HW1 8254   1.192   4.505   0.692
 2205SOL    HW2 8255   1.075   4.453   0.793
 2206SOL     OW 8256   1.755   4.331   0.231
 2206SOL    HW1 8257   1.743   4.318   0.132
 2206SOL    HW2 8258   1.725   4.250   0.280
 2207SOL     OW 8259   0.768   4.868   1.023
 2207SOL    HW1 8260   0.690   4.885   1.083
 2207SOL    HW2 8261   0.802   4.955   0.987
 2208SOL     OW 8262   0.850   4.522   1.823
 2208SOL    HW1 8263   0.846   4.598   1.888
 2208SOL    HW2 8264   0.872   4.558   1.732
 2209SOL     OW 8265   0.685   4.736   0.665
 2209SOL    HW1 8266   0.754   4.720   0.735
 2209SOL    HW2 8267   0.612   4.793   0.703
 2210SOL     OW 8268   0.686   4.885   1.803
 2210SOL    HW1 8269   0.746   4.964   1.817
 2210SOL    HW2 8270   0.600   4.916   1.762
 2211SOL     OW 8271   0.335   5.159   1.061
 2211SOL    HW1 8272   0.257   5.128   1.008
 2211SOL    HW2 8273   0.393   5.217   1.004
 2212SOL     OW 8274   1.460   5.229   1.339
 2212SOL    HW1 8275   1.484   5.323   1.365
 2212SOL    HW2 8276   1.444   5.175   1.421
 2213SOL     OW 8277   0.438   4.116   1.499
 2213SOL    HW1 8278   0.520   4.060   1.508
 2213SOL    HW2 8279   0.357   4.058   1.503
 2214SOL     OW 8280   1.603   4.171   0.737
 2214SOL    HW1 8281   1.529   4.217   0.687
 2214SOL    HW2 8282   1.654   4.239   0.790
 2215SOL     OW 8283   0.231   5.437   0.483
 2215SOL    HW1 8284   0.265   5.514   0.537
 2215SOL    HW2 8285   0.275   5.437   0.393
 2216SOL     OW 8286   1.127   5.065   1.690
 2216SOL    HW1 8287   1.174   5.065   1.778
 2216SOL    HW2 8288   1.079   4.978   1.679
 2217SOL     OW 8289   0.230   5.158   0.538
 2217SOL    HW1 8290   0.204   5.254   0.538
 2217SOL    HW2 8291   0.159   5.104   0.583
 2218SOL     OW 8292   0.240   4.815   0.886
 2218SOL    HW1 8293   0.254   4.731   0.938
 2218SOL    HW2 8294   0.185   4.879   0.941
 2219SOL     OW 8295   0.620   5.510   1.439
 2219SOL    HW1 8296   0.528   5.493   1.474
 2219SOL    HW2 8297   0.648   5.602   1.465
 2220SOL     OW 8298   0.606   4.688   0.123
 2220SOL    HW1 8299   0.613   4.772   0.069
 2220SOL    HW2 8300   0.652   4.701   0.211
 2221SOL     OW 8301   1.594   3.838   1.480
 2221SOL    HW1 8302   1.576   3.905   1.408
 2221SOL    HW2 8303   1.591   3.884   1.569
 2222SOL     OW 8304   0.122   4.367   0.563
 2222SOL    HW1 8305   0.077   4.279   0.580
 2222SOL    HW2 8306   0.121   4.421   0.647
 2223SOL     OW 8307   0.027   5.320   0.117
 2223SOL    HW1 8308   0.008   5.224   0.138
 2223SOL    HW2 8309  -0.006   5.378   0.192
 2224SOL     OW 8310   1.689   4.646   0.612
 2224SOL    HW1 8311   1.784   4.617   0.620
 2224SOL    HW2 8312   1.681   4.711   0.537
 2225SOL     OW 8313   1.641   4.832   0.432
 2225SOL    HW1 8314   1.727   4.834   0.380
 2225SOL    HW2 8315   1.655   4.879   0.520
 2226SOL     OW 8316   0.113   4.461   1.597
 2226SOL    HW1 8317   0.201   4.448   1.642
 2226SOL    HW2 8318   0.100   4.558   1.575
 2227SOL     OW 8319   0.613   5.089   0.726
 2227SOL    HW1 8320   0.564   5.002   0.735
 2227SOL    HW2 8321   0.590   5.132   0.639
 2228SOL     OW 8322   1.293   4.952   1.423
 2228SOL    HW1 8323   1.330   4.879   1.365
 2228SOL    HW2 8324   1.345   4.957   1.508
 2229SOL     OW 8325   0.809   3.728   0.502
 2229SOL    HW1 8326   0.849   3.819   0.493
 2229SOL    HW2 8327   0.709   3.736   0.508
 2230SOL     OW 8328   0.197   4.700   1.264
 2230SOL    HW1 8329   0.286   4.655   1.250
 2230SOL    HW2 8330   0.124   4.635   1.245
 2231SOL     OW 8331   1.525   4.723   0.190
 2231SOL    HW1 8332   1.462   4.647   0.203
 2231SOL    HW2 8333   1.573   4.741   0.276
 2232SOL     OW 8334   1.187   5.516   1.616
 2232SOL    HW1 8335   1.211   5.576   1.540
 2232SOL    HW2 8336   1.194   5.421   1.586
 2233SOL     OW 8337   0.317   3.975   1.801
 2233SOL    HW1 8338   0.388   4.046   1.807
 2233SOL    HW2 8339   0.229   4.014   1.829
 2234SOL     OW 8340   1.466   5.141   0.953
 2234SOL    HW1 8341   1.407   5.147   1.033
 2234SOL    HW2 8342   1.451   5.053   0.907
 2235SOL     OW 8343   1.667   5.438   0.572
 2235SOL    HW1 8344   1.626   5.415   0.484
 2235SOL    HW2 8345   1.649   5.364   0.637
 2236SOL     OW 8346   0.598   4.453   0.270
 2236SOL    HW1 8347   0.622   4.522   0.202
 2236SOL    HW2 8348   0.520   4.486   0.324
 2237SOL     OW 8349   1.281   4.069   0.944
 2237SOL    HW1 8350   1.195   4.019   0.931
 2237SOL    HW2 8351   1.343   4.015   1.000
 2238SOL     OW 8352   1.576   5.386   0.307
 2238SOL    HW1 8353   1.665   5.432   0.310
 2238SOL    HW2 8354   1.555   5.362   0.212
 2239SOL     OW 8355   0.807   4.329   1.465
 2239SOL    HW1 8356   0.760   4.326   1.554
 2239SOL    HW2 8357   0.756   4.274   1.399
 2240SOL     OW 8358   1.394   4.193   1.674
 2240SOL    HW1 8359   1.374   4.236   1.762
 2240SOL    HW2 8360   1.472   4.131   1.683
 2241SOL     OW 8361   0.973   4.614   1.572
 2241SOL    HW1 8362   1.019   4.530   1.543
 2241SOL    HW2 8363   0.917   4.648   1.497
 2242SOL     OW 8364   0.991   4.134   1.242
 2242SOL    HW1 8365   0.914   4.168   1.296
 2242SOL    HW2 8366   0.957   4.083   1.163
 2243SOL     OW 8367   1.041   4.425   0.429
 2243SOL    HW1 8368   1.067   4.421   0.525
 2243SOL    HW2 8369   0.956   4.374   0.415
 2244SOL     OW 8370   0.076   4.535   0.789
 2244SOL    HW1 8371   0.175   4.523   0.798
 2244SOL    HW2 8372   0.052   4.630   0.810
 2245SOL     OW 8373   0.130   5.545   1.571
 2245SOL    HW1 8374   0.120   5.530   1.670
 2245SOL    HW2 8375   0.044   5.581   1.535
 2246SOL     OW 8376   0.865   4.072   0.195
 2246SOL    HW1 8377   0.924   4.135   0.146
 2246SOL    HW2 8378   0.884   3.978   0.166
 2247SOL     OW 8379   1.719   4.309   1.831
 2247SOL    HW1 8380   1.693   4.398   1.795
 2247SOL    HW2 8381   1.717   4.241   1.758
 2248SOL     OW 8382   1.362   4.868   0.545
 2248SOL    HW1 8383   1.445   4.839   0.497
 2248SOL    HW2 8384   1.313   4.935   0.489
 2249SOL     OW 8385   0.550   3.920   0.885
 2249SOL    HW1 8386   0.545   3.915   0.985
 2249SOL    HW2 8387   0.552   4.016   0.856
 2250SOL     OW 8388   1.008   5.180   0.477
 2250SOL    HW1 8389   0.962   5.252   0.425
 2250SOL    HW2 8390   1.004   5.200   0.575
 2251SOL     OW 8391   0.351   5.525   0.853
 2251SOL    HW1 8392   0.401   5.439   0.859
 2251SOL    HW2 8393   0.416   5.602   0.850
 2252SOL     OW 8394   1.795   4.790   0.873
 2252SOL    HW1 8395   1.733   4.775   0.797
 2252SOL    HW2 8396   1.743   4.801   0.958
 2253SOL     OW 8397   1.227   5.274   1.506
 2253SOL    HW1 8398   1.233   5.197   1.570
 2253SOL    HW2 8399   1.175   5.248   1.426
 2254SOL     OW 8400   0.321   4.667   0.242
 2254SOL    HW1 8401   0.403   4.706   0.200
 2254SOL    HW2 8402   0.294   4.585   0.193
 2255SOL     OW 8403   1.458   4.459   0.728
 2255SOL    HW1 8404   1.453   4.394   0.803
 2255SOL    HW2 8405   1.538   4.518   0.741
 2256SOL     OW 8406   0.461   4.990   1.727
 2256SOL    HW1 8407   0.411   4.991   1.641
 2256SOL    HW2 8408   0.398   4.972   1.803
 2257SOL     OW 8409   1.111   5.500   0.237
 2257SOL    HW1 8410   1.051   5.438   0.287
 2257SOL    HW2 8411   1.142   5.456   0.152
 2258SOL     OW 8412   0.202   4.009   1.498
 2258SOL    HW1 8413   0.122   4.069   1.485
 2258SOL    HW2 8414   0.192   3.960   1.584
 2259SOL     OW 8415   1.632   5.101   0.081
 2259SOL    HW1 8416   1.600   5.195   0.071
 2259SOL    HW2 8417   1.556   5.038   0.069
 2260SOL     OW 8418   0.464   5.467   0.323
 2260SOL    HW1 8419   0.497   5.506   0.409
 2260SOL    HW2 8420   0.540   5.460   0.258
 2261SOL     OW 8421   1.400   3.831   0.426
 2261SOL    HW1 8422   1.376   3.794   0.336
 2261SOL    HW2 8423   1.499   3.847   0.430
 2262SOL     OW 8424   0.249   5.509   1.241
 2262SOL    HW1 8425   0.306   5.444   1.291
 2262SOL    HW2 8426   0.233   5.476   1.148
 2263SOL     OW 8427   0.940   5.422   0.904
 2263SOL    HW1 8428   1.020   5.365   0.925
 2263SOL    HW2 8429   0.891   5.382   0.827
 2264SOL     OW 8430   0.382   4.424   0.480
 2264SOL    HW1 8431   0.427   4.334   0.477
 2264SOL    HW2 8432   0.288   4.413   0.513
 2265SOL     OW 8433   1.547   3.946   1.729
 2265SOL    HW1 8434   1.542   3.983   1.821
 2265SOL    HW2 8435   1.475   3.877   1.717
 2266SOL     OW 8436   0.614   3.846   0.117
 2266SOL    HW1 8437   0.712   3.824   0.124
 2266SOL    HW2 8438   0.583   3.829   0.024
 2267SOL     OW 8439   0.781   3.988   1.749
 2267SOL    HW1 8440   0.848   3.927   1.792
 2267SOL    HW2 8441   0.708   4.007   1.814
 2268SOL     OW 8442   0.888   5.238   1.195
 2268SOL    HW1 8443   0.865   5.213   1.101
 2268SOL    HW2 8444   0.949   5.169   1.234
 2269SOL     OW 8445   1.351   4.314   1.433
 2269SOL    HW1 8446   1.379   4.271   1.518
 2269SOL    HW2 8447   1.376   4.410   1.434
 2270SOL     OW 8448   0.803   5.126   0.924
 2270SOL    HW1 8449   0.893   5.140   0.882
 2270SOL    HW2 8450   0.732   5.128   0.853
 2271SOL     OW 8451   0.922   4.227   0.899
 2271SOL    HW1 8452   0.897   4.218   0.803
 2271SOL    HW2 8453   0.970   4.145   0.930
 2272SOL     OW 8454   0.539   3.788   0.512
 2272SOL    HW1 8455   0.458   3.789   0.570
 2272SOL    HW2 8456   0.542   3.871   0.457
 2273SOL     OW 8457   1.434   4.912   0.041
 2273SOL    HW1 8458   1.466   4.836   0.098
 2273SOL    HW2 8459   1.342   4.939   0.071
 2274SOL     OW 8460   0.297   3.759   0.171
 2274SOL    HW1 8461   0.346   3.843   0.150
 2274SOL    HW2 8462   0.359   3.694   0.216
 2275SOL     OW 8463   0.935   3.960   0.480
 2275SOL    HW1 8464   0.887   4.001   0.402
 2275SOL    HW2 8465   1.034   3.958   0.461
 2276SOL     OW 8466   1.076   4.407   1.464
 2276SOL    HW1 8467   0.996   4.346   1.467
 2276SOL    HW2 8468   1.157   4.354   1.440
 2277SOL     OW 8469   1.227   5.294   0.793
 2277SOL    HW1 8470   1.248   5.368   0.728
 2277SOL    HW2 8471   1.295   5.294   0.866
 2278SOL     OW 8472   0.459   4.876   0.741
 2278SOL    HW1 8473   0.388   4.849   0.806
 2278SOL    HW2 8474   0.433   4.848   0.648
 2279SOL     OW 8475   1.271   5.521   0.591
 2279SOL    HW1 8476   1.315   5.585   0.527
 2279SOL    HW2 8477   1.221   5.573   0.661
 2280SOL     OW 8478   0.078   4.280   1.386
 2280SOL    HW1 8479   0.170   4.279   1.345
 2280SOL    HW2 8480   0.072   4.354   1.453
 2281SOL     OW 8481   0.561   3.946   1.147
 2281SOL    HW1 8482   0.599   3.862   1.184
 2281SOL    HW2 8483   0.473   3.965   1.191
 2282SOL     OW 8484   0.866   4.178   0.642
 2282SOL    HW1 8485   0.834   4.250   0.580
 2282SOL    HW2 8486   0.890   4.097   0.589
 2283SOL     OW 8487   1.017   3.763   0.753
 2283SOL    HW1 8488   0.945   3.768   0.684
 2283SOL    HW2 8489   0.993   3.694   0.822
 2284SOL     OW 8490   1.429   4.897   0.867
 2284SOL    HW1 8491   1.374   4.813   0.860
 2284SOL    HW2 8492   1.455   4.926   0.775
 2285SOL     OW 8493   1.466   4.314   0.992
 2285SOL    HW1 8494   1.436   4.219   0.999
 2285SOL    HW2 8495   1.539   4.330   1.058
 2286SOL     OW 8496   1.857   4.557   0.377
 2286SOL    HW1 8497   1.899   4.493   0.441
 2286SOL    HW2 8498   1.819   4.506   0.299
 2287SOL     OW 8499   0.488   5.109   0.174
 2287SOL    HW1 8500   0.401   5.094   0.221
 2287SOL    HW2 8501   0.471   5.135   0.079
 2288SOL     OW 8502   1.664   5.004   0.657
 2288SOL    HW1 8503   1.763   5.012   0.671
 2288SOL    HW2 8504   1.619   5.088   0.688
 2289SOL     OW 8505   1.390   4.299   0.078
 2289SOL    HW1 8506   1.336   4.278   0.159
 2289SOL    HW2 8507   1.481   4.258   0.087
 2290SOL     OW 8508   0.527   3.980   0.328
 2290SOL    HW1 8509   0.554   3.921   0.253
 2290SOL    HW2 8510   0.527   4.075   0.297
 2291SOL     OW 8511   1.754   4.947   1.588
 2291SOL    HW1 8512   1.845   4.908   1.575
 2291SOL    HW2 8513   1.762   5.043   1.612
 2292SOL     OW 8514   1.064   5.071   1.340
 2292SOL    HW1 8515   0.984   5.048   1.395
 2292SOL    HW2 8516   1.147   5.045   1.389
 2293SOL     OW 8517   1.592   5.353   1.625
 2293SOL    HW1 8518   1.619   5.387   1.535
 2293SOL    HW2 8519   1.671   5.315   1.671
 2294SOL     OW 8520   1.638   4.823   1.079
 2294SOL    HW1 8521   1.643   4.904   1.138
 2294SOL    HW2 8522   1.552   4.825   1.028
 2295SOL     OW 8523   0.915   3.813   1.402
 2295SOL    HW1 8524   0.940   3.793   1.307
 2295SOL    HW2 8525   0.987   3.869   1.444
 2296SOL     OW 8526   0.980   4.840   1.719
 2296SOL    HW1 8527   0.881   4.846   1.729
 2296SOL    HW2 8528   1.003   4.760   1.663
 2297SOL     OW 8529   0.705   4.774   0.368
 2297SOL    HW1 8530   0.691   4.781   0.467
 2297SOL    HW2 8531   0.789   4.723   0.350
 2298SOL     OW 8532   0.410   4.537   1.251
 2298SOL    HW1 8533   0.496   4.549   1.301
 2298SOL    HW2 8534   0.368   4.450   1.278
 2299SOL     OW 8535   1.274   4.110   1.262
 2299SOL    HW1 8536   1.295   4.184   1.326
 2299SOL    HW2 8537   1.185   4.127   1.219
 2300SOL     OW 8538   0.064   5.288   1.331
 2300SOL    HW1 8539   0.018   5.370   1.297
 2300SOL    HW2 8540   0.162   5.307   1.340
 2301SOL     OW 8541   0.367   4.824   0.501
 2301SOL    HW1 8542   0.360   4.907   0.445
 2301SOL    HW2 8543   0.371   4.744   0.441
 2302SOL     OW 8544   0.566   4.261   0.865
 2302SOL    HW1 8545   0.578   4.327   0.791
 2302SOL    HW2 8546   0.612   4.295   0.948
 2303SOL     OW 8547   1.252   5.072   0.388
 2303SOL    HW1 8548   1.302   5.149   0.428
 2303SOL    HW2 8549   1.157   5.074   0.420
 2304SOL     OW 8550   1.272   5.169   1.142
 2304SOL    HW1 8551   1.319   5.182   1.229
 2304SOL    HW2 8552   1.206   5.095   1.151
 2305SOL     OW 8553   1.582   4.363   0.472
 2305SOL    HW1 8554   1.551   4.424   0.545
 2305SOL    HW2 8555   1.632   4.415   0.403
 2306SOL     OW 8556   0.354   5.234   1.329
 2306SOL    HW1 8557   0.333   5.190   1.242
 2306SOL    HW2 8558   0.451   5.260   1.332
 2307SOL     OW 8559   0.402   4.475   1.598
 2307SOL    HW1 8560   0.470   4.530   1.551
 2307SOL    HW2 8561   0.442   4.387   1.625
 2308SOL     OW 8562   1.587   4.503   1.670
 2308SOL    HW1 8563   1.495   4.541   1.665
 2308SOL    HW2 8564   1.647   4.550   1.605
 2309SOL     OW 8565   1.013   3.829   1.770
 2309SOL    HW1 8566   1.019   3.914   1.718
 2309SOL    HW2 8567   1.045   3.753   1.713
 2310SOL     OW 8568   0.504   3.774   1.740
 2310SOL    HW1 8569   0.462   3.717   1.670
 2310SOL    HW2 8570   0.438   3.843   1.772
 2311SOL     OW 8571   0.573   4.594   1.029
 2311SOL    HW1 8572   0.617   4.683   1.020
 2311SOL    HW2 8573   0.510   4.594   1.106
 2312SOL     OW 8574   1.360   4.586   1.045
 2312SOL    HW1 8575   1.285   4.586   0.979
 2312SOL    HW2 8576   1.397   4.494   1.054
 2313SOL     OW 8577   1.209   4.249   0.275
 2313SOL    HW1 8578   1.222   4.165   0.329
 2313SOL    HW2 8579   1.180   4.323   0.335
 2314SOL     OW 8580   0.307   3.937   1.231
 2314SOL    HW1 8581   0.284   3.974   1.321
 2314SOL    HW2 8582   0.277   3.842   1.225
 2315SOL     OW 8583   0.037   5.034   1.282
 2315SOL    HW1 8584   0.090   4.985   1.350
 2315SOL    HW2 8585   0.059   5.132   1.287
 2316SOL     OW 8586   0.732   4.358   1.064
 2316SOL    HW1 8587   0.791   4.332   0.988
 2316SOL    HW2 8588   0.704   4.454   1.053
 2317SOL     OW 8589   1.728   4.659   1.854
 2317SOL    HW1 8590   1.682   4.652   1.765
 2317SOL    HW2 8591   1.666   4.703   1.920
 2318SOL     OW 8592   0.307   3.787   0.618
 2318SOL    HW1 8593   0.296   3.881   0.651
 2318SOL    HW2 8594   0.302   3.724   0.695
 2319SOL     OW 8595   1.622   4.091   0.374
 2319SOL    HW1 8596   1.624   4.015   0.438
 2319SOL    HW2 8597   1.574   4.168   0.414
 2320SOL     OW 8598   1.023   4.490   0.966
 2320SOL    HW1 8599   1.038   4.511   1.062
 2320SOL    HW2 8600   0.993   4.395   0.957
 2321SOL     OW 8601   0.980   5.297   1.700
 2321SOL    HW1 8602   0.960   5.341   1.612
 2321SOL    HW2 8603   1.019   5.206   1.684
 2322SOL     OW 8604   1.859   5.242   1.605
 2322SOL    HW1 8605   1.873   5.269   1.510
 2322SOL    HW2 8606   1.942   5.264   1.658
 2323SOL     OW 8607   0.350   4.622   1.804
 2323SOL    HW1 8608   0.426   4.666   1.852
 2323SOL    HW2 8609   0.385   4.575   1.722
 2324SOL     OW 8610   1.540   3.998   0.125
 2324SOL    HW1 8611   1.479   3.923   0.148
 2324SOL    HW2 8612   1.562   4.050   0.208
 2325SOL     OW 8613   1.303   4.562   0.042
 2325SOL    HW1 8614   1.337   4.469   0.057
 2325SOL    HW2 8615   1.321   4.589  -0.053
 2326SOL     OW 8616   1.068   5.057   0.849
 2326SOL    HW1 8617   1.075   4.973   0.794
 2326SOL    HW2 8618   1.130   5.126   0.813
 2327SOL     OW 8619   0.319   4.534   0.949
 2327SOL    HW1 8620   0.412   4.570   0.954
 2327SOL    HW2 8621   0.313   4.449   1.001
 2328SOL     OW 8622   0.339   4.233   1.006
 2328SOL    HW1 8623   0.287   4.150   0.989
 2328SOL    HW2 8624   0.416   4.238   0.942
 2329SOL     OW 8625   1.138   4.104   1.678
 2329SOL    HW1 8626   1.093   4.167   1.742
 2329SOL    HW2 8627   1.231   4.135   1.661
 2330SOL     OW 8628   1.160   3.931   1.477
 2330SOL    HW1 8629   1.160   3.995   1.554
 2330SOL    HW2 8630   1.188   3.979   1.394
 2331SOL     OW 8631   0.088   5.525   0.927
 2331SOL    HW1 8632   0.046   5.439   0.900
 2331SOL    HW2 8633   0.182   5.528   0.893
 2332SOL     OW 8634   0.504   5.292   0.910
 2332SOL    HW1 8635   0.570   5.366   0.919
 2332SOL    HW2 8636   0.548   5.213   0.868
 2333SOL     OW 8637   1.002   4.520   1.238
 2333SOL    HW1 8638   1.043   4.488   1.324
 2333SOL    HW2 8639   0.906   4.493   1.235
 2334SOL     OW 8640   0.040   4.268   1.114
 2334SOL    HW1 8641   0.125   4.235   1.073
 2334SOL    HW2 8642   0.053   4.283   1.212
 2335SOL     OW 8643   0.189   4.244   1.722
 2335SOL    HW1 8644   0.248   4.204   1.652
 2335SOL    HW2 8645   0.131   4.315   1.681
 2336SOL     OW 8646   1.369   4.674   1.660
 2336SOL    HW1 8647   1.408   4.763   1.680
 2336SOL    HW2 8648   1.379   4.654   1.563
 2337SOL     OW 8649   0.815   4.296   0.325
 2337SOL    HW1 8650   0.822   4.207   0.279
 2337SOL    HW2 8651   0.721   4.330   0.317
 2338SOL     OW 8652   1.657   4.328   1.206
 2338SOL    HW1 8653   1.619   4.259   1.268
 2338SOL    HW2 8654   1.739   4.292   1.162
 2339SOL     OW 8655   0.252   5.288   1.744
 2339SOL    HW1 8656   0.222   5.345   1.820
 2339SOL    HW2 8657   0.245   5.191   1.770
 2340SOL     OW 8658   0.671   4.188   1.269
 2340SOL    HW1 8659   0.637   4.099   1.239
 2340SOL    HW2 8660   0.697   4.242   1.189
 2341SOL     OW 8661   0.930   5.402   1.465
 2341SOL    HW1 8662   0.906   5.384   1.370
 2341SOL    HW2 8663   0.960   5.496   1.475
 2342SOL     OW 8664   0.473   4.224   0.191
 2342SOL    HW1 8665   0.534   4.304   0.195
 2342SOL    HW2 8666   0.378   4.255   0.198
 2343SOL     OW 8667   0.159   4.861   1.466
 2343SOL    HW1 8668   0.181   4.800   1.542
 2343SOL    HW2 8669   0.169   4.812   1.380
 2344SOL     OW 8670   1.347   4.783   1.234
 2344SOL    HW1 8671   1.371   4.720   1.160
 2344SOL    HW2 8672   1.257   4.823   1.216
 2345SOL     OW 8673   1.302   4.579   0.309
 2345SOL    HW1 8674   1.216   4.548   0.351
 2345SOL    HW2 8675   1.298   4.565   0.210
 2346SOL     OW 8676   1.759   5.471   1.154
 2346SOL    HW1 8677   1.820   5.501   1.081
 2346SOL    HW2 8678   1.721   5.382   1.132
 2347SOL     OW 8679   1.252   5.455   1.128
 2347SOL    HW1 8680   1.336   5.460   1.074
 2347SOL    HW2 8681   1.229   5.359   1.146
 2348SOL     OW 8682   0.083   4.982   1.022
 2348SOL    HW1 8683   0.078   4.981   1.122
 2348SOL    HW2 8684   0.000   4.941   0.984
 2349SOL     OW 8685   0.688   5.386   1.716
 2349SOL    HW1 8686   0.632   5.467   1.725
 2349SOL    HW2 8687   0.740   5.390   1.630
 2350SOL     OW 8688   0.903   3.810   0.133
 2350SOL    HW1 8689   0.954   3.811   0.047
 2350SOL    HW2 8690   0.959   3.768   0.204
 2351SOL     OW 8691   1.726   3.859   0.523
 2351SOL    HW1 8692   1.799   3.842   0.456
 2351SOL    HW2 8693   1.695   3.772   0.561
 2352SOL     OW 8694   1.388   5.297   0.477
 2352SOL    HW1 8695   1.455   5.309   0.403
 2352SOL    HW2 8696   1.348   5.386   0.500
 2353SOL     OW 8697   0.130   5.518   1.851
 2353SOL    HW1 8698   0.089   5.444   1.904
 2353SOL    HW2 8699   0.194   5.569   1.909
 2354SOL     OW 8700   1.280   4.651   0.672
 2354SOL    HW1 8701   1.340   4.570   0.674
 2354SOL    HW2 8702   1.320   4.720   0.612
 2355SOL     OW 8703   0.830   4.997   1.422
 2355SOL    HW1 8704   0.825   5.030   1.517
 2355SOL    HW2 8705   0.744   5.016   1.376
 2356SOL     OW 8706   0.672   5.340   0.154
 2356SOL    HW1 8707   0.681   5.350   0.055
 2356SOL    HW2 8708   0.632   5.251   0.175
 2357SOL     OW 8709   1.650   5.444   1.394
 2357SOL    HW1 8710   1.703   5.454   1.310
 2357SOL    HW2 8711   1.623   5.534   1.428
 2358SOL     OW 8712   1.841   3.899   0.963
 2358SOL    HW1 8713   1.880   3.814   0.927
 2358SOL    HW2 8714   1.743   3.901   0.944
 2359SOL     OW 8715   0.263   4.050   0.720
 2359SOL    HW1 8716   0.184   4.101   0.686
 2359SOL    HW2 8717   0.254   4.035   0.818
 2360SOL     OW 8718   1.194   5.336   0.031
 2360SOL    HW1 8719   1.200   5.243   0.068
 2360SOL    HW2 8720   1.135   5.336  -0.049
 2361SOL     OW 8721   0.822   4.726   1.372
 2361SOL    HW1 8722   0.862   4.725   1.280
 2361SOL    HW2 8723   0.832   4.818   1.412
 2362SOL     OW 8724   0.916   4.634   0.291
 2362SOL    HW1 8725   0.979   4.672   0.223
 2362SOL    HW2 8726   0.956   4.551   0.330
 2363SOL     OW 8727   1.504   5.331   0.044
 2363SOL    HW1 8728   1.412   5.368   0.051
 2363SOL    HW2 8729   1.542   5.351  -0.046
 2364SOL     OW 8730   0.372   5.012   1.490
 2364SOL    HW1 8731   0.359   5.105   1.456
 2364SOL    HW2 8732   0.288   4.960   1.477
 2365SOL     OW 8733   1.614   5.016   1.289
 2365SOL    HW1 8734   1.674   5.019   1.369
 2365SOL    HW2 8735   1.539   5.080   1.302
 2366SOL     OW 8736   1.039   4.822   0.696
 2366SOL    HW1 8737   0.969   4.775   0.750
 2366SOL    HW2 8738   1.098   4.754   0.653
 2367SOL     OW 8739   1.014   3.960   0.971
 2367SOL    HW1 8740   1.006   3.924   0.878
 2367SOL    HW2 8741   1.012   3.884   1.036
 2368SOL     OW 8742   0.590   5.211   0.491
 2368SOL    HW1 8743   0.632   5.153   0.421
 2368SOL    HW2 8744   0.546   5.290   0.447
 2369SOL     OW 8745   1.709   4.109   1.381
 2369SOL    HW1 8746   1.782   4.178   1.385
 2369SOL    HW2 8747   1.737   4.034   1.322
 2370SOL     OW 8748   0.255   5.072   0.290
 2370SOL    HW1 8749   0.159   5.073   0.263
 2370SOL    HW2 8750   0.267   5.125   0.374
 2371SOL     OW 8751   0.105   4.737   1.726
 2371SOL    HW1 8752   0.028   4.704   1.780
 2371SOL    HW2 8753   0.190   4.707   1.768
 2372SOL     OW 8754   0.672   3.927   1.489
 2372SOL    HW1 8755   0.762   3.911   1.449
 2372SOL    HW2 8756   0.680   3.932   1.588
 2373SOL     OW 8757   0.075   4.069   0.033
 2373SOL    HW1 8758  -0.017   4.041   0.004
 2373SOL    HW2 8759   0.106   4.146  -0.023
 2374SOL     OW 8760   1.440   4.580   1.398
 2374SOL    HW1 8761   1.383   4.632   1.335
 2374SOL    HW2 8762   1.536   4.592   1.374
 2375SOL     OW 8763   0.072   3.890   0.318
 2375SOL    HW1 8764   0.055   3.973   0.264
 2375SOL    HW2 8765   0.162   3.853   0.296
 2376SOL     OW 8766   1.183   5.059   0.119
 2376SOL    HW1 8767   1.084   5.048   0.121
 2376SOL    HW2 8768   1.217   5.074   0.212
 2377SOL     OW 8769   0.613   4.566   1.431
 2377SOL    HW1 8770   0.669   4.647   1.414
 2377SOL    HW2 8771   0.672   4.486   1.434
 2378SOL     OW 8772   1.493   5.491   0.959
 2378SOL    HW1 8773   1.526   5.555   0.890
 2378SOL    HW2 8774   1.559   5.485   1.034
 2379SOL     OW 8775   0.716   4.289   1.708
 2379SOL    HW1 8776   0.735   4.354   1.782
 2379SOL    HW2 8777   0.776   4.209   1.717
 2380SOL     OW 8778   1.450   4.944   1.633
 2380SOL    HW1 8779   1.441   4.934   1.732
 2380SOL    HW2 8780   1.546   4.937   1.607
 2381SOL     OW 8781   0.390   5.465   1.560
 2381SOL    HW1 8782   0.299   5.506   1.558
 2381SOL    HW2 8783   0.383   5.371   1.592
 2382SOL     OW 8784   1.674   4.607   1.254
 2382SOL    HW1 8785   1.647   4.518   1.217
 2382SOL    HW2 8786   1.675   4.675   1.181
 2383SOL     OW 8787   1.225   4.049   0.449
 2383SOL    HW1 8788   1.290   3.975   0.438
 2383SOL    HW2 8789   1.245   4.099   0.533
 2384SOL     OW 8790   0.594   4.469   0.652
 2384SOL    HW1 8791   0.644   4.554   0.633
 2384SOL    HW2 8792   0.506   4.471   0.604
 2385SOL     OW 8793   1.777   4.066   1.642
 2385SOL    HW1 8794   1.760   4.097   1.548
 2385SOL    HW2 8795   1.693   4.029   1.680
 2386SOL     OW 8796   1.730   4.658   1.517
 2386SOL    HW1 8797   1.768   4.749   1.532
 2386SOL    HW2 8798   1.722   4.641   1.418
 2387SOL     OW 8799   0.859   5.098   0.016
 2387SOL    HW1 8800   0.813   5.113   0.104
 2387SOL    HW2 8801   0.903   5.183  -0.014
 2388SOL     OW 8802   0.661   5.514   0.953
 2388SOL    HW1 8803   0.615   5.602   0.940
 2388SOL    HW2 8804   0.760   5.526   0.946
 2389SOL     OW 8805   0.859   4.680   0.861
 2389SOL    HW1 8806   0.913   4.611   0.909
 2389SOL    HW2 8807   0.827   4.749   0.927
 2390SOL     OW 8808   1.083   4.708   0.087
 2390SOL    HW1 8809   1.060   4.761   0.005
 2390SOL    HW2 8810   1.164   4.652   0.068
 2391SOL     OW 8811   1.861   5.293   0.851
 2391SOL    HW1 8812   1.790   5.281   0.781
 2391SOL    HW2 8813   1.862   5.214   0.911
 2392SOL     OW 8814   0.221   5.038   1.844
 2392SOL    HW1 8815   0.156   4.965   1.823
 2392SOL    HW2 8816   0.225   5.052   1.942
 2393SOL     OW 8817   0.079   4.964   0.653
 2393SOL    HW1 8818   0.078   4.917   0.741
 2393SOL    HW2 8819   0.161   4.936   0.602
 2394SOL     OW 8820   0.672   5.115   1.624
 2394SOL    HW1 8821   0.594   5.065   1.662
 2394SOL    HW2 8822   0.669   5.210   1.655
 2395SOL     OW 8823   1.824   3.916   1.227
 2395SOL    HW1 8824   1.820   3.826   1.271
 2395SOL    HW2 8825   1.827   3.905   1.128
 2396SOL     OW 8826   0.428   4.148   0.520
 2396SOL    HW1 8827   0.458   4.076   0.458
 2396SOL    HW2 8828   0.389   4.108   0.603
 2397SOL     OW 8829   1.705   5.211   1.104
 2397SOL    HW1 8830   1.612   5.186   1.077
 2397SOL    HW2 8831   1.731   5.161   1.186
 2398SOL     OW 8832   0.317   4.271   1.280
 2398SOL    HW1 8833   0.355   4.212   1.352
 2398SOL    HW2 8834   0.357   4.245   1.192
 2399SOL     OW 8835   0.812   5.310   0.687
 2399SOL    HW1 8836   0.844   5.320   0.593
 2399SOL    HW2 8837   0.733   5.248   0.689
 2400SOL     OW 8838   1.424   3.938   1.112
 2400SOL    HW1 8839   1.476   3.873   1.167
 2400SOL    HW2 8840   1.375   4.001   1.173
 2401SOL     OW 8841   1.001   3.758   1.154
 2401SOL    HW1 8842   0.938   3.686   1.123
 2401SOL    HW2 8843   1.094   3.722   1.154
 2402SOL     OW 8844   0.770   5.054   0.301
 2402SOL    HW1 8845   0.724   4.967   0.318
 2402SOL    HW2 8846   0.861   5.051   0.342
 2403SOL     OW 8847   0.618   5.291   1.284
 2403SOL    HW1 8848   0.613   5.373   1.341
 2403SOL    HW2 8849   0.707   5.288   1.239
 2404SOL     OW 8850   1.352   3.776   0.168
 2404SOL    HW1 8851   1.387   3.735   0.084
 2404SOL    HW2 8852   1.262   3.738   0.188
 2405SOL     OW 8853   1.300   4.177   0.691
 2405SOL    HW1 8854   1.241   4.257   0.695
 2405SOL    HW2 8855   1.315   4.142   0.784
 2406SOL     OW 8856   1.593   3.945   0.882
 2406SOL    HW1 8857   1.509   3.944   0.936
 2406SOL    HW2 8858   1.595   4.028   0.826
 2407SOL     OW 8859   0.039   4.801   0.300
 2407SOL    HW1 8860   0.138   4.790   0.291
 2407SOL    HW2 8861  -0.001   4.715   0.332
 2408SOL     OW 8862   0.875   5.370   0.337
 2408SOL    HW1 8863   0.798   5.335   0.283
 2408SOL    HW2 8864   0.843   5.441   0.399
 2409SOL     OW 8865   0.230   4.352   1.975
 2409SOL    HW1 8866   0.137   4.350   2.012
 2409SOL    HW2 8867   0.231   4.313   1.883
 2410SOL     OW 8868   0.225   3.999   2.858
 2410SOL    HW1 8869   0.260   3.982   2.950
 2410SOL    HW2 8870   0.137   3.954   2.846
 2411SOL     OW 8871   0.019   4.092   2.509
 2411SOL    HW1 8872  -0.063   4.135   2.548
 2411SOL    HW2 8873  -0.009   4.019   2.446
 2412SOL     OW 8874   0.569   4.999   3.027
 2412SOL    HW1 8875   0.476   4.992   2.990
 2412SOL    HW2 8876   0.580   5.088   3.071
 2413SOL     OW 8877   1.555   5.235   2.565
 2413SOL    HW1 8878   1.498   5.219   2.646
 2413SOL    HW2 8879   1.496   5.245   2.485
 2414SOL     OW 8880   1.135   4.427   2.579
 2414SOL    HW1 8881   1.192   4.505   2.554
 2414SOL    HW2 8882   1.075   4.453   2.655
 2415SOL     OW 8883   1.755   4.331   2.093
 2415SOL    HW1 8884   1.743   4.318   1.994
 2415SOL    HW2 8885   1.725   4.250   2.142
 2416SOL     OW 8886   0.768   4.868   2.885
 2416SOL    HW1 8887   0.690   4.885   2.945
 2416SOL    HW2 8888   0.802   4.955   2.849
[truncated: 763,907 more chars]
