# Supplementary material for: Advancing molecular modeling and reverse vaccinology in broad-spectrum yellow fever virus vaccine development
Source: Sci Rep. 2024 May 12;14:10842. doi: 10.1038/s41598-024-60680-9 (PMC11089047; doi:10.1038/s41598-024-60680-9)
Supplement: Supplementary file 1 — Supplementary Information. [file 41598_2024_60680_MOESM1_ESM.zip › Yellow_Fever_data/7_Molecular Dynamics/sas_mdsim.xvg]

# This file was created Mon Nov 21 19:02:27 2022
# Created by:
#                       :-) GROMACS - gmx sasa, 2019.2 (-:
# 
# Executable:   /home/simlab/bin/bin/gmx
# Data prefix:  /home/simlab/bin
# Working dir:  /home/simlab/runGromacs/clients/maria.silva.017-ufrn.edu.br/protein-Rsew6KQ
# Command line:
#   gmx sasa -s mdsim.tpr -f mdsim_noPBC.xtc -o sas_mdsim.xvg -or sas_resarea_mdsim.xvg -tv sas_volume_mdsim.xvg
# gmx sasa is part of G R O M A C S:
#
# GROwing Monsters And Cloning Shrimps
#
@    title "Solvent Accessible Surface"
@    xaxis  label "Time (ps)"
@    yaxis  label "Area (nm\S2\N)"
@TYPE xy
@ view 0.15, 0.15, 0.75, 0.85
@ legend on
@ legend box on
@ legend loctype view
@ legend 0.78, 0.8
@ legend length 2
@ s0 legend "Total"
      0.000  157.018
     50.000  154.582
    100.000  146.656
    150.000  153.821
    200.000  146.324
    250.000  145.598
    300.000  146.614
    350.000  141.565
    400.000  142.418
    450.000  144.534
    500.000  141.898
    550.000  142.186
    600.000  141.566
    650.000  138.186
    700.000  139.313
    750.000  137.236
    800.000  135.442
    850.000  132.000
    900.000  140.291
    950.000  136.915
   1000.000  137.989
   1050.000  138.152
   1100.000  137.347
   1150.000  137.575
   1200.000  138.567
   1250.000  138.842
   1300.000  138.801
   1350.000  139.241
   1400.000  140.189
   1450.000  141.727
   1500.000  136.221
   1550.000  135.787
   1600.000  137.681
   1650.000  136.230
   1700.000  137.207
   1750.000  136.517
   1800.000  135.643
   1850.000  132.738
   1900.000  133.921
   1950.000  131.792
   2000.000  130.969
   2050.000  133.519
   2100.000  130.645
   2150.000  133.175
   2200.000  133.070
   2250.000  129.047
   2300.000  131.667
   2350.000  131.242
   2400.000  132.795
   2450.000  129.680
   2500.000  131.162
   2550.000  131.762
   2600.000  133.496
   2650.000  136.487
   2700.000  133.256
   2750.000  131.799
   2800.000  132.947
   2850.000  134.857
   2900.000  134.436
   2950.000  132.477
   3000.000  132.014
   3050.000  133.131
   3100.000  134.922
   3150.000  137.259
   3200.000  134.943
   3250.000  131.404
   3300.000  133.235
   3350.000  135.761
   3400.000  135.410
   3450.000  134.447
   3500.000  135.541
   3550.000  135.715
   3600.000  136.604
   3650.000  135.436
   3700.000  136.489
   3750.000  139.043
   3800.000  140.969
   3850.000  138.721
   3900.000  133.688
   3950.000  136.957
   4000.000  136.685
   4050.000  136.304
   4100.000  136.273
   4150.000  135.095
   4200.000  135.944
   4250.000  138.327
   4300.000  136.502
   4350.000  139.176
   4400.000  140.192
   4450.000  136.683
   4500.000  136.174
   4550.000  136.387
   4600.000  135.865
   4650.000  139.690
   4700.000  137.460
   4750.000  137.301
   4800.000  140.924
   4850.000  133.634
   4900.000  136.285
   4950.000  133.687
   5000.000  138.313
   5050.000  133.515
   5100.000  128.864
   5150.000  129.916
   5200.000  135.989
   5250.000  135.386
   5300.000  133.676
   5350.000  137.898
   5400.000  142.707
   5450.000  135.748
   5500.000  135.259
   5550.000  140.663
   5600.000  137.704
   5650.000  135.594
   5700.000  134.181
   5750.000  133.715
   5800.000  136.235
   5850.000  133.910
   5900.000  129.499
   5950.000  130.941
   6000.000  130.762
   6050.000  134.976
   6100.000  133.210
   6150.000  130.614
   6200.000  130.923
   6250.000  132.700
   6300.000  136.212
   6350.000  129.024
   6400.000  131.429
   6450.000  136.299
   6500.000  133.394
   6550.000  133.521
   6600.000  129.919
   6650.000  131.320
   6700.000  133.400
   6750.000  133.933
   6800.000  132.297
   6850.000  132.164
   6900.000  132.290
   6950.000  132.017
   7000.000  130.844
   7050.000  131.846
   7100.000  132.763
   7150.000  131.282
   7200.000  130.573
   7250.000  130.023
   7300.000  129.813
   7350.000  130.698
   7400.000  130.639
   7450.000  134.886
   7500.000  130.954
   7550.000  130.120
   7600.000  129.341
   7650.000  128.430
   7700.000  132.328
   7750.000  134.388
   7800.000  135.038
   7850.000  132.219
   7900.000  131.347
   7950.000  128.977
   8000.000  131.175
   8050.000  132.657
   8100.000  130.841
   8150.000  134.282
   8200.000  133.301
   8250.000  133.777
   8300.000  131.690
   8350.000  132.458
   8400.000  133.995
   8450.000  128.406
   8500.000  128.418
   8550.000  129.932
   8600.000  134.909
   8650.000  131.534
   8700.000  129.145
   8750.000  129.424
   8800.000  129.685
   8850.000  130.501
   8900.000  132.380
   8950.000  133.448
   9000.000  132.530
   9050.000  129.505
   9100.000  128.747
   9150.000  131.797
   9200.000  129.617
   9250.000  128.271
   9300.000  131.337
   9350.000  129.602
   9400.000  130.026
   9450.000  130.217
   9500.000  130.961
   9550.000  129.862
   9600.000  130.120
   9650.000  132.048
   9700.000  128.319
   9750.000  129.177
   9800.000  130.697
   9850.000  128.371
   9900.000  134.781
   9950.000  132.744
  10000.000  133.263
  10050.000  133.681
  10100.000  134.453
  10150.000  132.525
  10200.000  132.394
  10250.000  130.584
  10300.000  129.316
  10350.000  128.790
  10400.000  129.063
  10450.000  126.778
  10500.000  128.829
  10550.000  134.804
  10600.000  128.466
  10650.000  130.041
  10700.000  126.837
  10750.000  130.673
  10800.000  130.895
  10850.000  131.064
  10900.000  125.021
  10950.000  127.972
  11000.000  126.724
  11050.000  128.886
  11100.000  130.769
  11150.000  126.874
  11200.000  126.889
  11250.000  123.183
  11300.000  124.901
  11350.000  126.846
  11400.000  128.308
  11450.000  127.284
  11500.000  129.030
  11550.000  126.821
  11600.000  130.488
  11650.000  129.428
  11700.000  131.317
  11750.000  130.861
  11800.000  133.257
  11850.000  131.207
  11900.000  133.445
  11950.000  129.859
  12000.000  128.019
  12050.000  127.687
  12100.000  132.300
  12150.000  132.204
  12200.000  131.448
  12250.000  130.737
  12300.000  134.051
  12350.000  128.142
  12400.000  128.846
  12450.000  132.987
  12500.000  130.979
  12550.000  128.911
  12600.000  127.926
  12650.000  126.501
  12700.000  130.348
  12750.000  129.628
  12800.000  128.180
  12850.000  129.960
  12900.000  129.374
  12950.000  133.265
  13000.000  126.067
  13050.000  125.491
  13100.000  129.524
  13150.000  128.465
  13200.000  126.742
  13250.000  124.519
  13300.000  126.547
  13350.000  124.738
  13400.000  125.912
  13450.000  126.879
  13500.000  127.459
  13550.000  124.262
  13600.000  126.087
  13650.000  123.392
  13700.000  124.968
  13750.000  125.192
  13800.000  124.119
  13850.000  123.683
  13900.000  122.388
  13950.000  119.597
  14000.000  122.782
  14050.000  123.777
  14100.000  123.957
  14150.000  122.036
  14200.000  125.446
  14250.000  124.544
  14300.000  123.894
  14350.000  123.807
  14400.000  126.297
  14450.000  123.612
  14500.000  127.526
  14550.000  126.008
  14600.000  128.015
  14650.000  125.899
  14700.000  126.004
  14750.000  125.314
  14800.000  125.712
  14850.000  123.708
  14900.000  125.908
  14950.000  122.536
  15000.000  121.490
  15050.000  122.705
  15100.000  123.001
  15150.000  126.679
  15200.000  122.767
  15250.000  124.926
  15300.000  121.672
  15350.000  124.530
  15400.000  122.415
  15450.000  123.984
  15500.000  117.239
  15550.000  119.668
  15600.000  121.627
  15650.000  124.226
  15700.000  122.615
  15750.000  119.712
  15800.000  118.776
  15850.000  118.686
  15900.000  122.684
  15950.000  121.109
  16000.000  120.786
  16050.000  119.737
  16100.000  121.683
  16150.000  123.172
  16200.000  127.844
  16250.000  126.110
  16300.000  126.269
  16350.000  124.431
  16400.000  122.127
  16450.000  122.494
  16500.000  118.797
  16550.000  122.527
  16600.000  124.376
  16650.000  124.548
  16700.000  127.904
  16750.000  127.301
  16800.000  127.784
  16850.000  124.061
  16900.000  126.069
  16950.000  122.596
  17000.000  126.695
  17050.000  124.801
  17100.000  124.858
  17150.000  127.150
  17200.000  125.303
  17250.000  127.895
  17300.000  125.433
  17350.000  124.387
  17400.000  126.948
  17450.000  123.828
  17500.000  124.867
  17550.000  123.343
  17600.000  121.271
  17650.000  122.883
  17700.000  123.627
  17750.000  126.207
  17800.000  125.578
  17850.000  124.505
  17900.000  124.102
  17950.000  121.736
  18000.000  121.742
  18050.000  119.487
  18100.000  120.199
  18150.000  119.893
  18200.000  120.793
  18250.000  121.899
  18300.000  126.388
  18350.000  120.172
  18400.000  121.139
  18450.000  122.118
  18500.000  124.704
  18550.000  124.704
  18600.000  122.541
  18650.000  120.941
  18700.000  121.223
  18750.000  122.709
  18800.000  120.794
  18850.000  122.307
  18900.000  123.846
  18950.000  121.600
  19000.000  123.254
  19050.000  124.013
  19100.000  124.887
  19150.000  122.404
  19200.000  122.921
  19250.000  123.784
  19300.000  125.586
  19350.000  121.189
  19400.000  121.388
  19450.000  121.319
  19500.000  121.859
  19550.000  117.026
  19600.000  117.901
  19650.000  124.049
  19700.000  122.936
  19750.000  122.485
  19800.000  122.431
  19850.000  120.433
  19900.000  121.672
  19950.000  124.050
  20000.000  124.293
  20050.000  124.266
  20100.000  123.003
  20150.000  126.463
  20200.000  126.149
  20250.000  123.330
  20300.000  123.197
  20350.000  125.895
  20400.000  126.301
  20450.000  124.143
  20500.000  124.773
  20550.000  126.185
  20600.000  122.094
  20650.000  123.481
  20700.000  122.041
  20750.000  121.772
  20800.000  125.555
  20850.000  124.873
  20900.000  120.910
  20950.000  122.395
  21000.000  121.821
  21050.000  120.452
  21100.000  122.113
  21150.000  122.625
  21200.000  122.566
  21250.000  122.518
  21300.000  122.550
  21350.000  122.838
  21400.000  121.772
  21450.000  119.642
  21500.000  120.610
  21550.000  120.920
  21600.000  119.377
  21650.000  120.068
  21700.000  122.543
  21750.000  123.669
  21800.000  122.058
  21850.000  121.145
  21900.000  126.079
  21950.000  124.798
  22000.000  124.391
  22050.000  123.653
  22100.000  125.081
  22150.000  122.592
  22200.000  124.628
  22250.000  122.445
  22300.000  125.448
  22350.000  120.730
  22400.000  123.488
  22450.000  123.612
  22500.000  122.314
  22550.000  124.449
  22600.000  123.886
  22650.000  127.537
  22700.000  125.136
  22750.000  127.034
  22800.000  126.233
  22850.000  124.651
  22900.000  124.683
  22950.000  124.957
  23000.000  126.441
  23050.000  126.220
  23100.000  127.809
  23150.000  128.811
  23200.000  125.950
  23250.000  128.069
  23300.000  127.567
  23350.000  129.298
  23400.000  127.524
  23450.000  126.831
  23500.000  126.535
  23550.000  125.486
  23600.000  130.337
  23650.000  131.077
  23700.000  130.331
  23750.000  125.544
  23800.000  126.727
  23850.000  127.947
  23900.000  126.228
  23950.000  126.209
  24000.000  124.108
  24050.000  130.271
  24100.000  129.996
  24150.000  127.444
  24200.000  127.946
  24250.000  125.554
  24300.000  127.736
  24350.000  128.295
  24400.000  126.772
  24450.000  127.237
  24500.000  129.651
  24550.000  127.314
  24600.000  128.627
  24650.000  130.764
  24700.000  127.856
  24750.000  126.893
  24800.000  129.254
  24850.000  127.542
  24900.000  125.530
  24950.000  128.529
  25000.000  127.143
  25050.000  129.000
  25100.000  130.381
  25150.000  127.674
  25200.000  129.603
  25250.000  129.049
  25300.000  126.768
  25350.000  126.890
  25400.000  129.175
  25450.000  129.306
  25500.000  128.130
  25550.000  128.997
  25600.000  127.790
  25650.000  129.683
  25700.000  127.605
  25750.000  126.996
  25800.000  127.660
  25850.000  129.543
  25900.000  123.958
  25950.000  124.113
  26000.000  123.191
  26050.000  123.906
  26100.000  121.332
  26150.000  126.017
  26200.000  127.735
  26250.000  123.853
  26300.000  125.967
  26350.000  120.874
  26400.000  126.189
  26450.000  125.716
  26500.000  123.637
  26550.000  123.436
  26600.000  124.434
  26650.000  125.088
  26700.000  125.505
  26750.000  124.711
  26800.000  122.042
  26850.000  124.365
  26900.000  125.487
  26950.000  124.050
  27000.000  129.209
  27050.000  126.637
  27100.000  124.515
  27150.000  123.991
  27200.000  125.128
  27250.000  125.020
  27300.000  126.753
  27350.000  124.761
  27400.000  118.858
  27450.000  121.869
  27500.000  121.213
  27550.000  122.972
  27600.000  121.715
  27650.000  123.990
  27700.000  123.741
  27750.000  121.820
  27800.000  119.340
  27850.000  122.223
  27900.000  123.108
  27950.000  121.912
  28000.000  126.077
  28050.000  124.388
  28100.000  123.292
  28150.000  127.980
  28200.000  124.452
  28250.000  126.387
  28300.000  127.451
  28350.000  130.043
  28400.000  124.642
  28450.000  126.674
  28500.000  124.574
  28550.000  129.634
  28600.000  123.740
  28650.000  125.520
  28700.000  125.455
  28750.000  124.386
  28800.000  124.861
  28850.000  125.449
  28900.000  129.004
  28950.000  127.556
  29000.000  125.828
  29050.000  124.528
  29100.000  125.615
  29150.000  124.955
  29200.000  125.806
  29250.000  123.630
  29300.000  126.485
  29350.000  125.025
  29400.000  125.682
  29450.000  126.334
  29500.000  127.652
  29550.000  124.323
  29600.000  128.905
  29650.000  127.056
  29700.000  130.466
  29750.000  127.780
  29800.000  127.362
  29850.000  127.015
  29900.000  126.575
  29950.000  128.923
  30000.000  126.457
  30050.000  126.625
  30100.000  128.701
  30150.000  124.338
  30200.000  125.018
  30250.000  125.505
  30300.000  123.654
  30350.000  124.806
  30400.000  125.067
  30450.000  126.676
  30500.000  125.002
  30550.000  122.361
  30600.000  123.796
  30650.000  129.653
  30700.000  125.151
  30750.000  125.433
  30800.000  125.765
  30850.000  126.580
  30900.000  126.023
  30950.000  127.830
  31000.000  125.975
  31050.000  125.291
  31100.000  124.351
  31150.000  123.895
  31200.000  129.194
  31250.000  126.960
  31300.000  125.238
  31350.000  127.512
  31400.000  131.592
  31450.000  127.766
  31500.000  128.615
  31550.000  127.698
  31600.000  127.651
  31650.000  129.243
  31700.000  130.002
  31750.000  129.751
  31800.000  130.449
  31850.000  128.584
  31900.000  127.196
  31950.000  128.365
  32000.000  124.817
  32050.000  124.996
  32100.000  126.435
  32150.000  123.950
  32200.000  123.653
  32250.000  120.840
  32300.000  121.917
  32350.000  122.798
  32400.000  124.053
  32450.000  126.265
  32500.000  123.973
  32550.000  124.473
  32600.000  125.614
  32650.000  126.123
  32700.000  128.549
  32750.000  125.950
  32800.000  124.854
  32850.000  125.544
  32900.000  126.457
  32950.000  127.992
  33000.000  127.178
  33050.000  130.128
  33100.000  129.391
  33150.000  127.392
  33200.000  128.464
  33250.000  127.437
  33300.000  127.571
  33350.000  129.600
  33400.000  128.163
  33450.000  131.061
  33500.000  128.837
  33550.000  129.358
  33600.000  127.803
  33650.000  128.428
  33700.000  125.900
  33750.000  129.510
  33800.000  127.008
  33850.000  126.455
  33900.000  126.750
  33950.000  125.983
  34000.000  130.312
  34050.000  126.362
  34100.000  126.421
  34150.000  127.285
  34200.000  130.400
  34250.000  129.200
  34300.000  127.508
  34350.000  125.852
  34400.000  127.631
  34450.000  128.536
  34500.000  127.622
  34550.000  122.925
  34600.000  125.259
  34650.000  124.990
  34700.000  125.182
  34750.000  125.836
  34800.000  127.359
  34850.000  127.354
  34900.000  124.084
  34950.000  126.143
  35000.000  126.043
  35050.000  122.699
  35100.000  123.448
  35150.000  122.770
  35200.000  125.039
  35250.000  123.967
  35300.000  124.540
  35350.000  128.825
  35400.000  124.922
  35450.000  124.691
  35500.000  127.008
  35550.000  124.397
  35600.000  126.945
  35650.000  126.631
  35700.000  126.867
  35750.000  127.091
  35800.000  127.451
  35850.000  126.116
  35900.000  125.543
  35950.000  124.677
  36000.000  124.568
  36050.000  127.330
  36100.000  126.384
  36150.000  126.776
  36200.000  126.909
  36250.000  124.795
  36300.000  126.296
  36350.000  124.866
  36400.000  127.008
  36450.000  126.555
  36500.000  128.124
  36550.000  128.466
  36600.000  126.212
  36650.000  129.101
  36700.000  129.923
  36750.000  129.273
  36800.000  131.625
  36850.000  129.262
  36900.000  128.195
  36950.000  126.393
  37000.000  127.407
  37050.000  125.737
  37100.000  126.678
  37150.000  127.054
  37200.000  122.256
  37250.000  121.493
  37300.000  123.030
  37350.000  123.627
  37400.000  122.187
  37450.000  123.924
  37500.000  124.512
  37550.000  124.808
  37600.000  123.538
  37650.000  123.473
  37700.000  124.859
  37750.000  125.690
  37800.000  128.153
  37850.000  128.403
  37900.000  128.102
  37950.000  126.870
  38000.000  125.885
  38050.000  124.233
  38100.000  122.934
  38150.000  123.831
  38200.000  126.027
  38250.000  125.273
  38300.000  127.500
  38350.000  127.026
  38400.000  126.491
  38450.000  124.931
  38500.000  127.593
  38550.000  125.868
  38600.000  126.715
  38650.000  128.699
  38700.000  127.498
  38750.000  126.591
  38800.000  121.998
  38850.000  125.779
  38900.000  126.114
  38950.000  126.728
  39000.000  123.140
  39050.000  123.742
  39100.000  124.568
  39150.000  124.750
  39200.000  123.020
  39250.000  127.346
  39300.000  125.506
  39350.000  126.829
  39400.000  126.056
  39450.000  128.345
  39500.000  127.645
  39550.000  125.353
  39600.000  124.842
  39650.000  124.468
  39700.000  122.495
  39750.000  131.312
  39800.000  127.150
  39850.000  126.712
  39900.000  125.256
  39950.000  124.306
  40000.000  126.113
  40050.000  125.567
  40100.000  126.296
  40150.000  125.957
  40200.000  128.151
  40250.000  121.113
  40300.000  122.581
  40350.000  124.693
  40400.000  121.232
  40450.000  125.436
  40500.000  127.277
  40550.000  126.965
  40600.000  124.034
  40650.000  128.585
  40700.000  126.161
  40750.000  124.773
  40800.000  124.057
  40850.000  122.562
  40900.000  123.026
  40950.000  122.424
  41000.000  120.752
  41050.000  125.464
  41100.000  123.591
  41150.000  125.570
  41200.000  126.065
  41250.000  126.796
  41300.000  128.832
  41350.000  127.059
  41400.000  124.437
  41450.000  123.027
  41500.000  123.829
  41550.000  125.391
  41600.000  122.303
  41650.000  124.317
  41700.000  123.379
  41750.000  125.806
  41800.000  125.719
  41850.000  126.832
  41900.000  126.146
  41950.000  124.639
  42000.000  126.781
  42050.000  126.618
  42100.000  126.661
  42150.000  127.750
  42200.000  127.443
  42250.000  129.519
  42300.000  127.088
  42350.000  126.959
  42400.000  129.294
  42450.000  125.648
  42500.000  127.334
  42550.000  124.140
  42600.000  124.854
  42650.000  127.112
  42700.000  127.944
  42750.000  126.897
  42800.000  126.812
  42850.000  123.494
  42900.000  125.696
  42950.000  125.854
  43000.000  128.176
  43050.000  129.296
  43100.000  124.369
  43150.000  128.376
  43200.000  126.003
  43250.000  126.427
  43300.000  126.596
  43350.000  125.641
  43400.000  128.213
  43450.000  128.253
  43500.000  126.642
  43550.000  125.008
  43600.000  125.428
  43650.000  130.018
  43700.000  127.776
  43750.000  127.668
  43800.000  127.067
  43850.000  126.665
  43900.000  126.763
  43950.000  126.636
  44000.000  127.412
  44050.000  127.476
  44100.000  126.632
  44150.000  124.338
  44200.000  126.145
  44250.000  124.307
  44300.000  124.424
  44350.000  129.659
  44400.000  126.722
  44450.000  126.550
  44500.000  123.943
  44550.000  126.286
  44600.000  125.503
  44650.000  126.189
  44700.000  127.428
  44750.000  126.083
  44800.000  125.935
  44850.000  121.774
  44900.000  124.895
  44950.000  126.133
  45000.000  124.419
  45050.000  122.211
  45100.000  125.513
  45150.000  123.615
  45200.000  125.079
  45250.000  123.356
  45300.000  123.285
  45350.000  122.385
  45400.000  123.738
  45450.000  122.504
  45500.000  125.544
  45550.000  126.510
  45600.000  126.213
  45650.000  125.548
  45700.000  122.614
  45750.000  123.640
  45800.000  123.022
  45850.000  125.919
  45900.000  126.952
  45950.000  126.219
  46000.000  126.530
  46050.000  125.295
  46100.000  124.598
  46150.000  124.163
  46200.000  122.784
  46250.000  126.605
  46300.000  124.496
  46350.000  124.400
  46400.000  124.822
  46450.000  126.412
  46500.000  125.640
  46550.000  123.618
  46600.000  124.670
  46650.000  128.059
  46700.000  124.585
  46750.000  125.322
  46800.000  126.196
  46850.000  127.581
  46900.000  127.801
  46950.000  130.208
  47000.000  125.405
  47050.000  125.321
  47100.000  124.254
  47150.000  127.061
  47200.000  127.557
  47250.000  125.417
  47300.000  122.806
  47350.000  127.243
  47400.000  125.538
  47450.000  122.958
  47500.000  126.652
  47550.000  127.598
  47600.000  127.447
  47650.000  130.134
  47700.000  128.740
  47750.000  125.148
  47800.000  123.656
  47850.000  123.685
  47900.000  123.956
  47950.000  125.289
  48000.000  126.136
  48050.000  123.954
  48100.000  126.972
  48150.000  126.441
  48200.000  127.966
  48250.000  128.434
  48300.000  128.874
  48350.000  128.303
  48400.000  129.873
  48450.000  129.675
  48500.000  127.000
  48550.000  127.953
  48600.000  133.138
  48650.000  130.904
  48700.000  127.310
  48750.000  130.223
  48800.000  124.386
  48850.000  129.411
  48900.000  131.312
  48950.000  128.413
  49000.000  128.571
  49050.000  128.170
  49100.000  128.536
  49150.000  126.748
  49200.000  129.968
  49250.000  127.230
  49300.000  129.300
  49350.000  125.583
  49400.000  127.209
  49450.000  131.497
  49500.000  127.139
  49550.000  129.621
  49600.000  127.566
  49650.000  126.304
  49700.000  125.842
  49750.000  125.246
  49800.000  126.834
  49850.000  128.939
  49900.000  121.883
  49950.000  124.863
  50000.000  129.462
