# Supplementary material for: Advancing molecular modeling and reverse vaccinology in broad-spectrum yellow fever virus vaccine development
Source: Sci Rep. 2024 May 12;14:10842. doi: 10.1038/s41598-024-60680-9 (PMC11089047; doi:10.1038/s41598-024-60680-9)
Supplement: Supplementary file 1 — Supplementary Information. [file 41598_2024_60680_MOESM1_ESM.zip › Yellow_Fever_data/7_Molecular Dynamics/rmsd_mdsim.xvg]

# This file was created Mon Nov 21 19:02:22 2022
# Created by:
#                       :-) GROMACS - gmx rms, 2019.2 (-:
# 
# Executable:   /home/simlab/bin/bin/gmx
# Data prefix:  /home/simlab/bin
# Working dir:  /home/simlab/runGromacs/clients/maria.silva.017-ufrn.edu.br/protein-Rsew6KQ
# Command line:
#   gmx rms -s mdsim.tpr -f mdsim_noPBC.xtc -o rmsd_mdsim.xvg -tu ns
# gmx rms is part of G R O M A C S:
#
# GROwing Monsters And Cloning Shrimps
#
@    title "RMSD"
@    xaxis  label "Time (ns)"
@    yaxis  label "RMSD (nm)"
@TYPE xy
@ subtitle "Backbone after lsq fit to Backbone"
   0.0000000    0.0000004
   0.0500000    0.2347582
   0.1000000    0.3288093
   0.1500000    0.3467883
   0.2000000    0.3502726
   0.2500000    0.3452356
   0.3000000    0.3676020
   0.3500000    0.4229129
   0.4000000    0.4576860
   0.4500000    0.4504131
   0.5000000    0.4471770
   0.5500000    0.4609721
   0.6000000    0.4066077
   0.6500000    0.4278666
   0.7000000    0.4136057
   0.7500001    0.4286636
   0.8000000    0.4311792
   0.8500000    0.4423157
   0.9000000    0.4753179
   0.9500000    0.4791208
   1.0000000    0.4386205
   1.0500001    0.4497752
   1.1000000    0.4523832
   1.1500001    0.4455766
   1.2000000    0.4233027
   1.2500000    0.4486851
   1.3000001    0.4484049
   1.3500000    0.4447681
   1.4000001    0.4405160
   1.4500000    0.4603728
   1.5000001    0.4515014
   1.5500001    0.4746555
   1.6000000    0.4707156
   1.6500001    0.4383506
   1.7000000    0.4558455
   1.7500001    0.4546752
   1.8000001    0.4795397
   1.8500001    0.4611264
   1.9000001    0.4732333
   1.9500000    0.4840877
   2.0000000    0.5055163
   2.0500002    0.4608888
   2.1000001    0.4851598
   2.1500001    0.4908517
   2.2000000    0.5054132
   2.2500000    0.4990920
   2.3000002    0.4951403
   2.3500001    0.4995630
   2.4000001    0.4814687
   2.4500000    0.4856868
   2.5000000    0.5035416
   2.5500002    0.5300257
   2.6000001    0.5384166
   2.6500001    0.5253204
   2.7000000    0.5032485
   2.7500002    0.5203817
   2.8000002    0.4848652
   2.8500001    0.5361955
   2.9000001    0.5372148
   2.9500000    0.5172173
   3.0000002    0.4935497
   3.0500002    0.4849795
   3.1000001    0.5195627
   3.1500001    0.5239167
   3.2000000    0.5341795
   3.2500002    0.5337572
   3.3000002    0.5254158
   3.3500001    0.5316026
   3.4000001    0.5662481
   3.4500000    0.5619829
   3.5000002    0.5033727
   3.5500002    0.4784282
   3.6000001    0.4727288
   3.6500001    0.4728833
   3.7000003    0.5224913
   3.7500002    0.5622363
   3.8000002    0.5544833
   3.8500001    0.5795987
   3.9000001    0.5623666
   3.9500003    0.5797790
   4.0000000    0.5388778
   4.0500002    0.5089828
   4.1000004    0.5294590
   4.1500001    0.5814859
   4.2000003    0.5708764
   4.2500000    0.5546341
   4.3000002    0.5289780
   4.3500004    0.5254341
   4.4000001    0.5412723
   4.4500003    0.5266321
   4.5000000    0.5075289
   4.5500002    0.5102568
   4.6000004    0.5229459
   4.6500001    0.5331969
   4.7000003    0.5584370
   4.7500000    0.5504889
   4.8000002    0.5330439
   4.8500004    0.5273292
   4.9000001    0.5915053
   4.9500003    0.5423045
   5.0000000    0.5666426
   5.0500002    0.5453251
   5.1000004    0.5200634
   5.1500001    0.5534688
   5.2000003    0.5551645
   5.2500005    0.5545157
   5.3000002    0.5678672
   5.3500004    0.5662580
   5.4000001    0.5727310
   5.4500003    0.6155165
   5.5000005    0.6486211
   5.5500002    0.6240375
   5.6000004    0.6561567
   5.6500001    0.6502249
   5.7000003    0.6285014
   5.7500005    0.6315877
   5.8000002    0.6288799
   5.8500004    0.5876720
   5.9000001    0.6369492
   5.9500003    0.6897548
   6.0000005    0.6335397
   6.0500002    0.6426418
   6.1000004    0.6056442
   6.1500001    0.6235861
   6.2000003    0.6734287
   6.2500005    0.6673208
   6.3000002    0.6481863
   6.3500004    0.6429721
   6.4000001    0.6332475
   6.4500003    0.5913838
   6.5000005    0.5942860
   6.5500002    0.5917332
   6.6000004    0.5900438
   6.6500001    0.5630386
   6.7000003    0.5734594
   6.7500005    0.6099632
   6.8000002    0.5968454
   6.8500004    0.5758008
   6.9000001    0.6287791
   6.9500003    0.6425037
   7.0000005    0.6455910
   7.0500002    0.6630788
   7.1000004    0.6433373
   7.1500006    0.6564087
   7.2000003    0.6295960
   7.2500005    0.6164862
   7.3000002    0.5995885
   7.3500004    0.6486123
   7.4000006    0.6777558
   7.4500003    0.6664722
   7.5000005    0.6645663
   7.5500002    0.6759692
   7.6000004    0.6383485
   7.6500006    0.6945966
   7.7000003    0.6673439
   7.7500005    0.7165544
   7.8000002    0.6670904
   7.8500004    0.6568453
   7.9000006    0.7118570
   7.9500003    0.6905149
   8.0000000    0.6616721
   8.0500002    0.6546903
   8.1000004    0.6983759
   8.1500006    0.7297737
   8.2000008    0.7298113
   8.2500000    0.7333715
   8.3000002    0.7091626
   8.3500004    0.6980764
   8.4000006    0.7087029
   8.4500008    0.7068810
   8.5000000    0.6994249
   8.5500002    0.6890084
   8.6000004    0.6975644
   8.6500006    0.6594983
   8.7000008    0.6296257
   8.7500000    0.5889809
   8.8000002    0.6344885
   8.8500004    0.6593822
   8.9000006    0.6854807
   8.9500008    0.7218360
   9.0000000    0.6768060
   9.0500002    0.6515807
   9.1000004    0.6884606
   9.1500006    0.6716810
   9.2000008    0.6199180
   9.2500000    0.6089270
   9.3000002    0.6148561
   9.3500004    0.5546151
   9.4000006    0.5660254
   9.4500008    0.5860509
   9.5000000    0.5748777
   9.5500002    0.5707418
   9.6000004    0.5741820
   9.6500006    0.5581311
   9.7000008    0.5230532
   9.7500000    0.5534634
   9.8000002    0.5809580
   9.8500004    0.5440250
   9.9000006    0.5511639
   9.9500008    0.5902435
  10.0000000    0.6276382
  10.0500002    0.5898176
  10.1000004    0.6086656
  10.1500006    0.6111016
  10.2000008    0.6226111
  10.2500010    0.6351023
  10.3000002    0.6195707
  10.3500004    0.6147271
  10.4000006    0.6301826
  10.4500008    0.6303484
  10.5000010    0.6436966
  10.5500002    0.6559048
  10.6000004    0.6703320
  10.6500006    0.6005667
  10.7000008    0.6178383
  10.7500010    0.6143109
  10.8000002    0.6474317
  10.8500004    0.6164397
  10.9000006    0.6533713
  10.9500008    0.6509694
  11.0000010    0.6751933
  11.0500002    0.6256790
  11.1000004    0.6263681
  11.1500006    0.6208661
  11.2000008    0.5869800
  11.2500010    0.6164218
  11.3000002    0.6109781
  11.3500004    0.6305010
  11.4000006    0.6351132
  11.4500008    0.6229047
  11.5000010    0.6231511
  11.5500002    0.6102522
  11.6000004    0.6443717
  11.6500006    0.5993626
  11.7000008    0.5765672
  11.7500010    0.5886111
  11.8000002    0.6392557
  11.8500004    0.6001366
  11.9000006    0.6603763
  11.9500008    0.7190395
  12.0000010    0.6777620
  12.0500002    0.7254327
  12.1000004    0.6775178
  12.1500006    0.6736760
  12.2000008    0.6517278
  12.2500010    0.6310003
  12.3000002    0.6371210
  12.3500004    0.6223278
  12.4000006    0.6494097
  12.4500008    0.6056189
  12.5000010    0.6031815
  12.5500002    0.6189150
  12.6000004    0.5935753
  12.6500006    0.5937539
  12.7000008    0.6312469
  12.7500010    0.6131221
  12.8000002    0.6311963
  12.8500004    0.6415389
  12.9000006    0.6164589
  12.9500008    0.7026252
  13.0000010    0.6708035
  13.0500002    0.6576170
  13.1000004    0.6545535
  13.1500006    0.6815934
  13.2000008    0.7139266
  13.2500010    0.7242734
  13.3000002    0.7056882
  13.3500004    0.6842439
  13.4000006    0.7078094
  13.4500008    0.7328203
  13.5000010    0.7101414
  13.5500002    0.6881406
  13.6000004    0.7262515
  13.6500006    0.7494096
  13.7000008    0.6954129
  13.7500010    0.6990405
  13.8000002    0.7334370
  13.8500004    0.7714667
  13.9000006    0.7589476
  13.9500008    0.7457470
  14.0000010    0.7354188
  14.0500002    0.7514957
  14.1000004    0.7566879
  14.1500006    0.7900928
  14.2000008    0.7995718
  14.2500010    0.8656473
  14.3000011    0.8310102
  14.3500004    0.8372228
  14.4000006    0.8062319
  14.4500008    0.8433909
  14.5000010    0.8487653
  14.5500011    0.8619121
  14.6000004    0.8939759
  14.6500006    0.8221725
  14.7000008    0.8525941
  14.7500010    0.8127770
  14.8000011    0.7936884
  14.8500004    0.7845636
  14.9000006    0.8296583
  14.9500008    0.8169569
  15.0000010    0.8587834
  15.0500011    0.8168808
  15.1000004    0.8458932
  15.1500006    0.8217313
  15.2000008    0.8264422
  15.2500010    0.8255295
  15.3000011    0.7783304
  15.3500004    0.8138080
  15.4000006    0.8311186
  15.4500008    0.8548672
  15.5000010    0.8379517
  15.5500011    0.7900149
  15.6000004    0.7985170
  15.6500006    0.8122449
  15.7000008    0.7805684
  15.7500010    0.7804477
  15.8000011    0.7645220
  15.8500004    0.7705806
  15.9000006    0.7508826
  15.9500008    0.7812618
  16.0000000    0.7856445
  16.0500011    0.7645286
  16.1000004    0.7497101
  16.1500015    0.7618659
  16.2000008    0.7686009
  16.2500000    0.7826480
  16.3000011    0.7924929
  16.3500004    0.7994497
  16.4000015    0.8044913
  16.4500008    0.7948014
  16.5000000    0.8148092
  16.5500011    0.7840209
  16.6000004    0.7988313
  16.6500015    0.7647160
  16.7000008    0.7446114
  16.7500000    0.8100495
  16.8000011    0.7598900
  16.8500004    0.7892033
  16.9000015    0.7381814
  16.9500008    0.7681385
  17.0000000    0.7806014
  17.0500011    0.8017355
  17.1000004    0.7540970
  17.1500015    0.7482565
  17.2000008    0.7428733
  17.2500000    0.7602513
  17.3000011    0.7446032
  17.3500004    0.7442698
  17.4000015    0.7785481
  17.4500008    0.7541806
  17.5000000    0.7957591
  17.5500011    0.7933773
  17.6000004    0.8084865
  17.6500015    0.7806392
  17.7000008    0.7739562
  17.7500000    0.7907428
  17.8000011    0.7872374
  17.8500004    0.7829184
  17.9000015    0.7780847
  17.9500008    0.7961874
  18.0000000    0.7555841
  18.0500011    0.7740919
  18.1000004    0.7935143
  18.1500015    0.7825481
  18.2000008    0.7491462
  18.2500000    0.7687619
  18.3000011    0.7805439
  18.3500004    0.7407339
  18.4000015    0.7479372
  18.4500008    0.7269253
  18.5000000    0.7244592
  18.5500011    0.7390337
  18.6000004    0.7496134
  18.6500015    0.7892574
  18.7000008    0.7664511
  18.7500000    0.7731661
  18.8000011    0.8065665
  18.8500004    0.7698607
  18.9000015    0.7742768
  18.9500008    0.7827925
  19.0000000    0.8255063
  19.0500011    0.7915869
  19.1000004    0.7812426
  19.1500015    0.8152350
  19.2000008    0.8195538
  19.2500000    0.8278841
  19.3000011    0.7902337
  19.3500004    0.7493182
  19.4000015    0.7461754
  19.4500008    0.7620503
  19.5000000    0.7828236
  19.5500011    0.7738916
  19.6000004    0.7846065
  19.6500015    0.7813165
  19.7000008    0.7383248
  19.7500000    0.8197597
  19.8000011    0.7782396
  19.8500004    0.7897446
  19.9000015    0.8108364
  19.9500008    0.8105833
  20.0000000    0.7840899
  20.0500011    0.7565702
  20.1000004    0.7663711
  20.1500015    0.7845563
  20.2000008    0.7918114
  20.2500019    0.7679247
  20.3000011    0.7646694
  20.3500004    0.7674210
  20.4000015    0.7459989
  20.4500008    0.7779812
  20.5000019    0.7736142
  20.5500011    0.7462721
  20.6000004    0.7783797
  20.6500015    0.8006056
  20.7000008    0.7825999
  20.7500019    0.8193207
  20.8000011    0.8156479
  20.8500004    0.8174322
  20.9000015    0.8220177
  20.9500008    0.8218498
  21.0000019    0.7630466
  21.0500011    0.8049918
  21.1000004    0.8119224
  21.1500015    0.8234128
  21.2000008    0.8222266
  21.2500019    0.8294726
  21.3000011    0.8052131
  21.3500004    0.8435149
  21.4000015    0.8518327
  21.4500008    0.8341669
  21.5000019    0.8224133
  21.5500011    0.7712035
  21.6000004    0.7683086
  21.6500015    0.7817819
  21.7000008    0.7687787
  21.7500019    0.8238196
  21.8000011    0.8210526
  21.8500004    0.8027003
  21.9000015    0.7708880
  21.9500008    0.7805136
  22.0000019    0.8181823
  22.0500011    0.8025264
  22.1000004    0.7652752
  22.1500015    0.8276814
  22.2000008    0.8170987
  22.2500019    0.7990774
  22.3000011    0.7709751
  22.3500004    0.7779901
  22.4000015    0.7833251
  22.4500008    0.7860099
  22.5000019    0.8175719
  22.5500011    0.7978092
  22.6000004    0.7968743
  22.6500015    0.7891951
  22.7000008    0.8024421
  22.7500019    0.8061394
  22.8000011    0.7589808
  22.8500004    0.7879209
  22.9000015    0.7639735
  22.9500008    0.7643179
  23.0000019    0.7660774
  23.0500011    0.8021542
  23.1000004    0.7543265
  23.1500015    0.8110424
  23.2000008    0.8019195
  23.2500019    0.7957087
  23.3000011    0.7863451
  23.3500004    0.7999086
  23.4000015    0.8106061
  23.4500008    0.8185522
  23.5000019    0.7865520
  23.5500011    0.8019168
  23.6000004    0.7883250
  23.6500015    0.7942240
  23.7000008    0.7909172
  23.7500019    0.7915703
  23.8000011    0.7664268
  23.8500004    0.7626261
  23.9000015    0.7844287
  23.9500008    0.7698268
  24.0000019    0.7420926
  24.0500011    0.7671420
  24.1000004    0.7489880
  24.1500015    0.7877371
  24.2000008    0.7917138
  24.2500019    0.7831725
  24.3000011    0.8023461
  24.3500004    0.8263712
  24.4000015    0.8576611
  24.4500008    0.7920667
  24.5000019    0.7855644
  24.5500011    0.7929766
  24.6000004    0.7914620
  24.6500015    0.8190147
  24.7000008    0.8321224
  24.7500019    0.7674353
  24.8000011    0.8114961
  24.8500004    0.8205354
  24.9000015    0.8187420
  24.9500008    0.8139415
  25.0000019    0.7709105
  25.0500011    0.7829670
  25.1000004    0.7877593
  25.1500015    0.8053222
  25.2000008    0.7899436
  25.2500019    0.8277408
  25.3000011    0.8537691
  25.3500004    0.8228908
  25.4000015    0.8246046
  25.4500008    0.8439597
  25.5000019    0.8680010
  25.5500011    0.8317541
  25.6000004    0.8354426
  25.6500015    0.8075573
  25.7000008    0.8216756
  25.7500019    0.8327599
  25.8000011    0.7963108
  25.8500004    0.7885065
  25.9000015    0.7851860
  25.9500008    0.7901548
  26.0000019    0.8167052
  26.0500011    0.8124722
  26.1000004    0.8147061
  26.1500015    0.7839671
  26.2000008    0.7965464
  26.2500019    0.7916536
  26.3000011    0.8111489
  26.3500004    0.7837690
  26.4000015    0.8041374
  26.4500008    0.7581317
  26.5000019    0.7812116
  26.5500011    0.7946295
  26.6000004    0.7603483
  26.6500015    0.8082039
  26.7000008    0.7868566
  26.7500019    0.7859191
  26.8000011    0.8112898
  26.8500004    0.7847792
  26.9000015    0.7483431
  26.9500008    0.7939172
  27.0000019    0.7756826
  27.0500011    0.7726034
  27.1000004    0.7975594
  27.1500015    0.7929564
  27.2000008    0.8095464
  27.2500019    0.8661618
  27.3000011    0.8182335
  27.3500004    0.8335145
  27.4000015    0.8371269
  27.4500008    0.8531145
  27.5000019    0.8642216
  27.5500011    0.8430060
  27.6000004    0.8254056
  27.6500015    0.7905188
  27.7000008    0.7806968
  27.7500019    0.7905007
  27.8000011    0.8147489
  27.8500004    0.8121383
  27.9000015    0.7864822
  27.9500008    0.7809812
  28.0000019    0.7999514
  28.0500011    0.7980404
  28.1000004    0.8014999
  28.1500015    0.7996965
  28.2000008    0.8173566
  28.2500019    0.8176578
  28.3000011    0.7975181
  28.3500023    0.7646611
  28.4000015    0.8231544
  28.4500008    0.7918397
  28.5000019    0.8147099
  28.5500011    0.8086557
  28.6000023    0.7934512
  28.6500015    0.8087940
  28.7000008    0.8091221
  28.7500019    0.8173204
  28.8000011    0.7955053
  28.8500023    0.8195912
  28.9000015    0.7879096
  28.9500008    0.7605100
  29.0000019    0.7743469
  29.0500011    0.8055967
  29.1000023    0.7546582
  29.1500015    0.7733514
  29.2000008    0.7896491
  29.2500019    0.7972260
  29.3000011    0.7752662
  29.3500023    0.8278055
  29.4000015    0.8012910
  29.4500008    0.7669330
  29.5000019    0.7870036
  29.5500011    0.7745427
  29.6000023    0.7722997
  29.6500015    0.7667041
  29.7000008    0.7987330
  29.7500019    0.7921855
  29.8000011    0.7763159
  29.8500023    0.7530932
  29.9000015    0.7894955
  29.9500008    0.8128162
  30.0000019    0.8252452
  30.0500011    0.7815670
  30.1000023    0.7821325
  30.1500015    0.7603080
  30.2000008    0.7502927
  30.2500019    0.7611831
  30.3000011    0.7553090
  30.3500023    0.7682175
  30.4000015    0.7929314
  30.4500008    0.7930102
  30.5000019    0.7598232
  30.5500011    0.7570043
  30.6000023    0.7702907
  30.6500015    0.7532551
  30.7000008    0.7899294
  30.7500019    0.7576764
  30.8000011    0.7641519
  30.8500023    0.7502099
  30.9000015    0.7839971
  30.9500008    0.8015097
  31.0000019    0.7593421
  31.0500011    0.7792763
  31.1000023    0.8289722
  31.1500015    0.8216807
  31.2000008    0.8137829
  31.2500019    0.8081383
  31.3000011    0.8260444
  31.3500023    0.8073301
  31.4000015    0.7846622
  31.4500008    0.7710226
  31.5000019    0.8129342
  31.5500011    0.8200605
  31.6000023    0.7725421
  31.6500015    0.7805355
  31.7000008    0.7872865
  31.7500019    0.8231824
  31.8000011    0.7856500
  31.8500023    0.7820292
  31.9000015    0.7398164
  31.9500008    0.7392851
  32.0000000    0.7773044
  32.0500031    0.7438859
  32.1000023    0.7761335
  32.1500015    0.8072758
  32.2000008    0.8101450
  32.2500000    0.7609168
  32.3000031    0.7798609
  32.3500023    0.7682745
  32.4000015    0.7599909
  32.4500008    0.7605740
  32.5000000    0.7746887
  32.5500031    0.7369374
  32.6000023    0.7836175
  32.6500015    0.7741677
  32.7000008    0.7596400
  32.7500000    0.7821050
  32.8000031    0.7559063
  32.8500023    0.7528263
  32.9000015    0.7732174
  32.9500008    0.7695786
  33.0000000    0.7728832
  33.0500031    0.7636341
  33.1000023    0.7948681
  33.1500015    0.7705877
  33.2000008    0.7877316
  33.2500000    0.7516534
  33.3000031    0.8065233
  33.3500023    0.8017229
  33.4000015    0.8256251
  33.4500008    0.7941373
  33.5000000    0.7996189
  33.5500031    0.7883069
  33.6000023    0.8136421
  33.6500015    0.8090839
  33.7000008    0.7991281
  33.7500000    0.7878809
  33.8000031    0.7592276
  33.8500023    0.7722272
  33.9000015    0.7993845
  33.9500008    0.7995874
  34.0000000    0.7781364
  34.0500031    0.7949288
  34.1000023    0.7844635
  34.1500015    0.7723427
  34.2000008    0.7751358
  34.2500000    0.7634283
  34.3000031    0.8214242
  34.3500023    0.8051996
  34.4000015    0.7751498
  34.4500008    0.7963046
  34.5000000    0.7947173
  34.5500031    0.7990828
  34.6000023    0.8204058
  34.6500015    0.7966083
  34.7000008    0.7950807
  34.7500000    0.7959581
  34.8000031    0.7978264
  34.8500023    0.7828906
  34.9000015    0.7889301
  34.9500008    0.7729707
  35.0000000    0.7811183
  35.0500031    0.7510819
  35.1000023    0.7871187
  35.1500015    0.7677696
  35.2000008    0.8047535
  35.2500000    0.8257411
  35.3000031    0.8315904
  35.3500023    0.7889816
  35.4000015    0.8232593
  35.4500008    0.8146171
  35.5000000    0.8435930
  35.5500031    0.8014501
  35.6000023    0.8062626
  35.6500015    0.8299630
  35.7000008    0.7914927
  35.7500000    0.8040560
  35.8000031    0.7994787
  35.8500023    0.8272669
  35.9000015    0.8352035
  35.9500008    0.8243380
  36.0000000    0.8141520
  36.0500031    0.8238856
  36.1000023    0.7982343
  36.1500015    0.8036623
  36.2000008    0.7749928
  36.2500000    0.8561708
  36.3000031    0.8005484
  36.3500023    0.8309543
  36.4000015    0.8117612
  36.4500008    0.8625411
  36.5000000    0.8493337
  36.5500031    0.8090296
  36.6000023    0.8240898
  36.6500015    0.8113010
  36.7000008    0.8356156
  36.7500000    0.8304073
  36.8000031    0.8359968
  36.8500023    0.7972038
  36.9000015    0.7996611
  36.9500008    0.8228517
  37.0000000    0.8251167
  37.0500031    0.8066512
  37.1000023    0.7881013
  37.1500015    0.8300138
  37.2000008    0.8040540
  37.2500000    0.8060898
  37.3000031    0.8344933
  37.3500023    0.8262217
  37.4000015    0.8211628
  37.4500008    0.8050758
  37.5000000    0.8005496
  37.5500031    0.7675157
  37.6000023    0.7991526
  37.6500015    0.7810081
  37.7000008    0.8256480
  37.7500000    0.8246458
  37.8000031    0.7615811
  37.8500023    0.7893513
  37.9000015    0.7976633
  37.9500008    0.8075914
  38.0000000    0.8107242
  38.0500031    0.8303147
  38.1000023    0.8192838
  38.1500015    0.8072045
  38.2000008    0.8564085
  38.2500000    0.8323323
  38.3000031    0.7881503
  38.3500023    0.8254473
  38.4000015    0.8022982
  38.4500008    0.8036109
  38.5000000    0.8069964
  38.5500031    0.8338893
  38.6000023    0.8217900
  38.6500015    0.7772884
  38.7000008    0.8164144
  38.7500000    0.8193339
  38.8000031    0.8000224
  38.8500023    0.8184814
  38.9000015    0.8346318
  38.9500008    0.8486788
  39.0000000    0.8155875
  39.0500031    0.8252308
  39.1000023    0.8021960
  39.1500015    0.8164071
  39.2000008    0.8472549
  39.2500000    0.8459380
  39.3000031    0.8374417
  39.3500023    0.8044257
  39.4000015    0.8048631
  39.4500008    0.7728280
  39.5000000    0.7799417
  39.5500031    0.7839295
  39.6000023    0.8254909
  39.6500015    0.8333070
  39.7000008    0.8288497
  39.7500000    0.8250784
  39.8000031    0.8571581
  39.8500023    0.8250393
  39.9000015    0.8369268
  39.9500008    0.8078746
  40.0000000    0.8176023
  40.0500031    0.7934468
  40.1000023    0.8340237
  40.1500015    0.8337328
  40.2000008    0.8182337
  40.2500038    0.8197337
  40.3000031    0.8596195
  40.3500023    0.8403562
  40.4000015    0.8673059
  40.4500008    0.8876511
  40.5000038    0.8636996
  40.5500031    0.9052755
  40.6000023    0.8461842
  40.6500015    0.8554167
  40.7000008    0.8202210
  40.7500038    0.8548902
  40.8000031    0.8604476
  40.8500023    0.8383392
  40.9000015    0.8250722
  40.9500008    0.8085654
  41.0000038    0.8431274
  41.0500031    0.8427679
  41.1000023    0.8332850
  41.1500015    0.8214988
  41.2000008    0.8365426
  41.2500038    0.8424430
  41.3000031    0.8177813
  41.3500023    0.8205959
  41.4000015    0.8006809
  41.4500008    0.8222764
  41.5000038    0.8294668
  41.5500031    0.8107644
  41.6000023    0.8081874
  41.6500015    0.8153471
  41.7000008    0.8279164
  41.7500038    0.8082625
  41.8000031    0.8263135
  41.8500023    0.8080829
  41.9000015    0.8257825
  41.9500008    0.8147328
  42.0000038    0.8061336
  42.0500031    0.8458886
  42.1000023    0.8563820
  42.1500015    0.8553643
  42.2000008    0.8237885
  42.2500038    0.8431507
  42.3000031    0.8064290
  42.3500023    0.7883427
  42.4000015    0.7980644
  42.4500008    0.7886039
  42.5000038    0.7817718
  42.5500031    0.7983050
  42.6000023    0.8086824
  42.6500015    0.8028617
  42.7000008    0.7917305
  42.7500038    0.7795510
  42.8000031    0.8250371
  42.8500023    0.8396783
  42.9000015    0.8042682
  42.9500008    0.8009632
  43.0000038    0.8136455
  43.0500031    0.8023537
  43.1000023    0.8044911
  43.1500015    0.7974933
  43.2000008    0.8194947
  43.2500038    0.8035349
  43.3000031    0.7873845
  43.3500023    0.8070688
  43.4000015    0.7979464
  43.4500008    0.8221199
  43.5000038    0.8578010
  43.5500031    0.8290948
  43.6000023    0.8154860
  43.6500015    0.7977676
  43.7000008    0.8322176
  43.7500038    0.8724593
  43.8000031    0.8493035
  43.8500023    0.8367553
  43.9000015    0.8612638
  43.9500008    0.8779606
  44.0000038    0.8560142
  44.0500031    0.8464429
  44.1000023    0.8403299
  44.1500015    0.8517820
  44.2000008    0.8547840
  44.2500038    0.8469194
  44.3000031    0.8302117
  44.3500023    0.8344765
  44.4000015    0.8404068
  44.4500008    0.8665569
  44.5000038    0.8423119
  44.5500031    0.8254076
  44.6000023    0.8381513
  44.6500015    0.8518637
  44.7000008    0.8477101
  44.7500038    0.8400376
  44.8000031    0.8443103
  44.8500023    0.8467522
  44.9000015    0.8517870
  44.9500008    0.8301297
  45.0000038    0.8597645
  45.0500031    0.8361744
  45.1000023    0.8385275
  45.1500015    0.8455308
  45.2000008    0.8297942
  45.2500038    0.8452841
  45.3000031    0.8331298
  45.3500023    0.8539872
  45.4000015    0.8585032
  45.4500008    0.8506953
  45.5000038    0.8544908
  45.5500031    0.8454005
  45.6000023    0.8116746
  45.6500015    0.8581544
  45.7000008    0.8423320
  45.7500038    0.8391928
  45.8000031    0.8760029
  45.8500023    0.8653073
  45.9000015    0.8581280
  45.9500008    0.8591781
  46.0000038    0.8392830
  46.0500031    0.8620843
  46.1000023    0.8751505
  46.1500015    0.8179600
  46.2000008    0.8657467
  46.2500038    0.8314109
  46.3000031    0.8342045
  46.3500023    0.8337743
  46.4000015    0.8390092
  46.4500008    0.8844932
  46.5000038    0.8723241
  46.5500031    0.8540229
  46.6000023    0.7981756
  46.6500015    0.8051547
  46.7000008    0.8258501
  46.7500038    0.8532047
  46.8000031    0.8193980
  46.8500023    0.8065370
  46.9000015    0.8275597
  46.9500008    0.8401726
  47.0000038    0.8593484
  47.0500031    0.8391439
  47.1000023    0.8232936
  47.1500015    0.8197024
  47.2000008    0.8354344
  47.2500038    0.8231455
  47.3000031    0.8352810
  47.3500023    0.8391728
  47.4000015    0.8198234
  47.4500008    0.8229073
  47.5000038    0.7850246
  47.5500031    0.8491326
  47.6000023    0.7986906
  47.6500015    0.7676440
  47.7000008    0.7865572
  47.7500038    0.8144213
  47.8000031    0.7848672
  47.8500023    0.7799976
  47.9000015    0.7734955
  47.9500008    0.7737212
  48.0000038    0.7619329
  48.0500031    0.8098187
  48.1000023    0.7920682
  48.1500015    0.7865234
  48.2000008    0.7825826
  48.2500038    0.8081115
  48.3000031    0.7797890
  48.3500023    0.7513295
  48.4000015    0.7702252
  48.4500008    0.7825988
  48.5000038    0.8358078
  48.5500031    0.8180910
  48.6000023    0.8011326
  48.6500015    0.7729982
  48.7000008    0.8135703
  48.7500038    0.8359252
  48.8000031    0.8519750
  48.8500023    0.8048512
  48.9000015    0.8231919
  48.9500008    0.8340154
  49.0000038    0.8133966
  49.0500031    0.7853715
  49.1000023    0.8429132
  49.1500015    0.8367063
  49.2000008    0.8153926
  49.2500038    0.8488256
  49.3000031    0.8087179
  49.3500023    0.8139860
  49.4000015    0.8054817
  49.4500008    0.8028840
  49.5000038    0.7752421
  49.5500031    0.8215147
  49.6000023    0.8270980
  49.6500015    0.8337944
  49.7000008    0.8159320
  49.7500038    0.8300734
  49.8000031    0.8409833
  49.8500023    0.8223121
  49.9000015    0.7854136
  49.9500008    0.7722951
  50.0000038    0.7816285
