# Supplementary material for: Advancing molecular modeling and reverse vaccinology in broad-spectrum yellow fever virus vaccine development
Source: Sci Rep. 2024 May 12;14:10842. doi: 10.1038/s41598-024-60680-9 (PMC11089047; doi:10.1038/s41598-024-60680-9)
Supplement: Supplementary file 1 — Supplementary Information. [file 41598_2024_60680_MOESM1_ESM.zip › Yellow_Fever_data/7_Molecular Dynamics/rmsf_mdsim.xvg]

# This file was created Mon Nov 21 19:02:25 2022
# Created by:
#                       :-) GROMACS - gmx rmsf, 2019.2 (-:
# 
# Executable:   /home/simlab/bin/bin/gmx
# Data prefix:  /home/simlab/bin
# Working dir:  /home/simlab/runGromacs/clients/maria.silva.017-ufrn.edu.br/protein-Rsew6KQ
# Command line:
#   gmx rmsf -s mdsim.tpr -f mdsim_noPBC.xtc -res -o rmsf_mdsim.xvg
# gmx rmsf is part of G R O M A C S:
#
# Giant Rising Ordinary Mutants for A Clerical Setup
#
@    title "RMS fluctuation"
@    xaxis  label "Residue"
@    yaxis  label "(nm)"
@TYPE xy
    1   0.3508
    2   0.2962
    3   0.3227
    4   0.2719
    5   0.2166
    6   0.2366
    7   0.2269
    8   0.2406
    9   0.3506
   10   0.5221
   11   0.4508
   12   0.5479
   13   0.4811
   14   0.7312
   15   0.7393
   16   0.6854
   17   0.5558
   18   0.4782
   19   0.3845
   20   0.2460
   21   0.2578
   22   0.1860
   23   0.2703
   24   0.1971
   25   0.1712
   26   0.2663
   27   0.2560
   28   0.3150
   29   0.2811
   30   0.1986
   31   0.1868
   32   0.3078
   33   0.2981
   34   0.2151
   35   0.3602
   36   0.5465
   37   0.3130
   38   0.2925
   39   0.3242
   40   0.2707
   41   0.2007
   42   0.2786
   43   0.3110
   44   0.2284
   45   0.1525
   46   0.2029
   47   0.1590
   48   0.1436
   49   0.2090
   50   0.1936
   51   0.1473
   52   0.1513
   53   0.1399
   54   0.1068
   55   0.1516
   56   0.1693
   57   0.1346
   58   0.1571
   59   0.1731
   60   0.1777
   61   0.2187
   62   0.2526
   63   0.3017
   64   0.2726
   65   0.2488
   66   0.2282
   67   0.2251
   68   0.2043
   69   0.2117
   70   0.1842
   71   0.1820
   72   0.1662
   73   0.3382
   74   0.2329
   75   0.2903
   76   0.2827
   77   0.3246
   78   0.3390
   79   0.2295
   80   0.2004
   81   0.1745
   82   0.1556
   83   0.1487
   84   0.1581
   85   0.2346
   86   0.1849
   87   0.2063
   88   0.2450
   89   0.2328
   90   0.2078
   91   0.1966
   92   0.1373
   93   0.1475
   94   0.1464
   95   0.1662
   96   0.1597
   97   0.2026
   98   0.2059
   99   0.2164
  100   0.2192
  101   0.1979
  102   0.1924
  103   0.1648
  104   0.1461
  105   0.1515
  106   0.1041
  107   0.1295
  108   0.1353
  109   0.2371
  110   0.1867
  111   0.2847
  112   0.3548
  113   0.3057
  114   0.3051
  115   0.2612
  116   0.2181
  117   0.1672
  118   0.1537
  119   0.1283
  120   0.1155
  121   0.2612
  122   0.1542
  123   0.1837
  124   0.2442
  125   0.2375
  126   0.2078
  127   0.1888
  128   0.1734
  129   0.1323
  130   0.1271
  131   0.1399
  132   0.2152
  133   0.2808
  134   0.4543
  135   0.6795
  136   0.6601
  137   0.4789
  138   0.5132
  139   0.2924
  140   0.3249
  141   0.2443
  142   0.2043
  143   0.2610
  144   0.2479
  145   0.2012
  146   0.2370
  147   0.2483
  148   0.1949
  149   0.1637
  150   0.2408
  151   0.1591
  152   0.1568
  153   0.2214
  154   0.2307
  155   0.2541
  156   0.2690
  157   0.2344
  158   0.2105
  159   0.2733
  160   0.3006
  161   0.2498
  162   0.2537
  163   0.2166
  164   0.2794
  165   0.2923
  166   0.2177
  167   0.2536
  168   0.2997
  169   0.3709
  170   0.3546
  171   0.2132
  172   0.2065
  173   0.2106
  174   0.1803
  175   0.1756
  176   0.2451
  177   0.1899
  178   0.2820
  179   0.2227
  180   0.2210
  181   0.2322
  182   0.4249
  183   0.3352
  184   0.3495
  185   0.4110
  186   0.4555
  187   0.4320
  188   0.4605
  189   0.3840
  190   0.2660
  191   0.2338
  192   0.2328
  193   0.2354
  194   0.2388
  195   0.3534
  196   0.2954
  197   0.2239
  198   0.2549
  199   0.1938
  200   0.1801
  201   0.2115
  202   0.1469
  203   0.1893
  204   0.2306
  205   0.2393
  206   0.2813
  207   0.2555
  208   0.2754
  209   0.2645
  210   0.2888
  211   0.2023
  212   0.2184
  213   0.1610
  214   0.2006
  215   0.1345
  216   0.1799
  217   0.1968
  218   0.2313
  219   0.1784
  220   0.1608
  221   0.2165
  222   0.2908
  223   0.2561
  224   0.3443
  225   0.2225
  226   0.2651
  227   0.2403
  228   0.3194
  229   0.3577
  230   0.2523
  231   0.2216
  232   0.1903
  233   0.2268
  234   0.1677
  235   0.1493
  236   0.1956
  237   0.2691
  238   0.2847
  239   0.2172
  240   0.2326
  241   0.3236
  242   0.3524
  243   0.4022
  244   0.3006
  245   0.3355
  246   0.4046
  247   0.3800
  248   0.3671
  249   0.3119
  250   0.3452
  251   0.3809
  252   0.3135
  253   0.2946
  254   0.3292
  255   0.3838
  256   0.3404
  257   0.3886
  258   0.4283
  259   0.4585
  260   0.4218
  261   0.5361
  262   0.7189
  263   0.8943
  264   1.1236
