# Supplementary material for: Advancing molecular modeling and reverse vaccinology in broad-spectrum yellow fever virus vaccine development
Source: Sci Rep. 2024 May 12;14:10842. doi: 10.1038/s41598-024-60680-9 (PMC11089047; doi:10.1038/s41598-024-60680-9)
Supplement: Supplementary file 1 — Supplementary Information. [file 41598_2024_60680_MOESM1_ESM.zip › Yellow_Fever_data/7_Molecular Dynamics/hbond_mdsim.xvg]

# This file was created Mon Nov 21 19:02:46 2022
# Created by:
#                      :-) GROMACS - gmx hbond, 2019.2 (-:
# 
# Executable:   /home/simlab/bin/bin/gmx
# Data prefix:  /home/simlab/bin
# Working dir:  /home/simlab/runGromacs/clients/maria.silva.017-ufrn.edu.br/protein-Rsew6KQ
# Command line:
#   gmx hbond -s mdsim.tpr -f mdsim_noPBC.xtc -num hbond_mdsim.xvg
# gmx hbond is part of G R O M A C S:
#
# Grunge ROck MAChoS
#
@    title "Hydrogen Bonds"
@    xaxis  label "Time (ps)"
@    yaxis  label "Number"
@TYPE xy
@ view 0.15, 0.15, 0.75, 0.85
@ legend on
@ legend box on
@ legend loctype view
@ legend 0.78, 0.8
@ legend length 2
@ s0 legend "Hydrogen bonds"
@ s1 legend "Pairs within 0.35 nm"
         0         139        1211
        50         127        1218
       100         131        1270
       150         132        1275
       200         145        1218
       250         127        1264
       300         130        1259
       350         132        1255
       400         136        1237
       450         137        1220
       500         147        1231
       550         138        1225
       600         140        1247
       650         145        1282
       700         144        1238
       750         155        1239
       800         134        1280
       850         137        1247
       900         146        1234
       950         143        1256
      1000         158        1272
      1050         148        1236
      1100         142        1266
      1150         150        1261
      1200         141        1242
      1250         144        1231
      1300         153        1212
      1350         155        1227
      1400         154        1252
      1450         153        1222
      1500         143        1221
      1550         148        1247
      1600         151        1241
      1650         150        1236
      1700         144        1250
      1750         147        1276
      1800         147        1223
      1850         153        1263
      1900         149        1287
      1950         156        1262
      2000         161        1260
      2050         152        1282
      2100         155        1259
      2150         161        1230
      2200         156        1255
      2250         145        1258
      2300         162        1235
      2350         154        1264
      2400         161        1263
      2450         158        1234
      2500         148        1238
      2550         153        1265
      2600         156        1243
      2650         140        1275
      2700         157        1244
      2750         154        1247
      2800         159        1241
      2850         154        1249
      2900         154        1240
      2950         155        1223
      3000         161        1233
      3050         157        1306
      3100         158        1263
      3150         162        1228
      3200         149        1254
      3250         143        1252
      3300         148        1229
      3350         148        1267
      3400         143        1260
      3450         133        1259
      3500         140        1271
      3550         157        1255
      3600         152        1238
      3650         151        1248
      3700         146        1252
      3750         138        1245
      3800         154        1258
      3850         149        1241
      3900         152        1260
      3950         165        1257
      4000         158        1266
      4050         149        1230
      4100         146        1242
      4150         147        1247
      4200         143        1257
      4250         149        1246
      4300         142        1232
      4350         158        1236
      4400         159        1244
      4450         141        1269
      4500         140        1242
      4550         137        1253
      4600         142        1235
      4650         145        1246
      4700         146        1219
      4750         149        1235
      4800         153        1216
      4850         158        1221
      4900         149        1248
      4950         157        1234
      5000         144        1246
      5050         145        1254
      5100         146        1278
      5150         149        1245
      5200         135        1268
      5250         144        1244
      5300         153        1242
      5350         138        1239
      5400         142        1216
      5450         152        1228
      5500         147        1215
      5550         145        1213
      5600         145        1237
      5650         138        1267
      5700         151        1250
      5750         139        1228
      5800         136        1243
      5850         156        1250
      5900         145        1282
      5950         146        1273
      6000         139        1257
      6050         139        1261
      6100         152        1243
      6150         147        1272
      6200         147        1256
      6250         148        1234
      6300         145        1229
      6350         146        1272
      6400         153        1241
      6450         148        1229
      6500         145        1253
      6550         155        1259
      6600         149        1244
      6650         137        1244
      6700         149        1246
      6750         158        1273
      6800         141        1238
      6850         143        1235
      6900         146        1234
      6950         147        1253
      7000         159        1262
      7050         155        1240
      7100         157        1245
      7150         151        1249
      7200         144        1269
      7250         152        1230
      7300         168        1258
      7350         161        1233
      7400         152        1268
      7450         157        1215
      7500         157        1233
      7550         153        1241
      7600         160        1221
      7650         142        1230
      7700         145        1202
      7750         151        1277
      7800         151        1243
      7850         161        1270
      7900         149        1218
      7950         155        1251
      8000         161        1231
      8050         140        1266
      8100         149        1240
      8150         151        1263
      8200         161        1226
      8250         155        1208
      8300         158        1210
      8350         158        1223
      8400         153        1237
      8450         159        1262
      8500         158        1251
      8550         163        1244
      8600         155        1224
      8650         146        1245
      8700         153        1235
      8750         152        1194
      8800         144        1205
      8850         160        1227
      8900         150        1213
      8950         162        1207
      9000         153        1259
      9050         151        1226
      9100         157        1218
      9150         153        1228
      9200         149        1215
      9250         153        1247
      9300         149        1253
      9350         159        1239
      9400         154        1229
      9450         151        1232
      9500         148        1227
      9550         159        1203
      9600         145        1229
      9650         156        1211
      9700         139        1238
      9750         157        1204
      9800         153        1230
      9850         152        1220
      9900         145        1233
      9950         143        1220
     10000         139        1210
     10050         142        1224
     10100         141        1200
     10150         144        1219
     10200         147        1215
     10250         145        1216
     10300         144        1225
     10350         155        1188
     10400         153        1216
     10450         149        1175
     10500         145        1205
     10550         133        1225
     10600         141        1204
     10650         140        1211
     10700         148        1230
     10750         148        1250
     10800         146        1186
     10850         148        1217
     10900         151        1226
     10950         154        1241
     11000         144        1250
     11050         147        1205
     11100         153        1239
     11150         148        1218
     11200         157        1191
     11250         147        1226
     11300         140        1257
     11350         148        1235
     11400         155        1225
     11450         149        1214
     11500         146        1237
     11550         137        1220
     11600         146        1204
     11650         148        1184
     11700         157        1211
     11750         142        1204
     11800         144        1219
     11850         149        1228
     11900         134        1201
     11950         147        1229
     12000         138        1230
     12050         147        1214
     12100         137        1231
     12150         139        1225
     12200         144        1192
     12250         143        1218
     12300         151        1212
     12350         156        1201
     12400         152        1221
     12450         147        1216
     12500         142        1244
     12550         144        1210
     12600         158        1191
     12650         150        1215
     12700         139        1218
     12750         147        1210
     12800         158        1188
     12850         147        1206
     12900         139        1235
     12950         135        1231
     13000         144        1227
     13050         146        1230
     13100         152        1182
     13150         149        1202
     13200         147        1212
     13250         149        1212
     13300         144        1223
     13350         151        1209
     13400         165        1212
     13450         145        1225
     13500         153        1202
     13550         152        1176
     13600         145        1210
     13650         154        1207
     13700         159        1170
     13750         143        1174
     13800         148        1223
     13850         149        1209
     13900         149        1184
     13950         147        1204
     14000         159        1193
     14050         148        1186
     14100         154        1187
     14150         153        1228
     14200         159        1186
     14250         145        1221
     14300         165        1203
     14350         149        1224
     14400         151        1195
     14450         151        1197
     14500         150        1175
     14550         145        1195
     14600         154        1200
     14650         159        1178
     14700         150        1195
     14750         146        1212
     14800         161        1235
     14850         153        1189
     14900         153        1248
     14950         151        1196
     15000         149        1198
     15050         156        1246
     15100         152        1215
     15150         150        1223
     15200         151        1212
     15250         149        1209
     15300         157        1209
     15350         149        1234
     15400         151        1206
     15450         141        1221
     15500         155        1252
     15550         156        1218
     15600         152        1209
     15650         142        1232
     15700         162        1192
     15750         159        1223
     15800         150        1215
     15850         153        1238
     15900         151        1219
     15950         155        1207
     16000         162        1206
     16050         151        1251
     16100         145        1202
     16150         157        1198
     16200         150        1200
     16250         149        1228
     16300         148        1217
     16350         155        1202
     16400         157        1214
     16450         153        1225
     16500         150        1222
     16550         167        1213
     16600         155        1243
     16650         150        1255
     16700         150        1231
     16750         160        1204
     16800         167        1189
     16850         156        1218
     16900         152        1245
     16950         150        1230
     17000         152        1192
     17050         149        1231
     17100         154        1197
     17150         157        1195
     17200         163        1215
     17250         158        1192
     17300         154        1227
     17350         160        1220
     17400         149        1182
     17450         153        1217
     17500         156        1165
     17550         152        1210
     17600         157        1206
     17650         167        1207
     17700         150        1226
     17750         151        1219
     17800         167        1231
     17850         167        1216
     17900         165        1219
     17950         168        1225
     18000         161        1224
     18050         161        1212
     18100         174        1196
     18150         167        1193
     18200         160        1237
     18250         161        1188
     18300         145        1194
     18350         155        1226
     18400         156        1201
     18450         154        1222
     18500         151        1196
     18550         158        1172
     18600         165        1184
     18650         163        1188
     18700         159        1209
     18750         153        1210
     18800         156        1199
     18850         157        1201
     18900         157        1203
     18950         153        1235
     19000         151        1222
     19050         151        1191
     19100         150        1203
     19150         141        1230
     19200         167        1180
     19250         162        1194
     19300         150        1233
     19350         147        1230
     19400         146        1216
     19450         155        1199
     19500         152        1213
     19550         158        1231
     19600         160        1218
     19650         161        1222
     19700         165        1216
     19750         165        1210
     19800         156        1199
     19850         153        1222
     19900         163        1212
     19950         156        1199
     20000         167        1212
     20050         143        1235
     20100         153        1224
     20150         148        1204
     20200         156        1193
     20250         155        1193
     20300         170        1215
     20350         149        1219
     20400         155        1200
     20450         149        1206
     20500         147        1225
     20550         155        1207
     20600         154        1216
     20650         156        1182
     20700         150        1190
     20750         146        1222
     20800         150        1200
     20850         158        1205
     20900         140        1207
     20950         155        1214
     21000         161        1214
     21050         151        1238
     21100         148        1187
     21150         157        1186
     21200         163        1208
     21250         166        1230
     21300         158        1225
     21350         152        1222
     21400         164        1214
     21450         172        1233
     21500         160        1197
     21550         151        1220
     21600         169        1228
     21650         157        1210
     21700         160        1229
     21750         156        1227
     21800         164        1228
     21850         164        1238
     21900         159        1219
     21950         152        1216
     22000         151        1211
     22050         147        1223
     22100         153        1186
     22150         154        1231
     22200         164        1201
     22250         151        1214
     22300         152        1218
     22350         143        1235
     22400         154        1199
     22450         149        1236
     22500         148        1226
     22550         161        1202
     22600         153        1181
     22650         155        1223
     22700         141        1229
     22750         145        1204
     22800         152        1169
     22850         150        1224
     22900         151        1208
     22950         143        1236
     23000         156        1232
     23050         153        1218
     23100         156        1213
     23150         156        1196
     23200         151        1227
     23250         152        1231
     23300         152        1230
     23350         154        1228
     23400         155        1197
     23450         163        1205
     23500         152        1225
     23550         153        1213
     23600         158        1225
     23650         162        1222
     23700         149        1202
     23750         162        1174
     23800         166        1166
     23850         154        1207
     23900         148        1186
     23950         150        1212
     24000         155        1197
     24050         150        1210
     24100         157        1238
     24150         155        1233
     24200         153        1228
     24250         150        1218
     24300         147        1195
     24350         158        1216
     24400         161        1212
     24450         155        1252
     24500         154        1199
     24550         158        1248
     24600         154        1217
     24650         165        1213
     24700         153        1222
     24750         158        1226
     24800         150        1224
     24850         160        1218
     24900         160        1201
     24950         158        1178
     25000         159        1206
     25050         154        1195
     25100         152        1220
     25150         155        1215
     25200         158        1237
     25250         151        1209
     25300         153        1211
     25350         166        1215
     25400         163        1187
     25450         152        1210
     25500         155        1213
     25550         154        1208
     25600         154        1237
     25650         159        1223
     25700         147        1221
     25750         162        1227
     25800         152        1235
     25850         152        1223
     25900         150        1234
     25950         158        1244
     26000         156        1239
     26050         162        1251
     26100         166        1229
     26150         154        1208
     26200         147        1243
     26250         155        1209
     26300         156        1216
     26350         155        1234
     26400         161        1239
     26450         159        1198
     26500         155        1209
     26550         170        1201
     26600         151        1227
     26650         168        1201
     26700         155        1220
     26750         154        1213
     26800         155        1226
     26850         154        1239
     26900         161        1228
     26950         160        1227
     27000         162        1223
     27050         162        1204
     27100         138        1220
     27150         163        1239
     27200         148        1225
     27250         158        1228
     27300         153        1246
     27350         154        1224
     27400         151        1241
     27450         153        1231
     27500         150        1242
     27550         158        1240
     27600         149        1259
     27650         161        1229
     27700         156        1235
     27750         154        1198
     27800         146        1228
     27850         155        1206
     27900         153        1226
     27950         152        1230
     28000         142        1212
     28050         148        1215
     28100         146        1222
     28150         152        1209
     28200         150        1211
     28250         161        1220
     28300         150        1224
     28350         143        1209
     28400         150        1239
     28450         151        1233
     28500         151        1213
     28550         155        1220
     28600         159        1206
     28650         153        1243
     28700         155        1211
     28750         158        1209
     28800         150        1236
     28850         157        1239
     28900         158        1212
     28950         154        1221
     29000         150        1229
     29050         141        1199
     29100         159        1189
     29150         155        1209
     29200         144        1209
     29250         149        1221
     29300         147        1220
     29350         148        1229
     29400         155        1222
     29450         156        1230
     29500         151        1224
     29550         144        1236
     29600         152        1220
     29650         152        1206
     29700         143        1236
     29750         150        1245
     29800         138        1224
     29850         149        1227
     29900         136        1225
     29950         154        1223
     30000         153        1225
     30050         145        1210
     30100         158        1182
     30150         155        1207
     30200         153        1210
     30250         163        1232
     30300         149        1213
     30350         146        1203
     30400         154        1224
     30450         152        1214
     30500         143        1244
     30550         155        1214
     30600         151        1212
     30650         156        1216
     30700         155        1223
     30750         155        1228
     30800         162        1218
     30850         149        1177
     30900         152        1176
     30950         155        1218
     31000         149        1236
     31050         156        1237
     31100         146        1196
     31150         152        1213
     31200         147        1215
     31250         148        1240
     31300         151        1250
     31350         149        1212
     31400         151        1236
     31450         144        1245
     31500         154        1221
     31550         156        1218
     31600         148        1188
     31650         161        1230
     31700         160        1226
     31750         149        1226
     31800         163        1204
     31850         150        1205
     31900         159        1218
     31950         144        1212
     32000         158        1234
     32050         149        1227
     32100         147        1220
     32150         155        1217
     32200         156        1228
     32250         164        1213
     32300         158        1224
     32350         155        1228
     32400         152        1237
     32450         148        1237
     32500         161        1203
     32550         161        1208
     32600         156        1245
     32650         150        1266
     32700         156        1237
     32750         159        1207
     32800         149        1244
     32850         155        1244
     32900         155        1213
     32950         149        1214
     33000         150        1251
     33050         150        1232
     33100         146        1226
     33150         140        1208
     33200         148        1217
     33250         151        1211
     33300         162        1202
     33350         152        1220
     33400         154        1185
     33450         155        1222
     33500         148        1209
     33550         149        1211
     33600         158        1251
     33650         157        1199
     33700         162        1196
     33750         153        1226
     33800         147        1245
     33850         159        1212
     33900         160        1233
     33950         158        1217
     34000         157        1200
     34050         170        1194
     34100         149        1205
     34150         152        1202
     34200         146        1189
     34250         151        1212
     34300         157        1220
     34350         152        1221
     34400         157        1237
     34450         159        1217
     34500         170        1199
     34550         157        1233
     34600         153        1204
     34650         163        1236
     34700         159        1247
     34750         158        1224
     34800         164        1212
     34850         160        1222
     34900         165        1211
     34950         168        1225
     35000         158        1200
     35050         162        1224
     35100         153        1237
     35150         167        1213
     35200         159        1220
     35250         157        1234
     35300         163        1235
     35350         157        1238
     35400         154        1220
     35450         172        1205
     35500         164        1204
     35550         155        1246
     35600         159        1238
     35650         164        1238
     35700         154        1221
     35750         165        1198
     35800         152        1213
     35850         159        1217
     35900         158        1218
     35950         163        1224
     36000         152        1218
     36050         161        1202
     36100         167        1214
     36150         164        1205
     36200         162        1209
     36250         166        1244
     36300         159        1215
     36350         150        1221
     36400         161        1221
     36450         160        1220
     36500         164        1218
     36550         159        1213
     36600         154        1212
     36650         156        1207
     36700         152        1215
     36750         166        1219
     36800         161        1201
     36850         166        1189
     36900         160        1206
     36950         166        1221
     37000         158        1205
     37050         157        1197
     37100         154        1218
     37150         152        1195
     37200         153        1206
     37250         159        1230
     37300         165        1211
     37350         157        1233
     37400         164        1219
     37450         168        1233
     37500         162        1202
     37550         162        1203
     37600         147        1241
     37650         159        1226
     37700         162        1209
     37750         165        1192
     37800         154        1205
     37850         166        1216
     37900         150        1214
     37950         159        1187
     38000         149        1214
     38050         151        1214
     38100         157        1206
     38150         160        1223
     38200         154        1216
     38250         151        1206
     38300         162        1252
     38350         155        1215
     38400         153        1208
     38450         155        1210
     38500         159        1214
     38550         163        1175
     38600         167        1198
     38650         165        1176
     38700         164        1207
     38750         160        1213
     38800         169        1216
     38850         173        1191
     38900         161        1215
     38950         171        1231
     39000         163        1225
     39050         163        1202
     39100         166        1207
     39150         160        1231
     39200         154        1224
     39250         162        1228
     39300         167        1199
     39350         160        1216
     39400         157        1242
     39450         155        1244
     39500         155        1183
     39550         166        1234
     39600         164        1196
     39650         164        1229
     39700         160        1209
     39750         160        1186
     39800         167        1189
     39850         165        1197
     39900         157        1237
     39950         161        1223
     40000         172        1237
     40050         163        1199
     40100         156        1218
     40150         164        1220
     40200         164        1231
     40250         156        1241
     40300         168        1217
     40350         167        1208
     40400         157        1240
     40450         168        1220
     40500         161        1235
     40550         163        1225
     40600         174        1206
     40650         169        1226
     40700         172        1227
     40750         165        1235
     40800         164        1235
     40850         176        1242
     40900         187        1195
     40950         166        1236
     41000         172        1218
     41050         167        1218
     41100         159        1214
     41150         164        1218
     41200         163        1220
     41250         156        1266
     41300         166        1242
     41350         162        1241
     41400         157        1202
     41450         166        1227
     41500         166        1219
     41550         162        1210
     41600         162        1216
     41650         154        1254
     41700         164        1239
     41750         165        1200
     41800         163        1210
     41850         164        1225
     41900         160        1216
     41950         169        1188
     42000         165        1213
     42050         170        1221
     42100         156        1187
     42150         156        1202
     42200         149        1203
     42250         157        1200
     42300         159        1223
     42350         158        1210
     42400         157        1201
     42450         165        1204
     42500         161        1235
     42550         165        1215
     42600         160        1233
     42650         174        1181
     42700         161        1204
     42750         163        1195
     42800         154        1215
     42850         166        1201
     42900         168        1236
     42950         171        1230
     43000         165        1194
     43050         159        1217
     43100         167        1202
     43150         154        1182
     43200         153        1207
     43250         163        1192
     43300         166        1203
     43350         154        1211
     43400         156        1217
     43450         169        1203
     43500         162        1214
     43550         162        1216
     43600         170        1215
     43650         158        1217
     43700         168        1199
     43750         153        1199
     43800         155        1203
     43850         162        1207
     43900         165        1175
     43950         157        1189
     44000         168        1208
     44050         166        1187
     44100         170        1192
     44150         172        1186
     44200         168        1214
     44250         167        1200
     44300         176        1188
     44350         168        1206
     44400         163        1202
     44450         160        1223
     44500         152        1212
     44550         160        1187
     44600         156        1199
     44650         157        1222
     44700         160        1202
     44750         172        1198
     44800         173        1210
     44850         152        1213
     44900         172        1203
     44950         160        1203
     45000         166        1211
     45050         167        1216
     45100         172        1203
     45150         161        1210
     45200         159        1236
     45250         160        1194
     45300         166        1232
     45350         172        1230
     45400         176        1225
     45450         168        1234
     45500         184        1185
     45550         158        1222
     45600         168        1217
     45650         179        1212
     45700         160        1227
     45750         169        1225
     45800         172        1196
     45850         176        1218
     45900         167        1220
     45950         171        1192
     46000         173        1186
     46050         177        1190
     46100         169        1226
     46150         181        1233
     46200         163        1256
     46250         163        1192
     46300         160        1230
     46350         162        1209
     46400         147        1212
     46450         153        1196
     46500         169        1183
     46550         155        1213
     46600         158        1219
     46650         172        1216
     46700         168        1238
     46750         158        1203
     46800         161        1226
     46850         154        1248
     46900         169        1214
     46950         162        1240
     47000         175        1237
     47050         175        1193
     47100         167        1229
     47150         159        1222
     47200         166        1215
     47250         177        1222
     47300         169        1195
     47350         161        1216
     47400         169        1212
     47450         163        1214
     47500         161        1215
     47550         160        1205
     47600         152        1213
     47650         159        1219
     47700         156        1220
     47750         154        1212
     47800         164        1214
     47850         168        1215
     47900         170        1213
     47950         154        1235
     48000         169        1231
     48050         164        1240
     48100         166        1212
     48150         154        1204
     48200         169        1203
     48250         159        1189
     48300         159        1217
     48350         162        1200
     48400         159        1200
     48450         156        1205
     48500         158        1213
     48550         157        1232
     48600         150        1229
     48650         163        1193
     48700         162        1213
     48750         155        1239
     48800         159        1232
     48850         164        1185
     48900         157        1195
     48950         159        1211
     49000         175        1177
     49050         165        1205
     49100         169        1187
     49150         174        1207
     49200         166        1201
     49250         170        1211
     49300         165        1220
     49350         174        1201
     49400         176        1199
     49450         164        1216
     49500         163        1193
     49550         171        1209
     49600         158        1210
     49650         153        1240
     49700         146        1177
     49750         160        1237
     49800         156        1204
     49850         161        1217
     49900         158        1218
     49950         169        1203
     50000         171        1216
