# Supplementary material for: Advancing molecular modeling and reverse vaccinology in broad-spectrum yellow fever virus vaccine development
Source: Sci Rep. 2024 May 12;14:10842. doi: 10.1038/s41598-024-60680-9 (PMC11089047; doi:10.1038/s41598-024-60680-9)
Supplement: Supplementary file 1 — Supplementary Information. [file 41598_2024_60680_MOESM1_ESM.zip › Yellow_Fever_data/7_Molecular Dynamics/gyrate_mdsim.xvg]

# This file was created Mon Nov 21 19:02:25 2022
# Created by:
#                      :-) GROMACS - gmx gyrate, 2019.2 (-:
# 
# Executable:   /home/simlab/bin/bin/gmx
# Data prefix:  /home/simlab/bin
# Working dir:  /home/simlab/runGromacs/clients/maria.silva.017-ufrn.edu.br/protein-Rsew6KQ
# Command line:
#   gmx gyrate -s mdsim.tpr -f mdsim_noPBC.xtc -o gyrate_mdsim.xvg
# gmx gyrate is part of G R O M A C S:
#
# Glycine aRginine prOline Methionine Alanine Cystine Serine
#
@    title "Radius of gyration (total and around axes)"
@    xaxis  label "Time (ps)"
@    yaxis  label "Rg (nm)"
@TYPE xy
@ view 0.15, 0.15, 0.75, 0.85
@ legend on
@ legend box on
@ legend loctype view
@ legend 0.78, 0.8
@ legend length 2
@ s0 legend "Rg"
@ s1 legend "Rg\sX\N"
@ s2 legend "Rg\sY\N"
@ s3 legend "Rg\sZ\N"
         0     2.36347     2.25069      2.1343     1.24547
        50     2.32594     2.21023     2.11176     1.21464
       100     2.29551     2.17419     2.10445       1.176
       150     2.29037     2.17272     2.10823     1.15163
       200     2.29268     2.17053     2.12487     1.13423
       250     2.30047     2.18617     2.13813     1.11056
       300     2.24101     2.12442     2.07735     1.10257
       350     2.20993     2.08905     2.05627     1.08405
       400     2.18283     2.06237     2.02673     1.08095
       450     2.19951     2.07769     2.05177     1.07194
       500     2.18048     2.05223     2.03788     1.06979
       550     2.21365     2.08685     2.08411     1.04979
       600     2.20202     2.07702     2.06312     1.06175
       650     2.19014     2.06565     2.05173     1.05683
       700     2.19843     2.07351     2.06415     1.05169
       750      2.1818      2.0611     2.04756     1.03917
       800     2.14966     2.02335     2.00681     1.05872
       850     2.13426     2.00695     1.97662     1.08409
       900     2.14966     2.02234     2.00704      1.0602
       950     2.15539      2.0253     2.00963     1.07285
      1000     2.15465     2.02963     2.00402     1.07216
      1050     2.14025     2.00868      1.9925     1.07538
      1100      2.1506     2.02129     2.00423     1.07125
      1150     2.16431     2.03595     2.02402     1.06149
      1200     2.19986      2.0777     2.06398     1.04972
      1250     2.17327     2.04813       2.024     1.07459
      1300     2.16886     2.03636     2.00803     1.10856
      1350     2.14344     2.00488     1.97843     1.12024
      1400     2.16489     2.01429     1.99197     1.16112
      1450     2.15321     1.99522     1.97236     1.18386
      1500     2.12559     1.96077     1.95143     1.17626
      1550      2.1311     1.97625     1.94287     1.18443
      1600     2.11119     1.96794     1.93571     1.13776
      1650     2.12926     1.98923     1.95209      1.1401
      1700     2.12919     1.97348     1.95125     1.16828
      1750     2.10743     1.94801     1.93993     1.15085
      1800     2.10008     1.91839     1.92016     1.20561
      1850     2.10431     1.92965     1.91359     1.21279
      1900     2.10388     1.93129     1.93179     1.17938
      1950     2.09313     1.90721     1.92089     1.19795
      2000     2.08231     1.90111     1.91718     1.17569
      2050     2.10754     1.90568     1.94196     1.21681
      2100     2.08831     1.90619     1.92914     1.16914
      2150     2.07582     1.88195     1.92029     1.17847
      2200     2.08079      1.8634     1.92505     1.21709
      2250     2.06249     1.83881     1.90899     1.21748
      2300     2.08116     1.85108     1.92384     1.23888
      2350     2.08321     1.84614     1.92417     1.25254
      2400     2.08721     1.84769     1.92852      1.2569
      2450     2.07542     1.85495     1.90775     1.23872
      2500     2.06715      1.8336      1.8977      1.2581
      2550     2.04441     1.83125     1.88295     1.20841
      2600     2.04558     1.83358     1.87863     1.21556
      2650     2.06329     1.84527     1.90163     1.22195
      2700     2.06362     1.86523     1.90239     1.19116
      2750     2.04721     1.83806     1.87528     1.21943
      2800     2.06821     1.85357      1.8919     1.24095
      2850     2.06262     1.84541     1.88641     1.24286
      2900     2.06885     1.85787      1.8991     1.22558
      2950     2.07841     1.88072     1.90703     1.21064
      3000     2.08941     1.86873     1.92051      1.2453
      3050     2.10429     1.83171     1.94647      1.3085
      3100     2.11723     1.82435     1.95725     1.34398
      3150     2.10874     1.83894     1.94187     1.31946
      3200     2.10974     1.86599      1.9421     1.28387
      3250      2.0892     1.84115     1.92939     1.27165
      3300     2.10897     1.86729     1.93889     1.28432
      3350     2.11062     1.89359      1.9347     1.25727
      3400     2.12694     1.89062     1.94286     1.30332
      3450     2.10384     1.88748     1.91206     1.27818
      3500     2.15044     1.95545     1.94007     1.28885
      3550      2.1297     1.92481      1.9243     1.28974
      3600     2.14781     1.93762     1.91191     1.34775
      3650     2.13829     1.91511     1.91933     1.33906
      3700      2.1185     1.90937     1.91299     1.29261
      3750     2.14623     1.89113      1.9245     1.39015
      3800     2.14727     1.91619     1.92622     1.35625
      3850     2.12031     1.87214     1.91119     1.35422
      3900      2.1091     1.86941     1.90367      1.3334
      3950     2.13675     1.90941     1.92376     1.33594
      4000     2.16127     1.89661     1.97329     1.36057
      4050     2.16992     1.91241     1.98481     1.34919
      4100     2.11411      1.8615     1.90726     1.35503
      4150     2.14268     1.88242     1.93965     1.36982
      4200     2.13574     1.89756     1.92218     1.35177
      4250     2.14697     1.91852     1.94416     1.32609
      4300     2.17176     1.92488     1.95987     1.37362
      4350     2.15206     1.88494     1.93944     1.39583
      4400     2.17752     1.92845     1.96524     1.37915
      4450     2.15743     1.92057     1.92484     1.38398
      4500     2.14808     1.91538     1.91606     1.37423
      4550     2.14707     1.91428     1.91179     1.37856
      4600     2.12336     1.87585     1.87133     1.41301
      4650     2.12725      1.8555     1.87642      1.4445
      4700     2.10155     1.85387     1.84633     1.40971
      4750     2.11256     1.86214     1.84768      1.4298
      4800     2.11637      1.8766     1.86064     1.40516
      4850     2.13101       1.896     1.88483     1.39104
      4900     2.10531     1.86051     1.84426     1.41487
      4950     2.11629     1.83638     1.89599      1.4108
      5000     2.11592     1.84685      1.8914     1.40215
      5050     2.12257     1.86979     1.89501     1.38689
      5100     2.12293     1.83345     1.90207     1.42626
      5150     2.14816     1.87573     1.91465     1.43001
      5200     2.18205     1.88512     1.92363      1.5062
      5250     2.18634     1.86875     1.92344     1.53894
      5300     2.15974      1.8747     1.87607     1.51487
      5350     2.15072     1.87899     1.83975     1.52837
      5400     2.17348     1.85744     1.85792     1.59565
      5450     2.18487     1.85313     1.85874     1.63042
      5500     2.13437       1.854     1.80858     1.55008
      5550     2.14825     1.87997     1.84529     1.51347
      5600     2.14822     1.86949     1.86785      1.4986
      5650     2.10758     1.80161     1.83812     1.50309
      5700     2.12028     1.84004     1.81654     1.51844
      5750     2.14535     1.81584     1.84036     1.58771
      5800     2.15105     1.85146     1.81526     1.59091
      5850     2.12884      1.8031     1.78924     1.61596
      5900     2.12236     1.82001     1.77301     1.59776
      5950     2.09209     1.81646     1.76377     1.53077
      6000     2.12782     1.84635     1.78028     1.57379
      6050     2.11558     1.83969     1.76013     1.57126
      6100     2.14093     1.84501     1.73159     1.66273
      6150     2.11937      1.8372     1.71308     1.63509
      6200     2.08605     1.81712     1.70275     1.58175
      6250     2.10976     1.83132     1.72256     1.60661
      6300      2.1252     1.86818     1.69815      1.6307
      6350     2.09099     1.85297     1.69277      1.5638
      6400      2.1027     1.88302     1.70219     1.54904
      6450     2.12067     1.89027     1.70542     1.58521
      6500     2.11425     1.89667     1.71029      1.5549
      6550     2.10502     1.89062     1.68655     1.56312
      6600     2.11386     1.88463     1.72154     1.55605
      6650     2.10948     1.88706     1.66256     1.60459
      6700      2.1181     1.90721     1.68157     1.58352
      6750     2.11388      1.8751     1.73683      1.5506
      6800      2.1111     1.84985     1.71362     1.59847
      6850     2.13485     1.84766     1.73865     1.63659
      6900     2.11884      1.8354     1.74034     1.60668
      6950     2.12093     1.85541     1.72352     1.60735
      7000     2.13371     1.85552     1.70666     1.65826
      7050     2.13152     1.85766     1.74471     1.60992
      7100     2.13556     1.84121     1.75941     1.62345
      7150      2.1269     1.81649     1.73284     1.65682
      7200     2.11018     1.81553     1.73654     1.61059
      7250     2.10912     1.85251     1.70601     1.59829
      7300     2.14519     1.86595     1.74698     1.63402
      7350     2.11474      1.8134     1.74138     1.61971
      7400     2.11581     1.81736     1.73995     1.61958
      7450     2.12996     1.81626     1.76716     1.62842
      7500     2.11719     1.80846     1.76157     1.60977
      7550     2.10185     1.77757     1.72147      1.6469
      7600       2.123     1.79447     1.74494      1.6581
      7650     2.12717     1.78042     1.74727     1.68133
      7700      2.1373     1.78272     1.73612     1.71578
      7750     2.13803     1.79463     1.72572     1.71568
      7800     2.17936     1.80643     1.73665     1.79445
      7850      2.1453     1.77572      1.7311     1.74778
      7900     2.13918     1.74784     1.74713     1.74492
      7950     2.10626     1.71478     1.73212     1.71229
      8000     2.10181     1.70741     1.69871     1.74192
      8050     2.11461     1.74914      1.7127     1.71766
      8100     2.09319     1.73566      1.7147     1.67635
      8150     2.11555     1.74022     1.74031     1.70119
      8200     2.13095     1.72823      1.7359      1.7555
      8250     2.10693     1.72385     1.69744     1.73935
      8300     2.14669     1.72828     1.70816     1.81984
      8350     2.14834     1.73363     1.71085     1.81609
      8400     2.14437     1.73464     1.69808     1.81774
      8450     2.13421     1.71128     1.69428     1.81953
      8500     2.12271     1.67005     1.72584     1.80116
      8550     2.11563     1.69765     1.69413     1.78877
      8600     2.11055     1.69406     1.69311     1.78111
      8650     2.14224      1.7013     1.70316     1.83934
      8700     2.14032     1.72496     1.71115     1.80512
      8750     2.16038       1.728     1.71197     1.84868
      8800     2.13139     1.72367     1.66049     1.83232
      8850     2.15079     1.72968     1.68593     1.84869
      8900     2.14388     1.74774     1.66764     1.83217
      8950     2.13643     1.74095     1.63322     1.85211
      9000     2.15071     1.74224      1.6197     1.89533
      9050     2.13318     1.75923     1.58544     1.86882
      9100     2.11312     1.75295     1.59525     1.82015
      9150     2.12715     1.77204     1.61969     1.81273
      9200     2.11806     1.76638     1.59643     1.81761
      9250     2.12738     1.77169     1.64845     1.78753
      9300     2.14348     1.81108     1.62506     1.80781
      9350     2.14345     1.80646      1.6108     1.82505
      9400     2.15708     1.80008     1.64496     1.83298
      9450     2.14085     1.76309     1.67912      1.7996
      9500     2.14908     1.76188     1.69628      1.8043
      9550      2.1349     1.75174     1.69112     1.78524
      9600     2.13679     1.74727     1.69907      1.7866
      9650     2.14853       1.745      1.7322     1.78516
      9700     2.18665     1.82154     1.73713     1.79646
      9750      2.1538     1.76187     1.68961     1.82173
      9800     2.15017     1.77553     1.67283     1.81537
      9850     2.14837      1.7444      1.7099     1.80673
      9900     2.17328     1.77507     1.72572     1.82136
      9950     2.15208     1.74951     1.71515     1.80565
     10000     2.13221     1.69924     1.75956     1.76327
     10050     2.14919      1.7277     1.79788     1.73802
     10100     2.14235     1.72219      1.8066     1.71744
     10150     2.13838     1.76873     1.79398      1.6729
     10200     2.14317     1.76926     1.80424     1.67356
     10250     2.10737     1.68505     1.80732      1.6662
     10300      2.0985     1.70514     1.74179     1.69296
     10350     2.11292      1.7232     1.74077     1.71147
     10400     2.10836     1.74093     1.74732     1.67524
     10450     2.10258     1.70954     1.78238     1.65599
     10500     2.11244     1.76638     1.80812     1.59231
     10550     2.08583     1.77455     1.81089     1.50766
     10600     2.07365     1.77249      1.7533      1.5441
     10650     2.08054     1.77787     1.80004      1.5021
     10700      2.0759     1.76384     1.83749     1.45988
     10750     2.08511     1.75628     1.84928     1.48022
     10800     2.09061     1.72717      1.8837     1.48657
     10850     2.10716     1.77462     1.89615     1.46137
     10900     2.05855     1.76632     1.87733     1.35316
     10950     2.06133     1.75541     1.86317     1.39475
     11000     2.04797     1.75167     1.84116     1.38928
     11050     2.08647      1.7703     1.87583     1.43318
     11100      2.0715     1.77287     1.86037     1.40649
     11150     2.06691     1.77207     1.84751     1.41091
     11200     2.08431     1.78905     1.88509     1.39082
     11250      2.0747     1.75974     1.89464      1.3865
     11300     2.07844     1.76057     1.89773     1.39243
     11350     2.08562     1.75021     1.90232     1.42039
     11400     2.09815     1.77781     1.92577     1.39114
     11450     2.09157      1.7692     1.92642     1.38137
     11500     2.08199     1.78593     1.91667     1.34394
     11550     2.10844     1.80678     1.94047     1.36425
     11600     2.09808     1.77525     1.92655     1.39313
     11650     2.11512     1.80945     1.93874     1.38371
     11700     2.11087     1.78582     1.95066     1.38468
     11750     2.12225     1.81828     1.95473     1.37142
     11800     2.08857     1.78475     1.91627      1.3663
     11850     2.09691     1.83451     1.92204     1.31696
     11900     2.08673     1.82202     1.91157     1.31721
     11950     2.06707     1.82034     1.87103     1.31573
     12000     2.10299      1.8159     1.89642     1.39686
     12050     2.06785     1.80783     1.86394     1.34517
     12100     2.07462     1.83511     1.87212     1.31745
     12150     2.08098     1.83908     1.87531      1.3274
     12200     2.07973     1.85113     1.87405     1.30836
     12250     2.09189     1.89386     1.85594     1.31179
     12300     2.09008      1.8873     1.85165      1.3215
     12350     2.08759     1.88036      1.8627     1.30794
     12400     2.10227     1.89004     1.88497     1.30911
     12450     2.12395      1.8973      1.9344      1.2964
     12500      2.1159     1.82936     1.93458     1.36561
     12550     2.12231     1.83562     1.93147     1.38143
     12600      2.1062     1.83306     1.91254      1.3617
     12650      2.1099     1.84029      1.9232     1.34832
     12700     2.08675     1.85523     1.90515     1.27966
     12750     2.11173     1.84709     1.88645     1.39584
     12800     2.06594     1.80065     1.84331     1.37697
     12850     2.06553     1.80164       1.878     1.32667
     12900     2.07595     1.79899     1.89628     1.33676
     12950      2.0783      1.7841     1.89469     1.36594
     13000     2.05518     1.73943     1.86662       1.392
     13050     2.06927     1.74995      1.8869     1.39321
     13100     2.07431     1.76668     1.87782     1.39934
     13150     2.07367     1.78399     1.88075     1.37128
     13200     2.05604     1.76643     1.84554     1.38862
     13250     2.03766     1.75837     1.83317     1.36077
     13300     2.05784     1.79696     1.85029     1.34788
     13350     2.06742     1.79852     1.88288     1.32986
     13400     2.06341     1.80557     1.85657     1.34475
     13450     2.02992     1.76875     1.79626     1.37336
     13500     2.04753     1.75829     1.82725     1.39796
     13550     2.04847     1.74183     1.82889     1.41902
     13600     2.05253     1.72398     1.87033     1.39838
     13650     2.02157     1.70867     1.85276     1.34952
     13700     2.05244     1.75032     1.89511     1.33038
     13750     2.04467     1.71483     1.89007     1.35954
     13800     2.01653     1.70859     1.85928     1.32537
     13850     2.00699     1.70731     1.84954     1.31159
     13900     2.01612     1.69021     1.84993     1.36031
     13950     2.00122     1.67285     1.83597     1.35667
     14000     2.00908     1.68174     1.84311     1.35923
     14050      2.0025     1.67379     1.83874     1.35554
     14100     1.98361     1.68754     1.82114     1.30578
     14150     1.99567     1.69058     1.82922     1.32714
     14200     1.97655     1.66305     1.81578     1.32313
     14250     1.97119     1.65906     1.77093     1.37204
     14300     1.99889     1.66677     1.80806     1.39426
     14350     2.01284     1.65669     1.82332     1.42616
     14400     2.01778     1.67057     1.82314     1.42415
     14450     2.00374     1.66436     1.81608      1.4006
     14500     1.99642     1.66054     1.79787     1.40773
     14550     2.00376     1.66903        1.82     1.38998
     14600      1.9901     1.65263     1.79077     1.40818
     14650     2.01162     1.68031     1.81565     1.40471
     14700     2.00665     1.65495      1.8016      1.4383
     14750     2.01614     1.67207     1.82825     1.41116
     14800     2.03164     1.66372     1.85009     1.43678
     14850     2.03625     1.67482     1.85996     1.42414
     14900      2.0181     1.64211     1.83542     1.44228
     14950     2.01563     1.64631     1.83909     1.42581
     15000     2.02369     1.60154     1.85435     1.47889
     15050      2.0305     1.61922     1.86671     1.46264
     15100     2.02054     1.64639     1.85498     1.41903
     15150     2.02641     1.63954     1.85963     1.43749
     15200      2.0333     1.63284     1.86983     1.45127
     15250     2.00494     1.63475     1.83211     1.41794
     15300     2.00658     1.60829     1.83676     1.44654
     15350     2.02068     1.62575     1.83591     1.46721
     15400     2.01602     1.64139     1.80773     1.47196
     15450     2.00809     1.62168     1.79811     1.48387
     15500      2.0123     1.60861     1.79663     1.51102
     15550     2.03862      1.6085     1.83218     1.53874
     15600     2.04471     1.63245     1.83387     1.52766
     15650     2.04792     1.63984     1.84087     1.51989
     15700     2.04016     1.63432      1.8396     1.50645
     15750     2.03177     1.63348     1.84949     1.47217
     15800     2.05139     1.61687     1.85957     1.53105
     15850     2.03929     1.63158     1.85863     1.48353
     15900      2.0334     1.61632     1.84929     1.49568
     15950     2.03463     1.63014     1.84325     1.49147
     16000     2.04546     1.64706      1.8437     1.50194
     16050     2.05143     1.63525     1.83618     1.53986
     16100     2.04986     1.66126     1.84215     1.50018
     16150     2.04861     1.67308     1.83235     1.49561
     16200     2.05662     1.65808     1.86114     1.49876
     16250     2.05074     1.67095     1.86081     1.46848
     16300     2.04806     1.67822     1.85173     1.46417
     16350     2.04718     1.68538     1.86156     1.44083
     16400     2.03836     1.65046      1.8459     1.47597
     16450     2.03478      1.6666     1.85987     1.42969
     16500     2.01808     1.65075     1.83489     1.43298
     16550     2.01873     1.65835     1.85548     1.39915
     16600     2.04593     1.67299     1.87954     1.42831
     16650     2.05779     1.68758     1.90768     1.40779
     16700     2.05938     1.69209     1.89447     1.42474
     16750     2.03732     1.70699     1.88042     1.36071
     16800     2.02745     1.67868     1.87467     1.37431
     16850     2.03234     1.68975     1.87371     1.37652
     16900      2.0321     1.70179     1.87278     1.36215
     16950     2.02568     1.69146     1.87398     1.35424
     17000     2.02266     1.70409     1.86294     1.34454
     17050     2.01291     1.68502     1.84516      1.3637
     17100     2.04994     1.69861     1.89043     1.39482
     17150     2.03458     1.68562     1.87406     1.38767
     17200     2.02988     1.69403      1.8696     1.36954
     17250     2.03539     1.68414     1.87692     1.38796
     17300     2.03788     1.68581     1.88957     1.37606
     17350       2.024     1.68814     1.86907     1.36013
     17400      2.0267     1.67791     1.87298     1.37537
     17450       2.035     1.67772      1.8855     1.38296
     17500     2.01218     1.65852     1.84713      1.3911
     17550     1.98968     1.64042     1.82366     1.37876
     17600     1.99888     1.64712     1.83868     1.37741
     17650     2.01252     1.63253     1.85221     1.41585
     17700     2.01757     1.62966     1.84836     1.43839
     17750      2.0151     1.64784     1.84146     1.41947
     17800     2.01817      1.6294      1.8542     1.43285
     17850     2.03034     1.64182     1.87058     1.43176
     17900     2.02296     1.66768     1.84077     1.41955
     17950     2.01634     1.65461      1.8353     1.42309
     18000     2.03683     1.63036     1.87361     1.45906
     18050     2.02529     1.62795     1.85559     1.45263
     18100     2.02428     1.64085     1.85708     1.43327
     18150      2.0079     1.62933      1.8399     1.42246
     18200      2.0367     1.64986     1.85792     1.45685
     18250     2.04381     1.69587     1.84674     1.43802
     18300     2.03882     1.68469     1.83781     1.44839
     18350     2.04578      1.6519     1.86422     1.47186
     18400     2.04551     1.63882      1.8733     1.47419
     18450     2.04787     1.65301     1.87621     1.46115
     18500     2.04021     1.66852     1.86969      1.4301
     18550     2.03729     1.64699       1.845       1.478
     18600     2.03946     1.66571     1.86037     1.44333
     18650     2.00277     1.61897     1.81635     1.44981
     18700     2.01444     1.61489      1.8552     1.43745
     18750     2.03108     1.63837     1.86055     1.45074
     18800     2.00844     1.62923     1.81966     1.44986
     18850     2.01892     1.62483     1.83362     1.46623
     18900     1.99207      1.6326     1.80478     1.41918
     18950     1.99866     1.59534     1.81278     1.46902
     19000     1.98572     1.59634     1.82208     1.42054
     19050     2.01063     1.63303     1.84882     1.41432
     19100     2.02398     1.61843     1.85651     1.45844
     19150     1.99207     1.61809     1.82183       1.414
     19200     1.99728      1.5763      1.8137     1.48461
     19250     2.00216     1.60247     1.80509     1.48023
     19300     2.03518     1.61717       1.829     1.52428
     19350     2.04205     1.62011      1.8407     1.52545
     19400     2.03417     1.62411     1.83895     1.50206
     19450     2.03445     1.59968     1.84079      1.5266
     19500     2.02322     1.61276     1.84234     1.48041
     19550     2.02679     1.61027     1.84961     1.48381
     19600     2.00733     1.59887     1.83965     1.45534
     19650     2.00224     1.58626     1.84068     1.45381
     19700     2.03245      1.6154     1.86822     1.47036
     19750     2.00551      1.5921      1.8195     1.48283
     19800     2.02089     1.60851     1.85109      1.4677
     19850     1.99954     1.59041      1.8335     1.45094
     19900     1.99631     1.59764     1.82295     1.44736
     19950     1.98903     1.62031     1.81095     1.41688
     20000     2.01343     1.61942     1.82662     1.46587
     20050     2.02461     1.62499     1.84492     1.46757
     20100      2.0263     1.64644     1.84762     1.44477
     20150     2.02406     1.65268     1.84569     1.43379
     20200     2.01246     1.63383     1.83513     1.43628
     20250     2.02131     1.63467     1.84933     1.44194
     20300     2.03246     1.64462     1.87168     1.43312
     20350     2.03482     1.64495     1.87306     1.43764
     20400     2.03247     1.63713     1.87527     1.43701
     20450     2.01875     1.62645     1.86153      1.4283
     20500     2.02213     1.62726     1.86909     1.42707
     20550     2.03871     1.63517     1.88393     1.44557
     20600     2.02759     1.62995     1.86465      1.4452
     20650      2.0156     1.62153     1.85599     1.43221
     20700     2.02666     1.62334     1.86307     1.45205
     20750     2.00715      1.6294     1.83642     1.42476
     20800     2.01331     1.62111     1.83209     1.45679
     20850     2.00889      1.6362     1.81107       1.454
     20900     2.00236     1.60358     1.80251      1.4827
     20950     2.00344     1.62191     1.80796     1.45884
     21000     2.02722     1.62701     1.83996     1.47871
     21050     2.02094     1.61943     1.81872     1.49604
     21100     2.01459     1.59087     1.79397     1.53881
     21150     2.01571     1.61551     1.81571     1.48979
     21200     1.99923     1.61444     1.80951     1.45364
     21250     2.01009     1.61475     1.81917      1.4711
     21300       2.017     1.61175     1.83692     1.47125
     21350     1.99854     1.60556     1.81491     1.45484
     21400     1.99455      1.5805     1.80409      1.4845
     21450     2.00187     1.57997     1.80863     1.49918
     21500     1.99481     1.57578     1.79595         1.5
     21550     2.01778     1.57677     1.84145     1.50522
     21600     2.00169     1.56817      1.8176     1.50025
     21650     1.99474     1.57709     1.80018     1.49334
     21700     2.01576     1.57527     1.81783     1.52991
     21750     2.00645     1.61618     1.78353     1.50288
     21800      1.9876     1.61453      1.7502      1.4937
     21850      2.0114     1.66606     1.77142     1.47573
     21900     2.01435     1.66275     1.76853     1.49089
     21950     2.03399     1.64186     1.78829      1.5429
     22000     2.01557     1.60062     1.76865     1.56043
     22050      2.0102     1.61537        1.76     1.54104
     22100     2.02797     1.61872     1.81039     1.52564
     22150     2.01709     1.62831     1.79415     1.50563
     22200     1.99933     1.66198      1.7948     1.41817
     22250     1.99831     1.65987     1.78816      1.4261
     22300     2.01351     1.67616     1.81643     1.41403
     22350     2.00068     1.66594     1.78887     1.42478
     22400     2.01802     1.68487     1.80625     1.42951
     22450     2.01783     1.65453     1.81749     1.45002
     22500      1.9976     1.64512     1.77866     1.45285
     22550     2.02138     1.62831     1.82139     1.48428
     22600      2.0176     1.61802     1.82797     1.47715
     22650     2.03321     1.61472       1.854     1.49106
     22700     2.00806     1.63153     1.82808     1.43557
     22750     2.00482     1.62162     1.82306     1.44407
     22800     2.02375     1.61312     1.85239     1.46888
     22850     2.00618     1.60766     1.81443     1.47403
     22900     2.01364     1.62904     1.81352     1.47203
     22950     2.02943     1.63569     1.81588     1.50475
     23000     2.02895      1.6625     1.77993     1.51699
     23050      2.0069     1.65842     1.74533     1.50292
     23100     2.01772     1.68934     1.74231     1.50096
     23150     2.00672     1.68332     1.74774     1.47163
     23200     2.00175     1.65587     1.72201     1.51881
     23250     2.02504     1.66254     1.72327     1.57095
     23300     2.00874     1.64305     1.71272      1.5611
     23350      2.0005     1.61791     1.70287     1.57691
     23400     1.99484     1.62319     1.71165     1.54734
     23450     1.99691     1.61616     1.74591     1.52157
     23500     1.99503     1.65383     1.78463     1.42836
     23550     1.99338     1.67225      1.7975     1.38554
     23600     2.00939     1.67195     1.82954      1.3902
     23650      2.0079     1.64722      1.8212      1.4259
     23700     2.01303     1.67178     1.83471     1.39411
     23750     2.01662     1.64211     1.84128     1.43063
     23800     2.01358     1.65229     1.83361     1.42014
     23850     2.00794     1.67391     1.83375     1.37807
     23900     2.00618     1.70102     1.83594     1.33618
     23950     2.00158     1.72478     1.81101     1.32592
     24000     2.02458     1.70157     1.83386     1.39264
     24050     2.03056     1.68564     1.84618     1.41302
     24100     2.02168     1.70628     1.83855     1.37213
     24150     2.00874     1.69286     1.81903     1.37676
     24200     2.01854     1.68232      1.8442     1.38483
     24250     2.02362     1.65982     1.84289     1.42788
     24300     2.01293     1.63401     1.84036     1.43068
     24350     2.02781     1.63678     1.84867     1.45856
     24400     2.01024     1.62034      1.8243     1.45897
     24450     2.03383     1.60975     1.86087     1.48955
     24500     2.04705     1.61496     1.87574     1.50144
     24550     2.02114     1.62672     1.84269     1.45886
     24600      2.0353     1.62969     1.86232     1.46996
     24650     2.00162     1.63528     1.82229     1.42058
     24700     1.99758     1.66523     1.82105     1.37528
     24750     2.02935     1.66281     1.86486     1.41204
     24800     2.00939     1.66461     1.83972     1.38558
     24850     1.99932     1.67701     1.82239     1.36421
     24900     2.01383     1.66641     1.84256      1.3925
     24950     2.01953      1.6841     1.84817     1.38025
     25000      2.0436     1.71489     1.88543     1.36269
     25050      2.0427     1.73026     1.87712     1.35199
     25100     2.05474     1.71809     1.88407     1.39369
     25150     2.02729     1.69391     1.85301     1.38449
     25200     2.02428     1.68766     1.84244     1.39737
     25250     2.01396     1.67948     1.82802     1.39635
     25300     1.99789     1.63959     1.81349     1.41636
     25350     2.01264      1.6339     1.83205     1.44062
     25400     2.01164     1.67119     1.83569     1.38951
     25450     2.00298     1.65911     1.82052     1.39891
     25500     1.99043     1.68573      1.8058     1.34946
     25550     2.00847     1.69922      1.8221     1.36399
     25600      1.9954     1.66636     1.81492     1.37571
     25650     2.00401     1.67457     1.83029      1.3704
     25700      2.0179     1.71174     1.82679     1.36991
     25750     1.99248     1.66285     1.79929     1.39191
     25800     2.01351     1.69243     1.82207     1.38713
     25850     2.01992     1.66724     1.81875     1.43965
     25900     2.00857     1.61427     1.79747     1.49398
     25950     2.01932     1.63813     1.79378     1.50139
     26000     1.99129     1.63228     1.78357     1.44394
     26050     2.00642     1.63611     1.80295      1.4574
     26100     1.99738     1.65223         1.8     1.41747
     26150     2.00856     1.62032     1.83193     1.44473
     26200     2.01032     1.65742     1.84396     1.39123
     26250       2.008     1.63535     1.83629     1.42049
     26300     2.01568     1.64418      1.8403     1.42685
     26350     2.00364     1.61256     1.83104     1.44087
     26400     1.99924      1.6042     1.81991     1.45204
     26450     2.01885     1.58521     1.84516     1.49467
     26500     2.00822      1.5962     1.83472     1.46692
     26550     2.00581     1.58744     1.81434     1.49492
     26600      2.0124     1.58275     1.81611     1.51532
     26650     2.00088     1.58985     1.80433     1.49124
     26700     2.00294     1.59072     1.81024     1.48868
     26750     2.01056     1.61037     1.80663     1.49249
     26800      1.9979     1.63729     1.76756     1.47588
     26850     2.01155     1.64292      1.7726     1.50045
     26900     2.04639     1.67759     1.82963      1.4878
     26950     2.02728     1.68213     1.83378     1.42386
     27000     2.04258     1.71815     1.84352     1.41195
     27050     2.03278     1.69579     1.85929     1.38987
     27100     1.99905     1.64777     1.82242     1.39859
     27150     2.01961     1.63486     1.83935     1.44973
     27200     2.02576     1.68061     1.85634     1.39173
     27250     1.97945     1.65685     1.81172     1.34497
     27300     2.00467     1.68393     1.84601     1.33942
     27350     1.99795     1.66916     1.83091     1.35841
     27400     1.98887     1.64756     1.81137     1.38407
     27450     1.99789     1.69234     1.82512     1.33717
     27500     1.97428     1.66938     1.80224      1.3269
     27550      2.0065     1.69847     1.84979     1.32121
     27600     2.02676     1.70729     1.86507     1.34987
     27650     2.01384     1.67937     1.85871     1.35498
     27700     2.01254     1.69064     1.84473     1.35622
     27750     2.01528     1.70556     1.84753      1.3418
     27800     1.99996     1.65951     1.84477     1.35739
     27850     2.00624     1.63189     1.85689     1.39243
     27900     2.00432     1.63084      1.8584     1.38613
     27950     2.01131     1.61466     1.86562      1.4153
     28000     1.98397     1.60041     1.83351     1.39615
     28050     1.99881     1.61158     1.85478     1.39754
     28100     1.98828     1.62919      1.8378     1.36921
     28150     2.00227     1.63238     1.84547     1.39562
     28200     1.97233     1.62589     1.81808     1.35324
     28250     2.00934     1.63914     1.85445     1.39612
     28300     2.00561     1.63359     1.85186     1.39533
     28350     2.02963     1.64817     1.87972     1.41032
     28400     1.99205     1.64402     1.83951     1.36013
     28450      2.0198     1.64178     1.86473     1.40945
     28500     2.01678     1.61438     1.85136     1.44951
     28550     2.00793     1.63113     1.84014     1.42017
     28600     2.00353     1.62837      1.8496     1.39844
     28650     1.99296     1.61313     1.82036     1.42404
     28700     1.98801     1.62206     1.83089     1.38606
     28750     1.98057      1.5737     1.81261     1.44333
     28800     2.00937     1.62458     1.83139     1.44288
     28850     1.99519     1.62022     1.79042     1.45973
     28900     2.01205     1.65339      1.8208     1.43099
     28950      2.0158     1.61539     1.82217     1.48228
     29000     2.01178     1.61622     1.81587     1.47817
     29050     1.98917     1.58827     1.79517     1.47253
     29100     2.01866     1.57895     1.82893     1.52049
     29150     2.03465     1.59881     1.83656     1.53312
     29200     2.02835     1.62331     1.78521     1.55121
     29250     2.01384     1.63193     1.80276     1.48255
     29300     2.02782     1.64015     1.82116     1.48908
     29350     1.98707     1.63119     1.72249     1.50637
     29400     1.98536     1.62115     1.72544     1.50931
     29450     2.01966      1.6429     1.78414     1.50858
     29500     2.00282     1.60352     1.74404     1.55229
     29550      2.0144     1.63604     1.74897     1.54276
     29600     2.01873     1.63821     1.72781     1.57526
     29650     2.01095     1.59823     1.72496     1.59939
     29700     2.00348     1.60568     1.70239     1.59735
     29750     2.00391     1.59421     1.69515     1.61747
     29800     2.01263     1.62041     1.70227      1.6056
     29850     2.03159     1.60742     1.74628     1.61908
     29900      2.0194     1.60251     1.72221     1.61924
     29950     2.00118     1.55827     1.72171     1.61769
     30000     1.98619     1.54836     1.71085     1.60172
     30050     2.01911     1.58364     1.75026     1.60695
     30100     2.00041     1.58036     1.72382     1.59191
     30150     2.01721      1.6337     1.72414     1.58007
     30200     2.01125     1.60522     1.74677     1.56916
     30250     2.00512     1.58201     1.77155     1.54916
     30300      2.0184     1.55706     1.82257     1.54973
     30350     1.99839     1.56988     1.82495      1.4806
     30400     1.99308     1.56153     1.82598     1.47382
     30450     1.99631     1.57474     1.83065     1.46269
     30500     2.01651     1.60022     1.86222     1.45055
     30550     2.01662     1.57885     1.85814     1.47922
     30600     2.00219      1.5649     1.84211     1.47486
     30650     2.01644     1.58868     1.85093     1.47725
     30700     2.00426      1.5818      1.8454     1.45827
     30750     2.02855     1.61012     1.87469     1.45707
     30800     2.00597     1.61893     1.84605     1.42091
     30850     2.02043     1.62987     1.86091     1.42997
     30900     2.00427     1.65055     1.84336      1.3827
     30950     1.99637     1.62857     1.82468     1.41043
     31000     2.01797     1.63526     1.85563     1.42373
     31050     2.00557     1.61032     1.84751     1.42763
     31100      1.9861     1.60602     1.82857     1.40221
     31150     1.99718     1.61124     1.83141     1.42383
     31200     2.00921     1.62335     1.84181      1.4305
     31250     2.00378     1.58165     1.83737     1.46722
     31300      1.9997     1.58786     1.83182     1.45627
     31350     1.99553     1.56455     1.83188     1.46992
     31400     2.01506     1.57546     1.85441     1.48324
     31450     2.01563     1.59086     1.86045     1.46064
     31500     2.00337      1.5908     1.83144     1.46362
     31550     1.99842      1.5933     1.82675     1.45317
     31600     2.01657     1.60964     1.86033     1.44268
     31650     2.01382     1.62241     1.85148     1.43206
     31700     2.02433     1.65143     1.85273     1.42688
     31750     2.00088     1.65123     1.83274      1.3862
     31800     2.01811     1.67012     1.85211     1.38776
     31850      2.0084     1.67938     1.82993     1.37784
     31900     2.02171     1.70327     1.85728     1.35056
     31950      2.0285     1.69287      1.8603     1.37952
     32000     1.99227     1.67232     1.82539     1.34519
     32050     2.03459     1.73384     1.87737     1.32228
     32100     2.01042     1.70114     1.85107     1.32788
     32150     2.00313     1.66089     1.84264      1.3679
     32200      1.9969      1.6855     1.83806     1.32509
     32250     2.01717     1.68718      1.8673     1.34334
     32300     2.00659     1.67465     1.85123     1.34957
     32350     2.00719     1.68246     1.85197     1.34059
     32400     2.00296     1.67924     1.84662     1.33934
     32450     1.99784     1.68017     1.83717     1.33586
     32500     2.00122     1.65387     1.84626     1.36594
     32550     2.01657      1.6275     1.86619      1.4148
     32600     2.00977     1.63295     1.85519     1.40362
     32650     2.00295     1.64691     1.84915     1.37548
     32700     2.01305     1.65417     1.86506     1.37478
     32750     2.01766     1.63308     1.86044     1.41906
     32800     2.02517     1.63262     1.87329     1.42407
     32850     2.02025     1.64119     1.86457     1.41163
     32900     2.02685     1.65901     1.86906     1.40378
     32950     2.02051     1.68029     1.85282     1.38152
     33000     2.00792     1.68513      1.8495     1.34281
     33050     2.00827     1.69093     1.84166     1.34735
     33100     1.99077     1.68525     1.82381     1.32664
     33150     2.02042     1.71458     1.86201     1.32565
     33200     2.00933     1.73917     1.85446     1.26928
     33250     2.02974     1.76272     1.88251      1.2604
     33300     1.99732     1.74727     1.83368      1.2503
     33350     2.00354     1.73216     1.83537     1.28817
     33400     2.00697     1.72142     1.84165     1.30418
     33450     2.02249     1.72305     1.85608     1.32928
     33500     2.02127     1.74485     1.85483     1.29854
     33550     2.02843     1.76433     1.85603     1.29281
     33600     2.00308     1.74962     1.82436     1.27875
     33650     2.00878      1.7317     1.84542     1.29073
     33700     2.01793     1.72374     1.85333     1.31831
     33750     2.02316     1.73072      1.8538     1.32453
     33800     2.02444     1.76813     1.86633     1.25987
     33850     2.00717     1.74486     1.84329      1.2709
     33900     2.00521     1.74676     1.83275     1.27735
     33950     2.01851     1.74788     1.84195     1.30421
     34000     2.02248     1.75153     1.84451     1.30797
     34050     2.00501     1.74384      1.8272     1.28859
     34100     2.00715     1.74674     1.82732     1.29116
     34150     2.01856     1.75565     1.84887     1.28396
     34200     2.03549     1.78006     1.86523     1.28013
     34250      2.0418     1.76722     1.87767      1.2997
     34300     1.99403     1.74639     1.83046     1.24573
     34350     1.98834     1.75308     1.82452      1.2267
     34400     2.01144     1.76801     1.86006     1.22725
     34450      2.0067     1.76664     1.84616     1.23466
     34500      1.9913     1.77187      1.8293     1.20195
     34550     1.99874     1.76312     1.83832     1.22551
     34600     2.00178     1.76552      1.8449     1.22208
     34650     2.01062     1.78373     1.85554     1.20849
     34700     1.99668     1.78042     1.84143     1.18855
     34750     2.00128     1.78396     1.84056     1.20001
     34800       2.015     1.79495     1.85275     1.21076
     34850     2.02262     1.80457     1.85747     1.21464
     34900     1.99431     1.78481     1.81883     1.20864
     34950     2.00616     1.77594     1.83725     1.23283
     35000     2.00784     1.76228      1.8335     1.26313
     35050     2.02011     1.71959     1.85853     1.32309
     35100       2.008     1.72294     1.84136     1.30576
     35150     2.00233     1.74759     1.84295     1.25225
     35200     1.99358     1.76198     1.83425     1.21644
     35250     2.00855      1.7823     1.83719     1.23152
     35300     1.99247     1.77591     1.82507     1.20629
     35350     2.00313     1.77662     1.84265     1.21381
     35400     1.99687     1.77738     1.82909     1.21257
     35450     1.98669     1.76835     1.82079     1.20481
     35500     1.98005     1.76779     1.80088     1.21366
     35550     2.00051     1.78857     1.83435      1.2001
     35600     1.98323     1.75215      1.8196     1.21876
     35650     1.99119     1.77646     1.82287     1.20459
     35700     1.99133     1.79402     1.82854     1.16992
     35750     1.98342     1.78417     1.81525     1.17879
     35800     1.99829     1.80429     1.83683     1.16489
     35850     1.98023      1.7915     1.81082     1.16366
     35900     1.98256     1.78479     1.81041      1.1824
     35950     1.98426     1.77523      1.8004     1.21725
     36000     2.00483     1.80585     1.81775     1.21383
     36050     1.99549     1.80152     1.80542     1.20788
     36100     2.00435     1.80985     1.80081     1.23139
     36150     1.99533     1.80582     1.80231     1.20556
     36200      2.0328     1.83932     1.85252     1.20401
     36250      1.9749      1.7848     1.79498     1.18026
     36300     2.00542     1.80977     1.84078     1.17461
     36350     1.99852     1.80831     1.82674     1.17523
     36400     1.99416     1.81287     1.82298     1.15914
     36450     1.98315     1.80259     1.80268     1.16908
     36500     1.99909     1.82151     1.81355     1.17724
     36550     2.00532     1.83132     1.84285     1.13699
     36600     1.98991     1.81581     1.82541     1.13586
     36650     2.00369     1.83542     1.83417     1.13869
     36700     1.99538     1.82839     1.82463     1.13612
     36750     2.00665     1.83726     1.83513     1.14457
     36800     2.01222     1.84215     1.83636     1.15424
     36850     2.00978      1.8455     1.84577     1.12504
     36900     1.99159     1.82004     1.82282     1.13916
     36950     2.00223     1.83408     1.83015     1.14215
     37000     2.01038     1.84211     1.84082     1.14073
     37050     2.00108     1.83583     1.83476     1.12784
     37100     2.01587     1.84943     1.85033     1.13285
     37150     2.00211     1.83828     1.83284     1.13064
     37200      1.9944     1.83528     1.82609      1.1191
     37250     2.00132     1.82647     1.84181     1.13239
     37300     1.99582     1.82086      1.8208     1.15575
     37350     1.96832     1.79129     1.79461     1.14856
     37400     1.97948     1.81236     1.79496     1.15332
     37450     1.98264     1.80539     1.80075     1.16601
     37500     2.00239      1.8207     1.81153     1.19269
     37550     2.00304     1.83578     1.80172      1.1866
     37600     1.98737     1.82812     1.78064     1.17752
     37650     2.01036     1.86571     1.82203     1.13243
     37700     1.99414     1.84251     1.80027     1.14777
     37750      1.9927     1.83424     1.80975     1.14108
     37800     2.03366     1.88298     1.85884     1.12721
     37850     2.01056     1.86312     1.81901     1.14225
     37900     2.02262     1.87718     1.82003     1.16001
     37950      1.9845     1.83443     1.78447     1.15194
     38000     1.99264     1.84027      1.7987     1.14859
     38050     1.98744      1.8323     1.79705     1.14593
     38100     1.99896     1.84667     1.80326     1.15314
     38150     1.98645     1.83532     1.79826     1.13571
     38200     1.96991     1.81679     1.77394      1.1461
     38250      1.9813     1.82274     1.77393     1.17555
     38300     2.01095     1.85129     1.80728     1.18083
     38350     2.00669     1.83608     1.79992     1.20112
     38400     2.01838     1.83295      1.8083     1.23209
     38450     2.01134     1.82863     1.80445     1.22106
     38500     2.00484     1.80623     1.77855     1.27006
     38550     1.99276     1.77874      1.7663     1.28782
     38600     2.00263     1.80642     1.75548     1.29469
     38650      2.0189     1.77619     1.80295     1.32153
     38700      2.0042     1.78503     1.79651     1.27273
     38750     1.99285      1.7634     1.77639     1.29528
     38800      1.9946     1.76848      1.8016     1.25841
     38850     2.00144     1.77747     1.80741     1.25912
     38900     1.99054     1.76763     1.80756     1.23804
     38950     1.99001      1.7799     1.80302     1.22531
     39000     2.00819     1.78793     1.82803     1.23582
     39050     1.98728      1.7909     1.80677      1.1945
     39100     1.99875     1.82872     1.81321     1.16533
     39150     2.01787      1.8623     1.83223     1.14822
     39200      1.9967     1.83775      1.8211     1.13132
     39250     2.00412     1.84167     1.82809     1.13986
     39300      1.9963     1.84203     1.82343     1.11914
     39350     2.00317     1.84246     1.82334     1.14287
     39400     2.02228     1.86518     1.83663       1.152
     39450     2.02618     1.84818     1.85448     1.16445
     39500     2.03305     1.86571     1.84357     1.17769
     39550     2.01594     1.84523      1.8122     1.19962
     39600     2.00157     1.82823      1.7834     1.22051
     39650     1.99171     1.81161     1.76994     1.23258
     39700     1.98175     1.78509     1.77119     1.23735
     39750     2.01872     1.82792     1.80148     1.25055
     39800     2.00728     1.83512     1.78669      1.2241
     39850     2.01898     1.84934     1.79463     1.22956
     39900     1.99183     1.83019     1.75404     1.22822
     39950     1.99626     1.83492     1.76479     1.22012
     40000     1.99506      1.8305     1.76811     1.21802
     40050     2.01392     1.84879     1.77458      1.2428
     40100     2.00415     1.85139      1.7641      1.2221
     40150     1.99369     1.83854     1.74757       1.231
     40200     1.98765     1.83227     1.73822     1.23405
     40250     1.98582     1.82924     1.72367     1.25293
     40300     1.97872     1.81445     1.71667     1.26156
     40350     2.00883     1.85282     1.73232     1.27941
     40400     1.99992     1.83327     1.72702      1.2868
     40450      1.9856     1.82012     1.70297     1.29316
     40500     2.00941     1.83123     1.73924     1.30274
     40550     2.00138     1.83712     1.73119     1.28023
     40600     2.00691     1.85263     1.77394     1.21501
     40650     2.00273     1.84509     1.76223     1.22965
     40700     2.00166     1.83905     1.77717     1.21362
     40750     1.97779     1.81395     1.75011     1.21245
     40800     1.96479     1.79866     1.74523     1.19993
     40850     1.97796     1.81804     1.76158     1.19006
     40900     1.98362     1.81428     1.77732     1.19121
     40950     1.99513     1.83352     1.78486     1.18894
     41000     1.97949     1.82512     1.75775     1.18995
     41050     1.98571     1.82968     1.75907      1.2017
     41100     1.99242     1.84033     1.78372     1.17092
     41150     1.99287     1.83971     1.75741     1.21244
     41200     2.01347     1.86233     1.79443     1.19158
     41250     1.98664     1.83227     1.77396     1.17871
     41300     1.99448     1.84036     1.75608     1.21867
     41350     1.99648     1.83828     1.74326     1.24644
     41400     1.99732     1.83954     1.76026     1.22316
     41450     1.99994     1.82377     1.74518     1.27584
     41500     1.99529     1.82261     1.75677     1.24668
     41550     1.99003       1.806     1.74516     1.27012
     41600      1.9923     1.80907     1.74055     1.27918
     41650     2.00269      1.8079     1.69361     1.37285
     41700     1.99163     1.79585     1.68174     1.37109
     41750     2.02734     1.83659     1.72762     1.36472
     41800     2.00499     1.82124     1.70515      1.3474
     41850     1.99285     1.79875     1.68016     1.37275
     41900     1.99487     1.80109     1.69759     1.35398
     41950       1.996     1.80332     1.68201     1.37365
     42000     2.02395     1.81927     1.71487     1.39363
     42050     1.98417      1.7786     1.68487     1.36808
     42100     1.99402     1.78876     1.69898     1.36604
     42150     1.99983     1.77591     1.72652     1.36524
     42200     2.01036     1.80073     1.69261     1.40556
     42250     2.00589     1.81192      1.7021     1.36636
     42300     2.01746     1.81288     1.70924     1.39005
     42350      2.0225     1.82489     1.70075     1.39938
     42400     2.02189     1.81421     1.71347     1.39596
     42450     2.02621     1.80454     1.71955     1.41345
     42500     2.00953     1.77673     1.68982     1.43671
     42550     2.01194     1.77346     1.70564      1.4288
     42600     1.98869     1.72725     1.71932     1.40368
     42650     1.99528     1.76249     1.75156     1.33715
     42700     2.00668     1.77255     1.77734     1.32388
     42750     2.00121     1.76252      1.7795     1.31779
     42800     1.99879     1.74249     1.75704     1.36633
     42850     1.99622     1.72967     1.75835     1.37341
     42900     2.01074     1.76136      1.7898     1.33431
     42950     1.99576     1.74464     1.78578     1.31655
     43000     1.99377     1.74457     1.77533     1.32472
     43050     2.01659     1.78428     1.77545     1.34068
     43100     2.00086     1.80789     1.75346     1.28988
     43150     2.01734     1.81998     1.74458     1.33546
     43200     2.00547     1.78417     1.70547     1.39712
     43250     2.00894     1.78799     1.71075     1.39575
     43300     1.99909     1.76934     1.68694        1.42
     43350     2.01355      1.7685     1.72276     1.41889
     43400     2.02723      1.7687     1.74991     1.42439
     43450      2.0055        1.77     1.69816     1.42388
     43500     1.98828     1.75068      1.6887     1.41067
     43550     2.00837     1.76328     1.67661     1.46525
     43600     2.01177     1.77265     1.67742     1.46232
     43650     2.02837     1.75257     1.68905     1.51797
     43700     2.01276     1.75833     1.65404     1.50825
     43750     1.99576     1.74599     1.63323     1.50007
     43800     1.99417     1.72959     1.63242     1.51564
     43850     1.99001     1.74787     1.64012     1.47485
     43900     2.01294      1.7689      1.6772     1.47033
     43950     1.99009     1.73181     1.66842     1.46222
     44000      1.9942     1.76862     1.62697     1.47602
     44050     1.97323     1.75511     1.58906     1.47708
     44100     1.98341     1.75888     1.57757     1.51176
     44150     1.99693     1.75875      1.6555      1.4634
     44200     2.00966     1.78402      1.6943     1.42271
     44250     1.98652     1.77068     1.68428     1.38578
     44300     2.00113     1.81571     1.64829     1.41257
     44350     1.99159     1.82362     1.63482     1.39093
     44400     1.99292     1.82335     1.65308     1.37339
     44450     1.98489     1.81638     1.67321     1.33443
     44500     2.00319     1.83807     1.69066     1.33744
     44550     2.01017     1.84448     1.73074     1.29769
     44600     2.00343     1.83413     1.66618     1.37378
     44650     1.98786     1.81772     1.62742     1.39662
     44700     1.99374     1.82511     1.67002     1.35279
     44750     1.99477     1.82132     1.68069     1.34771
     44800      2.0001     1.82911     1.68311     1.34991
     44850     1.99047     1.81114     1.68793     1.33966
     44900     2.00078      1.8305     1.69399     1.33636
     44950     1.99449     1.82061     1.68782     1.33889
     45000      1.9835     1.80951     1.70398     1.30026
     45050     1.99037     1.80443     1.70189      1.3307
     45100     1.99767     1.81308     1.70557      1.3361
     45150     1.99984     1.81949     1.73422     1.29639
     45200     1.99076     1.81872     1.73696      1.2655
     45250     2.01179      1.8379     1.72776     1.31588
     45300     2.01666     1.84214     1.73454     1.31595
     45350     2.00157     1.83394     1.73405     1.28152
     45400     1.98966     1.82093     1.70815     1.29765
     45450     1.98895     1.81805     1.72746     1.27376
     45500     1.98281      1.8177     1.70233     1.28885
     45550     1.99242     1.82445     1.67573     1.34267
     45600      2.0182     1.84607     1.67278     1.39287
     45650     1.98554     1.81037     1.66505     1.35459
     45700     1.98928     1.80292     1.64693     1.39699
     45750     1.98593      1.7828     1.63585     1.42599
     45800     1.97412     1.76347     1.64367     1.40814
     45850     1.98459     1.76377     1.63148     1.45073
     45900     2.00306     1.76847     1.63074     1.49591
     45950     2.00394     1.76791     1.65142     1.47609
     46000     2.00696       1.796     1.65257     1.44885
     46050     1.99694      1.7827      1.6432     1.44824
     46100      1.9922     1.78529     1.63857     1.43719
     46150     2.01156     1.78965      1.7022     1.41153
     46200     1.99874     1.79548     1.69874     1.37131
     46250     2.00803     1.81916     1.67258     1.39911
     46300     2.00619     1.81205       1.686     1.38688
     46350     2.00287     1.82241     1.67078     1.38215
     46400     1.98981      1.8035     1.67206     1.36759
     46450     1.99198     1.78945     1.67791     1.38507
     46500     2.00406     1.80993     1.66276     1.41136
     46550     2.00125     1.80244      1.6657      1.4095
     46600     2.02791     1.80895     1.73775     1.39026
     46650     2.01467     1.79591     1.74302     1.36175
     46700      2.0036     1.77363     1.71531     1.39311
     46750     2.00147     1.77179     1.75347     1.34086
     46800     2.01542     1.78283      1.8111     1.29044
     46850     2.01984     1.78373     1.81291     1.30047
     46900      2.0268     1.77224     1.81912     1.32883
     46950     2.03036     1.76416     1.83192     1.33287
     47000     2.00941     1.75313       1.797     1.33145
     47050     2.00778     1.76786     1.77389     1.33802
     47100     1.99992     1.77748      1.7849     1.28609
     47150     2.01104     1.80506     1.78616      1.2806
     47200     2.00976     1.78224     1.76208     1.34053
     47250     1.99821     1.79253      1.7237     1.34216
     47300     2.00993      1.7934     1.75631     1.33369
     47350     2.00853     1.78959     1.73852     1.35768
     47400     1.98388     1.77918     1.70781     1.33772
     47450     1.99121     1.79544      1.7031     1.34376
     47500     2.01096     1.82371     1.70795     1.35827
     47550     1.98707     1.79588     1.66912     1.37324
     47600     2.00957      1.8148     1.72581     1.34346
     47650     2.04208     1.85912     1.76662     1.32775
     47700     1.99973     1.80759     1.73943     1.30569
     47750     2.00342     1.80976     1.73455     1.32042
     47800     2.00186     1.80168     1.74233     1.31647
     47850     2.00577     1.79904     1.72676     1.35204
     47900     2.00318     1.80704     1.70059     1.36677
     47950     2.01382      1.8192      1.6637     1.42602
     48000     2.02021     1.83052     1.69232     1.39561
     48050     1.99025     1.77174     1.65565     1.42897
     48100     2.01675     1.79697     1.65403     1.47297
     48150     2.01056     1.80499     1.59969     1.50588
     48200     2.01749     1.82009     1.59228     1.51407
     48250     1.99592     1.77022     1.59234     1.51598
     48300     2.01795     1.80207     1.61326     1.51467
     48350     2.00573     1.82209     1.60225     1.46925
     48400     2.03007       1.866     1.63924      1.4399
     48450     2.00774     1.84312     1.67326     1.36571
     48500     1.98842     1.82076     1.65361     1.36309
     48550     1.99673     1.83192     1.62925     1.40125
     48600     2.00561     1.84496     1.62665     1.41246
     48650      2.0328     1.87844     1.68189     1.38102
     48700     2.00605     1.85174     1.61349     1.41991
     48750     2.01104     1.85285     1.60726     1.43952
     48800     1.98991     1.83918     1.58065     1.42774
     48850     2.01255     1.85972      1.6137     1.42762
     48900     1.99601     1.84029     1.58989     1.43306
     48950     1.98729     1.83109     1.54929     1.46473
     49000     2.01241     1.85882     1.57758     1.46821
     49050     2.00395     1.84759     1.54647     1.49212
     49100     1.99952     1.83908      1.5296     1.50805
     49150     1.99795     1.84385     1.52186     1.50592
     49200     1.99926      1.8412     1.49502     1.53914
     49250     1.98641     1.82549     1.51252     1.50715
     49300     2.01799     1.86324     1.51589      1.5411
     49350     2.00327     1.82526     1.51397     1.54999
     49400     2.00645     1.82417     1.47284     1.59838
     49450     2.00495     1.83198     1.46737     1.59069
     49500     1.99729     1.83424     1.45928     1.57619
     49550      1.9915     1.81174     1.44946     1.59651
     49600     1.98343     1.81485     1.48183     1.54225
     49650     1.97542     1.79674     1.47704     1.54747
     49700     2.01351     1.83513     1.50093     1.57732
     49750     1.97741      1.7965     1.46851      1.5609
     49800     1.98694     1.81155     1.50259     1.53504
     49850     1.98435     1.81254      1.5011     1.52862
     49900     1.98852     1.82459     1.50458     1.52168
     49950     1.99954     1.82481     1.51944     1.53548
     50000     2.00306     1.82355     1.56289     1.50217
