# Supplementary material for: Advancing molecular modeling and reverse vaccinology in broad-spectrum yellow fever virus vaccine development
Source: Sci Rep. 2024 May 12;14:10842. doi: 10.1038/s41598-024-60680-9 (PMC11089047; doi:10.1038/s41598-024-60680-9)
Supplement: Supplementary file 1 — Supplementary Information. [file 41598_2024_60680_MOESM1_ESM.zip › Yellow_Fever_data/7_Molecular Dynamics/logFiles/nvt.log]

                      :-) GROMACS - gmx mdrun, 2019.2 (-:

                            GROMACS is written by:
     Emile Apol      Rossen Apostolov      Paul Bauer     Herman J.C. Berendsen
    Par Bjelkmar      Christian Blau   Viacheslav Bolnykh     Kevin Boyd    
 Aldert van Buuren   Rudi van Drunen     Anton Feenstra       Alan Gray     
  Gerrit Groenhof     Anca Hamuraru    Vincent Hindriksen  M. Eric Irrgang  
  Aleksei Iupinov   Christoph Junghans     Joe Jordan     Dimitrios Karkoulis
    Peter Kasson        Jiri Kraus      Carsten Kutzner      Per Larsson    
  Justin A. Lemkul    Viveca Lindahl    Magnus Lundborg     Erik Marklund   
    Pascal Merz     Pieter Meulenhoff    Teemu Murtola       Szilard Pall   
    Sander Pronk      Roland Schulz      Michael Shirts    Alexey Shvetsov  
   Alfons Sijbers     Peter Tieleman      Jon Vincent      Teemu Virolainen 
 Christian Wennberg    Maarten Wolf   
                           and the project leaders:
        Mark Abraham, Berk Hess, Erik Lindahl, and David van der Spoel

Copyright (c) 1991-2000, University of Groningen, The Netherlands.
Copyright (c) 2001-2018, The GROMACS development team at
Uppsala University, Stockholm University and
the Royal Institute of Technology, Sweden.
check out http://www.gromacs.org for more information.

GROMACS is free software; you can redistribute it and/or modify it
under the terms of the GNU Lesser General Public License
as published by the Free Software Foundation; either version 2.1
of the License, or (at your option) any later version.

GROMACS:      gmx mdrun, version 2019.2
Executable:   /home/simlab/bin/bin/gmx
Data prefix:  /home/simlab/bin
Working dir:  /home/simlab/runGromacs/clients/maria.silva.017-ufrn.edu.br/protein-Rsew6KQ
Process ID:   90380
Command line:
  gmx mdrun -nt 28 -v -deffnm nvt

GROMACS version:    2019.2
Precision:          single
Memory model:       64 bit
MPI library:        thread_mpi
OpenMP support:     enabled (GMX_OPENMP_MAX_THREADS = 64)
GPU support:        disabled
SIMD instructions:  AVX2_256
FFT library:        fftw-3.3.8-sse2-avx-avx2-avx2_128
RDTSCP usage:       enabled
TNG support:        enabled
Hwloc support:      hwloc-1.11.2
Tracing support:    disabled
C compiler:         /usr/bin/cc GNU 4.8.5
C compiler flags:    -mavx2 -mfma     -O3 -DNDEBUG -funroll-all-loops -fexcess-precision=fast  
C++ compiler:       /usr/bin/c++ GNU 4.8.5
C++ compiler flags:  -mavx2 -mfma    -std=c++11   -O3 -DNDEBUG -funroll-all-loops -fexcess-precision=fast  


Running on 1 node with total 28 cores, 56 logical cores
Hardware detected:
  CPU info:
    Vendor: Intel
    Brand:  Intel(R) Xeon(R) CPU E5-2680 v4 @ 2.40GHz
    Family: 6   Model: 79   Stepping: 1
    Features: aes apic avx avx2 clfsh cmov cx8 cx16 f16c fma hle htt intel lahf mmx msr nonstop_tsc pcid pclmuldq pdcm pdpe1gb popcnt pse rdrnd rdtscp rtm sse2 sse3 sse4.1 sse4.2 ssse3 tdt x2apic
  Hardware topology: Full, with devices
    Sockets, cores, and logical processors:
      Socket  0: [   0  28] [   2  30] [   4  32] [   6  34] [   8  36] [  10  38] [  12  40] [  14  42] [  16  44] [  18  46] [  20  48] [  22  50] [  24  52] [  26  54]
      Socket  1: [   1  29] [   3  31] [   5  33] [   7  35] [   9  37] [  11  39] [  13  41] [  15  43] [  17  45] [  19  47] [  21  49] [  23  51] [  25  53] [  27  55]
    Numa nodes:
      Node  0 (68621271040 bytes mem):   0  28   2  30   4  32   6  34   8  36  10  38  12  40  14  42  16  44  18  46  20  48  22  50  24  52  26  54
      Node  1 (68719476736 bytes mem):   1  29   3  31   5  33   7  35   9  37  11  39  13  41  15  43  17  45  19  47  21  49  23  51  25  53  27  55
      Latency:
               0     1
         0  1.00  2.10
         1  2.10  1.00
    Caches:
      L1: 32768 bytes, linesize 64 bytes, assoc. 8, shared 2 ways
      L2: 262144 bytes, linesize 64 bytes, assoc. 8, shared 2 ways
      L3: 36700160 bytes, linesize 64 bytes, assoc. 20, shared 28 ways
    PCI devices:
      0000:01:00.0  Id: 8086:24f0  Class: 0x0208  Numa: 0
      0000:08:00.0  Id: 102b:0534  Class: 0x0300  Numa: 0
      0000:00:1f.2  Id: 8086:8d02  Class: 0x0106  Numa: 0
      0000:81:00.0  Id: 8086:10fb  Class: 0x0200  Numa: 1
      0000:81:00.1  Id: 8086:10fb  Class: 0x0200  Numa: 1


++++ PLEASE READ AND CITE THE FOLLOWING REFERENCE ++++
M. J. Abraham, T. Murtola, R. Schulz, S. Páll, J. C. Smith, B. Hess, E.
Lindahl
GROMACS: High performance molecular simulations through multi-level
parallelism from laptops to supercomputers
SoftwareX 1 (2015) pp. 19-25
-------- -------- --- Thank You --- -------- --------


++++ PLEASE READ AND CITE THE FOLLOWING REFERENCE ++++
S. Páll, M. J. Abraham, C. Kutzner, B. Hess, E. Lindahl
Tackling Exascale Software Challenges in Molecular Dynamics Simulations with
GROMACS
In S. Markidis & E. Laure (Eds.), Solving Software Challenges for Exascale 8759 (2015) pp. 3-27
-------- -------- --- Thank You --- -------- --------


++++ PLEASE READ AND CITE THE FOLLOWING REFERENCE ++++
S. Pronk, S. Páll, R. Schulz, P. Larsson, P. Bjelkmar, R. Apostolov, M. R.
Shirts, J. C. Smith, P. M. Kasson, D. van der Spoel, B. Hess, and E. Lindahl
GROMACS 4.5: a high-throughput and highly parallel open source molecular
simulation toolkit
Bioinformatics 29 (2013) pp. 845-54
-------- -------- --- Thank You --- -------- --------


++++ PLEASE READ AND CITE THE FOLLOWING REFERENCE ++++
B. Hess and C. Kutzner and D. van der Spoel and E. Lindahl
GROMACS 4: Algorithms for highly efficient, load-balanced, and scalable
molecular simulation
J. Chem. Theory Comput. 4 (2008) pp. 435-447
-------- -------- --- Thank You --- -------- --------


++++ PLEASE READ AND CITE THE FOLLOWING REFERENCE ++++
D. van der Spoel, E. Lindahl, B. Hess, G. Groenhof, A. E. Mark and H. J. C.
Berendsen
GROMACS: Fast, Flexible and Free
J. Comp. Chem. 26 (2005) pp. 1701-1719
-------- -------- --- Thank You --- -------- --------


++++ PLEASE READ AND CITE THE FOLLOWING REFERENCE ++++
E. Lindahl and B. Hess and D. van der Spoel
GROMACS 3.0: A package for molecular simulation and trajectory analysis
J. Mol. Mod. 7 (2001) pp. 306-317
-------- -------- --- Thank You --- -------- --------


++++ PLEASE READ AND CITE THE FOLLOWING REFERENCE ++++
H. J. C. Berendsen, D. van der Spoel and R. van Drunen
GROMACS: A message-passing parallel molecular dynamics implementation
Comp. Phys. Comm. 91 (1995) pp. 43-56
-------- -------- --- Thank You --- -------- --------


++++ PLEASE CITE THE DOI FOR THIS VERSION OF GROMACS ++++
https://doi.org/10.5281/zenodo.2636382
-------- -------- --- Thank You --- -------- --------

Input Parameters:
   integrator                     = md
   tinit                          = 0
   dt                             = 0.002
   nsteps                         = 150000
   init-step                      = 0
   simulation-part                = 1
   comm-mode                      = Linear
   nstcomm                        = 100
   bd-fric                        = 0
   ld-seed                        = 1134242296
   emtol                          = 10
   emstep                         = 0.01
   niter                          = 20
   fcstep                         = 0
   nstcgsteep                     = 1000
   nbfgscorr                      = 10
   rtpi                           = 0.05
   nstxout                        = 500
   nstvout                        = 500
   nstfout                        = 0
   nstlog                         = 500
   nstcalcenergy                  = 100
   nstenergy                      = 500
   nstxout-compressed             = 0
   compressed-x-precision         = 1000
   cutoff-scheme                  = Verlet
   nstlist                        = 10
   ns-type                        = Grid
   pbc                            = xyz
   periodic-molecules             = false
   verlet-buffer-tolerance        = 0.005
   rlist                          = 1
   coulombtype                    = PME
   coulomb-modifier               = Potential-shift
   rcoulomb-switch                = 0
   rcoulomb                       = 1
   epsilon-r                      = 1
   epsilon-rf                     = inf
   vdw-type                       = Cut-off
   vdw-modifier                   = Potential-shift
   rvdw-switch                    = 0
   rvdw                           = 1
   DispCorr                       = EnerPres
   table-extension                = 1
   fourierspacing                 = 0.16
   fourier-nx                     = 32
   fourier-ny                     = 40
   fourier-nz                     = 60
   pme-order                      = 4
   ewald-rtol                     = 1e-05
   ewald-rtol-lj                  = 0.001
   lj-pme-comb-rule               = Geometric
   ewald-geometry                 = 0
   epsilon-surface                = 0
   tcoupl                         = V-rescale
   nsttcouple                     = 10
   nh-chain-length                = 0
   print-nose-hoover-chain-variables = false
   pcoupl                         = No
   pcoupltype                     = Isotropic
   nstpcouple                     = -1
   tau-p                          = 1
   compressibility (3x3):
      compressibility[    0]={ 0.00000e+00,  0.00000e+00,  0.00000e+00}
      compressibility[    1]={ 0.00000e+00,  0.00000e+00,  0.00000e+00}
      compressibility[    2]={ 0.00000e+00,  0.00000e+00,  0.00000e+00}
   ref-p (3x3):
      ref-p[    0]={ 0.00000e+00,  0.00000e+00,  0.00000e+00}
      ref-p[    1]={ 0.00000e+00,  0.00000e+00,  0.00000e+00}
      ref-p[    2]={ 0.00000e+00,  0.00000e+00,  0.00000e+00}
   refcoord-scaling               = No
   posres-com (3):
      posres-com[0]= 0.00000e+00
      posres-com[1]= 0.00000e+00
      posres-com[2]= 0.00000e+00
   posres-comB (3):
      posres-comB[0]= 0.00000e+00
      posres-comB[1]= 0.00000e+00
      posres-comB[2]= 0.00000e+00
   QMMM                           = false
   QMconstraints                  = 0
   QMMMscheme                     = 0
   MMChargeScaleFactor            = 1
qm-opts:
   ngQM                           = 0
   constraint-algorithm           = Lincs
   continuation                   = false
   Shake-SOR                      = false
   shake-tol                      = 0.0001
   lincs-order                    = 4
   lincs-iter                     = 1
   lincs-warnangle                = 30
   nwall                          = 0
   wall-type                      = 9-3
   wall-r-linpot                  = -1
   wall-atomtype[0]               = -1
   wall-atomtype[1]               = -1
   wall-density[0]                = 0
   wall-density[1]                = 0
   wall-ewald-zfac                = 3
   pull                           = false
   awh                            = false
   rotation                       = false
   interactiveMD                  = false
   disre                          = No
   disre-weighting                = Conservative
   disre-mixed                    = false
   dr-fc                          = 1000
   dr-tau                         = 0
   nstdisreout                    = 100
   orire-fc                       = 0
   orire-tau                      = 0
   nstorireout                    = 100
   free-energy                    = no
   cos-acceleration               = 0
   deform (3x3):
      deform[    0]={ 0.00000e+00,  0.00000e+00,  0.00000e+00}
      deform[    1]={ 0.00000e+00,  0.00000e+00,  0.00000e+00}
      deform[    2]={ 0.00000e+00,  0.00000e+00,  0.00000e+00}
   simulated-tempering            = false
   swapcoords                     = no
   userint1                       = 0
   userint2                       = 0
   userint3                       = 0
   userint4                       = 0
   userreal1                      = 0
   userreal2                      = 0
   userreal3                      = 0
   userreal4                      = 0
   applied-forces:
     electric-field:
       x:
         E0                       = 0
         omega                    = 0
         t0                       = 0
         sigma                    = 0
       y:
         E0                       = 0
         omega                    = 0
         t0                       = 0
         sigma                    = 0
       z:
         E0                       = 0
         omega                    = 0
         t0                       = 0
         sigma                    = 0
grpopts:
   nrdf:     4829.72     46926.3
   ref-t:         300         300
   tau-t:         0.1         0.1
annealing:          No          No
annealing-npoints:           0           0
   acc:	           0           0           0
   nfreeze:           N           N           N
   energygrp-flags[  0]: 0

Changing nstlist from 10 to 50, rlist from 1 to 1.105


Initializing Domain Decomposition on 28 ranks
Dynamic load balancing: locked
Minimum cell size due to atom displacement: 0.458 nm
Initial maximum distances in bonded interactions:
    two-body bonded interactions: 0.420 nm, LJ-14, atoms 1372 1375
  multi-body bonded interactions: 0.420 nm, Proper Dih., atoms 1372 1375
Minimum cell size due to bonded interactions: 0.463 nm
Maximum distance for 5 constraints, at 120 deg. angles, all-trans: 0.820 nm
Estimated maximum distance required for P-LINCS: 0.820 nm
This distance will limit the DD cell size, you can override this with -rcon
Guess for relative PME load: 0.19
Will use 20 particle-particle and 8 PME only ranks
This is a guess, check the performance at the end of the log file
Using 8 separate PME ranks, as guessed by mdrun
Scaling the initial minimum size with 1/0.8 (option -dds) = 1.25
Optimizing the DD grid for 20 cells with a minimum initial size of 1.025 nm
The maximum allowed number of cells is: X 4 Y 5 Z 9
Domain decomposition grid 1 x 4 x 5, separate PME ranks 8
PME domain decomposition: 1 x 8 x 1
Interleaving PP and PME ranks
This rank does only particle-particle work.
Domain decomposition rank 0, coordinates 0 0 0

The initial number of communication pulses is: Y 1 Z 1
The initial domain decomposition cell size is: Y 1.50 nm Z 1.91 nm

The maximum allowed distance for atoms involved in interactions is:
                 non-bonded interactions           1.105 nm
            two-body bonded interactions  (-rdd)   1.105 nm
          multi-body bonded interactions  (-rdd)   1.105 nm
  atoms separated by up to 5 constraints  (-rcon)  1.503 nm

When dynamic load balancing gets turned on, these settings will change to:
The maximum number of communication pulses is: Y 1 Z 1
The minimum size for domain decomposition cells is 1.105 nm
The requested allowed shrink of DD cells (option -dds) is: 0.80
The allowed shrink of domain decomposition cells is: Y 0.74 Z 0.58
The maximum allowed distance for atoms involved in interactions is:
                 non-bonded interactions           1.105 nm
            two-body bonded interactions  (-rdd)   1.105 nm
          multi-body bonded interactions  (-rdd)   1.105 nm
  atoms separated by up to 5 constraints  (-rcon)  1.105 nm

Using 28 MPI threads
Using 1 OpenMP thread per tMPI thread


NOTE: The number of threads is not equal to the number of (logical) cores
      and the -pin option is set to auto: will not pin threads to cores.
      This can lead to significant performance degradation.
      Consider using -pin on (and -pinoffset in case you run multiple jobs).
System total charge: 0.000
Will do PME sum in reciprocal space for electrostatic interactions.

++++ PLEASE READ AND CITE THE FOLLOWING REFERENCE ++++
U. Essmann, L. Perera, M. L. Berkowitz, T. Darden, H. Lee and L. G. Pedersen 
A smooth particle mesh Ewald method
J. Chem. Phys. 103 (1995) pp. 8577-8592
-------- -------- --- Thank You --- -------- --------

Using a Gaussian width (1/beta) of 0.320163 nm for Ewald
Potential shift: LJ r^-12: -1.000e+00 r^-6: -1.000e+00, Ewald -1.000e-05
Initialized non-bonded Ewald correction tables, spacing: 9.33e-04 size: 1073

Long Range LJ corr.: <C6> 4.0652e-04
Generated table with 1052 data points for Ewald.
Tabscale = 500 points/nm
Generated table with 1052 data points for LJ6.
Tabscale = 500 points/nm
Generated table with 1052 data points for LJ12.
Tabscale = 500 points/nm
Generated table with 1052 data points for 1-4 COUL.
Tabscale = 500 points/nm
Generated table with 1052 data points for 1-4 LJ6.
Tabscale = 500 points/nm
Generated table with 1052 data points for 1-4 LJ12.
Tabscale = 500 points/nm

Using SIMD 4x8 nonbonded short-range kernels

Using a dual 4x8 pair-list setup updated with dynamic pruning:
  outer list: updated every 50 steps, buffer 0.105 nm, rlist 1.105 nm
  inner list: updated every 13 steps, buffer 0.002 nm, rlist 1.002 nm
At tolerance 0.005 kJ/mol/ps per atom, equivalent classical 1x1 list would be:
  outer list: updated every 50 steps, buffer 0.235 nm, rlist 1.235 nm
  inner list: updated every 13 steps, buffer 0.050 nm, rlist 1.050 nm

Using full Lennard-Jones parameter combination matrix

Removing pbc first time

Initializing Parallel LINear Constraint Solver

++++ PLEASE READ AND CITE THE FOLLOWING REFERENCE ++++
B. Hess
P-LINCS: A Parallel Linear Constraint Solver for molecular simulation
J. Chem. Theory Comput. 4 (2008) pp. 116-122
-------- -------- --- Thank You --- -------- --------

The number of constraints is 2466
There are constraints between atoms in different decomposition domains,
will communicate selected coordinates each lincs iteration

++++ PLEASE READ AND CITE THE FOLLOWING REFERENCE ++++
S. Miyamoto and P. A. Kollman
SETTLE: An Analytical Version of the SHAKE and RATTLE Algorithms for Rigid
Water Models
J. Comp. Chem. 13 (1992) pp. 952-962
-------- -------- --- Thank You --- -------- --------


Linking all bonded interactions to atoms


Intra-simulation communication will occur every 10 steps.
Center of mass motion removal mode is Linear
We have the following groups for center of mass motion removal:
  0:  rest

++++ PLEASE READ AND CITE THE FOLLOWING REFERENCE ++++
G. Bussi, D. Donadio and M. Parrinello
Canonical sampling through velocity rescaling
J. Chem. Phys. 126 (2007) pp. 014101
-------- -------- --- Thank You --- -------- --------

There are: 25863 Atoms
Atom distribution over 20 domains: av 1293 stddev 62 min 1198 max 1394

Constraining the starting coordinates (step 0)

Constraining the coordinates at t0-dt (step 0)
RMS relative constraint deviation after constraining: 3.86e-05
Initial temperature: 299.406 K

Started mdrun on rank 0 Mon Nov 21 06:40:38 2022

           Step           Time
              0        0.00000

   Energies (kJ/mol)
       G96Angle    Proper Dih.  Improper Dih.          LJ-14     Coulomb-14
    1.57448e+03    1.34957e+03    4.33163e+02    4.61186e+02    2.87423e+04
        LJ (SR)  Disper. corr.   Coulomb (SR)   Coul. recip. Position Rest.
    6.43202e+04   -4.18202e+03   -5.36269e+05    3.07149e+03    5.65707e-01
      Potential    Kinetic En.   Total Energy  Conserved En.    Temperature
   -4.40498e+05    6.44257e+04   -3.76073e+05   -3.76073e+05    2.99429e+02
 Pres. DC (bar) Pressure (bar)   Constr. rmsd
   -2.55613e+02   -4.06265e+03    3.27616e-05


DD  step 49 load imb.: force 49.8%  pme mesh/force 0.518

step 100 Turning on dynamic load balancing, because the performance loss due to load imbalance is 22.4 %.

DD  step 499  vol min/aver 0.887  load imb.: force 48.7%  pme mesh/force 0.308
           Step           Time
            500        1.00000

   Energies (kJ/mol)
       G96Angle    Proper Dih.  Improper Dih.          LJ-14     Coulomb-14
    4.15660e+03    1.65539e+03    1.13105e+03    7.83010e+02    2.89380e+04
        LJ (SR)  Disper. corr.   Coulomb (SR)   Coul. recip. Position Rest.
    5.12908e+04   -4.18202e+03   -4.59744e+05    3.21238e+03    1.01766e+03
      Potential    Kinetic En.   Total Energy  Conserved En.    Temperature
   -3.71741e+05    6.37660e+04   -3.07975e+05   -3.75569e+05    2.96363e+02
 Pres. DC (bar) Pressure (bar)   Constr. rmsd
   -2.55613e+02    3.36083e+02    2.08579e-05


DD  step 999  vol min/aver 0.747  load imb.: force 34.1%  pme mesh/force 0.342
           Step           Time
           1000        2.00000

   Energies (kJ/mol)
       G96Angle    Proper Dih.  Improper Dih.          LJ-14     Coulomb-14
    4.17621e+03    1.72303e+03    1.12824e+03    7.27402e+02    2.88742e+04
        LJ (SR)  Disper. corr.   Coulomb (SR)   Coul. recip. Position Rest.
    4.98482e+04   -4.18202e+03   -4.58004e+05    3.09960e+03    1.02874e+03
      Potential    Kinetic En.   Total Energy  Conserved En.    Temperature
   -3.71581e+05    6.39796e+04   -3.07601e+05   -3.75584e+05    2.97356e+02
 Pres. DC (bar) Pressure (bar)   Constr. rmsd
   -2.55613e+02    1.83232e+02    2.09448e-05


DD  step 1499  vol min/aver 0.921  load imb.: force  1.4%  pme mesh/force 0.429
           Step           Time
           1500        3.00000

   Energies (kJ/mol)
       G96Angle    Proper Dih.  Improper Dih.          LJ-14     Coulomb-14
    4.08545e+03    1.74777e+03    1.17913e+03    7.64082e+02    2.89149e+04
        LJ (SR)  Disper. corr.   Coulomb (SR)   Coul. recip. Position Rest.
    4.97265e+04   -4.18202e+03   -4.57145e+05    3.05837e+03    1.12226e+03
      Potential    Kinetic En.   Total Energy  Conserved En.    Temperature
   -3.70728e+05    6.40130e+04   -3.06715e+05   -3.75594e+05    2.97511e+02
 Pres. DC (bar) Pressure (bar)   Constr. rmsd
   -2.55613e+02    6.62475e+02    2.03642e-05


DD  step 1999  vol min/aver 0.946  load imb.: force  2.1%  pme mesh/force 0.433
           Step           Time
           2000        4.00000

   Energies (kJ/mol)
       G96Angle    Proper Dih.  Improper Dih.          LJ-14     Coulomb-14
    4.12856e+03    1.60759e+03    1.17635e+03    8.13632e+02    2.90024e+04
        LJ (SR)  Disper. corr.   Coulomb (SR)   Coul. recip. Position Rest.
    4.97058e+04   -4.18202e+03   -4.57152e+05    3.21108e+03    1.06203e+03
      Potential    Kinetic En.   Total Energy  Conserved En.    Temperature
   -3.70627e+05    6.50436e+04   -3.05583e+05   -3.75614e+05    3.02301e+02
 Pres. DC (bar) Pressure (bar)   Constr. rmsd
   -2.55613e+02   -1.64613e+02    2.22833e-05


DD  step 2499  vol min/aver 0.936  load imb.: force  2.1%  pme mesh/force 0.436
           Step           Time
           2500        5.00000

   Energies (kJ/mol)
       G96Angle    Proper Dih.  Improper Dih.          LJ-14     Coulomb-14
    4.12270e+03    1.75703e+03    1.17368e+03    8.62155e+02    2.89788e+04
        LJ (SR)  Disper. corr.   Coulomb (SR)   Coul. recip. Position Rest.
    4.94535e+04   -4.18202e+03   -4.57096e+05    3.10612e+03    1.13099e+03
      Potential    Kinetic En.   Total Energy  Conserved En.    Temperature
   -3.70693e+05    6.48962e+04   -3.05797e+05   -3.75618e+05    3.01616e+02
 Pres. DC (bar) Pressure (bar)   Constr. rmsd
   -2.55613e+02    4.28391e+02    2.09297e-05


DD  step 2999  vol min/aver 0.900  load imb.: force  1.8%  pme mesh/force 0.437
           Step           Time
           3000        6.00000

   Energies (kJ/mol)
       G96Angle    Proper Dih.  Improper Dih.          LJ-14     Coulomb-14
    3.88781e+03    1.63628e+03    1.15548e+03    8.80409e+02    2.88794e+04
        LJ (SR)  Disper. corr.   Coulomb (SR)   Coul. recip. Position Rest.
    4.99078e+04   -4.18202e+03   -4.57985e+05    3.02969e+03    1.08867e+03
      Potential    Kinetic En.   Total Energy  Conserved En.    Temperature
   -3.71702e+05    6.46252e+04   -3.07076e+05   -3.75657e+05    3.00357e+02
 Pres. DC (bar) Pressure (bar)   Constr. rmsd
   -2.55613e+02    1.96641e+02    2.11433e-05


DD  step 3499  vol min/aver 0.947  load imb.: force 28.5%  pme mesh/force 0.451
           Step           Time
           3500        7.00000

   Energies (kJ/mol)
       G96Angle    Proper Dih.  Improper Dih.          LJ-14     Coulomb-14
    3.93150e+03    1.66169e+03    1.18361e+03    8.31154e+02    2.89533e+04
        LJ (SR)  Disper. corr.   Coulomb (SR)   Coul. recip. Position Rest.
    4.98034e+04   -4.18202e+03   -4.58528e+05    3.02346e+03    1.05455e+03
      Potential    Kinetic En.   Total Energy  Conserved En.    Temperature
   -3.72267e+05    6.38866e+04   -3.08381e+05   -3.75680e+05    2.96924e+02
 Pres. DC (bar) Pressure (bar)   Constr. rmsd
   -2.55613e+02    6.82461e+01    2.18807e-05


DD  step 3999  vol min/aver 0.728  load imb.: force 19.3%  pme mesh/force 0.462
           Step           Time
           4000        8.00000

   Energies (kJ/mol)
       G96Angle    Proper Dih.  Improper Dih.          LJ-14     Coulomb-14
    4.01111e+03    1.72657e+03    1.18692e+03    7.63916e+02    2.88274e+04
        LJ (SR)  Disper. corr.   Coulomb (SR)   Coul. recip. Position Rest.
    4.87477e+04   -4.18202e+03   -4.56915e+05    3.04179e+03    1.08865e+03
      Potential    Kinetic En.   Total Energy  Conserved En.    Temperature
   -3.71703e+05    6.42315e+04   -3.07471e+05   -3.75699e+05    2.98527e+02
 Pres. DC (bar) Pressure (bar)   Constr. rmsd
   -2.55613e+02   -2.87900e+01    2.07462e-05


DD  step 4499  vol min/aver 0.937  load imb.: force  3.1%  pme mesh/force 0.433
           Step           Time
           4500        9.00000

   Energies (kJ/mol)
       G96Angle    Proper Dih.  Improper Dih.          LJ-14     Coulomb-14
    3.92719e+03    1.76120e+03    1.20476e+03    7.92825e+02    2.90009e+04
        LJ (SR)  Disper. corr.   Coulomb (SR)   Coul. recip. Position Rest.
    4.98265e+04   -4.18202e+03   -4.57469e+05    3.08509e+03    1.10575e+03
      Potential    Kinetic En.   Total Energy  Conserved En.    Temperature
   -3.70947e+05    6.41621e+04   -3.06785e+05   -3.75719e+05    2.98204e+02
 Pres. DC (bar) Pressure (bar)   Constr. rmsd
   -2.55613e+02   -3.00540e+02    2.18262e-05


DD  step 4999  vol min/aver 0.940  load imb.: force  2.7%  pme mesh/force 0.435
           Step           Time
           5000       10.00000

   Energies (kJ/mol)
       G96Angle    Proper Dih.  Improper Dih.          LJ-14     Coulomb-14
    3.91416e+03    1.69252e+03    1.22037e+03    8.16168e+02    2.88807e+04
        LJ (SR)  Disper. corr.   Coulomb (SR)   Coul. recip. Position Rest.
    4.90292e+04   -4.18202e+03   -4.57498e+05    3.02632e+03    1.11101e+03
      Potential    Kinetic En.   Total Energy  Conserved En.    Temperature
   -3.71990e+05    6.41754e+04   -3.07814e+05   -3.75742e+05    2.98266e+02
 Pres. DC (bar) Pressure (bar)   Constr. rmsd
   -2.55613e+02   -6.59518e+02    2.12007e-05


DD  step 5499  vol min/aver 0.936  load imb.: force  1.6%  pme mesh/force 0.448
           Step           Time
           5500       11.00000

   Energies (kJ/mol)
       G96Angle    Proper Dih.  Improper Dih.          LJ-14     Coulomb-14
    4.11683e+03    1.71953e+03    1.21038e+03    8.05079e+02    2.88679e+04
        LJ (SR)  Disper. corr.   Coulomb (SR)   Coul. recip. Position Rest.
    4.88406e+04   -4.18202e+03   -4.56525e+05    3.02326e+03    1.05416e+03
      Potential    Kinetic En.   Total Energy  Conserved En.    Temperature
   -3.71069e+05    6.48947e+04   -3.06175e+05   -3.75772e+05    3.01609e+02
 Pres. DC (bar) Pressure (bar)   Constr. rmsd
   -2.55613e+02    1.01663e+02    2.09154e-05


DD  step 5999  vol min/aver 0.934  load imb.: force  1.9%  pme mesh/force 0.435
           Step           Time
           6000       12.00000

   Energies (kJ/mol)
       G96Angle    Proper Dih.  Improper Dih.          LJ-14     Coulomb-14
    4.00856e+03    1.60772e+03    1.09586e+03    7.94247e+02    2.89478e+04
        LJ (SR)  Disper. corr.   Coulomb (SR)   Coul. recip. Position Rest.
    5.06564e+04   -4.18202e+03   -4.59270e+05    3.07051e+03    1.13190e+03
      Potential    Kinetic En.   Total Energy  Conserved En.    Temperature
   -3.72139e+05    6.42439e+04   -3.07895e+05   -3.75776e+05    2.98584e+02
 Pres. DC (bar) Pressure (bar)   Constr. rmsd
   -2.55613e+02    1.09788e+02    2.11569e-05


DD  step 6499  vol min/aver 0.944  load imb.: force  2.6%  pme mesh/force 0.439
           Step           Time
           6500       13.00000

   Energies (kJ/mol)
       G96Angle    Proper Dih.  Improper Dih.          LJ-14     Coulomb-14
    3.95376e+03    1.58211e+03    1.18826e+03    8.39224e+02    2.89610e+04
        LJ (SR)  Disper. corr.   Coulomb (SR)   Coul. recip. Position Rest.
    4.96325e+04   -4.18202e+03   -4.58007e+05    3.03107e+03    1.05921e+03
      Potential    Kinetic En.   Total Energy  Conserved En.    Temperature
   -3.71942e+05    6.41672e+04   -3.07775e+05   -3.75803e+05    2.98228e+02
 Pres. DC (bar) Pressure (bar)   Constr. rmsd
   -2.55613e+02   -3.31891e+00    2.04897e-05


DD  step 6999  vol min/aver 0.933  load imb.: force  2.3%  pme mesh/force 0.439
           Step           Time
           7000       14.00000

   Energies (kJ/mol)
       G96Angle    Proper Dih.  Improper Dih.          LJ-14     Coulomb-14
    4.03771e+03    1.69376e+03    1.15242e+03    8.71155e+02    2.88719e+04
        LJ (SR)  Disper. corr.   Coulomb (SR)   Coul. recip. Position Rest.
    5.03877e+04   -4.18202e+03   -4.58548e+05    3.11561e+03    1.10005e+03
      Potential    Kinetic En.   Total Energy  Conserved En.    Temperature
   -3.71500e+05    6.47191e+04   -3.06780e+05   -3.75797e+05    3.00793e+02
 Pres. DC (bar) Pressure (bar)   Constr. rmsd
   -2.55613e+02    3.59873e+02    2.11171e-05


DD  step 7499  vol min/aver 0.931  load imb.: force  2.9%  pme mesh/force 0.434
           Step           Time
           7500       15.00000

   Energies (kJ/mol)
       G96Angle    Proper Dih.  Improper Dih.          LJ-14     Coulomb-14
    3.96751e+03    1.63401e+03    1.15677e+03    8.02626e+02    2.89193e+04
        LJ (SR)  Disper. corr.   Coulomb (SR)   Coul. recip. Position Rest.
    4.98467e+04   -4.18202e+03   -4.58570e+05    3.05081e+03    1.09762e+03
      Potential    Kinetic En.   Total Energy  Conserved En.    Temperature
   -3.72277e+05    6.42235e+04   -3.08054e+05   -3.75842e+05    2.98490e+02
 Pres. DC (bar) Pressure (bar)   Constr. rmsd
   -2.55613e+02    2.12830e+02    2.15727e-05


DD  step 7999  vol min/aver 0.929  load imb.: force  2.5%  pme mesh/force 0.438
           Step           Time
           8000       16.00000

   Energies (kJ/mol)
       G96Angle    Proper Dih.  Improper Dih.          LJ-14     Coulomb-14
    3.95326e+03    1.77039e+03    1.13580e+03    8.05672e+02    2.89464e+04
        LJ (SR)  Disper. corr.   Coulomb (SR)   Coul. recip. Position Rest.
    4.97312e+04   -4.18202e+03   -4.58965e+05    3.05470e+03    1.11776e+03
      Potential    Kinetic En.   Total Energy  Conserved En.    Temperature
   -3.72632e+05    6.48698e+04   -3.07762e+05   -3.75854e+05    3.01493e+02
 Pres. DC (bar) Pressure (bar)   Constr. rmsd
   -2.55613e+02    8.28170e+01    2.09074e-05


DD  step 8499  vol min/aver 0.948  load imb.: force  3.2%  pme mesh/force 0.435
           Step           Time
           8500       17.00000

   Energies (kJ/mol)
       G96Angle    Proper Dih.  Improper Dih.          LJ-14     Coulomb-14
    3.93772e+03    1.71109e+03    1.13219e+03    8.64359e+02    2.89504e+04
        LJ (SR)  Disper. corr.   Coulomb (SR)   Coul. recip. Position Rest.
    4.83640e+04   -4.18202e+03   -4.57579e+05    3.06740e+03    1.11500e+03
      Potential    Kinetic En.   Total Energy  Conserved En.    Temperature
   -3.72619e+05    6.39195e+04   -3.08700e+05   -3.75877e+05    2.97077e+02
 Pres. DC (bar) Pressure (bar)   Constr. rmsd
   -2.55613e+02   -2.26995e+02    2.08930e-05


DD  step 8999  vol min/aver 0.923  load imb.: force  2.1%  pme mesh/force 0.438
           Step           Time
           9000       18.00000

   Energies (kJ/mol)
       G96Angle    Proper Dih.  Improper Dih.          LJ-14     Coulomb-14
    3.90074e+03    1.72434e+03    1.18833e+03    7.82677e+02    2.88939e+04
        LJ (SR)  Disper. corr.   Coulomb (SR)   Coul. recip. Position Rest.
    4.96458e+04   -4.18202e+03   -4.57622e+05    3.10386e+03    1.09802e+03
      Potential    Kinetic En.   Total Energy  Conserved En.    Temperature
   -3.71466e+05    6.44202e+04   -3.07046e+05   -3.75888e+05    2.99404e+02
 Pres. DC (bar) Pressure (bar)   Constr. rmsd
   -2.55613e+02    2.67040e+02    2.08610e-05


DD  step 9499  vol min/aver 0.926  load imb.: force  3.4%  pme mesh/force 0.433
           Step           Time
           9500       19.00000

   Energies (kJ/mol)
       G96Angle    Proper Dih.  Improper Dih.          LJ-14     Coulomb-14
    4.00042e+03    1.69758e+03    1.13325e+03    8.00144e+02    2.89181e+04
        LJ (SR)  Disper. corr.   Coulomb (SR)   Coul. recip. Position Rest.
    4.97216e+04   -4.18202e+03   -4.58510e+05    3.04927e+03    1.05671e+03
      Potential    Kinetic En.   Total Energy  Conserved En.    Temperature
   -3.72316e+05    6.42958e+04   -3.08020e+05   -3.75911e+05    2.98826e+02
 Pres. DC (bar) Pressure (bar)   Constr. rmsd
   -2.55613e+02    4.87567e+02    2.15870e-05


DD  step 9999  vol min/aver 0.929  load imb.: force  2.5%  pme mesh/force 0.436
           Step           Time
          10000       20.00000

   Energies (kJ/mol)
       G96Angle    Proper Dih.  Improper Dih.          LJ-14     Coulomb-14
    3.92903e+03    1.72151e+03    1.15601e+03    7.89959e+02    2.88728e+04
        LJ (SR)  Disper. corr.   Coulomb (SR)   Coul. recip. Position Rest.
    4.92576e+04   -4.18202e+03   -4.57849e+05    3.02986e+03    1.00465e+03
      Potential    Kinetic En.   Total Energy  Conserved En.    Temperature
   -3.72270e+05    6.47514e+04   -3.07518e+05   -3.75957e+05    3.00943e+02
 Pres. DC (bar) Pressure (bar)   Constr. rmsd
   -2.55613e+02    1.59890e+02    2.13246e-05


DD  step 10499  vol min/aver 0.929  load imb.: force  1.7%  pme mesh/force 0.440
           Step           Time
          10500       21.00000

   Energies (kJ/mol)
       G96Angle    Proper Dih.  Improper Dih.          LJ-14     Coulomb-14
    4.03966e+03    1.73966e+03    1.12594e+03    7.82218e+02    2.89097e+04
        LJ (SR)  Disper. corr.   Coulomb (SR)   Coul. recip. Position Rest.
    5.04096e+04   -4.18202e+03   -4.59003e+05    3.07629e+03    1.09194e+03
      Potential    Kinetic En.   Total Energy  Conserved En.    Temperature
   -3.72010e+05    6.39761e+04   -3.08034e+05   -3.75956e+05    2.97340e+02
 Pres. DC (bar) Pressure (bar)   Constr. rmsd
   -2.55613e+02   -5.44058e+01    2.14700e-05


DD  step 10999  vol min/aver 0.936  load imb.: force  1.6%  pme mesh/force 0.441
           Step           Time
          11000       22.00000

   Energies (kJ/mol)
       G96Angle    Proper Dih.  Improper Dih.          LJ-14     Coulomb-14
    3.89056e+03    1.71801e+03    1.21784e+03    8.51946e+02    2.88676e+04
        LJ (SR)  Disper. corr.   Coulomb (SR)   Coul. recip. Position Rest.
    4.87752e+04   -4.18202e+03   -4.56315e+05    3.04485e+03    1.13600e+03
      Potential    Kinetic En.   Total Energy  Conserved En.    Temperature
   -3.70995e+05    6.42991e+04   -3.06696e+05   -3.75965e+05    2.98841e+02
 Pres. DC (bar) Pressure (bar)   Constr. rmsd
   -2.55613e+02    3.15471e+02    2.12198e-05


DD  step 11499  vol min/aver 0.964  load imb.: force  2.0%  pme mesh/force 0.435
           Step           Time
          11500       23.00000

   Energies (kJ/mol)
       G96Angle    Proper Dih.  Improper Dih.          LJ-14     Coulomb-14
    3.98395e+03    1.75846e+03    1.10045e+03    7.29939e+02    2.89293e+04
        LJ (SR)  Disper. corr.   Coulomb (SR)   Coul. recip. Position Rest.
    4.95821e+04   -4.18202e+03   -4.58080e+05    3.18433e+03    1.10915e+03
      Potential    Kinetic En.   Total Energy  Conserved En.    Temperature
   -3.71885e+05    6.43277e+04   -3.07557e+05   -3.76004e+05    2.98974e+02
 Pres. DC (bar) Pressure (bar)   Constr. rmsd
   -2.55613e+02   -7.69546e+01    2.10106e-05


DD  step 11999  vol min/aver 0.935  load imb.: force  2.6%  pme mesh/force 0.433
           Step           Time
          12000       24.00000

   Energies (kJ/mol)
       G96Angle    Proper Dih.  Improper Dih.          LJ-14     Coulomb-14
    3.97994e+03    1.70102e+03    1.13772e+03    8.05556e+02    2.90836e+04
        LJ (SR)  Disper. corr.   Coulomb (SR)   Coul. recip. Position Rest.
    5.01816e+04   -4.18202e+03   -4.59026e+05    3.05464e+03    1.11499e+03
      Potential    Kinetic En.   Total Energy  Conserved En.    Temperature
   -3.72149e+05    6.41539e+04   -3.07995e+05   -3.76019e+05    2.98166e+02
 Pres. DC (bar) Pressure (bar)   Constr. rmsd
   -2.55613e+02    5.88057e+02    2.09573e-05


DD  step 12499  vol min/aver 0.923  load imb.: force  1.4%  pme mesh/force 0.439
           Step           Time
          12500       25.00000

   Energies (kJ/mol)
       G96Angle    Proper Dih.  Improper Dih.          LJ-14     Coulomb-14
    4.14280e+03    1.65504e+03    1.28214e+03    8.49634e+02    2.89342e+04
        LJ (SR)  Disper. corr.   Coulomb (SR)   Coul. recip. Position Rest.
    4.90201e+04   -4.18202e+03   -4.57180e+05    3.08545e+03    1.12718e+03
      Potential    Kinetic En.   Total Energy  Conserved En.    Temperature
   -3.71266e+05    6.62046e+04   -3.05061e+05   -3.76042e+05    3.07697e+02
 Pres. DC (bar) Pressure (bar)   Constr. rmsd
   -2.55613e+02   -2.03665e+02    2.05337e-05


DD  step 12999  vol min/aver 0.949  load imb.: force  3.8%  pme mesh/force 0.416
           Step           Time
          13000       26.00000

   Energies (kJ/mol)
       G96Angle    Proper Dih.  Improper Dih.          LJ-14     Coulomb-14
    3.86883e+03    1.62153e+03    1.21509e+03    8.07977e+02    2.88935e+04
        LJ (SR)  Disper. corr.   Coulomb (SR)   Coul. recip. Position Rest.
    4.91400e+04   -4.18202e+03   -4.57085e+05    3.02472e+03    1.10477e+03
      Potential    Kinetic En.   Total Energy  Conserved En.    Temperature
   -3.71591e+05    6.49239e+04   -3.06667e+05   -3.76055e+05    3.01745e+02
 Pres. DC (bar) Pressure (bar)   Constr. rmsd
   -2.55613e+02    2.87172e+02    2.13907e-05


DD  step 13499  vol min/aver 0.921  load imb.: force  2.3%  pme mesh/force 0.436
           Step           Time
          13500       27.00000

   Energies (kJ/mol)
       G96Angle    Proper Dih.  Improper Dih.          LJ-14     Coulomb-14
    3.90892e+03    1.67129e+03    1.13485e+03    8.27096e+02    2.88852e+04
        LJ (SR)  Disper. corr.   Coulomb (SR)   Coul. recip. Position Rest.
    4.89370e+04   -4.18202e+03   -4.58093e+05    3.09411e+03    1.05308e+03
      Potential    Kinetic En.   Total Energy  Conserved En.    Temperature
   -3.72764e+05    6.51515e+04   -3.07612e+05   -3.76068e+05    3.02803e+02
 Pres. DC (bar) Pressure (bar)   Constr. rmsd
   -2.55613e+02    7.20841e+01    2.01027e-05


DD  step 13999  vol min/aver 0.946  load imb.: force  2.2%  pme mesh/force 0.432
           Step           Time
          14000       28.00000

   Energies (kJ/mol)
       G96Angle    Proper Dih.  Improper Dih.          LJ-14     Coulomb-14
    3.80922e+03    1.79664e+03    1.18534e+03    8.07312e+02    2.89591e+04
        LJ (SR)  Disper. corr.   Coulomb (SR)   Coul. recip. Position Rest.
    4.97554e+04   -4.18202e+03   -4.58728e+05    3.02733e+03    1.13007e+03
      Potential    Kinetic En.   Total Energy  Conserved En.    Temperature
   -3.72439e+05    6.41311e+04   -3.08308e+05   -3.76073e+05    2.98060e+02
 Pres. DC (bar) Pressure (bar)   Constr. rmsd
   -2.55613e+02    2.98359e+02    2.00178e-05


DD  step 14499  vol min/aver 0.928  load imb.: force  2.5%  pme mesh/force 0.433
           Step           Time
          14500       29.00000

   Energies (kJ/mol)
       G96Angle    Proper Dih.  Improper Dih.          LJ-14     Coulomb-14
    3.80696e+03    1.82165e+03    1.16919e+03    7.62772e+02    2.89422e+04
        LJ (SR)  Disper. corr.   Coulomb (SR)   Coul. recip. Position Rest.
    4.93723e+04   -4.18202e+03   -4.57638e+05    3.08098e+03    1.10511e+03
      Potential    Kinetic En.   Total Energy  Conserved En.    Temperature
   -3.71759e+05    6.42775e+04   -3.07481e+05   -3.76102e+05    2.98741e+02
 Pres. DC (bar) Pressure (bar)   Constr. rmsd
   -2.55613e+02   -1.42514e+02    2.14932e-05


DD  step 14999  vol min/aver 0.948  load imb.: force  1.6%  pme mesh/force 0.441
           Step           Time
          15000       30.00000

   Energies (kJ/mol)
       G96Angle    Proper Dih.  Improper Dih.          LJ-14     Coulomb-14
    3.90890e+03    1.75003e+03    1.23470e+03    8.18590e+02    2.89813e+04
        LJ (SR)  Disper. corr.   Coulomb (SR)   Coul. recip. Position Rest.
    4.86547e+04   -4.18202e+03   -4.57558e+05    3.00063e+03    1.10124e+03
      Potential    Kinetic En.   Total Energy  Conserved En.    Temperature
   -3.72290e+05    6.47848e+04   -3.07505e+05   -3.76134e+05    3.01098e+02
 Pres. DC (bar) Pressure (bar)   Constr. rmsd
   -2.55613e+02   -6.44197e+02    2.13564e-05


DD  step 15499  vol min/aver 0.947  load imb.: force  2.9%  pme mesh/force 0.433
           Step           Time
          15500       31.00000

   Energies (kJ/mol)
       G96Angle    Proper Dih.  Improper Dih.          LJ-14     Coulomb-14
    4.03576e+03    1.72948e+03    1.06399e+03    7.97078e+02    2.90019e+04
        LJ (SR)  Disper. corr.   Coulomb (SR)   Coul. recip. Position Rest.
    4.94199e+04   -4.18202e+03   -4.58113e+05    3.05896e+03    1.13810e+03
      Potential    Kinetic En.   Total Energy  Conserved En.    Temperature
   -3.72050e+05    6.47150e+04   -3.07335e+05   -3.76143e+05    3.00774e+02
 Pres. DC (bar) Pressure (bar)   Constr. rmsd
   -2.55613e+02   -2.24020e+02    2.07910e-05


DD  step 15999  vol min/aver 0.955  load imb.: force  1.6%  pme mesh/force 0.438
           Step           Time
          16000       32.00000

   Energies (kJ/mol)
       G96Angle    Proper Dih.  Improper Dih.          LJ-14     Coulomb-14
    3.82337e+03    1.70090e+03    1.17612e+03    8.01011e+02    2.90493e+04
        LJ (SR)  Disper. corr.   Coulomb (SR)   Coul. recip. Position Rest.
    4.93866e+04   -4.18202e+03   -4.57456e+05    3.14900e+03    1.09105e+03
      Potential    Kinetic En.   Total Energy  Conserved En.    Temperature
   -3.71461e+05    6.45075e+04   -3.06953e+05   -3.76158e+05    2.99809e+02
 Pres. DC (bar) Pressure (bar)   Constr. rmsd
   -2.55613e+02    3.43197e+02    2.01108e-05


DD  step 16499  vol min/aver 0.936  load imb.: force  2.3%  pme mesh/force 0.435
           Step           Time
          16500       33.00000

   Energies (kJ/mol)
       G96Angle    Proper Dih.  Improper Dih.          LJ-14     Coulomb-14
    3.95749e+03    1.67368e+03    1.12643e+03    8.41878e+02    2.90231e+04
        LJ (SR)  Disper. corr.   Coulomb (SR)   Coul. recip. Position Rest.
    5.02010e+04   -4.18202e+03   -4.59100e+05    3.09022e+03    1.01266e+03
      Potential    Kinetic En.   Total Energy  Conserved En.    Temperature
   -3.72355e+05    6.36932e+04   -3.08662e+05   -3.76174e+05    2.96025e+02
 Pres. DC (bar) Pressure (bar)   Constr. rmsd
   -2.55613e+02    3.06698e+02    1.97506e-05


DD  step 16999  vol min/aver 0.928  load imb.: force  3.1%  pme mesh/force 0.433
           Step           Time
          17000       34.00000

   Energies (kJ/mol)
       G96Angle    Proper Dih.  Improper Dih.          LJ-14     Coulomb-14
    3.99611e+03    1.61814e+03    1.18743e+03    7.88196e+02    2.90414e+04
        LJ (SR)  Disper. corr.   Coulomb (SR)   Coul. recip. Position Rest.
    4.97814e+04   -4.18202e+03   -4.58175e+05    3.10334e+03    1.11077e+03
      Potential    Kinetic En.   Total Energy  Conserved En.    Temperature
   -3.71730e+05    6.42223e+04   -3.07508e+05   -3.76189e+05    2.98484e+02
 Pres. DC (bar) Pressure (bar)   Constr. rmsd
   -2.55613e+02    1.82709e+02    2.10416e-05


DD  step 17499  vol min/aver 0.926  load imb.: force  2.7%  pme mesh/force 0.440
           Step           Time
          17500       35.00000

   Energies (kJ/mol)
       G96Angle    Proper Dih.  Improper Dih.          LJ-14     Coulomb-14
    3.91106e+03    1.73365e+03    1.24383e+03    8.24885e+02    2.89604e+04
        LJ (SR)  Disper. corr.   Coulomb (SR)   Coul. recip. Position Rest.
    4.89504e+04   -4.18202e+03   -4.57206e+05    3.12893e+03    1.12941e+03
      Potential    Kinetic En.   Total Energy  Conserved En.    Temperature
   -3.71505e+05    6.51010e+04   -3.06404e+05   -3.76217e+05    3.02568e+02
 Pres. DC (bar) Pressure (bar)   Constr. rmsd
   -2.55613e+02   -3.48493e+01    2.11022e-05


DD  step 17999  vol min/aver 0.853  load imb.: force 54.4%  pme mesh/force 0.274
           Step           Time
          18000       36.00000

   Energies (kJ/mol)
       G96Angle    Proper Dih.  Improper Dih.          LJ-14     Coulomb-14
    3.98288e+03    1.74256e+03    1.18940e+03    8.08467e+02    2.89768e+04
        LJ (SR)  Disper. corr.   Coulomb (SR)   Coul. recip. Position Rest.
    4.96382e+04   -4.18202e+03   -4.58099e+05    3.09617e+03    1.15260e+03
      Potential    Kinetic En.   Total Energy  Conserved En.    Temperature
   -3.71694e+05    6.41193e+04   -3.07575e+05   -3.76219e+05    2.98005e+02
 Pres. DC (bar) Pressure (bar)   Constr. rmsd
   -2.55613e+02    2.10147e+02    2.04560e-05


DD  step 18499  vol min/aver 0.951  load imb.: force  2.0%  pme mesh/force 0.442
           Step           Time
          18500       37.00000

   Energies (kJ/mol)
       G96Angle    Proper Dih.  Improper Dih.          LJ-14     Coulomb-14
    4.01415e+03    1.71621e+03    1.17372e+03    8.24542e+02    2.88918e+04
        LJ (SR)  Disper. corr.   Coulomb (SR)   Coul. recip. Position Rest.
    4.95476e+04   -4.18202e+03   -4.57288e+05    3.13932e+03    1.18534e+03
      Potential    Kinetic En.   Total Energy  Conserved En.    Temperature
   -3.70977e+05    6.43309e+04   -3.06646e+05   -3.76255e+05    2.98988e+02
 Pres. DC (bar) Pressure (bar)   Constr. rmsd
   -2.55613e+02    2.22787e+02    2.12838e-05


DD  step 18999  vol min/aver 0.956  load imb.: force  1.9%  pme mesh/force 0.435
           Step           Time
          19000       38.00000

   Energies (kJ/mol)
       G96Angle    Proper Dih.  Improper Dih.          LJ-14     Coulomb-14
    3.96773e+03    1.66733e+03    1.10666e+03    8.43781e+02    2.89276e+04
        LJ (SR)  Disper. corr.   Coulomb (SR)   Coul. recip. Position Rest.
    5.00356e+04   -4.18202e+03   -4.58669e+05    3.01181e+03    1.04375e+03
      Potential    Kinetic En.   Total Energy  Conserved En.    Temperature
   -3.72247e+05    6.51416e+04   -3.07105e+05   -3.76290e+05    3.02756e+02
 Pres. DC (bar) Pressure (bar)   Constr. rmsd
   -2.55613e+02   -2.30751e+02    2.07943e-05


DD  step 19499  vol min/aver 0.937  load imb.: force  2.1%  pme mesh/force 0.441
           Step           Time
          19500       39.00000

   Energies (kJ/mol)
       G96Angle    Proper Dih.  Improper Dih.          LJ-14     Coulomb-14
    3.99960e+03    1.76286e+03    1.06377e+03    7.65138e+02    2.90069e+04
        LJ (SR)  Disper. corr.   Coulomb (SR)   Coul. recip. Position Rest.
    4.97080e+04   -4.18202e+03   -4.58804e+05    3.11446e+03    1.14941e+03
      Potential    Kinetic En.   Total Energy  Conserved En.    Temperature
   -3.72416e+05    6.52382e+04   -3.07178e+05   -3.76318e+05    3.03205e+02
 Pres. DC (bar) Pressure (bar)   Constr. rmsd
   -2.55613e+02   -3.88042e+02    2.18215e-05


DD  step 19999  vol min/aver 0.951  load imb.: force  4.3%  pme mesh/force 0.428
           Step           Time
          20000       40.00000

   Energies (kJ/mol)
       G96Angle    Proper Dih.  Improper Dih.          LJ-14     Coulomb-14
    3.94194e+03    1.84313e+03    1.14589e+03    8.72216e+02    2.88824e+04
        LJ (SR)  Disper. corr.   Coulomb (SR)   Coul. recip. Position Rest.
    4.97124e+04   -4.18202e+03   -4.58380e+05    3.01664e+03    1.11073e+03
      Potential    Kinetic En.   Total Energy  Conserved En.    Temperature
   -3.72037e+05    6.44193e+04   -3.07618e+05   -3.76316e+05    2.99399e+02
 Pres. DC (bar) Pressure (bar)   Constr. rmsd
   -2.55613e+02    3.43967e+02    2.06079e-05


DD  step 20499  vol min/aver 0.925  load imb.: force  2.4%  pme mesh/force 0.437
           Step           Time
          20500       41.00000

   Energies (kJ/mol)
       G96Angle    Proper Dih.  Improper Dih.          LJ-14     Coulomb-14
    3.98457e+03    1.71135e+03    1.15722e+03    8.05465e+02    2.89017e+04
        LJ (SR)  Disper. corr.   Coulomb (SR)   Coul. recip. Position Rest.
    4.95279e+04   -4.18202e+03   -4.58345e+05    3.15863e+03    1.18844e+03
      Potential    Kinetic En.   Total Energy  Conserved En.    Temperature
   -3.72092e+05    6.45815e+04   -3.07511e+05   -3.76337e+05    3.00153e+02
 Pres. DC (bar) Pressure (bar)   Constr. rmsd
   -2.55613e+02    1.32455e+01    2.15202e-05


DD  step 20999  vol min/aver 0.940  load imb.: force  2.2%  pme mesh/force 0.434
           Step           Time
          21000       42.00000

   Energies (kJ/mol)
       G96Angle    Proper Dih.  Improper Dih.          LJ-14     Coulomb-14
    3.94682e+03    1.70387e+03    1.22769e+03    9.57867e+02    2.89411e+04
        LJ (SR)  Disper. corr.   Coulomb (SR)   Coul. recip. Position Rest.
    4.83178e+04   -4.18202e+03   -4.56674e+05    3.17541e+03    1.12189e+03
      Potential    Kinetic En.   Total Energy  Conserved En.    Temperature
   -3.71464e+05    6.44515e+04   -3.07012e+05   -3.76366e+05    2.99549e+02
 Pres. DC (bar) Pressure (bar)   Constr. rmsd
   -2.55613e+02    3.72785e+02    1.94008e-05


DD  step 21499  vol min/aver 0.945  load imb.: force  2.2%  pme mesh/force 0.440
           Step           Time
          21500       43.00000

   Energies (kJ/mol)
       G96Angle    Proper Dih.  Improper Dih.          LJ-14     Coulomb-14
    3.91161e+03    1.73463e+03    1.14680e+03    8.73746e+02    2.90432e+04
        LJ (SR)  Disper. corr.   Coulomb (SR)   Coul. recip. Position Rest.
    4.95291e+04   -4.18202e+03   -4.57947e+05    3.02377e+03    1.09367e+03
      Potential    Kinetic En.   Total Energy  Conserved En.    Temperature
   -3.71773e+05    6.43336e+04   -3.07439e+05   -3.76384e+05    2.99001e+02
 Pres. DC (bar) Pressure (bar)   Constr. rmsd
   -2.55613e+02    4.08496e+02    2.09287e-05


DD  step 21999  vol min/aver 0.934  load imb.: force  2.6%  pme mesh/force 0.434
           Step           Time
          22000       44.00000

   Energies (kJ/mol)
       G96Angle    Proper Dih.  Improper Dih.          LJ-14     Coulomb-14
    4.02267e+03    1.71423e+03    1.13306e+03    7.93857e+02    2.88003e+04
        LJ (SR)  Disper. corr.   Coulomb (SR)   Coul. recip. Position Rest.
    4.95726e+04   -4.18202e+03   -4.58376e+05    3.05857e+03    1.14285e+03
      Potential    Kinetic En.   Total Energy  Conserved En.    Temperature
   -3.72320e+05    6.45536e+04   -3.07767e+05   -3.76393e+05    3.00024e+02
 Pres. DC (bar) Pressure (bar)   Constr. rmsd
   -2.55613e+02    5.02541e+02    2.04543e-05


DD  step 22499  vol min/aver 0.922  load imb.: force  1.5%  pme mesh/force 0.440
           Step           Time
          22500       45.00000

   Energies (kJ/mol)
       G96Angle    Proper Dih.  Improper Dih.          LJ-14     Coulomb-14
    3.99377e+03    1.84768e+03    1.11132e+03    7.76073e+02    2.89628e+04
        LJ (SR)  Disper. corr.   Coulomb (SR)   Coul. recip. Position Rest.
    4.85586e+04   -4.18202e+03   -4.56538e+05    3.25372e+03    1.17026e+03
      Potential    Kinetic En.   Total Energy  Conserved En.    Temperature
   -3.71046e+05    6.53778e+04   -3.05668e+05   -3.76428e+05    3.03854e+02
 Pres. DC (bar) Pressure (bar)   Constr. rmsd
   -2.55613e+02   -4.37089e+02    2.27030e-05


DD  step 22999  vol min/aver 0.950  load imb.: force  1.9%  pme mesh/force 0.437
           Step           Time
          23000       46.00000

   Energies (kJ/mol)
       G96Angle    Proper Dih.  Improper Dih.          LJ-14     Coulomb-14
    4.01178e+03    1.72802e+03    1.13220e+03    7.97530e+02    2.88597e+04
        LJ (SR)  Disper. corr.   Coulomb (SR)   Coul. recip. Position Rest.
    4.92938e+04   -4.18202e+03   -4.57482e+05    3.00548e+03    1.09379e+03
      Potential    Kinetic En.   Total Energy  Conserved En.    Temperature
   -3.71742e+05    6.47735e+04   -3.06968e+05   -3.76421e+05    3.01046e+02
 Pres. DC (bar) Pressure (bar)   Constr. rmsd
   -2.55613e+02   -4.70492e+02    2.13767e-05


DD  step 23499  vol min/aver 0.920  load imb.: force  1.7%  pme mesh/force 0.438
           Step           Time
          23500       47.00000

   Energies (kJ/mol)
       G96Angle    Proper Dih.  Improper Dih.          LJ-14     Coulomb-14
    4.00564e+03    1.65094e+03    1.09982e+03    7.90520e+02    2.89731e+04
        LJ (SR)  Disper. corr.   Coulomb (SR)   Coul. recip. Position Rest.
    4.96582e+04   -4.18202e+03   -4.57819e+05    3.04497e+03    1.20440e+03
      Potential    Kinetic En.   Total Energy  Conserved En.    Temperature
   -3.71574e+05    6.47634e+04   -3.06810e+05   -3.76456e+05    3.00999e+02
 Pres. DC (bar) Pressure (bar)   Constr. rmsd
   -2.55613e+02   -1.87311e+02    2.19704e-05


DD  step 23999  vol min/aver 0.943  load imb.: force  1.0%  pme mesh/force 0.439
           Step           Time
          24000       48.00000

   Energies (kJ/mol)
       G96Angle    Proper Dih.  Improper Dih.          LJ-14     Coulomb-14
    3.89848e+03    1.78522e+03    1.06909e+03    7.80979e+02    2.89971e+04
        LJ (SR)  Disper. corr.   Coulomb (SR)   Coul. recip. Position Rest.
    5.00955e+04   -4.18202e+03   -4.58762e+05    2.99198e+03    1.10225e+03
      Potential    Kinetic En.   Total Energy  Conserved En.    Temperature
   -3.72223e+05    6.47078e+04   -3.07516e+05   -3.76481e+05    3.00740e+02
 Pres. DC (bar) Pressure (bar)   Constr. rmsd
   -2.55613e+02    3.75936e+02    2.02497e-05


DD  step 24499  vol min/aver 0.922  load imb.: force  2.5%  pme mesh/force 0.433
           Step           Time
          24500       49.00000

   Energies (kJ/mol)
       G96Angle    Proper Dih.  Improper Dih.          LJ-14     Coulomb-14
    3.92236e+03    1.76514e+03    1.12617e+03    8.48045e+02    2.89730e+04
        LJ (SR)  Disper. corr.   Coulomb (SR)   Coul. recip. Position Rest.
    5.07212e+04   -4.18202e+03   -4.58676e+05    3.07792e+03    1.10285e+03
      Potential    Kinetic En.   Total Energy  Conserved En.    Temperature
   -3.71321e+05    6.42676e+04   -3.07053e+05   -3.76480e+05    2.98694e+02
 Pres. DC (bar) Pressure (bar)   Constr. rmsd
   -2.55613e+02    5.23328e+02    2.12633e-05


DD  step 24999  vol min/aver 0.943  load imb.: force  1.6%  pme mesh/force 0.441
           Step           Time
          25000       50.00000

   Energies (kJ/mol)
       G96Angle    Proper Dih.  Improper Dih.          LJ-14     Coulomb-14
    4.13395e+03    1.75068e+03    1.20324e+03    7.41938e+02    2.88714e+04
        LJ (SR)  Disper. corr.   Coulomb (SR)   Coul. recip. Position Rest.
    4.85188e+04   -4.18202e+03   -4.56498e+05    3.00019e+03    1.02680e+03
      Potential    Kinetic En.   Total Energy  Conserved En.    Temperature
   -3.71433e+05    6.47679e+04   -3.06665e+05   -3.76501e+05    3.01020e+02
 Pres. DC (bar) Pressure (bar)   Constr. rmsd
   -2.55613e+02   -3.43175e+02    2.12475e-05


DD  step 25499  vol min/aver 0.924  load imb.: force  3.7%  pme mesh/force 0.432
           Step           Time
          25500       51.00000

   Energies (kJ/mol)
       G96Angle    Proper Dih.  Improper Dih.          LJ-14     Coulomb-14
    3.98973e+03    1.73943e+03    1.11158e+03    7.89723e+02    2.89688e+04
        LJ (SR)  Disper. corr.   Coulomb (SR)   Coul. recip. Position Rest.
    4.93385e+04   -4.18202e+03   -4.58186e+05    3.00865e+03    1.11069e+03
      Potential    Kinetic En.   Total Energy  Conserved En.    Temperature
   -3.72311e+05    6.49866e+04   -3.07324e+05   -3.76534e+05    3.02036e+02
 Pres. DC (bar) Pressure (bar)   Constr. rmsd
   -2.55613e+02    4.24327e+02    2.28647e-05


DD  step 25999  vol min/aver 0.929  load imb.: force  1.7%  pme mesh/force 0.439
           Step           Time
          26000       52.00000

   Energies (kJ/mol)
       G96Angle    Proper Dih.  Improper Dih.          LJ-14     Coulomb-14
    3.94960e+03    1.87712e+03    1.04169e+03    8.07538e+02    2.88722e+04
        LJ (SR)  Disper. corr.   Coulomb (SR)   Coul. recip. Position Rest.
    4.98814e+04   -4.18202e+03   -4.59042e+05    2.97458e+03    1.10408e+03
      Potential    Kinetic En.   Total Energy  Conserved En.    Temperature
   -3.72716e+05    6.46683e+04   -3.08048e+05   -3.76563e+05    3.00557e+02
 Pres. DC (bar) Pressure (bar)   Constr. rmsd
   -2.55613e+02    7.89224e+01    2.07200e-05


DD  step 26499  vol min/aver 0.956  load imb.: force  1.9%  pme mesh/force 0.439
           Step           Time
          26500       53.00000

   Energies (kJ/mol)
       G96Angle    Proper Dih.  Improper Dih.          LJ-14     Coulomb-14
    4.15276e+03    1.74941e+03    1.16969e+03    8.41222e+02    2.89497e+04
        LJ (SR)  Disper. corr.   Coulomb (SR)   Coul. recip. Position Rest.
    4.99369e+04   -4.18202e+03   -4.58125e+05    3.10059e+03    1.18843e+03
      Potential    Kinetic En.   Total Energy  Conserved En.    Temperature
   -3.71218e+05    6.60006e+04   -3.05218e+05   -3.76572e+05    3.06749e+02
 Pres. DC (bar) Pressure (bar)   Constr. rmsd
   -2.55613e+02    1.46802e+02    2.04086e-05


DD  step 26999  vol min/aver 0.945  load imb.: force  1.9%  pme mesh/force 0.434
           Step           Time
          27000       54.00000

   Energies (kJ/mol)
       G96Angle    Proper Dih.  Improper Dih.          LJ-14     Coulomb-14
    3.96265e+03    1.71155e+03    1.14210e+03    9.04144e+02    2.91217e+04
        LJ (SR)  Disper. corr.   Coulomb (SR)   Coul. recip. Position Rest.
    4.91555e+04   -4.18202e+03   -4.57002e+05    3.00263e+03    1.09557e+03
      Potential    Kinetic En.   Total Energy  Conserved En.    Temperature
   -3.71088e+05    6.46775e+04   -3.06411e+05   -3.76581e+05    3.00599e+02
 Pres. DC (bar) Pressure (bar)   Constr. rmsd
   -2.55613e+02   -6.39916e+01    2.05282e-05


DD  step 27499  vol min/aver 0.913  load imb.: force  2.3%  pme mesh/force 0.436
           Step           Time
          27500       55.00000

   Energies (kJ/mol)
       G96Angle    Proper Dih.  Improper Dih.          LJ-14     Coulomb-14
    3.99158e+03    1.75938e+03    1.20113e+03    7.89739e+02    2.90136e+04
        LJ (SR)  Disper. corr.   Coulomb (SR)   Coul. recip. Position Rest.
    4.99231e+04   -4.18202e+03   -4.58377e+05    3.11119e+03    1.10755e+03
      Potential    Kinetic En.   Total Energy  Conserved En.    Temperature
   -3.71662e+05    6.43222e+04   -3.07340e+05   -3.76613e+05    2.98948e+02
 Pres. DC (bar) Pressure (bar)   Constr. rmsd
   -2.55613e+02    3.80137e+02    2.03297e-05


DD  step 27999  vol min/aver 0.938  load imb.: force  2.3%  pme mesh/force 0.434
           Step           Time
          28000       56.00000

   Energies (kJ/mol)
       G96Angle    Proper Dih.  Improper Dih.          LJ-14     Coulomb-14
    3.83622e+03    1.69455e+03    1.08804e+03    8.79802e+02    2.89358e+04
        LJ (SR)  Disper. corr.   Coulomb (SR)   Coul. recip. Position Rest.
    4.94972e+04   -4.18202e+03   -4.58364e+05    3.04039e+03    1.09770e+03
      Potential    Kinetic En.   Total Energy  Conserved En.    Temperature
   -3.72477e+05    6.41709e+04   -3.08306e+05   -3.76624e+05    2.98245e+02
 Pres. DC (bar) Pressure (bar)   Constr. rmsd
   -2.55613e+02    2.77726e+02    1.89607e-05


DD  step 28499  vol min/aver 0.934  load imb.: force  1.3%  pme mesh/force 0.441
           Step           Time
          28500       57.00000

   Energies (kJ/mol)
       G96Angle    Proper Dih.  Improper Dih.          LJ-14     Coulomb-14
    3.87544e+03    1.74492e+03    1.16157e+03    8.14592e+02    2.90586e+04
        LJ (SR)  Disper. corr.   Coulomb (SR)   Coul. recip. Position Rest.
    4.91261e+04   -4.18202e+03   -4.56522e+05    3.04486e+03    1.21675e+03
      Potential    Kinetic En.   Total Energy  Conserved En.    Temperature
   -3.70661e+05    6.49923e+04   -3.05669e+05   -3.76657e+05    3.02062e+02
 Pres. DC (bar) Pressure (bar)   Constr. rmsd
   -2.55613e+02    4.72142e+02    2.09876e-05


DD  step 28999  vol min/aver 0.941  load imb.: force  2.3%  pme mesh/force 0.436
           Step           Time
          29000       58.00000

   Energies (kJ/mol)
       G96Angle    Proper Dih.  Improper Dih.          LJ-14     Coulomb-14
    3.81042e+03    1.67453e+03    1.13636e+03    8.15711e+02    2.90798e+04
        LJ (SR)  Disper. corr.   Coulomb (SR)   Coul. recip. Position Rest.
    4.93937e+04   -4.18202e+03   -4.57777e+05    3.11954e+03    1.17475e+03
      Potential    Kinetic En.   Total Energy  Conserved En.    Temperature
   -3.71754e+05    6.41396e+04   -3.07615e+05   -3.76652e+05    2.98100e+02
 Pres. DC (bar) Pressure (bar)   Constr. rmsd
   -2.55613e+02    8.59425e+01    2.16537e-05


DD  step 29499  vol min/aver 0.955  load imb.: force  1.9%  pme mesh/force 0.437
           Step           Time
          29500       59.00000

   Energies (kJ/mol)
       G96Angle    Proper Dih.  Improper Dih.          LJ-14     Coulomb-14
    4.03470e+03    1.73142e+03    1.09924e+03    7.85009e+02    2.90056e+04
        LJ (SR)  Disper. corr.   Coulomb (SR)   Coul. recip. Position Rest.
    4.96793e+04   -4.18202e+03   -4.58335e+05    2.97125e+03    1.10964e+03
      Potential    Kinetic En.   Total Energy  Conserved En.    Temperature
   -3.72101e+05    6.47198e+04   -3.07381e+05   -3.76702e+05    3.00796e+02
 Pres. DC (bar) Pressure (bar)   Constr. rmsd
   -2.55613e+02   -7.14975e+01    2.16978e-05


DD  step 29999  vol min/aver 0.934  load imb.: force  2.9%  pme mesh/force 0.433
           Step           Time
          30000       60.00000

   Energies (kJ/mol)
       G96Angle    Proper Dih.  Improper Dih.          LJ-14     Coulomb-14
    3.99308e+03    1.69071e+03    1.18294e+03    8.38819e+02    2.88984e+04
        LJ (SR)  Disper. corr.   Coulomb (SR)   Coul. recip. Position Rest.
    5.19981e+04   -4.18202e+03   -4.60425e+05    3.09216e+03    1.13355e+03
      Potential    Kinetic En.   Total Energy  Conserved En.    Temperature
   -3.71779e+05    6.43662e+04   -3.07413e+05   -3.76700e+05    2.99153e+02
 Pres. DC (bar) Pressure (bar)   Constr. rmsd
   -2.55613e+02    7.25862e+02    2.05303e-05


DD  step 30499  vol min/aver 0.933  load imb.: force 30.9%  pme mesh/force 0.466
           Step           Time
          30500       61.00000

   Energies (kJ/mol)
       G96Angle    Proper Dih.  Improper Dih.          LJ-14     Coulomb-14
    3.92494e+03    1.70104e+03    1.16042e+03    9.25374e+02    2.89582e+04
        LJ (SR)  Disper. corr.   Coulomb (SR)   Coul. recip. Position Rest.
    4.95260e+04   -4.18202e+03   -4.57904e+05    3.11500e+03    1.08854e+03
      Potential    Kinetic En.   Total Energy  Conserved En.    Temperature
   -3.71686e+05    6.44981e+04   -3.07188e+05   -3.76720e+05    2.99766e+02
 Pres. DC (bar) Pressure (bar)   Constr. rmsd
   -2.55613e+02    1.69131e+02    2.03745e-05


DD  step 30999  vol min/aver 0.787  load imb.: force 30.2%  pme mesh/force 0.313
           Step           Time
          31000       62.00000

   Energies (kJ/mol)
       G96Angle    Proper Dih.  Improper Dih.          LJ-14     Coulomb-14
    3.94150e+03    1.67265e+03    1.20659e+03    8.56211e+02    2.89426e+04
        LJ (SR)  Disper. corr.   Coulomb (SR)   Coul. recip. Position Rest.
    5.04549e+04   -4.18202e+03   -4.59343e+05    3.01618e+03    1.11106e+03
      Potential    Kinetic En.   Total Energy  Conserved En.    Temperature
   -3.72323e+05    6.38397e+04   -3.08484e+05   -3.76725e+05    2.96706e+02
 Pres. DC (bar) Pressure (bar)   Constr. rmsd
   -2.55613e+02    2.71653e+02    2.18446e-05


DD  step 31499  vol min/aver 0.918  load imb.: force  1.3%  pme mesh/force 0.439
           Step           Time
          31500       63.00000

   Energies (kJ/mol)
       G96Angle    Proper Dih.  Improper Dih.          LJ-14     Coulomb-14
    3.86644e+03    1.73790e+03    1.10339e+03    7.78390e+02    2.89171e+04
        LJ (SR)  Disper. corr.   Coulomb (SR)   Coul. recip. Position Rest.
    4.93409e+04   -4.18202e+03   -4.58640e+05    3.01825e+03    1.07968e+03
      Potential    Kinetic En.   Total Energy  Conserved En.    Temperature
   -3.72980e+05    6.40863e+04   -3.08893e+05   -3.76766e+05    2.97852e+02
 Pres. DC (bar) Pressure (bar)   Constr. rmsd
   -2.55613e+02   -2.42726e+02    2.07335e-05


DD  step 31999  vol min/aver 0.937  load imb.: force  2.1%  pme mesh/force 0.433
           Step           Time
          32000       64.00000

   Energies (kJ/mol)
       G96Angle    Proper Dih.  Improper Dih.          LJ-14     Coulomb-14
    3.98339e+03    1.69611e+03    1.15738e+03    8.70093e+02    2.89435e+04
        LJ (SR)  Disper. corr.   Coulomb (SR)   Coul. recip. Position Rest.
    4.93140e+04   -4.18202e+03   -4.58376e+05    3.03411e+03    1.12210e+03
      Potential    Kinetic En.   Total Energy  Conserved En.    Temperature
   -3.72437e+05    6.48439e+04   -3.07593e+05   -3.76780e+05    3.01373e+02
 Pres. DC (bar) Pressure (bar)   Constr. rmsd
   -2.55613e+02    2.79109e+02    1.93350e-05


DD  step 32499  vol min/aver 0.929  load imb.: force  3.9%  pme mesh/force 0.427
           Step           Time
          32500       65.00000

   Energies (kJ/mol)
       G96Angle    Proper Dih.  Improper Dih.          LJ-14     Coulomb-14
    4.00154e+03    1.64909e+03    1.19656e+03    7.06053e+02    2.88672e+04
        LJ (SR)  Disper. corr.   Coulomb (SR)   Coul. recip. Position Rest.
    4.91608e+04   -4.18202e+03   -4.57215e+05    3.12909e+03    1.13644e+03
      Potential    Kinetic En.   Total Energy  Conserved En.    Temperature
   -3.71550e+05    6.46424e+04   -3.06907e+05   -3.76799e+05    3.00437e+02
 Pres. DC (bar) Pressure (bar)   Constr. rmsd
   -2.55613e+02    1.31579e+02    2.22221e-05


DD  step 32999  vol min/aver 0.925  load imb.: force  1.4%  pme mesh/force 0.439
           Step           Time
          33000       66.00000

   Energies (kJ/mol)
       G96Angle    Proper Dih.  Improper Dih.          LJ-14     Coulomb-14
    3.96518e+03    1.70414e+03    1.12374e+03    7.82118e+02    2.89430e+04
        LJ (SR)  Disper. corr.   Coulomb (SR)   Coul. recip. Position Rest.
    4.92679e+04   -4.18202e+03   -4.57696e+05    3.10281e+03    1.15456e+03
      Potential    Kinetic En.   Total Energy  Conserved En.    Temperature
   -3.71835e+05    6.46618e+04   -3.07173e+05   -3.76807e+05    3.00527e+02
 Pres. DC (bar) Pressure (bar)   Constr. rmsd
   -2.55613e+02    6.04812e+02    2.02257e-05


DD  step 33499  vol min/aver 0.931  load imb.: force  2.5%  pme mesh/force 0.435
           Step           Time
          33500       67.00000

   Energies (kJ/mol)
       G96Angle    Proper Dih.  Improper Dih.          LJ-14     Coulomb-14
    4.14151e+03    1.61716e+03    1.20219e+03    7.87931e+02    2.88757e+04
        LJ (SR)  Disper. corr.   Coulomb (SR)   Coul. recip. Position Rest.
    5.05850e+04   -4.18202e+03   -4.58356e+05    3.07477e+03    1.12046e+03
      Potential    Kinetic En.   Total Energy  Conserved En.    Temperature
   -3.71133e+05    6.53970e+04   -3.05736e+05   -3.76829e+05    3.03944e+02
 Pres. DC (bar) Pressure (bar)   Constr. rmsd
   -2.55613e+02   -1.07101e+02    2.10342e-05


DD  step 33999  vol min/aver 0.931  load imb.: force  1.8%  pme mesh/force 0.438
           Step           Time
          34000       68.00000

   Energies (kJ/mol)
       G96Angle    Proper Dih.  Improper Dih.          LJ-14     Coulomb-14
    4.01944e+03    1.65391e+03    1.21406e+03    7.25202e+02    2.88257e+04
        LJ (SR)  Disper. corr.   Coulomb (SR)   Coul. recip. Position Rest.
    4.88319e+04   -4.18202e+03   -4.57547e+05    2.99010e+03    1.01566e+03
      Potential    Kinetic En.   Total Energy  Conserved En.    Temperature
   -3.72453e+05    6.39471e+04   -3.08506e+05   -3.76850e+05    2.97205e+02
 Pres. DC (bar) Pressure (bar)   Constr. rmsd
   -2.55613e+02   -1.56642e+02    2.08818e-05


DD  step 34499  vol min/aver 0.931  load imb.: force  2.3%  pme mesh/force 0.431
           Step           Time
          34500       69.00000

   Energies (kJ/mol)
       G96Angle    Proper Dih.  Improper Dih.          LJ-14     Coulomb-14
    4.01314e+03    1.77151e+03    1.16913e+03    8.21936e+02    2.88448e+04
        LJ (SR)  Disper. corr.   Coulomb (SR)   Coul. recip. Position Rest.
    4.95604e+04   -4.18202e+03   -4.58392e+05    3.05191e+03    1.09232e+03
      Potential    Kinetic En.   Total Energy  Conserved En.    Temperature
   -3.72248e+05    6.49044e+04   -3.07344e+05   -3.76858e+05    3.01654e+02
 Pres. DC (bar) Pressure (bar)   Constr. rmsd
   -2.55613e+02    1.77995e+02    2.07847e-05


DD  step 34999  vol min/aver 0.934  load imb.: force  1.7%  pme mesh/force 0.436
           Step           Time
          35000       70.00000

   Energies (kJ/mol)
       G96Angle    Proper Dih.  Improper Dih.          LJ-14     Coulomb-14
    3.98003e+03    1.67453e+03    1.16125e+03    8.28929e+02    2.88224e+04
        LJ (SR)  Disper. corr.   Coulomb (SR)   Coul. recip. Position Rest.
    4.96452e+04   -4.18202e+03   -4.57986e+05    3.10000e+03    1.00488e+03
      Potential    Kinetic En.   Total Energy  Conserved En.    Temperature
   -3.71951e+05    6.45539e+04   -3.07397e+05   -3.76873e+05    3.00025e+02
 Pres. DC (bar) Pressure (bar)   Constr. rmsd
   -2.55613e+02   -1.53020e+02    2.17531e-05


DD  step 35499  vol min/aver 0.928  load imb.: force  3.0%  pme mesh/force 0.433
           Step           Time
          35500       71.00000

   Energies (kJ/mol)
       G96Angle    Proper Dih.  Improper Dih.          LJ-14     Coulomb-14
    4.15401e+03    1.67266e+03    1.25716e+03    7.41436e+02    2.88428e+04
        LJ (SR)  Disper. corr.   Coulomb (SR)   Coul. recip. Position Rest.
    5.06936e+04   -4.18202e+03   -4.59925e+05    3.11728e+03    1.22854e+03
      Potential    Kinetic En.   Total Energy  Conserved En.    Temperature
   -3.72399e+05    6.50680e+04   -3.07331e+05   -3.76881e+05    3.02415e+02
 Pres. DC (bar) Pressure (bar)   Constr. rmsd
   -2.55613e+02    6.03755e+02    2.17869e-05


DD  step 35999  vol min/aver 0.946  load imb.: force  2.3%  pme mesh/force 0.434
           Step           Time
          36000       72.00000

   Energies (kJ/mol)
       G96Angle    Proper Dih.  Improper Dih.          LJ-14     Coulomb-14
    3.77196e+03    1.70224e+03    1.18170e+03    7.80021e+02    2.89993e+04
        LJ (SR)  Disper. corr.   Coulomb (SR)   Coul. recip. Position Rest.
    5.02647e+04   -4.18202e+03   -4.58673e+05    3.16136e+03    1.18058e+03
      Potential    Kinetic En.   Total Energy  Conserved En.    Temperature
   -3.71813e+05    6.42262e+04   -3.07587e+05   -3.76931e+05    2.98502e+02
 Pres. DC (bar) Pressure (bar)   Constr. rmsd
   -2.55613e+02   -6.67214e+01    2.12459e-05


DD  step 36499  vol min/aver 0.832  load imb.: force 27.2%  pme mesh/force 0.422
           Step           Time
          36500       73.00000

   Energies (kJ/mol)
       G96Angle    Proper Dih.  Improper Dih.          LJ-14     Coulomb-14
    4.07318e+03    1.68350e+03    1.18092e+03    7.95652e+02    2.88846e+04
        LJ (SR)  Disper. corr.   Coulomb (SR)   Coul. recip. Position Rest.
    4.98020e+04   -4.18202e+03   -4.58741e+05    3.03056e+03    1.18474e+03
      Potential    Kinetic En.   Total Energy  Conserved En.    Temperature
   -3.72288e+05    6.52977e+04   -3.06990e+05   -3.76957e+05    3.03482e+02
 Pres. DC (bar) Pressure (bar)   Constr. rmsd
   -2.55613e+02    1.14234e+02    2.11050e-05


DD  step 36999  vol min/aver 0.938  load imb.: force  1.8%  pme mesh/force 0.435
           Step           Time
          37000       74.00000

   Energies (kJ/mol)
       G96Angle    Proper Dih.  Improper Dih.          LJ-14     Coulomb-14
    3.86466e+03    1.78180e+03    1.11597e+03    8.53220e+02    2.90282e+04
        LJ (SR)  Disper. corr.   Coulomb (SR)   Coul. recip. Position Rest.
    4.93200e+04   -4.18202e+03   -4.57982e+05    3.05831e+03    1.12001e+03
      Potential    Kinetic En.   Total Energy  Conserved En.    Temperature
   -3.72022e+05    6.46532e+04   -3.07369e+05   -3.76963e+05    3.00486e+02
 Pres. DC (bar) Pressure (bar)   Constr. rmsd
   -2.55613e+02    9.80906e+02    2.03112e-05


DD  step 37499  vol min/aver 0.932  load imb.: force  2.5%  pme mesh/force 0.434
           Step           Time
          37500       75.00000

   Energies (kJ/mol)
       G96Angle    Proper Dih.  Improper Dih.          LJ-14     Coulomb-14
    4.15401e+03    1.71565e+03    1.23757e+03    7.51729e+02    2.90346e+04
        LJ (SR)  Disper. corr.   Coulomb (SR)   Coul. recip. Position Rest.
    4.92773e+04   -4.18202e+03   -4.57504e+05    2.98250e+03    1.17665e+03
      Potential    Kinetic En.   Total Energy  Conserved En.    Temperature
   -3.71356e+05    6.42272e+04   -3.07129e+05   -3.76971e+05    2.98507e+02
 Pres. DC (bar) Pressure (bar)   Constr. rmsd
   -2.55613e+02   -2.70921e+02    2.09056e-05


DD  step 37999  vol min/aver 0.939  load imb.: force  3.2%  pme mesh/force 0.429
           Step           Time
          38000       76.00000

   Energies (kJ/mol)
       G96Angle    Proper Dih.  Improper Dih.          LJ-14     Coulomb-14
    3.88713e+03    1.71240e+03    1.11103e+03    8.25556e+02    2.90256e+04
        LJ (SR)  Disper. corr.   Coulomb (SR)   Coul. recip. Position Rest.
    4.91492e+04   -4.18202e+03   -4.57404e+05    2.98106e+03    1.14521e+03
      Potential    Kinetic En.   Total Energy  Conserved En.    Temperature
   -3.71749e+05    6.42655e+04   -3.07483e+05   -3.77004e+05    2.98685e+02
 Pres. DC (bar) Pressure (bar)   Constr. rmsd
   -2.55613e+02    1.40423e+02    2.13951e-05


DD  step 38499  vol min/aver 0.938  load imb.: force  2.8%  pme mesh/force 0.434
           Step           Time
          38500       77.00000

   Energies (kJ/mol)
       G96Angle    Proper Dih.  Improper Dih.          LJ-14     Coulomb-14
    3.98855e+03    1.71825e+03    1.25998e+03    8.10228e+02    2.89407e+04
        LJ (SR)  Disper. corr.   Coulomb (SR)   Coul. recip. Position Rest.
    4.94350e+04   -4.18202e+03   -4.59228e+05    2.99647e+03    1.13562e+03
      Potential    Kinetic En.   Total Energy  Conserved En.    Temperature
   -3.73125e+05    6.42857e+04   -3.08840e+05   -3.77012e+05    2.98778e+02
 Pres. DC (bar) Pressure (bar)   Constr. rmsd
   -2.55613e+02   -1.01665e+02    2.01390e-05


DD  step 38999  vol min/aver 0.950  load imb.: force  2.7%  pme mesh/force 0.436
           Step           Time
          39000       78.00000

   Energies (kJ/mol)
       G96Angle    Proper Dih.  Improper Dih.          LJ-14     Coulomb-14
    4.00740e+03    1.70469e+03    1.17073e+03    8.46520e+02    2.89286e+04
        LJ (SR)  Disper. corr.   Coulomb (SR)   Coul. recip. Position Rest.
    4.93923e+04   -4.18202e+03   -4.57475e+05    3.07078e+03    1.19661e+03
      Potential    Kinetic En.   Total Energy  Conserved En.    Temperature
   -3.71340e+05    6.49291e+04   -3.06410e+05   -3.77039e+05    3.01769e+02
 Pres. DC (bar) Pressure (bar)   Constr. rmsd
   -2.55613e+02   -5.13281e+01    2.12989e-05


DD  step 39499  vol min/aver 0.921  load imb.: force  2.3%  pme mesh/force 0.432
           Step           Time
          39500       79.00000

   Energies (kJ/mol)
       G96Angle    Proper Dih.  Improper Dih.          LJ-14     Coulomb-14
    4.02603e+03    1.72032e+03    1.20914e+03    8.04847e+02    2.90784e+04
        LJ (SR)  Disper. corr.   Coulomb (SR)   Coul. recip. Position Rest.
    5.06354e+04   -4.18202e+03   -4.59279e+05    3.06785e+03    1.16220e+03
      Potential    Kinetic En.   Total Energy  Conserved En.    Temperature
   -3.71756e+05    6.43161e+04   -3.07440e+05   -3.77051e+05    2.98920e+02
 Pres. DC (bar) Pressure (bar)   Constr. rmsd
   -2.55613e+02    3.79396e+02    2.02275e-05


DD  step 39999  vol min/aver 0.926  load imb.: force  1.6%  pme mesh/force 0.437
           Step           Time
          40000       80.00000

   Energies (kJ/mol)
       G96Angle    Proper Dih.  Improper Dih.          LJ-14     Coulomb-14
    4.05577e+03    1.75808e+03    1.11733e+03    8.18658e+02    2.89273e+04
        LJ (SR)  Disper. corr.   Coulomb (SR)   Coul. recip. Position Rest.
    4.91672e+04   -4.18202e+03   -4.58189e+05    3.09282e+03    1.11372e+03
      Potential    Kinetic En.   Total Energy  Conserved En.    Temperature
   -3.72320e+05    6.42102e+04   -3.08110e+05   -3.77073e+05    2.98428e+02
 Pres. DC (bar) Pressure (bar)   Constr. rmsd
   -2.55613e+02    2.23022e+02    2.03307e-05


DD  step 40499  vol min/aver 0.902  load imb.: force  1.6%  pme mesh/force 0.442
           Step           Time
          40500       81.00000

   Energies (kJ/mol)
       G96Angle    Proper Dih.  Improper Dih.          LJ-14     Coulomb-14
    4.03792e+03    1.74365e+03    1.14105e+03    8.18925e+02    2.89561e+04
        LJ (SR)  Disper. corr.   Coulomb (SR)   Coul. recip. Position Rest.
    5.02095e+04   -4.18202e+03   -4.58824e+05    3.09825e+03    1.11844e+03
      Potential    Kinetic En.   Total Energy  Conserved En.    Temperature
   -3.71882e+05    6.47297e+04   -3.07153e+05   -3.77105e+05    3.00842e+02
 Pres. DC (bar) Pressure (bar)   Constr. rmsd
   -2.55613e+02    6.97595e+02    1.91539e-05


DD  step 40999  vol min/aver 0.921  load imb.: force  1.5%  pme mesh/force 0.439
           Step           Time
          41000       82.00000

   Energies (kJ/mol)
       G96Angle    Proper Dih.  Improper Dih.          LJ-14     Coulomb-14
    3.93795e+03    1.75004e+03    1.08427e+03    8.55515e+02    2.89609e+04
        LJ (SR)  Disper. corr.   Coulomb (SR)   Coul. recip. Position Rest.
    4.88186e+04   -4.18202e+03   -4.57567e+05    3.11580e+03    1.14730e+03
      Potential    Kinetic En.   Total Energy  Conserved En.    Temperature
   -3.72079e+05    6.41237e+04   -3.07955e+05   -3.77115e+05    2.98026e+02
 Pres. DC (bar) Pressure (bar)   Constr. rmsd
   -2.55613e+02   -1.82175e+02    1.99801e-05


DD  step 41499  vol min/aver 0.942  load imb.: force  2.5%  pme mesh/force 0.438
           Step           Time
          41500       83.00000

   Energies (kJ/mol)
       G96Angle    Proper Dih.  Improper Dih.          LJ-14     Coulomb-14
    3.99059e+03    1.77547e+03    1.11078e+03    8.39141e+02    2.89817e+04
        LJ (SR)  Disper. corr.   Coulomb (SR)   Coul. recip. Position Rest.
    4.95042e+04   -4.18202e+03   -4.57260e+05    3.11671e+03    1.17838e+03
      Potential    Kinetic En.   Total Energy  Conserved En.    Temperature
   -3.70945e+05    6.50648e+04   -3.05881e+05   -3.77138e+05    3.02400e+02
 Pres. DC (bar) Pressure (bar)   Constr. rmsd
   -2.55613e+02    2.60016e+02    2.24039e-05


DD  step 41999  vol min/aver 0.954  load imb.: force  2.4%  pme mesh/force 0.433
           Step           Time
          42000       84.00000

   Energies (kJ/mol)
       G96Angle    Proper Dih.  Improper Dih.          LJ-14     Coulomb-14
    3.97834e+03    1.76507e+03    1.20837e+03    8.00477e+02    2.89028e+04
        LJ (SR)  Disper. corr.   Coulomb (SR)   Coul. recip. Position Rest.
    5.11194e+04   -4.18202e+03   -4.58794e+05    3.19577e+03    1.17402e+03
      Potential    Kinetic En.   Total Energy  Conserved En.    Temperature
   -3.70832e+05    6.56048e+04   -3.05227e+05   -3.77153e+05    3.04909e+02
 Pres. DC (bar) Pressure (bar)   Constr. rmsd
   -2.55613e+02    3.91950e+02    2.00699e-05


DD  step 42499  vol min/aver 0.927  load imb.: force  1.4%  pme mesh/force 0.440
           Step           Time
          42500       85.00000

   Energies (kJ/mol)
       G96Angle    Proper Dih.  Improper Dih.          LJ-14     Coulomb-14
    3.93694e+03    1.74765e+03    1.18358e+03    9.00404e+02    2.89447e+04
        LJ (SR)  Disper. corr.   Coulomb (SR)   Coul. recip. Position Rest.
    4.91745e+04   -4.18202e+03   -4.57666e+05    3.10115e+03    1.13713e+03
      Potential    Kinetic En.   Total Energy  Conserved En.    Temperature
   -3.71722e+05    6.51078e+04   -3.06615e+05   -3.77164e+05    3.02599e+02
 Pres. DC (bar) Pressure (bar)   Constr. rmsd
   -2.55613e+02    2.09380e+02    1.98129e-05


DD  step 42999  vol min/aver 0.941  load imb.: force  2.4%  pme mesh/force 0.435
           Step           Time
          43000       86.00000

   Energies (kJ/mol)
       G96Angle    Proper Dih.  Improper Dih.          LJ-14     Coulomb-14
    4.09230e+03    1.80922e+03    1.19459e+03    7.23571e+02    2.88757e+04
        LJ (SR)  Disper. corr.   Coulomb (SR)   Coul. recip. Position Rest.
    5.06223e+04   -4.18202e+03   -4.58824e+05    3.10850e+03    1.11534e+03
      Potential    Kinetic En.   Total Energy  Conserved En.    Temperature
   -3.71465e+05    6.46241e+04   -3.06841e+05   -3.77185e+05    3.00351e+02
 Pres. DC (bar) Pressure (bar)   Constr. rmsd
   -2.55613e+02   -5.12843e+02    2.18668e-05


DD  step 43499  vol min/aver 0.921  load imb.: force  1.6%  pme mesh/force 0.438
           Step           Time
          43500       87.00000

   Energies (kJ/mol)
       G96Angle    Proper Dih.  Improper Dih.          LJ-14     Coulomb-14
    4.12592e+03    1.72898e+03    1.18923e+03    8.28388e+02    2.88944e+04
        LJ (SR)  Disper. corr.   Coulomb (SR)   Coul. recip. Position Rest.
    5.07121e+04   -4.18202e+03   -4.59649e+05    3.05765e+03    1.21057e+03
      Potential    Kinetic En.   Total Energy  Conserved En.    Temperature
   -3.72083e+05    6.46962e+04   -3.07387e+05   -3.77190e+05    3.00686e+02
 Pres. DC (bar) Pressure (bar)   Constr. rmsd
   -2.55613e+02    4.13825e+02    2.16421e-05


DD  step 43999  vol min/aver 0.939  load imb.: force  2.4%  pme mesh/force 0.433
           Step           Time
          44000       88.00000

   Energies (kJ/mol)
       G96Angle    Proper Dih.  Improper Dih.          LJ-14     Coulomb-14
    3.75937e+03    1.69508e+03    1.19052e+03    8.57040e+02    2.89697e+04
        LJ (SR)  Disper. corr.   Coulomb (SR)   Coul. recip. Position Rest.
    5.01192e+04   -4.18202e+03   -4.59736e+05    3.15576e+03    1.07223e+03
      Potential    Kinetic En.   Total Energy  Conserved En.    Temperature
   -3.73099e+05    6.45222e+04   -3.08577e+05   -3.77231e+05    2.99878e+02
 Pres. DC (bar) Pressure (bar)   Constr. rmsd
   -2.55613e+02    1.44546e+02    2.05250e-05


DD  step 44499  vol min/aver 0.921  load imb.: force  2.0%  pme mesh/force 0.436
           Step           Time
          44500       89.00000

   Energies (kJ/mol)
       G96Angle    Proper Dih.  Improper Dih.          LJ-14     Coulomb-14
    3.88044e+03    1.81062e+03    1.12871e+03    8.38748e+02    2.89018e+04
        LJ (SR)  Disper. corr.   Coulomb (SR)   Coul. recip. Position Rest.
    4.95920e+04   -4.18202e+03   -4.57553e+05    2.98813e+03    1.15543e+03
      Potential    Kinetic En.   Total Energy  Conserved En.    Temperature
   -3.71439e+05    6.45089e+04   -3.06930e+05   -3.77249e+05    2.99816e+02
 Pres. DC (bar) Pressure (bar)   Constr. rmsd
   -2.55613e+02    7.24140e+01    2.26000e-05


DD  step 44999  vol min/aver 0.944  load imb.: force  2.5%  pme mesh/force 0.434
           Step           Time
          45000       90.00000

   Energies (kJ/mol)
       G96Angle    Proper Dih.  Improper Dih.          LJ-14     Coulomb-14
    3.89462e+03    1.77418e+03    1.22387e+03    8.58371e+02    2.89941e+04
        LJ (SR)  Disper. corr.   Coulomb (SR)   Coul. recip. Position Rest.
    4.95367e+04   -4.18202e+03   -4.59185e+05    3.14503e+03    1.13110e+03
      Potential    Kinetic En.   Total Energy  Conserved En.    Temperature
   -3.72809e+05    6.47656e+04   -3.08044e+05   -3.77258e+05    3.01009e+02
 Pres. DC (bar) Pressure (bar)   Constr. rmsd
   -2.55613e+02   -1.05347e+02    2.15038e-05


DD  step 45499  vol min/aver 0.927  load imb.: force  1.8%  pme mesh/force 0.436
           Step           Time
          45500       91.00000

   Energies (kJ/mol)
       G96Angle    Proper Dih.  Improper Dih.          LJ-14     Coulomb-14
    3.98916e+03    1.73464e+03    1.14224e+03    8.47846e+02    2.89313e+04
        LJ (SR)  Disper. corr.   Coulomb (SR)   Coul. recip. Position Rest.
    4.97621e+04   -4.18202e+03   -4.58475e+05    3.13257e+03    1.12883e+03
      Potential    Kinetic En.   Total Energy  Conserved En.    Temperature
   -3.71988e+05    6.49578e+04   -3.07030e+05   -3.77276e+05    3.01902e+02
 Pres. DC (bar) Pressure (bar)   Constr. rmsd
   -2.55613e+02    2.56995e+02    1.90559e-05


DD  step 45999  vol min/aver 0.924  load imb.: force  3.8%  pme mesh/force 0.430
           Step           Time
          46000       92.00000

   Energies (kJ/mol)
       G96Angle    Proper Dih.  Improper Dih.          LJ-14     Coulomb-14
    3.88153e+03    1.63471e+03    1.15888e+03    8.55323e+02    2.89425e+04
        LJ (SR)  Disper. corr.   Coulomb (SR)   Coul. recip. Position Rest.
    4.93388e+04   -4.18202e+03   -4.58164e+05    2.98028e+03    1.11069e+03
      Potential    Kinetic En.   Total Energy  Conserved En.    Temperature
   -3.72443e+05    6.41616e+04   -3.08282e+05   -3.77291e+05    2.98202e+02
 Pres. DC (bar) Pressure (bar)   Constr. rmsd
   -2.55613e+02    7.17685e+00    1.91985e-05


DD  step 46499  vol min/aver 0.932  load imb.: force  1.4%  pme mesh/force 0.438
           Step           Time
          46500       93.00000

   Energies (kJ/mol)
       G96Angle    Proper Dih.  Improper Dih.          LJ-14     Coulomb-14
    3.74443e+03    1.71992e+03    1.14895e+03    8.06118e+02    2.89557e+04
        LJ (SR)  Disper. corr.   Coulomb (SR)   Coul. recip. Position Rest.
    4.98873e+04   -4.18202e+03   -4.59232e+05    3.04619e+03    1.10311e+03
      Potential    Kinetic En.   Total Energy  Conserved En.    Temperature
   -3.73003e+05    6.41538e+04   -3.08849e+05   -3.77321e+05    2.98166e+02
 Pres. DC (bar) Pressure (bar)   Constr. rmsd
   -2.55613e+02   -4.85629e+01    2.08539e-05


DD  step 46999  vol min/aver 0.936  load imb.: force  1.9%  pme mesh/force 0.441
           Step           Time
          47000       94.00000

   Energies (kJ/mol)
       G96Angle    Proper Dih.  Improper Dih.          LJ-14     Coulomb-14
    3.88963e+03    1.71016e+03    1.11973e+03    9.44077e+02    2.89967e+04
        LJ (SR)  Disper. corr.   Coulomb (SR)   Coul. recip. Position Rest.
    4.95027e+04   -4.18202e+03   -4.57687e+05    3.11885e+03    1.08848e+03
      Potential    Kinetic En.   Total Energy  Conserved En.    Temperature
   -3.71499e+05    6.43546e+04   -3.07144e+05   -3.77333e+05    2.99099e+02
 Pres. DC (bar) Pressure (bar)   Constr. rmsd
   -2.55613e+02   -4.20037e+01    2.13390e-05


DD  step 47499  vol min/aver 0.928  load imb.: force  3.2%  pme mesh/force 0.420
           Step           Time
          47500       95.00000

   Energies (kJ/mol)
       G96Angle    Proper Dih.  Improper Dih.          LJ-14     Coulomb-14
    3.95468e+03    1.58151e+03    1.13429e+03    8.55524e+02    2.90503e+04
        LJ (SR)  Disper. corr.   Coulomb (SR)   Coul. recip. Position Rest.
    5.10591e+04   -4.18202e+03   -4.60083e+05    3.08391e+03    1.18858e+03
      Potential    Kinetic En.   Total Energy  Conserved En.    Temperature
   -3.72357e+05    6.49041e+04   -3.07453e+05   -3.77355e+05    3.01653e+02
 Pres. DC (bar) Pressure (bar)   Constr. rmsd
   -2.55613e+02    6.64644e+01    2.06097e-05


DD  step 47999  vol min/aver 0.931  load imb.: force  2.3%  pme mesh/force 0.434
           Step           Time
          48000       96.00000

   Energies (kJ/mol)
       G96Angle    Proper Dih.  Improper Dih.          LJ-14     Coulomb-14
    3.91099e+03    1.73823e+03    1.13841e+03    7.89048e+02    2.88867e+04
        LJ (SR)  Disper. corr.   Coulomb (SR)   Coul. recip. Position Rest.
    4.94226e+04   -4.18202e+03   -4.57277e+05    3.08351e+03    1.15584e+03
      Potential    Kinetic En.   Total Energy  Conserved En.    Temperature
   -3.71334e+05    6.42932e+04   -3.07041e+05   -3.77369e+05    2.98814e+02
 Pres. DC (bar) Pressure (bar)   Constr. rmsd
   -2.55613e+02    2.37638e+02    2.11657e-05


DD  step 48499  vol min/aver 0.914  load imb.: force  2.2%  pme mesh/force 0.440
           Step           Time
          48500       97.00000

   Energies (kJ/mol)
       G96Angle    Proper Dih.  Improper Dih.          LJ-14     Coulomb-14
    4.03308e+03    1.67170e+03    1.19574e+03    7.80127e+02    2.88799e+04
        LJ (SR)  Disper. corr.   Coulomb (SR)   Coul. recip. Position Rest.
    4.95822e+04   -4.18202e+03   -4.57331e+05    3.09322e+03    1.15592e+03
      Potential    Kinetic En.   Total Energy  Conserved En.    Temperature
   -3.71122e+05    6.41530e+04   -3.06969e+05   -3.77384e+05    2.98162e+02
 Pres. DC (bar) Pressure (bar)   Constr. rmsd
   -2.55613e+02    2.99185e+02    2.10148e-05


DD  step 48999  vol min/aver 0.929  load imb.: force  2.5%  pme mesh/force 0.431
           Step           Time
          49000       98.00000

   Energies (kJ/mol)
       G96Angle    Proper Dih.  Improper Dih.          LJ-14     Coulomb-14
    3.99079e+03    1.74450e+03    1.16138e+03    8.41171e+02    2.90110e+04
        LJ (SR)  Disper. corr.   Coulomb (SR)   Coul. recip. Position Rest.
    4.98494e+04   -4.18202e+03   -4.59018e+05    3.01591e+03    1.13455e+03
      Potential    Kinetic En.   Total Energy  Conserved En.    Temperature
   -3.72451e+05    6.42399e+04   -3.08211e+05   -3.77405e+05    2.98566e+02
 Pres. DC (bar) Pressure (bar)   Constr. rmsd
   -2.55613e+02    1.38900e+02    2.19619e-05


DD  step 49499  vol min/aver 0.929  load imb.: force  1.4%  pme mesh/force 0.438
           Step           Time
          49500       99.00000

   Energies (kJ/mol)
       G96Angle    Proper Dih.  Improper Dih.          LJ-14     Coulomb-14
    3.92104e+03    1.76923e+03    1.21459e+03    8.22650e+02    2.89167e+04
        LJ (SR)  Disper. corr.   Coulomb (SR)   Coul. recip. Position Rest.
    4.98130e+04   -4.18202e+03   -4.58751e+05    3.04304e+03    1.11858e+03
      Potential    Kinetic En.   Total Energy  Conserved En.    Temperature
   -3.72314e+05    6.48065e+04   -3.07507e+05   -3.77435e+05    3.01199e+02
 Pres. DC (bar) Pressure (bar)   Constr. rmsd
   -2.55613e+02    1.11740e+02    2.24200e-05


DD  step 49999  vol min/aver 0.914  load imb.: force  1.8%  pme mesh/force 0.434
           Step           Time
          50000      100.00000

   Energies (kJ/mol)
       G96Angle    Proper Dih.  Improper Dih.          LJ-14     Coulomb-14
    3.76479e+03    1.82007e+03    1.14834e+03    8.11701e+02    2.89014e+04
        LJ (SR)  Disper. corr.   Coulomb (SR)   Coul. recip. Position Rest.
    4.99579e+04   -4.18202e+03   -4.58541e+05    3.01420e+03    1.11022e+03
      Potential    Kinetic En.   Total Energy  Conserved En.    Temperature
   -3.72195e+05    6.48540e+04   -3.07340e+05   -3.77459e+05    3.01420e+02
 Pres. DC (bar) Pressure (bar)   Constr. rmsd
   -2.55613e+02    5.22692e+02    2.07923e-05


DD  step 50499  vol min/aver 0.923  load imb.: force  2.2%  pme mesh/force 0.440
           Step           Time
          50500      101.00000

   Energies (kJ/mol)
       G96Angle    Proper Dih.  Improper Dih.          LJ-14     Coulomb-14
    3.90626e+03    1.78740e+03    1.14638e+03    8.22888e+02    2.89920e+04
        LJ (SR)  Disper. corr.   Coulomb (SR)   Coul. recip. Position Rest.
    4.98633e+04   -4.18202e+03   -4.58499e+05    3.02556e+03    1.04784e+03
      Potential    Kinetic En.   Total Energy  Conserved En.    Temperature
   -3.72089e+05    6.48607e+04   -3.07228e+05   -3.77481e+05    3.01451e+02
 Pres. DC (bar) Pressure (bar)   Constr. rmsd
   -2.55613e+02    3.47709e+02    2.06980e-05


DD  step 50999  vol min/aver 0.922  load imb.: force  2.7%  pme mesh/force 0.430
           Step           Time
          51000      102.00000

   Energies (kJ/mol)
       G96Angle    Proper Dih.  Improper Dih.          LJ-14     Coulomb-14
    3.82412e+03    1.75841e+03    1.08802e+03    7.99492e+02    2.89910e+04
        LJ (SR)  Disper. corr.   Coulomb (SR)   Coul. recip. Position Rest.
    4.97706e+04   -4.18202e+03   -4.58699e+05    3.06353e+03    1.14183e+03
      Potential    Kinetic En.   Total Energy  Conserved En.    Temperature
   -3.72444e+05    6.50026e+04   -3.07441e+05   -3.77499e+05    3.02110e+02
 Pres. DC (bar) Pressure (bar)   Constr. rmsd
   -2.55613e+02    3.87280e+02    2.03875e-05


DD  step 51499  vol min/aver 0.943  load imb.: force  2.0%  pme mesh/force 0.436
           Step           Time
          51500      103.00000

   Energies (kJ/mol)
       G96Angle    Proper Dih.  Improper Dih.          LJ-14     Coulomb-14
    3.95410e+03    1.69895e+03    1.16945e+03    8.24294e+02    2.89253e+04
        LJ (SR)  Disper. corr.   Coulomb (SR)   Coul. recip. Position Rest.
    4.95218e+04   -4.18202e+03   -4.58083e+05    3.00952e+03    1.12829e+03
      Potential    Kinetic En.   Total Energy  Conserved En.    Temperature
   -3.72034e+05    6.40145e+04   -3.08019e+05   -3.77512e+05    2.97518e+02
 Pres. DC (bar) Pressure (bar)   Constr. rmsd
   -2.55613e+02   -1.81949e+02    2.02151e-05


DD  step 51999  vol min/aver 0.931  load imb.: force  1.8%  pme mesh/force 0.434
           Step           Time
          52000      104.00000

   Energies (kJ/mol)
       G96Angle    Proper Dih.  Improper Dih.          LJ-14     Coulomb-14
    3.99331e+03    1.68729e+03    1.22776e+03    8.20570e+02    2.89139e+04
        LJ (SR)  Disper. corr.   Coulomb (SR)   Coul. recip. Position Rest.
    4.94221e+04   -4.18202e+03   -4.57964e+05    2.97415e+03    1.10545e+03
      Potential    Kinetic En.   Total Energy  Conserved En.    Temperature
   -3.72001e+05    6.46372e+04   -3.07364e+05   -3.77530e+05    3.00412e+02
 Pres. DC (bar) Pressure (bar)   Constr. rmsd
   -2.55613e+02   -4.62913e+02    1.95982e-05


DD  step 52499  vol min/aver 0.923  load imb.: force  1.6%  pme mesh/force 0.439
           Step           Time
          52500      105.00000

   Energies (kJ/mol)
       G96Angle    Proper Dih.  Improper Dih.          LJ-14     Coulomb-14
    3.87674e+03    1.69856e+03    1.12720e+03    8.50553e+02    2.89241e+04
        LJ (SR)  Disper. corr.   Coulomb (SR)   Coul. recip. Position Rest.
    4.86273e+04   -4.18202e+03   -4.56407e+05    3.08864e+03    1.09261e+03
      Potential    Kinetic En.   Total Energy  Conserved En.    Temperature
   -3.71303e+05    6.51444e+04   -3.06159e+05   -3.77551e+05    3.02769e+02
 Pres. DC (bar) Pressure (bar)   Constr. rmsd
   -2.55613e+02   -3.98521e+01    2.11565e-05


DD  step 52999  vol min/aver 0.944  load imb.: force  1.6%  pme mesh/force 0.435
           Step           Time
          53000      106.00000

   Energies (kJ/mol)
       G96Angle    Proper Dih.  Improper Dih.          LJ-14     Coulomb-14
    3.73562e+03    1.70457e+03    1.07331e+03    8.63761e+02    2.89712e+04
        LJ (SR)  Disper. corr.   Coulomb (SR)   Coul. recip. Position Rest.
    5.02017e+04   -4.18202e+03   -4.59119e+05    2.87948e+03    1.03274e+03
      Potential    Kinetic En.   Total Energy  Conserved En.    Temperature
   -3.72839e+05    6.39136e+04   -3.08925e+05   -3.77566e+05    2.97049e+02
 Pres. DC (bar) Pressure (bar)   Constr. rmsd
   -2.55613e+02    9.48473e+02    2.12287e-05


DD  step 53499  vol min/aver 0.930  load imb.: force  3.8%  pme mesh/force 0.430
           Step           Time
          53500      107.00000

   Energies (kJ/mol)
       G96Angle    Proper Dih.  Improper Dih.          LJ-14     Coulomb-14
    3.79052e+03    1.70957e+03    1.05687e+03    8.68211e+02    2.90105e+04
        LJ (SR)  Disper. corr.   Coulomb (SR)   Coul. recip. Position Rest.
    4.98335e+04   -4.18202e+03   -4.58470e+05    3.05312e+03    1.14721e+03
      Potential    Kinetic En.   Total Energy  Conserved En.    Temperature
   -3.72182e+05    6.42529e+04   -3.07929e+05   -3.77588e+05    2.98626e+02
 Pres. DC (bar) Pressure (bar)   Constr. rmsd
   -2.55613e+02    2.16679e+02    2.07074e-05


DD  step 53999  vol min/aver 0.952  load imb.: force  1.5%  pme mesh/force 0.442
           Step           Time
          54000      108.00000

   Energies (kJ/mol)
       G96Angle    Proper Dih.  Improper Dih.          LJ-14     Coulomb-14
    3.88464e+03    1.69228e+03    1.18872e+03    7.45840e+02    2.89761e+04
        LJ (SR)  Disper. corr.   Coulomb (SR)   Coul. recip. Position Rest.
    4.90217e+04   -4.18202e+03   -4.57213e+05    3.02529e+03    1.10310e+03
      Potential    Kinetic En.   Total Energy  Conserved En.    Temperature
   -3.71757e+05    6.51025e+04   -3.06655e+05   -3.77607e+05    3.02575e+02
 Pres. DC (bar) Pressure (bar)   Constr. rmsd
   -2.55613e+02   -1.96178e+02    2.13171e-05


DD  step 54499  vol min/aver 0.953  load imb.: force  1.9%  pme mesh/force 0.434
           Step           Time
          54500      109.00000

   Energies (kJ/mol)
       G96Angle    Proper Dih.  Improper Dih.          LJ-14     Coulomb-14
    3.93764e+03    1.75813e+03    1.11614e+03    7.89810e+02    2.89525e+04
        LJ (SR)  Disper. corr.   Coulomb (SR)   Coul. recip. Position Rest.
    4.94801e+04   -4.18202e+03   -4.56999e+05    3.02942e+03    1.13607e+03
      Potential    Kinetic En.   Total Energy  Conserved En.    Temperature
   -3.70981e+05    6.41458e+04   -3.06835e+05   -3.77624e+05    2.98129e+02
 Pres. DC (bar) Pressure (bar)   Constr. rmsd
   -2.55613e+02    3.01715e+02    2.06166e-05


DD  step 54999  vol min/aver 0.950  load imb.: force  1.8%  pme mesh/force 0.436
           Step           Time
          55000      110.00000

   Energies (kJ/mol)
       G96Angle    Proper Dih.  Improper Dih.          LJ-14     Coulomb-14
    3.89413e+03    1.59141e+03    1.18814e+03    7.64827e+02    2.89693e+04
        LJ (SR)  Disper. corr.   Coulomb (SR)   Coul. recip. Position Rest.
    4.96439e+04   -4.18202e+03   -4.58858e+05    3.08937e+03    1.14090e+03
      Potential    Kinetic En.   Total Energy  Conserved En.    Temperature
   -3.72758e+05    6.44824e+04   -3.08276e+05   -3.77634e+05    2.99693e+02
 Pres. DC (bar) Pressure (bar)   Constr. rmsd
   -2.55613e+02    3.65238e+02    2.01139e-05


DD  step 55499  vol min/aver 0.935  load imb.: force  1.4%  pme mesh/force 0.438
           Step           Time
          55500      111.00000

   Energies (kJ/mol)
       G96Angle    Proper Dih.  Improper Dih.          LJ-14     Coulomb-14
    3.88661e+03    1.67435e+03    1.11045e+03    8.36618e+02    2.89463e+04
        LJ (SR)  Disper. corr.   Coulomb (SR)   Coul. recip. Position Rest.
    4.97832e+04   -4.18202e+03   -4.58603e+05    2.93202e+03    1.04301e+03
      Potential    Kinetic En.   Total Energy  Conserved En.    Temperature
   -3.72572e+05    6.45415e+04   -3.08031e+05   -3.77660e+05    2.99968e+02
 Pres. DC (bar) Pressure (bar)   Constr. rmsd
   -2.55613e+02    2.80526e+02    2.04705e-05


DD  step 55999  vol min/aver 0.941  load imb.: force  1.7%  pme mesh/force 0.438
           Step           Time
          56000      112.00000

   Energies (kJ/mol)
       G96Angle    Proper Dih.  Improper Dih.          LJ-14     Coulomb-14
    3.89118e+03    1.73766e+03    1.10819e+03    8.74941e+02    2.90071e+04
        LJ (SR)  Disper. corr.   Coulomb (SR)   Coul. recip. Position Rest.
    4.92302e+04   -4.18202e+03   -4.58530e+05    3.15257e+03    1.14533e+03
      Potential    Kinetic En.   Total Energy  Conserved En.    Temperature
   -3.72565e+05    6.47795e+04   -3.07785e+05   -3.77683e+05    3.01074e+02
 Pres. DC (bar) Pressure (bar)   Constr. rmsd
   -2.55613e+02   -2.36942e+02    2.01906e-05


DD  step 56499  vol min/aver 0.943  load imb.: force  3.1%  pme mesh/force 0.432
           Step           Time
          56500      113.00000

   Energies (kJ/mol)
       G96Angle    Proper Dih.  Improper Dih.          LJ-14     Coulomb-14
    3.92482e+03    1.58950e+03    1.11366e+03    8.15808e+02    2.89535e+04
        LJ (SR)  Disper. corr.   Coulomb (SR)   Coul. recip. Position Rest.
    5.02888e+04   -4.18202e+03   -4.58512e+05    3.00609e+03    1.08894e+03
      Potential    Kinetic En.   Total Energy  Conserved En.    Temperature
   -3.71913e+05    6.49543e+04   -3.06959e+05   -3.77702e+05    3.01886e+02
 Pres. DC (bar) Pressure (bar)   Constr. rmsd
   -2.55613e+02    5.07976e+02    2.13345e-05


DD  step 56999  vol min/aver 0.943  load imb.: force  2.2%  pme mesh/force 0.435
           Step           Time
          57000      114.00000

   Energies (kJ/mol)
       G96Angle    Proper Dih.  Improper Dih.          LJ-14     Coulomb-14
    4.10160e+03    1.61105e+03    1.22507e+03    7.16548e+02    2.89920e+04
        LJ (SR)  Disper. corr.   Coulomb (SR)   Coul. recip. Position Rest.
    4.88231e+04   -4.18202e+03   -4.56917e+05    2.96106e+03    1.16314e+03
      Potential    Kinetic En.   Total Energy  Conserved En.    Temperature
   -3.71506e+05    6.48010e+04   -3.06705e+05   -3.77716e+05    3.01174e+02
 Pres. DC (bar) Pressure (bar)   Constr. rmsd
   -2.55613e+02   -1.96747e+02    2.28338e-05


DD  step 57499  vol min/aver 0.932  load imb.: force  2.7%  pme mesh/force 0.439
           Step           Time
          57500      115.00000

   Energies (kJ/mol)
       G96Angle    Proper Dih.  Improper Dih.          LJ-14     Coulomb-14
    3.83849e+03    1.70055e+03    1.19392e+03    8.63434e+02    2.89253e+04
        LJ (SR)  Disper. corr.   Coulomb (SR)   Coul. recip. Position Rest.
    4.96774e+04   -4.18202e+03   -4.58596e+05    3.08627e+03    1.10731e+03
      Potential    Kinetic En.   Total Energy  Conserved En.    Temperature
   -3.72386e+05    6.44720e+04   -3.07914e+05   -3.77740e+05    2.99644e+02
 Pres. DC (bar) Pressure (bar)   Constr. rmsd
   -2.55613e+02    1.63369e+02    2.06354e-05


DD  step 57999  vol min/aver 0.937  load imb.: force  1.7%  pme mesh/force 0.435
           Step           Time
          58000      116.00000

   Energies (kJ/mol)
       G96Angle    Proper Dih.  Improper Dih.          LJ-14     Coulomb-14
    3.93668e+03    1.72177e+03    1.18202e+03    8.10200e+02    2.88981e+04
        LJ (SR)  Disper. corr.   Coulomb (SR)   Coul. recip. Position Rest.
    4.93771e+04   -4.18202e+03   -4.57901e+05    3.09398e+03    1.10483e+03
      Potential    Kinetic En.   Total Energy  Conserved En.    Temperature
   -3.71958e+05    6.47921e+04   -3.07166e+05   -3.77762e+05    3.01132e+02
 Pres. DC (bar) Pressure (bar)   Constr. rmsd
   -2.55613e+02   -2.81909e+01    2.21198e-05


DD  step 58499  vol min/aver 0.911  load imb.: force  2.2%  pme mesh/force 0.434
           Step           Time
          58500      117.00000

   Energies (kJ/mol)
       G96Angle    Proper Dih.  Improper Dih.          LJ-14     Coulomb-14
    3.98944e+03    1.75631e+03    1.17097e+03    8.77418e+02    2.89952e+04
        LJ (SR)  Disper. corr.   Coulomb (SR)   Coul. recip. Position Rest.
    4.90045e+04   -4.18202e+03   -4.56714e+05    3.06166e+03    1.14784e+03
      Potential    Kinetic En.   Total Energy  Conserved En.    Temperature
   -3.70893e+05    6.45244e+04   -3.06369e+05   -3.77770e+05    2.99888e+02
 Pres. DC (bar) Pressure (bar)   Constr. rmsd
   -2.55613e+02    2.33460e+02    2.15165e-05


DD  step 58999  vol min/aver 0.919  load imb.: force  1.8%  pme mesh/force 0.437
           Step           Time
          59000      118.00000

   Energies (kJ/mol)
       G96Angle    Proper Dih.  Improper Dih.          LJ-14     Coulomb-14
    3.90384e+03    1.70377e+03    1.16956e+03    8.29527e+02    2.88470e+04
        LJ (SR)  Disper. corr.   Coulomb (SR)   Coul. recip. Position Rest.
    4.88083e+04   -4.18202e+03   -4.57059e+05    3.10130e+03    1.07572e+03
      Potential    Kinetic En.   Total Energy  Conserved En.    Temperature
   -3.71802e+05    6.45352e+04   -3.07267e+05   -3.77789e+05    2.99938e+02
 Pres. DC (bar) Pressure (bar)   Constr. rmsd
   -2.55613e+02   -6.29553e+01    2.03362e-05


DD  step 59499  vol min/aver 0.916  load imb.: force  2.2%  pme mesh/force 0.436
           Step           Time
          59500      119.00000

   Energies (kJ/mol)
       G96Angle    Proper Dih.  Improper Dih.          LJ-14     Coulomb-14
    3.86630e+03    1.61914e+03    1.21351e+03    8.70255e+02    2.89758e+04
        LJ (SR)  Disper. corr.   Coulomb (SR)   Coul. recip. Position Rest.
    4.89272e+04   -4.18202e+03   -4.57203e+05    3.03142e+03    1.11228e+03
      Potential    Kinetic En.   Total Energy  Conserved En.    Temperature
   -3.71769e+05    6.45926e+04   -3.07177e+05   -3.77808e+05    3.00205e+02
 Pres. DC (bar) Pressure (bar)   Constr. rmsd
   -2.55613e+02    4.01598e+02    2.13743e-05


DD  step 59999  vol min/aver 0.936  load imb.: force  1.5%  pme mesh/force 0.441
           Step           Time
          60000      120.00000

   Energies (kJ/mol)
       G96Angle    Proper Dih.  Improper Dih.          LJ-14     Coulomb-14
    4.02830e+03    1.83656e+03    1.15718e+03    8.26699e+02    2.89688e+04
        LJ (SR)  Disper. corr.   Coulomb (SR)   Coul. recip. Position Rest.
    4.92951e+04   -4.18202e+03   -4.56901e+05    3.03449e+03    1.20905e+03
      Potential    Kinetic En.   Total Energy  Conserved En.    Temperature
   -3.70727e+05    6.43372e+04   -3.06390e+05   -3.77823e+05    2.99018e+02
 Pres. DC (bar) Pressure (bar)   Constr. rmsd
   -2.55613e+02    4.14251e+02    2.05595e-05


DD  step 60499  vol min/aver 0.813  load imb.: force  5.8%  pme mesh/force 0.415
           Step           Time
          60500      121.00000

   Energies (kJ/mol)
       G96Angle    Proper Dih.  Improper Dih.          LJ-14     Coulomb-14
    3.94039e+03    1.71941e+03    1.16394e+03    7.93046e+02    2.90028e+04
        LJ (SR)  Disper. corr.   Coulomb (SR)   Coul. recip. Position Rest.
    4.92376e+04   -4.18202e+03   -4.58048e+05    2.91553e+03    1.04889e+03
      Potential    Kinetic En.   Total Energy  Conserved En.    Temperature
   -3.72409e+05    6.46483e+04   -3.07760e+05   -3.77848e+05    3.00464e+02
 Pres. DC (bar) Pressure (bar)   Constr. rmsd
   -2.55613e+02    4.31913e+02    2.17543e-05


DD  step 60999  vol min/aver 0.937  load imb.: force  2.5%  pme mesh/force 0.433
           Step           Time
          61000      122.00000

   Energies (kJ/mol)
       G96Angle    Proper Dih.  Improper Dih.          LJ-14     Coulomb-14
    3.97505e+03    1.77537e+03    1.09120e+03    8.32780e+02    2.89230e+04
        LJ (SR)  Disper. corr.   Coulomb (SR)   Coul. recip. Position Rest.
    4.88219e+04   -4.18202e+03   -4.56803e+05    3.12189e+03    1.05032e+03
      Potential    Kinetic En.   Total Energy  Conserved En.    Temperature
   -3.71393e+05    6.43701e+04   -3.07023e+05   -3.77859e+05    2.99171e+02
 Pres. DC (bar) Pressure (bar)   Constr. rmsd
   -2.55613e+02    1.13790e+02    2.19856e-05


DD  step 61499  vol min/aver 0.953  load imb.: force  2.4%  pme mesh/force 0.438
           Step           Time
          61500      123.00000

   Energies (kJ/mol)
       G96Angle    Proper Dih.  Improper Dih.          LJ-14     Coulomb-14
    4.17377e+03    1.72432e+03    1.16373e+03    8.39188e+02    2.88875e+04
        LJ (SR)  Disper. corr.   Coulomb (SR)   Coul. recip. Position Rest.
    5.01008e+04   -4.18202e+03   -4.58501e+05    3.03384e+03    1.13335e+03
      Potential    Kinetic En.   Total Energy  Conserved En.    Temperature
   -3.71626e+05    6.46958e+04   -3.06930e+05   -3.77874e+05    3.00685e+02
 Pres. DC (bar) Pressure (bar)   Constr. rmsd
   -2.55613e+02    4.25506e+02    2.07927e-05


DD  step 61999  vol min/aver 0.925  load imb.: force  1.9%  pme mesh/force 0.438
           Step           Time
          62000      124.00000

   Energies (kJ/mol)
       G96Angle    Proper Dih.  Improper Dih.          LJ-14     Coulomb-14
    4.06987e+03    1.70472e+03    1.14631e+03    7.76440e+02    2.88899e+04
        LJ (SR)  Disper. corr.   Coulomb (SR)   Coul. recip. Position Rest.
    4.88578e+04   -4.18202e+03   -4.56491e+05    3.11982e+03    1.17427e+03
      Potential    Kinetic En.   Total Energy  Conserved En.    Temperature
   -3.70934e+05    6.49323e+04   -3.06002e+05   -3.77899e+05    3.01784e+02
 Pres. DC (bar) Pressure (bar)   Constr. rmsd
   -2.55613e+02    4.16682e+01    2.17105e-05


DD  step 62499  vol min/aver 0.934  load imb.: force  1.3%  pme mesh/force 0.443
           Step           Time
          62500      125.00000

   Energies (kJ/mol)
       G96Angle    Proper Dih.  Improper Dih.          LJ-14     Coulomb-14
    3.93129e+03    1.62406e+03    1.20706e+03    8.33956e+02    2.89089e+04
        LJ (SR)  Disper. corr.   Coulomb (SR)   Coul. recip. Position Rest.
    4.88968e+04   -4.18202e+03   -4.58996e+05    3.02077e+03    1.07081e+03
      Potential    Kinetic En.   Total Energy  Conserved En.    Temperature
   -3.73684e+05    6.51034e+04   -3.08581e+05   -3.77926e+05    3.02579e+02
 Pres. DC (bar) Pressure (bar)   Constr. rmsd
   -2.55613e+02   -3.64171e+02    2.13635e-05


DD  step 62999  vol min/aver 0.955  load imb.: force  2.6%  pme mesh/force 0.432
           Step           Time
          63000      126.00000

   Energies (kJ/mol)
       G96Angle    Proper Dih.  Improper Dih.          LJ-14     Coulomb-14
    3.97236e+03    1.69251e+03    1.20527e+03    8.39960e+02    2.89011e+04
        LJ (SR)  Disper. corr.   Coulomb (SR)   Coul. recip. Position Rest.
    5.03310e+04   -4.18202e+03   -4.58505e+05    3.09196e+03    1.15333e+03
      Potential    Kinetic En.   Total Energy  Conserved En.    Temperature
   -3.71500e+05    6.48955e+04   -3.06604e+05   -3.77948e+05    3.01613e+02
 Pres. DC (bar) Pressure (bar)   Constr. rmsd
   -2.55613e+02    2.20565e+02    2.05226e-05


DD  step 63499  vol min/aver 0.927  load imb.: force  1.3%  pme mesh/force 0.439
           Step           Time
          63500      127.00000

   Energies (kJ/mol)
       G96Angle    Proper Dih.  Improper Dih.          LJ-14     Coulomb-14
    3.95772e+03    1.66960e+03    1.20335e+03    7.89186e+02    2.89584e+04
        LJ (SR)  Disper. corr.   Coulomb (SR)   Coul. recip. Position Rest.
    4.97708e+04   -4.18202e+03   -4.58526e+05    3.02994e+03    1.06433e+03
      Potential    Kinetic En.   Total Energy  Conserved En.    Temperature
   -3.72265e+05    6.45932e+04   -3.07672e+05   -3.77960e+05    3.00208e+02
 Pres. DC (bar) Pressure (bar)   Constr. rmsd
   -2.55613e+02    3.76800e+02    2.09981e-05


DD  step 63999  vol min/aver 0.940  load imb.: force  2.0%  pme mesh/force 0.440
           Step           Time
          64000      128.00000

   Energies (kJ/mol)
       G96Angle    Proper Dih.  Improper Dih.          LJ-14     Coulomb-14
    3.90890e+03    1.65387e+03    1.20800e+03    8.09006e+02    2.89657e+04
        LJ (SR)  Disper. corr.   Coulomb (SR)   Coul. recip. Position Rest.
    5.01414e+04   -4.18202e+03   -4.59200e+05    3.04668e+03    1.12460e+03
      Potential    Kinetic En.   Total Energy  Conserved En.    Temperature
   -3.72524e+05    6.41160e+04   -3.08408e+05   -3.77977e+05    2.97990e+02
 Pres. DC (bar) Pressure (bar)   Constr. rmsd
   -2.55613e+02    1.26683e+02    2.17206e-05


DD  step 64499  vol min/aver 0.947  load imb.: force  2.4%  pme mesh/force 0.436
           Step           Time
          64500      129.00000

   Energies (kJ/mol)
       G96Angle    Proper Dih.  Improper Dih.          LJ-14     Coulomb-14
    3.97633e+03    1.74598e+03    1.12778e+03    9.29936e+02    2.90410e+04
        LJ (SR)  Disper. corr.   Coulomb (SR)   Coul. recip. Position Rest.
    4.91139e+04   -4.18202e+03   -4.57508e+05    2.98087e+03    1.11114e+03
      Potential    Kinetic En.   Total Energy  Conserved En.    Temperature
   -3.71663e+05    6.46995e+04   -3.06963e+05   -3.77992e+05    3.00702e+02
 Pres. DC (bar) Pressure (bar)   Constr. rmsd
   -2.55613e+02    2.50107e+02    2.02317e-05


DD  step 64999  vol min/aver 0.936  load imb.: force  2.0%  pme mesh/force 0.458
           Step           Time
          65000      130.00000

   Energies (kJ/mol)
       G96Angle    Proper Dih.  Improper Dih.          LJ-14     Coulomb-14
    4.11080e+03    1.76817e+03    1.12390e+03    8.29010e+02    2.89322e+04
        LJ (SR)  Disper. corr.   Coulomb (SR)   Coul. recip. Position Rest.
    4.97462e+04   -4.18202e+03   -4.58511e+05    3.07851e+03    1.06274e+03
      Potential    Kinetic En.   Total Energy  Conserved En.    Temperature
   -3.72041e+05    6.44665e+04   -3.07575e+05   -3.78008e+05    2.99619e+02
 Pres. DC (bar) Pressure (bar)   Constr. rmsd
   -2.55613e+02   -4.21093e+02    2.10933e-05


DD  step 65499  vol min/aver 0.909  load imb.: force  2.9%  pme mesh/force 0.433
           Step           Time
          65500      131.00000

   Energies (kJ/mol)
       G96Angle    Proper Dih.  Improper Dih.          LJ-14     Coulomb-14
    4.04832e+03    1.70933e+03    1.13724e+03    7.91775e+02    2.89028e+04
        LJ (SR)  Disper. corr.   Coulomb (SR)   Coul. recip. Position Rest.
    4.87252e+04   -4.18202e+03   -4.57712e+05    3.05004e+03    1.06552e+03
      Potential    Kinetic En.   Total Energy  Conserved En.    Temperature
   -3.72463e+05    6.46994e+04   -3.07764e+05   -3.78030e+05    3.00701e+02
 Pres. DC (bar) Pressure (bar)   Constr. rmsd
   -2.55613e+02   -1.94335e+02    2.14408e-05


DD  step 65999  vol min/aver 0.930  load imb.: force  1.9%  pme mesh/force 0.436
           Step           Time
          66000      132.00000

   Energies (kJ/mol)
       G96Angle    Proper Dih.  Improper Dih.          LJ-14     Coulomb-14
    4.03916e+03    1.74464e+03    1.15106e+03    6.89253e+02    2.90097e+04
        LJ (SR)  Disper. corr.   Coulomb (SR)   Coul. recip. Position Rest.
    4.94790e+04   -4.18202e+03   -4.57885e+05    3.04460e+03    1.13561e+03
      Potential    Kinetic En.   Total Energy  Conserved En.    Temperature
   -3.71774e+05    6.43487e+04   -3.07425e+05   -3.78043e+05    2.99071e+02
 Pres. DC (bar) Pressure (bar)   Constr. rmsd
   -2.55613e+02    1.71697e+02    2.17434e-05


DD  step 66499  vol min/aver 0.928  load imb.: force  1.9%  pme mesh/force 0.438
           Step           Time
          66500      133.00000

   Energies (kJ/mol)
       G96Angle    Proper Dih.  Improper Dih.          LJ-14     Coulomb-14
    3.99359e+03    1.73122e+03    1.11870e+03    8.32205e+02    2.89162e+04
        LJ (SR)  Disper. corr.   Coulomb (SR)   Coul. recip. Position Rest.
    4.95860e+04   -4.18202e+03   -4.59182e+05    3.10045e+03    1.13532e+03
      Potential    Kinetic En.   Total Energy  Conserved En.    Temperature
   -3.72950e+05    6.45699e+04   -3.08380e+05   -3.78066e+05    3.00100e+02
 Pres. DC (bar) Pressure (bar)   Constr. rmsd
   -2.55613e+02   -3.11298e+02    2.11040e-05


DD  step 66999  vol min/aver 0.941  load imb.: force  2.9%  pme mesh/force 0.431
           Step           Time
          67000      134.00000

   Energies (kJ/mol)
       G96Angle    Proper Dih.  Improper Dih.          LJ-14     Coulomb-14
    4.05333e+03    1.72828e+03    1.20905e+03    7.29675e+02    2.90050e+04
        LJ (SR)  Disper. corr.   Coulomb (SR)   Coul. recip. Position Rest.
    5.01187e+04   -4.18202e+03   -4.58939e+05    3.11041e+03    1.16938e+03
      Potential    Kinetic En.   Total Energy  Conserved En.    Temperature
   -3.71997e+05    6.45683e+04   -3.07429e+05   -3.78073e+05    3.00092e+02
 Pres. DC (bar) Pressure (bar)   Constr. rmsd
   -2.55613e+02   -1.36955e+02    2.12203e-05


DD  step 67499  vol min/aver 0.926  load imb.: force  1.8%  pme mesh/force 0.433
           Step           Time
          67500      135.00000

   Energies (kJ/mol)
       G96Angle    Proper Dih.  Improper Dih.          LJ-14     Coulomb-14
    4.06464e+03    1.70797e+03    1.16949e+03    7.86350e+02    2.89461e+04
        LJ (SR)  Disper. corr.   Coulomb (SR)   Coul. recip. Position Rest.
    4.94957e+04   -4.18202e+03   -4.57709e+05    3.08962e+03    1.11902e+03
      Potential    Kinetic En.   Total Energy  Conserved En.    Temperature
   -3.71512e+05    6.48383e+04   -3.06674e+05   -3.78103e+05    3.01347e+02
 Pres. DC (bar) Pressure (bar)   Constr. rmsd
   -2.55613e+02   -5.69022e+01    2.13200e-05


DD  step 67999  vol min/aver 0.948  load imb.: force  2.4%  pme mesh/force 0.435
           Step           Time
          68000      136.00000

   Energies (kJ/mol)
       G96Angle    Proper Dih.  Improper Dih.          LJ-14     Coulomb-14
    4.01913e+03    1.68298e+03    1.18139e+03    7.97689e+02    2.88079e+04
        LJ (SR)  Disper. corr.   Coulomb (SR)   Coul. recip. Position Rest.
    5.00867e+04   -4.18202e+03   -4.59130e+05    3.05000e+03    1.05614e+03
      Potential    Kinetic En.   Total Energy  Conserved En.    Temperature
   -3.72630e+05    6.47821e+04   -3.07848e+05   -3.78126e+05    3.01086e+02
 Pres. DC (bar) Pressure (bar)   Constr. rmsd
   -2.55613e+02   -8.23023e+01    2.16679e-05


DD  step 68499  vol min/aver 0.937  load imb.: force  2.3%  pme mesh/force 0.440
           Step           Time
          68500      137.00000

   Energies (kJ/mol)
       G96Angle    Proper Dih.  Improper Dih.          LJ-14     Coulomb-14
    4.15480e+03    1.70846e+03    1.23010e+03    8.16316e+02    2.89009e+04
        LJ (SR)  Disper. corr.   Coulomb (SR)   Coul. recip. Position Rest.
    4.92490e+04   -4.18202e+03   -4.57359e+05    3.06327e+03    1.09995e+03
      Potential    Kinetic En.   Total Energy  Conserved En.    Temperature
   -3.71319e+05    6.49850e+04   -3.06334e+05   -3.78138e+05    3.02029e+02
 Pres. DC (bar) Pressure (bar)   Constr. rmsd
   -2.55613e+02   -2.63205e+02    2.20478e-05


DD  step 68999  vol min/aver 0.947  load imb.: force  1.7%  pme mesh/force 0.437
           Step           Time
          69000      138.00000

   Energies (kJ/mol)
       G96Angle    Proper Dih.  Improper Dih.          LJ-14     Coulomb-14
    3.93201e+03    1.71351e+03    1.11591e+03    8.18001e+02    2.90146e+04
        LJ (SR)  Disper. corr.   Coulomb (SR)   Coul. recip. Position Rest.
    4.93021e+04   -4.18202e+03   -4.58508e+05    3.07790e+03    1.13577e+03
      Potential    Kinetic En.   Total Energy  Conserved En.    Temperature
   -3.72581e+05    6.42204e+04   -3.08360e+05   -3.78152e+05    2.98475e+02
 Pres. DC (bar) Pressure (bar)   Constr. rmsd
   -2.55613e+02   -3.51572e+02    2.08101e-05


DD  step 69499  vol min/aver 0.929  load imb.: force  1.9%  pme mesh/force 0.442
           Step           Time
          69500      139.00000

   Energies (kJ/mol)
       G96Angle    Proper Dih.  Improper Dih.          LJ-14     Coulomb-14
    4.09895e+03    1.70763e+03    1.11588e+03    8.10600e+02    2.88755e+04
        LJ (SR)  Disper. corr.   Coulomb (SR)   Coul. recip. Position Rest.
    4.92757e+04   -4.18202e+03   -4.57285e+05    3.08161e+03    1.10273e+03
      Potential    Kinetic En.   Total Energy  Conserved En.    Temperature
   -3.71398e+05    6.46929e+04   -3.06705e+05   -3.78171e+05    3.00671e+02
 Pres. DC (bar) Pressure (bar)   Constr. rmsd
   -2.55613e+02    6.73073e+01    2.14077e-05


DD  step 69999  vol min/aver 0.933  load imb.: force  1.4%  pme mesh/force 0.440
           Step           Time
          70000      140.00000

   Energies (kJ/mol)
       G96Angle    Proper Dih.  Improper Dih.          LJ-14     Coulomb-14
    4.08645e+03    1.71383e+03    1.21396e+03    7.28063e+02    2.89150e+04
        LJ (SR)  Disper. corr.   Coulomb (SR)   Coul. recip. Position Rest.
    4.98019e+04   -4.18202e+03   -4.58537e+05    3.09116e+03    1.05277e+03
      Potential    Kinetic En.   Total Energy  Conserved En.    Temperature
   -3.72116e+05    6.46374e+04   -3.07479e+05   -3.78191e+05    3.00413e+02
 Pres. DC (bar) Pressure (bar)   Constr. rmsd
   -2.55613e+02    3.54029e+02    2.21866e-05


DD  step 70499  vol min/aver 0.954  load imb.: force  1.6%  pme mesh/force 0.438
           Step           Time
          70500      141.00000

   Energies (kJ/mol)
       G96Angle    Proper Dih.  Improper Dih.          LJ-14     Coulomb-14
    3.98195e+03    1.59846e+03    1.18266e+03    8.53853e+02    2.90542e+04
        LJ (SR)  Disper. corr.   Coulomb (SR)   Coul. recip. Position Rest.
    5.03774e+04   -4.18202e+03   -4.59044e+05    3.08286e+03    1.13521e+03
      Potential    Kinetic En.   Total Energy  Conserved En.    Temperature
   -3.71959e+05    6.37582e+04   -3.08201e+05   -3.78202e+05    2.96327e+02
 Pres. DC (bar) Pressure (bar)   Constr. rmsd
   -2.55613e+02    4.39379e+02    2.01039e-05


DD  step 70999  vol min/aver 0.947  load imb.: force  2.2%  pme mesh/force 0.436
           Step           Time
          71000      142.00000

   Energies (kJ/mol)
       G96Angle    Proper Dih.  Improper Dih.          LJ-14     Coulomb-14
    4.03708e+03    1.59898e+03    1.16073e+03    8.06515e+02    2.89428e+04
        LJ (SR)  Disper. corr.   Coulomb (SR)   Coul. recip. Position Rest.
    4.97788e+04   -4.18202e+03   -4.58513e+05    3.08801e+03    1.07481e+03
      Potential    Kinetic En.   Total Energy  Conserved En.    Temperature
   -3.72207e+05    6.40428e+04   -3.08165e+05   -3.78217e+05    2.97650e+02
 Pres. DC (bar) Pressure (bar)   Constr. rmsd
   -2.55613e+02   -1.66415e+01    2.20349e-05


DD  step 71499  vol min/aver 0.944  load imb.: force  2.8%  pme mesh/force 0.436
           Step           Time
          71500      143.00000

   Energies (kJ/mol)
       G96Angle    Proper Dih.  Improper Dih.          LJ-14     Coulomb-14
    3.84575e+03    1.66521e+03    1.15347e+03    8.23548e+02    2.90190e+04
        LJ (SR)  Disper. corr.   Coulomb (SR)   Coul. recip. Position Rest.
    5.05719e+04   -4.18202e+03   -4.59365e+05    3.05168e+03    1.14025e+03
      Potential    Kinetic En.   Total Energy  Conserved En.    Temperature
   -3.72277e+05    6.36551e+04   -3.08622e+05   -3.78235e+05    2.95848e+02
 Pres. DC (bar) Pressure (bar)   Constr. rmsd
   -2.55613e+02    5.27813e+02    2.03517e-05


DD  step 71999  vol min/aver 0.930  load imb.: force  3.1%  pme mesh/force 0.433
           Step           Time
          72000      144.00000

   Energies (kJ/mol)
       G96Angle    Proper Dih.  Improper Dih.          LJ-14     Coulomb-14
    3.92987e+03    1.71900e+03    1.16255e+03    8.46822e+02    2.88938e+04
        LJ (SR)  Disper. corr.   Coulomb (SR)   Coul. recip. Position Rest.
    4.91585e+04   -4.18202e+03   -4.57381e+05    2.99547e+03    1.09536e+03
      Potential    Kinetic En.   Total Energy  Conserved En.    Temperature
   -3.71762e+05    6.39591e+04   -3.07802e+05   -3.78274e+05    2.97261e+02
 Pres. DC (bar) Pressure (bar)   Constr. rmsd
   -2.55613e+02   -8.59798e+01    2.07077e-05


DD  step 72499  vol min/aver 0.937  load imb.: force  0.9%  pme mesh/force 0.440
           Step           Time
          72500      145.00000

   Energies (kJ/mol)
       G96Angle    Proper Dih.  Improper Dih.          LJ-14     Coulomb-14
    3.86222e+03    1.67881e+03    1.10738e+03    8.43334e+02    2.89950e+04
        LJ (SR)  Disper. corr.   Coulomb (SR)   Coul. recip. Position Rest.
    5.01707e+04   -4.18202e+03   -4.59023e+05    3.03912e+03    1.15279e+03
      Potential    Kinetic En.   Total Energy  Conserved En.    Temperature
   -3.72355e+05    6.39323e+04   -3.08423e+05   -3.78290e+05    2.97136e+02
 Pres. DC (bar) Pressure (bar)   Constr. rmsd
   -2.55613e+02    1.77836e+02    2.00643e-05


DD  step 72999  vol min/aver 0.932  load imb.: force  2.1%  pme mesh/force 0.439
           Step           Time
          73000      146.00000

   Energies (kJ/mol)
       G96Angle    Proper Dih.  Improper Dih.          LJ-14     Coulomb-14
    4.06351e+03    1.66781e+03    1.16833e+03    7.66851e+02    2.88904e+04
        LJ (SR)  Disper. corr.   Coulomb (SR)   Coul. recip. Position Rest.
    4.96119e+04   -4.18202e+03   -4.58496e+05    3.06553e+03    1.13428e+03
      Potential    Kinetic En.   Total Energy  Conserved En.    Temperature
   -3.72310e+05    6.43877e+04   -3.07922e+05   -3.78293e+05    2.99253e+02
 Pres. DC (bar) Pressure (bar)   Constr. rmsd
   -2.55613e+02   -2.28287e+02    2.19012e-05


DD  step 73499  vol min/aver 0.943  load imb.: force  2.1%  pme mesh/force 0.435
           Step           Time
          73500      147.00000

   Energies (kJ/mol)
       G96Angle    Proper Dih.  Improper Dih.          LJ-14     Coulomb-14
    3.78361e+03    1.66549e+03    1.11104e+03    8.72153e+02    2.90115e+04
        LJ (SR)  Disper. corr.   Coulomb (SR)   Coul. recip. Position Rest.
    4.93941e+04   -4.18202e+03   -4.58252e+05    3.03488e+03    1.07510e+03
      Potential    Kinetic En.   Total Energy  Conserved En.    Temperature
   -3.72486e+05    6.44212e+04   -3.08065e+05   -3.78324e+05    2.99408e+02
 Pres. DC (bar) Pressure (bar)   Constr. rmsd
   -2.55613e+02   -8.92354e+01    2.01928e-05


DD  step 73999  vol min/aver 0.952  load imb.: force  2.0%  pme mesh/force 0.434
           Step           Time
          74000      148.00000

   Energies (kJ/mol)
       G96Angle    Proper Dih.  Improper Dih.          LJ-14     Coulomb-14
    4.04286e+03    1.60365e+03    1.18302e+03    8.53049e+02    2.88814e+04
        LJ (SR)  Disper. corr.   Coulomb (SR)   Coul. recip. Position Rest.
    4.89785e+04   -4.18202e+03   -4.57149e+05    3.07739e+03    1.09764e+03
      Potential    Kinetic En.   Total Energy  Conserved En.    Temperature
   -3.71613e+05    6.47925e+04   -3.06821e+05   -3.78348e+05    3.01134e+02
 Pres. DC (bar) Pressure (bar)   Constr. rmsd
   -2.55613e+02   -4.94166e+02    2.03060e-05


DD  step 74499  vol min/aver 0.956  load imb.: force  2.0%  pme mesh/force 0.435
           Step           Time
          74500      149.00000

   Energies (kJ/mol)
       G96Angle    Proper Dih.  Improper Dih.          LJ-14     Coulomb-14
    3.93686e+03    1.67258e+03    1.22454e+03    8.19506e+02    2.89910e+04
        LJ (SR)  Disper. corr.   Coulomb (SR)   Coul. recip. Position Rest.
    5.02699e+04   -4.18202e+03   -4.58561e+05    3.00150e+03    1.08293e+03
      Potential    Kinetic En.   Total Energy  Conserved En.    Temperature
   -3.71744e+05    6.43407e+04   -3.07403e+05   -3.78375e+05    2.99034e+02
 Pres. DC (bar) Pressure (bar)   Constr. rmsd
   -2.55613e+02    1.27108e+01    2.30430e-05


DD  step 74999  vol min/aver 0.925  load imb.: force  1.2%  pme mesh/force 0.441
           Step           Time
          75000      150.00000

   Energies (kJ/mol)
       G96Angle    Proper Dih.  Improper Dih.          LJ-14     Coulomb-14
    4.16215e+03    1.73166e+03    1.14590e+03    8.22500e+02    2.89422e+04
        LJ (SR)  Disper. corr.   Coulomb (SR)   Coul. recip. Position Rest.
    5.00596e+04   -4.18202e+03   -4.57211e+05    3.03908e+03    1.17293e+03
      Potential    Kinetic En.   Total Energy  Conserved En.    Temperature
   -3.70317e+05    6.51660e+04   -3.05151e+05   -3.78387e+05    3.02870e+02
 Pres. DC (bar) Pressure (bar)   Constr. rmsd
   -2.55613e+02    9.72849e+01    2.25480e-05


DD  step 75499  vol min/aver 0.927  load imb.: force  1.9%  pme mesh/force 0.436
           Step           Time
          75500      151.00000

   Energies (kJ/mol)
       G96Angle    Proper Dih.  Improper Dih.          LJ-14     Coulomb-14
    4.17919e+03    1.77091e+03    1.23408e+03    7.38415e+02    2.88917e+04
        LJ (SR)  Disper. corr.   Coulomb (SR)   Coul. recip. Position Rest.
    4.94195e+04   -4.18202e+03   -4.57626e+05    3.05426e+03    1.09773e+03
      Potential    Kinetic En.   Total Energy  Conserved En.    Temperature
   -3.71422e+05    6.53852e+04   -3.06037e+05   -3.78406e+05    3.03889e+02
 Pres. DC (bar) Pressure (bar)   Constr. rmsd
   -2.55613e+02   -1.50303e+02    2.19080e-05


DD  step 75999  vol min/aver 0.931  load imb.: force  3.1%  pme mesh/force 0.433
           Step           Time
          76000      152.00000

   Energies (kJ/mol)
       G96Angle    Proper Dih.  Improper Dih.          LJ-14     Coulomb-14
    3.90833e+03    1.82745e+03    1.19623e+03    8.19762e+02    2.89134e+04
        LJ (SR)  Disper. corr.   Coulomb (SR)   Coul. recip. Position Rest.
    5.00342e+04   -4.18202e+03   -4.59136e+05    2.98345e+03    1.04025e+03
      Potential    Kinetic En.   Total Energy  Conserved En.    Temperature
   -3.72595e+05    6.49595e+04   -3.07636e+05   -3.78432e+05    3.01910e+02
 Pres. DC (bar) Pressure (bar)   Constr. rmsd
   -2.55613e+02    1.41634e+02    2.12060e-05


DD  step 76499  vol min/aver 0.953  load imb.: force  2.0%  pme mesh/force 0.435
           Step           Time
          76500      153.00000

   Energies (kJ/mol)
       G96Angle    Proper Dih.  Improper Dih.          LJ-14     Coulomb-14
    3.85534e+03    1.70836e+03    1.19360e+03    8.84391e+02    2.89318e+04
        LJ (SR)  Disper. corr.   Coulomb (SR)   Coul. recip. Position Rest.
    4.94959e+04   -4.18202e+03   -4.58301e+05    3.03489e+03    1.15280e+03
      Potential    Kinetic En.   Total Energy  Conserved En.    Temperature
   -3.72226e+05    6.41534e+04   -3.08072e+05   -3.78448e+05    2.98164e+02
 Pres. DC (bar) Pressure (bar)   Constr. rmsd
   -2.55613e+02    2.47680e+01    2.04485e-05


DD  step 76999  vol min/aver 0.939  load imb.: force  2.9%  pme mesh/force 0.431
           Step           Time
          77000      154.00000

   Energies (kJ/mol)
       G96Angle    Proper Dih.  Improper Dih.          LJ-14     Coulomb-14
    4.09822e+03    1.62486e+03    1.22833e+03    7.63763e+02    2.88898e+04
        LJ (SR)  Disper. corr.   Coulomb (SR)   Coul. recip. Position Rest.
    4.96997e+04   -4.18202e+03   -4.58068e+05    3.06322e+03    1.09462e+03
      Potential    Kinetic En.   Total Energy  Conserved En.    Temperature
   -3.71787e+05    6.44237e+04   -3.07364e+05   -3.78454e+05    2.99420e+02
 Pres. DC (bar) Pressure (bar)   Constr. rmsd
   -2.55613e+02    1.82603e+02    2.10615e-05


DD  step 77499  vol min/aver 0.911  load imb.: force  1.6%  pme mesh/force 0.439
           Step           Time
          77500      155.00000

   Energies (kJ/mol)
       G96Angle    Proper Dih.  Improper Dih.          LJ-14     Coulomb-14
    3.90305e+03    1.72714e+03    1.15822e+03    8.57975e+02    2.89560e+04
        LJ (SR)  Disper. corr.   Coulomb (SR)   Coul. recip. Position Rest.
    5.06773e+04   -4.18202e+03   -4.58974e+05    3.08965e+03    1.14927e+03
      Potential    Kinetic En.   Total Energy  Conserved En.    Temperature
   -3.71638e+05    6.45888e+04   -3.07049e+05   -3.78483e+05    3.00188e+02
 Pres. DC (bar) Pressure (bar)   Constr. rmsd
   -2.55613e+02    3.04076e+01    2.06647e-05


DD  step 77999  vol min/aver 0.949  load imb.: force  1.9%  pme mesh/force 0.435
           Step           Time
          78000      156.00000

   Energies (kJ/mol)
       G96Angle    Proper Dih.  Improper Dih.          LJ-14     Coulomb-14
    3.97599e+03    1.74060e+03    1.16090e+03    7.90912e+02    2.89111e+04
        LJ (SR)  Disper. corr.   Coulomb (SR)   Coul. recip. Position Rest.
    4.90150e+04   -4.18202e+03   -4.57540e+05    2.99401e+03    1.05780e+03
      Potential    Kinetic En.   Total Energy  Conserved En.    Temperature
   -3.72076e+05    6.42505e+04   -3.07826e+05   -3.78498e+05    2.98615e+02
 Pres. DC (bar) Pressure (bar)   Constr. rmsd
   -2.55613e+02   -9.17755e+00    2.15001e-05


DD  step 78499  vol min/aver 0.936  load imb.: force  2.1%  pme mesh/force 0.435
           Step           Time
          78500      157.00000

   Energies (kJ/mol)
       G96Angle    Proper Dih.  Improper Dih.          LJ-14     Coulomb-14
    4.11613e+03    1.62720e+03    1.16188e+03    7.55514e+02    2.89086e+04
        LJ (SR)  Disper. corr.   Coulomb (SR)   Coul. recip. Position Rest.
    5.00686e+04   -4.18202e+03   -4.58595e+05    3.03975e+03    1.12024e+03
      Potential    Kinetic En.   Total Energy  Conserved En.    Temperature
   -3.71980e+05    6.49320e+04   -3.07048e+05   -3.78530e+05    3.01782e+02
 Pres. DC (bar) Pressure (bar)   Constr. rmsd
   -2.55613e+02    6.75193e+02    2.18258e-05


DD  step 78999  vol min/aver 0.932  load imb.: force  2.1%  pme mesh/force 0.436
           Step           Time
          79000      158.00000

   Energies (kJ/mol)
       G96Angle    Proper Dih.  Improper Dih.          LJ-14     Coulomb-14
    4.09855e+03    1.72015e+03    1.16848e+03    7.58242e+02    2.88909e+04
        LJ (SR)  Disper. corr.   Coulomb (SR)   Coul. recip. Position Rest.
    4.86619e+04   -4.18202e+03   -4.55850e+05    3.07138e+03    1.07252e+03
      Potential    Kinetic En.   Total Energy  Conserved En.    Temperature
   -3.70590e+05    6.44495e+04   -3.06141e+05   -3.78545e+05    2.99540e+02
 Pres. DC (bar) Pressure (bar)   Constr. rmsd
   -2.55613e+02   -6.40031e+01    2.23626e-05


DD  step 79499  vol min/aver 0.935  load imb.: force  1.6%  pme mesh/force 0.442
           Step           Time
          79500      159.00000

   Energies (kJ/mol)
       G96Angle    Proper Dih.  Improper Dih.          LJ-14     Coulomb-14
    3.87269e+03    1.65037e+03    1.19332e+03    8.66541e+02    2.90126e+04
        LJ (SR)  Disper. corr.   Coulomb (SR)   Coul. recip. Position Rest.
    4.95513e+04   -4.18202e+03   -4.59062e+05    3.03550e+03    1.02766e+03
      Potential    Kinetic En.   Total Energy  Conserved En.    Temperature
   -3.73034e+05    6.45634e+04   -3.08471e+05   -3.78574e+05    3.00069e+02
 Pres. DC (bar) Pressure (bar)   Constr. rmsd
   -2.55613e+02    2.91895e+01    1.86505e-05


DD  step 79999  vol min/aver 0.929  load imb.: force  1.9%  pme mesh/force 0.436
           Step           Time
          80000      160.00000

   Energies (kJ/mol)
       G96Angle    Proper Dih.  Improper Dih.          LJ-14     Coulomb-14
    4.01148e+03    1.79781e+03    1.22820e+03    8.17931e+02    2.88233e+04
        LJ (SR)  Disper. corr.   Coulomb (SR)   Coul. recip. Position Rest.
    4.84269e+04   -4.18202e+03   -4.57004e+05    3.10838e+03    1.03638e+03
      Potential    Kinetic En.   Total Energy  Conserved En.    Temperature
   -3.71936e+05    6.45521e+04   -3.07383e+05   -3.78591e+05    3.00017e+02
 Pres. DC (bar) Pressure (bar)   Constr. rmsd
   -2.55613e+02    1.30574e+02    2.11927e-05


DD  step 80499  vol min/aver 0.928  load imb.: force  2.8%  pme mesh/force 0.434
           Step           Time
          80500      161.00000

   Energies (kJ/mol)
       G96Angle    Proper Dih.  Improper Dih.          LJ-14     Coulomb-14
    3.88591e+03    1.72412e+03    1.16599e+03    8.27031e+02    2.89424e+04
        LJ (SR)  Disper. corr.   Coulomb (SR)   Coul. recip. Position Rest.
    4.90322e+04   -4.18202e+03   -4.57063e+05    3.02734e+03    1.11234e+03
      Potential    Kinetic En.   Total Energy  Conserved En.    Temperature
   -3.71528e+05    6.44113e+04   -3.07117e+05   -3.78596e+05    2.99362e+02
 Pres. DC (bar) Pressure (bar)   Constr. rmsd
   -2.55613e+02   -3.37612e+01    2.21592e-05


DD  step 80999  vol min/aver 0.942  load imb.: force  1.9%  pme mesh/force 0.438
           Step           Time
          81000      162.00000

   Energies (kJ/mol)
       G96Angle    Proper Dih.  Improper Dih.          LJ-14     Coulomb-14
    3.94634e+03    1.66215e+03    1.12334e+03    8.54232e+02    2.89405e+04
        LJ (SR)  Disper. corr.   Coulomb (SR)   Coul. recip. Position Rest.
    4.90830e+04   -4.18202e+03   -4.56595e+05    2.99124e+03    1.04133e+03
      Potential    Kinetic En.   Total Energy  Conserved En.    Temperature
   -3.71135e+05    6.50892e+04   -3.06046e+05   -3.78608e+05    3.02513e+02
 Pres. DC (bar) Pressure (bar)   Constr. rmsd
   -2.55613e+02   -1.52396e+01    2.23113e-05


DD  step 81499  vol min/aver 0.938  load imb.: force  2.6%  pme mesh/force 0.434
           Step           Time
          81500      163.00000

   Energies (kJ/mol)
       G96Angle    Proper Dih.  Improper Dih.          LJ-14     Coulomb-14
    4.08415e+03    1.79962e+03    1.09459e+03    7.75978e+02    2.90172e+04
        LJ (SR)  Disper. corr.   Coulomb (SR)   Coul. recip. Position Rest.
    4.96918e+04   -4.18202e+03   -4.58120e+05    3.06361e+03    1.12896e+03
      Potential    Kinetic En.   Total Energy  Conserved En.    Temperature
   -3.71646e+05    6.47640e+04   -3.06882e+05   -3.78632e+05    3.01001e+02
 Pres. DC (bar) Pressure (bar)   Constr. rmsd
   -2.55613e+02    2.05091e+02    2.18228e-05


DD  step 81999  vol min/aver 0.937  load imb.: force  2.1%  pme mesh/force 0.442
           Step           Time
          82000      164.00000

   Energies (kJ/mol)
       G96Angle    Proper Dih.  Improper Dih.          LJ-14     Coulomb-14
    3.97032e+03    1.77743e+03    1.17542e+03    8.31306e+02    2.90234e+04
        LJ (SR)  Disper. corr.   Coulomb (SR)   Coul. recip. Position Rest.
    4.94286e+04   -4.18202e+03   -4.57751e+05    3.06282e+03    1.09343e+03
      Potential    Kinetic En.   Total Energy  Conserved En.    Temperature
   -3.71570e+05    6.49907e+04   -3.06579e+05   -3.78645e+05    3.02055e+02
 Pres. DC (bar) Pressure (bar)   Constr. rmsd
   -2.55613e+02    1.19506e+02    1.98037e-05


DD  step 82499  vol min/aver 0.672  load imb.: force  3.0%  pme mesh/force 0.417
           Step           Time
          82500      165.00000

   Energies (kJ/mol)
       G96Angle    Proper Dih.  Improper Dih.          LJ-14     Coulomb-14
    4.00281e+03    1.77070e+03    1.08764e+03    8.12129e+02    2.90124e+04
        LJ (SR)  Disper. corr.   Coulomb (SR)   Coul. recip. Position Rest.
    4.96708e+04   -4.18202e+03   -4.58325e+05    3.06080e+03    1.08574e+03
      Potential    Kinetic En.   Total Energy  Conserved En.    Temperature
   -3.72004e+05    6.43474e+04   -3.07657e+05   -3.78676e+05    2.99065e+02
 Pres. DC (bar) Pressure (bar)   Constr. rmsd
   -2.55613e+02   -7.39426e+01    2.01228e-05


DD  step 82999  vol min/aver 0.945  load imb.: force  2.3%  pme mesh/force 0.434
           Step           Time
          83000      166.00000

   Energies (kJ/mol)
       G96Angle    Proper Dih.  Improper Dih.          LJ-14     Coulomb-14
    3.96091e+03    1.81329e+03    1.14512e+03    6.66126e+02    2.88891e+04
        LJ (SR)  Disper. corr.   Coulomb (SR)   Coul. recip. Position Rest.
    4.90687e+04   -4.18202e+03   -4.57021e+05    2.97210e+03    1.17630e+03
      Potential    Kinetic En.   Total Energy  Conserved En.    Temperature
   -3.71511e+05    6.43734e+04   -3.07138e+05   -3.78685e+05    2.99186e+02
 Pres. DC (bar) Pressure (bar)   Constr. rmsd
   -2.55613e+02   -5.12723e+01    2.16537e-05


DD  step 83499  vol min/aver 0.916  load imb.: force  2.9%  pme mesh/force 0.435
           Step           Time
          83500      167.00000

   Energies (kJ/mol)
       G96Angle    Proper Dih.  Improper Dih.          LJ-14     Coulomb-14
    3.96411e+03    1.73312e+03    1.29256e+03    8.29269e+02    2.89083e+04
        LJ (SR)  Disper. corr.   Coulomb (SR)   Coul. recip. Position Rest.
    4.91474e+04   -4.18202e+03   -4.56938e+05    2.99033e+03    1.21896e+03
      Potential    Kinetic En.   Total Energy  Conserved En.    Temperature
   -3.71036e+05    6.50548e+04   -3.05981e+05   -3.78699e+05    3.02353e+02
 Pres. DC (bar) Pressure (bar)   Constr. rmsd
   -2.55613e+02    4.31491e+02    1.95485e-05


DD  step 83999  vol min/aver 0.938  load imb.: force  1.6%  pme mesh/force 0.441
           Step           Time
          84000      168.00000

   Energies (kJ/mol)
       G96Angle    Proper Dih.  Improper Dih.          LJ-14     Coulomb-14
    3.93701e+03    1.73036e+03    1.11887e+03    8.04946e+02    2.89635e+04
        LJ (SR)  Disper. corr.   Coulomb (SR)   Coul. recip. Position Rest.
    4.91423e+04   -4.18202e+03   -4.57634e+05    2.95027e+03    1.12196e+03
      Potential    Kinetic En.   Total Energy  Conserved En.    Temperature
   -3.72047e+05    6.42260e+04   -3.07821e+05   -3.78720e+05    2.98501e+02
 Pres. DC (bar) Pressure (bar)   Constr. rmsd
   -2.55613e+02    1.52228e+02    2.09250e-05


DD  step 84499  vol min/aver 0.933  load imb.: force  2.2%  pme mesh/force 0.437
           Step           Time
          84500      169.00000

   Energies (kJ/mol)
       G96Angle    Proper Dih.  Improper Dih.          LJ-14     Coulomb-14
    3.80113e+03    1.62699e+03    1.07337e+03    9.57681e+02    2.89753e+04
        LJ (SR)  Disper. corr.   Coulomb (SR)   Coul. recip. Position Rest.
    4.93250e+04   -4.18202e+03   -4.58462e+05    2.98464e+03    1.08997e+03
      Potential    Kinetic En.   Total Energy  Conserved En.    Temperature
   -3.72810e+05    6.44829e+04   -3.08327e+05   -3.78755e+05    2.99695e+02
 Pres. DC (bar) Pressure (bar)   Constr. rmsd
   -2.55613e+02   -2.80077e+02    1.98942e-05


DD  step 84999  vol min/aver 0.957  load imb.: force  3.1%  pme mesh/force 0.436
           Step           Time
          85000      170.00000

   Energies (kJ/mol)
       G96Angle    Proper Dih.  Improper Dih.          LJ-14     Coulomb-14
    3.96650e+03    1.73015e+03    1.13003e+03    7.24471e+02    2.90015e+04
        LJ (SR)  Disper. corr.   Coulomb (SR)   Coul. recip. Position Rest.
    4.93315e+04   -4.18202e+03   -4.58203e+05    3.10314e+03    1.14636e+03
      Potential    Kinetic En.   Total Energy  Conserved En.    Temperature
   -3.72251e+05    6.45470e+04   -3.07704e+05   -3.78766e+05    2.99993e+02
 Pres. DC (bar) Pressure (bar)   Constr. rmsd
   -2.55613e+02   -2.54019e+02    2.05622e-05


DD  step 85499  vol min/aver 0.939  load imb.: force  1.8%  pme mesh/force 0.438
           Step           Time
          85500      171.00000

   Energies (kJ/mol)
       G96Angle    Proper Dih.  Improper Dih.          LJ-14     Coulomb-14
    3.95299e+03    1.67554e+03    1.15195e+03    7.73965e+02    2.90216e+04
        LJ (SR)  Disper. corr.   Coulomb (SR)   Coul. recip. Position Rest.
    4.98023e+04   -4.18202e+03   -4.57885e+05    3.11876e+03    1.13062e+03
      Potential    Kinetic En.   Total Energy  Conserved En.    Temperature
   -3.71440e+05    6.47515e+04   -3.06688e+05   -3.78791e+05    3.00943e+02
 Pres. DC (bar) Pressure (bar)   Constr. rmsd
   -2.55613e+02    2.73594e+02    2.17849e-05


DD  step 85999  vol min/aver 0.936  load imb.: force  2.5%  pme mesh/force 0.437
           Step           Time
          86000      172.00000

   Energies (kJ/mol)
       G96Angle    Proper Dih.  Improper Dih.          LJ-14     Coulomb-14
    3.88176e+03    1.76195e+03    1.25095e+03    8.27241e+02    2.89982e+04
        LJ (SR)  Disper. corr.   Coulomb (SR)   Coul. recip. Position Rest.
    4.83212e+04   -4.18202e+03   -4.57101e+05    2.99087e+03    1.18877e+03
      Potential    Kinetic En.   Total Energy  Conserved En.    Temperature
   -3.72062e+05    6.50228e+04   -3.07039e+05   -3.78816e+05    3.02205e+02
 Pres. DC (bar) Pressure (bar)   Constr. rmsd
   -2.55613e+02   -1.32714e+02    2.03090e-05


DD  step 86499  vol min/aver 0.929  load imb.: force  3.1%  pme mesh/force 0.434
           Step           Time
          86500      173.00000

   Energies (kJ/mol)
       G96Angle    Proper Dih.  Improper Dih.          LJ-14     Coulomb-14
    3.96574e+03    1.70138e+03    1.18884e+03    8.24126e+02    2.90761e+04
        LJ (SR)  Disper. corr.   Coulomb (SR)   Coul. recip. Position Rest.
    5.05308e+04   -4.18202e+03   -4.59709e+05    3.07712e+03    1.12563e+03
      Potential    Kinetic En.   Total Energy  Conserved En.    Temperature
   -3.72401e+05    6.45246e+04   -3.07877e+05   -3.78831e+05    2.99889e+02
 Pres. DC (bar) Pressure (bar)   Constr. rmsd
   -2.55613e+02    5.13118e+02    1.95752e-05


DD  step 86999  vol min/aver 0.936  load imb.: force  2.5%  pme mesh/force 0.437
           Step           Time
          87000      174.00000

   Energies (kJ/mol)
       G96Angle    Proper Dih.  Improper Dih.          LJ-14     Coulomb-14
    3.82457e+03    1.72699e+03    1.10759e+03    8.63217e+02    2.90321e+04
        LJ (SR)  Disper. corr.   Coulomb (SR)   Coul. recip. Position Rest.
    4.94383e+04   -4.18202e+03   -4.58037e+05    3.04645e+03    1.16124e+03
      Potential    Kinetic En.   Total Energy  Conserved En.    Temperature
   -3.72019e+05    6.46078e+04   -3.07411e+05   -3.78856e+05    3.00276e+02
 Pres. DC (bar) Pressure (bar)   Constr. rmsd
   -2.55613e+02    4.72892e+02    2.15696e-05


DD  step 87499  vol min/aver 0.920  load imb.: force  2.4%  pme mesh/force 0.438
           Step           Time
          87500      175.00000

   Energies (kJ/mol)
       G96Angle    Proper Dih.  Improper Dih.          LJ-14     Coulomb-14
    4.05843e+03    1.71202e+03    1.19047e+03    8.15971e+02    2.90040e+04
        LJ (SR)  Disper. corr.   Coulomb (SR)   Coul. recip. Position Rest.
    4.99023e+04   -4.18202e+03   -4.58640e+05    2.95236e+03    1.16058e+03
      Potential    Kinetic En.   Total Energy  Conserved En.    Temperature
   -3.72026e+05    6.45678e+04   -3.07458e+05   -3.78861e+05    3.00090e+02
 Pres. DC (bar) Pressure (bar)   Constr. rmsd
   -2.55613e+02    3.46965e+02    1.98039e-05


DD  step 87999  vol min/aver 0.930  load imb.: force  2.7%  pme mesh/force 0.435
           Step           Time
          88000      176.00000

   Energies (kJ/mol)
       G96Angle    Proper Dih.  Improper Dih.          LJ-14     Coulomb-14
    3.89856e+03    1.64641e+03    1.12604e+03    8.22113e+02    2.89993e+04
        LJ (SR)  Disper. corr.   Coulomb (SR)   Coul. recip. Position Rest.
    4.99628e+04   -4.18202e+03   -4.59759e+05    3.03060e+03    1.10083e+03
      Potential    Kinetic En.   Total Energy  Conserved En.    Temperature
   -3.73354e+05    6.50125e+04   -3.08342e+05   -3.78873e+05    3.02156e+02
 Pres. DC (bar) Pressure (bar)   Constr. rmsd
   -2.55613e+02    2.39460e+02    2.18831e-05


DD  step 88499  vol min/aver 0.917  load imb.: force  1.5%  pme mesh/force 0.440
           Step           Time
          88500      177.00000

   Energies (kJ/mol)
       G96Angle    Proper Dih.  Improper Dih.          LJ-14     Coulomb-14
    3.84084e+03    1.72591e+03    1.23966e+03    8.71592e+02    2.89345e+04
        LJ (SR)  Disper. corr.   Coulomb (SR)   Coul. recip. Position Rest.
    5.06017e+04   -4.18202e+03   -4.60168e+05    2.99699e+03    1.08830e+03
      Potential    Kinetic En.   Total Energy  Conserved En.    Temperature
   -3.73051e+05    6.46547e+04   -3.08396e+05   -3.78902e+05    3.00494e+02
 Pres. DC (bar) Pressure (bar)   Constr. rmsd
   -2.55613e+02    4.83616e+02    1.97019e-05


DD  step 88999  vol min/aver 0.930  load imb.: force  1.7%  pme mesh/force 0.439
           Step           Time
          89000      178.00000

   Energies (kJ/mol)
       G96Angle    Proper Dih.  Improper Dih.          LJ-14     Coulomb-14
    3.96793e+03    1.68406e+03    1.14190e+03    8.30089e+02    2.90163e+04
        LJ (SR)  Disper. corr.   Coulomb (SR)   Coul. recip. Position Rest.
    4.92779e+04   -4.18202e+03   -4.57511e+05    3.07487e+03    1.07308e+03
      Potential    Kinetic En.   Total Energy  Conserved En.    Temperature
   -3.71627e+05    6.42774e+04   -3.07349e+05   -3.78904e+05    2.98740e+02
 Pres. DC (bar) Pressure (bar)   Constr. rmsd
   -2.55613e+02   -2.90065e+01    2.13912e-05


DD  step 89499  vol min/aver 0.947  load imb.: force  2.1%  pme mesh/force 0.438
           Step           Time
          89500      179.00000

   Energies (kJ/mol)
       G96Angle    Proper Dih.  Improper Dih.          LJ-14     Coulomb-14
    3.91460e+03    1.70533e+03    1.20330e+03    8.26285e+02    2.89165e+04
        LJ (SR)  Disper. corr.   Coulomb (SR)   Coul. recip. Position Rest.
    4.97838e+04   -4.18202e+03   -4.58610e+05    3.06107e+03    1.03681e+03
      Potential    Kinetic En.   Total Energy  Conserved En.    Temperature
   -3.72344e+05    6.42189e+04   -3.08125e+05   -3.78931e+05    2.98468e+02
 Pres. DC (bar) Pressure (bar)   Constr. rmsd
   -2.55613e+02    6.85244e+01    2.04120e-05


DD  step 89999  vol min/aver 0.916  load imb.: force  1.7%  pme mesh/force 0.439
           Step           Time
          90000      180.00000

   Energies (kJ/mol)
       G96Angle    Proper Dih.  Improper Dih.          LJ-14     Coulomb-14
    3.95799e+03    1.63584e+03    1.14654e+03    8.33668e+02    2.89745e+04
        LJ (SR)  Disper. corr.   Coulomb (SR)   Coul. recip. Position Rest.
    4.99391e+04   -4.18202e+03   -4.59891e+05    3.11756e+03    1.13618e+03
      Potential    Kinetic En.   Total Energy  Conserved En.    Temperature
   -3.73331e+05    6.45016e+04   -3.08830e+05   -3.78954e+05    2.99782e+02
 Pres. DC (bar) Pressure (bar)   Constr. rmsd
   -2.55613e+02   -1.63792e+02    2.01141e-05


DD  step 90499  vol min/aver 0.930  load imb.: force  2.1%  pme mesh/force 0.437
           Step           Time
          90500      181.00000

   Energies (kJ/mol)
       G96Angle    Proper Dih.  Improper Dih.          LJ-14     Coulomb-14
    4.00806e+03    1.66442e+03    1.12987e+03    6.58040e+02    2.88493e+04
        LJ (SR)  Disper. corr.   Coulomb (SR)   Coul. recip. Position Rest.
    4.94983e+04   -4.18202e+03   -4.59071e+05    2.98373e+03    1.18552e+03
      Potential    Kinetic En.   Total Energy  Conserved En.    Temperature
   -3.73276e+05    6.41995e+04   -3.09076e+05   -3.78980e+05    2.98378e+02
 Pres. DC (bar) Pressure (bar)   Constr. rmsd
   -2.55613e+02   -3.53716e+02    2.26591e-05


DD  step 90999  vol min/aver 0.943  load imb.: force  1.6%  pme mesh/force 0.438
           Step           Time
          91000      182.00000

   Energies (kJ/mol)
       G96Angle    Proper Dih.  Improper Dih.          LJ-14     Coulomb-14
    3.98191e+03    1.76249e+03    1.15799e+03    8.29621e+02    2.90127e+04
        LJ (SR)  Disper. corr.   Coulomb (SR)   Coul. recip. Position Rest.
    4.98896e+04   -4.18202e+03   -4.57870e+05    3.03268e+03    1.19595e+03
      Potential    Kinetic En.   Total Energy  Conserved En.    Temperature
   -3.71189e+05    6.43979e+04   -3.06791e+05   -3.78992e+05    2.99300e+02
 Pres. DC (bar) Pressure (bar)   Constr. rmsd
   -2.55613e+02    5.53877e+02    2.08486e-05


DD  step 91499  vol min/aver 0.945  load imb.: force  1.8%  pme mesh/force 0.437
           Step           Time
          91500      183.00000

   Energies (kJ/mol)
       G96Angle    Proper Dih.  Improper Dih.          LJ-14     Coulomb-14
    4.00079e+03    1.65656e+03    1.15791e+03    8.96552e+02    2.88653e+04
        LJ (SR)  Disper. corr.   Coulomb (SR)   Coul. recip. Position Rest.
    5.04330e+04   -4.18202e+03   -4.58484e+05    3.09444e+03    1.14760e+03
      Potential    Kinetic En.   Total Energy  Conserved En.    Temperature
   -3.71414e+05    6.47550e+04   -3.06659e+05   -3.79021e+05    3.00960e+02
 Pres. DC (bar) Pressure (bar)   Constr. rmsd
   -2.55613e+02    8.58375e+01    2.19209e-05


DD  step 91999  vol min/aver 0.924  load imb.: force  2.2%  pme mesh/force 0.438
           Step           Time
          92000      184.00000

   Energies (kJ/mol)
       G96Angle    Proper Dih.  Improper Dih.          LJ-14     Coulomb-14
    3.87357e+03    1.65358e+03    1.27486e+03    9.46582e+02    2.89691e+04
        LJ (SR)  Disper. corr.   Coulomb (SR)   Coul. recip. Position Rest.
    4.96564e+04   -4.18202e+03   -4.57370e+05    3.14021e+03    1.09526e+03
      Potential    Kinetic En.   Total Energy  Conserved En.    Temperature
   -3.70943e+05    6.45041e+04   -3.06438e+05   -3.79046e+05    2.99793e+02
 Pres. DC (bar) Pressure (bar)   Constr. rmsd
   -2.55613e+02    1.24033e+02    2.08041e-05


DD  step 92499  vol min/aver 0.927  load imb.: force  1.8%  pme mesh/force 0.443
           Step           Time
          92500      185.00000

   Energies (kJ/mol)
       G96Angle    Proper Dih.  Improper Dih.          LJ-14     Coulomb-14
    3.79882e+03    1.65309e+03    1.11377e+03    8.55483e+02    2.90628e+04
        LJ (SR)  Disper. corr.   Coulomb (SR)   Coul. recip. Position Rest.
    4.95209e+04   -4.18202e+03   -4.57672e+05    3.01514e+03    1.04123e+03
      Potential    Kinetic En.   Total Energy  Conserved En.    Temperature
   -3.71792e+05    6.51522e+04   -3.06640e+05   -3.79065e+05    3.02806e+02
 Pres. DC (bar) Pressure (bar)   Constr. rmsd
   -2.55613e+02    2.73465e+00    2.15068e-05


DD  step 92999  vol min/aver 0.948  load imb.: force  3.5%  pme mesh/force 0.431
           Step           Time
          93000      186.00000

   Energies (kJ/mol)
       G96Angle    Proper Dih.  Improper Dih.          LJ-14     Coulomb-14
    4.04530e+03    1.59459e+03    1.13177e+03    7.36704e+02    2.90545e+04
        LJ (SR)  Disper. corr.   Coulomb (SR)   Coul. recip. Position Rest.
    4.93765e+04   -4.18202e+03   -4.57338e+05    3.09739e+03    1.09927e+03
      Potential    Kinetic En.   Total Energy  Conserved En.    Temperature
   -3.71384e+05    6.48369e+04   -3.06547e+05   -3.79068e+05    3.01340e+02
 Pres. DC (bar) Pressure (bar)   Constr. rmsd
   -2.55613e+02   -6.10606e+01    2.10283e-05


DD  step 93499  vol min/aver 0.932  load imb.: force  1.9%  pme mesh/force 0.435
           Step           Time
          93500      187.00000

   Energies (kJ/mol)
       G96Angle    Proper Dih.  Improper Dih.          LJ-14     Coulomb-14
    4.03084e+03    1.67330e+03    1.16730e+03    9.54849e+02    2.89484e+04
        LJ (SR)  Disper. corr.   Coulomb (SR)   Coul. recip. Position Rest.
    4.96150e+04   -4.18202e+03   -4.58123e+05    2.98590e+03    1.12679e+03
      Potential    Kinetic En.   Total Energy  Conserved En.    Temperature
   -3.71802e+05    6.49555e+04   -3.06847e+05   -3.79094e+05    3.01892e+02
 Pres. DC (bar) Pressure (bar)   Constr. rmsd
   -2.55613e+02    1.40621e+01    1.98878e-05


DD  step 93999  vol min/aver 0.928  load imb.: force  3.1%  pme mesh/force 0.429
           Step           Time
          94000      188.00000

   Energies (kJ/mol)
       G96Angle    Proper Dih.  Improper Dih.          LJ-14     Coulomb-14
    3.87607e+03    1.66827e+03    1.18926e+03    7.79363e+02    2.88973e+04
        LJ (SR)  Disper. corr.   Coulomb (SR)   Coul. recip. Position Rest.
    4.95184e+04   -4.18202e+03   -4.58020e+05    3.04445e+03    1.15490e+03
      Potential    Kinetic En.   Total Energy  Conserved En.    Temperature
   -3.72074e+05    6.48641e+04   -3.07210e+05   -3.79109e+05    3.01467e+02
 Pres. DC (bar) Pressure (bar)   Constr. rmsd
   -2.55613e+02   -2.07727e+01    2.15136e-05


DD  step 94499  vol min/aver 0.928  load imb.: force  2.0%  pme mesh/force 0.439
           Step           Time
          94500      189.00000

   Energies (kJ/mol)
       G96Angle    Proper Dih.  Improper Dih.          LJ-14     Coulomb-14
    4.03047e+03    1.72981e+03    1.14040e+03    8.72507e+02    2.89757e+04
        LJ (SR)  Disper. corr.   Coulomb (SR)   Coul. recip. Position Rest.
    5.01842e+04   -4.18202e+03   -4.57908e+05    2.94742e+03    1.09894e+03
      Potential    Kinetic En.   Total Energy  Conserved En.    Temperature
   -3.71111e+05    6.36879e+04   -3.07423e+05   -3.79122e+05    2.96000e+02
 Pres. DC (bar) Pressure (bar)   Constr. rmsd
   -2.55613e+02    2.21092e+02    2.07505e-05


DD  step 94999  vol min/aver 0.874  load imb.: force 34.6%  pme mesh/force 0.408
           Step           Time
          95000      190.00000

   Energies (kJ/mol)
       G96Angle    Proper Dih.  Improper Dih.          LJ-14     Coulomb-14
    3.92228e+03    1.65650e+03    1.08173e+03    8.37236e+02    2.88979e+04
        LJ (SR)  Disper. corr.   Coulomb (SR)   Coul. recip. Position Rest.
    4.86409e+04   -4.18202e+03   -4.57405e+05    3.04126e+03    1.15453e+03
      Potential    Kinetic En.   Total Energy  Conserved En.    Temperature
   -3.72355e+05    6.41394e+04   -3.08215e+05   -3.79150e+05    2.98099e+02
 Pres. DC (bar) Pressure (bar)   Constr. rmsd
   -2.55613e+02   -4.49432e+02    2.13302e-05


DD  step 95499  vol min/aver 0.946  load imb.: force  1.9%  pme mesh/force 0.437
           Step           Time
          95500      191.00000

   Energies (kJ/mol)
       G96Angle    Proper Dih.  Improper Dih.          LJ-14     Coulomb-14
    3.89395e+03    1.71396e+03    1.09205e+03    8.55066e+02    2.90187e+04
        LJ (SR)  Disper. corr.   Coulomb (SR)   Coul. recip. Position Rest.
    5.02543e+04   -4.18202e+03   -4.59077e+05    2.97576e+03    1.00953e+03
      Potential    Kinetic En.   Total Energy  Conserved En.    Temperature
   -3.72446e+05    6.42720e+04   -3.08174e+05   -3.79165e+05    2.98715e+02
 Pres. DC (bar) Pressure (bar)   Constr. rmsd
   -2.55613e+02    2.92102e+02    1.97322e-05


DD  step 95999  vol min/aver 0.935  load imb.: force  1.5%  pme mesh/force 0.439
           Step           Time
          96000      192.00000

   Energies (kJ/mol)
       G96Angle    Proper Dih.  Improper Dih.          LJ-14     Coulomb-14
    3.96021e+03    1.69222e+03    1.12444e+03    7.40524e+02    2.88566e+04
        LJ (SR)  Disper. corr.   Coulomb (SR)   Coul. recip. Position Rest.
    5.00294e+04   -4.18202e+03   -4.58915e+05    3.03673e+03    1.13144e+03
      Potential    Kinetic En.   Total Energy  Conserved En.    Temperature
   -3.72525e+05    6.41948e+04   -3.08330e+05   -3.79185e+05    2.98356e+02
 Pres. DC (bar) Pressure (bar)   Constr. rmsd
   -2.55613e+02    2.48107e+02    1.88321e-05


DD  step 96499  vol min/aver 0.923  load imb.: force  1.0%  pme mesh/force 0.439
           Step           Time
          96500      193.00000

   Energies (kJ/mol)
       G96Angle    Proper Dih.  Improper Dih.          LJ-14     Coulomb-14
    4.03910e+03    1.65218e+03    1.13583e+03    7.38730e+02    2.87608e+04
        LJ (SR)  Disper. corr.   Coulomb (SR)   Coul. recip. Position Rest.
    4.89274e+04   -4.18202e+03   -4.57844e+05    3.02878e+03    1.16500e+03
      Potential    Kinetic En.   Total Energy  Conserved En.    Temperature
   -3.72578e+05    6.48870e+04   -3.07691e+05   -3.79204e+05    3.01573e+02
 Pres. DC (bar) Pressure (bar)   Constr. rmsd
   -2.55613e+02    5.88882e+01    2.01351e-05


DD  step 96999  vol min/aver 0.925  load imb.: force  1.5%  pme mesh/force 0.435
           Step           Time
          97000      194.00000

   Energies (kJ/mol)
       G96Angle    Proper Dih.  Improper Dih.          LJ-14     Coulomb-14
    3.99917e+03    1.64736e+03    1.11959e+03    7.96732e+02    2.89303e+04
        LJ (SR)  Disper. corr.   Coulomb (SR)   Coul. recip. Position Rest.
    4.86939e+04   -4.18202e+03   -4.56846e+05    3.00612e+03    1.09864e+03
      Potential    Kinetic En.   Total Energy  Conserved En.    Temperature
   -3.71736e+05    6.40864e+04   -3.07649e+05   -3.79217e+05    2.97852e+02
 Pres. DC (bar) Pressure (bar)   Constr. rmsd
   -2.55613e+02   -2.37765e+02    2.17581e-05


DD  step 97499  vol min/aver 0.944  load imb.: force  2.1%  pme mesh/force 0.436
           Step           Time
          97500      195.00000

   Energies (kJ/mol)
       G96Angle    Proper Dih.  Improper Dih.          LJ-14     Coulomb-14
    3.99868e+03    1.62820e+03    1.12861e+03    8.06764e+02    2.88849e+04
        LJ (SR)  Disper. corr.   Coulomb (SR)   Coul. recip. Position Rest.
    4.97789e+04   -4.18202e+03   -4.58791e+05    3.01878e+03    1.15075e+03
      Potential    Kinetic En.   Total Energy  Conserved En.    Temperature
   -3.72578e+05    6.35582e+04   -3.09020e+05   -3.79229e+05    2.95398e+02
 Pres. DC (bar) Pressure (bar)   Constr. rmsd
   -2.55613e+02   -1.12870e+02    2.06812e-05


DD  step 97999  vol min/aver 0.930  load imb.: force  2.2%  pme mesh/force 0.435
           Step           Time
          98000      196.00000

   Energies (kJ/mol)
       G96Angle    Proper Dih.  Improper Dih.          LJ-14     Coulomb-14
    3.89942e+03    1.72935e+03    1.10427e+03    8.56341e+02    2.89832e+04
        LJ (SR)  Disper. corr.   Coulomb (SR)   Coul. recip. Position Rest.
    4.95584e+04   -4.18202e+03   -4.58938e+05    3.06378e+03    1.13526e+03
      Potential    Kinetic En.   Total Energy  Conserved En.    Temperature
   -3.72790e+05    6.44574e+04   -3.08332e+05   -3.79259e+05    2.99577e+02
 Pres. DC (bar) Pressure (bar)   Constr. rmsd
   -2.55613e+02    3.85578e+02    2.02668e-05


DD  step 98499  vol min/aver 0.928  load imb.: force  2.8%  pme mesh/force 0.432
           Step           Time
          98500      197.00000

   Energies (kJ/mol)
       G96Angle    Proper Dih.  Improper Dih.          LJ-14     Coulomb-14
    4.02200e+03    1.76559e+03    1.15167e+03    7.91147e+02    2.89741e+04
        LJ (SR)  Disper. corr.   Coulomb (SR)   Coul. recip. Position Rest.
    4.91853e+04   -4.18202e+03   -4.58141e+05    2.93015e+03    1.09129e+03
      Potential    Kinetic En.   Total Energy  Conserved En.    Temperature
   -3.72412e+05    6.44840e+04   -3.07928e+05   -3.79279e+05    2.99700e+02
 Pres. DC (bar) Pressure (bar)   Constr. rmsd
   -2.55613e+02   -1.21547e+02    2.22960e-05


DD  step 98999  vol min/aver 0.945  load imb.: force  2.0%  pme mesh/force 0.438
           Step           Time
          99000      198.00000

   Energies (kJ/mol)
       G96Angle    Proper Dih.  Improper Dih.          LJ-14     Coulomb-14
    3.97332e+03    1.82782e+03    1.11225e+03    8.10140e+02    2.89468e+04
        LJ (SR)  Disper. corr.   Coulomb (SR)   Coul. recip. Position Rest.
    4.93875e+04   -4.18202e+03   -4.57836e+05    3.06202e+03    1.18604e+03
      Potential    Kinetic En.   Total Energy  Conserved En.    Temperature
   -3.71712e+05    6.44204e+04   -3.07292e+05   -3.79284e+05    2.99404e+02
 Pres. DC (bar) Pressure (bar)   Constr. rmsd
   -2.55613e+02    8.39588e+01    1.99317e-05


DD  step 99499  vol min/aver 0.934  load imb.: force  1.7%  pme mesh/force 0.439
           Step           Time
          99500      199.00000

   Energies (kJ/mol)
       G96Angle    Proper Dih.  Improper Dih.          LJ-14     Coulomb-14
    3.96041e+03    1.76122e+03    1.18718e+03    7.79581e+02    2.90127e+04
        LJ (SR)  Disper. corr.   Coulomb (SR)   Coul. recip. Position Rest.
    5.09932e+04   -4.18202e+03   -4.60077e+05    3.04069e+03    1.02153e+03
      Potential    Kinetic En.   Total Energy  Conserved En.    Temperature
   -3.72503e+05    6.41740e+04   -3.08329e+05   -3.79303e+05    2.98259e+02
 Pres. DC (bar) Pressure (bar)   Constr. rmsd
   -2.55613e+02    5.00660e+02    2.00425e-05


DD  step 99999  vol min/aver 0.910  load imb.: force  2.0%  pme mesh/force 0.435
           Step           Time
         100000      200.00000

   Energies (kJ/mol)
       G96Angle    Proper Dih.  Improper Dih.          LJ-14     Coulomb-14
    4.01700e+03    1.75370e+03    1.19638e+03    7.64608e+02    2.89393e+04
        LJ (SR)  Disper. corr.   Coulomb (SR)   Coul. recip. Position Rest.
    4.95087e+04   -4.18202e+03   -4.57622e+05    3.12743e+03    1.05172e+03
      Potential    Kinetic En.   Total Energy  Conserved En.    Temperature
   -3.71445e+05    6.42698e+04   -3.07176e+05   -3.79318e+05    2.98705e+02
 Pres. DC (bar) Pressure (bar)   Constr. rmsd
   -2.55613e+02   -3.91700e+02    2.12834e-05


DD  step 100499  vol min/aver 0.937  load imb.: force  2.6%  pme mesh/force 0.433
           Step           Time
         100500      201.00000

   Energies (kJ/mol)
       G96Angle    Proper Dih.  Improper Dih.          LJ-14     Coulomb-14
    3.97023e+03    1.77846e+03    1.17548e+03    8.56336e+02    2.90227e+04
        LJ (SR)  Disper. corr.   Coulomb (SR)   Coul. recip. Position Rest.
    5.06417e+04   -4.18202e+03   -4.60010e+05    3.05414e+03    1.10701e+03
      Potential    Kinetic En.   Total Energy  Conserved En.    Temperature
   -3.72586e+05    6.49276e+04   -3.07658e+05   -3.79340e+05    3.01762e+02
 Pres. DC (bar) Pressure (bar)   Constr. rmsd
   -2.55613e+02    1.63477e+02    2.19566e-05


DD  step 100999  vol min/aver 0.948  load imb.: force  3.3%  pme mesh/force 0.428
           Step           Time
         101000      202.00000

   Energies (kJ/mol)
       G96Angle    Proper Dih.  Improper Dih.          LJ-14     Coulomb-14
    3.95619e+03    1.73933e+03    1.17742e+03    8.04948e+02    2.89421e+04
        LJ (SR)  Disper. corr.   Coulomb (SR)   Coul. recip. Position Rest.
    4.80633e+04   -4.18202e+03   -4.56785e+05    3.09443e+03    1.12744e+03
      Potential    Kinetic En.   Total Energy  Conserved En.    Temperature
   -3.72062e+05    6.44263e+04   -3.07636e+05   -3.79358e+05    2.99432e+02
 Pres. DC (bar) Pressure (bar)   Constr. rmsd
   -2.55613e+02    1.10488e+02    2.06568e-05


DD  step 101499  vol min/aver 0.920  load imb.: force  1.7%  pme mesh/force 0.438
           Step           Time
         101500      203.00000

   Energies (kJ/mol)
       G96Angle    Proper Dih.  Improper Dih.          LJ-14     Coulomb-14
    3.96257e+03    1.83438e+03    1.09016e+03    8.39239e+02    2.90156e+04
        LJ (SR)  Disper. corr.   Coulomb (SR)   Coul. recip. Position Rest.
    4.85619e+04   -4.18202e+03   -4.56131e+05    2.93637e+03    1.09157e+03
      Potential    Kinetic En.   Total Energy  Conserved En.    Temperature
   -3.70982e+05    6.48870e+04   -3.06095e+05   -3.79393e+05    3.01573e+02
 Pres. DC (bar) Pressure (bar)   Constr. rmsd
   -2.55613e+02    2.26001e+02    2.10602e-05


DD  step 101999  vol min/aver 0.936  load imb.: force  1.8%  pme mesh/force 0.438
           Step           Time
         102000      204.00000

   Energies (kJ/mol)
       G96Angle    Proper Dih.  Improper Dih.          LJ-14     Coulomb-14
    3.91853e+03    1.70727e+03    1.21324e+03    7.59882e+02    2.89740e+04
        LJ (SR)  Disper. corr.   Coulomb (SR)   Coul. recip. Position Rest.
    4.93893e+04   -4.18202e+03   -4.57420e+05    3.13301e+03    1.00751e+03
      Potential    Kinetic En.   Total Energy  Conserved En.    Temperature
   -3.71500e+05    6.43228e+04   -3.07177e+05   -3.79391e+05    2.98951e+02
 Pres. DC (bar) Pressure (bar)   Constr. rmsd
   -2.55613e+02   -4.74114e+02    2.15712e-05


DD  step 102499  vol min/aver 0.920  load imb.: force  2.2%  pme mesh/force 0.439
           Step           Time
         102500      205.00000

   Energies (kJ/mol)
       G96Angle    Proper Dih.  Improper Dih.          LJ-14     Coulomb-14
    3.99967e+03    1.74525e+03    1.13766e+03    8.27648e+02    2.91124e+04
        LJ (SR)  Disper. corr.   Coulomb (SR)   Coul. recip. Position Rest.
    4.95697e+04   -4.18202e+03   -4.58413e+05    3.00838e+03    1.08442e+03
      Potential    Kinetic En.   Total Energy  Conserved En.    Temperature
   -3.72110e+05    6.44332e+04   -3.07677e+05   -3.79412e+05    2.99464e+02
 Pres. DC (bar) Pressure (bar)   Constr. rmsd
   -2.55613e+02    2.69150e+02    2.10741e-05


DD  step 102999  vol min/aver 0.948  load imb.: force  2.8%  pme mesh/force 0.435
           Step           Time
         103000      206.00000

   Energies (kJ/mol)
       G96Angle    Proper Dih.  Improper Dih.          LJ-14     Coulomb-14
    4.12975e+03    1.67507e+03    1.15133e+03    7.63567e+02    2.89167e+04
        LJ (SR)  Disper. corr.   Coulomb (SR)   Coul. recip. Position Rest.
    4.88281e+04   -4.18202e+03   -4.57470e+05    2.99929e+03    1.16873e+03
      Potential    Kinetic En.   Total Energy  Conserved En.    Temperature
   -3.72020e+05    6.48718e+04   -3.07148e+05   -3.79435e+05    3.01503e+02
 Pres. DC (bar) Pressure (bar)   Constr. rmsd
   -2.55613e+02   -2.94354e+02    2.13338e-05


DD  step 103499  vol min/aver 0.939  load imb.: force  3.7%  pme mesh/force 0.430
           Step           Time
         103500      207.00000

   Energies (kJ/mol)
       G96Angle    Proper Dih.  Improper Dih.          LJ-14     Coulomb-14
    3.86490e+03    1.71873e+03    1.14197e+03    8.24137e+02    2.89436e+04
        LJ (SR)  Disper. corr.   Coulomb (SR)   Coul. recip. Position Rest.
    4.88386e+04   -4.18202e+03   -4.58123e+05    3.01449e+03    1.13838e+03
      Potential    Kinetic En.   Total Energy  Conserved En.    Temperature
   -3.72820e+05    6.44889e+04   -3.08332e+05   -3.79457e+05    2.99723e+02
 Pres. DC (bar) Pressure (bar)   Constr. rmsd
   -2.55613e+02   -2.37312e+02    2.10791e-05


DD  step 103999  vol min/aver 0.935  load imb.: force  2.5%  pme mesh/force 0.435
           Step           Time
         104000      208.00000

   Energies (kJ/mol)
       G96Angle    Proper Dih.  Improper Dih.          LJ-14     Coulomb-14
    3.91888e+03    1.67039e+03    1.24520e+03    8.70734e+02    2.90554e+04
        LJ (SR)  Disper. corr.   Coulomb (SR)   Coul. recip. Position Rest.
    5.00445e+04   -4.18202e+03   -4.58417e+05    3.14099e+03    1.19720e+03
      Potential    Kinetic En.   Total Energy  Conserved En.    Temperature
   -3.71456e+05    6.42429e+04   -3.07213e+05   -3.79476e+05    2.98580e+02
 Pres. DC (bar) Pressure (bar)   Constr. rmsd
   -2.55613e+02    8.35919e+02    2.00402e-05


DD  step 104499  vol min/aver 0.937  load imb.: force  2.4%  pme mesh/force 0.437
           Step           Time
         104500      209.00000

   Energies (kJ/mol)
       G96Angle    Proper Dih.  Improper Dih.          LJ-14     Coulomb-14
    3.72400e+03    1.69004e+03    1.14174e+03    7.70178e+02    2.89382e+04
        LJ (SR)  Disper. corr.   Coulomb (SR)   Coul. recip. Position Rest.
    4.93913e+04   -4.18202e+03   -4.58734e+05    2.92962e+03    1.10647e+03
      Potential    Kinetic En.   Total Energy  Conserved En.    Temperature
   -3.73225e+05    6.39927e+04   -3.09232e+05   -3.79489e+05    2.97417e+02
 Pres. DC (bar) Pressure (bar)   Constr. rmsd
   -2.55613e+02   -4.01218e+02    2.02120e-05


DD  step 104999  vol min/aver 0.934  load imb.: force  2.1%  pme mesh/force 0.440
           Step           Time
         105000      210.00000

   Energies (kJ/mol)
       G96Angle    Proper Dih.  Improper Dih.          LJ-14     Coulomb-14
    4.11576e+03    1.75420e+03    1.15100e+03    8.13029e+02    2.89205e+04
        LJ (SR)  Disper. corr.   Coulomb (SR)   Coul. recip. Position Rest.
    5.06384e+04   -4.18202e+03   -4.59300e+05    2.98082e+03    1.12934e+03
      Potential    Kinetic En.   Total Energy  Conserved En.    Temperature
   -3.71978e+05    6.50425e+04   -3.06936e+05   -3.79505e+05    3.02296e+02
 Pres. DC (bar) Pressure (bar)   Constr. rmsd
   -2.55613e+02    3.29656e+02    2.04495e-05


DD  step 105499  vol min/aver 0.952  load imb.: force  2.0%  pme mesh/force 0.434
           Step           Time
         105500      211.00000

   Energies (kJ/mol)
       G96Angle    Proper Dih.  Improper Dih.          LJ-14     Coulomb-14
    4.10077e+03    1.79705e+03    1.26515e+03    7.19805e+02    2.88395e+04
        LJ (SR)  Disper. corr.   Coulomb (SR)   Coul. recip. Position Rest.
    5.07558e+04   -4.18202e+03   -4.59754e+05    3.04988e+03    1.27626e+03
      Potential    Kinetic En.   Total Energy  Conserved En.    Temperature
   -3.72132e+05    6.43802e+04   -3.07751e+05   -3.79512e+05    2.99218e+02
 Pres. DC (bar) Pressure (bar)   Constr. rmsd
   -2.55613e+02    3.97563e+02    2.02742e-05


DD  step 105999  vol min/aver 0.947  load imb.: force  1.7%  pme mesh/force 0.436
           Step           Time
         106000      212.00000

   Energies (kJ/mol)
       G96Angle    Proper Dih.  Improper Dih.          LJ-14     Coulomb-14
    3.83497e+03    1.72140e+03    1.19765e+03    7.98661e+02    2.89171e+04
        LJ (SR)  Disper. corr.   Coulomb (SR)   Coul. recip. Position Rest.
    4.89165e+04   -4.18202e+03   -4.58377e+05    3.02840e+03    1.07228e+03
      Potential    Kinetic En.   Total Energy  Conserved En.    Temperature
   -3.73072e+05    6.47243e+04   -3.08347e+05   -3.79550e+05    3.00817e+02
 Pres. DC (bar) Pressure (bar)   Constr. rmsd
   -2.55613e+02    9.22897e+01    2.03717e-05


DD  step 106499  vol min/aver 0.941  load imb.: force  2.1%  pme mesh/force 0.434
           Step           Time
         106500      213.00000

   Energies (kJ/mol)
       G96Angle    Proper Dih.  Improper Dih.          LJ-14     Coulomb-14
    3.85757e+03    1.63944e+03    1.15173e+03    7.94665e+02    2.90401e+04
        LJ (SR)  Disper. corr.   Coulomb (SR)   Coul. recip. Position Rest.
    4.94111e+04   -4.18202e+03   -4.58240e+05    3.01375e+03    1.18158e+03
      Potential    Kinetic En.   Total Energy  Conserved En.    Temperature
   -3.72332e+05    6.48090e+04   -3.07523e+05   -3.79580e+05    3.01210e+02
 Pres. DC (bar) Pressure (bar)   Constr. rmsd
   -2.55613e+02    4.24510e+01    2.23632e-05


DD  step 106999  vol min/aver 0.939  load imb.: force  2.0%  pme mesh/force 0.432
           Step           Time
         107000      214.00000

   Energies (kJ/mol)
       G96Angle    Proper Dih.  Improper Dih.          LJ-14     Coulomb-14
    3.87808e+03    1.72603e+03    1.16101e+03    8.29799e+02    2.88900e+04
        LJ (SR)  Disper. corr.   Coulomb (SR)   Coul. recip. Position Rest.
    4.96255e+04   -4.18202e+03   -4.58001e+05    2.98134e+03    1.11212e+03
      Potential    Kinetic En.   Total Energy  Conserved En.    Temperature
   -3.71979e+05    6.48098e+04   -3.07169e+05   -3.79593e+05    3.01214e+02
 Pres. DC (bar) Pressure (bar)   Constr. rmsd
   -2.55613e+02    4.18275e+02    2.25938e-05


DD  step 107499  vol min/aver 0.949  load imb.: force  2.4%  pme mesh/force 0.432
           Step           Time
         107500      215.00000

   Energies (kJ/mol)
       G96Angle    Proper Dih.  Improper Dih.          LJ-14     Coulomb-14
    3.95585e+03    1.89968e+03    1.07209e+03    8.06180e+02    2.88133e+04
        LJ (SR)  Disper. corr.   Coulomb (SR)   Coul. recip. Position Rest.
    4.98853e+04   -4.18202e+03   -4.57227e+05    3.03007e+03    1.11404e+03
      Potential    Kinetic En.   Total Energy  Conserved En.    Temperature
   -3.70833e+05    6.48536e+04   -3.05979e+05   -3.79609e+05    3.01418e+02
 Pres. DC (bar) Pressure (bar)   Constr. rmsd
   -2.55613e+02   -8.06842e+00    2.16298e-05


DD  step 107999  vol min/aver 0.948  load imb.: force  3.4%  pme mesh/force 0.434
           Step           Time
         108000      216.00000

   Energies (kJ/mol)
       G96Angle    Proper Dih.  Improper Dih.          LJ-14     Coulomb-14
    3.84271e+03    1.71911e+03    1.14975e+03    8.97769e+02    2.90571e+04
        LJ (SR)  Disper. corr.   Coulomb (SR)   Coul. recip. Position Rest.
    4.90803e+04   -4.18202e+03   -4.58316e+05    2.96920e+03    1.09356e+03
      Potential    Kinetic En.   Total Energy  Conserved En.    Temperature
   -3.72689e+05    6.43016e+04   -3.08387e+05   -3.79617e+05    2.98853e+02
 Pres. DC (bar) Pressure (bar)   Constr. rmsd
   -2.55613e+02   -7.87052e+01    2.01745e-05


DD  step 108499  vol min/aver 0.929  load imb.: force  1.9%  pme mesh/force 0.441
           Step           Time
         108500      217.00000

   Energies (kJ/mol)
       G96Angle    Proper Dih.  Improper Dih.          LJ-14     Coulomb-14
    4.02072e+03    1.72448e+03    1.13526e+03    8.07321e+02    2.89350e+04
        LJ (SR)  Disper. corr.   Coulomb (SR)   Coul. recip. Position Rest.
    4.87801e+04   -4.18202e+03   -4.57079e+05    3.07136e+03    1.19409e+03
      Potential    Kinetic En.   Total Energy  Conserved En.    Temperature
   -3.71592e+05    6.50112e+04   -3.06581e+05   -3.79630e+05    3.02151e+02
 Pres. DC (bar) Pressure (bar)   Constr. rmsd
   -2.55613e+02    3.14287e+02    2.22022e-05


DD  step 108999  vol min/aver 0.944  load imb.: force  1.8%  pme mesh/force 0.435
           Step           Time
         109000      218.00000

   Energies (kJ/mol)
       G96Angle    Proper Dih.  Improper Dih.          LJ-14     Coulomb-14
    3.90698e+03    1.80709e+03    1.11780e+03    7.50656e+02    2.88864e+04
        LJ (SR)  Disper. corr.   Coulomb (SR)   Coul. recip. Position Rest.
    4.97921e+04   -4.18202e+03   -4.57646e+05    3.05206e+03    1.12077e+03
      Potential    Kinetic En.   Total Energy  Conserved En.    Temperature
   -3.71394e+05    6.46781e+04   -3.06716e+05   -3.79663e+05    3.00602e+02
 Pres. DC (bar) Pressure (bar)   Constr. rmsd
   -2.55613e+02    2.26186e+02    2.16218e-05


DD  step 109499  vol min/aver 0.929  load imb.: force  1.8%  pme mesh/force 0.438
           Step           Time
         109500      219.00000

   Energies (kJ/mol)
       G96Angle    Proper Dih.  Improper Dih.          LJ-14     Coulomb-14
    3.84208e+03    1.69935e+03    1.12263e+03    8.46641e+02    2.89424e+04
        LJ (SR)  Disper. corr.   Coulomb (SR)   Coul. recip. Position Rest.
    4.91188e+04   -4.18202e+03   -4.57662e+05    3.07365e+03    1.11965e+03
      Potential    Kinetic En.   Total Energy  Conserved En.    Temperature
   -3.72079e+05    6.49309e+04   -3.07148e+05   -3.79690e+05    3.01777e+02
 Pres. DC (bar) Pressure (bar)   Constr. rmsd
   -2.55613e+02   -1.72993e+02    2.24106e-05


DD  step 109999  vol min/aver 0.943  load imb.: force  2.6%  pme mesh/force 0.441
           Step           Time
         110000      220.00000

   Energies (kJ/mol)
       G96Angle    Proper Dih.  Improper Dih.          LJ-14     Coulomb-14
    3.91953e+03    1.83364e+03    1.11938e+03    7.63559e+02    2.89260e+04
        LJ (SR)  Disper. corr.   Coulomb (SR)   Coul. recip. Position Rest.
    4.97711e+04   -4.18202e+03   -4.58409e+05    3.05102e+03    1.08199e+03
      Potential    Kinetic En.   Total Energy  Conserved En.    Temperature
   -3.72124e+05    6.43330e+04   -3.07791e+05   -3.79692e+05    2.98999e+02
 Pres. DC (bar) Pressure (bar)   Constr. rmsd
   -2.55613e+02   -5.39613e+02    2.10353e-05


DD  step 110499  vol min/aver 0.932  load imb.: force  1.9%  pme mesh/force 0.436
           Step           Time
         110500      221.00000

   Energies (kJ/mol)
       G96Angle    Proper Dih.  Improper Dih.          LJ-14     Coulomb-14
    4.00933e+03    1.67184e+03    1.11029e+03    8.21572e+02    2.90433e+04
        LJ (SR)  Disper. corr.   Coulomb (SR)   Coul. recip. Position Rest.
    4.90450e+04   -4.18202e+03   -4.56921e+05    3.07386e+03    1.11908e+03
      Potential    Kinetic En.   Total Energy  Conserved En.    Temperature
   -3.71209e+05    6.51786e+04   -3.06030e+05   -3.79705e+05    3.02928e+02
 Pres. DC (bar) Pressure (bar)   Constr. rmsd
   -2.55613e+02    2.85170e+02    2.04595e-05


DD  step 110999  vol min/aver 0.926  load imb.: force  1.6%  pme mesh/force 0.440
           Step           Time
         111000      222.00000

   Energies (kJ/mol)
       G96Angle    Proper Dih.  Improper Dih.          LJ-14     Coulomb-14
    4.10171e+03    1.73641e+03    1.21745e+03    7.90021e+02    2.89765e+04
        LJ (SR)  Disper. corr.   Coulomb (SR)   Coul. recip. Position Rest.
    4.91854e+04   -4.18202e+03   -4.57370e+05    3.10854e+03    1.03848e+03
      Potential    Kinetic En.   Total Energy  Conserved En.    Temperature
   -3.71397e+05    6.48524e+04   -3.06545e+05   -3.79736e+05    3.01413e+02
 Pres. DC (bar) Pressure (bar)   Constr. rmsd
   -2.55613e+02   -4.90749e+01    2.04356e-05


DD  step 111499  vol min/aver 0.938  load imb.: force  1.9%  pme mesh/force 0.439
           Step           Time
         111500      223.00000

   Energies (kJ/mol)
       G96Angle    Proper Dih.  Improper Dih.          LJ-14     Coulomb-14
    3.74521e+03    1.63499e+03    1.11467e+03    7.87375e+02    2.89056e+04
        LJ (SR)  Disper. corr.   Coulomb (SR)   Coul. recip. Position Rest.
    4.98585e+04   -4.18202e+03   -4.58994e+05    3.13797e+03    1.02473e+03
      Potential    Kinetic En.   Total Energy  Conserved En.    Temperature
   -3.72967e+05    6.39585e+04   -3.09008e+05   -3.79751e+05    2.97258e+02
 Pres. DC (bar) Pressure (bar)   Constr. rmsd
   -2.55613e+02    3.00460e+02    2.04423e-05


DD  step 111999  vol min/aver 0.927  load imb.: force  2.5%  pme mesh/force 0.432
           Step           Time
         112000      224.00000

   Energies (kJ/mol)
       G96Angle    Proper Dih.  Improper Dih.          LJ-14     Coulomb-14
    3.90105e+03    1.70594e+03    1.13500e+03    8.98564e+02    2.89859e+04
        LJ (SR)  Disper. corr.   Coulomb (SR)   Coul. recip. Position Rest.
    4.97735e+04   -4.18202e+03   -4.58985e+05    3.10604e+03    1.10893e+03
      Potential    Kinetic En.   Total Energy  Conserved En.    Temperature
   -3.72552e+05    6.42955e+04   -3.08257e+05   -3.79779e+05    2.98824e+02
 Pres. DC (bar) Pressure (bar)   Constr. rmsd
   -2.55613e+02    3.88695e+02    2.06312e-05


DD  step 112499  vol min/aver 0.936  load imb.: force  2.2%  pme mesh/force 0.441
           Step           Time
         112500      225.00000

   Energies (kJ/mol)
       G96Angle    Proper Dih.  Improper Dih.          LJ-14     Coulomb-14
    3.96319e+03    1.66279e+03    1.23397e+03    8.47350e+02    2.90112e+04
        LJ (SR)  Disper. corr.   Coulomb (SR)   Coul. recip. Position Rest.
    4.95959e+04   -4.18202e+03   -4.57474e+05    3.03177e+03    1.19152e+03
      Potential    Kinetic En.   Total Energy  Conserved En.    Temperature
   -3.71118e+05    6.49817e+04   -3.06136e+05   -3.79797e+05    3.02013e+02
 Pres. DC (bar) Pressure (bar)   Constr. rmsd
   -2.55613e+02   -1.73565e+02    2.17700e-05


DD  step 112999  vol min/aver 0.928  load imb.: force  2.1%  pme mesh/force 0.435
           Step           Time
         113000      226.00000

   Energies (kJ/mol)
       G96Angle    Proper Dih.  Improper Dih.          LJ-14     Coulomb-14
    4.06582e+03    1.73421e+03    1.17168e+03    8.07515e+02    2.88399e+04
        LJ (SR)  Disper. corr.   Coulomb (SR)   Coul. recip. Position Rest.
    4.93485e+04   -4.18202e+03   -4.57641e+05    2.97507e+03    1.21165e+03
      Potential    Kinetic En.   Total Energy  Conserved En.    Temperature
   -3.71669e+05    6.42134e+04   -3.07455e+05   -3.79809e+05    2.98442e+02
 Pres. DC (bar) Pressure (bar)   Constr. rmsd
   -2.55613e+02   -9.70143e+01    2.17711e-05


DD  step 113499  vol min/aver 0.937  load imb.: force  3.4%  pme mesh/force 0.432
           Step           Time
         113500      227.00000

   Energies (kJ/mol)
       G96Angle    Proper Dih.  Improper Dih.          LJ-14     Coulomb-14
    3.82943e+03    1.67575e+03    1.12208e+03    8.51238e+02    2.90034e+04
        LJ (SR)  Disper. corr.   Coulomb (SR)   Coul. recip. Position Rest.
    4.95455e+04   -4.18202e+03   -4.58788e+05    3.03963e+03    1.10146e+03
      Potential    Kinetic En.   Total Energy  Conserved En.    Temperature
   -3.72801e+05    6.48467e+04   -3.07955e+05   -3.79846e+05    3.01386e+02
 Pres. DC (bar) Pressure (bar)   Constr. rmsd
   -2.55613e+02    4.72132e+01    2.04214e-05


DD  step 113999  vol min/aver 0.929  load imb.: force  2.7%  pme mesh/force 0.436
           Step           Time
         114000      228.00000

   Energies (kJ/mol)
       G96Angle    Proper Dih.  Improper Dih.          LJ-14     Coulomb-14
    3.85441e+03    1.76259e+03    1.13287e+03    8.10538e+02    2.89474e+04
        LJ (SR)  Disper. corr.   Coulomb (SR)   Coul. recip. Position Rest.
    4.97887e+04   -4.18202e+03   -4.58808e+05    3.06465e+03    1.20257e+03
      Potential    Kinetic En.   Total Energy  Conserved En.    Temperature
   -3.72426e+05    6.48932e+04   -3.07533e+05   -3.79854e+05    3.01602e+02
 Pres. DC (bar) Pressure (bar)   Constr. rmsd
   -2.55613e+02    2.34880e+02    2.08143e-05


DD  step 114499  vol min/aver 0.933  load imb.: force  2.8%  pme mesh/force 0.443
           Step           Time
         114500      229.00000

   Energies (kJ/mol)
       G96Angle    Proper Dih.  Improper Dih.          LJ-14     Coulomb-14
    4.03406e+03    1.72991e+03    1.12182e+03    8.44542e+02    2.89394e+04
        LJ (SR)  Disper. corr.   Coulomb (SR)   Coul. recip. Position Rest.
    4.95706e+04   -4.18202e+03   -4.58310e+05    3.14483e+03    1.14273e+03
      Potential    Kinetic En.   Total Energy  Conserved En.    Temperature
   -3.71964e+05    6.47860e+04   -3.07178e+05   -3.79864e+05    3.01104e+02
 Pres. DC (bar) Pressure (bar)   Constr. rmsd
   -2.55613e+02    1.42713e+02    1.99623e-05


DD  step 114999  vol min/aver 0.952  load imb.: force  1.5%  pme mesh/force 0.440
           Step           Time
         115000      230.00000

   Energies (kJ/mol)
       G96Angle    Proper Dih.  Improper Dih.          LJ-14     Coulomb-14
    3.78621e+03    1.67112e+03    1.10748e+03    8.24044e+02    2.88938e+04
        LJ (SR)  Disper. corr.   Coulomb (SR)   Coul. recip. Position Rest.
    5.07792e+04   -4.18202e+03   -4.60386e+05    3.04293e+03    1.16411e+03
      Potential    Kinetic En.   Total Energy  Conserved En.    Temperature
   -3.73299e+05    6.36410e+04   -3.09658e+05   -3.79884e+05    2.95782e+02
 Pres. DC (bar) Pressure (bar)   Constr. rmsd
   -2.55613e+02    6.42283e+02    2.01243e-05


DD  step 115499  vol min/aver 0.940  load imb.: force  1.4%  pme mesh/force 0.440
           Step           Time
         115500      231.00000

   Energies (kJ/mol)
       G96Angle    Proper Dih.  Improper Dih.          LJ-14     Coulomb-14
    3.83352e+03    1.78818e+03    1.12844e+03    8.10205e+02    2.89201e+04
        LJ (SR)  Disper. corr.   Coulomb (SR)   Coul. recip. Position Rest.
    4.97293e+04   -4.18202e+03   -4.58795e+05    2.96801e+03    1.09219e+03
      Potential    Kinetic En.   Total Energy  Conserved En.    Temperature
   -3.72707e+05    6.41533e+04   -3.08554e+05   -3.79904e+05    2.98163e+02
 Pres. DC (bar) Pressure (bar)   Constr. rmsd
   -2.55613e+02   -2.92809e+02    2.16896e-05


DD  step 115999  vol min/aver 0.929  load imb.: force  2.4%  pme mesh/force 0.434
           Step           Time
         116000      232.00000

   Energies (kJ/mol)
       G96Angle    Proper Dih.  Improper Dih.          LJ-14     Coulomb-14
    4.10138e+03    1.74996e+03    1.16440e+03    7.08318e+02    2.88009e+04
        LJ (SR)  Disper. corr.   Coulomb (SR)   Coul. recip. Position Rest.
    5.03561e+04   -4.18202e+03   -4.59199e+05    3.13867e+03    1.10906e+03
      Potential    Kinetic En.   Total Energy  Conserved En.    Temperature
   -3.72252e+05    6.44272e+04   -3.07825e+05   -3.79923e+05    2.99436e+02
 Pres. DC (bar) Pressure (bar)   Constr. rmsd
   -2.55613e+02    4.72712e+01    2.22454e-05


DD  step 116499  vol min/aver 0.936  load imb.: force  2.6%  pme mesh/force 0.435
           Step           Time
         116500      233.00000

   Energies (kJ/mol)
       G96Angle    Proper Dih.  Improper Dih.          LJ-14     Coulomb-14
    4.08727e+03    1.77545e+03    1.16722e+03    7.84875e+02    2.88952e+04
        LJ (SR)  Disper. corr.   Coulomb (SR)   Coul. recip. Position Rest.
    5.10310e+04   -4.18202e+03   -4.58695e+05    3.06736e+03    1.15541e+03
      Potential    Kinetic En.   Total Energy  Conserved En.    Temperature
   -3.70913e+05    6.53754e+04   -3.05538e+05   -3.79955e+05    3.03843e+02
 Pres. DC (bar) Pressure (bar)   Constr. rmsd
   -2.55613e+02    3.88736e+02    2.19612e-05


DD  step 116999  vol min/aver 0.929  load imb.: force  1.5%  pme mesh/force 0.436
           Step           Time
         117000      234.00000

   Energies (kJ/mol)
       G96Angle    Proper Dih.  Improper Dih.          LJ-14     Coulomb-14
    3.99929e+03    1.70308e+03    1.16252e+03    8.25415e+02    2.89290e+04
        LJ (SR)  Disper. corr.   Coulomb (SR)   Coul. recip. Position Rest.
    4.91115e+04   -4.18202e+03   -4.57505e+05    3.06295e+03    1.09790e+03
      Potential    Kinetic En.   Total Energy  Conserved En.    Temperature
   -3.71796e+05    6.38760e+04   -3.07920e+05   -3.79960e+05    2.96874e+02
 Pres. DC (bar) Pressure (bar)   Constr. rmsd
   -2.55613e+02    1.74498e+02    2.04847e-05


DD  step 117499  vol min/aver 0.905  load imb.: force 13.5%  pme mesh/force 0.377
           Step           Time
         117500      235.00000

   Energies (kJ/mol)
       G96Angle    Proper Dih.  Improper Dih.          LJ-14     Coulomb-14
    3.81886e+03    1.72728e+03    1.06958e+03    8.56564e+02    2.89958e+04
        LJ (SR)  Disper. corr.   Coulomb (SR)   Coul. recip. Position Rest.
    4.86371e+04   -4.18202e+03   -4.57254e+05    3.10283e+03    1.08509e+03
      Potential    Kinetic En.   Total Energy  Conserved En.    Temperature
   -3.72143e+05    6.43647e+04   -3.07778e+05   -3.79986e+05    2.99146e+02
 Pres. DC (bar) Pressure (bar)   Constr. rmsd
   -2.55613e+02    2.07667e+02    2.13722e-05


DD  step 117999  vol min/aver 0.904  load imb.: force  1.2%  pme mesh/force 0.442
           Step           Time
         118000      236.00000

   Energies (kJ/mol)
       G96Angle    Proper Dih.  Improper Dih.          LJ-14     Coulomb-14
    3.97326e+03    1.62956e+03    1.15937e+03    8.84603e+02    2.88605e+04
        LJ (SR)  Disper. corr.   Coulomb (SR)   Coul. recip. Position Rest.
    5.04270e+04   -4.18202e+03   -4.58816e+05    3.01467e+03    1.11494e+03
      Potential    Kinetic En.   Total Energy  Conserved En.    Temperature
   -3.71934e+05    6.40644e+04   -3.07870e+05   -3.79996e+05    2.97750e+02
 Pres. DC (bar) Pressure (bar)   Constr. rmsd
   -2.55613e+02    2.33525e+02    2.12120e-05


DD  step 118499  vol min/aver 0.932  load imb.: force  2.8%  pme mesh/force 0.433
           Step           Time
         118500      237.00000

   Energies (kJ/mol)
       G96Angle    Proper Dih.  Improper Dih.          LJ-14     Coulomb-14
    3.93746e+03    1.69285e+03    1.21072e+03    8.33951e+02    2.88234e+04
        LJ (SR)  Disper. corr.   Coulomb (SR)   Coul. recip. Position Rest.
    4.97436e+04   -4.18202e+03   -4.57905e+05    3.04135e+03    1.09164e+03
      Potential    Kinetic En.   Total Energy  Conserved En.    Temperature
   -3.71712e+05    6.42993e+04   -3.07413e+05   -3.80017e+05    2.98842e+02
 Pres. DC (bar) Pressure (bar)   Constr. rmsd
   -2.55613e+02    1.89694e+00    2.02130e-05


DD  step 118999  vol min/aver 0.938  load imb.: force  1.4%  pme mesh/force 0.439
           Step           Time
         119000      238.00000

   Energies (kJ/mol)
       G96Angle    Proper Dih.  Improper Dih.          LJ-14     Coulomb-14
    4.06095e+03    1.82143e+03    1.31223e+03    7.95654e+02    2.88773e+04
        LJ (SR)  Disper. corr.   Coulomb (SR)   Coul. recip. Position Rest.
    4.95290e+04   -4.18202e+03   -4.58348e+05    3.07033e+03    1.13455e+03
      Potential    Kinetic En.   Total Energy  Conserved En.    Temperature
   -3.71929e+05    6.48082e+04   -3.07120e+05   -3.80032e+05    3.01207e+02
 Pres. DC (bar) Pressure (bar)   Constr. rmsd
   -2.55613e+02   -2.54300e+02    2.12746e-05


DD  step 119499  vol min/aver 0.942  load imb.: force  1.6%  pme mesh/force 0.439
           Step           Time
         119500      239.00000

   Energies (kJ/mol)
       G96Angle    Proper Dih.  Improper Dih.          LJ-14     Coulomb-14
    3.96402e+03    1.74191e+03    1.22513e+03    8.05958e+02    2.89958e+04
        LJ (SR)  Disper. corr.   Coulomb (SR)   Coul. recip. Position Rest.
    4.95241e+04   -4.18202e+03   -4.58544e+05    3.00391e+03    1.17547e+03
      Potential    Kinetic En.   Total Energy  Conserved En.    Temperature
   -3.72290e+05    6.42954e+04   -3.07994e+05   -3.80065e+05    2.98824e+02
 Pres. DC (bar) Pressure (bar)   Constr. rmsd
   -2.55613e+02    2.06470e+02    2.18566e-05


DD  step 119999  vol min/aver 0.930  load imb.: force  2.9%  pme mesh/force 0.429
           Step           Time
         120000      240.00000

   Energies (kJ/mol)
       G96Angle    Proper Dih.  Improper Dih.          LJ-14     Coulomb-14
    3.92236e+03    1.73605e+03    1.25303e+03    7.74222e+02    2.88263e+04
        LJ (SR)  Disper. corr.   Coulomb (SR)   Coul. recip. Position Rest.
    5.01756e+04   -4.18202e+03   -4.58553e+05    3.05305e+03    1.10084e+03
      Potential    Kinetic En.   Total Energy  Conserved En.    Temperature
   -3.71893e+05    6.46098e+04   -3.07284e+05   -3.80073e+05    3.00285e+02
 Pres. DC (bar) Pressure (bar)   Constr. rmsd
   -2.55613e+02   -1.18602e+02    2.15943e-05


DD  step 120499  vol min/aver 0.938  load imb.: force  2.0%  pme mesh/force 0.437
           Step           Time
         120500      241.00000

   Energies (kJ/mol)
       G96Angle    Proper Dih.  Improper Dih.          LJ-14     Coulomb-14
    3.87625e+03    1.72464e+03    1.15483e+03    7.64117e+02    2.88488e+04
        LJ (SR)  Disper. corr.   Coulomb (SR)   Coul. recip. Position Rest.
    4.96544e+04   -4.18202e+03   -4.59026e+05    3.06581e+03    1.06305e+03
      Potential    Kinetic En.   Total Energy  Conserved En.    Temperature
   -3.73056e+05    6.45233e+04   -3.08533e+05   -3.80107e+05    2.99883e+02
 Pres. DC (bar) Pressure (bar)   Constr. rmsd
   -2.55613e+02   -6.34617e+02    2.08631e-05


DD  step 120999  vol min/aver 0.930  load imb.: force  2.4%  pme mesh/force 0.438
           Step           Time
         121000      242.00000

   Energies (kJ/mol)
       G96Angle    Proper Dih.  Improper Dih.          LJ-14     Coulomb-14
    3.87599e+03    1.79470e+03    1.17995e+03    8.41593e+02    2.89420e+04
        LJ (SR)  Disper. corr.   Coulomb (SR)   Coul. recip. Position Rest.
    4.91599e+04   -4.18202e+03   -4.58204e+05    3.09937e+03    1.12754e+03
      Potential    Kinetic En.   Total Energy  Conserved En.    Temperature
   -3.72365e+05    6.40518e+04   -3.08314e+05   -3.80124e+05    2.97691e+02
 Pres. DC (bar) Pressure (bar)   Constr. rmsd
   -2.55613e+02   -2.50615e+02    1.94180e-05


DD  step 121499  vol min/aver 0.930  load imb.: force  1.7%  pme mesh/force 0.437
           Step           Time
         121500      243.00000

   Energies (kJ/mol)
       G96Angle    Proper Dih.  Improper Dih.          LJ-14     Coulomb-14
    3.79430e+03    1.79753e+03    1.14678e+03    8.53936e+02    2.89852e+04
        LJ (SR)  Disper. corr.   Coulomb (SR)   Coul. recip. Position Rest.
    4.99907e+04   -4.18202e+03   -4.58687e+05    3.06758e+03    1.09314e+03
      Potential    Kinetic En.   Total Energy  Conserved En.    Temperature
   -3.72140e+05    6.56452e+04   -3.06495e+05   -3.80164e+05    3.05097e+02
 Pres. DC (bar) Pressure (bar)   Constr. rmsd
   -2.55613e+02    1.95675e+02    2.04559e-05


DD  step 121999  vol min/aver 0.911  load imb.: force  2.0%  pme mesh/force 0.436
           Step           Time
         122000      244.00000

   Energies (kJ/mol)
       G96Angle    Proper Dih.  Improper Dih.          LJ-14     Coulomb-14
    4.02724e+03    1.72414e+03    1.21025e+03    7.48777e+02    2.89467e+04
        LJ (SR)  Disper. corr.   Coulomb (SR)   Coul. recip. Position Rest.
    4.86552e+04   -4.18202e+03   -4.56776e+05    2.98594e+03    1.08753e+03
      Potential    Kinetic En.   Total Energy  Conserved En.    Temperature
   -3.71572e+05    6.46449e+04   -3.06928e+05   -3.80163e+05    3.00448e+02
 Pres. DC (bar) Pressure (bar)   Constr. rmsd
   -2.55613e+02   -1.29186e+02    2.11598e-05


DD  step 122499  vol min/aver 0.946  load imb.: force  2.0%  pme mesh/force 0.433
           Step           Time
         122500      245.00000

   Energies (kJ/mol)
       G96Angle    Proper Dih.  Improper Dih.          LJ-14     Coulomb-14
    3.89191e+03    1.66979e+03    1.09444e+03    8.62361e+02    2.88754e+04
        LJ (SR)  Disper. corr.   Coulomb (SR)   Coul. recip. Position Rest.
    5.03685e+04   -4.18202e+03   -4.59705e+05    3.06236e+03    1.08580e+03
      Potential    Kinetic En.   Total Energy  Conserved En.    Temperature
   -3.72977e+05    6.47536e+04   -3.08223e+05   -3.80181e+05    3.00953e+02
 Pres. DC (bar) Pressure (bar)   Constr. rmsd
   -2.55613e+02    3.80279e+02    2.01942e-05


DD  step 122999  vol min/aver 0.939  load imb.: force  1.8%  pme mesh/force 0.438
           Step           Time
         123000      246.00000

   Energies (kJ/mol)
       G96Angle    Proper Dih.  Improper Dih.          LJ-14     Coulomb-14
    3.93702e+03    1.70244e+03    1.18594e+03    8.60463e+02    2.88891e+04
        LJ (SR)  Disper. corr.   Coulomb (SR)   Coul. recip. Position Rest.
    4.97581e+04   -4.18202e+03   -4.58605e+05    3.07219e+03    1.17384e+03
      Potential    Kinetic En.   Total Energy  Conserved En.    Temperature
   -3.72208e+05    6.47547e+04   -3.07453e+05   -3.80204e+05    3.00958e+02
 Pres. DC (bar) Pressure (bar)   Constr. rmsd
   -2.55613e+02    5.56925e+02    2.01217e-05


DD  step 123499  vol min/aver 0.933  load imb.: force  2.4%  pme mesh/force 0.440
           Step           Time
         123500      247.00000

   Energies (kJ/mol)
       G96Angle    Proper Dih.  Improper Dih.          LJ-14     Coulomb-14
    3.80396e+03    1.70845e+03    1.24042e+03    8.32359e+02    2.89076e+04
        LJ (SR)  Disper. corr.   Coulomb (SR)   Coul. recip. Position Rest.
    4.96467e+04   -4.18202e+03   -4.57874e+05    3.02860e+03    1.06057e+03
      Potential    Kinetic En.   Total Energy  Conserved En.    Temperature
   -3.71827e+05    6.47846e+04   -3.07043e+05   -3.80215e+05    3.01097e+02
 Pres. DC (bar) Pressure (bar)   Constr. rmsd
   -2.55613e+02   -6.62314e+01    2.19796e-05


DD  step 123999  vol min/aver 0.912  load imb.: force  3.0%  pme mesh/force 0.428
           Step           Time
         124000      248.00000

   Energies (kJ/mol)
       G96Angle    Proper Dih.  Improper Dih.          LJ-14     Coulomb-14
    3.96343e+03    1.71840e+03    1.17932e+03    8.60715e+02    2.89273e+04
        LJ (SR)  Disper. corr.   Coulomb (SR)   Coul. recip. Position Rest.
    5.00849e+04   -4.18202e+03   -4.59331e+05    3.05416e+03    1.13050e+03
      Potential    Kinetic En.   Total Energy  Conserved En.    Temperature
   -3.72594e+05    6.47446e+04   -3.07850e+05   -3.80230e+05    3.00911e+02
 Pres. DC (bar) Pressure (bar)   Constr. rmsd
   -2.55613e+02   -7.29796e+00    2.18884e-05


DD  step 124499  vol min/aver 0.919  load imb.: force  2.6%  pme mesh/force 0.436
           Step           Time
         124500      249.00000

   Energies (kJ/mol)
       G96Angle    Proper Dih.  Improper Dih.          LJ-14     Coulomb-14
    3.94478e+03    1.81815e+03    1.19863e+03    7.60061e+02    2.88352e+04
        LJ (SR)  Disper. corr.   Coulomb (SR)   Coul. recip. Position Rest.
    5.00170e+04   -4.18202e+03   -4.58929e+05    2.98676e+03    1.06942e+03
      Potential    Kinetic En.   Total Energy  Conserved En.    Temperature
   -3.72481e+05    6.38456e+04   -3.08635e+05   -3.80253e+05    2.96733e+02
 Pres. DC (bar) Pressure (bar)   Constr. rmsd
   -2.55613e+02   -2.79498e+02    2.10198e-05


DD  step 124999  vol min/aver 0.933  load imb.: force  2.3%  pme mesh/force 0.433
           Step           Time
         125000      250.00000

   Energies (kJ/mol)
       G96Angle    Proper Dih.  Improper Dih.          LJ-14     Coulomb-14
    4.00220e+03    1.68813e+03    1.13559e+03    7.67082e+02    2.88850e+04
        LJ (SR)  Disper. corr.   Coulomb (SR)   Coul. recip. Position Rest.
    5.01739e+04   -4.18202e+03   -4.58735e+05    3.04970e+03    1.09811e+03
      Potential    Kinetic En.   Total Energy  Conserved En.    Temperature
   -3.72117e+05    6.35539e+04   -3.08563e+05   -3.80277e+05    2.95377e+02
 Pres. DC (bar) Pressure (bar)   Constr. rmsd
   -2.55613e+02    1.79618e+02    2.19419e-05


DD  step 125499  vol min/aver 0.939  load imb.: force  1.5%  pme mesh/force 0.438
           Step           Time
         125500      251.00000

   Energies (kJ/mol)
       G96Angle    Proper Dih.  Improper Dih.          LJ-14     Coulomb-14
    3.93101e+03    1.67519e+03    1.20593e+03    7.99451e+02    2.89526e+04
        LJ (SR)  Disper. corr.   Coulomb (SR)   Coul. recip. Position Rest.
    5.00216e+04   -4.18202e+03   -4.58525e+05    3.00757e+03    1.08563e+03
      Potential    Kinetic En.   Total Energy  Conserved En.    Temperature
   -3.72028e+05    6.45192e+04   -3.07509e+05   -3.80298e+05    2.99864e+02
 Pres. DC (bar) Pressure (bar)   Constr. rmsd
   -2.55613e+02   -2.20356e+01    2.11640e-05


DD  step 125999  vol min/aver 0.955  load imb.: force  3.0%  pme mesh/force 0.432
           Step           Time
         126000      252.00000

   Energies (kJ/mol)
       G96Angle    Proper Dih.  Improper Dih.          LJ-14     Coulomb-14
    4.06666e+03    1.77965e+03    1.14464e+03    7.49925e+02    2.89591e+04
        LJ (SR)  Disper. corr.   Coulomb (SR)   Coul. recip. Position Rest.
    5.03649e+04   -4.18202e+03   -4.58265e+05    2.99910e+03    1.10217e+03
      Potential    Kinetic En.   Total Energy  Conserved En.    Temperature
   -3.71281e+05    6.52277e+04   -3.06054e+05   -3.80329e+05    3.03157e+02
 Pres. DC (bar) Pressure (bar)   Constr. rmsd
   -2.55613e+02    1.43827e+02    2.24547e-05


DD  step 126499  vol min/aver 0.959  load imb.: force  1.8%  pme mesh/force 0.437
           Step           Time
         126500      253.00000

   Energies (kJ/mol)
       G96Angle    Proper Dih.  Improper Dih.          LJ-14     Coulomb-14
    3.95319e+03    1.69597e+03    1.23052e+03    8.10086e+02    2.89491e+04
        LJ (SR)  Disper. corr.   Coulomb (SR)   Coul. recip. Position Rest.
    4.93952e+04   -4.18202e+03   -4.57205e+05    3.18122e+03    1.05172e+03
      Potential    Kinetic En.   Total Energy  Conserved En.    Temperature
   -3.71120e+05    6.49870e+04   -3.06133e+05   -3.80340e+05    3.02038e+02
 Pres. DC (bar) Pressure (bar)   Constr. rmsd
   -2.55613e+02    1.62194e+02    2.11843e-05


DD  step 126999  vol min/aver 0.939  load imb.: force  2.8%  pme mesh/force 0.433
           Step           Time
         127000      254.00000

   Energies (kJ/mol)
       G96Angle    Proper Dih.  Improper Dih.          LJ-14     Coulomb-14
    3.93281e+03    1.74170e+03    1.11618e+03    8.20381e+02    2.88822e+04
        LJ (SR)  Disper. corr.   Coulomb (SR)   Coul. recip. Position Rest.
    4.93007e+04   -4.18202e+03   -4.57800e+05    3.01874e+03    1.11635e+03
      Potential    Kinetic En.   Total Energy  Conserved En.    Temperature
   -3.72053e+05    6.47563e+04   -3.07297e+05   -3.80354e+05    3.00966e+02
 Pres. DC (bar) Pressure (bar)   Constr. rmsd
   -2.55613e+02   -4.79296e+01    2.11151e-05


DD  step 127499  vol min/aver 0.932  load imb.: force  2.9%  pme mesh/force 0.437
           Step           Time
         127500      255.00000

   Energies (kJ/mol)
       G96Angle    Proper Dih.  Improper Dih.          LJ-14     Coulomb-14
    4.02990e+03    1.73099e+03    1.20348e+03    8.00134e+02    2.89396e+04
        LJ (SR)  Disper. corr.   Coulomb (SR)   Coul. recip. Position Rest.
    4.99505e+04   -4.18202e+03   -4.58137e+05    3.00021e+03    1.18091e+03
      Potential    Kinetic En.   Total Energy  Conserved En.    Temperature
   -3.71483e+05    6.42002e+04   -3.07283e+05   -3.80364e+05    2.98381e+02
 Pres. DC (bar) Pressure (bar)   Constr. rmsd
   -2.55613e+02   -8.34187e+01    2.02023e-05


DD  step 127999  vol min/aver 0.928  load imb.: force  2.6%  pme mesh/force 0.430
           Step           Time
         128000      256.00000

   Energies (kJ/mol)
       G96Angle    Proper Dih.  Improper Dih.          LJ-14     Coulomb-14
    3.82056e+03    1.77137e+03    1.25691e+03    8.24138e+02    2.88421e+04
        LJ (SR)  Disper. corr.   Coulomb (SR)   Coul. recip. Position Rest.
    4.98910e+04   -4.18202e+03   -4.58128e+05    3.06467e+03    1.10364e+03
      Potential    Kinetic En.   Total Energy  Conserved En.    Temperature
   -3.71736e+05    6.42831e+04   -3.07453e+05   -3.80388e+05    2.98766e+02
 Pres. DC (bar) Pressure (bar)   Constr. rmsd
   -2.55613e+02    7.18148e+02    2.09737e-05


DD  step 128499  vol min/aver 0.941  load imb.: force  2.4%  pme mesh/force 0.435
           Step           Time
         128500      257.00000

   Energies (kJ/mol)
       G96Angle    Proper Dih.  Improper Dih.          LJ-14     Coulomb-14
    4.02264e+03    1.71834e+03    1.17194e+03    7.67479e+02    2.90494e+04
        LJ (SR)  Disper. corr.   Coulomb (SR)   Coul. recip. Position Rest.
    5.03868e+04   -4.18202e+03   -4.57788e+05    3.05322e+03    1.14283e+03
      Potential    Kinetic En.   Total Energy  Conserved En.    Temperature
   -3.70657e+05    6.51440e+04   -3.05513e+05   -3.80416e+05    3.02768e+02
 Pres. DC (bar) Pressure (bar)   Constr. rmsd
   -2.55613e+02    5.74276e+02    2.11399e-05


DD  step 128999  vol min/aver 0.930  load imb.: force  3.0%  pme mesh/force 0.436
           Step           Time
         129000      258.00000

   Energies (kJ/mol)
       G96Angle    Proper Dih.  Improper Dih.          LJ-14     Coulomb-14
    4.08428e+03    1.65585e+03    1.15457e+03    8.02608e+02    2.89471e+04
        LJ (SR)  Disper. corr.   Coulomb (SR)   Coul. recip. Position Rest.
    4.93717e+04   -4.18202e+03   -4.57385e+05    3.14106e+03    1.10026e+03
      Potential    Kinetic En.   Total Energy  Conserved En.    Temperature
   -3.71310e+05    6.53455e+04   -3.05964e+05   -3.80432e+05    3.03704e+02
 Pres. DC (bar) Pressure (bar)   Constr. rmsd
   -2.55613e+02   -9.11476e+01    2.19041e-05


DD  step 129499  vol min/aver 0.937  load imb.: force  1.4%  pme mesh/force 0.434
           Step           Time
         129500      259.00000

   Energies (kJ/mol)
       G96Angle    Proper Dih.  Improper Dih.          LJ-14     Coulomb-14
    3.94826e+03    1.65384e+03    1.24777e+03    7.80409e+02    2.89261e+04
        LJ (SR)  Disper. corr.   Coulomb (SR)   Coul. recip. Position Rest.
    4.91400e+04   -4.18202e+03   -4.57760e+05    3.13438e+03    1.05616e+03
      Potential    Kinetic En.   Total Energy  Conserved En.    Temperature
   -3.72055e+05    6.42394e+04   -3.07816e+05   -3.80437e+05    2.98563e+02
 Pres. DC (bar) Pressure (bar)   Constr. rmsd
   -2.55613e+02   -2.95524e+01    2.21728e-05


DD  step 129999  vol min/aver 0.937  load imb.: force  2.1%  pme mesh/force 0.437
           Step           Time
         130000      260.00000

   Energies (kJ/mol)
       G96Angle    Proper Dih.  Improper Dih.          LJ-14     Coulomb-14
    3.94620e+03    1.69758e+03    1.22653e+03    8.83936e+02    2.89502e+04
        LJ (SR)  Disper. corr.   Coulomb (SR)   Coul. recip. Position Rest.
    5.00584e+04   -4.18202e+03   -4.58812e+05    3.09148e+03    1.11511e+03
      Potential    Kinetic En.   Total Energy  Conserved En.    Temperature
   -3.72025e+05    6.50768e+04   -3.06948e+05   -3.80468e+05    3.02455e+02
 Pres. DC (bar) Pressure (bar)   Constr. rmsd
   -2.55613e+02    1.59163e+02    2.16353e-05


DD  step 130499  vol min/aver 0.933  load imb.: force  1.6%  pme mesh/force 0.437
           Step           Time
         130500      261.00000

   Energies (kJ/mol)
       G96Angle    Proper Dih.  Improper Dih.          LJ-14     Coulomb-14
    3.97399e+03    1.73990e+03    1.21394e+03    7.94090e+02    2.89432e+04
        LJ (SR)  Disper. corr.   Coulomb (SR)   Coul. recip. Position Rest.
    4.95106e+04   -4.18202e+03   -4.57296e+05    2.98761e+03    1.06667e+03
      Potential    Kinetic En.   Total Energy  Conserved En.    Temperature
   -3.71248e+05    6.40472e+04   -3.07201e+05   -3.80474e+05    2.97670e+02
 Pres. DC (bar) Pressure (bar)   Constr. rmsd
   -2.55613e+02    1.94329e+02    2.11457e-05


DD  step 130999  vol min/aver 0.931  load imb.: force  1.8%  pme mesh/force 0.439
           Step           Time
         131000      262.00000

   Energies (kJ/mol)
       G96Angle    Proper Dih.  Improper Dih.          LJ-14     Coulomb-14
    4.14075e+03    1.71946e+03    1.19964e+03    8.30650e+02    2.88784e+04
        LJ (SR)  Disper. corr.   Coulomb (SR)   Coul. recip. Position Rest.
    4.90679e+04   -4.18202e+03   -4.56506e+05    3.11465e+03    1.12750e+03
      Potential    Kinetic En.   Total Energy  Conserved En.    Temperature
   -3.70609e+05    6.50969e+04   -3.05512e+05   -3.80507e+05    3.02549e+02
 Pres. DC (bar) Pressure (bar)   Constr. rmsd
   -2.55613e+02    2.09556e+02    2.07500e-05


DD  step 131499  vol min/aver 0.925  load imb.: force  2.2%  pme mesh/force 0.439
           Step           Time
         131500      263.00000

   Energies (kJ/mol)
       G96Angle    Proper Dih.  Improper Dih.          LJ-14     Coulomb-14
    3.99590e+03    1.70828e+03    1.13479e+03    7.68221e+02    2.90608e+04
        LJ (SR)  Disper. corr.   Coulomb (SR)   Coul. recip. Position Rest.
    4.84641e+04   -4.18202e+03   -4.57579e+05    2.89096e+03    1.13786e+03
      Potential    Kinetic En.   Total Energy  Conserved En.    Temperature
   -3.72600e+05    6.47735e+04   -3.07826e+05   -3.80523e+05    3.01046e+02
 Pres. DC (bar) Pressure (bar)   Constr. rmsd
   -2.55613e+02   -4.08788e+02    2.19318e-05


DD  step 131999  vol min/aver 0.892  load imb.: force  3.5%  pme mesh/force 0.428
           Step           Time
         132000      264.00000

   Energies (kJ/mol)
       G96Angle    Proper Dih.  Improper Dih.          LJ-14     Coulomb-14
    4.02003e+03    1.63828e+03    1.15376e+03    8.25499e+02    2.88628e+04
        LJ (SR)  Disper. corr.   Coulomb (SR)   Coul. recip. Position Rest.
    4.95106e+04   -4.18202e+03   -4.58425e+05    3.06173e+03    1.08741e+03
      Potential    Kinetic En.   Total Energy  Conserved En.    Temperature
   -3.72447e+05    6.46557e+04   -3.07791e+05   -3.80521e+05    3.00498e+02
 Pres. DC (bar) Pressure (bar)   Constr. rmsd
   -2.55613e+02   -3.12984e+02    2.10451e-05


DD  step 132499  vol min/aver 0.935  load imb.: force  2.3%  pme mesh/force 0.437
           Step           Time
         132500      265.00000

   Energies (kJ/mol)
       G96Angle    Proper Dih.  Improper Dih.          LJ-14     Coulomb-14
    4.01447e+03    1.64187e+03    1.09432e+03    8.24068e+02    2.90573e+04
        LJ (SR)  Disper. corr.   Coulomb (SR)   Coul. recip. Position Rest.
    5.00446e+04   -4.18202e+03   -4.58620e+05    3.10788e+03    1.11385e+03
      Potential    Kinetic En.   Total Energy  Conserved En.    Temperature
   -3.71904e+05    6.44585e+04   -3.07445e+05   -3.80543e+05    2.99582e+02
 Pres. DC (bar) Pressure (bar)   Constr. rmsd
   -2.55613e+02    6.49073e+01    2.12728e-05


DD  step 132999  vol min/aver 0.927  load imb.: force  2.3%  pme mesh/force 0.434
           Step           Time
         133000      266.00000

   Energies (kJ/mol)
       G96Angle    Proper Dih.  Improper Dih.          LJ-14     Coulomb-14
    3.97267e+03    1.70034e+03    1.20827e+03    7.07048e+02    2.88430e+04
        LJ (SR)  Disper. corr.   Coulomb (SR)   Coul. recip. Position Rest.
    4.89784e+04   -4.18202e+03   -4.57637e+05    3.05908e+03    1.14708e+03
      Potential    Kinetic En.   Total Energy  Conserved En.    Temperature
   -3.72203e+05    6.47519e+04   -3.07451e+05   -3.80572e+05    3.00945e+02
 Pres. DC (bar) Pressure (bar)   Constr. rmsd
   -2.55613e+02   -1.55973e+01    2.15716e-05


DD  step 133499  vol min/aver 0.926  load imb.: force  1.9%  pme mesh/force 0.441
           Step           Time
         133500      267.00000

   Energies (kJ/mol)
       G96Angle    Proper Dih.  Improper Dih.          LJ-14     Coulomb-14
    3.84953e+03    1.79623e+03    1.14988e+03    8.42867e+02    2.90537e+04
        LJ (SR)  Disper. corr.   Coulomb (SR)   Coul. recip. Position Rest.
    4.98012e+04   -4.18202e+03   -4.57791e+05    3.00699e+03    1.12199e+03
      Potential    Kinetic En.   Total Energy  Conserved En.    Temperature
   -3.71351e+05    6.46576e+04   -3.06693e+05   -3.80589e+05    3.00507e+02
 Pres. DC (bar) Pressure (bar)   Constr. rmsd
   -2.55613e+02    2.22795e+02    2.04908e-05


DD  step 133999  vol min/aver 0.928  load imb.: force  2.7%  pme mesh/force 0.434
           Step           Time
         134000      268.00000

   Energies (kJ/mol)
       G96Angle    Proper Dih.  Improper Dih.          LJ-14     Coulomb-14
    4.09409e+03    1.70496e+03    1.25093e+03    6.81858e+02    2.88280e+04
        LJ (SR)  Disper. corr.   Coulomb (SR)   Coul. recip. Position Rest.
    4.97335e+04   -4.18202e+03   -4.57361e+05    3.08552e+03    1.08582e+03
      Potential    Kinetic En.   Total Energy  Conserved En.    Temperature
   -3.71078e+05    6.42568e+04   -3.06822e+05   -3.80601e+05    2.98644e+02
 Pres. DC (bar) Pressure (bar)   Constr. rmsd
   -2.55613e+02    2.17191e+02    2.15499e-05


DD  step 134499  vol min/aver 0.710  load imb.: force  3.7%  pme mesh/force 0.489
           Step           Time
         134500      269.00000

   Energies (kJ/mol)
       G96Angle    Proper Dih.  Improper Dih.          LJ-14     Coulomb-14
    3.92423e+03    1.69940e+03    1.16095e+03    7.33430e+02    2.89383e+04
        LJ (SR)  Disper. corr.   Coulomb (SR)   Coul. recip. Position Rest.
    4.93790e+04   -4.18202e+03   -4.57929e+05    3.11480e+03    1.11491e+03
      Potential    Kinetic En.   Total Energy  Conserved En.    Temperature
   -3.72046e+05    6.50301e+04   -3.07016e+05   -3.80640e+05    3.02239e+02
 Pres. DC (bar) Pressure (bar)   Constr. rmsd
   -2.55613e+02   -3.01455e+02    2.13704e-05


DD  step 134999  vol min/aver 0.909  load imb.: force  2.4%  pme mesh/force 0.436
           Step           Time
         135000      270.00000

   Energies (kJ/mol)
       G96Angle    Proper Dih.  Improper Dih.          LJ-14     Coulomb-14
    4.01340e+03    1.67865e+03    1.17166e+03    8.11995e+02    2.88768e+04
        LJ (SR)  Disper. corr.   Coulomb (SR)   Coul. recip. Position Rest.
    4.96443e+04   -4.18202e+03   -4.58443e+05    3.00388e+03    1.15470e+03
      Potential    Kinetic En.   Total Energy  Conserved En.    Temperature
   -3.72269e+05    6.46179e+04   -3.07651e+05   -3.80642e+05    3.00322e+02
 Pres. DC (bar) Pressure (bar)   Constr. rmsd
   -2.55613e+02   -3.61412e+01    2.17535e-05


DD  step 135499  vol min/aver 0.926  load imb.: force  2.6%  pme mesh/force 0.432
           Step           Time
         135500      271.00000

   Energies (kJ/mol)
       G96Angle    Proper Dih.  Improper Dih.          LJ-14     Coulomb-14
    4.00663e+03    1.70376e+03    1.21332e+03    8.02901e+02    2.88390e+04
        LJ (SR)  Disper. corr.   Coulomb (SR)   Coul. recip. Position Rest.
    4.88311e+04   -4.18202e+03   -4.56656e+05    3.05107e+03    1.17424e+03
      Potential    Kinetic En.   Total Energy  Conserved En.    Temperature
   -3.71216e+05    6.49809e+04   -3.06235e+05   -3.80680e+05    3.02010e+02
 Pres. DC (bar) Pressure (bar)   Constr. rmsd
   -2.55613e+02    1.68913e+02    2.16337e-05


DD  step 135999  vol min/aver 0.926  load imb.: force  3.3%  pme mesh/force 0.434
           Step           Time
         136000      272.00000

   Energies (kJ/mol)
       G96Angle    Proper Dih.  Improper Dih.          LJ-14     Coulomb-14
    3.90185e+03    1.71160e+03    1.27052e+03    7.92852e+02    2.89231e+04
        LJ (SR)  Disper. corr.   Coulomb (SR)   Coul. recip. Position Rest.
    4.95315e+04   -4.18202e+03   -4.58187e+05    3.08151e+03    1.07430e+03
      Potential    Kinetic En.   Total Energy  Conserved En.    Temperature
   -3.72082e+05    6.43378e+04   -3.07744e+05   -3.80691e+05    2.99021e+02
 Pres. DC (bar) Pressure (bar)   Constr. rmsd
   -2.55613e+02   -1.39091e+02    2.03234e-05


DD  step 136499  vol min/aver 0.935  load imb.: force  2.2%  pme mesh/force 0.432
           Step           Time
         136500      273.00000

   Energies (kJ/mol)
       G96Angle    Proper Dih.  Improper Dih.          LJ-14     Coulomb-14
    4.00819e+03    1.72741e+03    1.15146e+03    7.65251e+02    2.89314e+04
        LJ (SR)  Disper. corr.   Coulomb (SR)   Coul. recip. Position Rest.
    4.93121e+04   -4.18202e+03   -4.58136e+05    3.04529e+03    1.15277e+03
      Potential    Kinetic En.   Total Energy  Conserved En.    Temperature
   -3.72224e+05    6.51249e+04   -3.07099e+05   -3.80717e+05    3.02679e+02
 Pres. DC (bar) Pressure (bar)   Constr. rmsd
   -2.55613e+02    7.64822e+00    2.08275e-05


DD  step 136999  vol min/aver 0.944  load imb.: force  1.4%  pme mesh/force 0.438
           Step           Time
         137000      274.00000

   Energies (kJ/mol)
       G96Angle    Proper Dih.  Improper Dih.          LJ-14     Coulomb-14
    4.07190e+03    1.70686e+03    1.15754e+03    8.08116e+02    2.89586e+04
        LJ (SR)  Disper. corr.   Coulomb (SR)   Coul. recip. Position Rest.
    5.12438e+04   -4.18202e+03   -4.60119e+05    3.06087e+03    1.08519e+03
      Potential    Kinetic En.   Total Energy  Conserved En.    Temperature
   -3.72209e+05    6.52440e+04   -3.06965e+05   -3.80729e+05    3.03233e+02
 Pres. DC (bar) Pressure (bar)   Constr. rmsd
   -2.55613e+02    4.58028e+02    2.10950e-05


DD  step 137499  vol min/aver 0.934  load imb.: force  2.7%  pme mesh/force 0.437
           Step           Time
         137500      275.00000

   Energies (kJ/mol)
       G96Angle    Proper Dih.  Improper Dih.          LJ-14     Coulomb-14
    4.09443e+03    1.75673e+03    1.08396e+03    8.38571e+02    2.89175e+04
        LJ (SR)  Disper. corr.   Coulomb (SR)   Coul. recip. Position Rest.
    4.94394e+04   -4.18202e+03   -4.57973e+05    3.06549e+03    1.10236e+03
      Potential    Kinetic En.   Total Energy  Conserved En.    Temperature
   -3.71857e+05    6.40720e+04   -3.07785e+05   -3.80745e+05    2.97786e+02
 Pres. DC (bar) Pressure (bar)   Constr. rmsd
   -2.55613e+02    1.37026e+02    2.07798e-05


DD  step 137999  vol min/aver 0.940  load imb.: force  2.0%  pme mesh/force 0.437
           Step           Time
         138000      276.00000

   Energies (kJ/mol)
       G96Angle    Proper Dih.  Improper Dih.          LJ-14     Coulomb-14
    4.13740e+03    1.67084e+03    1.14024e+03    7.59203e+02    2.88755e+04
        LJ (SR)  Disper. corr.   Coulomb (SR)   Coul. recip. Position Rest.
    4.94498e+04   -4.18202e+03   -4.57008e+05    3.12501e+03    1.11514e+03
      Potential    Kinetic En.   Total Energy  Conserved En.    Temperature
   -3.70917e+05    6.43657e+04   -3.06551e+05   -3.80757e+05    2.99150e+02
 Pres. DC (bar) Pressure (bar)   Constr. rmsd
   -2.55613e+02    4.29388e+02    2.20444e-05


DD  step 138499  vol min/aver 0.916  load imb.: force  1.5%  pme mesh/force 0.440
           Step           Time
         138500      277.00000

   Energies (kJ/mol)
       G96Angle    Proper Dih.  Improper Dih.          LJ-14     Coulomb-14
    4.06517e+03    1.74511e+03    1.22245e+03    8.95659e+02    2.88901e+04
        LJ (SR)  Disper. corr.   Coulomb (SR)   Coul. recip. Position Rest.
    4.99752e+04   -4.18202e+03   -4.59048e+05    3.04580e+03    1.13039e+03
      Potential    Kinetic En.   Total Energy  Conserved En.    Temperature
   -3.72260e+05    6.49564e+04   -3.07304e+05   -3.80767e+05    3.01896e+02
 Pres. DC (bar) Pressure (bar)   Constr. rmsd
   -2.55613e+02    4.09757e+02    2.08904e-05


DD  step 138999  vol min/aver 0.939  load imb.: force  1.8%  pme mesh/force 0.437
           Step           Time
         139000      278.00000

   Energies (kJ/mol)
       G96Angle    Proper Dih.  Improper Dih.          LJ-14     Coulomb-14
    4.05893e+03    1.76053e+03    1.21343e+03    8.47143e+02    2.89260e+04
        LJ (SR)  Disper. corr.   Coulomb (SR)   Coul. recip. Position Rest.
    5.04666e+04   -4.18202e+03   -4.58424e+05    2.99049e+03    1.08964e+03
      Potential    Kinetic En.   Total Energy  Conserved En.    Temperature
   -3.71254e+05    6.51367e+04   -3.06117e+05   -3.80792e+05    3.02734e+02
 Pres. DC (bar) Pressure (bar)   Constr. rmsd
   -2.55613e+02    2.46426e+02    2.03256e-05


DD  step 139499  vol min/aver 0.938  load imb.: force  1.5%  pme mesh/force 0.441
           Step           Time
         139500      279.00000

   Energies (kJ/mol)
       G96Angle    Proper Dih.  Improper Dih.          LJ-14     Coulomb-14
    4.07182e+03    1.67007e+03    1.09391e+03    8.02352e+02    2.89581e+04
        LJ (SR)  Disper. corr.   Coulomb (SR)   Coul. recip. Position Rest.
    5.04616e+04   -4.18202e+03   -4.59141e+05    3.01043e+03    1.06970e+03
      Potential    Kinetic En.   Total Energy  Conserved En.    Temperature
   -3.72185e+05    6.50400e+04   -3.07145e+05   -3.80820e+05    3.02284e+02
 Pres. DC (bar) Pressure (bar)   Constr. rmsd
   -2.55613e+02    2.63827e+02    2.16285e-05


DD  step 139999  vol min/aver 0.940  load imb.: force  1.8%  pme mesh/force 0.437
           Step           Time
         140000      280.00000

   Energies (kJ/mol)
       G96Angle    Proper Dih.  Improper Dih.          LJ-14     Coulomb-14
    3.99934e+03    1.71697e+03    1.13321e+03    7.67898e+02    2.88709e+04
        LJ (SR)  Disper. corr.   Coulomb (SR)   Coul. recip. Position Rest.
    4.97406e+04   -4.18202e+03   -4.58682e+05    3.02369e+03    1.08463e+03
      Potential    Kinetic En.   Total Energy  Conserved En.    Temperature
   -3.72527e+05    6.42680e+04   -3.08259e+05   -3.80838e+05    2.98696e+02
 Pres. DC (bar) Pressure (bar)   Constr. rmsd
   -2.55613e+02    3.55233e+02    2.18005e-05


DD  step 140499  vol min/aver 0.921  load imb.: force  2.2%  pme mesh/force 0.439
           Step           Time
         140500      281.00000

   Energies (kJ/mol)
       G96Angle    Proper Dih.  Improper Dih.          LJ-14     Coulomb-14
    3.98192e+03    1.75279e+03    1.10562e+03    8.24389e+02    2.90057e+04
        LJ (SR)  Disper. corr.   Coulomb (SR)   Coul. recip. Position Rest.
    4.93151e+04   -4.18202e+03   -4.57791e+05    3.10591e+03    1.02458e+03
      Potential    Kinetic En.   Total Energy  Conserved En.    Temperature
   -3.71857e+05    6.49785e+04   -3.06879e+05   -3.80853e+05    3.01999e+02
 Pres. DC (bar) Pressure (bar)   Constr. rmsd
   -2.55613e+02    3.11368e+02    2.05141e-05


DD  step 140999  vol min/aver 0.929  load imb.: force  2.7%  pme mesh/force 0.433
           Step           Time
         141000      282.00000

   Energies (kJ/mol)
       G96Angle    Proper Dih.  Improper Dih.          LJ-14     Coulomb-14
    4.12783e+03    1.72051e+03    1.21222e+03    8.09423e+02    2.88524e+04
        LJ (SR)  Disper. corr.   Coulomb (SR)   Coul. recip. Position Rest.
    4.95108e+04   -4.18202e+03   -4.56698e+05    3.10188e+03    1.12669e+03
      Potential    Kinetic En.   Total Energy  Conserved En.    Temperature
   -3.70418e+05    6.43189e+04   -3.06099e+05   -3.80870e+05    2.98933e+02
 Pres. DC (bar) Pressure (bar)   Constr. rmsd
   -2.55613e+02    1.91886e+02    2.24362e-05


DD  step 141499  vol min/aver 0.930  load imb.: force  2.2%  pme mesh/force 0.436
           Step           Time
         141500      283.00000

   Energies (kJ/mol)
       G96Angle    Proper Dih.  Improper Dih.          LJ-14     Coulomb-14
    4.04359e+03    1.71078e+03    1.10520e+03    7.86843e+02    2.89867e+04
        LJ (SR)  Disper. corr.   Coulomb (SR)   Coul. recip. Position Rest.
    4.94173e+04   -4.18202e+03   -4.57737e+05    3.08936e+03    1.16135e+03
      Potential    Kinetic En.   Total Energy  Conserved En.    Temperature
   -3.71618e+05    6.45757e+04   -3.07042e+05   -3.80887e+05    3.00126e+02
 Pres. DC (bar) Pressure (bar)   Constr. rmsd
   -2.55613e+02    2.37635e+02    2.09482e-05


DD  step 141999  vol min/aver 0.926  load imb.: force  2.3%  pme mesh/force 0.441
           Step           Time
         142000      284.00000

   Energies (kJ/mol)
       G96Angle    Proper Dih.  Improper Dih.          LJ-14     Coulomb-14
    3.86856e+03    1.80659e+03    1.19033e+03    7.85527e+02    2.89860e+04
        LJ (SR)  Disper. corr.   Coulomb (SR)   Coul. recip. Position Rest.
    4.87173e+04   -4.18202e+03   -4.56727e+05    3.04027e+03    1.09615e+03
      Potential    Kinetic En.   Total Energy  Conserved En.    Temperature
   -3.71418e+05    6.47005e+04   -3.06718e+05   -3.80916e+05    3.00706e+02
 Pres. DC (bar) Pressure (bar)   Constr. rmsd
   -2.55613e+02   -1.85203e+02    2.04360e-05


DD  step 142499  vol min/aver 0.930  load imb.: force  1.8%  pme mesh/force 0.437
           Step           Time
         142500      285.00000

   Energies (kJ/mol)
       G96Angle    Proper Dih.  Improper Dih.          LJ-14     Coulomb-14
    3.83981e+03    1.75743e+03    1.14169e+03    8.47480e+02    2.89935e+04
        LJ (SR)  Disper. corr.   Coulomb (SR)   Coul. recip. Position Rest.
    5.05064e+04   -4.18202e+03   -4.59435e+05    3.07739e+03    1.04622e+03
      Potential    Kinetic En.   Total Energy  Conserved En.    Temperature
   -3.72407e+05    6.44504e+04   -3.07957e+05   -3.80928e+05    2.99544e+02
 Pres. DC (bar) Pressure (bar)   Constr. rmsd
   -2.55613e+02    4.52872e+02    1.95770e-05


DD  step 142999  vol min/aver 0.922  load imb.: force  2.4%  pme mesh/force 0.439
           Step           Time
         143000      286.00000

   Energies (kJ/mol)
       G96Angle    Proper Dih.  Improper Dih.          LJ-14     Coulomb-14
    4.04716e+03    1.77929e+03    1.18040e+03    7.68273e+02    2.88599e+04
        LJ (SR)  Disper. corr.   Coulomb (SR)   Coul. recip. Position Rest.
    4.99936e+04   -4.18202e+03   -4.58810e+05    3.10716e+03    1.11151e+03
      Potential    Kinetic En.   Total Energy  Conserved En.    Temperature
   -3.72145e+05    6.43675e+04   -3.07778e+05   -3.80943e+05    2.99159e+02
 Pres. DC (bar) Pressure (bar)   Constr. rmsd
   -2.55613e+02    3.92789e+02    1.96400e-05


DD  step 143499  vol min/aver 0.928  load imb.: force  2.0%  pme mesh/force 0.440
           Step           Time
         143500      287.00000

   Energies (kJ/mol)
       G96Angle    Proper Dih.  Improper Dih.          LJ-14     Coulomb-14
    4.00206e+03    1.68676e+03    1.14960e+03    8.35185e+02    2.89111e+04
        LJ (SR)  Disper. corr.   Coulomb (SR)   Coul. recip. Position Rest.
    4.93472e+04   -4.18202e+03   -4.58547e+05    3.10472e+03    1.08413e+03
      Potential    Kinetic En.   Total Energy  Conserved En.    Temperature
   -3.72608e+05    6.42621e+04   -3.08346e+05   -3.80972e+05    2.98669e+02
 Pres. DC (bar) Pressure (bar)   Constr. rmsd
   -2.55613e+02   -1.26129e+02    2.28090e-05


DD  step 143999  vol min/aver 0.935  load imb.: force  1.8%  pme mesh/force 0.443
           Step           Time
         144000      288.00000

   Energies (kJ/mol)
       G96Angle    Proper Dih.  Improper Dih.          LJ-14     Coulomb-14
    4.07612e+03    1.68858e+03    1.15290e+03    8.57178e+02    2.88660e+04
        LJ (SR)  Disper. corr.   Coulomb (SR)   Coul. recip. Position Rest.
    4.92140e+04   -4.18202e+03   -4.57645e+05    3.10072e+03    1.27881e+03
      Potential    Kinetic En.   Total Energy  Conserved En.    Temperature
   -3.71593e+05    6.51935e+04   -3.06399e+05   -3.81005e+05    3.02998e+02
 Pres. DC (bar) Pressure (bar)   Constr. rmsd
   -2.55613e+02   -2.40063e+02    2.25299e-05


DD  step 144499  vol min/aver 0.925  load imb.: force  2.0%  pme mesh/force 0.435
           Step           Time
         144500      289.00000

   Energies (kJ/mol)
       G96Angle    Proper Dih.  Improper Dih.          LJ-14     Coulomb-14
    4.14344e+03    1.73805e+03    1.19000e+03    7.63163e+02    2.88555e+04
        LJ (SR)  Disper. corr.   Coulomb (SR)   Coul. recip. Position Rest.
    4.92248e+04   -4.18202e+03   -4.57586e+05    2.97662e+03    1.18707e+03
      Potential    Kinetic En.   Total Energy  Conserved En.    Temperature
   -3.71689e+05    6.43875e+04   -3.07302e+05   -3.81007e+05    2.99252e+02
 Pres. DC (bar) Pressure (bar)   Constr. rmsd
   -2.55613e+02    1.80537e+02    2.10591e-05


DD  step 144999  vol min/aver 0.930  load imb.: force  3.2%  pme mesh/force 0.433
           Step           Time
         145000      290.00000

   Energies (kJ/mol)
       G96Angle    Proper Dih.  Improper Dih.          LJ-14     Coulomb-14
    3.87657e+03    1.62821e+03    1.18071e+03    8.71691e+02    2.90077e+04
        LJ (SR)  Disper. corr.   Coulomb (SR)   Coul. recip. Position Rest.
    4.90649e+04   -4.18202e+03   -4.59047e+05    2.97135e+03    1.13560e+03
      Potential    Kinetic En.   Total Energy  Conserved En.    Temperature
   -3.73492e+05    6.48674e+04   -3.08625e+05   -3.81054e+05    3.01482e+02
 Pres. DC (bar) Pressure (bar)   Constr. rmsd
   -2.55613e+02    1.08396e+02    2.10126e-05


DD  step 145499  vol min/aver 0.936  load imb.: force  2.1%  pme mesh/force 0.436
           Step           Time
         145500      291.00000

   Energies (kJ/mol)
       G96Angle    Proper Dih.  Improper Dih.          LJ-14     Coulomb-14
    3.85977e+03    1.69488e+03    1.11036e+03    7.51759e+02    2.89911e+04
        LJ (SR)  Disper. corr.   Coulomb (SR)   Coul. recip. Position Rest.
    4.87612e+04   -4.18202e+03   -4.57947e+05    3.04527e+03    1.08303e+03
      Potential    Kinetic En.   Total Energy  Conserved En.    Temperature
   -3.72832e+05    6.46034e+04   -3.08228e+05   -3.81064e+05    3.00255e+02
 Pres. DC (bar) Pressure (bar)   Constr. rmsd
   -2.55613e+02   -3.56521e+02    2.19173e-05


DD  step 145999  vol min/aver 0.941  load imb.: force  2.1%  pme mesh/force 0.434
           Step           Time
         146000      292.00000

   Energies (kJ/mol)
       G96Angle    Proper Dih.  Improper Dih.          LJ-14     Coulomb-14
    3.89173e+03    1.77385e+03    1.20008e+03    9.11566e+02    2.89983e+04
        LJ (SR)  Disper. corr.   Coulomb (SR)   Coul. recip. Position Rest.
    4.99456e+04   -4.18202e+03   -4.60378e+05    3.16468e+03    1.12483e+03
      Potential    Kinetic En.   Total Energy  Conserved En.    Temperature
   -3.73549e+05    6.48562e+04   -3.08693e+05   -3.81073e+05    3.01430e+02
 Pres. DC (bar) Pressure (bar)   Constr. rmsd
   -2.55613e+02    2.80864e+02    1.88686e-05


DD  step 146499  vol min/aver 0.916  load imb.: force  1.4%  pme mesh/force 0.439
           Step           Time
         146500      293.00000

   Energies (kJ/mol)
       G96Angle    Proper Dih.  Improper Dih.          LJ-14     Coulomb-14
    4.07734e+03    1.81760e+03    1.13456e+03    8.37395e+02    2.89822e+04
        LJ (SR)  Disper. corr.   Coulomb (SR)   Coul. recip. Position Rest.
    5.08941e+04   -4.18202e+03   -4.59552e+05    3.14894e+03    1.17191e+03
      Potential    Kinetic En.   Total Energy  Conserved En.    Temperature
   -3.71670e+05    6.49736e+04   -3.06696e+05   -3.81086e+05    3.01976e+02
 Pres. DC (bar) Pressure (bar)   Constr. rmsd
   -2.55613e+02    1.07387e+02    2.12157e-05


DD  step 146999  vol min/aver 0.956  load imb.: force  2.7%  pme mesh/force 0.432
           Step           Time
         147000      294.00000

   Energies (kJ/mol)
       G96Angle    Proper Dih.  Improper Dih.          LJ-14     Coulomb-14
    3.94583e+03    1.69436e+03    1.12573e+03    9.21492e+02    2.89723e+04
        LJ (SR)  Disper. corr.   Coulomb (SR)   Coul. recip. Position Rest.
    4.90635e+04   -4.18202e+03   -4.58262e+05    3.17891e+03    1.17776e+03
      Potential    Kinetic En.   Total Energy  Conserved En.    Temperature
   -3.72364e+05    6.49132e+04   -3.07451e+05   -3.81109e+05    3.01695e+02
 Pres. DC (bar) Pressure (bar)   Constr. rmsd
   -2.55613e+02   -2.54873e+02    2.07570e-05


DD  step 147499  vol min/aver 0.944  load imb.: force  1.7%  pme mesh/force 0.439
           Step           Time
         147500      295.00000

   Energies (kJ/mol)
       G96Angle    Proper Dih.  Improper Dih.          LJ-14     Coulomb-14
    4.13208e+03    1.72217e+03    1.12417e+03    7.01622e+02    2.89060e+04
        LJ (SR)  Disper. corr.   Coulomb (SR)   Coul. recip. Position Rest.
    4.87303e+04   -4.18202e+03   -4.56555e+05    3.10895e+03    1.16242e+03
      Potential    Kinetic En.   Total Energy  Conserved En.    Temperature
   -3.71149e+05    6.44511e+04   -3.06698e+05   -3.81124e+05    2.99547e+02
 Pres. DC (bar) Pressure (bar)   Constr. rmsd
   -2.55613e+02   -9.17782e+01    2.19239e-05


DD  step 147999  vol min/aver 0.942  load imb.: force  1.5%  pme mesh/force 0.439
           Step           Time
         148000      296.00000

   Energies (kJ/mol)
       G96Angle    Proper Dih.  Improper Dih.          LJ-14     Coulomb-14
    3.90397e+03    1.70764e+03    1.10018e+03    8.61138e+02    2.89034e+04
        LJ (SR)  Disper. corr.   Coulomb (SR)   Coul. recip. Position Rest.
    5.08049e+04   -4.18202e+03   -4.59463e+05    3.14164e+03    1.18284e+03
      Potential    Kinetic En.   Total Energy  Conserved En.    Temperature
   -3.72040e+05    6.47492e+04   -3.07291e+05   -3.81145e+05    3.00933e+02
 Pres. DC (bar) Pressure (bar)   Constr. rmsd
   -2.55613e+02    1.90966e+02    2.09243e-05


DD  step 148499  vol min/aver 0.933  load imb.: force  2.3%  pme mesh/force 0.435
           Step           Time
         148500      297.00000

   Energies (kJ/mol)
       G96Angle    Proper Dih.  Improper Dih.          LJ-14     Coulomb-14
    3.87337e+03    1.74704e+03    1.13503e+03    7.55572e+02    2.89401e+04
        LJ (SR)  Disper. corr.   Coulomb (SR)   Coul. recip. Position Rest.
    4.94617e+04   -4.18202e+03   -4.58569e+05    3.03182e+03    1.09248e+03
      Potential    Kinetic En.   Total Energy  Conserved En.    Temperature
   -3.72714e+05    6.44047e+04   -3.08310e+05   -3.81158e+05    2.99332e+02
 Pres. DC (bar) Pressure (bar)   Constr. rmsd
   -2.55613e+02    1.73937e+02    2.28311e-05


DD  step 148999  vol min/aver 0.916  load imb.: force  1.8%  pme mesh/force 0.436
           Step           Time
         149000      298.00000

   Energies (kJ/mol)
       G96Angle    Proper Dih.  Improper Dih.          LJ-14     Coulomb-14
    4.00458e+03    1.72246e+03    1.18103e+03    7.62699e+02    2.88576e+04
        LJ (SR)  Disper. corr.   Coulomb (SR)   Coul. recip. Position Rest.
    5.00528e+04   -4.18202e+03   -4.58846e+05    3.17961e+03    1.19234e+03
      Potential    Kinetic En.   Total Energy  Conserved En.    Temperature
   -3.72075e+05    6.39713e+04   -3.08103e+05   -3.81179e+05    2.97317e+02
 Pres. DC (bar) Pressure (bar)   Constr. rmsd
   -2.55613e+02   -2.11081e+02    2.04216e-05


DD  step 149499  vol min/aver 0.925  load imb.: force  2.4%  pme mesh/force 0.438
           Step           Time
         149500      299.00000

   Energies (kJ/mol)
       G96Angle    Proper Dih.  Improper Dih.          LJ-14     Coulomb-14
    4.10855e+03    1.83002e+03    1.16729e+03    7.20784e+02    2.89700e+04
        LJ (SR)  Disper. corr.   Coulomb (SR)   Coul. recip. Position Rest.
    4.91500e+04   -4.18202e+03   -4.57819e+05    3.07727e+03    1.16213e+03
      Potential    Kinetic En.   Total Energy  Conserved En.    Temperature
   -3.71815e+05    6.48201e+04   -3.06995e+05   -3.81185e+05    3.01262e+02
 Pres. DC (bar) Pressure (bar)   Constr. rmsd
   -2.55613e+02    2.59202e+02    2.18134e-05


DD  step 149999  vol min/aver 0.935  load imb.: force  2.3%  pme mesh/force 0.438
           Step           Time
         150000      300.00000

Writing checkpoint, step 150000 at Mon Nov 21 06:44:58 2022


   Energies (kJ/mol)
       G96Angle    Proper Dih.  Improper Dih.          LJ-14     Coulomb-14
    3.93930e+03    1.66389e+03    1.11946e+03    8.71201e+02    2.89254e+04
        LJ (SR)  Disper. corr.   Coulomb (SR)   Coul. recip. Position Rest.
    4.96759e+04   -4.18202e+03   -4.59819e+05    3.05912e+03    1.10839e+03
      Potential    Kinetic En.   Total Energy  Conserved En.    Temperature
   -3.73639e+05    6.38911e+04   -3.09748e+05   -3.81213e+05    2.96945e+02
 Pres. DC (bar) Pressure (bar)   Constr. rmsd
   -2.55613e+02   -1.08010e+02    2.02793e-05

	<======  ###############  ==>
	<====  A V E R A G E S  ====>
	<==  ###############  ======>

	Statistics over 150001 steps using 1501 frames

   Energies (kJ/mol)
       G96Angle    Proper Dih.  Improper Dih.          LJ-14     Coulomb-14
    3.96853e+03    1.71210e+03    1.15884e+03    8.15391e+02    2.89364e+04
        LJ (SR)  Disper. corr.   Coulomb (SR)   Coul. recip. Position Rest.
    4.96064e+04   -4.18202e+03   -4.58229e+05    3.05581e+03    1.11739e+03
      Potential    Kinetic En.   Total Energy  Conserved En.    Temperature
   -3.72040e+05    6.45313e+04   -3.07509e+05   -3.78389e+05    2.99920e+02
 Pres. DC (bar) Pressure (bar)   Constr. rmsd
   -2.55613e+02    9.20977e+01    0.00000e+00

   Total Virial (kJ/mol)
    2.07061e+04    2.58238e+02    1.06915e+02
    2.58429e+02    2.07644e+04   -2.95737e+02
    1.06924e+02   -2.95531e+02    2.07978e+04

   Pressure (bar)
    8.87331e+01   -2.88268e+01   -9.34366e+00
   -2.88501e+01    9.55739e+01    3.50232e+01
   -9.34476e+00    3.49981e+01    9.19862e+01

      T-Protein  T-non-Protein
    2.99649e+02    2.99948e+02


	M E G A - F L O P S   A C C O U N T I N G

 NB=Group-cutoff nonbonded kernels    NxN=N-by-N cluster Verlet kernels
 RF=Reaction-Field  VdW=Van der Waals  QSTab=quadratic-spline table
 W3=SPC/TIP3p  W4=TIP4p (single or pairs)
 V&F=Potential and force  V=Potential only  F=Force only

 Computing:                               M-Number         M-Flops  % Flops
-----------------------------------------------------------------------------
 Pair Search distance check           32595.820818      293362.387     0.2
 NxN Ewald Elec. + LJ [F]           1218239.563120    80403811.166    52.7
 NxN Ewald Elec. + LJ [V&F]           12314.208304     1317620.289     0.9
 NxN LJ [F]                            6196.921728      204498.417     0.1
 NxN LJ [V&F]                            62.546496        2689.499     0.0
 NxN Ewald Elec. [F]                1036088.809904    63201417.404    41.4
 NxN Ewald Elec. [V&F]                10473.828560      879801.599     0.6
 1,4 nonbonded interactions             619.504130       55755.372     0.0
 Calc Weights                         11638.427589      418983.393     0.3
 Spread Q Bspline                    248286.455232      496572.910     0.3
 Gather F Bspline                    248286.455232     1489718.731     1.0
 3D-FFT                              373914.392746     2991315.142     2.0
 Solve PME                             1536.010240       98304.655     0.1
 Reset In Box                            77.614863         232.845     0.0
 CG-CoM                                  77.640726         232.922     0.0
 Angles                                 538.353589       90443.403     0.1
 Propers                                199.801332       45754.505     0.0
 Impropers                              177.001180       36816.245     0.0
 Pos. Restr.                            286.051907       14302.595     0.0
 Virial                                  40.171263         723.083     0.0
 Stop-CM                                 38.846226         388.462     0.0
 Calc-Ekin                              775.941726       20950.427     0.0
 Lincs                                  638.596933       38315.816     0.0
 Lincs-Mat                            10970.298180       43881.193     0.0
 Constraint-V                          5158.253745       41266.030     0.0
 Constraint-Vir                          45.225805        1085.419     0.0
 Settle                                1293.698122      417864.493     0.3
-----------------------------------------------------------------------------
 Total                                               152606108.404   100.0
-----------------------------------------------------------------------------


    D O M A I N   D E C O M P O S I T I O N   S T A T I S T I C S

 av. #atoms communicated per step for force:  2 x 43114.5
 av. #atoms communicated per step for LINCS:  2 x 4461.8


Dynamic load balancing report:
 DLB was turned on during the run due to measured imbalance.
 Average load imbalance: 3.3%.
 The balanceable part of the MD step is 86%, load imbalance is computed from this.
 Part of the total run time spent waiting due to load imbalance: 2.8%.
 Steps where the load balancing was limited by -rdd, -rcon and/or -dds: Y 0 % Z 0 %
 Average PME mesh/force load: 0.433
 Part of the total run time spent waiting due to PP/PME imbalance: 14.3 %

NOTE: 14.3 % performance was lost because the PME ranks
      had less work to do than the PP ranks.
      You might want to decrease the number of PME ranks
      or decrease the cut-off and the grid spacing.


     R E A L   C Y C L E   A N D   T I M E   A C C O U N T I N G

On 20 MPI ranks doing PP, and
on 8 MPI ranks doing PME

 Computing:          Num   Num      Call    Wall time         Giga-Cycles
                     Ranks Threads  Count      (s)         total sum    %
-----------------------------------------------------------------------------
 Domain decomp.        20    1       3001       2.537        121.502   0.7
 DD comm. load         20    1       3000       0.022          1.035   0.0
 DD comm. bounds       20    1       2999       0.086          4.098   0.0
 Send X to PME         20    1     150001       1.052         50.378   0.3
 Neighbor search       20    1       3001       6.880        329.467   1.9
 Comm. coord.          20    1     147000       4.234        202.763   1.2
 Force                 20    1     150001     216.296      10358.156  59.4
 Wait + Comm. F        20    1     150001       9.693        464.178   2.7
 PME mesh *             8    1     150001      97.618       1869.927  10.7
 PME wait for PP *                            162.425       3111.334  17.8
 Wait + Recv. PME F    20    1     150001       0.563         26.945   0.2
 NB X/F buffer ops.    20    1     444001       2.679        128.286   0.7
 Write traj.           20    1        301       0.224         10.703   0.1
 Update                20    1     150001       0.939         44.947   0.3
 Constraints           20    1     150003      13.896        665.465   3.8
 Comm. energies        20    1      15001       0.343         16.413   0.1
 Rest                                           0.608         29.113   0.2
-----------------------------------------------------------------------------
 Total                                        260.049      17434.830 100.0
-----------------------------------------------------------------------------
(*) Note that with separate PME ranks, the walltime column actually sums to
    twice the total reported, but the cycle count total and % are correct.
-----------------------------------------------------------------------------
 Breakdown of PME mesh computation
-----------------------------------------------------------------------------
 PME redist. X/F        8    1     300002      18.334        351.201   2.0
 PME spread             8    1     150001      30.979        593.428   3.4
 PME gather             8    1     150001      23.393        448.109   2.6
 PME 3D-FFT             8    1     300002      17.260        330.629   1.9
 PME 3D-FFT Comm.       8    1     300002       5.208         99.754   0.6
 PME solve Elec         8    1     150001       2.310         44.245   0.3
-----------------------------------------------------------------------------

               Core t (s)   Wall t (s)        (%)
       Time:     7281.375      260.049     2800.0
                 (ns/day)    (hour/ns)
Performance:       99.674        0.241
Finished mdrun on rank 0 Mon Nov 21 06:44:58 2022
