# Supplementary material for: Advancing molecular modeling and reverse vaccinology in broad-spectrum yellow fever virus vaccine development
Source: Sci Rep. 2024 May 12;14:10842. doi: 10.1038/s41598-024-60680-9 (PMC11089047; doi:10.1038/s41598-024-60680-9)
Supplement: Supplementary file 1 — Supplementary Information. [file 41598_2024_60680_MOESM1_ESM.zip › Yellow_Fever_data/7_Molecular Dynamics/logFiles/mdsim.log]

                      :-) GROMACS - gmx mdrun, 2019.2 (-:

                            GROMACS is written by:
     Emile Apol      Rossen Apostolov      Paul Bauer     Herman J.C. Berendsen
    Par Bjelkmar      Christian Blau   Viacheslav Bolnykh     Kevin Boyd    
 Aldert van Buuren   Rudi van Drunen     Anton Feenstra       Alan Gray     
  Gerrit Groenhof     Anca Hamuraru    Vincent Hindriksen  M. Eric Irrgang  
  Aleksei Iupinov   Christoph Junghans     Joe Jordan     Dimitrios Karkoulis
    Peter Kasson        Jiri Kraus      Carsten Kutzner      Per Larsson    
  Justin A. Lemkul    Viveca Lindahl    Magnus Lundborg     Erik Marklund   
    Pascal Merz     Pieter Meulenhoff    Teemu Murtola       Szilard Pall   
    Sander Pronk      Roland Schulz      Michael Shirts    Alexey Shvetsov  
   Alfons Sijbers     Peter Tieleman      Jon Vincent      Teemu Virolainen 
 Christian Wennberg    Maarten Wolf   
                           and the project leaders:
        Mark Abraham, Berk Hess, Erik Lindahl, and David van der Spoel

Copyright (c) 1991-2000, University of Groningen, The Netherlands.
Copyright (c) 2001-2018, The GROMACS development team at
Uppsala University, Stockholm University and
the Royal Institute of Technology, Sweden.
check out http://www.gromacs.org for more information.

GROMACS is free software; you can redistribute it and/or modify it
under the terms of the GNU Lesser General Public License
as published by the Free Software Foundation; either version 2.1
of the License, or (at your option) any later version.

GROMACS:      gmx mdrun, version 2019.2
Executable:   /home/simlab/bin/bin/gmx
Data prefix:  /home/simlab/bin
Working dir:  /home/simlab/runGromacs/clients/maria.silva.017-ufrn.edu.br/protein-Rsew6KQ
Process ID:   91212
Command line:
  gmx mdrun -nt 28 -v -deffnm mdsim

GROMACS version:    2019.2
Precision:          single
Memory model:       64 bit
MPI library:        thread_mpi
OpenMP support:     enabled (GMX_OPENMP_MAX_THREADS = 64)
GPU support:        disabled
SIMD instructions:  AVX2_256
FFT library:        fftw-3.3.8-sse2-avx-avx2-avx2_128
RDTSCP usage:       enabled
TNG support:        enabled
Hwloc support:      hwloc-1.11.2
Tracing support:    disabled
C compiler:         /usr/bin/cc GNU 4.8.5
C compiler flags:    -mavx2 -mfma     -O3 -DNDEBUG -funroll-all-loops -fexcess-precision=fast  
C++ compiler:       /usr/bin/c++ GNU 4.8.5
C++ compiler flags:  -mavx2 -mfma    -std=c++11   -O3 -DNDEBUG -funroll-all-loops -fexcess-precision=fast  


Running on 1 node with total 28 cores, 56 logical cores
Hardware detected:
  CPU info:
    Vendor: Intel
    Brand:  Intel(R) Xeon(R) CPU E5-2680 v4 @ 2.40GHz
    Family: 6   Model: 79   Stepping: 1
    Features: aes apic avx avx2 clfsh cmov cx8 cx16 f16c fma hle htt intel lahf mmx msr nonstop_tsc pcid pclmuldq pdcm pdpe1gb popcnt pse rdrnd rdtscp rtm sse2 sse3 sse4.1 sse4.2 ssse3 tdt x2apic
  Hardware topology: Full, with devices
    Sockets, cores, and logical processors:
      Socket  0: [   0  28] [   2  30] [   4  32] [   6  34] [   8  36] [  10  38] [  12  40] [  14  42] [  16  44] [  18  46] [  20  48] [  22  50] [  24  52] [  26  54]
      Socket  1: [   1  29] [   3  31] [   5  33] [   7  35] [   9  37] [  11  39] [  13  41] [  15  43] [  17  45] [  19  47] [  21  49] [  23  51] [  25  53] [  27  55]
    Numa nodes:
      Node  0 (68621271040 bytes mem):   0  28   2  30   4  32   6  34   8  36  10  38  12  40  14  42  16  44  18  46  20  48  22  50  24  52  26  54
      Node  1 (68719476736 bytes mem):   1  29   3  31   5  33   7  35   9  37  11  39  13  41  15  43  17  45  19  47  21  49  23  51  25  53  27  55
      Latency:
               0     1
         0  1.00  2.10
         1  2.10  1.00
    Caches:
      L1: 32768 bytes, linesize 64 bytes, assoc. 8, shared 2 ways
      L2: 262144 bytes, linesize 64 bytes, assoc. 8, shared 2 ways
      L3: 36700160 bytes, linesize 64 bytes, assoc. 20, shared 28 ways
    PCI devices:
      0000:01:00.0  Id: 8086:24f0  Class: 0x0208  Numa: 0
      0000:08:00.0  Id: 102b:0534  Class: 0x0300  Numa: 0
      0000:00:1f.2  Id: 8086:8d02  Class: 0x0106  Numa: 0
      0000:81:00.0  Id: 8086:10fb  Class: 0x0200  Numa: 1
      0000:81:00.1  Id: 8086:10fb  Class: 0x0200  Numa: 1


++++ PLEASE READ AND CITE THE FOLLOWING REFERENCE ++++
M. J. Abraham, T. Murtola, R. Schulz, S. Páll, J. C. Smith, B. Hess, E.
Lindahl
GROMACS: High performance molecular simulations through multi-level
parallelism from laptops to supercomputers
SoftwareX 1 (2015) pp. 19-25
-------- -------- --- Thank You --- -------- --------


++++ PLEASE READ AND CITE THE FOLLOWING REFERENCE ++++
S. Páll, M. J. Abraham, C. Kutzner, B. Hess, E. Lindahl
Tackling Exascale Software Challenges in Molecular Dynamics Simulations with
GROMACS
In S. Markidis & E. Laure (Eds.), Solving Software Challenges for Exascale 8759 (2015) pp. 3-27
-------- -------- --- Thank You --- -------- --------


++++ PLEASE READ AND CITE THE FOLLOWING REFERENCE ++++
S. Pronk, S. Páll, R. Schulz, P. Larsson, P. Bjelkmar, R. Apostolov, M. R.
Shirts, J. C. Smith, P. M. Kasson, D. van der Spoel, B. Hess, and E. Lindahl
GROMACS 4.5: a high-throughput and highly parallel open source molecular
simulation toolkit
Bioinformatics 29 (2013) pp. 845-54
-------- -------- --- Thank You --- -------- --------


++++ PLEASE READ AND CITE THE FOLLOWING REFERENCE ++++
B. Hess and C. Kutzner and D. van der Spoel and E. Lindahl
GROMACS 4: Algorithms for highly efficient, load-balanced, and scalable
molecular simulation
J. Chem. Theory Comput. 4 (2008) pp. 435-447
-------- -------- --- Thank You --- -------- --------


++++ PLEASE READ AND CITE THE FOLLOWING REFERENCE ++++
D. van der Spoel, E. Lindahl, B. Hess, G. Groenhof, A. E. Mark and H. J. C.
Berendsen
GROMACS: Fast, Flexible and Free
J. Comp. Chem. 26 (2005) pp. 1701-1719
-------- -------- --- Thank You --- -------- --------


++++ PLEASE READ AND CITE THE FOLLOWING REFERENCE ++++
E. Lindahl and B. Hess and D. van der Spoel
GROMACS 3.0: A package for molecular simulation and trajectory analysis
J. Mol. Mod. 7 (2001) pp. 306-317
-------- -------- --- Thank You --- -------- --------


++++ PLEASE READ AND CITE THE FOLLOWING REFERENCE ++++
H. J. C. Berendsen, D. van der Spoel and R. van Drunen
GROMACS: A message-passing parallel molecular dynamics implementation
Comp. Phys. Comm. 91 (1995) pp. 43-56
-------- -------- --- Thank You --- -------- --------


++++ PLEASE CITE THE DOI FOR THIS VERSION OF GROMACS ++++
https://doi.org/10.5281/zenodo.2636382
-------- -------- --- Thank You --- -------- --------

Input Parameters:
   integrator                     = md
   tinit                          = 0
   dt                             = 0.002
   nsteps                         = 25000000
   init-step                      = 0
   simulation-part                = 1
   comm-mode                      = Linear
   nstcomm                        = 100
   bd-fric                        = 0
   ld-seed                        = 712870365
   emtol                          = 10
   emstep                         = 0.01
   niter                          = 20
   fcstep                         = 0
   nstcgsteep                     = 1000
   nbfgscorr                      = 10
   rtpi                           = 0.05
   nstxout                        = 25000
   nstvout                        = 25000
   nstfout                        = 0
   nstlog                         = 25000
   nstcalcenergy                  = 100
   nstenergy                      = 25000
   nstxout-compressed             = 25000
   compressed-x-precision         = 1000
   cutoff-scheme                  = Verlet
   nstlist                        = 10
   ns-type                        = Grid
   pbc                            = xyz
   periodic-molecules             = false
   verlet-buffer-tolerance        = 0.005
   rlist                          = 1
   coulombtype                    = PME
   coulomb-modifier               = Potential-shift
   rcoulomb-switch                = 0
   rcoulomb                       = 1
   epsilon-r                      = 1
   epsilon-rf                     = inf
   vdw-type                       = Cut-off
   vdw-modifier                   = Potential-shift
   rvdw-switch                    = 0
   rvdw                           = 1
   DispCorr                       = EnerPres
   table-extension                = 1
   fourierspacing                 = 0.16
   fourier-nx                     = 32
   fourier-ny                     = 40
   fourier-nz                     = 60
   pme-order                      = 4
   ewald-rtol                     = 1e-05
   ewald-rtol-lj                  = 0.001
   lj-pme-comb-rule               = Geometric
   ewald-geometry                 = 0
   epsilon-surface                = 0
   tcoupl                         = V-rescale
   nsttcouple                     = 10
   nh-chain-length                = 0
   print-nose-hoover-chain-variables = false
   pcoupl                         = Parrinello-Rahman
   pcoupltype                     = Isotropic
   nstpcouple                     = 10
   tau-p                          = 2
   compressibility (3x3):
      compressibility[    0]={ 4.50000e-05,  0.00000e+00,  0.00000e+00}
      compressibility[    1]={ 0.00000e+00,  4.50000e-05,  0.00000e+00}
      compressibility[    2]={ 0.00000e+00,  0.00000e+00,  4.50000e-05}
   ref-p (3x3):
      ref-p[    0]={ 1.00000e+00,  0.00000e+00,  0.00000e+00}
      ref-p[    1]={ 0.00000e+00,  1.00000e+00,  0.00000e+00}
      ref-p[    2]={ 0.00000e+00,  0.00000e+00,  1.00000e+00}
   refcoord-scaling               = No
   posres-com (3):
      posres-com[0]= 0.00000e+00
      posres-com[1]= 0.00000e+00
      posres-com[2]= 0.00000e+00
   posres-comB (3):
      posres-comB[0]= 0.00000e+00
      posres-comB[1]= 0.00000e+00
      posres-comB[2]= 0.00000e+00
   QMMM                           = false
   QMconstraints                  = 0
   QMMMscheme                     = 0
   MMChargeScaleFactor            = 1
qm-opts:
   ngQM                           = 0
   constraint-algorithm           = Lincs
   continuation                   = true
   Shake-SOR                      = false
   shake-tol                      = 0.0001
   lincs-order                    = 4
   lincs-iter                     = 1
   lincs-warnangle                = 30
   nwall                          = 0
   wall-type                      = 9-3
   wall-r-linpot                  = -1
   wall-atomtype[0]               = -1
   wall-atomtype[1]               = -1
   wall-density[0]                = 0
   wall-density[1]                = 0
   wall-ewald-zfac                = 3
   pull                           = false
   awh                            = false
   rotation                       = false
   interactiveMD                  = false
   disre                          = No
   disre-weighting                = Conservative
   disre-mixed                    = false
   dr-fc                          = 1000
   dr-tau                         = 0
   nstdisreout                    = 100
   orire-fc                       = 0
   orire-tau                      = 0
   nstorireout                    = 100
   free-energy                    = no
   cos-acceleration               = 0
   deform (3x3):
      deform[    0]={ 0.00000e+00,  0.00000e+00,  0.00000e+00}
      deform[    1]={ 0.00000e+00,  0.00000e+00,  0.00000e+00}
      deform[    2]={ 0.00000e+00,  0.00000e+00,  0.00000e+00}
   simulated-tempering            = false
   swapcoords                     = no
   userint1                       = 0
   userint2                       = 0
   userint3                       = 0
   userint4                       = 0
   userreal1                      = 0
   userreal2                      = 0
   userreal3                      = 0
   userreal4                      = 0
   applied-forces:
     electric-field:
       x:
         E0                       = 0
         omega                    = 0
         t0                       = 0
         sigma                    = 0
       y:
         E0                       = 0
         omega                    = 0
         t0                       = 0
         sigma                    = 0
       z:
         E0                       = 0
         omega                    = 0
         t0                       = 0
         sigma                    = 0
grpopts:
   nrdf:     4829.72     46926.3
   ref-t:         300         300
   tau-t:         0.1         0.1
annealing:          No          No
annealing-npoints:           0           0
   acc:	           0           0           0
   nfreeze:           N           N           N
   energygrp-flags[  0]: 0

Changing nstlist from 10 to 50, rlist from 1 to 1.105


Initializing Domain Decomposition on 28 ranks
Dynamic load balancing: locked
Minimum cell size due to atom displacement: 0.458 nm
Initial maximum distances in bonded interactions:
    two-body bonded interactions: 0.430 nm, LJ-14, atoms 1830 1833
  multi-body bonded interactions: 0.430 nm, Proper Dih., atoms 1830 1833
Minimum cell size due to bonded interactions: 0.473 nm
Maximum distance for 5 constraints, at 120 deg. angles, all-trans: 0.820 nm
Estimated maximum distance required for P-LINCS: 0.820 nm
This distance will limit the DD cell size, you can override this with -rcon
Guess for relative PME load: 0.19
Will use 20 particle-particle and 8 PME only ranks
This is a guess, check the performance at the end of the log file
Using 8 separate PME ranks, as guessed by mdrun
Scaling the initial minimum size with 1/0.8 (option -dds) = 1.25
Optimizing the DD grid for 20 cells with a minimum initial size of 1.025 nm
The maximum allowed number of cells is: X 4 Y 5 Z 9
Domain decomposition grid 1 x 4 x 5, separate PME ranks 8
PME domain decomposition: 1 x 8 x 1
Interleaving PP and PME ranks
This rank does only particle-particle work.
Domain decomposition rank 0, coordinates 0 0 0

The initial number of communication pulses is: Y 1 Z 1
The initial domain decomposition cell size is: Y 1.51 nm Z 1.91 nm

The maximum allowed distance for atoms involved in interactions is:
                 non-bonded interactions           1.105 nm
(the following are initial values, they could change due to box deformation)
            two-body bonded interactions  (-rdd)   1.105 nm
          multi-body bonded interactions  (-rdd)   1.105 nm
  atoms separated by up to 5 constraints  (-rcon)  1.507 nm

When dynamic load balancing gets turned on, these settings will change to:
The maximum number of communication pulses is: Y 1 Z 1
The minimum size for domain decomposition cells is 1.105 nm
The requested allowed shrink of DD cells (option -dds) is: 0.80
The allowed shrink of domain decomposition cells is: Y 0.73 Z 0.58
The maximum allowed distance for atoms involved in interactions is:
                 non-bonded interactions           1.105 nm
            two-body bonded interactions  (-rdd)   1.105 nm
          multi-body bonded interactions  (-rdd)   1.105 nm
  atoms separated by up to 5 constraints  (-rcon)  1.105 nm

Using 28 MPI threads
Using 1 OpenMP thread per tMPI thread


NOTE: The number of threads is not equal to the number of (logical) cores
      and the -pin option is set to auto: will not pin threads to cores.
      This can lead to significant performance degradation.
      Consider using -pin on (and -pinoffset in case you run multiple jobs).
System total charge: 0.000
Will do PME sum in reciprocal space for electrostatic interactions.

++++ PLEASE READ AND CITE THE FOLLOWING REFERENCE ++++
U. Essmann, L. Perera, M. L. Berkowitz, T. Darden, H. Lee and L. G. Pedersen 
A smooth particle mesh Ewald method
J. Chem. Phys. 103 (1995) pp. 8577-8592
-------- -------- --- Thank You --- -------- --------

Using a Gaussian width (1/beta) of 0.320163 nm for Ewald
Potential shift: LJ r^-12: -1.000e+00 r^-6: -1.000e+00, Ewald -1.000e-05
Initialized non-bonded Ewald correction tables, spacing: 9.33e-04 size: 1073

Long Range LJ corr.: <C6> 4.0652e-04
Generated table with 1052 data points for Ewald.
Tabscale = 500 points/nm
Generated table with 1052 data points for LJ6.
Tabscale = 500 points/nm
Generated table with 1052 data points for LJ12.
Tabscale = 500 points/nm
Generated table with 1052 data points for 1-4 COUL.
Tabscale = 500 points/nm
Generated table with 1052 data points for 1-4 LJ6.
Tabscale = 500 points/nm
Generated table with 1052 data points for 1-4 LJ12.
Tabscale = 500 points/nm

Using SIMD 4x8 nonbonded short-range kernels

Using a dual 4x8 pair-list setup updated with dynamic pruning:
  outer list: updated every 50 steps, buffer 0.105 nm, rlist 1.105 nm
  inner list: updated every 13 steps, buffer 0.002 nm, rlist 1.002 nm
At tolerance 0.005 kJ/mol/ps per atom, equivalent classical 1x1 list would be:
  outer list: updated every 50 steps, buffer 0.235 nm, rlist 1.235 nm
  inner list: updated every 13 steps, buffer 0.050 nm, rlist 1.050 nm

Using full Lennard-Jones parameter combination matrix


Initializing Parallel LINear Constraint Solver

++++ PLEASE READ AND CITE THE FOLLOWING REFERENCE ++++
B. Hess
P-LINCS: A Parallel Linear Constraint Solver for molecular simulation
J. Chem. Theory Comput. 4 (2008) pp. 116-122
-------- -------- --- Thank You --- -------- --------

The number of constraints is 2466
There are constraints between atoms in different decomposition domains,
will communicate selected coordinates each lincs iteration

++++ PLEASE READ AND CITE THE FOLLOWING REFERENCE ++++
S. Miyamoto and P. A. Kollman
SETTLE: An Analytical Version of the SHAKE and RATTLE Algorithms for Rigid
Water Models
J. Comp. Chem. 13 (1992) pp. 952-962
-------- -------- --- Thank You --- -------- --------


Linking all bonded interactions to atoms


Intra-simulation communication will occur every 10 steps.
Center of mass motion removal mode is Linear
We have the following groups for center of mass motion removal:
  0:  rest

++++ PLEASE READ AND CITE THE FOLLOWING REFERENCE ++++
G. Bussi, D. Donadio and M. Parrinello
Canonical sampling through velocity rescaling
J. Chem. Phys. 126 (2007) pp. 014101
-------- -------- --- Thank You --- -------- --------

There are: 25863 Atoms
Atom distribution over 20 domains: av 1293 stddev 68 min 1116 max 1360

Started mdrun on rank 0 Mon Nov 21 06:49:23 2022

           Step           Time
              0        0.00000

   Energies (kJ/mol)
       G96Angle    Proper Dih.  Improper Dih.          LJ-14     Coulomb-14
    3.95374e+03    1.69111e+03    1.05805e+03    8.13002e+02    2.90040e+04
        LJ (SR)  Disper. corr.   Coulomb (SR)   Coul. recip.      Potential
    4.86988e+04   -4.15166e+03   -4.57405e+05    3.00819e+03   -3.73330e+05
    Kinetic En.   Total Energy  Conserved En.    Temperature Pres. DC (bar)
    6.44629e+04   -3.08867e+05   -3.08850e+05    2.99602e+02   -2.51919e+02
 Pressure (bar)   Constr. rmsd
   -3.87783e+02    2.47743e-05


DD  step 49 load imb.: force 28.1%  pme mesh/force 0.737

step 150 Turning on dynamic load balancing, because the performance loss due to load imbalance is 13.6 %.

DD  step 24999  vol min/aver 0.952  load imb.: force  1.5%  pme mesh/force 0.437
           Step           Time
          25000       50.00000

   Energies (kJ/mol)
       G96Angle    Proper Dih.  Improper Dih.          LJ-14     Coulomb-14
    4.05498e+03    1.91693e+03    1.24808e+03    7.47771e+02    2.89881e+04
        LJ (SR)  Disper. corr.   Coulomb (SR)   Coul. recip.      Potential
    4.93961e+04   -4.17039e+03   -4.58302e+05    2.96091e+03   -3.73159e+05
    Kinetic En.   Total Energy  Conserved En.    Temperature Pres. DC (bar)
    6.48321e+04   -3.08327e+05   -3.09915e+05    3.01318e+02   -2.54194e+02
 Pressure (bar)   Constr. rmsd
    8.88009e+01    2.02657e-05


DD  step 49999  vol min/aver 0.941  load imb.: force  2.4%  pme mesh/force 0.435
           Step           Time
          50000      100.00000

   Energies (kJ/mol)
       G96Angle    Proper Dih.  Improper Dih.          LJ-14     Coulomb-14
    4.09296e+03    1.88900e+03    1.23121e+03    6.72774e+02    2.88642e+04
        LJ (SR)  Disper. corr.   Coulomb (SR)   Coul. recip.      Potential
    4.87910e+04   -4.18395e+03   -4.57744e+05    2.95203e+03   -3.73435e+05
    Kinetic En.   Total Energy  Conserved En.    Temperature Pres. DC (bar)
    6.43866e+04   -3.09049e+05   -3.10524e+05    2.99247e+02   -2.55848e+02
 Pressure (bar)   Constr. rmsd
    1.30146e+02    2.00351e-05


DD  step 74999  vol min/aver 0.923  load imb.: force  2.2%  pme mesh/force 0.439
           Step           Time
          75000      150.00000

   Energies (kJ/mol)
       G96Angle    Proper Dih.  Improper Dih.          LJ-14     Coulomb-14
    4.06800e+03    1.93534e+03    1.16027e+03    7.32224e+02    2.88250e+04
        LJ (SR)  Disper. corr.   Coulomb (SR)   Coul. recip.      Potential
    5.05283e+04   -4.18683e+03   -4.60510e+05    3.01168e+03   -3.74436e+05
    Kinetic En.   Total Energy  Conserved En.    Temperature Pres. DC (bar)
    6.39595e+04   -3.10476e+05   -3.11150e+05    2.97262e+02   -2.56200e+02
 Pressure (bar)   Constr. rmsd
    2.98326e+02    1.87695e-05


DD  step 99999  vol min/aver 0.936  load imb.: force  2.4%  pme mesh/force 0.441
           Step           Time
         100000      200.00000

   Energies (kJ/mol)
       G96Angle    Proper Dih.  Improper Dih.          LJ-14     Coulomb-14
    4.07338e+03    1.91869e+03    1.18467e+03    6.87134e+02    2.88149e+04
        LJ (SR)  Disper. corr.   Coulomb (SR)   Coul. recip.      Potential
    4.85611e+04   -4.15505e+03   -4.57065e+05    2.94524e+03   -3.73035e+05
    Kinetic En.   Total Energy  Conserved En.    Temperature Pres. DC (bar)
    6.43114e+04   -3.08723e+05   -3.11792e+05    2.98898e+02   -2.52330e+02
 Pressure (bar)   Constr. rmsd
   -2.51252e+02    2.10072e-05


DD  step 124999  vol min/aver 0.902  load imb.: force  2.3%  pme mesh/force 0.441
           Step           Time
         125000      250.00000

   Energies (kJ/mol)
       G96Angle    Proper Dih.  Improper Dih.          LJ-14     Coulomb-14
    4.17763e+03    1.83858e+03    1.22361e+03    6.94431e+02    2.88135e+04
        LJ (SR)  Disper. corr.   Coulomb (SR)   Coul. recip.      Potential
    4.87764e+04   -4.17450e+03   -4.58821e+05    2.95497e+03   -3.74516e+05
    Kinetic En.   Total Energy  Conserved En.    Temperature Pres. DC (bar)
    6.44819e+04   -3.10034e+05   -3.12392e+05    2.99691e+02   -2.54695e+02
 Pressure (bar)   Constr. rmsd
   -3.05200e+02    2.14895e-05


DD  step 149999  vol min/aver 0.930  load imb.: force  2.6%  pme mesh/force 0.444
           Step           Time
         150000      300.00000

   Energies (kJ/mol)
       G96Angle    Proper Dih.  Improper Dih.          LJ-14     Coulomb-14
    3.93588e+03    1.98295e+03    1.14946e+03    6.35777e+02    2.87819e+04
        LJ (SR)  Disper. corr.   Coulomb (SR)   Coul. recip.      Potential
    4.95483e+04   -4.15794e+03   -4.59452e+05    2.98702e+03   -3.74589e+05
    Kinetic En.   Total Energy  Conserved En.    Temperature Pres. DC (bar)
    6.46728e+04   -3.09916e+05   -3.13017e+05    3.00578e+02   -2.52681e+02
 Pressure (bar)   Constr. rmsd
   -2.45098e+02    2.23481e-05


DD  step 174999  vol min/aver 0.956  load imb.: force  2.6%  pme mesh/force 0.437
           Step           Time
         175000      350.00000

   Energies (kJ/mol)
       G96Angle    Proper Dih.  Improper Dih.          LJ-14     Coulomb-14
    3.89657e+03    1.76681e+03    1.20439e+03    6.41177e+02    2.89559e+04
        LJ (SR)  Disper. corr.   Coulomb (SR)   Coul. recip.      Potential
    4.98456e+04   -4.17066e+03   -4.59303e+05    2.91857e+03   -3.74245e+05
    Kinetic En.   Total Energy  Conserved En.    Temperature Pres. DC (bar)
    6.39797e+04   -3.10265e+05   -3.13697e+05    2.97356e+02   -2.54227e+02
 Pressure (bar)   Constr. rmsd
    1.86977e+02    1.95165e-05


DD  step 199999  vol min/aver 0.922  load imb.: force  1.6%  pme mesh/force 0.443
           Step           Time
         200000      400.00000

   Energies (kJ/mol)
       G96Angle    Proper Dih.  Improper Dih.          LJ-14     Coulomb-14
    4.02229e+03    1.80971e+03    1.17797e+03    6.14332e+02    2.87315e+04
        LJ (SR)  Disper. corr.   Coulomb (SR)   Coul. recip.      Potential
    4.86057e+04   -4.16327e+03   -4.58091e+05    2.92835e+03   -3.74365e+05
    Kinetic En.   Total Energy  Conserved En.    Temperature Pres. DC (bar)
    6.43312e+04   -3.10034e+05   -3.14338e+05    2.98990e+02   -2.53328e+02
 Pressure (bar)   Constr. rmsd
   -3.10430e+02    2.07411e-05


DD  step 224999  vol min/aver 0.938  load imb.: force  2.1%  pme mesh/force 0.438
           Step           Time
         225000      450.00000

   Energies (kJ/mol)
       G96Angle    Proper Dih.  Improper Dih.          LJ-14     Coulomb-14
    4.04740e+03    1.85463e+03    1.24735e+03    5.83130e+02    2.88030e+04
        LJ (SR)  Disper. corr.   Coulomb (SR)   Coul. recip.      Potential
    4.94400e+04   -4.15684e+03   -4.58950e+05    2.90558e+03   -3.74226e+05
    Kinetic En.   Total Energy  Conserved En.    Temperature Pres. DC (bar)
    6.47761e+04   -3.09449e+05   -3.14979e+05    3.01058e+02   -2.52547e+02
 Pressure (bar)   Constr. rmsd
   -2.19860e+02    2.06752e-05


DD  step 249999  vol min/aver 0.921  load imb.: force  2.2%  pme mesh/force 0.438
           Step           Time
         250000      500.00000

   Energies (kJ/mol)
       G96Angle    Proper Dih.  Improper Dih.          LJ-14     Coulomb-14
    4.12453e+03    1.78265e+03    1.12214e+03    6.61757e+02    2.88960e+04
        LJ (SR)  Disper. corr.   Coulomb (SR)   Coul. recip.      Potential
    4.92954e+04   -4.14305e+03   -4.58253e+05    2.89659e+03   -3.73617e+05
    Kinetic En.   Total Energy  Conserved En.    Temperature Pres. DC (bar)
    6.43940e+04   -3.09223e+05   -3.15611e+05    2.99282e+02   -2.50877e+02
 Pressure (bar)   Constr. rmsd
   -2.14798e+02    2.18624e-05


DD  step 274999  vol min/aver 0.946  load imb.: force  2.2%  pme mesh/force 0.434
           Step           Time
         275000      550.00000

   Energies (kJ/mol)
       G96Angle    Proper Dih.  Improper Dih.          LJ-14     Coulomb-14
    3.90477e+03    1.88227e+03    1.11620e+03    6.77639e+02    2.87962e+04
        LJ (SR)  Disper. corr.   Coulomb (SR)   Coul. recip.      Potential
    4.94762e+04   -4.18454e+03   -4.58890e+05    2.91148e+03   -3.74309e+05
    Kinetic En.   Total Energy  Conserved En.    Temperature Pres. DC (bar)
    6.42515e+04   -3.10058e+05   -3.16259e+05    2.98620e+02   -2.55920e+02
 Pressure (bar)   Constr. rmsd
   -7.88406e+01    2.22701e-05


step 288000 Turning off dynamic load balancing, because it is degrading performance.
Atom distribution over 20 domains: av 1293 stddev 58 min 1170 max 1356
step 295000 Turning on dynamic load balancing, because the performance loss due to load imbalance is 2.1 %.
step 296000 Turning off dynamic load balancing, because it is degrading performance.
Atom distribution over 20 domains: av 1293 stddev 66 min 1150 max 1364

DD  step 299999 load imb.: force  5.3%  pme mesh/force 0.424

step 300000 Will no longer try dynamic load balancing, as it degraded performance.
           Step           Time
         300000      600.00000

   Energies (kJ/mol)
       G96Angle    Proper Dih.  Improper Dih.          LJ-14     Coulomb-14
    4.06133e+03    1.93670e+03    1.21632e+03    7.09857e+02    2.87745e+04
        LJ (SR)  Disper. corr.   Coulomb (SR)   Coul. recip.      Potential
    4.94498e+04   -4.17913e+03   -4.59348e+05    2.89065e+03   -3.74488e+05
    Kinetic En.   Total Energy  Conserved En.    Temperature Pres. DC (bar)
    6.51535e+04   -3.09335e+05   -3.16876e+05    3.02812e+02   -2.55260e+02
 Pressure (bar)   Constr. rmsd
    2.52161e+02    1.94356e-05


DD  step 324999 load imb.: force  5.3%  pme mesh/force 0.423
           Step           Time
         325000      650.00000

   Energies (kJ/mol)
       G96Angle    Proper Dih.  Improper Dih.          LJ-14     Coulomb-14
    3.91036e+03    1.87802e+03    1.20222e+03    7.00844e+02    2.88182e+04
        LJ (SR)  Disper. corr.   Coulomb (SR)   Coul. recip.      Potential
    4.81684e+04   -4.18066e+03   -4.57026e+05    2.84109e+03   -3.73688e+05
    Kinetic En.   Total Energy  Conserved En.    Temperature Pres. DC (bar)
    6.48159e+04   -3.08872e+05   -3.17508e+05    3.01243e+02   -2.55446e+02
 Pressure (bar)   Constr. rmsd
   -3.06667e+01    1.95227e-05


DD  step 349999 load imb.: force  5.5%  pme mesh/force 0.420
           Step           Time
         350000      700.00000

   Energies (kJ/mol)
       G96Angle    Proper Dih.  Improper Dih.          LJ-14     Coulomb-14
    3.96540e+03    1.93306e+03    1.24480e+03    6.72962e+02    2.87058e+04
        LJ (SR)  Disper. corr.   Coulomb (SR)   Coul. recip.      Potential
    4.85650e+04   -4.19541e+03   -4.56586e+05    2.89214e+03   -3.72802e+05
    Kinetic En.   Total Energy  Conserved En.    Temperature Pres. DC (bar)
    6.50276e+04   -3.07775e+05   -3.18157e+05    3.02227e+02   -2.57249e+02
 Pressure (bar)   Constr. rmsd
   -1.67280e+02    2.30920e-05


DD  step 374999 load imb.: force  5.9%  pme mesh/force 0.424
           Step           Time
         375000      750.00000

   Energies (kJ/mol)
       G96Angle    Proper Dih.  Improper Dih.          LJ-14     Coulomb-14
    4.07752e+03    1.91428e+03    1.25654e+03    7.13375e+02    2.90104e+04
        LJ (SR)  Disper. corr.   Coulomb (SR)   Coul. recip.      Potential
    4.89866e+04   -4.17994e+03   -4.58587e+05    2.98533e+03   -3.73823e+05
    Kinetic En.   Total Energy  Conserved En.    Temperature Pres. DC (bar)
    6.47053e+04   -3.09118e+05   -3.18783e+05    3.00729e+02   -2.55358e+02
 Pressure (bar)   Constr. rmsd
    1.34829e+02    1.89469e-05


DD  step 399999 load imb.: force  6.2%  pme mesh/force 0.427
           Step           Time
         400000      800.00000

   Energies (kJ/mol)
       G96Angle    Proper Dih.  Improper Dih.          LJ-14     Coulomb-14
    3.92525e+03    1.83055e+03    1.17387e+03    7.01636e+02    2.89490e+04
        LJ (SR)  Disper. corr.   Coulomb (SR)   Coul. recip.      Potential
    4.85284e+04   -4.16929e+03   -4.57567e+05    2.87938e+03   -3.73749e+05
    Kinetic En.   Total Energy  Conserved En.    Temperature Pres. DC (bar)
    6.53486e+04   -3.08400e+05   -3.19402e+05    3.03719e+02   -2.54060e+02
 Pressure (bar)   Constr. rmsd
    5.53310e+01    1.91782e-05


DD  step 424999 load imb.: force 14.8%  pme mesh/force 0.393
           Step           Time
         425000      850.00000

   Energies (kJ/mol)
       G96Angle    Proper Dih.  Improper Dih.          LJ-14     Coulomb-14
    4.11227e+03    1.86815e+03    1.16005e+03    7.51733e+02    2.89759e+04
        LJ (SR)  Disper. corr.   Coulomb (SR)   Coul. recip.      Potential
    4.85062e+04   -4.16016e+03   -4.56828e+05    2.96631e+03   -3.72648e+05
    Kinetic En.   Total Energy  Conserved En.    Temperature Pres. DC (bar)
    6.46894e+04   -3.07958e+05   -3.20038e+05    3.00655e+02   -2.52950e+02
 Pressure (bar)   Constr. rmsd
   -1.37444e+02    2.09542e-05


DD  step 449999 load imb.: force  5.9%  pme mesh/force 0.421
           Step           Time
         450000      900.00000

   Energies (kJ/mol)
       G96Angle    Proper Dih.  Improper Dih.          LJ-14     Coulomb-14
    4.07926e+03    1.95995e+03    1.32118e+03    7.19627e+02    2.89865e+04
        LJ (SR)  Disper. corr.   Coulomb (SR)   Coul. recip.      Potential
    4.92478e+04   -4.17474e+03   -4.58166e+05    2.90257e+03   -3.73124e+05
    Kinetic En.   Total Energy  Conserved En.    Temperature Pres. DC (bar)
    6.44026e+04   -3.08722e+05   -3.20664e+05    2.99322e+02   -2.54724e+02
 Pressure (bar)   Constr. rmsd
   -4.90187e+00    2.04606e-05


DD  step 474999 load imb.: force  6.3%  pme mesh/force 0.428
           Step           Time
         475000      950.00000

   Energies (kJ/mol)
       G96Angle    Proper Dih.  Improper Dih.          LJ-14     Coulomb-14
    4.13550e+03    1.98972e+03    1.16066e+03    6.63641e+02    2.88380e+04
        LJ (SR)  Disper. corr.   Coulomb (SR)   Coul. recip.      Potential
    4.84208e+04   -4.14109e+03   -4.56610e+05    3.02281e+03   -3.72520e+05
    Kinetic En.   Total Energy  Conserved En.    Temperature Pres. DC (bar)
    6.51046e+04   -3.07415e+05   -3.21288e+05    3.02585e+02   -2.50639e+02
 Pressure (bar)   Constr. rmsd
   -1.62725e+02    2.09753e-05


DD  step 499999 load imb.: force  6.3%  pme mesh/force 0.421
           Step           Time
         500000     1000.00000

   Energies (kJ/mol)
       G96Angle    Proper Dih.  Improper Dih.          LJ-14     Coulomb-14
    3.84294e+03    1.85599e+03    1.14657e+03    7.39336e+02    2.89767e+04
        LJ (SR)  Disper. corr.   Coulomb (SR)   Coul. recip.      Potential
    4.94010e+04   -4.16923e+03   -4.59688e+05    2.91653e+03   -3.74978e+05
    Kinetic En.   Total Energy  Conserved En.    Temperature Pres. DC (bar)
    6.47008e+04   -3.10277e+05   -3.21939e+05    3.00708e+02   -2.54053e+02
 Pressure (bar)   Constr. rmsd
   -2.26573e+01    1.99982e-05

Writing checkpoint, step 522050 at Mon Nov 21 07:04:23 2022


DD  step 524999 load imb.: force  5.8%  pme mesh/force 0.425
           Step           Time
         525000     1050.00000

   Energies (kJ/mol)
       G96Angle    Proper Dih.  Improper Dih.          LJ-14     Coulomb-14
    4.20574e+03    1.88197e+03    1.18468e+03    6.63448e+02    2.88505e+04
        LJ (SR)  Disper. corr.   Coulomb (SR)   Coul. recip.      Potential
    4.84312e+04   -4.15866e+03   -4.57533e+05    2.90221e+03   -3.73572e+05
    Kinetic En.   Total Energy  Conserved En.    Temperature Pres. DC (bar)
    6.49875e+04   -3.08584e+05   -3.22569e+05    3.02040e+02   -2.52768e+02
 Pressure (bar)   Constr. rmsd
   -3.40915e+02    2.17334e-05


DD  step 549999 load imb.: force  6.2%  pme mesh/force 0.421
           Step           Time
         550000     1100.00000

   Energies (kJ/mol)
       G96Angle    Proper Dih.  Improper Dih.          LJ-14     Coulomb-14
    3.91182e+03    1.84389e+03    1.22799e+03    7.02879e+02    2.89858e+04
        LJ (SR)  Disper. corr.   Coulomb (SR)   Coul. recip.      Potential
    4.93113e+04   -4.17367e+03   -4.59291e+05    2.95592e+03   -3.74525e+05
    Kinetic En.   Total Energy  Conserved En.    Temperature Pres. DC (bar)
    6.41446e+04   -3.10381e+05   -3.23227e+05    2.98123e+02   -2.54594e+02
 Pressure (bar)   Constr. rmsd
    3.21381e+01    2.02073e-05


DD  step 574999 load imb.: force  4.2%  pme mesh/force 0.427
           Step           Time
         575000     1150.00000

   Energies (kJ/mol)
       G96Angle    Proper Dih.  Improper Dih.          LJ-14     Coulomb-14
    3.94740e+03    1.93627e+03    1.26211e+03    6.67930e+02    2.87423e+04
        LJ (SR)  Disper. corr.   Coulomb (SR)   Coul. recip.      Potential
    5.05099e+04   -4.16744e+03   -4.60338e+05    2.88769e+03   -3.74551e+05
    Kinetic En.   Total Energy  Conserved En.    Temperature Pres. DC (bar)
    6.48398e+04   -3.09712e+05   -3.23849e+05    3.01354e+02   -2.53835e+02
 Pressure (bar)   Constr. rmsd
    3.38767e+02    1.89950e-05


DD  step 599999 load imb.: force  6.2%  pme mesh/force 0.423
           Step           Time
         600000     1200.00000

   Energies (kJ/mol)
       G96Angle    Proper Dih.  Improper Dih.          LJ-14     Coulomb-14
    4.01774e+03    1.95717e+03    1.21135e+03    7.21348e+02    2.89474e+04
        LJ (SR)  Disper. corr.   Coulomb (SR)   Coul. recip.      Potential
    4.87777e+04   -4.16979e+03   -4.57377e+05    2.90299e+03   -3.73011e+05
    Kinetic En.   Total Energy  Conserved En.    Temperature Pres. DC (bar)
    6.54948e+04   -3.07516e+05   -3.24481e+05    3.04398e+02   -2.54121e+02
 Pressure (bar)   Constr. rmsd
   -3.21588e+01    2.11309e-05


DD  step 624999 load imb.: force  4.6%  pme mesh/force 0.425
           Step           Time
         625000     1250.00000

   Energies (kJ/mol)
       G96Angle    Proper Dih.  Improper Dih.          LJ-14     Coulomb-14
    3.93738e+03    1.95864e+03    1.19531e+03    6.51158e+02    2.88943e+04
        LJ (SR)  Disper. corr.   Coulomb (SR)   Coul. recip.      Potential
    4.81295e+04   -4.16719e+03   -4.57316e+05    2.87054e+03   -3.73846e+05
    Kinetic En.   Total Energy  Conserved En.    Temperature Pres. DC (bar)
    6.45415e+04   -3.09305e+05   -3.25101e+05    2.99968e+02   -2.53805e+02
 Pressure (bar)   Constr. rmsd
   -3.47658e+02    2.22251e-05


DD  step 649999 load imb.: force  5.4%  pme mesh/force 0.428
           Step           Time
         650000     1300.00000

   Energies (kJ/mol)
       G96Angle    Proper Dih.  Improper Dih.          LJ-14     Coulomb-14
    4.03102e+03    1.82090e+03    1.23433e+03    6.34800e+02    2.87256e+04
        LJ (SR)  Disper. corr.   Coulomb (SR)   Coul. recip.      Potential
    4.91221e+04   -4.18262e+03   -4.59015e+05    2.85138e+03   -3.74778e+05
    Kinetic En.   Total Energy  Conserved En.    Temperature Pres. DC (bar)
    6.41172e+04   -3.10661e+05   -3.25730e+05    2.97995e+02   -2.55685e+02
 Pressure (bar)   Constr. rmsd
   -2.00812e+02    2.23283e-05


DD  step 674999 load imb.: force  9.1%  pme mesh/force 0.408
           Step           Time
         675000     1350.00000

   Energies (kJ/mol)
       G96Angle    Proper Dih.  Improper Dih.          LJ-14     Coulomb-14
    3.94181e+03    1.86898e+03    1.26417e+03    6.87603e+02    2.88985e+04
        LJ (SR)  Disper. corr.   Coulomb (SR)   Coul. recip.      Potential
    4.92452e+04   -4.18717e+03   -4.58363e+05    2.91490e+03   -3.73729e+05
    Kinetic En.   Total Energy  Conserved En.    Temperature Pres. DC (bar)
    6.44313e+04   -3.09297e+05   -3.26396e+05    2.99455e+02   -2.56242e+02
 Pressure (bar)   Constr. rmsd
    1.42775e+02    1.99967e-05


DD  step 699999 load imb.: force  6.1%  pme mesh/force 0.424
           Step           Time
         700000     1400.00000

   Energies (kJ/mol)
       G96Angle    Proper Dih.  Improper Dih.          LJ-14     Coulomb-14
    3.83560e+03    1.96099e+03    1.21718e+03    7.37680e+02    2.88785e+04
        LJ (SR)  Disper. corr.   Coulomb (SR)   Coul. recip.      Potential
    4.77080e+04   -4.17747e+03   -4.57545e+05    2.95874e+03   -3.74426e+05
    Kinetic En.   Total Energy  Conserved En.    Temperature Pres. DC (bar)
    6.46225e+04   -3.09803e+05   -3.27061e+05    3.00344e+02   -2.55057e+02
 Pressure (bar)   Constr. rmsd
   -1.18207e+02    1.82742e-05


DD  step 724999 load imb.: force  4.8%  pme mesh/force 0.432
           Step           Time
         725000     1450.00000

   Energies (kJ/mol)
       G96Angle    Proper Dih.  Improper Dih.          LJ-14     Coulomb-14
    4.09041e+03    1.93983e+03    1.20690e+03    6.05979e+02    2.86087e+04
        LJ (SR)  Disper. corr.   Coulomb (SR)   Coul. recip.      Potential
    4.88605e+04   -4.16156e+03   -4.57568e+05    2.99284e+03   -3.73424e+05
    Kinetic En.   Total Energy  Conserved En.    Temperature Pres. DC (bar)
    6.45891e+04   -3.08835e+05   -3.27692e+05    3.00189e+02   -2.53120e+02
 Pressure (bar)   Constr. rmsd
   -1.67774e+02    2.13257e-05


DD  step 749999 load imb.: force  5.3%  pme mesh/force 0.428
           Step           Time
         750000     1500.00000

   Energies (kJ/mol)
       G96Angle    Proper Dih.  Improper Dih.          LJ-14     Coulomb-14
    4.17931e+03    1.95025e+03    1.28305e+03    5.94227e+02    2.87157e+04
        LJ (SR)  Disper. corr.   Coulomb (SR)   Coul. recip.      Potential
    4.91377e+04   -4.14618e+03   -4.57536e+05    2.86024e+03   -3.72961e+05
    Kinetic En.   Total Energy  Conserved En.    Temperature Pres. DC (bar)
    6.46551e+04   -3.08306e+05   -3.28363e+05    3.00495e+02   -2.51255e+02
 Pressure (bar)   Constr. rmsd
   -1.11750e+02    2.00430e-05


DD  step 774999 load imb.: force  5.6%  pme mesh/force 0.426
           Step           Time
         775000     1550.00000

   Energies (kJ/mol)
       G96Angle    Proper Dih.  Improper Dih.          LJ-14     Coulomb-14
    4.00330e+03    1.76712e+03    1.23837e+03    6.66179e+02    2.87436e+04
        LJ (SR)  Disper. corr.   Coulomb (SR)   Coul. recip.      Potential
    4.90719e+04   -4.17083e+03   -4.58399e+05    2.99643e+03   -3.74083e+05
    Kinetic En.   Total Energy  Conserved En.    Temperature Pres. DC (bar)
    6.43942e+04   -3.09689e+05   -3.29045e+05    2.99283e+02   -2.54248e+02
 Pressure (bar)   Constr. rmsd
   -1.45971e+02    2.11022e-05


DD  step 799999 load imb.: force  6.2%  pme mesh/force 0.424
           Step           Time
         800000     1600.00000

   Energies (kJ/mol)
       G96Angle    Proper Dih.  Improper Dih.          LJ-14     Coulomb-14
    3.82132e+03    1.93518e+03    1.27223e+03    7.05683e+02    2.88386e+04
        LJ (SR)  Disper. corr.   Coulomb (SR)   Coul. recip.      Potential
    4.90505e+04   -4.17253e+03   -4.58804e+05    2.90421e+03   -3.74449e+05
    Kinetic En.   Total Energy  Conserved En.    Temperature Pres. DC (bar)
    6.51636e+04   -3.09285e+05   -3.29689e+05    3.02859e+02   -2.54455e+02
 Pressure (bar)   Constr. rmsd
    6.91149e+01    2.04395e-05


DD  step 824999 load imb.: force  4.2%  pme mesh/force 0.430
           Step           Time
         825000     1650.00000

   Energies (kJ/mol)
       G96Angle    Proper Dih.  Improper Dih.          LJ-14     Coulomb-14
    3.80798e+03    1.85376e+03    1.11874e+03    6.41567e+02    2.87229e+04
        LJ (SR)  Disper. corr.   Coulomb (SR)   Coul. recip.      Potential
    4.87775e+04   -4.16092e+03   -4.57923e+05    2.87789e+03   -3.74284e+05
    Kinetic En.   Total Energy  Conserved En.    Temperature Pres. DC (bar)
    6.40142e+04   -3.10270e+05   -3.30322e+05    2.97517e+02   -2.53043e+02
 Pressure (bar)   Constr. rmsd
   -7.57163e+01    1.96908e-05


DD  step 849999 load imb.: force  3.7%  pme mesh/force 0.434
           Step           Time
         850000     1700.00000

   Energies (kJ/mol)
       G96Angle    Proper Dih.  Improper Dih.          LJ-14     Coulomb-14
    4.03113e+03    1.94288e+03    1.20003e+03    7.05411e+02    2.87780e+04
        LJ (SR)  Disper. corr.   Coulomb (SR)   Coul. recip.      Potential
    4.97021e+04   -4.16075e+03   -4.59479e+05    2.92230e+03   -3.74358e+05
    Kinetic En.   Total Energy  Conserved En.    Temperature Pres. DC (bar)
    6.44469e+04   -3.09911e+05   -3.30977e+05    2.99528e+02   -2.53022e+02
 Pressure (bar)   Constr. rmsd
   -4.28262e+00    2.06946e-05


DD  step 874999 load imb.: force  4.7%  pme mesh/force 0.432
           Step           Time
         875000     1750.00000

   Energies (kJ/mol)
       G96Angle    Proper Dih.  Improper Dih.          LJ-14     Coulomb-14
    3.94950e+03    1.97375e+03    1.26308e+03    6.81283e+02    2.88336e+04
        LJ (SR)  Disper. corr.   Coulomb (SR)   Coul. recip.      Potential
    4.92399e+04   -4.16574e+03   -4.57920e+05    2.88904e+03   -3.73256e+05
    Kinetic En.   Total Energy  Conserved En.    Temperature Pres. DC (bar)
    6.43012e+04   -3.08954e+05   -3.31595e+05    2.98851e+02   -2.53629e+02
 Pressure (bar)   Constr. rmsd
    1.18555e+02    2.05135e-05


DD  step 899999 load imb.: force  6.1%  pme mesh/force 0.425
           Step           Time
         900000     1800.00000

   Energies (kJ/mol)
       G96Angle    Proper Dih.  Improper Dih.          LJ-14     Coulomb-14
    3.93099e+03    1.92361e+03    1.12009e+03    7.31466e+02    2.87692e+04
        LJ (SR)  Disper. corr.   Coulomb (SR)   Coul. recip.      Potential
    4.89846e+04   -4.14506e+03   -4.58076e+05    2.86279e+03   -3.73898e+05
    Kinetic En.   Total Energy  Conserved En.    Temperature Pres. DC (bar)
    6.37836e+04   -3.10114e+05   -3.32225e+05    2.96445e+02   -2.51120e+02
 Pressure (bar)   Constr. rmsd
   -1.00231e+02    2.04658e-05


DD  step 924999 load imb.: force  5.7%  pme mesh/force 0.421
           Step           Time
         925000     1850.00000

   Energies (kJ/mol)
       G96Angle    Proper Dih.  Improper Dih.          LJ-14     Coulomb-14
    4.17760e+03    1.91704e+03    1.23425e+03    6.61772e+02    2.87608e+04
        LJ (SR)  Disper. corr.   Coulomb (SR)   Coul. recip.      Potential
    4.86406e+04   -4.15847e+03   -4.58034e+05    2.93986e+03   -3.73861e+05
    Kinetic En.   Total Energy  Conserved En.    Temperature Pres. DC (bar)
    6.48044e+04   -3.09056e+05   -3.32861e+05    3.01189e+02   -2.52745e+02
 Pressure (bar)   Constr. rmsd
   -2.40025e+02    2.08296e-05


DD  step 949999 load imb.: force  6.3%  pme mesh/force 0.427
           Step           Time
         950000     1900.00000

   Energies (kJ/mol)
       G96Angle    Proper Dih.  Improper Dih.          LJ-14     Coulomb-14
    4.00316e+03    1.95336e+03    1.18575e+03    6.74009e+02    2.86087e+04
        LJ (SR)  Disper. corr.   Coulomb (SR)   Coul. recip.      Potential
    4.86959e+04   -4.17738e+03   -4.57888e+05    2.87452e+03   -3.74070e+05
    Kinetic En.   Total Energy  Conserved En.    Temperature Pres. DC (bar)
    6.41681e+04   -3.09902e+05   -3.33532e+05    2.98232e+02   -2.55046e+02
 Pressure (bar)   Constr. rmsd
   -6.78128e+01    2.03927e-05


DD  step 974999 load imb.: force  5.3%  pme mesh/force 0.419
           Step           Time
         975000     1950.00000

   Energies (kJ/mol)
       G96Angle    Proper Dih.  Improper Dih.          LJ-14     Coulomb-14
    3.94824e+03    1.96367e+03    1.20788e+03    6.58244e+02    2.87858e+04
        LJ (SR)  Disper. corr.   Coulomb (SR)   Coul. recip.      Potential
    4.96455e+04   -4.18479e+03   -4.59685e+05    2.86171e+03   -3.74799e+05
    Kinetic En.   Total Energy  Conserved En.    Temperature Pres. DC (bar)
    6.51590e+04   -3.09640e+05   -3.34179e+05    3.02837e+02   -2.55951e+02
 Pressure (bar)   Constr. rmsd
    1.71728e+02    2.01344e-05


DD  step 999999 load imb.: force  6.5%  pme mesh/force 0.424
           Step           Time
        1000000     2000.00000

   Energies (kJ/mol)
       G96Angle    Proper Dih.  Improper Dih.          LJ-14     Coulomb-14
    4.06978e+03    1.92099e+03    1.30095e+03    5.81614e+02    2.85577e+04
        LJ (SR)  Disper. corr.   Coulomb (SR)   Coul. recip.      Potential
    4.98983e+04   -4.15111e+03   -4.58883e+05    2.86396e+03   -3.73841e+05
    Kinetic En.   Total Energy  Conserved En.    Temperature Pres. DC (bar)
    6.47623e+04   -3.09078e+05   -3.34850e+05    3.00994e+02   -2.51853e+02
 Pressure (bar)   Constr. rmsd
   -2.13443e+01    2.18406e-05


DD  step 1024999 load imb.: force  5.4%  pme mesh/force 0.425
           Step           Time
        1025000     2050.00000

   Energies (kJ/mol)
       G96Angle    Proper Dih.  Improper Dih.          LJ-14     Coulomb-14
    3.92214e+03    1.91929e+03    1.23639e+03    6.85413e+02    2.86782e+04
        LJ (SR)  Disper. corr.   Coulomb (SR)   Coul. recip.      Potential
    4.81901e+04   -4.16729e+03   -4.56758e+05    2.90569e+03   -3.73388e+05
    Kinetic En.   Total Energy  Conserved En.    Temperature Pres. DC (bar)
    6.43281e+04   -3.09060e+05   -3.35466e+05    2.98976e+02   -2.53817e+02
 Pressure (bar)   Constr. rmsd
   -1.60584e+02    2.13821e-05

Writing checkpoint, step 1035950 at Mon Nov 21 07:19:23 2022


DD  step 1049999 load imb.: force  7.6%  pme mesh/force 0.418
           Step           Time
        1050000     2100.00000

   Energies (kJ/mol)
       G96Angle    Proper Dih.  Improper Dih.          LJ-14     Coulomb-14
    3.97023e+03    1.95661e+03    1.31489e+03    7.30222e+02    2.86497e+04
        LJ (SR)  Disper. corr.   Coulomb (SR)   Coul. recip.      Potential
    4.87343e+04   -4.16602e+03   -4.57028e+05    2.80742e+03   -3.73031e+05
    Kinetic En.   Total Energy  Conserved En.    Temperature Pres. DC (bar)
    6.42109e+04   -3.08820e+05   -3.36064e+05    2.98431e+02   -2.53662e+02
 Pressure (bar)   Constr. rmsd
    3.94890e+01    2.12516e-05


DD  step 1074999 load imb.: force  6.1%  pme mesh/force 0.419
           Step           Time
        1075000     2150.00000

   Energies (kJ/mol)
       G96Angle    Proper Dih.  Improper Dih.          LJ-14     Coulomb-14
    4.07898e+03    1.77138e+03    1.18881e+03    6.79557e+02    2.86119e+04
        LJ (SR)  Disper. corr.   Coulomb (SR)   Coul. recip.      Potential
    4.86126e+04   -4.18443e+03   -4.57734e+05    2.89146e+03   -3.74084e+05
    Kinetic En.   Total Energy  Conserved En.    Temperature Pres. DC (bar)
    6.44756e+04   -3.09608e+05   -3.36716e+05    2.99661e+02   -2.55906e+02
 Pressure (bar)   Constr. rmsd
   -2.02179e+02    2.22437e-05


DD  step 1099999 load imb.: force  6.2%  pme mesh/force 0.421
           Step           Time
        1100000     2200.00000

   Energies (kJ/mol)
       G96Angle    Proper Dih.  Improper Dih.          LJ-14     Coulomb-14
    4.00664e+03    1.87167e+03    1.31751e+03    6.63614e+02    2.87567e+04
        LJ (SR)  Disper. corr.   Coulomb (SR)   Coul. recip.      Potential
    4.94944e+04   -4.15545e+03   -4.58856e+05    2.96623e+03   -3.73935e+05
    Kinetic En.   Total Energy  Conserved En.    Temperature Pres. DC (bar)
    6.42743e+04   -3.09660e+05   -3.37393e+05    2.98726e+02   -2.52378e+02
 Pressure (bar)   Constr. rmsd
    6.62214e+01    1.95615e-05


DD  step 1124999 load imb.: force  5.3%  pme mesh/force 0.425
           Step           Time
        1125000     2250.00000

   Energies (kJ/mol)
       G96Angle    Proper Dih.  Improper Dih.          LJ-14     Coulomb-14
    3.99211e+03    1.92838e+03    1.15072e+03    7.11380e+02    2.87140e+04
        LJ (SR)  Disper. corr.   Coulomb (SR)   Coul. recip.      Potential
    4.89136e+04   -4.16076e+03   -4.57744e+05    2.87834e+03   -3.73616e+05
    Kinetic En.   Total Energy  Conserved En.    Temperature Pres. DC (bar)
    6.45319e+04   -3.09085e+05   -3.38040e+05    2.99923e+02   -2.53023e+02
 Pressure (bar)   Constr. rmsd
   -1.70949e+02    2.17755e-05


DD  step 1149999 load imb.: force  4.5%  pme mesh/force 0.422
           Step           Time
        1150000     2300.00000

   Energies (kJ/mol)
       G96Angle    Proper Dih.  Improper Dih.          LJ-14     Coulomb-14
    4.03646e+03    1.84870e+03    1.21051e+03    7.67443e+02    2.87376e+04
        LJ (SR)  Disper. corr.   Coulomb (SR)   Coul. recip.      Potential
    4.99212e+04   -4.18792e+03   -4.58236e+05    2.80474e+03   -3.73097e+05
    Kinetic En.   Total Energy  Conserved En.    Temperature Pres. DC (bar)
    6.42725e+04   -3.08824e+05   -3.38696e+05    2.98717e+02   -2.56334e+02
 Pressure (bar)   Constr. rmsd
    4.92068e+02    1.92188e-05


DD  step 1174999 load imb.: force  6.3%  pme mesh/force 0.417
           Step           Time
        1175000     2350.00000

   Energies (kJ/mol)
       G96Angle    Proper Dih.  Improper Dih.          LJ-14     Coulomb-14
    3.83469e+03    2.06411e+03    1.27488e+03    6.66836e+02    2.87222e+04
        LJ (SR)  Disper. corr.   Coulomb (SR)   Coul. recip.      Potential
    4.82809e+04   -4.17997e+03   -4.57479e+05    2.84804e+03   -3.73967e+05
    Kinetic En.   Total Energy  Conserved En.    Temperature Pres. DC (bar)
    6.46710e+04   -3.09296e+05   -3.39318e+05    3.00569e+02   -2.55363e+02
 Pressure (bar)   Constr. rmsd
   -1.36964e+01    1.95018e-05


DD  step 1199999 load imb.: force  5.3%  pme mesh/force 0.422
           Step           Time
        1200000     2400.00000

   Energies (kJ/mol)
       G96Angle    Proper Dih.  Improper Dih.          LJ-14     Coulomb-14
    4.08376e+03    1.94314e+03    1.21883e+03    5.93127e+02    2.86917e+04
        LJ (SR)  Disper. corr.   Coulomb (SR)   Coul. recip.      Potential
    4.89762e+04   -4.15450e+03   -4.58050e+05    2.95288e+03   -3.73744e+05
    Kinetic En.   Total Energy  Conserved En.    Temperature Pres. DC (bar)
    6.54454e+04   -3.08299e+05   -3.39966e+05    3.04168e+02   -2.52263e+02
 Pressure (bar)   Constr. rmsd
   -2.07296e+02    2.25168e-05


DD  step 1224999 load imb.: force  6.1%  pme mesh/force 0.415
           Step           Time
        1225000     2450.00000

   Energies (kJ/mol)
       G96Angle    Proper Dih.  Improper Dih.          LJ-14     Coulomb-14
    4.05361e+03    1.82671e+03    1.22529e+03    6.67372e+02    2.87848e+04
        LJ (SR)  Disper. corr.   Coulomb (SR)   Coul. recip.      Potential
    4.96767e+04   -4.17703e+03   -4.59071e+05    2.93634e+03   -3.74077e+05
    Kinetic En.   Total Energy  Conserved En.    Temperature Pres. DC (bar)
    6.42661e+04   -3.09811e+05   -3.40575e+05    2.98688e+02   -2.55003e+02
 Pressure (bar)   Constr. rmsd
    1.67719e+01    2.11079e-05


DD  step 1249999 load imb.: force  4.8%  pme mesh/force 0.424
           Step           Time
        1250000     2500.00000

   Energies (kJ/mol)
       G96Angle    Proper Dih.  Improper Dih.          LJ-14     Coulomb-14
    4.15311e+03    1.96575e+03    1.25704e+03    6.18628e+02    2.86858e+04
        LJ (SR)  Disper. corr.   Coulomb (SR)   Coul. recip.      Potential
    4.99151e+04   -4.19383e+03   -4.59516e+05    2.94626e+03   -3.74168e+05
    Kinetic En.   Total Energy  Conserved En.    Temperature Pres. DC (bar)
    6.41003e+04   -3.10068e+05   -3.41253e+05    2.97917e+02   -2.57056e+02
 Pressure (bar)   Constr. rmsd
    1.56997e+02    2.04179e-05


DD  step 1274999 load imb.: force  6.0%  pme mesh/force 0.422
           Step           Time
        1275000     2550.00000

   Energies (kJ/mol)
       G96Angle    Proper Dih.  Improper Dih.          LJ-14     Coulomb-14
    4.06980e+03    1.89531e+03    1.18575e+03    6.80888e+02    2.88234e+04
        LJ (SR)  Disper. corr.   Coulomb (SR)   Coul. recip.      Potential
    4.93090e+04   -4.17108e+03   -4.58964e+05    2.88295e+03   -3.74288e+05
    Kinetic En.   Total Energy  Conserved En.    Temperature Pres. DC (bar)
    6.53870e+04   -3.08901e+05   -3.41923e+05    3.03897e+02   -2.54279e+02
 Pressure (bar)   Constr. rmsd
    3.71552e+00    2.15211e-05


DD  step 1299999 load imb.: force  7.0%  pme mesh/force 0.421
           Step           Time
        1300000     2600.00000

   Energies (kJ/mol)
       G96Angle    Proper Dih.  Improper Dih.          LJ-14     Coulomb-14
    4.12786e+03    1.85005e+03    1.22657e+03    7.22094e+02    2.87633e+04
        LJ (SR)  Disper. corr.   Coulomb (SR)   Coul. recip.      Potential
    4.95162e+04   -4.16325e+03   -4.58266e+05    2.80308e+03   -3.73420e+05
    Kinetic En.   Total Energy  Conserved En.    Temperature Pres. DC (bar)
    6.46016e+04   -3.08818e+05   -3.42586e+05    3.00247e+02   -2.53325e+02
 Pressure (bar)   Constr. rmsd
    5.28510e+00    2.20233e-05


DD  step 1324999 load imb.: force  4.9%  pme mesh/force 0.426
           Step           Time
        1325000     2650.00000

   Energies (kJ/mol)
       G96Angle    Proper Dih.  Improper Dih.          LJ-14     Coulomb-14
    4.02487e+03    1.83357e+03    1.19816e+03    7.07569e+02    2.86564e+04
        LJ (SR)  Disper. corr.   Coulomb (SR)   Coul. recip.      Potential
    4.94257e+04   -4.18948e+03   -4.59028e+05    2.87648e+03   -3.74494e+05
    Kinetic En.   Total Energy  Conserved En.    Temperature Pres. DC (bar)
    6.43049e+04   -3.10189e+05   -3.43245e+05    2.98868e+02   -2.56524e+02
 Pressure (bar)   Constr. rmsd
    1.74313e+02    2.05603e-05


DD  step 1349999 load imb.: force  7.8%  pme mesh/force 0.415
           Step           Time
        1350000     2700.00000

   Energies (kJ/mol)
       G96Angle    Proper Dih.  Improper Dih.          LJ-14     Coulomb-14
    4.12129e+03    1.93324e+03    1.18787e+03    6.42650e+02    2.87431e+04
        LJ (SR)  Disper. corr.   Coulomb (SR)   Coul. recip.      Potential
    4.82043e+04   -4.16272e+03   -4.57161e+05    2.89370e+03   -3.73598e+05
    Kinetic En.   Total Energy  Conserved En.    Temperature Pres. DC (bar)
    6.46272e+04   -3.08971e+05   -3.43901e+05    3.00366e+02   -2.53261e+02
 Pressure (bar)   Constr. rmsd
   -2.46924e+02    2.09877e-05


DD  step 1374999 load imb.: force  5.9%  pme mesh/force 0.422
           Step           Time
        1375000     2750.00000

   Energies (kJ/mol)
       G96Angle    Proper Dih.  Improper Dih.          LJ-14     Coulomb-14
    4.05321e+03    2.00984e+03    1.18488e+03    6.21479e+02    2.86708e+04
        LJ (SR)  Disper. corr.   Coulomb (SR)   Coul. recip.      Potential
    4.96345e+04   -4.17848e+03   -4.59133e+05    2.83264e+03   -3.74304e+05
    Kinetic En.   Total Energy  Conserved En.    Temperature Pres. DC (bar)
    6.43220e+04   -3.09982e+05   -3.44542e+05    2.98947e+02   -2.55180e+02
 Pressure (bar)   Constr. rmsd
    1.64508e+02    2.17413e-05


DD  step 1399999 load imb.: force  5.4%  pme mesh/force 0.423
           Step           Time
        1400000     2800.00000

   Energies (kJ/mol)
       G96Angle    Proper Dih.  Improper Dih.          LJ-14     Coulomb-14
    4.16213e+03    1.94165e+03    1.27217e+03    6.72912e+02    2.87040e+04
        LJ (SR)  Disper. corr.   Coulomb (SR)   Coul. recip.      Potential
    5.03373e+04   -4.16885e+03   -4.59974e+05    2.87434e+03   -3.74179e+05
    Kinetic En.   Total Energy  Conserved En.    Temperature Pres. DC (bar)
    6.47488e+04   -3.09430e+05   -3.45137e+05    3.00931e+02   -2.54007e+02
 Pressure (bar)   Constr. rmsd
    2.57223e+02    2.03898e-05


DD  step 1424999 load imb.: force  5.0%  pme mesh/force 0.422
           Step           Time
        1425000     2850.00000

   Energies (kJ/mol)
       G96Angle    Proper Dih.  Improper Dih.          LJ-14     Coulomb-14
    4.02129e+03    1.87105e+03    1.22403e+03    8.29207e+02    2.89002e+04
        LJ (SR)  Disper. corr.   Coulomb (SR)   Coul. recip.      Potential
    4.92020e+04   -4.18896e+03   -4.57972e+05    2.83573e+03   -3.73278e+05
    Kinetic En.   Total Energy  Conserved En.    Temperature Pres. DC (bar)
    6.49350e+04   -3.08343e+05   -3.45776e+05    3.01796e+02   -2.56460e+02
 Pressure (bar)   Constr. rmsd
    1.52467e+02    2.10022e-05


DD  step 1449999 load imb.: force  5.3%  pme mesh/force 0.424
           Step           Time
        1450000     2900.00000

   Energies (kJ/mol)
       G96Angle    Proper Dih.  Improper Dih.          LJ-14     Coulomb-14
    3.83147e+03    1.85467e+03    1.24699e+03    7.80855e+02    2.88696e+04
        LJ (SR)  Disper. corr.   Coulomb (SR)   Coul. recip.      Potential
    4.93773e+04   -4.16442e+03   -4.58158e+05    2.92016e+03   -3.73441e+05
    Kinetic En.   Total Energy  Conserved En.    Temperature Pres. DC (bar)
    6.48303e+04   -3.08611e+05   -3.46445e+05    3.01310e+02   -2.53468e+02
 Pressure (bar)   Constr. rmsd
    7.69569e+01    2.10584e-05


DD  step 1474999 load imb.: force  6.6%  pme mesh/force 0.420
           Step           Time
        1475000     2950.00000

   Energies (kJ/mol)
       G96Angle    Proper Dih.  Improper Dih.          LJ-14     Coulomb-14
    4.14849e+03    1.92375e+03    1.22805e+03    7.58997e+02    2.86545e+04
        LJ (SR)  Disper. corr.   Coulomb (SR)   Coul. recip.      Potential
    5.02868e+04   -4.14694e+03   -4.59482e+05    2.85989e+03   -3.73768e+05
    Kinetic En.   Total Energy  Conserved En.    Temperature Pres. DC (bar)
    6.48062e+04   -3.08962e+05   -3.47097e+05    3.01198e+02   -2.51347e+02
 Pressure (bar)   Constr. rmsd
    5.45105e+01    2.14958e-05


DD  step 1499999 load imb.: force  4.3%  pme mesh/force 0.428
           Step           Time
        1500000     3000.00000

   Energies (kJ/mol)
       G96Angle    Proper Dih.  Improper Dih.          LJ-14     Coulomb-14
    3.99647e+03    1.89242e+03    1.19921e+03    7.14446e+02    2.88474e+04
        LJ (SR)  Disper. corr.   Coulomb (SR)   Coul. recip.      Potential
    4.91128e+04   -4.17933e+03   -4.58660e+05    2.89996e+03   -3.74176e+05
    Kinetic En.   Total Energy  Conserved En.    Temperature Pres. DC (bar)
    6.43218e+04   -3.09855e+05   -3.47758e+05    2.98946e+02   -2.55284e+02
 Pressure (bar)   Constr. rmsd
    5.60807e+01    2.01444e-05


DD  step 1524999 load imb.: force  6.6%  pme mesh/force 0.424
           Step           Time
        1525000     3050.00000

   Energies (kJ/mol)
       G96Angle    Proper Dih.  Improper Dih.          LJ-14     Coulomb-14
    4.14326e+03    1.90655e+03    1.28786e+03    7.51623e+02    2.87725e+04
        LJ (SR)  Disper. corr.   Coulomb (SR)   Coul. recip.      Potential
    4.83620e+04   -4.17052e+03   -4.56373e+05    2.87459e+03   -3.72445e+05
    Kinetic En.   Total Energy  Conserved En.    Temperature Pres. DC (bar)
    6.45806e+04   -3.07864e+05   -3.48345e+05    3.00149e+02   -2.54210e+02
 Pressure (bar)   Constr. rmsd
   -1.15579e+02    2.14661e-05


DD  step 1549999 load imb.: force  5.2%  pme mesh/force 0.429
           Step           Time
        1550000     3100.00000

   Energies (kJ/mol)
       G96Angle    Proper Dih.  Improper Dih.          LJ-14     Coulomb-14
    4.07042e+03    1.90743e+03    1.30519e+03    8.14627e+02    2.88705e+04
        LJ (SR)  Disper. corr.   Coulomb (SR)   Coul. recip.      Potential
    4.91619e+04   -4.17769e+03   -4.57885e+05    2.78600e+03   -3.73147e+05
    Kinetic En.   Total Energy  Conserved En.    Temperature Pres. DC (bar)
    6.38604e+04   -3.09287e+05   -3.49015e+05    2.96802e+02   -2.55084e+02
 Pressure (bar)   Constr. rmsd
    3.06104e+02    1.90210e-05

Writing checkpoint, step 1550250 at Mon Nov 21 07:34:23 2022


DD  step 1574999 load imb.: force  6.7%  pme mesh/force 0.418
           Step           Time
        1575000     3150.00000

   Energies (kJ/mol)
       G96Angle    Proper Dih.  Improper Dih.          LJ-14     Coulomb-14
    4.08971e+03    1.80118e+03    1.18594e+03    6.43387e+02    2.88697e+04
        LJ (SR)  Disper. corr.   Coulomb (SR)   Coul. recip.      Potential
    4.88084e+04   -4.17773e+03   -4.58649e+05    2.86075e+03   -3.74568e+05
    Kinetic En.   Total Energy  Conserved En.    Temperature Pres. DC (bar)
    6.47612e+04   -3.09806e+05   -3.49669e+05    3.00989e+02   -2.55089e+02
 Pressure (bar)   Constr. rmsd
   -1.44807e+02    2.11586e-05


DD  step 1599999 load imb.: force  6.1%  pme mesh/force 0.422
           Step           Time
        1600000     3200.00000

   Energies (kJ/mol)
       G96Angle    Proper Dih.  Improper Dih.          LJ-14     Coulomb-14
    3.99545e+03    1.85312e+03    1.29437e+03    5.93897e+02    2.87990e+04
        LJ (SR)  Disper. corr.   Coulomb (SR)   Coul. recip.      Potential
    4.79081e+04   -4.14997e+03   -4.57384e+05    2.80528e+03   -3.74284e+05
    Kinetic En.   Total Energy  Conserved En.    Temperature Pres. DC (bar)
    6.38470e+04   -3.10437e+05   -3.50324e+05    2.96740e+02   -2.51715e+02
 Pressure (bar)   Constr. rmsd
   -3.91246e+02    2.01016e-05


DD  step 1624999 load imb.: force  6.7%  pme mesh/force 0.419
           Step           Time
        1625000     3250.00000

   Energies (kJ/mol)
       G96Angle    Proper Dih.  Improper Dih.          LJ-14     Coulomb-14
    4.03821e+03    1.86503e+03    1.22003e+03    6.96023e+02    2.88803e+04
        LJ (SR)  Disper. corr.   Coulomb (SR)   Coul. recip.      Potential
    4.88896e+04   -4.14734e+03   -4.56848e+05    2.96527e+03   -3.72441e+05
    Kinetic En.   Total Energy  Conserved En.    Temperature Pres. DC (bar)
    6.49551e+04   -3.07486e+05   -3.50983e+05    3.01890e+02   -2.51396e+02
 Pressure (bar)   Constr. rmsd
   -1.97171e+02    2.17593e-05


DD  step 1649999 load imb.: force  7.0%  pme mesh/force 0.412
           Step           Time
        1650000     3300.00000

   Energies (kJ/mol)
       G96Angle    Proper Dih.  Improper Dih.          LJ-14     Coulomb-14
    3.99703e+03    1.89375e+03    1.22870e+03    6.16374e+02    2.87984e+04
        LJ (SR)  Disper. corr.   Coulomb (SR)   Coul. recip.      Potential
    4.97876e+04   -4.20644e+03   -4.59661e+05    2.88602e+03   -3.74660e+05
    Kinetic En.   Total Energy  Conserved En.    Temperature Pres. DC (bar)
    6.51207e+04   -3.09539e+05   -3.51631e+05    3.02660e+02   -2.58603e+02
 Pressure (bar)   Constr. rmsd
    5.64788e+01    2.08057e-05


DD  step 1674999 load imb.: force  5.6%  pme mesh/force 0.423
           Step           Time
        1675000     3350.00000

   Energies (kJ/mol)
       G96Angle    Proper Dih.  Improper Dih.          LJ-14     Coulomb-14
    3.98065e+03    1.94787e+03    1.27678e+03    6.65936e+02    2.87996e+04
        LJ (SR)  Disper. corr.   Coulomb (SR)   Coul. recip.      Potential
    4.90503e+04   -4.16320e+03   -4.57812e+05    2.88855e+03   -3.73366e+05
    Kinetic En.   Total Energy  Conserved En.    Temperature Pres. DC (bar)
    6.48951e+04   -3.08471e+05   -3.52259e+05    3.01611e+02   -2.53320e+02
 Pressure (bar)   Constr. rmsd
    2.37323e+00    1.96674e-05


DD  step 1699999 load imb.: force  6.5%  pme mesh/force 0.425
           Step           Time
        1700000     3400.00000

   Energies (kJ/mol)
       G96Angle    Proper Dih.  Improper Dih.          LJ-14     Coulomb-14
    4.05260e+03    1.86091e+03    1.19897e+03    6.97438e+02    2.88269e+04
        LJ (SR)  Disper. corr.   Coulomb (SR)   Coul. recip.      Potential
    4.94862e+04   -4.16901e+03   -4.58921e+05    2.86968e+03   -3.74098e+05
    Kinetic En.   Total Energy  Conserved En.    Temperature Pres. DC (bar)
    6.45493e+04   -3.09548e+05   -3.52892e+05    3.00004e+02   -2.54026e+02
 Pressure (bar)   Constr. rmsd
    1.59444e+02    1.99429e-05


DD  step 1724999 load imb.: force  5.8%  pme mesh/force 0.419
           Step           Time
        1725000     3450.00000

   Energies (kJ/mol)
       G96Angle    Proper Dih.  Improper Dih.          LJ-14     Coulomb-14
    4.07626e+03    1.84357e+03    1.26031e+03    6.68771e+02    2.87934e+04
        LJ (SR)  Disper. corr.   Coulomb (SR)   Coul. recip.      Potential
    4.83020e+04   -4.16209e+03   -4.57728e+05    2.97114e+03   -3.73974e+05
    Kinetic En.   Total Energy  Conserved En.    Temperature Pres. DC (bar)
    6.46263e+04   -3.09348e+05   -3.53536e+05    3.00362e+02   -2.53185e+02
 Pressure (bar)   Constr. rmsd
   -1.44320e+02    1.97372e-05


DD  step 1749999 load imb.: force  6.7%  pme mesh/force 0.423
           Step           Time
        1750000     3500.00000

   Energies (kJ/mol)
       G96Angle    Proper Dih.  Improper Dih.          LJ-14     Coulomb-14
    3.90643e+03    1.94632e+03    1.10946e+03    7.47204e+02    2.88559e+04
        LJ (SR)  Disper. corr.   Coulomb (SR)   Coul. recip.      Potential
    4.97573e+04   -4.17138e+03   -4.59116e+05    2.88725e+03   -3.74078e+05
    Kinetic En.   Total Energy  Conserved En.    Temperature Pres. DC (bar)
    6.49174e+04   -3.09160e+05   -3.54200e+05    3.01715e+02   -2.54315e+02
 Pressure (bar)   Constr. rmsd
    2.56728e+02    1.98529e-05


DD  step 1774999 load imb.: force  6.1%  pme mesh/force 0.416
           Step           Time
        1775000     3550.00000

   Energies (kJ/mol)
       G96Angle    Proper Dih.  Improper Dih.          LJ-14     Coulomb-14
    3.74543e+03    1.93139e+03    1.28007e+03    7.60669e+02    2.88400e+04
        LJ (SR)  Disper. corr.   Coulomb (SR)   Coul. recip.      Potential
    4.91959e+04   -4.19974e+03   -4.59389e+05    2.78621e+03   -3.75049e+05
    Kinetic En.   Total Energy  Conserved En.    Temperature Pres. DC (bar)
    6.41101e+04   -3.10939e+05   -3.54810e+05    2.97963e+02   -2.57780e+02
 Pressure (bar)   Constr. rmsd
    2.46742e+02    1.88677e-05


DD  step 1799999 load imb.: force  6.0%  pme mesh/force 0.420
           Step           Time
        1800000     3600.00000

   Energies (kJ/mol)
       G96Angle    Proper Dih.  Improper Dih.          LJ-14     Coulomb-14
    4.02221e+03    1.90442e+03    1.21734e+03    7.68491e+02    2.88810e+04
        LJ (SR)  Disper. corr.   Coulomb (SR)   Coul. recip.      Potential
    4.96877e+04   -4.17220e+03   -4.58900e+05    2.87736e+03   -3.73713e+05
    Kinetic En.   Total Energy  Conserved En.    Temperature Pres. DC (bar)
    6.39703e+04   -3.09743e+05   -3.55441e+05    2.97313e+02   -2.54415e+02
 Pressure (bar)   Constr. rmsd
    6.91556e+01    2.12263e-05


DD  step 1824999 load imb.: force  6.1%  pme mesh/force 0.416
           Step           Time
        1825000     3650.00000

   Energies (kJ/mol)
       G96Angle    Proper Dih.  Improper Dih.          LJ-14     Coulomb-14
    3.96650e+03    1.90765e+03    1.26646e+03    6.32659e+02    2.87610e+04
        LJ (SR)  Disper. corr.   Coulomb (SR)   Coul. recip.      Potential
    4.92305e+04   -4.16925e+03   -4.58685e+05    2.91121e+03   -3.74178e+05
    Kinetic En.   Total Energy  Conserved En.    Temperature Pres. DC (bar)
    6.48433e+04   -3.09335e+05   -3.56089e+05    3.01370e+02   -2.54055e+02
 Pressure (bar)   Constr. rmsd
   -3.81653e-01    2.05202e-05


DD  step 1849999 load imb.: force  4.8%  pme mesh/force 0.429
           Step           Time
        1850000     3700.00000

   Energies (kJ/mol)
       G96Angle    Proper Dih.  Improper Dih.          LJ-14     Coulomb-14
    4.13588e+03    1.84163e+03    1.22666e+03    6.63646e+02    2.86787e+04
        LJ (SR)  Disper. corr.   Coulomb (SR)   Coul. recip.      Potential
    4.98190e+04   -4.16065e+03   -4.58971e+05    2.90101e+03   -3.73865e+05
    Kinetic En.   Total Energy  Conserved En.    Temperature Pres. DC (bar)
    6.44828e+04   -3.09383e+05   -3.56700e+05    2.99694e+02   -2.53010e+02
 Pressure (bar)   Constr. rmsd
    1.55594e+02    2.02975e-05


DD  step 1874999 load imb.: force  5.4%  pme mesh/force 0.425
           Step           Time
        1875000     3750.00000

   Energies (kJ/mol)
       G96Angle    Proper Dih.  Improper Dih.          LJ-14     Coulomb-14
    4.07631e+03    1.86872e+03    1.23388e+03    7.12361e+02    2.88227e+04
        LJ (SR)  Disper. corr.   Coulomb (SR)   Coul. recip.      Potential
    4.96599e+04   -4.17924e+03   -4.58208e+05    2.90027e+03   -3.73113e+05
    Kinetic En.   Total Energy  Conserved En.    Temperature Pres. DC (bar)
    6.48352e+04   -3.08278e+05   -3.57305e+05    3.01333e+02   -2.55273e+02
 Pressure (bar)   Constr. rmsd
    1.64360e+02    2.04534e-05


DD  step 1899999 load imb.: force  4.9%  pme mesh/force 0.420
           Step           Time
        1900000     3800.00000

   Energies (kJ/mol)
       G96Angle    Proper Dih.  Improper Dih.          LJ-14     Coulomb-14
    3.91847e+03    1.73507e+03    1.23988e+03    6.81290e+02    2.87937e+04
        LJ (SR)  Disper. corr.   Coulomb (SR)   Coul. recip.      Potential
    5.03629e+04   -4.16511e+03   -4.59058e+05    2.83456e+03   -3.73658e+05
    Kinetic En.   Total Energy  Conserved En.    Temperature Pres. DC (bar)
    6.43254e+04   -3.09332e+05   -3.57986e+05    2.98963e+02   -2.53551e+02
 Pressure (bar)   Constr. rmsd
    2.72867e+02    2.05201e-05


DD  step 1924999 load imb.: force  6.2%  pme mesh/force 0.415
           Step           Time
        1925000     3850.00000

   Energies (kJ/mol)
       G96Angle    Proper Dih.  Improper Dih.          LJ-14     Coulomb-14
    3.92747e+03    1.87616e+03    1.16525e+03    6.04728e+02    2.86879e+04
        LJ (SR)  Disper. corr.   Coulomb (SR)   Coul. recip.      Potential
    4.90234e+04   -4.15919e+03   -4.58494e+05    2.79274e+03   -3.74576e+05
    Kinetic En.   Total Energy  Conserved En.    Temperature Pres. DC (bar)
    6.34907e+04   -3.11085e+05   -3.58600e+05    2.95084e+02   -2.52833e+02
 Pressure (bar)   Constr. rmsd
   -6.19047e+01    1.99921e-05


DD  step 1949999 load imb.: force  5.0%  pme mesh/force 0.423
           Step           Time
        1950000     3900.00000

   Energies (kJ/mol)
       G96Angle    Proper Dih.  Improper Dih.          LJ-14     Coulomb-14
    4.00988e+03    1.93938e+03    1.30329e+03    6.80965e+02    2.87385e+04
        LJ (SR)  Disper. corr.   Coulomb (SR)   Coul. recip.      Potential
    4.90157e+04   -4.18116e+03   -4.58208e+05    2.86002e+03   -3.73841e+05
    Kinetic En.   Total Energy  Conserved En.    Temperature Pres. DC (bar)
    6.42718e+04   -3.09569e+05   -3.59251e+05    2.98714e+02   -2.55507e+02
 Pressure (bar)   Constr. rmsd
    1.54704e+02    2.05560e-05


DD  step 1974999 load imb.: force  4.3%  pme mesh/force 0.423
           Step           Time
        1975000     3950.00000

   Energies (kJ/mol)
       G96Angle    Proper Dih.  Improper Dih.          LJ-14     Coulomb-14
    4.09511e+03    1.95884e+03    1.22243e+03    6.43768e+02    2.88062e+04
        LJ (SR)  Disper. corr.   Coulomb (SR)   Coul. recip.      Potential
    4.90266e+04   -4.15716e+03   -4.57807e+05    2.96406e+03   -3.73247e+05
    Kinetic En.   Total Energy  Conserved En.    Temperature Pres. DC (bar)
    6.48247e+04   -3.08423e+05   -3.59845e+05    3.01284e+02   -2.52586e+02
 Pressure (bar)   Constr. rmsd
   -4.08432e+01    2.01538e-05


DD  step 1999999 load imb.: force  5.0%  pme mesh/force 0.422
           Step           Time
        2000000     4000.00000

   Energies (kJ/mol)
       G96Angle    Proper Dih.  Improper Dih.          LJ-14     Coulomb-14
    3.96358e+03    1.79484e+03    1.18142e+03    7.29182e+02    2.88138e+04
        LJ (SR)  Disper. corr.   Coulomb (SR)   Coul. recip.      Potential
    4.94897e+04   -4.19231e+03   -4.60373e+05    2.77513e+03   -3.75818e+05
    Kinetic En.   Total Energy  Conserved En.    Temperature Pres. DC (bar)
    6.43530e+04   -3.11465e+05   -3.60495e+05    2.99091e+02   -2.56870e+02
 Pressure (bar)   Constr. rmsd
    6.40549e+01    2.02919e-05


DD  step 2024999 load imb.: force  5.6%  pme mesh/force 0.417
           Step           Time
        2025000     4050.00000

   Energies (kJ/mol)
       G96Angle    Proper Dih.  Improper Dih.          LJ-14     Coulomb-14
    3.87935e+03    1.83467e+03    1.10967e+03    7.61352e+02    2.87756e+04
        LJ (SR)  Disper. corr.   Coulomb (SR)   Coul. recip.      Potential
    4.94511e+04   -4.17068e+03   -4.59586e+05    2.87732e+03   -3.75068e+05
    Kinetic En.   Total Energy  Conserved En.    Temperature Pres. DC (bar)
    6.37485e+04   -3.11319e+05   -3.61141e+05    2.96282e+02   -2.54230e+02
 Pressure (bar)   Constr. rmsd
    3.32928e+01    1.91687e-05


DD  step 2049999 load imb.: force  5.2%  pme mesh/force 0.420
           Step           Time
        2050000     4100.00000

   Energies (kJ/mol)
       G96Angle    Proper Dih.  Improper Dih.          LJ-14     Coulomb-14
    4.05717e+03    1.99260e+03    1.24723e+03    5.80878e+02    2.86327e+04
        LJ (SR)  Disper. corr.   Coulomb (SR)   Coul. recip.      Potential
    4.94990e+04   -4.17422e+03   -4.58141e+05    2.97034e+03   -3.73335e+05
    Kinetic En.   Total Energy  Conserved En.    Temperature Pres. DC (bar)
    6.46572e+04   -3.08678e+05   -3.61788e+05    3.00505e+02   -2.54661e+02
 Pressure (bar)   Constr. rmsd
    1.51212e+02    2.01090e-05

Writing checkpoint, step 2062250 at Mon Nov 21 07:49:23 2022


DD  step 2074999 load imb.: force  4.7%  pme mesh/force 0.424
           Step           Time
        2075000     4150.00000

   Energies (kJ/mol)
       G96Angle    Proper Dih.  Improper Dih.          LJ-14     Coulomb-14
    3.98738e+03    1.93210e+03    1.23955e+03    6.49830e+02    2.87161e+04
        LJ (SR)  Disper. corr.   Coulomb (SR)   Coul. recip.      Potential
    4.87124e+04   -4.17472e+03   -4.58239e+05    2.90987e+03   -3.74266e+05
    Kinetic En.   Total Energy  Conserved En.    Temperature Pres. DC (bar)
    6.48205e+04   -3.09446e+05   -3.62457e+05    3.01264e+02   -2.54722e+02
 Pressure (bar)   Constr. rmsd
   -1.41367e+02    2.07700e-05


DD  step 2099999 load imb.: force  6.7%  pme mesh/force 0.417
           Step           Time
        2100000     4200.00000

   Energies (kJ/mol)
       G96Angle    Proper Dih.  Improper Dih.          LJ-14     Coulomb-14
    3.82068e+03    2.01603e+03    1.14759e+03    6.76472e+02    2.88271e+04
        LJ (SR)  Disper. corr.   Coulomb (SR)   Coul. recip.      Potential
    4.88111e+04   -4.16267e+03   -4.58090e+05    2.89092e+03   -3.74062e+05
    Kinetic En.   Total Energy  Conserved En.    Temperature Pres. DC (bar)
    6.46233e+04   -3.09439e+05   -3.63112e+05    3.00348e+02   -2.53255e+02
 Pressure (bar)   Constr. rmsd
   -9.86072e+01    2.01013e-05


DD  step 2124999 load imb.: force  6.0%  pme mesh/force 0.421
           Step           Time
        2125000     4250.00000

   Energies (kJ/mol)
       G96Angle    Proper Dih.  Improper Dih.          LJ-14     Coulomb-14
    3.92515e+03    1.96357e+03    1.13943e+03    6.81239e+02    2.87562e+04
        LJ (SR)  Disper. corr.   Coulomb (SR)   Coul. recip.      Potential
    4.84466e+04   -4.16083e+03   -4.57956e+05    2.78708e+03   -3.74418e+05
    Kinetic En.   Total Energy  Conserved En.    Temperature Pres. DC (bar)
    6.43978e+04   -3.10020e+05   -3.63776e+05    2.99299e+02   -2.53032e+02
 Pressure (bar)   Constr. rmsd
   -3.33255e+01    2.00698e-05


DD  step 2149999 load imb.: force  6.0%  pme mesh/force 0.419
           Step           Time
        2150000     4300.00000

   Energies (kJ/mol)
       G96Angle    Proper Dih.  Improper Dih.          LJ-14     Coulomb-14
    4.02659e+03    1.86016e+03    1.16034e+03    7.16122e+02    2.88239e+04
        LJ (SR)  Disper. corr.   Coulomb (SR)   Coul. recip.      Potential
    4.99700e+04   -4.16183e+03   -4.59866e+05    2.88909e+03   -3.74582e+05
    Kinetic En.   Total Energy  Conserved En.    Temperature Pres. DC (bar)
    6.47021e+04   -3.09880e+05   -3.64377e+05    3.00714e+02   -2.53153e+02
 Pressure (bar)   Constr. rmsd
   -3.01706e+01    1.99210e-05


DD  step 2174999 load imb.: force  6.0%  pme mesh/force 0.420
           Step           Time
        2175000     4350.00000

   Energies (kJ/mol)
       G96Angle    Proper Dih.  Improper Dih.          LJ-14     Coulomb-14
    3.98917e+03    1.78773e+03    1.24827e+03    7.47349e+02    2.86518e+04
        LJ (SR)  Disper. corr.   Coulomb (SR)   Coul. recip.      Potential
    5.01120e+04   -4.18841e+03   -4.59546e+05    2.89379e+03   -3.74304e+05
    Kinetic En.   Total Energy  Conserved En.    Temperature Pres. DC (bar)
    6.44692e+04   -3.09835e+05   -3.65007e+05    2.99632e+02   -2.56393e+02
 Pressure (bar)   Constr. rmsd
    2.43215e+02    1.99849e-05


DD  step 2199999 load imb.: force  5.0%  pme mesh/force 0.419
           Step           Time
        2200000     4400.00000

   Energies (kJ/mol)
       G96Angle    Proper Dih.  Improper Dih.          LJ-14     Coulomb-14
    3.95921e+03    1.88507e+03    1.14472e+03    7.14570e+02    2.87924e+04
        LJ (SR)  Disper. corr.   Coulomb (SR)   Coul. recip.      Potential
    4.88983e+04   -4.15764e+03   -4.57465e+05    2.91916e+03   -3.73309e+05
    Kinetic En.   Total Energy  Conserved En.    Temperature Pres. DC (bar)
    6.43754e+04   -3.08933e+05   -3.65655e+05    2.99196e+02   -2.52645e+02
 Pressure (bar)   Constr. rmsd
   -1.36389e+02    2.08683e-05


DD  step 2224999 load imb.: force  5.5%  pme mesh/force 0.420
           Step           Time
        2225000     4450.00000

   Energies (kJ/mol)
       G96Angle    Proper Dih.  Improper Dih.          LJ-14     Coulomb-14
    3.92735e+03    1.89951e+03    1.22782e+03    7.25910e+02    2.86562e+04
        LJ (SR)  Disper. corr.   Coulomb (SR)   Coul. recip.      Potential
    5.00619e+04   -4.17887e+03   -4.59826e+05    2.84475e+03   -3.74661e+05
    Kinetic En.   Total Energy  Conserved En.    Temperature Pres. DC (bar)
    6.43518e+04   -3.10310e+05   -3.66305e+05    2.99086e+02   -2.55227e+02
 Pressure (bar)   Constr. rmsd
    2.66530e+02    1.97223e-05


DD  step 2249999 load imb.: force  3.5%  pme mesh/force 0.425
           Step           Time
        2250000     4500.00000

   Energies (kJ/mol)
       G96Angle    Proper Dih.  Improper Dih.          LJ-14     Coulomb-14
    4.10631e+03    1.84284e+03    1.19167e+03    5.85143e+02    2.86109e+04
        LJ (SR)  Disper. corr.   Coulomb (SR)   Coul. recip.      Potential
    4.90227e+04   -4.16963e+03   -4.57895e+05    2.92893e+03   -3.73777e+05
    Kinetic En.   Total Energy  Conserved En.    Temperature Pres. DC (bar)
    6.50358e+04   -3.08741e+05   -3.66936e+05    3.02265e+02   -2.54102e+02
 Pressure (bar)   Constr. rmsd
   -1.64704e+02    2.21250e-05


DD  step 2274999 load imb.: force  7.4%  pme mesh/force 0.421
           Step           Time
        2275000     4550.00000

   Energies (kJ/mol)
       G96Angle    Proper Dih.  Improper Dih.          LJ-14     Coulomb-14
    4.04477e+03    1.87373e+03    1.17256e+03    6.47738e+02    2.87472e+04
        LJ (SR)  Disper. corr.   Coulomb (SR)   Coul. recip.      Potential
    4.87920e+04   -4.16054e+03   -4.57831e+05    2.93482e+03   -3.73779e+05
    Kinetic En.   Total Energy  Conserved En.    Temperature Pres. DC (bar)
    6.47460e+04   -3.09033e+05   -3.67551e+05    3.00918e+02   -2.52997e+02
 Pressure (bar)   Constr. rmsd
   -1.42631e+02    2.09925e-05


DD  step 2299999 load imb.: force  5.7%  pme mesh/force 0.426
           Step           Time
        2300000     4600.00000

   Energies (kJ/mol)
       G96Angle    Proper Dih.  Improper Dih.          LJ-14     Coulomb-14
    3.89160e+03    1.92078e+03    1.19040e+03    5.67681e+02    2.87992e+04
        LJ (SR)  Disper. corr.   Coulomb (SR)   Coul. recip.      Potential
    4.92894e+04   -4.17300e+03   -4.58538e+05    2.90654e+03   -3.74145e+05
    Kinetic En.   Total Energy  Conserved En.    Temperature Pres. DC (bar)
    6.39104e+04   -3.10235e+05   -3.68180e+05    2.97034e+02   -2.54512e+02
 Pressure (bar)   Constr. rmsd
    7.12743e+01    1.90285e-05


DD  step 2324999 load imb.: force  3.7%  pme mesh/force 0.430
           Step           Time
        2325000     4650.00000

   Energies (kJ/mol)
       G96Angle    Proper Dih.  Improper Dih.          LJ-14     Coulomb-14
    3.99654e+03    1.83813e+03    1.25295e+03    5.98606e+02    2.89547e+04
        LJ (SR)  Disper. corr.   Coulomb (SR)   Coul. recip.      Potential
    4.90426e+04   -4.15383e+03   -4.57718e+05    2.89167e+03   -3.73296e+05
    Kinetic En.   Total Energy  Conserved En.    Temperature Pres. DC (bar)
    6.47608e+04   -3.08535e+05   -3.68836e+05    3.00987e+02   -2.52182e+02
 Pressure (bar)   Constr. rmsd
   -1.10893e+02    2.12973e-05


DD  step 2349999 load imb.: force  4.7%  pme mesh/force 0.420
           Step           Time
        2350000     4700.00000

   Energies (kJ/mol)
       G96Angle    Proper Dih.  Improper Dih.          LJ-14     Coulomb-14
    3.96821e+03    1.92932e+03    1.28454e+03    6.61111e+02    2.86938e+04
        LJ (SR)  Disper. corr.   Coulomb (SR)   Coul. recip.      Potential
    4.87441e+04   -4.19021e+03   -4.57741e+05    2.84597e+03   -3.73804e+05
    Kinetic En.   Total Energy  Conserved En.    Temperature Pres. DC (bar)
    6.39534e+04   -3.09851e+05   -3.69461e+05    2.97234e+02   -2.56613e+02
 Pressure (bar)   Constr. rmsd
    6.90046e+01    2.02938e-05


DD  step 2374999 load imb.: force  4.3%  pme mesh/force 0.426
           Step           Time
        2375000     4750.00000

   Energies (kJ/mol)
       G96Angle    Proper Dih.  Improper Dih.          LJ-14     Coulomb-14
    4.03522e+03    1.84890e+03    1.18399e+03    5.80804e+02    2.87306e+04
        LJ (SR)  Disper. corr.   Coulomb (SR)   Coul. recip.      Potential
    4.90545e+04   -4.15592e+03   -4.57970e+05    2.97854e+03   -3.73714e+05
    Kinetic En.   Total Energy  Conserved En.    Temperature Pres. DC (bar)
    6.34795e+04   -3.10234e+05   -3.70114e+05    2.95032e+02   -2.52436e+02
 Pressure (bar)   Constr. rmsd
   -2.18247e+02    2.11933e-05


DD  step 2399999 load imb.: force  7.9%  pme mesh/force 0.410
           Step           Time
        2400000     4800.00000

   Energies (kJ/mol)
       G96Angle    Proper Dih.  Improper Dih.          LJ-14     Coulomb-14
    3.96583e+03    1.88764e+03    1.19970e+03    6.40960e+02    2.88053e+04
        LJ (SR)  Disper. corr.   Coulomb (SR)   Coul. recip.      Potential
    5.02795e+04   -4.15340e+03   -4.59171e+05    2.93232e+03   -3.73613e+05
    Kinetic En.   Total Energy  Conserved En.    Temperature Pres. DC (bar)
    6.47373e+04   -3.08876e+05   -3.70762e+05    3.00878e+02   -2.52129e+02
 Pressure (bar)   Constr. rmsd
    1.06954e+02    2.18287e-05


DD  step 2424999 load imb.: force  4.8%  pme mesh/force 0.424
           Step           Time
        2425000     4850.00000

   Energies (kJ/mol)
       G96Angle    Proper Dih.  Improper Dih.          LJ-14     Coulomb-14
    4.16999e+03    1.81863e+03    1.24328e+03    6.03210e+02    2.86423e+04
        LJ (SR)  Disper. corr.   Coulomb (SR)   Coul. recip.      Potential
    4.92659e+04   -4.17177e+03   -4.58370e+05    2.78400e+03   -3.74015e+05
    Kinetic En.   Total Energy  Conserved En.    Temperature Pres. DC (bar)
    6.41232e+04   -3.09891e+05   -3.71422e+05    2.98023e+02   -2.54363e+02
 Pressure (bar)   Constr. rmsd
   -3.80775e+01    2.15055e-05


DD  step 2449999 load imb.: force  4.6%  pme mesh/force 0.427
           Step           Time
        2450000     4900.00000

   Energies (kJ/mol)
       G96Angle    Proper Dih.  Improper Dih.          LJ-14     Coulomb-14
    4.00207e+03    1.84166e+03    1.13957e+03    6.67500e+02    2.88433e+04
        LJ (SR)  Disper. corr.   Coulomb (SR)   Coul. recip.      Potential
    4.91411e+04   -4.17860e+03   -4.58908e+05    2.89243e+03   -3.74558e+05
    Kinetic En.   Total Energy  Conserved En.    Temperature Pres. DC (bar)
    6.45332e+04   -3.10025e+05   -3.72066e+05    2.99929e+02   -2.55195e+02
 Pressure (bar)   Constr. rmsd
    1.84941e+02    1.90714e-05


DD  step 2474999 load imb.: force  4.6%  pme mesh/force 0.423
           Step           Time
        2475000     4950.00000

   Energies (kJ/mol)
       G96Angle    Proper Dih.  Improper Dih.          LJ-14     Coulomb-14
    3.90178e+03    1.94761e+03    1.17485e+03    6.23199e+02    2.87553e+04
        LJ (SR)  Disper. corr.   Coulomb (SR)   Coul. recip.      Potential
    4.94098e+04   -4.18348e+03   -4.59455e+05    2.91583e+03   -3.74910e+05
    Kinetic En.   Total Energy  Conserved En.    Temperature Pres. DC (bar)
    6.43074e+04   -3.10602e+05   -3.72700e+05    2.98879e+02   -2.55791e+02
 Pressure (bar)   Constr. rmsd
    1.40292e+02    2.04122e-05


DD  step 2499999 load imb.: force  5.1%  pme mesh/force 0.424
           Step           Time
        2500000     5000.00000

   Energies (kJ/mol)
       G96Angle    Proper Dih.  Improper Dih.          LJ-14     Coulomb-14
    4.04514e+03    1.98410e+03    1.22852e+03    6.54825e+02    2.89260e+04
        LJ (SR)  Disper. corr.   Coulomb (SR)   Coul. recip.      Potential
    4.86444e+04   -4.15773e+03   -4.57776e+05    2.87674e+03   -3.73574e+05
    Kinetic En.   Total Energy  Conserved En.    Temperature Pres. DC (bar)
    6.45546e+04   -3.09020e+05   -3.73321e+05    3.00028e+02   -2.52655e+02
 Pressure (bar)   Constr. rmsd
   -6.15017e+01    2.01836e-05


DD  step 2524999 load imb.: force  5.1%  pme mesh/force 0.423
           Step           Time
        2525000     5050.00000

   Energies (kJ/mol)
       G96Angle    Proper Dih.  Improper Dih.          LJ-14     Coulomb-14
    3.99177e+03    1.85221e+03    1.12045e+03    6.14771e+02    2.87677e+04
        LJ (SR)  Disper. corr.   Coulomb (SR)   Coul. recip.      Potential
    4.92287e+04   -4.17163e+03   -4.59027e+05    2.86309e+03   -3.74760e+05
    Kinetic En.   Total Energy  Conserved En.    Temperature Pres. DC (bar)
    6.45174e+04   -3.10242e+05   -3.73971e+05    2.99855e+02   -2.54346e+02
 Pressure (bar)   Constr. rmsd
    1.15068e+02    1.90890e-05


DD  step 2549999 load imb.: force  5.8%  pme mesh/force 0.420
           Step           Time
        2550000     5100.00000

   Energies (kJ/mol)
       G96Angle    Proper Dih.  Improper Dih.          LJ-14     Coulomb-14
    3.91799e+03    1.99165e+03    1.12213e+03    7.26805e+02    2.89047e+04
        LJ (SR)  Disper. corr.   Coulomb (SR)   Coul. recip.      Potential
    4.84674e+04   -4.15419e+03   -4.58408e+05    2.87558e+03   -3.74556e+05
    Kinetic En.   Total Energy  Conserved En.    Temperature Pres. DC (bar)
    6.40400e+04   -3.10516e+05   -3.74621e+05    2.97637e+02   -2.52225e+02
 Pressure (bar)   Constr. rmsd
   -6.76447e+01    1.94847e-05

Writing checkpoint, step 2574500 at Mon Nov 21 08:04:23 2022


DD  step 2574999 load imb.: force  5.9%  pme mesh/force 0.420
           Step           Time
        2575000     5150.00000

   Energies (kJ/mol)
       G96Angle    Proper Dih.  Improper Dih.          LJ-14     Coulomb-14
    4.06631e+03    2.06901e+03    1.20804e+03    6.22878e+02    2.87219e+04
        LJ (SR)  Disper. corr.   Coulomb (SR)   Coul. recip.      Potential
    4.97170e+04   -4.17045e+03   -4.58433e+05    2.94566e+03   -3.73253e+05
    Kinetic En.   Total Energy  Conserved En.    Temperature Pres. DC (bar)
    6.37906e+04   -3.09462e+05   -3.75299e+05    2.96478e+02   -2.54202e+02
 Pressure (bar)   Constr. rmsd
    2.24858e+02    1.99885e-05


DD  step 2599999 load imb.: force  4.4%  pme mesh/force 0.423
           Step           Time
        2600000     5200.00000

   Energies (kJ/mol)
       G96Angle    Proper Dih.  Improper Dih.          LJ-14     Coulomb-14
    3.89819e+03    1.89715e+03    1.28056e+03    7.18569e+02    2.88037e+04
        LJ (SR)  Disper. corr.   Coulomb (SR)   Coul. recip.      Potential
    4.90372e+04   -4.16935e+03   -4.58326e+05    2.90708e+03   -3.73953e+05
    Kinetic En.   Total Energy  Conserved En.    Temperature Pres. DC (bar)
    6.46475e+04   -3.09305e+05   -3.75950e+05    3.00460e+02   -2.54068e+02
 Pressure (bar)   Constr. rmsd
    2.80133e+01    2.02568e-05


DD  step 2624999 load imb.: force  6.4%  pme mesh/force 0.412
           Step           Time
        2625000     5250.00000

   Energies (kJ/mol)
       G96Angle    Proper Dih.  Improper Dih.          LJ-14     Coulomb-14
    3.97567e+03    1.86462e+03    1.18969e+03    7.20562e+02    2.87906e+04
        LJ (SR)  Disper. corr.   Coulomb (SR)   Coul. recip.      Potential
    4.99483e+04   -4.19457e+03   -4.59956e+05    2.96830e+03   -3.74693e+05
    Kinetic En.   Total Energy  Conserved En.    Temperature Pres. DC (bar)
    6.47656e+04   -3.09927e+05   -3.76612e+05    3.01009e+02   -2.57147e+02
 Pressure (bar)   Constr. rmsd
    3.03806e+02    1.97909e-05


DD  step 2649999 load imb.: force  6.5%  pme mesh/force 0.414
           Step           Time
        2650000     5300.00000

   Energies (kJ/mol)
       G96Angle    Proper Dih.  Improper Dih.          LJ-14     Coulomb-14
    4.11119e+03    1.75375e+03    1.15639e+03    5.72579e+02    2.86017e+04
        LJ (SR)  Disper. corr.   Coulomb (SR)   Coul. recip.      Potential
    4.86370e+04   -4.17713e+03   -4.58351e+05    2.90664e+03   -3.74788e+05
    Kinetic En.   Total Energy  Conserved En.    Temperature Pres. DC (bar)
    6.41783e+04   -3.10610e+05   -3.77225e+05    2.98279e+02   -2.55016e+02
 Pressure (bar)   Constr. rmsd
   -1.10443e+02    1.99640e-05


DD  step 2674999 load imb.: force  7.8%  pme mesh/force 0.413
           Step           Time
        2675000     5350.00000

   Energies (kJ/mol)
       G96Angle    Proper Dih.  Improper Dih.          LJ-14     Coulomb-14
    3.76633e+03    1.94952e+03    1.12363e+03    6.42840e+02    2.88624e+04
        LJ (SR)  Disper. corr.   Coulomb (SR)   Coul. recip.      Potential
    4.90547e+04   -4.13396e+03   -4.57988e+05    2.89122e+03   -3.73831e+05
    Kinetic En.   Total Energy  Conserved En.    Temperature Pres. DC (bar)
    6.44062e+04   -3.09425e+05   -3.77839e+05    2.99339e+02   -2.49779e+02
 Pressure (bar)   Constr. rmsd
   -1.30295e+02    2.00969e-05


DD  step 2699999 load imb.: force  7.5%  pme mesh/force 0.410
           Step           Time
        2700000     5400.00000

   Energies (kJ/mol)
       G96Angle    Proper Dih.  Improper Dih.          LJ-14     Coulomb-14
    4.04753e+03    1.90208e+03    1.26302e+03    6.14662e+02    2.88801e+04
        LJ (SR)  Disper. corr.   Coulomb (SR)   Coul. recip.      Potential
    4.87534e+04   -4.15149e+03   -4.57028e+05    2.90123e+03   -3.72817e+05
    Kinetic En.   Total Energy  Conserved En.    Temperature Pres. DC (bar)
    6.47833e+04   -3.08034e+05   -3.78483e+05    3.01091e+02   -2.51898e+02
 Pressure (bar)   Constr. rmsd
    5.73169e+01    1.96229e-05


DD  step 2724999 load imb.: force  7.6%  pme mesh/force 0.414
           Step           Time
        2725000     5450.00000

   Energies (kJ/mol)
       G96Angle    Proper Dih.  Improper Dih.          LJ-14     Coulomb-14
    3.96515e+03    1.92818e+03    1.24251e+03    6.04961e+02    2.87843e+04
        LJ (SR)  Disper. corr.   Coulomb (SR)   Coul. recip.      Potential
    4.91459e+04   -4.15705e+03   -4.58098e+05    2.96814e+03   -3.73615e+05
    Kinetic En.   Total Energy  Conserved En.    Temperature Pres. DC (bar)
    6.41909e+04   -3.09425e+05   -3.79104e+05    2.98338e+02   -2.52572e+02
 Pressure (bar)   Constr. rmsd
   -2.69295e+02    2.19703e-05


DD  step 2749999 load imb.: force  5.8%  pme mesh/force 0.421
           Step           Time
        2750000     5500.00000

   Energies (kJ/mol)
       G96Angle    Proper Dih.  Improper Dih.          LJ-14     Coulomb-14
    3.87412e+03    1.93889e+03    1.22568e+03    6.99668e+02    2.86901e+04
        LJ (SR)  Disper. corr.   Coulomb (SR)   Coul. recip.      Potential
    4.98974e+04   -4.17807e+03   -4.58386e+05    2.85152e+03   -3.73386e+05
    Kinetic En.   Total Energy  Conserved En.    Temperature Pres. DC (bar)
    6.43656e+04   -3.09021e+05   -3.79744e+05    2.99150e+02   -2.55130e+02
 Pressure (bar)   Constr. rmsd
    2.33788e+02    2.06791e-05


DD  step 2774999 load imb.: force  4.7%  pme mesh/force 0.426
           Step           Time
        2775000     5550.00000

   Energies (kJ/mol)
       G96Angle    Proper Dih.  Improper Dih.          LJ-14     Coulomb-14
    4.15952e+03    1.84248e+03    1.18858e+03    5.85653e+02    2.87997e+04
        LJ (SR)  Disper. corr.   Coulomb (SR)   Coul. recip.      Potential
    4.90794e+04   -4.17254e+03   -4.58841e+05    2.80593e+03   -3.74552e+05
    Kinetic En.   Total Energy  Conserved En.    Temperature Pres. DC (bar)
    6.52249e+04   -3.09327e+05   -3.80390e+05    3.03144e+02   -2.54456e+02
 Pressure (bar)   Constr. rmsd
   -2.80827e+01    2.03285e-05


DD  step 2799999 load imb.: force  5.9%  pme mesh/force 0.421
           Step           Time
        2800000     5600.00000

   Energies (kJ/mol)
       G96Angle    Proper Dih.  Improper Dih.          LJ-14     Coulomb-14
    4.02221e+03    1.85976e+03    1.24658e+03    5.93665e+02    2.85589e+04
        LJ (SR)  Disper. corr.   Coulomb (SR)   Coul. recip.      Potential
    4.96679e+04   -4.16704e+03   -4.58681e+05    2.88034e+03   -3.74019e+05
    Kinetic En.   Total Energy  Conserved En.    Temperature Pres. DC (bar)
    6.45151e+04   -3.09504e+05   -3.81003e+05    2.99845e+02   -2.53787e+02
 Pressure (bar)   Constr. rmsd
    5.19119e+00    2.12104e-05


DD  step 2824999 load imb.: force  5.0%  pme mesh/force 0.422
           Step           Time
        2825000     5650.00000

   Energies (kJ/mol)
       G96Angle    Proper Dih.  Improper Dih.          LJ-14     Coulomb-14
    3.93348e+03    2.00732e+03    1.20877e+03    6.75763e+02    2.87459e+04
        LJ (SR)  Disper. corr.   Coulomb (SR)   Coul. recip.      Potential
    4.97575e+04   -4.18716e+03   -4.60856e+05    2.91920e+03   -3.75795e+05
    Kinetic En.   Total Energy  Conserved En.    Temperature Pres. DC (bar)
    6.48846e+04   -3.10910e+05   -3.81656e+05    3.01562e+02   -2.56240e+02
 Pressure (bar)   Constr. rmsd
   -1.08720e+00    2.14324e-05


DD  step 2849999 load imb.: force  5.6%  pme mesh/force 0.420
           Step           Time
        2850000     5700.00000

   Energies (kJ/mol)
       G96Angle    Proper Dih.  Improper Dih.          LJ-14     Coulomb-14
    4.01599e+03    2.03586e+03    1.26280e+03    6.42518e+02    2.86240e+04
        LJ (SR)  Disper. corr.   Coulomb (SR)   Coul. recip.      Potential
    4.89459e+04   -4.17279e+03   -4.57466e+05    2.88222e+03   -3.73230e+05
    Kinetic En.   Total Energy  Conserved En.    Temperature Pres. DC (bar)
    6.46521e+04   -3.08578e+05   -3.82327e+05    3.00481e+02   -2.54486e+02
 Pressure (bar)   Constr. rmsd
    1.82187e+02    2.02949e-05


DD  step 2874999 load imb.: force  5.4%  pme mesh/force 0.425
           Step           Time
        2875000     5750.00000

   Energies (kJ/mol)
       G96Angle    Proper Dih.  Improper Dih.          LJ-14     Coulomb-14
    3.92582e+03    1.83965e+03    1.21193e+03    7.26084e+02    2.87487e+04
        LJ (SR)  Disper. corr.   Coulomb (SR)   Coul. recip.      Potential
    4.93889e+04   -4.17021e+03   -4.58753e+05    2.83821e+03   -3.74244e+05
    Kinetic En.   Total Energy  Conserved En.    Temperature Pres. DC (bar)
    6.44983e+04   -3.09746e+05   -3.82976e+05    2.99767e+02   -2.54172e+02
 Pressure (bar)   Constr. rmsd
    1.15947e+02    2.12337e-05


DD  step 2899999 load imb.: force  6.4%  pme mesh/force 0.425
           Step           Time
        2900000     5800.00000

   Energies (kJ/mol)
       G96Angle    Proper Dih.  Improper Dih.          LJ-14     Coulomb-14
    3.99064e+03    1.92866e+03    1.22641e+03    6.23156e+02    2.87159e+04
        LJ (SR)  Disper. corr.   Coulomb (SR)   Coul. recip.      Potential
    4.92347e+04   -4.14058e+03   -4.57688e+05    2.83462e+03   -3.73275e+05
    Kinetic En.   Total Energy  Conserved En.    Temperature Pres. DC (bar)
    6.46286e+04   -3.08646e+05   -3.83645e+05    3.00372e+02   -2.50577e+02
 Pressure (bar)   Constr. rmsd
   -1.69069e+00    2.03234e-05


DD  step 2924999 load imb.: force 57.7%  pme mesh/force 0.264
           Step           Time
        2925000     5850.00000

   Energies (kJ/mol)
       G96Angle    Proper Dih.  Improper Dih.          LJ-14     Coulomb-14
    3.72334e+03    1.93238e+03    1.20298e+03    6.17367e+02    2.88584e+04
        LJ (SR)  Disper. corr.   Coulomb (SR)   Coul. recip.      Potential
    4.95062e+04   -4.18800e+03   -4.60101e+05    2.90259e+03   -3.75546e+05
    Kinetic En.   Total Energy  Conserved En.    Temperature Pres. DC (bar)
    6.44344e+04   -3.11111e+05   -3.84293e+05    2.99470e+02   -2.56343e+02
 Pressure (bar)   Constr. rmsd
    9.04232e+01    2.02232e-05


DD  step 2949999 load imb.: force  7.2%  pme mesh/force 0.415
           Step           Time
        2950000     5900.00000

   Energies (kJ/mol)
       G96Angle    Proper Dih.  Improper Dih.          LJ-14     Coulomb-14
    4.06400e+03    1.97767e+03    1.23245e+03    6.14572e+02    2.86582e+04
        LJ (SR)  Disper. corr.   Coulomb (SR)   Coul. recip.      Potential
    4.89892e+04   -4.16019e+03   -4.58324e+05    2.86731e+03   -3.74081e+05
    Kinetic En.   Total Energy  Conserved En.    Temperature Pres. DC (bar)
    6.44319e+04   -3.09649e+05   -3.84932e+05    2.99458e+02   -2.52954e+02
 Pressure (bar)   Constr. rmsd
   -9.56117e+01    2.10824e-05


DD  step 2974999 load imb.: force  5.2%  pme mesh/force 0.419
           Step           Time
        2975000     5950.00000

   Energies (kJ/mol)
       G96Angle    Proper Dih.  Improper Dih.          LJ-14     Coulomb-14
    4.02076e+03    1.95364e+03    1.20411e+03    5.67125e+02    2.87115e+04
        LJ (SR)  Disper. corr.   Coulomb (SR)   Coul. recip.      Potential
    4.97199e+04   -4.18450e+03   -4.60233e+05    2.80951e+03   -3.75431e+05
    Kinetic En.   Total Energy  Conserved En.    Temperature Pres. DC (bar)
    6.43861e+04   -3.11045e+05   -3.85567e+05    2.99245e+02   -2.55915e+02
 Pressure (bar)   Constr. rmsd
   -3.02196e+01    2.20704e-05


DD  step 2999999 load imb.: force  4.2%  pme mesh/force 0.426
           Step           Time
        3000000     6000.00000

   Energies (kJ/mol)
       G96Angle    Proper Dih.  Improper Dih.          LJ-14     Coulomb-14
    3.96998e+03    1.88505e+03    1.15044e+03    6.26835e+02    2.87218e+04
        LJ (SR)  Disper. corr.   Coulomb (SR)   Coul. recip.      Potential
    4.94680e+04   -4.16146e+03   -4.58060e+05    2.91706e+03   -3.73483e+05
    Kinetic En.   Total Energy  Conserved En.    Temperature Pres. DC (bar)
    6.44710e+04   -3.09012e+05   -3.86221e+05    2.99640e+02   -2.53109e+02
 Pressure (bar)   Constr. rmsd
    8.34521e+01    2.05957e-05


DD  step 3024999 load imb.: force  6.8%  pme mesh/force 0.418
           Step           Time
        3025000     6050.00000

   Energies (kJ/mol)
       G96Angle    Proper Dih.  Improper Dih.          LJ-14     Coulomb-14
    3.92723e+03    1.96433e+03    1.19278e+03    6.60119e+02    2.85855e+04
        LJ (SR)  Disper. corr.   Coulomb (SR)   Coul. recip.      Potential
    5.03925e+04   -4.17226e+03   -4.59851e+05    2.82386e+03   -3.74477e+05
    Kinetic En.   Total Energy  Conserved En.    Temperature Pres. DC (bar)
    6.50701e+04   -3.09406e+05   -3.86869e+05    3.02424e+02   -2.54422e+02
 Pressure (bar)   Constr. rmsd
    2.13732e+02    2.09387e-05


DD  step 3049999 load imb.: force  4.8%  pme mesh/force 0.415
           Step           Time
        3050000     6100.00000

   Energies (kJ/mol)
       G96Angle    Proper Dih.  Improper Dih.          LJ-14     Coulomb-14
    4.12131e+03    1.91048e+03    1.17343e+03    6.49790e+02    2.86774e+04
        LJ (SR)  Disper. corr.   Coulomb (SR)   Coul. recip.      Potential
    4.95546e+04   -4.15964e+03   -4.58750e+05    2.81653e+03   -3.74006e+05
    Kinetic En.   Total Energy  Conserved En.    Temperature Pres. DC (bar)
    6.39859e+04   -3.10020e+05   -3.87514e+05    2.97385e+02   -2.52887e+02
 Pressure (bar)   Constr. rmsd
    7.32920e+01    2.01104e-05


DD  step 3074999 load imb.: force  9.2%  pme mesh/force 0.407
           Step           Time
        3075000     6150.00000

   Energies (kJ/mol)
       G96Angle    Proper Dih.  Improper Dih.          LJ-14     Coulomb-14
    4.10490e+03    1.86613e+03    1.17348e+03    5.59212e+02    2.86167e+04
        LJ (SR)  Disper. corr.   Coulomb (SR)   Coul. recip.      Potential
    4.97456e+04   -4.17409e+03   -4.59134e+05    2.91046e+03   -3.74332e+05
    Kinetic En.   Total Energy  Conserved En.    Temperature Pres. DC (bar)
    6.45005e+04   -3.09832e+05   -3.88140e+05    2.99777e+02   -2.54645e+02
 Pressure (bar)   Constr. rmsd
   -4.03994e+01    2.22781e-05

Writing checkpoint, step 3088000 at Mon Nov 21 08:19:23 2022


DD  step 3099999 load imb.: force  4.3%  pme mesh/force 0.422
           Step           Time
        3100000     6200.00000

   Energies (kJ/mol)
       G96Angle    Proper Dih.  Improper Dih.          LJ-14     Coulomb-14
    3.97870e+03    1.99449e+03    1.33060e+03    6.37057e+02    2.87389e+04
        LJ (SR)  Disper. corr.   Coulomb (SR)   Coul. recip.      Potential
    4.92797e+04   -4.17211e+03   -4.58440e+05    2.83628e+03   -3.73817e+05
    Kinetic En.   Total Energy  Conserved En.    Temperature Pres. DC (bar)
    6.45995e+04   -3.09217e+05   -3.88806e+05    3.00237e+02   -2.54404e+02
 Pressure (bar)   Constr. rmsd
   -6.78220e+01    2.09644e-05


DD  step 3124999 load imb.: force  5.5%  pme mesh/force 0.425
           Step           Time
        3125000     6250.00000

   Energies (kJ/mol)
       G96Angle    Proper Dih.  Improper Dih.          LJ-14     Coulomb-14
    4.04069e+03    1.89207e+03    1.27946e+03    6.63177e+02    2.87047e+04
        LJ (SR)  Disper. corr.   Coulomb (SR)   Coul. recip.      Potential
    4.88168e+04   -4.16762e+03   -4.58351e+05    2.91409e+03   -3.74207e+05
    Kinetic En.   Total Energy  Conserved En.    Temperature Pres. DC (bar)
    6.50923e+04   -3.09115e+05   -3.89454e+05    3.02527e+02   -2.53857e+02
 Pressure (bar)   Constr. rmsd
   -7.22119e+01    2.12024e-05


DD  step 3149999 load imb.: force  5.3%  pme mesh/force 0.422
           Step           Time
        3150000     6300.00000

   Energies (kJ/mol)
       G96Angle    Proper Dih.  Improper Dih.          LJ-14     Coulomb-14
    4.02685e+03    1.87656e+03    1.21509e+03    6.99948e+02    2.86595e+04
        LJ (SR)  Disper. corr.   Coulomb (SR)   Coul. recip.      Potential
    4.88323e+04   -4.17248e+03   -4.57531e+05    2.94384e+03   -3.73449e+05
    Kinetic En.   Total Energy  Conserved En.    Temperature Pres. DC (bar)
    6.47836e+04   -3.08666e+05   -3.90123e+05    3.01093e+02   -2.54449e+02
 Pressure (bar)   Constr. rmsd
   -1.63600e+02    2.16430e-05


DD  step 3174999 load imb.: force  8.5%  pme mesh/force 0.415
           Step           Time
        3175000     6350.00000

   Energies (kJ/mol)
       G96Angle    Proper Dih.  Improper Dih.          LJ-14     Coulomb-14
    3.99964e+03    1.89310e+03    1.20497e+03    6.38782e+02    2.86775e+04
        LJ (SR)  Disper. corr.   Coulomb (SR)   Coul. recip.      Potential
    4.89355e+04   -4.16519e+03   -4.58203e+05    2.88087e+03   -3.74138e+05
    Kinetic En.   Total Energy  Conserved En.    Temperature Pres. DC (bar)
    6.47955e+04   -3.09342e+05   -3.90704e+05    3.01148e+02   -2.53562e+02
 Pressure (bar)   Constr. rmsd
   -1.65404e+02    2.14824e-05


DD  step 3199999 load imb.: force  5.6%  pme mesh/force 0.428
           Step           Time
        3200000     6400.00000

   Energies (kJ/mol)
       G96Angle    Proper Dih.  Improper Dih.          LJ-14     Coulomb-14
    4.10520e+03    1.83733e+03    1.25412e+03    6.52811e+02    2.88358e+04
        LJ (SR)  Disper. corr.   Coulomb (SR)   Coul. recip.      Potential
    4.95383e+04   -4.15215e+03   -4.59018e+05    2.83481e+03   -3.74112e+05
    Kinetic En.   Total Energy  Conserved En.    Temperature Pres. DC (bar)
    6.47163e+04   -3.09396e+05   -3.91348e+05    3.00780e+02   -2.51978e+02
 Pressure (bar)   Constr. rmsd
    4.44825e+01    1.96956e-05


DD  step 3224999 load imb.: force  5.9%  pme mesh/force 0.425
           Step           Time
        3225000     6450.00000

   Energies (kJ/mol)
       G96Angle    Proper Dih.  Improper Dih.          LJ-14     Coulomb-14
    4.06776e+03    1.89472e+03    1.15893e+03    6.26496e+02    2.86765e+04
        LJ (SR)  Disper. corr.   Coulomb (SR)   Coul. recip.      Potential
    4.85092e+04   -4.15054e+03   -4.57762e+05    2.83323e+03   -3.74145e+05
    Kinetic En.   Total Energy  Conserved En.    Temperature Pres. DC (bar)
    6.44865e+04   -3.09659e+05   -3.92015e+05    2.99712e+02   -2.51784e+02
 Pressure (bar)   Constr. rmsd
   -3.02979e+02    2.01945e-05


DD  step 3249999 load imb.: force  5.9%  pme mesh/force 0.417
           Step           Time
        3250000     6500.00000

   Energies (kJ/mol)
       G96Angle    Proper Dih.  Improper Dih.          LJ-14     Coulomb-14
    4.04818e+03    1.87559e+03    1.18786e+03    5.83044e+02    2.87889e+04
        LJ (SR)  Disper. corr.   Coulomb (SR)   Coul. recip.      Potential
    4.74556e+04   -4.16154e+03   -4.56817e+05    2.78692e+03   -3.74252e+05
    Kinetic En.   Total Energy  Conserved En.    Temperature Pres. DC (bar)
    6.47170e+04   -3.09535e+05   -3.92678e+05    3.00783e+02   -2.53118e+02
 Pressure (bar)   Constr. rmsd
   -3.40772e+02    2.09578e-05


DD  step 3274999 load imb.: force  7.3%  pme mesh/force 0.410
           Step           Time
        3275000     6550.00000

   Energies (kJ/mol)
       G96Angle    Proper Dih.  Improper Dih.          LJ-14     Coulomb-14
    4.00990e+03    1.85646e+03    1.24481e+03    6.90273e+02    2.87978e+04
        LJ (SR)  Disper. corr.   Coulomb (SR)   Coul. recip.      Potential
    4.86587e+04   -4.17368e+03   -4.58223e+05    2.96527e+03   -3.74174e+05
    Kinetic En.   Total Energy  Conserved En.    Temperature Pres. DC (bar)
    6.50519e+04   -3.09122e+05   -3.93320e+05    3.02339e+02   -2.54595e+02
 Pressure (bar)   Constr. rmsd
   -2.65940e+01    1.94256e-05


DD  step 3299999 load imb.: force  5.1%  pme mesh/force 0.422
           Step           Time
        3300000     6600.00000

   Energies (kJ/mol)
       G96Angle    Proper Dih.  Improper Dih.          LJ-14     Coulomb-14
    3.92905e+03    1.85371e+03    1.15067e+03    6.95061e+02    2.87279e+04
        LJ (SR)  Disper. corr.   Coulomb (SR)   Coul. recip.      Potential
    5.00616e+04   -4.18158e+03   -4.61042e+05    2.90114e+03   -3.75905e+05
    Kinetic En.   Total Energy  Conserved En.    Temperature Pres. DC (bar)
    6.34769e+04   -3.12428e+05   -3.93926e+05    2.95019e+02   -2.55558e+02
 Pressure (bar)   Constr. rmsd
    1.39674e+02    1.99672e-05


DD  step 3324999 load imb.: force  5.6%  pme mesh/force 0.419
           Step           Time
        3325000     6650.00000

   Energies (kJ/mol)
       G96Angle    Proper Dih.  Improper Dih.          LJ-14     Coulomb-14
    3.92419e+03    1.95713e+03    1.23927e+03    7.13125e+02    2.87536e+04
        LJ (SR)  Disper. corr.   Coulomb (SR)   Coul. recip.      Potential
    5.02670e+04   -4.20462e+03   -4.60830e+05    2.81768e+03   -3.75363e+05
    Kinetic En.   Total Energy  Conserved En.    Temperature Pres. DC (bar)
    6.45469e+04   -3.10816e+05   -3.94567e+05    2.99993e+02   -2.58379e+02
 Pressure (bar)   Constr. rmsd
    3.55887e+02    2.04673e-05


DD  step 3349999 load imb.: force  4.7%  pme mesh/force 0.423
           Step           Time
        3350000     6700.00000

   Energies (kJ/mol)
       G96Angle    Proper Dih.  Improper Dih.          LJ-14     Coulomb-14
    4.29050e+03    1.92060e+03    1.17105e+03    6.97166e+02    2.87957e+04
        LJ (SR)  Disper. corr.   Coulomb (SR)   Coul. recip.      Potential
    4.86068e+04   -4.18308e+03   -4.57301e+05    2.89847e+03   -3.73104e+05
    Kinetic En.   Total Energy  Conserved En.    Temperature Pres. DC (bar)
    6.57003e+04   -3.07404e+05   -3.95255e+05    3.05353e+02   -2.55742e+02
 Pressure (bar)   Constr. rmsd
   -5.78179e+01    2.09699e-05


DD  step 3374999 load imb.: force  4.9%  pme mesh/force 0.424
           Step           Time
        3375000     6750.00000

   Energies (kJ/mol)
       G96Angle    Proper Dih.  Improper Dih.          LJ-14     Coulomb-14
    3.91052e+03    1.87114e+03    1.23990e+03    7.65703e+02    2.88003e+04
        LJ (SR)  Disper. corr.   Coulomb (SR)   Coul. recip.      Potential
    4.92731e+04   -4.17151e+03   -4.59884e+05    2.85170e+03   -3.75343e+05
    Kinetic En.   Total Energy  Conserved En.    Temperature Pres. DC (bar)
    6.43525e+04   -3.10991e+05   -3.95868e+05    2.99089e+02   -2.54331e+02
 Pressure (bar)   Constr. rmsd
   -8.21131e+01    2.04216e-05


DD  step 3399999 load imb.: force  5.8%  pme mesh/force 0.425
           Step           Time
        3400000     6800.00000

   Energies (kJ/mol)
       G96Angle    Proper Dih.  Improper Dih.          LJ-14     Coulomb-14
    3.78980e+03    1.86149e+03    1.23707e+03    6.46460e+02    2.88368e+04
        LJ (SR)  Disper. corr.   Coulomb (SR)   Coul. recip.      Potential
    4.93256e+04   -4.17908e+03   -4.59233e+05    2.80785e+03   -3.74907e+05
    Kinetic En.   Total Energy  Conserved En.    Temperature Pres. DC (bar)
    6.37943e+04   -3.11113e+05   -3.96524e+05    2.96495e+02   -2.55253e+02
 Pressure (bar)   Constr. rmsd
   -9.08770e+01    2.07969e-05


DD  step 3424999 load imb.: force  6.3%  pme mesh/force 0.424
           Step           Time
        3425000     6850.00000

   Energies (kJ/mol)
       G96Angle    Proper Dih.  Improper Dih.          LJ-14     Coulomb-14
    3.91619e+03    1.92066e+03    1.24305e+03    6.39667e+02    2.87512e+04
        LJ (SR)  Disper. corr.   Coulomb (SR)   Coul. recip.      Potential
    4.86897e+04   -4.15118e+03   -4.57564e+05    2.93843e+03   -3.73617e+05
    Kinetic En.   Total Energy  Conserved En.    Temperature Pres. DC (bar)
    6.46208e+04   -3.08996e+05   -3.97167e+05    3.00336e+02   -2.51861e+02
 Pressure (bar)   Constr. rmsd
   -2.74541e+02    2.18536e-05


DD  step 3449999 load imb.: force  6.2%  pme mesh/force 0.419
           Step           Time
        3450000     6900.00000

   Energies (kJ/mol)
       G96Angle    Proper Dih.  Improper Dih.          LJ-14     Coulomb-14
    3.91184e+03    1.83568e+03    1.22991e+03    6.78148e+02    2.87972e+04
        LJ (SR)  Disper. corr.   Coulomb (SR)   Coul. recip.      Potential
    4.81441e+04   -4.17312e+03   -4.58662e+05    2.92050e+03   -3.75318e+05
    Kinetic En.   Total Energy  Conserved En.    Temperature Pres. DC (bar)
    6.42441e+04   -3.11074e+05   -3.97813e+05    2.98585e+02   -2.54526e+02
 Pressure (bar)   Constr. rmsd
   -2.65611e+02    2.03472e-05


DD  step 3474999 load imb.: force  6.2%  pme mesh/force 0.417
           Step           Time
        3475000     6950.00000

   Energies (kJ/mol)
       G96Angle    Proper Dih.  Improper Dih.          LJ-14     Coulomb-14
    3.93322e+03    1.82921e+03    1.18060e+03    6.54622e+02    2.88380e+04
        LJ (SR)  Disper. corr.   Coulomb (SR)   Coul. recip.      Potential
    4.88565e+04   -4.18532e+03   -4.58307e+05    2.94444e+03   -3.74255e+05
    Kinetic En.   Total Energy  Conserved En.    Temperature Pres. DC (bar)
    6.44195e+04   -3.09836e+05   -3.98463e+05    2.99401e+02   -2.56016e+02
 Pressure (bar)   Constr. rmsd
    7.46219e+01    1.96692e-05


DD  step 3499999 load imb.: force  6.0%  pme mesh/force 0.422
           Step           Time
        3500000     7000.00000

   Energies (kJ/mol)
       G96Angle    Proper Dih.  Improper Dih.          LJ-14     Coulomb-14
    3.85777e+03    1.93948e+03    1.23275e+03    5.94335e+02    2.87661e+04
        LJ (SR)  Disper. corr.   Coulomb (SR)   Coul. recip.      Potential
    4.95121e+04   -4.15435e+03   -4.59303e+05    2.90686e+03   -3.74648e+05
    Kinetic En.   Total Energy  Conserved En.    Temperature Pres. DC (bar)
    6.51852e+04   -3.09462e+05   -3.99098e+05    3.02959e+02   -2.52246e+02
 Pressure (bar)   Constr. rmsd
   -6.94028e+01    2.11656e-05


DD  step 3524999 load imb.: force  5.2%  pme mesh/force 0.418
           Step           Time
        3525000     7050.00000

   Energies (kJ/mol)
       G96Angle    Proper Dih.  Improper Dih.          LJ-14     Coulomb-14
    3.89159e+03    1.97121e+03    1.22218e+03    7.18589e+02    2.86775e+04
        LJ (SR)  Disper. corr.   Coulomb (SR)   Coul. recip.      Potential
    5.00744e+04   -4.18482e+03   -4.59380e+05    2.95396e+03   -3.74056e+05
    Kinetic En.   Total Energy  Conserved En.    Temperature Pres. DC (bar)
    6.47579e+04   -3.09298e+05   -3.99760e+05    3.00973e+02   -2.55954e+02
 Pressure (bar)   Constr. rmsd
    4.26028e+02    1.93997e-05


DD  step 3549999 load imb.: force  4.7%  pme mesh/force 0.426
           Step           Time
        3550000     7100.00000

   Energies (kJ/mol)
       G96Angle    Proper Dih.  Improper Dih.          LJ-14     Coulomb-14
    4.09765e+03    1.87076e+03    1.25499e+03    6.02439e+02    2.85717e+04
        LJ (SR)  Disper. corr.   Coulomb (SR)   Coul. recip.      Potential
    4.84548e+04   -4.16258e+03   -4.57568e+05    2.89158e+03   -3.73987e+05
    Kinetic En.   Total Energy  Conserved En.    Temperature Pres. DC (bar)
    6.43084e+04   -3.09679e+05   -4.00441e+05    2.98884e+02   -2.53244e+02
 Pressure (bar)   Constr. rmsd
   -2.09643e+02    2.13231e-05


DD  step 3574999 load imb.: force  5.1%  pme mesh/force 0.423
           Step           Time
        3575000     7150.00000

   Energies (kJ/mol)
       G96Angle    Proper Dih.  Improper Dih.          LJ-14     Coulomb-14
    4.02265e+03    1.72250e+03    1.23049e+03    7.37770e+02    2.87896e+04
        LJ (SR)  Disper. corr.   Coulomb (SR)   Coul. recip.      Potential
    4.84678e+04   -4.18757e+03   -4.58433e+05    2.88454e+03   -3.74765e+05
    Kinetic En.   Total Energy  Conserved En.    Temperature Pres. DC (bar)
    6.37613e+04   -3.11004e+05   -4.01066e+05    2.96342e+02   -2.56290e+02
 Pressure (bar)   Constr. rmsd
    1.03207e+02    1.83870e-05


DD  step 3599999 load imb.: force  7.7%  pme mesh/force 0.414
           Step           Time
        3600000     7200.00000

   Energies (kJ/mol)
       G96Angle    Proper Dih.  Improper Dih.          LJ-14     Coulomb-14
    4.07998e+03    1.91043e+03    1.19321e+03    6.77157e+02    2.87205e+04
        LJ (SR)  Disper. corr.   Coulomb (SR)   Coul. recip.      Potential
    5.01099e+04   -4.20269e+03   -4.61356e+05    2.85932e+03   -3.76008e+05
    Kinetic En.   Total Energy  Conserved En.    Temperature Pres. DC (bar)
    6.46713e+04   -3.11337e+05   -4.01693e+05    3.00571e+02   -2.58142e+02
 Pressure (bar)   Constr. rmsd
    1.35010e+02    2.04635e-05

Writing checkpoint, step 3601050 at Mon Nov 21 08:34:23 2022


DD  step 3624999 load imb.: force  7.5%  pme mesh/force 0.419
           Step           Time
        3625000     7250.00000

   Energies (kJ/mol)
       G96Angle    Proper Dih.  Improper Dih.          LJ-14     Coulomb-14
    4.05917e+03    1.80517e+03    1.18843e+03    7.41647e+02    2.86336e+04
        LJ (SR)  Disper. corr.   Coulomb (SR)   Coul. recip.      Potential
    5.00261e+04   -4.17359e+03   -4.59648e+05    2.91634e+03   -3.74451e+05
    Kinetic En.   Total Energy  Conserved En.    Temperature Pres. DC (bar)
    6.50188e+04   -3.09433e+05   -4.02355e+05    3.02186e+02   -2.54584e+02
 Pressure (bar)   Constr. rmsd
    2.24888e+02    2.05497e-05


DD  step 3649999 load imb.: force  5.4%  pme mesh/force 0.419
           Step           Time
        3650000     7300.00000

   Energies (kJ/mol)
       G96Angle    Proper Dih.  Improper Dih.          LJ-14     Coulomb-14
    3.98311e+03    1.93910e+03    1.19973e+03    6.46811e+02    2.87484e+04
        LJ (SR)  Disper. corr.   Coulomb (SR)   Coul. recip.      Potential
    4.91040e+04   -4.18054e+03   -4.58326e+05    2.91940e+03   -3.73966e+05
    Kinetic En.   Total Energy  Conserved En.    Temperature Pres. DC (bar)
    6.42710e+04   -3.09695e+05   -4.03012e+05    2.98710e+02   -2.55432e+02
 Pressure (bar)   Constr. rmsd
   -7.13155e+01    2.12046e-05


DD  step 3674999 load imb.: force  8.8%  pme mesh/force 0.413
           Step           Time
        3675000     7350.00000

   Energies (kJ/mol)
       G96Angle    Proper Dih.  Improper Dih.          LJ-14     Coulomb-14
    4.11105e+03    1.93995e+03    1.15564e+03    6.27829e+02    2.86728e+04
        LJ (SR)  Disper. corr.   Coulomb (SR)   Coul. recip.      Potential
    4.84357e+04   -4.18547e+03   -4.58271e+05    2.91230e+03   -3.74601e+05
    Kinetic En.   Total Energy  Conserved En.    Temperature Pres. DC (bar)
    6.38974e+04   -3.10704e+05   -4.03637e+05    2.96974e+02   -2.56033e+02
 Pressure (bar)   Constr. rmsd
   -3.19426e+02    2.21726e-05


DD  step 3699999 load imb.: force  4.6%  pme mesh/force 0.424
           Step           Time
        3700000     7400.00000

   Energies (kJ/mol)
       G96Angle    Proper Dih.  Improper Dih.          LJ-14     Coulomb-14
    4.08204e+03    1.84420e+03    1.20434e+03    5.14124e+02    2.89333e+04
        LJ (SR)  Disper. corr.   Coulomb (SR)   Coul. recip.      Potential
    4.89606e+04   -4.13304e+03   -4.58283e+05    2.89604e+03   -3.73981e+05
    Kinetic En.   Total Energy  Conserved En.    Temperature Pres. DC (bar)
    6.52671e+04   -3.08714e+05   -4.04268e+05    3.03340e+02   -2.49667e+02
 Pressure (bar)   Constr. rmsd
   -1.71157e+02    2.05482e-05


DD  step 3724999 load imb.: force  7.8%  pme mesh/force 0.412
           Step           Time
        3725000     7450.00000

   Energies (kJ/mol)
       G96Angle    Proper Dih.  Improper Dih.          LJ-14     Coulomb-14
    3.96020e+03    1.87013e+03    1.22533e+03    6.04340e+02    2.87542e+04
        LJ (SR)  Disper. corr.   Coulomb (SR)   Coul. recip.      Potential
    4.93644e+04   -4.18491e+03   -4.59266e+05    2.92377e+03   -3.74748e+05
    Kinetic En.   Total Energy  Conserved En.    Temperature Pres. DC (bar)
    6.44694e+04   -3.10279e+05   -4.04915e+05    2.99633e+02   -2.55965e+02
 Pressure (bar)   Constr. rmsd
   -5.88889e+01    2.07942e-05


DD  step 3749999 load imb.: force  5.6%  pme mesh/force 0.423
           Step           Time
        3750000     7500.00000

   Energies (kJ/mol)
       G96Angle    Proper Dih.  Improper Dih.          LJ-14     Coulomb-14
    3.92161e+03    1.84956e+03    1.24446e+03    6.94479e+02    2.86967e+04
        LJ (SR)  Disper. corr.   Coulomb (SR)   Coul. recip.      Potential
    4.86178e+04   -4.16202e+03   -4.58136e+05    2.75406e+03   -3.74519e+05
    Kinetic En.   Total Energy  Conserved En.    Temperature Pres. DC (bar)
    6.43637e+04   -3.10155e+05   -4.05579e+05    2.99141e+02   -2.53177e+02
 Pressure (bar)   Constr. rmsd
   -2.57518e+02    2.15550e-05


DD  step 3774999 load imb.: force  6.1%  pme mesh/force 0.415
           Step           Time
        3775000     7550.00000

   Energies (kJ/mol)
       G96Angle    Proper Dih.  Improper Dih.          LJ-14     Coulomb-14
    4.07022e+03    1.88940e+03    1.24719e+03    7.18081e+02    2.88204e+04
        LJ (SR)  Disper. corr.   Coulomb (SR)   Coul. recip.      Potential
    4.99571e+04   -4.16402e+03   -4.59049e+05    2.78782e+03   -3.73722e+05
    Kinetic En.   Total Energy  Conserved En.    Temperature Pres. DC (bar)
    6.43640e+04   -3.09358e+05   -4.06192e+05    2.99142e+02   -2.53419e+02
 Pressure (bar)   Constr. rmsd
    1.81688e+02    2.02553e-05


DD  step 3799999 load imb.: force  4.9%  pme mesh/force 0.426
           Step           Time
        3800000     7600.00000

   Energies (kJ/mol)
       G96Angle    Proper Dih.  Improper Dih.          LJ-14     Coulomb-14
    4.13374e+03    1.82454e+03    1.17102e+03    7.20584e+02    2.86339e+04
        LJ (SR)  Disper. corr.   Coulomb (SR)   Coul. recip.      Potential
    4.91349e+04   -4.17506e+03   -4.58390e+05    2.94077e+03   -3.74005e+05
    Kinetic En.   Total Energy  Conserved En.    Temperature Pres. DC (bar)
    6.47963e+04   -3.09209e+05   -4.06880e+05    3.01152e+02   -2.54763e+02
 Pressure (bar)   Constr. rmsd
    6.63068e+01    2.01906e-05


DD  step 3824999 load imb.: force  6.0%  pme mesh/force 0.423
           Step           Time
        3825000     7650.00000

   Energies (kJ/mol)
       G96Angle    Proper Dih.  Improper Dih.          LJ-14     Coulomb-14
    3.86010e+03    1.85572e+03    1.23783e+03    6.82907e+02    2.84765e+04
        LJ (SR)  Disper. corr.   Coulomb (SR)   Coul. recip.      Potential
    4.93128e+04   -4.18034e+03   -4.58321e+05    2.82103e+03   -3.74254e+05
    Kinetic En.   Total Energy  Conserved En.    Temperature Pres. DC (bar)
    6.40381e+04   -3.10216e+05   -4.07535e+05    2.97628e+02   -2.55407e+02
 Pressure (bar)   Constr. rmsd
    2.74542e+01    2.13574e-05


DD  step 3849999 load imb.: force  5.8%  pme mesh/force 0.420
           Step           Time
        3850000     7700.00000

   Energies (kJ/mol)
       G96Angle    Proper Dih.  Improper Dih.          LJ-14     Coulomb-14
    4.03766e+03    1.87686e+03    1.21302e+03    6.95401e+02    2.88129e+04
        LJ (SR)  Disper. corr.   Coulomb (SR)   Coul. recip.      Potential
    4.93496e+04   -4.16301e+03   -4.58363e+05    2.85319e+03   -3.73688e+05
    Kinetic En.   Total Energy  Conserved En.    Temperature Pres. DC (bar)
    6.46030e+04   -3.09085e+05   -4.08205e+05    3.00253e+02   -2.53297e+02
 Pressure (bar)   Constr. rmsd
    5.38333e+01    2.08902e-05


DD  step 3874999 load imb.: force  4.2%  pme mesh/force 0.426
           Step           Time
        3875000     7750.00000

   Energies (kJ/mol)
       G96Angle    Proper Dih.  Improper Dih.          LJ-14     Coulomb-14
    3.92021e+03    1.86430e+03    1.22267e+03    8.43355e+02    2.87578e+04
        LJ (SR)  Disper. corr.   Coulomb (SR)   Coul. recip.      Potential
    4.93343e+04   -4.16642e+03   -4.58168e+05    2.86325e+03   -3.73529e+05
    Kinetic En.   Total Energy  Conserved En.    Temperature Pres. DC (bar)
    6.52268e+04   -3.08302e+05   -4.08857e+05    3.03152e+02   -2.53711e+02
 Pressure (bar)   Constr. rmsd
    2.25468e+02    2.04507e-05


DD  step 3899999 load imb.: force  5.3%  pme mesh/force 0.419
           Step           Time
        3900000     7800.00000

   Energies (kJ/mol)
       G96Angle    Proper Dih.  Improper Dih.          LJ-14     Coulomb-14
    3.82949e+03    1.87560e+03    1.25414e+03    6.03456e+02    2.86531e+04
        LJ (SR)  Disper. corr.   Coulomb (SR)   Coul. recip.      Potential
    4.94870e+04   -4.15891e+03   -4.59833e+05    2.92647e+03   -3.75363e+05
    Kinetic En.   Total Energy  Conserved En.    Temperature Pres. DC (bar)
    6.44626e+04   -3.10900e+05   -4.09463e+05    2.99601e+02   -2.52798e+02
 Pressure (bar)   Constr. rmsd
   -2.21966e+02    2.21231e-05


DD  step 3924999 load imb.: force  5.5%  pme mesh/force 0.429
           Step           Time
        3925000     7850.00000

   Energies (kJ/mol)
       G96Angle    Proper Dih.  Improper Dih.          LJ-14     Coulomb-14
    3.93186e+03    1.84822e+03    1.16701e+03    6.63776e+02    2.87854e+04
        LJ (SR)  Disper. corr.   Coulomb (SR)   Coul. recip.      Potential
    4.91001e+04   -4.15312e+03   -4.58479e+05    3.00040e+03   -3.74135e+05
    Kinetic En.   Total Energy  Conserved En.    Temperature Pres. DC (bar)
    6.47949e+04   -3.09340e+05   -4.10084e+05    3.01145e+02   -2.52096e+02
 Pressure (bar)   Constr. rmsd
   -4.74250e+01    2.11566e-05


DD  step 3949999 load imb.: force  5.8%  pme mesh/force 0.418
           Step           Time
        3950000     7900.00000

   Energies (kJ/mol)
       G96Angle    Proper Dih.  Improper Dih.          LJ-14     Coulomb-14
    4.00973e+03    1.85439e+03    1.18902e+03    7.94596e+02    2.88039e+04
        LJ (SR)  Disper. corr.   Coulomb (SR)   Coul. recip.      Potential
    4.87373e+04   -4.16322e+03   -4.58389e+05    2.93720e+03   -3.74226e+05
    Kinetic En.   Total Energy  Conserved En.    Temperature Pres. DC (bar)
    6.41092e+04   -3.10117e+05   -4.10727e+05    2.97958e+02   -2.53322e+02
 Pressure (bar)   Constr. rmsd
   -4.67607e+01    2.02324e-05


DD  step 3974999 load imb.: force  5.1%  pme mesh/force 0.429
           Step           Time
        3975000     7950.00000

   Energies (kJ/mol)
       G96Angle    Proper Dih.  Improper Dih.          LJ-14     Coulomb-14
    4.08680e+03    1.91421e+03    1.33280e+03    7.15915e+02    2.87654e+04
        LJ (SR)  Disper. corr.   Coulomb (SR)   Coul. recip.      Potential
    4.91763e+04   -4.17752e+03   -4.57684e+05    2.86861e+03   -3.73001e+05
    Kinetic En.   Total Energy  Conserved En.    Temperature Pres. DC (bar)
    6.54332e+04   -3.07568e+05   -4.11387e+05    3.04112e+02   -2.55063e+02
 Pressure (bar)   Constr. rmsd
    1.95102e+02    2.16929e-05


DD  step 3999999 load imb.: force  5.9%  pme mesh/force 0.420
           Step           Time
        4000000     8000.00000

   Energies (kJ/mol)
       G96Angle    Proper Dih.  Improper Dih.          LJ-14     Coulomb-14
    3.86571e+03    1.92434e+03    1.20982e+03    6.51149e+02    2.87148e+04
        LJ (SR)  Disper. corr.   Coulomb (SR)   Coul. recip.      Potential
    4.91229e+04   -4.17395e+03   -4.59053e+05    2.89591e+03   -3.74842e+05
    Kinetic En.   Total Energy  Conserved En.    Temperature Pres. DC (bar)
    6.45824e+04   -3.10260e+05   -4.12070e+05    3.00158e+02   -2.54628e+02
 Pressure (bar)   Constr. rmsd
   -9.75518e+01    2.17956e-05


DD  step 4024999 load imb.: force  6.4%  pme mesh/force 0.423
           Step           Time
        4025000     8050.00000

   Energies (kJ/mol)
       G96Angle    Proper Dih.  Improper Dih.          LJ-14     Coulomb-14
    3.84826e+03    1.86355e+03    1.25229e+03    6.66630e+02    2.87320e+04
        LJ (SR)  Disper. corr.   Coulomb (SR)   Coul. recip.      Potential
    4.83518e+04   -4.17364e+03   -4.57175e+05    2.88814e+03   -3.73746e+05
    Kinetic En.   Total Energy  Conserved En.    Temperature Pres. DC (bar)
    6.41502e+04   -3.09596e+05   -4.12706e+05    2.98149e+02   -2.54590e+02
 Pressure (bar)   Constr. rmsd
   -1.52699e+02    2.09266e-05


DD  step 4049999 load imb.: force  6.4%  pme mesh/force 0.422
           Step           Time
        4050000     8100.00000

   Energies (kJ/mol)
       G96Angle    Proper Dih.  Improper Dih.          LJ-14     Coulomb-14
    3.99358e+03    1.90893e+03    1.19803e+03    7.11192e+02    2.87083e+04
        LJ (SR)  Disper. corr.   Coulomb (SR)   Coul. recip.      Potential
    4.97115e+04   -4.17602e+03   -4.59094e+05    2.87002e+03   -3.74168e+05
    Kinetic En.   Total Energy  Conserved En.    Temperature Pres. DC (bar)
    6.48324e+04   -3.09336e+05   -4.13313e+05    3.01320e+02   -2.54880e+02
 Pressure (bar)   Constr. rmsd
    1.27090e+02    2.08791e-05


DD  step 4074999 load imb.: force  7.1%  pme mesh/force 0.417
           Step           Time
        4075000     8150.00000

   Energies (kJ/mol)
       G96Angle    Proper Dih.  Improper Dih.          LJ-14     Coulomb-14
    3.97453e+03    1.88844e+03    1.23076e+03    7.36967e+02    2.87440e+04
        LJ (SR)  Disper. corr.   Coulomb (SR)   Coul. recip.      Potential
    5.02207e+04   -4.17760e+03   -4.59394e+05    2.82235e+03   -3.73954e+05
    Kinetic En.   Total Energy  Conserved En.    Temperature Pres. DC (bar)
    6.43153e+04   -3.09639e+05   -4.13913e+05    2.98916e+02   -2.55073e+02
 Pressure (bar)   Constr. rmsd
    3.23976e+02    1.98035e-05


DD  step 4099999 load imb.: force  6.8%  pme mesh/force 0.420
           Step           Time
        4100000     8200.00000

   Energies (kJ/mol)
       G96Angle    Proper Dih.  Improper Dih.          LJ-14     Coulomb-14
    3.81115e+03    1.83006e+03    1.22987e+03    7.17618e+02    2.87820e+04
        LJ (SR)  Disper. corr.   Coulomb (SR)   Coul. recip.      Potential
    4.91866e+04   -4.17393e+03   -4.59370e+05    2.86895e+03   -3.75118e+05
    Kinetic En.   Total Energy  Conserved En.    Temperature Pres. DC (bar)
    6.37828e+04   -3.11335e+05   -4.14567e+05    2.96441e+02   -2.54625e+02
 Pressure (bar)   Constr. rmsd
    9.34659e+01    2.01216e-05

Writing checkpoint, step 4114500 at Mon Nov 21 08:49:23 2022


DD  step 4124999 load imb.: force  5.0%  pme mesh/force 0.430
           Step           Time
        4125000     8250.00000

   Energies (kJ/mol)
       G96Angle    Proper Dih.  Improper Dih.          LJ-14     Coulomb-14
    4.22577e+03    1.86589e+03    1.24898e+03    7.17115e+02    2.88051e+04
        LJ (SR)  Disper. corr.   Coulomb (SR)   Coul. recip.      Potential
    4.86425e+04   -4.15981e+03   -4.56944e+05    2.88906e+03   -3.72710e+05
    Kinetic En.   Total Energy  Conserved En.    Temperature Pres. DC (bar)
    6.46548e+04   -3.08055e+05   -4.15190e+05    3.00494e+02   -2.52908e+02
 Pressure (bar)   Constr. rmsd
    8.31161e+01    2.02046e-05


DD  step 4149999 load imb.: force  5.4%  pme mesh/force 0.419
           Step           Time
        4150000     8300.00000

   Energies (kJ/mol)
       G96Angle    Proper Dih.  Improper Dih.          LJ-14     Coulomb-14
    4.07757e+03    1.97860e+03    1.21772e+03    6.39379e+02    2.87132e+04
        LJ (SR)  Disper. corr.   Coulomb (SR)   Coul. recip.      Potential
    4.86898e+04   -4.16944e+03   -4.58001e+05    2.89338e+03   -3.73960e+05
    Kinetic En.   Total Energy  Conserved En.    Temperature Pres. DC (bar)
    6.41412e+04   -3.09819e+05   -4.15855e+05    2.98107e+02   -2.54079e+02
 Pressure (bar)   Constr. rmsd
   -3.32570e+02    2.15738e-05


DD  step 4174999 load imb.: force  6.0%  pme mesh/force 0.421
           Step           Time
        4175000     8350.00000

   Energies (kJ/mol)
       G96Angle    Proper Dih.  Improper Dih.          LJ-14     Coulomb-14
    4.07917e+03    1.93041e+03    1.17183e+03    6.92868e+02    2.86864e+04
        LJ (SR)  Disper. corr.   Coulomb (SR)   Coul. recip.      Potential
    4.88929e+04   -4.18515e+03   -4.57891e+05    2.92827e+03   -3.73694e+05
    Kinetic En.   Total Energy  Conserved En.    Temperature Pres. DC (bar)
    6.48649e+04   -3.08829e+05   -4.16524e+05    3.01470e+02   -2.55994e+02
 Pressure (bar)   Constr. rmsd
    1.65183e+02    2.07203e-05


DD  step 4199999 load imb.: force  4.9%  pme mesh/force 0.423
           Step           Time
        4200000     8400.00000

   Energies (kJ/mol)
       G96Angle    Proper Dih.  Improper Dih.          LJ-14     Coulomb-14
    4.00975e+03    1.92448e+03    1.20481e+03    5.77648e+02    2.87838e+04
        LJ (SR)  Disper. corr.   Coulomb (SR)   Coul. recip.      Potential
    4.89231e+04   -4.18511e+03   -4.58698e+05    2.90031e+03   -3.74559e+05
    Kinetic En.   Total Energy  Conserved En.    Temperature Pres. DC (bar)
    6.48626e+04   -3.09696e+05   -4.17197e+05    3.01460e+02   -2.55990e+02
 Pressure (bar)   Constr. rmsd
    2.96386e+01    1.99304e-05


DD  step 4224999 load imb.: force  8.8%  pme mesh/force 0.417
           Step           Time
        4225000     8450.00000

   Energies (kJ/mol)
       G96Angle    Proper Dih.  Improper Dih.          LJ-14     Coulomb-14
    4.07620e+03    1.81927e+03    1.18400e+03    6.25932e+02    2.86340e+04
        LJ (SR)  Disper. corr.   Coulomb (SR)   Coul. recip.      Potential
    4.92202e+04   -4.16047e+03   -4.58307e+05    2.89984e+03   -3.74008e+05
    Kinetic En.   Total Energy  Conserved En.    Temperature Pres. DC (bar)
    6.42909e+04   -3.09717e+05   -4.17840e+05    2.98803e+02   -2.52988e+02
 Pressure (bar)   Constr. rmsd
   -3.75570e+01    2.05384e-05


DD  step 4249999 load imb.: force  5.9%  pme mesh/force 0.427
           Step           Time
        4250000     8500.00000

   Energies (kJ/mol)
       G96Angle    Proper Dih.  Improper Dih.          LJ-14     Coulomb-14
    4.16914e+03    1.95235e+03    1.18438e+03    6.88900e+02    2.86840e+04
        LJ (SR)  Disper. corr.   Coulomb (SR)   Coul. recip.      Potential
    4.89033e+04   -4.16380e+03   -4.57970e+05    2.93739e+03   -3.73615e+05
    Kinetic En.   Total Energy  Conserved En.    Temperature Pres. DC (bar)
    6.48534e+04   -3.08761e+05   -4.18447e+05    3.01417e+02   -2.53393e+02
 Pressure (bar)   Constr. rmsd
   -7.63931e+01    2.05603e-05


DD  step 4274999 load imb.: force  5.5%  pme mesh/force 0.425
           Step           Time
        4275000     8550.00000

   Energies (kJ/mol)
       G96Angle    Proper Dih.  Improper Dih.          LJ-14     Coulomb-14
    3.84670e+03    1.92749e+03    1.25692e+03    6.36931e+02    2.87313e+04
        LJ (SR)  Disper. corr.   Coulomb (SR)   Coul. recip.      Potential
    4.97012e+04   -4.19346e+03   -4.60635e+05    2.69727e+03   -3.76031e+05
    Kinetic En.   Total Energy  Conserved En.    Temperature Pres. DC (bar)
    6.38867e+04   -3.12144e+05   -4.19113e+05    2.96924e+02   -2.57011e+02
 Pressure (bar)   Constr. rmsd
   -1.26852e+02    2.13870e-05


DD  step 4299999 load imb.: force  5.5%  pme mesh/force 0.426
           Step           Time
        4300000     8600.00000

   Energies (kJ/mol)
       G96Angle    Proper Dih.  Improper Dih.          LJ-14     Coulomb-14
    3.96269e+03    1.98614e+03    1.22117e+03    6.65862e+02    2.88385e+04
        LJ (SR)  Disper. corr.   Coulomb (SR)   Coul. recip.      Potential
    4.93340e+04   -4.17509e+03   -4.58504e+05    2.88775e+03   -3.73783e+05
    Kinetic En.   Total Energy  Conserved En.    Temperature Pres. DC (bar)
    6.41980e+04   -3.09585e+05   -4.19718e+05    2.98371e+02   -2.54767e+02
 Pressure (bar)   Constr. rmsd
    1.78512e+02    1.98419e-05


DD  step 4324999 load imb.: force  5.6%  pme mesh/force 0.431
           Step           Time
        4325000     8650.00000

   Energies (kJ/mol)
       G96Angle    Proper Dih.  Improper Dih.          LJ-14     Coulomb-14
    4.02229e+03    1.93938e+03    1.17281e+03    6.65314e+02    2.86983e+04
        LJ (SR)  Disper. corr.   Coulomb (SR)   Coul. recip.      Potential
    4.85576e+04   -4.15724e+03   -4.57358e+05    2.94107e+03   -3.73518e+05
    Kinetic En.   Total Energy  Conserved En.    Temperature Pres. DC (bar)
    6.41073e+04   -3.09411e+05   -4.20330e+05    2.97949e+02   -2.52596e+02
 Pressure (bar)   Constr. rmsd
    2.49785e+00    2.08453e-05


DD  step 4349999 load imb.: force  6.7%  pme mesh/force 0.420
           Step           Time
        4350000     8700.00000

   Energies (kJ/mol)
       G96Angle    Proper Dih.  Improper Dih.          LJ-14     Coulomb-14
    4.08634e+03    1.92909e+03    1.27234e+03    6.12642e+02    2.86903e+04
        LJ (SR)  Disper. corr.   Coulomb (SR)   Coul. recip.      Potential
    4.83967e+04   -4.18093e+03   -4.57369e+05    2.94396e+03   -3.73619e+05
    Kinetic En.   Total Energy  Conserved En.    Temperature Pres. DC (bar)
    6.51661e+04   -3.08452e+05   -4.20956e+05    3.02870e+02   -2.55479e+02
 Pressure (bar)   Constr. rmsd
   -2.45806e+02    2.14240e-05


DD  step 4374999 load imb.: force  6.2%  pme mesh/force 0.430
           Step           Time
        4375000     8750.00000

   Energies (kJ/mol)
       G96Angle    Proper Dih.  Improper Dih.          LJ-14     Coulomb-14
    3.89553e+03    1.95442e+03    1.23184e+03    6.06919e+02    2.88136e+04
        LJ (SR)  Disper. corr.   Coulomb (SR)   Coul. recip.      Potential
    4.91182e+04   -4.17980e+03   -4.57898e+05    3.01123e+03   -3.73446e+05
    Kinetic En.   Total Energy  Conserved En.    Temperature Pres. DC (bar)
    6.47542e+04   -3.08692e+05   -4.21603e+05    3.00956e+02   -2.55341e+02
 Pressure (bar)   Constr. rmsd
   -1.49403e+02    2.21631e-05


DD  step 4399999 load imb.: force  4.1%  pme mesh/force 0.436
           Step           Time
        4400000     8800.00000

   Energies (kJ/mol)
       G96Angle    Proper Dih.  Improper Dih.          LJ-14     Coulomb-14
    4.13075e+03    1.84549e+03    1.22851e+03    6.50462e+02    2.86594e+04
        LJ (SR)  Disper. corr.   Coulomb (SR)   Coul. recip.      Potential
    4.92802e+04   -4.18062e+03   -4.58994e+05    2.86792e+03   -3.74511e+05
    Kinetic En.   Total Energy  Conserved En.    Temperature Pres. DC (bar)
    6.51855e+04   -3.09326e+05   -4.22230e+05    3.02961e+02   -2.55442e+02
 Pressure (bar)   Constr. rmsd
   -7.53160e+00    2.12612e-05


DD  step 4424999 load imb.: force  7.4%  pme mesh/force 0.425
           Step           Time
        4425000     8850.00000

   Energies (kJ/mol)
       G96Angle    Proper Dih.  Improper Dih.          LJ-14     Coulomb-14
    4.08056e+03    2.04949e+03    1.26676e+03    5.76189e+02    2.87368e+04
        LJ (SR)  Disper. corr.   Coulomb (SR)   Coul. recip.      Potential
    5.00453e+04   -4.17432e+03   -4.59057e+05    2.83531e+03   -3.73641e+05
    Kinetic En.   Total Energy  Conserved En.    Temperature Pres. DC (bar)
    6.40154e+04   -3.09625e+05   -4.22862e+05    2.97522e+02   -2.54673e+02
 Pressure (bar)   Constr. rmsd
    2.71386e+02    1.95870e-05


DD  step 4449999 load imb.: force  5.9%  pme mesh/force 0.427
           Step           Time
        4450000     8900.00000

   Energies (kJ/mol)
       G96Angle    Proper Dih.  Improper Dih.          LJ-14     Coulomb-14
    3.84319e+03    2.02621e+03    1.19481e+03    5.99284e+02    2.87635e+04
        LJ (SR)  Disper. corr.   Coulomb (SR)   Coul. recip.      Potential
    4.88932e+04   -4.15069e+03   -4.58087e+05    2.84404e+03   -3.74074e+05
    Kinetic En.   Total Energy  Conserved En.    Temperature Pres. DC (bar)
    6.46972e+04   -3.09377e+05   -4.23519e+05    3.00691e+02   -2.51802e+02
 Pressure (bar)   Constr. rmsd
    1.75032e+01    2.02239e-05


DD  step 4474999 load imb.: force  6.7%  pme mesh/force 0.429
           Step           Time
        4475000     8950.00000

   Energies (kJ/mol)
       G96Angle    Proper Dih.  Improper Dih.          LJ-14     Coulomb-14
    4.10370e+03    1.96143e+03    1.21976e+03    5.98644e+02    2.86141e+04
        LJ (SR)  Disper. corr.   Coulomb (SR)   Coul. recip.      Potential
    4.84345e+04   -4.15776e+03   -4.58091e+05    2.83849e+03   -3.74478e+05
    Kinetic En.   Total Energy  Conserved En.    Temperature Pres. DC (bar)
    6.49805e+04   -3.09497e+05   -4.24200e+05    3.02008e+02   -2.52659e+02
 Pressure (bar)   Constr. rmsd
   -1.33356e+02    2.14209e-05


DD  step 4499999 load imb.: force  5.9%  pme mesh/force 0.430
           Step           Time
        4500000     9000.00000

   Energies (kJ/mol)
       G96Angle    Proper Dih.  Improper Dih.          LJ-14     Coulomb-14
    3.96164e+03    1.85602e+03    1.20225e+03    6.27372e+02    2.87723e+04
        LJ (SR)  Disper. corr.   Coulomb (SR)   Coul. recip.      Potential
    4.90134e+04   -4.18115e+03   -4.58658e+05    2.85568e+03   -3.74551e+05
    Kinetic En.   Total Energy  Conserved En.    Temperature Pres. DC (bar)
    6.54250e+04   -3.09126e+05   -4.24877e+05    3.04074e+02   -2.55507e+02
 Pressure (bar)   Constr. rmsd
    5.95405e+01    2.07456e-05


DD  step 4524999 load imb.: force  4.8%  pme mesh/force 0.429
           Step           Time
        4525000     9050.00000

   Energies (kJ/mol)
       G96Angle    Proper Dih.  Improper Dih.          LJ-14     Coulomb-14
    4.05267e+03    1.95254e+03    1.17265e+03    6.48300e+02    2.87520e+04
        LJ (SR)  Disper. corr.   Coulomb (SR)   Coul. recip.      Potential
    4.92289e+04   -4.17960e+03   -4.58587e+05    2.91422e+03   -3.74045e+05
    Kinetic En.   Total Energy  Conserved En.    Temperature Pres. DC (bar)
    6.43285e+04   -3.09717e+05   -4.25554e+05    2.98977e+02   -2.55317e+02
 Pressure (bar)   Constr. rmsd
   -3.99977e+01    2.14114e-05


DD  step 4549999 load imb.: force  6.1%  pme mesh/force 0.426
           Step           Time
        4550000     9100.00000

   Energies (kJ/mol)
       G96Angle    Proper Dih.  Improper Dih.          LJ-14     Coulomb-14
    4.10934e+03    2.05728e+03    1.22952e+03    6.75609e+02    2.87931e+04
        LJ (SR)  Disper. corr.   Coulomb (SR)   Coul. recip.      Potential
    4.93326e+04   -4.18614e+03   -4.57868e+05    2.90501e+03   -3.72952e+05
    Kinetic En.   Total Energy  Conserved En.    Temperature Pres. DC (bar)
    6.46841e+04   -3.08268e+05   -4.26203e+05    3.00630e+02   -2.56116e+02
 Pressure (bar)   Constr. rmsd
    1.83300e+02    2.19419e-05


DD  step 4574999 load imb.: force  5.4%  pme mesh/force 0.431
           Step           Time
        4575000     9150.00000

   Energies (kJ/mol)
       G96Angle    Proper Dih.  Improper Dih.          LJ-14     Coulomb-14
    3.99047e+03    1.95768e+03    1.20086e+03    6.70103e+02    2.86994e+04
        LJ (SR)  Disper. corr.   Coulomb (SR)   Coul. recip.      Potential
    4.95941e+04   -4.17826e+03   -4.58927e+05    2.88819e+03   -3.74104e+05
    Kinetic En.   Total Energy  Conserved En.    Temperature Pres. DC (bar)
    6.48496e+04   -3.09255e+05   -4.26886e+05    3.01400e+02   -2.55153e+02
 Pressure (bar)   Constr. rmsd
    1.83387e+02    2.00836e-05


DD  step 4599999 load imb.: force  8.9%  pme mesh/force 0.417
           Step           Time
        4600000     9200.00000

   Energies (kJ/mol)
       G96Angle    Proper Dih.  Improper Dih.          LJ-14     Coulomb-14
    3.84841e+03    1.95567e+03    1.18127e+03    7.36633e+02    2.88078e+04
        LJ (SR)  Disper. corr.   Coulomb (SR)   Coul. recip.      Potential
    4.87191e+04   -4.18503e+03   -4.59277e+05    2.85664e+03   -3.75357e+05
    Kinetic En.   Total Energy  Conserved En.    Temperature Pres. DC (bar)
    6.43762e+04   -3.10980e+05   -4.27514e+05    2.99199e+02   -2.55980e+02
 Pressure (bar)   Constr. rmsd
   -1.18648e+02    2.09379e-05


DD  step 4624999 load imb.: force  6.6%  pme mesh/force 0.431
           Step           Time
        4625000     9250.00000

   Energies (kJ/mol)
       G96Angle    Proper Dih.  Improper Dih.          LJ-14     Coulomb-14
    4.16588e+03    1.97176e+03    1.32723e+03    6.29986e+02    2.86443e+04
        LJ (SR)  Disper. corr.   Coulomb (SR)   Coul. recip.      Potential
    4.86678e+04   -4.17777e+03   -4.57671e+05    2.95234e+03   -3.73490e+05
    Kinetic En.   Total Energy  Conserved En.    Temperature Pres. DC (bar)
    6.48005e+04   -3.08689e+05   -4.28144e+05    3.01171e+02   -2.55093e+02
 Pressure (bar)   Constr. rmsd
   -4.92586e+01    2.11289e-05

Writing checkpoint, step 4626900 at Mon Nov 21 09:04:23 2022


DD  step 4649999 load imb.: force  4.8%  pme mesh/force 0.428
           Step           Time
        4650000     9300.00000

   Energies (kJ/mol)
       G96Angle    Proper Dih.  Improper Dih.          LJ-14     Coulomb-14
    3.96479e+03    1.75191e+03    1.17926e+03    7.34861e+02    2.87720e+04
        LJ (SR)  Disper. corr.   Coulomb (SR)   Coul. recip.      Potential
    4.85165e+04   -4.16118e+03   -4.57894e+05    2.84462e+03   -3.74291e+05
    Kinetic En.   Total Energy  Conserved En.    Temperature Pres. DC (bar)
    6.42484e+04   -3.10042e+05   -4.28778e+05    2.98605e+02   -2.53074e+02
 Pressure (bar)   Constr. rmsd
   -1.52158e+02    2.00147e-05


DD  step 4674999 load imb.: force  4.8%  pme mesh/force 0.433
           Step           Time
        4675000     9350.00000

   Energies (kJ/mol)
       G96Angle    Proper Dih.  Improper Dih.          LJ-14     Coulomb-14
    4.00418e+03    1.85204e+03    1.21444e+03    6.63298e+02    2.86853e+04
        LJ (SR)  Disper. corr.   Coulomb (SR)   Coul. recip.      Potential
    5.08076e+04   -4.18434e+03   -4.61201e+05    2.86602e+03   -3.75293e+05
    Kinetic En.   Total Energy  Conserved En.    Temperature Pres. DC (bar)
    6.38205e+04   -3.11472e+05   -4.29366e+05    2.96616e+02   -2.55896e+02
 Pressure (bar)   Constr. rmsd
    1.59119e+02    2.06397e-05


DD  step 4699999 load imb.: force  7.2%  pme mesh/force 0.427
           Step           Time
        4700000     9400.00000

   Energies (kJ/mol)
       G96Angle    Proper Dih.  Improper Dih.          LJ-14     Coulomb-14
    3.99461e+03    1.89612e+03    1.23302e+03    6.22067e+02    2.85920e+04
        LJ (SR)  Disper. corr.   Coulomb (SR)   Coul. recip.      Potential
    4.80648e+04   -4.16886e+03   -4.56856e+05    2.85533e+03   -3.73767e+05
    Kinetic En.   Total Energy  Conserved En.    Temperature Pres. DC (bar)
    6.49885e+04   -3.08778e+05   -4.30004e+05    3.02045e+02   -2.54008e+02
 Pressure (bar)   Constr. rmsd
   -4.14154e+02    2.31051e-05


DD  step 4724999 load imb.: force  5.9%  pme mesh/force 0.435
           Step           Time
        4725000     9450.00000

   Energies (kJ/mol)
       G96Angle    Proper Dih.  Improper Dih.          LJ-14     Coulomb-14
    3.79488e+03    1.89583e+03    1.13908e+03    7.36116e+02    2.87581e+04
        LJ (SR)  Disper. corr.   Coulomb (SR)   Coul. recip.      Potential
    4.87251e+04   -4.16285e+03   -4.58104e+05    2.80772e+03   -3.74410e+05
    Kinetic En.   Total Energy  Conserved En.    Temperature Pres. DC (bar)
    6.40004e+04   -3.10410e+05   -4.30633e+05    2.97453e+02   -2.53277e+02
 Pressure (bar)   Constr. rmsd
    7.07947e-01    1.89448e-05


DD  step 4749999 load imb.: force  4.8%  pme mesh/force 0.438
           Step           Time
        4750000     9500.00000

   Energies (kJ/mol)
       G96Angle    Proper Dih.  Improper Dih.          LJ-14     Coulomb-14
    3.74069e+03    1.86932e+03    1.18751e+03    7.01843e+02    2.88584e+04
        LJ (SR)  Disper. corr.   Coulomb (SR)   Coul. recip.      Potential
    4.89811e+04   -4.16563e+03   -4.58157e+05    2.89474e+03   -3.74089e+05
    Kinetic En.   Total Energy  Conserved En.    Temperature Pres. DC (bar)
    6.49670e+04   -3.09122e+05   -4.31238e+05    3.01945e+02   -2.53615e+02
 Pressure (bar)   Constr. rmsd
    1.28569e+02    1.96461e-05


DD  step 4774999 load imb.: force  6.0%  pme mesh/force 0.430
           Step           Time
        4775000     9550.00000

   Energies (kJ/mol)
       G96Angle    Proper Dih.  Improper Dih.          LJ-14     Coulomb-14
    3.85573e+03    1.85422e+03    1.21523e+03    7.55583e+02    2.87162e+04
        LJ (SR)  Disper. corr.   Coulomb (SR)   Coul. recip.      Potential
    4.90503e+04   -4.16314e+03   -4.58194e+05    2.83772e+03   -3.74072e+05
    Kinetic En.   Total Energy  Conserved En.    Temperature Pres. DC (bar)
    6.44683e+04   -3.09604e+05   -4.31857e+05    2.99627e+02   -2.53312e+02
 Pressure (bar)   Constr. rmsd
    1.98535e+02    1.92456e-05


DD  step 4799999 load imb.: force  6.8%  pme mesh/force 0.430
           Step           Time
        4800000     9600.00000

   Energies (kJ/mol)
       G96Angle    Proper Dih.  Improper Dih.          LJ-14     Coulomb-14
    3.81593e+03    1.83530e+03    1.25463e+03    7.40635e+02    2.88825e+04
        LJ (SR)  Disper. corr.   Coulomb (SR)   Coul. recip.      Potential
    4.80994e+04   -4.19348e+03   -4.57958e+05    2.82897e+03   -3.74694e+05
    Kinetic En.   Total Energy  Conserved En.    Temperature Pres. DC (bar)
    6.48099e+04   -3.09884e+05   -4.32491e+05    3.01215e+02   -2.57014e+02
 Pressure (bar)   Constr. rmsd
   -8.82162e+01    2.07305e-05


DD  step 4824999 load imb.: force  5.9%  pme mesh/force 0.432
           Step           Time
        4825000     9650.00000

   Energies (kJ/mol)
       G96Angle    Proper Dih.  Improper Dih.          LJ-14     Coulomb-14
    4.04681e+03    1.88432e+03    1.28576e+03    5.81255e+02    2.86613e+04
        LJ (SR)  Disper. corr.   Coulomb (SR)   Coul. recip.      Potential
    4.93431e+04   -4.17277e+03   -4.58426e+05    2.89958e+03   -3.73897e+05
    Kinetic En.   Total Energy  Conserved En.    Temperature Pres. DC (bar)
    6.52165e+04   -3.08680e+05   -4.33123e+05    3.03105e+02   -2.54484e+02
 Pressure (bar)   Constr. rmsd
    1.20960e+02    2.07718e-05


DD  step 4849999 load imb.: force  5.6%  pme mesh/force 0.428
           Step           Time
        4850000     9700.00000

   Energies (kJ/mol)
       G96Angle    Proper Dih.  Improper Dih.          LJ-14     Coulomb-14
    4.08923e+03    1.81189e+03    1.20190e+03    5.17345e+02    2.87190e+04
        LJ (SR)  Disper. corr.   Coulomb (SR)   Coul. recip.      Potential
    5.04411e+04   -4.16878e+03   -4.59769e+05    2.83645e+03   -3.74321e+05
    Kinetic En.   Total Energy  Conserved En.    Temperature Pres. DC (bar)
    6.44245e+04   -3.09896e+05   -4.33733e+05    2.99424e+02   -2.53998e+02
 Pressure (bar)   Constr. rmsd
    1.92387e+02    2.02053e-05


DD  step 4874999 load imb.: force  6.2%  pme mesh/force 0.425
           Step           Time
        4875000     9750.00000

   Energies (kJ/mol)
       G96Angle    Proper Dih.  Improper Dih.          LJ-14     Coulomb-14
    4.06174e+03    1.95889e+03    1.26400e+03    6.18021e+02    2.86013e+04
        LJ (SR)  Disper. corr.   Coulomb (SR)   Coul. recip.      Potential
    4.98383e+04   -4.18272e+03   -4.59049e+05    2.83894e+03   -3.74050e+05
    Kinetic En.   Total Energy  Conserved En.    Temperature Pres. DC (bar)
    6.43616e+04   -3.09689e+05   -4.34396e+05    2.99131e+02   -2.55698e+02
 Pressure (bar)   Constr. rmsd
    1.67347e+02    2.09800e-05


DD  step 4899999 load imb.: force  6.0%  pme mesh/force 0.432
           Step           Time
        4900000     9800.00000

   Energies (kJ/mol)
       G96Angle    Proper Dih.  Improper Dih.          LJ-14     Coulomb-14
    3.94123e+03    1.85975e+03    1.25430e+03    5.50390e+02    2.89064e+04
        LJ (SR)  Disper. corr.   Coulomb (SR)   Coul. recip.      Potential
    4.99079e+04   -4.16896e+03   -4.59876e+05    2.88162e+03   -3.74743e+05
    Kinetic En.   Total Energy  Conserved En.    Temperature Pres. DC (bar)
    6.37262e+04   -3.11017e+05   -4.35089e+05    2.96178e+02   -2.54021e+02
 Pressure (bar)   Constr. rmsd
    1.37354e+02    1.96441e-05


DD  step 4924999 load imb.: force  6.8%  pme mesh/force 0.432
           Step           Time
        4925000     9850.00000

   Energies (kJ/mol)
       G96Angle    Proper Dih.  Improper Dih.          LJ-14     Coulomb-14
    3.82059e+03    1.85071e+03    1.17244e+03    6.78502e+02    2.88880e+04
        LJ (SR)  Disper. corr.   Coulomb (SR)   Coul. recip.      Potential
    4.90556e+04   -4.16374e+03   -4.58593e+05    2.91523e+03   -3.74376e+05
    Kinetic En.   Total Energy  Conserved En.    Temperature Pres. DC (bar)
    6.43628e+04   -3.10013e+05   -4.35718e+05    2.99137e+02   -2.53386e+02
 Pressure (bar)   Constr. rmsd
   -1.64334e+02    2.16779e-05


DD  step 4949999 load imb.: force  4.8%  pme mesh/force 0.434
           Step           Time
        4950000     9900.00000

   Energies (kJ/mol)
       G96Angle    Proper Dih.  Improper Dih.          LJ-14     Coulomb-14
    3.92303e+03    1.90016e+03    1.16619e+03    6.57110e+02    2.87490e+04
        LJ (SR)  Disper. corr.   Coulomb (SR)   Coul. recip.      Potential
    4.91917e+04   -4.17963e+03   -4.58855e+05    2.81876e+03   -3.74628e+05
    Kinetic En.   Total Energy  Conserved En.    Temperature Pres. DC (bar)
    6.44339e+04   -3.10194e+05   -4.36353e+05    2.99467e+02   -2.55320e+02
 Pressure (bar)   Constr. rmsd
   -1.89680e+02    2.22639e-05


DD  step 4974999 load imb.: force  5.1%  pme mesh/force 0.436
           Step           Time
        4975000     9950.00000

   Energies (kJ/mol)
       G96Angle    Proper Dih.  Improper Dih.          LJ-14     Coulomb-14
    4.14495e+03    1.98391e+03    1.25964e+03    5.77781e+02    2.86405e+04
        LJ (SR)  Disper. corr.   Coulomb (SR)   Coul. recip.      Potential
    4.95790e+04   -4.17449e+03   -4.58877e+05    2.89297e+03   -3.73973e+05
    Kinetic En.   Total Energy  Conserved En.    Temperature Pres. DC (bar)
    6.49039e+04   -3.09069e+05   -4.36961e+05    3.01652e+02   -2.54694e+02
 Pressure (bar)   Constr. rmsd
   -3.12354e+01    2.16951e-05


DD  step 4999999 load imb.: force  4.4%  pme mesh/force 0.444
           Step           Time
        5000000    10000.00000

   Energies (kJ/mol)
       G96Angle    Proper Dih.  Improper Dih.          LJ-14     Coulomb-14
    4.11507e+03    1.73478e+03    1.23022e+03    6.17802e+02    2.87857e+04
        LJ (SR)  Disper. corr.   Coulomb (SR)   Coul. recip.      Potential
    4.97587e+04   -4.17538e+03   -4.60263e+05    2.82905e+03   -3.75367e+05
    Kinetic En.   Total Energy  Conserved En.    Temperature Pres. DC (bar)
    6.45265e+04   -3.10840e+05   -4.37608e+05    2.99898e+02   -2.54802e+02
 Pressure (bar)   Constr. rmsd
    7.57597e+01    2.01972e-05


DD  step 5024999 load imb.: force  4.9%  pme mesh/force 0.436
           Step           Time
        5025000    10050.00000

   Energies (kJ/mol)
       G96Angle    Proper Dih.  Improper Dih.          LJ-14     Coulomb-14
    4.07214e+03    1.90347e+03    1.21709e+03    6.69156e+02    2.87912e+04
        LJ (SR)  Disper. corr.   Coulomb (SR)   Coul. recip.      Potential
    4.95330e+04   -4.16614e+03   -4.58818e+05    2.86201e+03   -3.73937e+05
    Kinetic En.   Total Energy  Conserved En.    Temperature Pres. DC (bar)
    6.43701e+04   -3.09566e+05   -4.38203e+05    2.99171e+02   -2.53678e+02
 Pressure (bar)   Constr. rmsd
    1.25173e+02    2.04545e-05


DD  step 5049999 load imb.: force  5.6%  pme mesh/force 0.437
           Step           Time
        5050000    10100.00000

   Energies (kJ/mol)
       G96Angle    Proper Dih.  Improper Dih.          LJ-14     Coulomb-14
    3.91728e+03    2.05476e+03    1.19038e+03    5.67098e+02    2.86906e+04
        LJ (SR)  Disper. corr.   Coulomb (SR)   Coul. recip.      Potential
    4.87854e+04   -4.17466e+03   -4.57444e+05    2.91310e+03   -3.73500e+05
    Kinetic En.   Total Energy  Conserved En.    Temperature Pres. DC (bar)
    6.46592e+04   -3.08840e+05   -4.38869e+05    3.00515e+02   -2.54715e+02
 Pressure (bar)   Constr. rmsd
   -6.47229e+01    2.06724e-05


DD  step 5074999 load imb.: force  5.8%  pme mesh/force 0.433
           Step           Time
        5075000    10150.00000

   Energies (kJ/mol)
       G96Angle    Proper Dih.  Improper Dih.          LJ-14     Coulomb-14
    3.95838e+03    1.84198e+03    1.26660e+03    7.49809e+02    2.88009e+04
        LJ (SR)  Disper. corr.   Coulomb (SR)   Coul. recip.      Potential
    4.82874e+04   -4.16331e+03   -4.56709e+05    2.82256e+03   -3.73144e+05
    Kinetic En.   Total Energy  Conserved En.    Temperature Pres. DC (bar)
    6.50458e+04   -3.08099e+05   -4.39494e+05    3.02311e+02   -2.53333e+02
 Pressure (bar)   Constr. rmsd
   -1.58198e+02    2.15994e-05


DD  step 5099999 load imb.: force  7.3%  pme mesh/force 0.424
           Step           Time
        5100000    10200.00000

   Energies (kJ/mol)
       G96Angle    Proper Dih.  Improper Dih.          LJ-14     Coulomb-14
    3.95515e+03    1.90494e+03    1.22895e+03    6.67622e+02    2.88465e+04
        LJ (SR)  Disper. corr.   Coulomb (SR)   Coul. recip.      Potential
    4.93585e+04   -4.17428e+03   -4.58955e+05    2.83587e+03   -3.74332e+05
    Kinetic En.   Total Energy  Conserved En.    Temperature Pres. DC (bar)
    6.48389e+04   -3.09493e+05   -4.40106e+05    3.01350e+02   -2.54668e+02
 Pressure (bar)   Constr. rmsd
    4.83389e+01    2.01533e-05


DD  step 5124999 load imb.: force  7.3%  pme mesh/force 0.429
           Step           Time
        5125000    10250.00000

   Energies (kJ/mol)
       G96Angle    Proper Dih.  Improper Dih.          LJ-14     Coulomb-14
    3.91880e+03    1.94735e+03    1.20807e+03    5.97786e+02    2.88158e+04
        LJ (SR)  Disper. corr.   Coulomb (SR)   Coul. recip.      Potential
    4.83644e+04   -4.16566e+03   -4.57199e+05    3.00782e+03   -3.73504e+05
    Kinetic En.   Total Energy  Conserved En.    Temperature Pres. DC (bar)
    6.47669e+04   -3.08737e+05   -4.40738e+05    3.01015e+02   -2.53619e+02
 Pressure (bar)   Constr. rmsd
   -5.00698e+01    2.03560e-05

Writing checkpoint, step 5138950 at Mon Nov 21 09:19:23 2022


DD  step 5149999 load imb.: force  6.9%  pme mesh/force 0.425
           Step           Time
        5150000    10300.00000

   Energies (kJ/mol)
       G96Angle    Proper Dih.  Improper Dih.          LJ-14     Coulomb-14
    3.92059e+03    1.91487e+03    1.24391e+03    6.18032e+02    2.87595e+04
        LJ (SR)  Disper. corr.   Coulomb (SR)   Coul. recip.      Potential
    4.96980e+04   -4.16626e+03   -4.58801e+05    2.83702e+03   -3.73975e+05
    Kinetic En.   Total Energy  Conserved En.    Temperature Pres. DC (bar)
    6.44568e+04   -3.09518e+05   -4.41377e+05    2.99574e+02   -2.53692e+02
 Pressure (bar)   Constr. rmsd
   -3.38928e+01    2.15372e-05


DD  step 5174999 load imb.: force  7.5%  pme mesh/force 0.431
           Step           Time
        5175000    10350.00000

   Energies (kJ/mol)
       G96Angle    Proper Dih.  Improper Dih.          LJ-14     Coulomb-14
    4.02701e+03    1.85482e+03    1.22117e+03    6.92889e+02    2.86359e+04
        LJ (SR)  Disper. corr.   Coulomb (SR)   Coul. recip.      Potential
    4.82688e+04   -4.16869e+03   -4.57845e+05    2.80538e+03   -3.74507e+05
    Kinetic En.   Total Energy  Conserved En.    Temperature Pres. DC (bar)
    6.48026e+04   -3.09705e+05   -4.42029e+05    3.01181e+02   -2.53988e+02
 Pressure (bar)   Constr. rmsd
   -2.09918e+02    2.11479e-05


DD  step 5199999 load imb.: force  6.5%  pme mesh/force 0.428
           Step           Time
        5200000    10400.00000

   Energies (kJ/mol)
       G96Angle    Proper Dih.  Improper Dih.          LJ-14     Coulomb-14
    4.03809e+03    1.87578e+03    1.24186e+03    5.49175e+02    2.86907e+04
        LJ (SR)  Disper. corr.   Coulomb (SR)   Coul. recip.      Potential
    5.03476e+04   -4.17808e+03   -4.60225e+05    2.93791e+03   -3.74722e+05
    Kinetic En.   Total Energy  Conserved En.    Temperature Pres. DC (bar)
    6.48825e+04   -3.09840e+05   -4.42671e+05    3.01552e+02   -2.55131e+02
 Pressure (bar)   Constr. rmsd
    1.80680e+02    2.14445e-05


DD  step 5224999 load imb.: force  6.2%  pme mesh/force 0.426
           Step           Time
        5225000    10450.00000

   Energies (kJ/mol)
       G96Angle    Proper Dih.  Improper Dih.          LJ-14     Coulomb-14
    4.11044e+03    1.91345e+03    1.19140e+03    5.83084e+02    2.87205e+04
        LJ (SR)  Disper. corr.   Coulomb (SR)   Coul. recip.      Potential
    4.82068e+04   -4.18219e+03   -4.57326e+05    2.86781e+03   -3.73914e+05
    Kinetic En.   Total Energy  Conserved En.    Temperature Pres. DC (bar)
    6.37298e+04   -3.10185e+05   -4.43320e+05    2.96195e+02   -2.55632e+02
 Pressure (bar)   Constr. rmsd
   -3.79491e+02    2.23473e-05


DD  step 5249999 load imb.: force  6.4%  pme mesh/force 0.437
           Step           Time
        5250000    10500.00000

   Energies (kJ/mol)
       G96Angle    Proper Dih.  Improper Dih.          LJ-14     Coulomb-14
    3.86257e+03    1.78178e+03    1.30510e+03    5.85647e+02    2.87331e+04
        LJ (SR)  Disper. corr.   Coulomb (SR)   Coul. recip.      Potential
    4.95130e+04   -4.16825e+03   -4.58051e+05    2.79078e+03   -3.73648e+05
    Kinetic En.   Total Energy  Conserved En.    Temperature Pres. DC (bar)
    6.42517e+04   -3.09396e+05   -4.43962e+05    2.98621e+02   -2.53935e+02
 Pressure (bar)   Constr. rmsd
    1.63185e+02    2.04395e-05


DD  step 5274999 load imb.: force  6.0%  pme mesh/force 0.430
           Step           Time
        5275000    10550.00000

   Energies (kJ/mol)
       G96Angle    Proper Dih.  Improper Dih.          LJ-14     Coulomb-14
    4.08947e+03    1.88271e+03    1.22174e+03    5.58189e+02    2.85925e+04
        LJ (SR)  Disper. corr.   Coulomb (SR)   Coul. recip.      Potential
    4.98066e+04   -4.16517e+03   -4.59059e+05    2.86067e+03   -3.74213e+05
    Kinetic En.   Total Energy  Conserved En.    Temperature Pres. DC (bar)
    6.51459e+04   -3.09067e+05   -4.44605e+05    3.02777e+02   -2.53560e+02
 Pressure (bar)   Constr. rmsd
    6.17572e+01    2.06462e-05


DD  step 5299999 load imb.: force  6.6%  pme mesh/force 0.427
           Step           Time
        5300000    10600.00000

   Energies (kJ/mol)
       G96Angle    Proper Dih.  Improper Dih.          LJ-14     Coulomb-14
    3.95846e+03    2.02079e+03    1.20968e+03    6.51668e+02    2.87014e+04
        LJ (SR)  Disper. corr.   Coulomb (SR)   Coul. recip.      Potential
    4.96195e+04   -4.16787e+03   -4.58997e+05    2.88676e+03   -3.74116e+05
    Kinetic En.   Total Energy  Conserved En.    Temperature Pres. DC (bar)
    6.42533e+04   -3.09863e+05   -4.45265e+05    2.98628e+02   -2.53888e+02
 Pressure (bar)   Constr. rmsd
    1.14710e+02    1.94919e-05


DD  step 5324999 load imb.: force  5.6%  pme mesh/force 0.435
           Step           Time
        5325000    10650.00000

   Energies (kJ/mol)
       G96Angle    Proper Dih.  Improper Dih.          LJ-14     Coulomb-14
    4.12948e+03    1.81403e+03    1.25102e+03    7.53535e+02    2.89810e+04
        LJ (SR)  Disper. corr.   Coulomb (SR)   Coul. recip.      Potential
    4.99226e+04   -4.17414e+03   -4.59428e+05    2.80308e+03   -3.73947e+05
    Kinetic En.   Total Energy  Conserved En.    Temperature Pres. DC (bar)
    6.46091e+04   -3.09338e+05   -4.45890e+05    3.00282e+02   -2.54651e+02
 Pressure (bar)   Constr. rmsd
    1.83944e+02    2.03683e-05


DD  step 5349999 load imb.: force  6.8%  pme mesh/force 0.424
           Step           Time
        5350000    10700.00000

   Energies (kJ/mol)
       G96Angle    Proper Dih.  Improper Dih.          LJ-14     Coulomb-14
    3.96917e+03    1.99729e+03    1.25174e+03    6.40981e+02    2.88136e+04
        LJ (SR)  Disper. corr.   Coulomb (SR)   Coul. recip.      Potential
    4.79037e+04   -4.16320e+03   -4.56740e+05    2.91883e+03   -3.73408e+05
    Kinetic En.   Total Energy  Conserved En.    Temperature Pres. DC (bar)
    6.46617e+04   -3.08746e+05   -4.46567e+05    3.00526e+02   -2.53320e+02
 Pressure (bar)   Constr. rmsd
   -1.20329e+02    1.99786e-05


DD  step 5374999 load imb.: force  5.4%  pme mesh/force 0.439
           Step           Time
        5375000    10750.00000

   Energies (kJ/mol)
       G96Angle    Proper Dih.  Improper Dih.          LJ-14     Coulomb-14
    3.98679e+03    1.92067e+03    1.19016e+03    6.51293e+02    2.89182e+04
        LJ (SR)  Disper. corr.   Coulomb (SR)   Coul. recip.      Potential
    4.83133e+04   -4.18025e+03   -4.57471e+05    2.91269e+03   -3.73758e+05
    Kinetic En.   Total Energy  Conserved En.    Temperature Pres. DC (bar)
    6.41260e+04   -3.09632e+05   -4.47175e+05    2.98037e+02   -2.55397e+02
 Pressure (bar)   Constr. rmsd
    3.83785e+01    2.00449e-05


DD  step 5399999 load imb.: force  8.5%  pme mesh/force 0.422
           Step           Time
        5400000    10800.00000

   Energies (kJ/mol)
       G96Angle    Proper Dih.  Improper Dih.          LJ-14     Coulomb-14
    4.18129e+03    1.98620e+03    1.31931e+03    5.96638e+02    2.86462e+04
        LJ (SR)  Disper. corr.   Coulomb (SR)   Coul. recip.      Potential
    5.04437e+04   -4.18845e+03   -4.59584e+05    2.92188e+03   -3.73677e+05
    Kinetic En.   Total Energy  Conserved En.    Temperature Pres. DC (bar)
    6.43071e+04   -3.09370e+05   -4.47827e+05    2.98878e+02   -2.56398e+02
 Pressure (bar)   Constr. rmsd
    3.75023e+02    1.97800e-05


DD  step 5424999 load imb.: force  7.9%  pme mesh/force 0.431
           Step           Time
        5425000    10850.00000

   Energies (kJ/mol)
       G96Angle    Proper Dih.  Improper Dih.          LJ-14     Coulomb-14
    4.04942e+03    1.89603e+03    1.19960e+03    5.61501e+02    2.85397e+04
        LJ (SR)  Disper. corr.   Coulomb (SR)   Coul. recip.      Potential
    4.86990e+04   -4.15582e+03   -4.57236e+05    2.89806e+03   -3.73549e+05
    Kinetic En.   Total Energy  Conserved En.    Temperature Pres. DC (bar)
    6.45697e+04   -3.08979e+05   -4.48458e+05    3.00098e+02   -2.52424e+02
 Pressure (bar)   Constr. rmsd
   -2.80001e+02    2.26148e-05


DD  step 5449999 load imb.: force  7.8%  pme mesh/force 0.430
           Step           Time
        5450000    10900.00000

   Energies (kJ/mol)
       G96Angle    Proper Dih.  Improper Dih.          LJ-14     Coulomb-14
    3.95609e+03    1.90896e+03    1.24943e+03    6.84835e+02    2.86239e+04
        LJ (SR)  Disper. corr.   Coulomb (SR)   Coul. recip.      Potential
    4.88471e+04   -4.17882e+03   -4.58035e+05    2.76914e+03   -3.74174e+05
    Kinetic En.   Total Energy  Conserved En.    Temperature Pres. DC (bar)
    6.52771e+04   -3.08897e+05   -4.49108e+05    3.03386e+02   -2.55221e+02
 Pressure (bar)   Constr. rmsd
   -2.20520e+01    2.11687e-05


DD  step 5474999 load imb.: force  5.1%  pme mesh/force 0.440
           Step           Time
        5475000    10950.00000

   Energies (kJ/mol)
       G96Angle    Proper Dih.  Improper Dih.          LJ-14     Coulomb-14
    3.87358e+03    1.86345e+03    1.15937e+03    7.39149e+02    2.87801e+04
        LJ (SR)  Disper. corr.   Coulomb (SR)   Coul. recip.      Potential
    4.97170e+04   -4.18039e+03   -4.58881e+05    2.95140e+03   -3.73978e+05
    Kinetic En.   Total Energy  Conserved En.    Temperature Pres. DC (bar)
    6.44229e+04   -3.09555e+05   -4.49702e+05    2.99416e+02   -2.55414e+02
 Pressure (bar)   Constr. rmsd
    5.87566e+01    2.13146e-05


DD  step 5499999 load imb.: force  6.6%  pme mesh/force 0.436
           Step           Time
        5500000    11000.00000

   Energies (kJ/mol)
       G96Angle    Proper Dih.  Improper Dih.          LJ-14     Coulomb-14
    4.03372e+03    1.86109e+03    1.26578e+03    6.16582e+02    2.86990e+04
        LJ (SR)  Disper. corr.   Coulomb (SR)   Coul. recip.      Potential
    4.92010e+04   -4.17599e+03   -4.59061e+05    2.85913e+03   -3.74701e+05
    Kinetic En.   Total Energy  Conserved En.    Temperature Pres. DC (bar)
    6.46944e+04   -3.10006e+05   -4.50338e+05    3.00678e+02   -2.54876e+02
 Pressure (bar)   Constr. rmsd
   -9.56322e+01    2.19070e-05


DD  step 5524999 load imb.: force  5.7%  pme mesh/force 0.432
           Step           Time
        5525000    11050.00000

   Energies (kJ/mol)
       G96Angle    Proper Dih.  Improper Dih.          LJ-14     Coulomb-14
    4.35313e+03    1.87466e+03    1.28706e+03    5.43692e+02    2.86157e+04
        LJ (SR)  Disper. corr.   Coulomb (SR)   Coul. recip.      Potential
    5.00638e+04   -4.19163e+03   -4.59653e+05    2.98589e+03   -3.74120e+05
    Kinetic En.   Total Energy  Conserved En.    Temperature Pres. DC (bar)
    6.52565e+04   -3.08864e+05   -4.50979e+05    3.03291e+02   -2.56787e+02
 Pressure (bar)   Constr. rmsd
    1.93362e+02    2.06448e-05


DD  step 5549999 load imb.: force  6.5%  pme mesh/force 0.428
           Step           Time
        5550000    11100.00000

   Energies (kJ/mol)
       G96Angle    Proper Dih.  Improper Dih.          LJ-14     Coulomb-14
    3.94276e+03    1.94561e+03    1.20197e+03    7.19214e+02    2.87338e+04
        LJ (SR)  Disper. corr.   Coulomb (SR)   Coul. recip.      Potential
    4.94645e+04   -4.18388e+03   -4.58417e+05    2.86254e+03   -3.73731e+05
    Kinetic En.   Total Energy  Conserved En.    Temperature Pres. DC (bar)
    6.49549e+04   -3.08776e+05   -4.51622e+05    3.01889e+02   -2.55840e+02
 Pressure (bar)   Constr. rmsd
    2.54779e+02    2.03271e-05


DD  step 5574999 load imb.: force  4.4%  pme mesh/force 0.436
           Step           Time
        5575000    11150.00000

   Energies (kJ/mol)
       G96Angle    Proper Dih.  Improper Dih.          LJ-14     Coulomb-14
    3.94021e+03    1.97337e+03    1.23194e+03    6.97642e+02    2.88844e+04
        LJ (SR)  Disper. corr.   Coulomb (SR)   Coul. recip.      Potential
    4.82783e+04   -4.17767e+03   -4.56836e+05    2.93372e+03   -3.73074e+05
    Kinetic En.   Total Energy  Conserved En.    Temperature Pres. DC (bar)
    6.49502e+04   -3.08124e+05   -4.52254e+05    3.01867e+02   -2.55081e+02
 Pressure (bar)   Constr. rmsd
   -4.74221e+01    2.08406e-05


DD  step 5599999 load imb.: force  6.0%  pme mesh/force 0.438
           Step           Time
        5600000    11200.00000

   Energies (kJ/mol)
       G96Angle    Proper Dih.  Improper Dih.          LJ-14     Coulomb-14
    3.85009e+03    1.95885e+03    1.20581e+03    6.39938e+02    2.87679e+04
        LJ (SR)  Disper. corr.   Coulomb (SR)   Coul. recip.      Potential
    4.84139e+04   -4.16229e+03   -4.57739e+05    2.88300e+03   -3.74181e+05
    Kinetic En.   Total Energy  Conserved En.    Temperature Pres. DC (bar)
    6.49067e+04   -3.09275e+05   -4.52903e+05    3.01665e+02   -2.53209e+02
 Pressure (bar)   Constr. rmsd
   -1.61357e+02    2.06078e-05


DD  step 5624999 load imb.: force  4.6%  pme mesh/force 0.435
           Step           Time
        5625000    11250.00000

   Energies (kJ/mol)
       G96Angle    Proper Dih.  Improper Dih.          LJ-14     Coulomb-14
    4.08893e+03    2.01273e+03    1.30636e+03    6.04127e+02    2.86838e+04
        LJ (SR)  Disper. corr.   Coulomb (SR)   Coul. recip.      Potential
    4.72596e+04   -4.16416e+03   -4.55834e+05    2.85264e+03   -3.73190e+05
    Kinetic En.   Total Energy  Conserved En.    Temperature Pres. DC (bar)
    6.42635e+04   -3.08927e+05   -4.53534e+05    2.98675e+02   -2.53436e+02
 Pressure (bar)   Constr. rmsd
   -3.17901e+02    2.04172e-05


DD  step 5649999 load imb.: force  6.4%  pme mesh/force 0.433
           Step           Time
        5650000    11300.00000

   Energies (kJ/mol)
       G96Angle    Proper Dih.  Improper Dih.          LJ-14     Coulomb-14
    3.95363e+03    1.87865e+03    1.23530e+03    6.19501e+02    2.87469e+04
        LJ (SR)  Disper. corr.   Coulomb (SR)   Coul. recip.      Potential
    4.86512e+04   -4.15930e+03   -4.58615e+05    2.87947e+03   -3.74810e+05
    Kinetic En.   Total Energy  Conserved En.    Temperature Pres. DC (bar)
    6.46022e+04   -3.10207e+05   -4.54124e+05    3.00250e+02   -2.52846e+02
 Pressure (bar)   Constr. rmsd
   -3.59087e+02    2.14991e-05

Writing checkpoint, step 5651150 at Mon Nov 21 09:34:23 2022


DD  step 5674999 load imb.: force  6.5%  pme mesh/force 0.434
           Step           Time
        5675000    11350.00000

   Energies (kJ/mol)
       G96Angle    Proper Dih.  Improper Dih.          LJ-14     Coulomb-14
    3.99172e+03    1.82917e+03    1.18691e+03    6.83991e+02    2.86521e+04
        LJ (SR)  Disper. corr.   Coulomb (SR)   Coul. recip.      Potential
    4.87625e+04   -4.16457e+03   -4.58004e+05    2.88133e+03   -3.74181e+05
    Kinetic En.   Total Energy  Conserved En.    Temperature Pres. DC (bar)
    6.44426e+04   -3.09738e+05   -4.54765e+05    2.99508e+02   -2.53486e+02
 Pressure (bar)   Constr. rmsd
   -6.67146e+01    2.05357e-05


DD  step 5699999 load imb.: force  5.2%  pme mesh/force 0.440
           Step           Time
        5700000    11400.00000

   Energies (kJ/mol)
       G96Angle    Proper Dih.  Improper Dih.          LJ-14     Coulomb-14
    3.99099e+03    1.86233e+03    1.25025e+03    5.97346e+02    2.87165e+04
        LJ (SR)  Disper. corr.   Coulomb (SR)   Coul. recip.      Potential
    4.99130e+04   -4.16623e+03   -4.59162e+05    2.88258e+03   -3.74116e+05
    Kinetic En.   Total Energy  Conserved En.    Temperature Pres. DC (bar)
    6.51605e+04   -3.08955e+05   -4.55441e+05    3.02845e+02   -2.53688e+02
 Pressure (bar)   Constr. rmsd
    2.47730e+02    1.98645e-05


DD  step 5724999 load imb.: force  5.7%  pme mesh/force 0.436
           Step           Time
        5725000    11450.00000

   Energies (kJ/mol)
       G96Angle    Proper Dih.  Improper Dih.          LJ-14     Coulomb-14
    4.02075e+03    2.01063e+03    1.16365e+03    6.67501e+02    2.86830e+04
        LJ (SR)  Disper. corr.   Coulomb (SR)   Coul. recip.      Potential
    4.96742e+04   -4.19355e+03   -4.58646e+05    2.86135e+03   -3.73759e+05
    Kinetic En.   Total Energy  Conserved En.    Temperature Pres. DC (bar)
    6.47412e+04   -3.09017e+05   -4.56057e+05    3.00895e+02   -2.57021e+02
 Pressure (bar)   Constr. rmsd
    3.42563e+02    2.03299e-05


DD  step 5749999 load imb.: force  6.1%  pme mesh/force 0.432
           Step           Time
        5750000    11500.00000

   Energies (kJ/mol)
       G96Angle    Proper Dih.  Improper Dih.          LJ-14     Coulomb-14
    3.89718e+03    1.90164e+03    1.24776e+03    6.74216e+02    2.85691e+04
        LJ (SR)  Disper. corr.   Coulomb (SR)   Coul. recip.      Potential
    4.92103e+04   -4.17795e+03   -4.58822e+05    2.88059e+03   -3.74619e+05
    Kinetic En.   Total Energy  Conserved En.    Temperature Pres. DC (bar)
    6.52555e+04   -3.09363e+05   -4.56704e+05    3.03286e+02   -2.55115e+02
 Pressure (bar)   Constr. rmsd
   -6.87315e+01    2.14410e-05


DD  step 5774999 load imb.: force  5.8%  pme mesh/force 0.436
           Step           Time
        5775000    11550.00000

   Energies (kJ/mol)
       G96Angle    Proper Dih.  Improper Dih.          LJ-14     Coulomb-14
    3.97970e+03    2.01613e+03    1.19448e+03    5.87543e+02    2.86998e+04
        LJ (SR)  Disper. corr.   Coulomb (SR)   Coul. recip.      Potential
    4.84391e+04   -4.16926e+03   -4.57333e+05    2.90692e+03   -3.73678e+05
    Kinetic En.   Total Energy  Conserved En.    Temperature Pres. DC (bar)
    6.51761e+04   -3.08502e+05   -4.57332e+05    3.02917e+02   -2.54057e+02
 Pressure (bar)   Constr. rmsd
   -1.71330e+02    2.02690e-05


DD  step 5799999 load imb.: force  5.9%  pme mesh/force 0.435
           Step           Time
        5800000    11600.00000

   Energies (kJ/mol)
       G96Angle    Proper Dih.  Improper Dih.          LJ-14     Coulomb-14
    4.02801e+03    1.93736e+03    1.31907e+03    6.87495e+02    2.87127e+04
        LJ (SR)  Disper. corr.   Coulomb (SR)   Coul. recip.      Potential
    5.05873e+04   -4.18940e+03   -4.59218e+05    2.83597e+03   -3.73299e+05
    Kinetic En.   Total Energy  Conserved En.    Temperature Pres. DC (bar)
    6.44158e+04   -3.08883e+05   -4.57964e+05    2.99383e+02   -2.56514e+02
 Pressure (bar)   Constr. rmsd
    4.23023e+02    1.96239e-05


DD  step 5824999 load imb.: force  4.7%  pme mesh/force 0.439
           Step           Time
        5825000    11650.00000

   Energies (kJ/mol)
       G96Angle    Proper Dih.  Improper Dih.          LJ-14     Coulomb-14
    4.01102e+03    1.91901e+03    1.33601e+03    6.01766e+02    2.86378e+04
        LJ (SR)  Disper. corr.   Coulomb (SR)   Coul. recip.      Potential
    4.83418e+04   -4.16741e+03   -4.56425e+05    2.95318e+03   -3.72791e+05
    Kinetic En.   Total Energy  Conserved En.    Temperature Pres. DC (bar)
    6.48995e+04   -3.07892e+05   -4.58617e+05    3.01632e+02   -2.53832e+02
 Pressure (bar)   Constr. rmsd
   -1.87270e+02    2.15472e-05


DD  step 5849999 load imb.: force  6.3%  pme mesh/force 0.433
           Step           Time
        5850000    11700.00000

   Energies (kJ/mol)
       G96Angle    Proper Dih.  Improper Dih.          LJ-14     Coulomb-14
    4.00446e+03    1.88086e+03    1.15768e+03    6.93685e+02    2.88007e+04
        LJ (SR)  Disper. corr.   Coulomb (SR)   Coul. recip.      Potential
    5.00605e+04   -4.18012e+03   -4.59554e+05    2.80984e+03   -3.74327e+05
    Kinetic En.   Total Energy  Conserved En.    Temperature Pres. DC (bar)
    6.45309e+04   -3.09796e+05   -4.59254e+05    2.99918e+02   -2.55380e+02
 Pressure (bar)   Constr. rmsd
    2.44165e+02    2.12652e-05


DD  step 5874999 load imb.: force  6.5%  pme mesh/force 0.429
           Step           Time
        5875000    11750.00000

   Energies (kJ/mol)
       G96Angle    Proper Dih.  Improper Dih.          LJ-14     Coulomb-14
    3.99547e+03    1.95358e+03    1.30055e+03    7.00352e+02    2.88438e+04
        LJ (SR)  Disper. corr.   Coulomb (SR)   Coul. recip.      Potential
    4.89146e+04   -4.18335e+03   -4.58901e+05    2.80765e+03   -3.74568e+05
    Kinetic En.   Total Energy  Conserved En.    Temperature Pres. DC (bar)
    6.40090e+04   -3.10559e+05   -4.59862e+05    2.97493e+02   -2.55775e+02
 Pressure (bar)   Constr. rmsd
    1.32644e+02    1.78882e-05


DD  step 5899999 load imb.: force  5.5%  pme mesh/force 0.437
           Step           Time
        5900000    11800.00000

   Energies (kJ/mol)
       G96Angle    Proper Dih.  Improper Dih.          LJ-14     Coulomb-14
    3.84077e+03    1.98372e+03    1.18529e+03    5.98211e+02    2.87562e+04
        LJ (SR)  Disper. corr.   Coulomb (SR)   Coul. recip.      Potential
    4.98112e+04   -4.16088e+03   -4.58938e+05    2.82190e+03   -3.74102e+05
    Kinetic En.   Total Energy  Conserved En.    Temperature Pres. DC (bar)
    6.42953e+04   -3.09807e+05   -4.60479e+05    2.98823e+02   -2.53037e+02
 Pressure (bar)   Constr. rmsd
    2.36288e+01    2.09630e-05


DD  step 5924999 load imb.: force  5.8%  pme mesh/force 0.431
           Step           Time
        5925000    11850.00000

   Energies (kJ/mol)
       G96Angle    Proper Dih.  Improper Dih.          LJ-14     Coulomb-14
    4.08108e+03    1.88512e+03    1.17766e+03    6.56605e+02    2.87117e+04
        LJ (SR)  Disper. corr.   Coulomb (SR)   Coul. recip.      Potential
    4.89548e+04   -4.18428e+03   -4.57900e+05    2.87605e+03   -3.73741e+05
    Kinetic En.   Total Energy  Conserved En.    Temperature Pres. DC (bar)
    6.48698e+04   -3.08872e+05   -4.61149e+05    3.01493e+02   -2.55889e+02
 Pressure (bar)   Constr. rmsd
    1.26019e+02    2.03941e-05


DD  step 5949999 load imb.: force  4.7%  pme mesh/force 0.440
           Step           Time
        5950000    11900.00000

   Energies (kJ/mol)
       G96Angle    Proper Dih.  Improper Dih.          LJ-14     Coulomb-14
    3.88469e+03    1.88585e+03    1.17478e+03    6.83818e+02    2.85910e+04
        LJ (SR)  Disper. corr.   Coulomb (SR)   Coul. recip.      Potential
    4.98175e+04   -4.16797e+03   -4.58812e+05    2.91476e+03   -3.74028e+05
    Kinetic En.   Total Energy  Conserved En.    Temperature Pres. DC (bar)
    6.46487e+04   -3.09379e+05   -4.61784e+05    3.00466e+02   -2.53899e+02
 Pressure (bar)   Constr. rmsd
    1.67155e+02    2.01403e-05


DD  step 5974999 load imb.: force  5.7%  pme mesh/force 0.433
           Step           Time
        5975000    11950.00000

   Energies (kJ/mol)
       G96Angle    Proper Dih.  Improper Dih.          LJ-14     Coulomb-14
    3.89128e+03    1.96881e+03    1.15149e+03    6.46356e+02    2.87175e+04
        LJ (SR)  Disper. corr.   Coulomb (SR)   Coul. recip.      Potential
    4.85279e+04   -4.18269e+03   -4.57133e+05    2.91671e+03   -3.73496e+05
    Kinetic En.   Total Energy  Conserved En.    Temperature Pres. DC (bar)
    6.49391e+04   -3.08557e+05   -4.62406e+05    3.01816e+02   -2.55695e+02
 Pressure (bar)   Constr. rmsd
    4.07521e+01    2.04396e-05


DD  step 5999999 load imb.: force  5.0%  pme mesh/force 0.439
           Step           Time
        6000000    12000.00000

   Energies (kJ/mol)
       G96Angle    Proper Dih.  Improper Dih.          LJ-14     Coulomb-14
    3.92032e+03    1.95148e+03    1.24840e+03    5.79154e+02    2.86060e+04
        LJ (SR)  Disper. corr.   Coulomb (SR)   Coul. recip.      Potential
    4.89882e+04   -4.17523e+03   -4.57661e+05    2.84929e+03   -3.73694e+05
    Kinetic En.   Total Energy  Conserved En.    Temperature Pres. DC (bar)
    6.49198e+04   -3.08774e+05   -4.63012e+05    3.01726e+02   -2.54784e+02
 Pressure (bar)   Constr. rmsd
   -1.44426e+02    2.27303e-05


DD  step 6024999 load imb.: force  5.7%  pme mesh/force 0.437
           Step           Time
        6025000    12050.00000

   Energies (kJ/mol)
       G96Angle    Proper Dih.  Improper Dih.          LJ-14     Coulomb-14
    4.10051e+03    1.84560e+03    1.21041e+03    7.28092e+02    2.86751e+04
        LJ (SR)  Disper. corr.   Coulomb (SR)   Coul. recip.      Potential
    4.90148e+04   -4.16793e+03   -4.58335e+05    2.89546e+03   -3.74033e+05
    Kinetic En.   Total Energy  Conserved En.    Temperature Pres. DC (bar)
    6.43999e+04   -3.09633e+05   -4.63646e+05    2.99309e+02   -2.53895e+02
 Pressure (bar)   Constr. rmsd
    1.36019e+02    1.96921e-05


DD  step 6049999 load imb.: force  6.3%  pme mesh/force 0.433
           Step           Time
        6050000    12100.00000

   Energies (kJ/mol)
       G96Angle    Proper Dih.  Improper Dih.          LJ-14     Coulomb-14
    3.87541e+03    1.90467e+03    1.34534e+03    6.42967e+02    2.87973e+04
        LJ (SR)  Disper. corr.   Coulomb (SR)   Coul. recip.      Potential
    4.81389e+04   -4.15440e+03   -4.57221e+05    2.88363e+03   -3.73787e+05
    Kinetic En.   Total Energy  Conserved En.    Temperature Pres. DC (bar)
    6.50665e+04   -3.08720e+05   -4.64278e+05    3.02407e+02   -2.52251e+02
 Pressure (bar)   Constr. rmsd
   -2.56279e+02    1.99338e-05


DD  step 6074999 load imb.: force  5.8%  pme mesh/force 0.435
           Step           Time
        6075000    12150.00000

   Energies (kJ/mol)
       G96Angle    Proper Dih.  Improper Dih.          LJ-14     Coulomb-14
    3.96156e+03    1.82966e+03    1.26037e+03    6.31799e+02    2.86579e+04
        LJ (SR)  Disper. corr.   Coulomb (SR)   Coul. recip.      Potential
    4.87260e+04   -4.19966e+03   -4.58776e+05    2.78605e+03   -3.75122e+05
    Kinetic En.   Total Energy  Conserved En.    Temperature Pres. DC (bar)
    6.40782e+04   -3.11044e+05   -4.64859e+05    2.97814e+02   -2.57770e+02
 Pressure (bar)   Constr. rmsd
    4.70180e+01    1.87267e-05


DD  step 6099999 load imb.: force  6.4%  pme mesh/force 0.427
           Step           Time
        6100000    12200.00000

   Energies (kJ/mol)
       G96Angle    Proper Dih.  Improper Dih.          LJ-14     Coulomb-14
    3.90128e+03    1.92827e+03    1.24074e+03    5.53763e+02    2.88148e+04
        LJ (SR)  Disper. corr.   Coulomb (SR)   Coul. recip.      Potential
    4.95294e+04   -4.17771e+03   -4.59892e+05    2.88319e+03   -3.75218e+05
    Kinetic En.   Total Energy  Conserved En.    Temperature Pres. DC (bar)
    6.42406e+04   -3.10977e+05   -4.65489e+05    2.98569e+02   -2.55087e+02
 Pressure (bar)   Constr. rmsd
    7.81534e+00    2.04522e-05


DD  step 6124999 load imb.: force  4.5%  pme mesh/force 0.437
           Step           Time
        6125000    12250.00000

   Energies (kJ/mol)
       G96Angle    Proper Dih.  Improper Dih.          LJ-14     Coulomb-14
    3.93633e+03    1.92542e+03    1.17456e+03    6.05732e+02    2.88012e+04
        LJ (SR)  Disper. corr.   Coulomb (SR)   Coul. recip.      Potential
    4.82319e+04   -4.18639e+03   -4.58181e+05    2.92787e+03   -3.74764e+05
    Kinetic En.   Total Energy  Conserved En.    Temperature Pres. DC (bar)
    6.45388e+04   -3.10226e+05   -4.66118e+05    2.99955e+02   -2.56146e+02
 Pressure (bar)   Constr. rmsd
   -1.41877e+02    2.01073e-05


DD  step 6149999 load imb.: force  6.3%  pme mesh/force 0.431
           Step           Time
        6150000    12300.00000

   Energies (kJ/mol)
       G96Angle    Proper Dih.  Improper Dih.          LJ-14     Coulomb-14
    4.04351e+03    1.87041e+03    1.23097e+03    6.82210e+02    2.85924e+04
        LJ (SR)  Disper. corr.   Coulomb (SR)   Coul. recip.      Potential
    4.90431e+04   -4.18882e+03   -4.58540e+05    2.80350e+03   -3.74462e+05
    Kinetic En.   Total Energy  Conserved En.    Temperature Pres. DC (bar)
    6.47150e+04   -3.09747e+05   -4.66757e+05    3.00774e+02   -2.56444e+02
 Pressure (bar)   Constr. rmsd
   -4.10899e+01    2.22448e-05

Writing checkpoint, step 6163650 at Mon Nov 21 09:49:23 2022


DD  step 6174999 load imb.: force  7.3%  pme mesh/force 0.428
           Step           Time
        6175000    12350.00000

   Energies (kJ/mol)
       G96Angle    Proper Dih.  Improper Dih.          LJ-14     Coulomb-14
    3.94637e+03    1.88530e+03    1.13885e+03    6.16536e+02    2.87541e+04
        LJ (SR)  Disper. corr.   Coulomb (SR)   Coul. recip.      Potential
    4.96483e+04   -4.17856e+03   -4.59536e+05    2.91342e+03   -3.74811e+05
    Kinetic En.   Total Energy  Conserved En.    Temperature Pres. DC (bar)
    6.39290e+04   -3.10882e+05   -4.67398e+05    2.97121e+02   -2.55190e+02
 Pressure (bar)   Constr. rmsd
    5.85363e+01    2.05048e-05


DD  step 6199999 load imb.: force  4.3%  pme mesh/force 0.441
           Step           Time
        6200000    12400.00000

   Energies (kJ/mol)
       G96Angle    Proper Dih.  Improper Dih.          LJ-14     Coulomb-14
    3.77500e+03    1.98650e+03    1.26692e+03    6.60199e+02    2.87228e+04
        LJ (SR)  Disper. corr.   Coulomb (SR)   Coul. recip.      Potential
    4.93000e+04   -4.16046e+03   -4.58710e+05    2.90630e+03   -3.74253e+05
    Kinetic En.   Total Energy  Conserved En.    Temperature Pres. DC (bar)
    6.38897e+04   -3.10363e+05   -4.68000e+05    2.96938e+02   -2.52986e+02
 Pressure (bar)   Constr. rmsd
   -1.35322e+02    2.04954e-05


DD  step 6224999 load imb.: force  5.9%  pme mesh/force 0.434
           Step           Time
        6225000    12450.00000

   Energies (kJ/mol)
       G96Angle    Proper Dih.  Improper Dih.          LJ-14     Coulomb-14
    4.05688e+03    1.82616e+03    1.27405e+03    6.62118e+02    2.86286e+04
        LJ (SR)  Disper. corr.   Coulomb (SR)   Coul. recip.      Potential
    4.88944e+04   -4.15669e+03   -4.57457e+05    2.98220e+03   -3.73290e+05
    Kinetic En.   Total Energy  Conserved En.    Temperature Pres. DC (bar)
    6.44699e+04   -3.08820e+05   -4.68645e+05    2.99635e+02   -2.52528e+02
 Pressure (bar)   Constr. rmsd
   -5.45519e+01    2.03985e-05


DD  step 6249999 load imb.: force  6.5%  pme mesh/force 0.430
           Step           Time
        6250000    12500.00000

   Energies (kJ/mol)
       G96Angle    Proper Dih.  Improper Dih.          LJ-14     Coulomb-14
    3.85617e+03    1.96820e+03    1.25806e+03    6.89476e+02    2.87974e+04
        LJ (SR)  Disper. corr.   Coulomb (SR)   Coul. recip.      Potential
    4.85536e+04   -4.16327e+03   -4.57336e+05    2.91170e+03   -3.73464e+05
    Kinetic En.   Total Energy  Conserved En.    Temperature Pres. DC (bar)
    6.47411e+04   -3.08723e+05   -4.69282e+05    3.00895e+02   -2.53328e+02
 Pressure (bar)   Constr. rmsd
    2.70396e+01    1.87347e-05


DD  step 6274999 load imb.: force  6.2%  pme mesh/force 0.433
           Step           Time
        6275000    12550.00000

   Energies (kJ/mol)
       G96Angle    Proper Dih.  Improper Dih.          LJ-14     Coulomb-14
    3.87485e+03    1.88797e+03    1.19423e+03    6.78964e+02    2.87463e+04
        LJ (SR)  Disper. corr.   Coulomb (SR)   Coul. recip.      Potential
    4.84668e+04   -4.15664e+03   -4.57527e+05    2.87814e+03   -3.73957e+05
    Kinetic En.   Total Energy  Conserved En.    Temperature Pres. DC (bar)
    6.49029e+04   -3.09054e+05   -4.69932e+05    3.01647e+02   -2.52523e+02
 Pressure (bar)   Constr. rmsd
   -1.10034e+02    2.09955e-05


DD  step 6299999 load imb.: force  5.1%  pme mesh/force 0.438
           Step           Time
        6300000    12600.00000

   Energies (kJ/mol)
       G96Angle    Proper Dih.  Improper Dih.          LJ-14     Coulomb-14
    3.88677e+03    1.93518e+03    1.19149e+03    7.50764e+02    2.85724e+04
        LJ (SR)  Disper. corr.   Coulomb (SR)   Coul. recip.      Potential
    4.93540e+04   -4.18947e+03   -4.59252e+05    2.80436e+03   -3.74946e+05
    Kinetic En.   Total Energy  Conserved En.    Temperature Pres. DC (bar)
    6.45213e+04   -3.10425e+05   -4.70571e+05    2.99874e+02   -2.56523e+02
 Pressure (bar)   Constr. rmsd
   -3.80996e+01    2.06362e-05


DD  step 6324999 load imb.: force  6.7%  pme mesh/force 0.432
           Step           Time
        6325000    12650.00000

   Energies (kJ/mol)
       G96Angle    Proper Dih.  Improper Dih.          LJ-14     Coulomb-14
    3.84680e+03    1.98019e+03    1.26447e+03    6.25583e+02    2.87380e+04
        LJ (SR)  Disper. corr.   Coulomb (SR)   Coul. recip.      Potential
    4.86928e+04   -4.16244e+03   -4.57818e+05    2.83925e+03   -3.73993e+05
    Kinetic En.   Total Energy  Conserved En.    Temperature Pres. DC (bar)
    6.38945e+04   -3.10099e+05   -4.71225e+05    2.96960e+02   -2.53227e+02
 Pressure (bar)   Constr. rmsd
   -2.17684e+02    2.05171e-05


DD  step 6349999 load imb.: force  5.9%  pme mesh/force 0.430
           Step           Time
        6350000    12700.00000

   Energies (kJ/mol)
       G96Angle    Proper Dih.  Improper Dih.          LJ-14     Coulomb-14
    3.87644e+03    1.89969e+03    1.16690e+03    7.70908e+02    2.87940e+04
        LJ (SR)  Disper. corr.   Coulomb (SR)   Coul. recip.      Potential
    5.04742e+04   -4.17027e+03   -4.59806e+05    2.92163e+03   -3.74073e+05
    Kinetic En.   Total Energy  Conserved En.    Temperature Pres. DC (bar)
    6.46208e+04   -3.09452e+05   -4.71872e+05    3.00336e+02   -2.54179e+02
 Pressure (bar)   Constr. rmsd
    3.53085e+02    1.96855e-05


DD  step 6374999 load imb.: force  6.2%  pme mesh/force 0.434
           Step           Time
        6375000    12750.00000

   Energies (kJ/mol)
       G96Angle    Proper Dih.  Improper Dih.          LJ-14     Coulomb-14
    3.98435e+03    1.91624e+03    1.29625e+03    6.07949e+02    2.85345e+04
        LJ (SR)  Disper. corr.   Coulomb (SR)   Coul. recip.      Potential
    4.95748e+04   -4.16554e+03   -4.59495e+05    2.85136e+03   -3.74895e+05
    Kinetic En.   Total Energy  Conserved En.    Temperature Pres. DC (bar)
    6.46845e+04   -3.10210e+05   -4.72535e+05    3.00632e+02   -2.53604e+02
 Pressure (bar)   Constr. rmsd
   -1.69435e+02    2.17995e-05


DD  step 6399999 load imb.: force  5.0%  pme mesh/force 0.426
           Step           Time
        6400000    12800.00000

   Energies (kJ/mol)
       G96Angle    Proper Dih.  Improper Dih.          LJ-14     Coulomb-14
    3.89364e+03    1.94809e+03    1.17622e+03    6.41356e+02    2.87379e+04
        LJ (SR)  Disper. corr.   Coulomb (SR)   Coul. recip.      Potential
    4.93237e+04   -4.18470e+03   -4.58366e+05    2.89683e+03   -3.73933e+05
    Kinetic En.   Total Energy  Conserved En.    Temperature Pres. DC (bar)
    6.43204e+04   -3.09612e+05   -4.73172e+05    2.98940e+02   -2.55940e+02
 Pressure (bar)   Constr. rmsd
    6.83845e+01    2.08838e-05


DD  step 6424999 load imb.: force  5.8%  pme mesh/force 0.429
           Step           Time
        6425000    12850.00000

   Energies (kJ/mol)
       G96Angle    Proper Dih.  Improper Dih.          LJ-14     Coulomb-14
    3.81041e+03    1.88342e+03    1.25280e+03    6.07992e+02    2.86797e+04
        LJ (SR)  Disper. corr.   Coulomb (SR)   Coul. recip.      Potential
    5.07371e+04   -4.16124e+03   -4.60729e+05    2.88996e+03   -3.75029e+05
    Kinetic En.   Total Energy  Conserved En.    Temperature Pres. DC (bar)
    6.45708e+04   -3.10458e+05   -4.73845e+05    3.00104e+02   -2.53082e+02
 Pressure (bar)   Constr. rmsd
    2.29331e+02    2.03712e-05


DD  step 6449999 load imb.: force  7.1%  pme mesh/force 0.412
           Step           Time
        6450000    12900.00000

   Energies (kJ/mol)
       G96Angle    Proper Dih.  Improper Dih.          LJ-14     Coulomb-14
    3.88691e+03    1.83950e+03    1.28857e+03    7.33696e+02    2.88080e+04
        LJ (SR)  Disper. corr.   Coulomb (SR)   Coul. recip.      Potential
    4.88645e+04   -4.19147e+03   -4.57718e+05    2.84863e+03   -3.73639e+05
    Kinetic En.   Total Energy  Conserved En.    Temperature Pres. DC (bar)
    6.47355e+04   -3.08904e+05   -4.74475e+05    3.00869e+02   -2.56767e+02
 Pressure (bar)   Constr. rmsd
    1.00758e+02    2.01409e-05


DD  step 6474999 load imb.: force  9.0%  pme mesh/force 0.428
           Step           Time
        6475000    12950.00000

   Energies (kJ/mol)
       G96Angle    Proper Dih.  Improper Dih.          LJ-14     Coulomb-14
    3.83195e+03    2.01642e+03    1.20322e+03    6.94668e+02    2.87604e+04
        LJ (SR)  Disper. corr.   Coulomb (SR)   Coul. recip.      Potential
    4.89666e+04   -4.14983e+03   -4.57726e+05    2.86026e+03   -3.73542e+05
    Kinetic En.   Total Energy  Conserved En.    Temperature Pres. DC (bar)
    6.45293e+04   -3.09012e+05   -4.75119e+05    2.99911e+02   -2.51698e+02
 Pressure (bar)   Constr. rmsd
   -2.48873e+01    1.99959e-05


DD  step 6499999 load imb.: force  5.9%  pme mesh/force 0.431
           Step           Time
        6500000    13000.00000

   Energies (kJ/mol)
       G96Angle    Proper Dih.  Improper Dih.          LJ-14     Coulomb-14
    3.97207e+03    1.96450e+03    1.11397e+03    6.07072e+02    2.85829e+04
        LJ (SR)  Disper. corr.   Coulomb (SR)   Coul. recip.      Potential
    4.81641e+04   -4.18072e+03   -4.57682e+05    2.93994e+03   -3.74518e+05
    Kinetic En.   Total Energy  Conserved En.    Temperature Pres. DC (bar)
    6.48484e+04   -3.09670e+05   -4.75788e+05    3.01394e+02   -2.55453e+02
 Pressure (bar)   Constr. rmsd
   -2.79655e+02    2.20383e-05


DD  step 6524999 load imb.: force  6.3%  pme mesh/force 0.429
           Step           Time
        6525000    13050.00000

   Energies (kJ/mol)
       G96Angle    Proper Dih.  Improper Dih.          LJ-14     Coulomb-14
    4.06617e+03    1.89160e+03    1.24446e+03    5.24041e+02    2.85884e+04
        LJ (SR)  Disper. corr.   Coulomb (SR)   Coul. recip.      Potential
    4.99837e+04   -4.17760e+03   -4.59748e+05    2.82531e+03   -3.74802e+05
    Kinetic En.   Total Energy  Conserved En.    Temperature Pres. DC (bar)
    6.44919e+04   -3.10310e+05   -4.76455e+05    2.99737e+02   -2.55073e+02
 Pressure (bar)   Constr. rmsd
   -9.52954e+01    2.23218e-05


DD  step 6549999 load imb.: force  6.1%  pme mesh/force 0.428
           Step           Time
        6550000    13100.00000

   Energies (kJ/mol)
       G96Angle    Proper Dih.  Improper Dih.          LJ-14     Coulomb-14
    4.04274e+03    1.97616e+03    1.22906e+03    6.40970e+02    2.87365e+04
        LJ (SR)  Disper. corr.   Coulomb (SR)   Coul. recip.      Potential
    4.87277e+04   -4.18173e+03   -4.57545e+05    3.02383e+03   -3.73350e+05
    Kinetic En.   Total Energy  Conserved En.    Temperature Pres. DC (bar)
    6.47046e+04   -3.08645e+05   -4.77089e+05    3.00726e+02   -2.55577e+02
 Pressure (bar)   Constr. rmsd
    2.75456e+01    2.06959e-05


DD  step 6574999 load imb.: force 22.7%  pme mesh/force 0.367
           Step           Time
        6575000    13150.00000

   Energies (kJ/mol)
       G96Angle    Proper Dih.  Improper Dih.          LJ-14     Coulomb-14
    3.92384e+03    1.92340e+03    1.27871e+03    5.31504e+02    2.87501e+04
        LJ (SR)  Disper. corr.   Coulomb (SR)   Coul. recip.      Potential
    4.92049e+04   -4.16834e+03   -4.58783e+05    2.92016e+03   -3.74418e+05
    Kinetic En.   Total Energy  Conserved En.    Temperature Pres. DC (bar)
    6.47302e+04   -3.09688e+05   -4.77732e+05    3.00845e+02   -2.53945e+02
 Pressure (bar)   Constr. rmsd
   -8.24493e+01    2.04178e-05


DD  step 6599999 load imb.: force  5.6%  pme mesh/force 0.437
           Step           Time
        6600000    13200.00000

   Energies (kJ/mol)
       G96Angle    Proper Dih.  Improper Dih.          LJ-14     Coulomb-14
    4.02346e+03    1.84485e+03    1.22303e+03    7.04896e+02    2.88047e+04
        LJ (SR)  Disper. corr.   Coulomb (SR)   Coul. recip.      Potential
    4.88290e+04   -4.17698e+03   -4.58296e+05    2.82447e+03   -3.74218e+05
    Kinetic En.   Total Energy  Conserved En.    Temperature Pres. DC (bar)
    6.40924e+04   -3.10126e+05   -4.78348e+05    2.97880e+02   -2.54998e+02
 Pressure (bar)   Constr. rmsd
   -1.92484e+01    1.96883e-05


DD  step 6624999 load imb.: force  5.6%  pme mesh/force 0.433
           Step           Time
        6625000    13250.00000

   Energies (kJ/mol)
       G96Angle    Proper Dih.  Improper Dih.          LJ-14     Coulomb-14
    3.93914e+03    1.88698e+03    1.20671e+03    6.19322e+02    2.86567e+04
        LJ (SR)  Disper. corr.   Coulomb (SR)   Coul. recip.      Potential
    4.88137e+04   -4.19689e+03   -4.57588e+05    2.87376e+03   -3.73789e+05
    Kinetic En.   Total Energy  Conserved En.    Temperature Pres. DC (bar)
    6.43119e+04   -3.09477e+05   -4.78981e+05    2.98900e+02   -2.57431e+02
 Pressure (bar)   Constr. rmsd
   -8.22015e+01    2.17949e-05


DD  step 6649999 load imb.: force  5.3%  pme mesh/force 0.432
           Step           Time
        6650000    13300.00000

   Energies (kJ/mol)
       G96Angle    Proper Dih.  Improper Dih.          LJ-14     Coulomb-14
    4.04071e+03    1.90079e+03    1.26142e+03    5.96495e+02    2.86338e+04
        LJ (SR)  Disper. corr.   Coulomb (SR)   Coul. recip.      Potential
    4.99747e+04   -4.17189e+03   -4.59631e+05    2.92140e+03   -3.74474e+05
    Kinetic En.   Total Energy  Conserved En.    Temperature Pres. DC (bar)
    6.43870e+04   -3.10087e+05   -4.79607e+05    2.99249e+02   -2.54377e+02
 Pressure (bar)   Constr. rmsd
    1.74906e+02    1.94231e-05


DD  step 6674999 load imb.: force  5.7%  pme mesh/force 0.433
           Step           Time
        6675000    13350.00000

   Energies (kJ/mol)
       G96Angle    Proper Dih.  Improper Dih.          LJ-14     Coulomb-14
    3.91237e+03    1.84379e+03    1.21801e+03    6.63549e+02    2.85398e+04
        LJ (SR)  Disper. corr.   Coulomb (SR)   Coul. recip.      Potential
    4.93825e+04   -4.18121e+03   -4.59448e+05    2.90630e+03   -3.75163e+05
    Kinetic En.   Total Energy  Conserved En.    Temperature Pres. DC (bar)
    6.47348e+04   -3.10428e+05   -4.80260e+05    3.00866e+02   -2.55513e+02
 Pressure (bar)   Constr. rmsd
    3.39847e+01    2.19199e-05

Writing checkpoint, step 6678000 at Mon Nov 21 10:04:23 2022


DD  step 6699999 load imb.: force  7.2%  pme mesh/force 0.423
           Step           Time
        6700000    13400.00000

   Energies (kJ/mol)
       G96Angle    Proper Dih.  Improper Dih.          LJ-14     Coulomb-14
    3.99865e+03    1.98185e+03    1.22761e+03    6.36419e+02    2.87873e+04
        LJ (SR)  Disper. corr.   Coulomb (SR)   Coul. recip.      Potential
    4.93059e+04   -4.18126e+03   -4.58695e+05    2.84644e+03   -3.74092e+05
    Kinetic En.   Total Energy  Conserved En.    Temperature Pres. DC (bar)
    6.39673e+04   -3.10125e+05   -4.80846e+05    2.97299e+02   -2.55519e+02
 Pressure (bar)   Constr. rmsd
    3.28779e+01    2.04453e-05


DD  step 6724999 load imb.: force  7.9%  pme mesh/force 0.604
           Step           Time
        6725000    13450.00000

   Energies (kJ/mol)
       G96Angle    Proper Dih.  Improper Dih.          LJ-14     Coulomb-14
    4.07202e+03    1.99688e+03    1.17705e+03    6.26077e+02    2.88182e+04
        LJ (SR)  Disper. corr.   Coulomb (SR)   Coul. recip.      Potential
    4.95682e+04   -4.19325e+03   -4.59346e+05    2.87183e+03   -3.74409e+05
    Kinetic En.   Total Energy  Conserved En.    Temperature Pres. DC (bar)
    6.46257e+04   -3.09784e+05   -4.81500e+05    3.00359e+02   -2.56985e+02
 Pressure (bar)   Constr. rmsd
    1.21018e+02    2.00244e-05


DD  step 6749999 load imb.: force  7.5%  pme mesh/force 0.431
           Step           Time
        6750000    13500.00000

   Energies (kJ/mol)
       G96Angle    Proper Dih.  Improper Dih.          LJ-14     Coulomb-14
    3.88870e+03    1.93879e+03    1.28135e+03    6.17366e+02    2.87173e+04
        LJ (SR)  Disper. corr.   Coulomb (SR)   Coul. recip.      Potential
    4.94663e+04   -4.16790e+03   -4.59825e+05    2.85665e+03   -3.75226e+05
    Kinetic En.   Total Energy  Conserved En.    Temperature Pres. DC (bar)
    6.46588e+04   -3.10568e+05   -4.82145e+05    3.00513e+02   -2.53891e+02
 Pressure (bar)   Constr. rmsd
   -6.74957e+01    2.02757e-05


DD  step 6774999 load imb.: force  5.7%  pme mesh/force 0.430
           Step           Time
        6775000    13550.00000

   Energies (kJ/mol)
       G96Angle    Proper Dih.  Improper Dih.          LJ-14     Coulomb-14
    3.99540e+03    1.94996e+03    1.21523e+03    6.64103e+02    2.87091e+04
        LJ (SR)  Disper. corr.   Coulomb (SR)   Coul. recip.      Potential
    4.83946e+04   -4.16963e+03   -4.57661e+05    2.92276e+03   -3.73979e+05
    Kinetic En.   Total Energy  Conserved En.    Temperature Pres. DC (bar)
    6.44050e+04   -3.09574e+05   -4.82775e+05    2.99333e+02   -2.54102e+02
 Pressure (bar)   Constr. rmsd
   -3.36906e+02    2.18751e-05


DD  step 6799999 load imb.: force  6.2%  pme mesh/force 0.429
           Step           Time
        6800000    13600.00000

   Energies (kJ/mol)
       G96Angle    Proper Dih.  Improper Dih.          LJ-14     Coulomb-14
    4.02836e+03    2.06362e+03    1.18011e+03    6.25728e+02    2.86244e+04
        LJ (SR)  Disper. corr.   Coulomb (SR)   Coul. recip.      Potential
    4.95462e+04   -4.16565e+03   -4.58710e+05    2.92250e+03   -3.73884e+05
    Kinetic En.   Total Energy  Conserved En.    Temperature Pres. DC (bar)
    6.48706e+04   -3.09014e+05   -4.83407e+05    3.01497e+02   -2.53618e+02
 Pressure (bar)   Constr. rmsd
    5.66812e+01    2.07239e-05


DD  step 6824999 load imb.: force  7.0%  pme mesh/force 0.424
           Step           Time
        6825000    13650.00000

   Energies (kJ/mol)
       G96Angle    Proper Dih.  Improper Dih.          LJ-14     Coulomb-14
    4.12591e+03    1.91771e+03    1.23752e+03    6.51494e+02    2.86213e+04
        LJ (SR)  Disper. corr.   Coulomb (SR)   Coul. recip.      Potential
    4.87563e+04   -4.18114e+03   -4.57846e+05    2.97248e+03   -3.73745e+05
    Kinetic En.   Total Energy  Conserved En.    Temperature Pres. DC (bar)
    6.46757e+04   -3.09069e+05   -4.84041e+05    3.00591e+02   -2.55504e+02
 Pressure (bar)   Constr. rmsd
    2.81719e+01    2.07962e-05


DD  step 6849999 load imb.: force  8.1%  pme mesh/force 0.423
           Step           Time
        6850000    13700.00000

   Energies (kJ/mol)
       G96Angle    Proper Dih.  Improper Dih.          LJ-14     Coulomb-14
    3.94783e+03    2.05396e+03    1.18907e+03    6.31059e+02    2.86029e+04
        LJ (SR)  Disper. corr.   Coulomb (SR)   Coul. recip.      Potential
    4.88793e+04   -4.15011e+03   -4.57683e+05    2.99735e+03   -3.73531e+05
    Kinetic En.   Total Energy  Conserved En.    Temperature Pres. DC (bar)
    6.42493e+04   -3.09282e+05   -4.84682e+05    2.98610e+02   -2.51732e+02
 Pressure (bar)   Constr. rmsd
   -1.85840e+02    2.13962e-05


DD  step 6874999 load imb.: force  5.2%  pme mesh/force 0.434
           Step           Time
        6875000    13750.00000

   Energies (kJ/mol)
       G96Angle    Proper Dih.  Improper Dih.          LJ-14     Coulomb-14
    4.09872e+03    1.90666e+03    1.21188e+03    6.88223e+02    2.86418e+04
        LJ (SR)  Disper. corr.   Coulomb (SR)   Coul. recip.      Potential
    4.93978e+04   -4.16962e+03   -4.58291e+05    2.84115e+03   -3.73674e+05
    Kinetic En.   Total Energy  Conserved En.    Temperature Pres. DC (bar)
    6.47932e+04   -3.08881e+05   -4.85320e+05    3.01137e+02   -2.54100e+02
 Pressure (bar)   Constr. rmsd
    2.43785e+01    2.12406e-05


DD  step 6899999 load imb.: force  5.4%  pme mesh/force 0.434
           Step           Time
        6900000    13800.00000

   Energies (kJ/mol)
       G96Angle    Proper Dih.  Improper Dih.          LJ-14     Coulomb-14
    4.10091e+03    1.87990e+03    1.19577e+03    6.70638e+02    2.86894e+04
        LJ (SR)  Disper. corr.   Coulomb (SR)   Coul. recip.      Potential
    4.89617e+04   -4.17773e+03   -4.58638e+05    2.83415e+03   -3.74483e+05
    Kinetic En.   Total Energy  Conserved En.    Temperature Pres. DC (bar)
    6.52939e+04   -3.09189e+05   -4.85949e+05    3.03464e+02   -2.55088e+02
 Pressure (bar)   Constr. rmsd
   -1.54648e+01    2.18207e-05


DD  step 6924999 load imb.: force  4.9%  pme mesh/force 0.440
           Step           Time
        6925000    13850.00000

   Energies (kJ/mol)
       G96Angle    Proper Dih.  Improper Dih.          LJ-14     Coulomb-14
    4.11179e+03    1.85030e+03    1.19477e+03    5.74381e+02    2.87423e+04
        LJ (SR)  Disper. corr.   Coulomb (SR)   Coul. recip.      Potential
    5.02683e+04   -4.18180e+03   -4.60235e+05    2.87436e+03   -3.74801e+05
    Kinetic En.   Total Energy  Conserved En.    Temperature Pres. DC (bar)
    6.45981e+04   -3.10203e+05   -4.86599e+05    3.00231e+02   -2.55585e+02
 Pressure (bar)   Constr. rmsd
    7.00693e+01    2.18153e-05


DD  step 6949999 load imb.: force  6.9%  pme mesh/force 0.434
           Step           Time
        6950000    13900.00000

   Energies (kJ/mol)
       G96Angle    Proper Dih.  Improper Dih.          LJ-14     Coulomb-14
    3.76322e+03    1.83876e+03    1.18171e+03    7.63152e+02    2.89266e+04
        LJ (SR)  Disper. corr.   Coulomb (SR)   Coul. recip.      Potential
    4.85019e+04   -4.15910e+03   -4.58530e+05    2.88747e+03   -3.74826e+05
    Kinetic En.   Total Energy  Conserved En.    Temperature Pres. DC (bar)
    6.49941e+04   -3.09832e+05   -4.87239e+05    3.02071e+02   -2.52821e+02
 Pressure (bar)   Constr. rmsd
   -1.22969e+02    1.92906e-05


DD  step 6974999 load imb.: force  4.0%  pme mesh/force 0.443
           Step           Time
        6975000    13950.00000

   Energies (kJ/mol)
       G96Angle    Proper Dih.  Improper Dih.          LJ-14     Coulomb-14
    3.97342e+03    1.95828e+03    1.17646e+03    6.33927e+02    2.88703e+04
        LJ (SR)  Disper. corr.   Coulomb (SR)   Coul. recip.      Potential
    4.91771e+04   -4.17936e+03   -4.57948e+05    2.84453e+03   -3.73493e+05
    Kinetic En.   Total Energy  Conserved En.    Temperature Pres. DC (bar)
    6.50233e+04   -3.08470e+05   -4.87896e+05    3.02207e+02   -2.55288e+02
 Pressure (bar)   Constr. rmsd
    1.88728e+02    1.98039e-05


DD  step 6999999 load imb.: force  6.0%  pme mesh/force 0.438
           Step           Time
        7000000    14000.00000

   Energies (kJ/mol)
       G96Angle    Proper Dih.  Improper Dih.          LJ-14     Coulomb-14
    3.96670e+03    1.80724e+03    1.16966e+03    6.63869e+02    2.87291e+04
        LJ (SR)  Disper. corr.   Coulomb (SR)   Coul. recip.      Potential
    4.85011e+04   -4.15827e+03   -4.57870e+05    3.03064e+03   -3.74160e+05
    Kinetic En.   Total Energy  Conserved En.    Temperature Pres. DC (bar)
    6.35986e+04   -3.10561e+05   -4.88532e+05    2.95585e+02   -2.52721e+02
 Pressure (bar)   Constr. rmsd
   -2.43793e+02    2.05986e-05


DD  step 7024999 load imb.: force  5.6%  pme mesh/force 0.436
           Step           Time
        7025000    14050.00000

   Energies (kJ/mol)
       G96Angle    Proper Dih.  Improper Dih.          LJ-14     Coulomb-14
    4.02672e+03    1.87649e+03    1.23178e+03    6.35989e+02    2.86292e+04
        LJ (SR)  Disper. corr.   Coulomb (SR)   Coul. recip.      Potential
    4.84236e+04   -4.16780e+03   -4.57582e+05    2.81901e+03   -3.74107e+05
    Kinetic En.   Total Energy  Conserved En.    Temperature Pres. DC (bar)
    6.46208e+04   -3.09487e+05   -4.89204e+05    3.00336e+02   -2.53879e+02
 Pressure (bar)   Constr. rmsd
   -1.65723e+02    2.10820e-05


DD  step 7049999 load imb.: force  4.2%  pme mesh/force 0.436
           Step           Time
        7050000    14100.00000

   Energies (kJ/mol)
       G96Angle    Proper Dih.  Improper Dih.          LJ-14     Coulomb-14
    3.92126e+03    1.79736e+03    1.13416e+03    6.79660e+02    2.88008e+04
        LJ (SR)  Disper. corr.   Coulomb (SR)   Coul. recip.      Potential
    4.77987e+04   -4.18712e+03   -4.57367e+05    2.84995e+03   -3.74572e+05
    Kinetic En.   Total Energy  Conserved En.    Temperature Pres. DC (bar)
    6.49439e+04   -3.09629e+05   -4.89821e+05    3.01837e+02   -2.56236e+02
 Pressure (bar)   Constr. rmsd
   -2.22590e+02    1.95732e-05


DD  step 7074999 load imb.: force  5.0%  pme mesh/force 0.438
           Step           Time
        7075000    14150.00000

   Energies (kJ/mol)
       G96Angle    Proper Dih.  Improper Dih.          LJ-14     Coulomb-14
    3.89089e+03    1.98773e+03    1.25931e+03    6.39426e+02    2.87951e+04
        LJ (SR)  Disper. corr.   Coulomb (SR)   Coul. recip.      Potential
    4.83588e+04   -4.18665e+03   -4.58096e+05    2.90638e+03   -3.74445e+05
    Kinetic En.   Total Energy  Conserved En.    Temperature Pres. DC (bar)
    6.43017e+04   -3.10144e+05   -4.90462e+05    2.98853e+02   -2.56178e+02
 Pressure (bar)   Constr. rmsd
    1.98560e+00    1.93388e-05


DD  step 7099999 load imb.: force  7.0%  pme mesh/force 0.427
           Step           Time
        7100000    14200.00000

   Energies (kJ/mol)
       G96Angle    Proper Dih.  Improper Dih.          LJ-14     Coulomb-14
    4.04042e+03    1.95360e+03    1.20503e+03    6.14737e+02    2.87876e+04
        LJ (SR)  Disper. corr.   Coulomb (SR)   Coul. recip.      Potential
    4.92043e+04   -4.17931e+03   -4.58666e+05    2.86027e+03   -3.74180e+05
    Kinetic En.   Total Energy  Conserved En.    Temperature Pres. DC (bar)
    6.57434e+04   -3.08436e+05   -4.91075e+05    3.05554e+02   -2.55281e+02
 Pressure (bar)   Constr. rmsd
   -1.04049e+01    2.18107e-05


DD  step 7124999 load imb.: force  5.4%  pme mesh/force 0.441
           Step           Time
        7125000    14250.00000

   Energies (kJ/mol)
       G96Angle    Proper Dih.  Improper Dih.          LJ-14     Coulomb-14
    4.04073e+03    1.89527e+03    1.14729e+03    6.44977e+02    2.87970e+04
        LJ (SR)  Disper. corr.   Coulomb (SR)   Coul. recip.      Potential
    4.89939e+04   -4.18874e+03   -4.58917e+05    2.84181e+03   -3.74744e+05
    Kinetic En.   Total Energy  Conserved En.    Temperature Pres. DC (bar)
    6.40157e+04   -3.10729e+05   -4.91732e+05    2.97524e+02   -2.56433e+02
 Pressure (bar)   Constr. rmsd
   -5.31108e+01    2.17647e-05


DD  step 7149999 load imb.: force  5.9%  pme mesh/force 0.434
           Step           Time
        7150000    14300.00000

   Energies (kJ/mol)
       G96Angle    Proper Dih.  Improper Dih.          LJ-14     Coulomb-14
    4.10603e+03    1.86476e+03    1.16751e+03    7.69804e+02    2.88957e+04
        LJ (SR)  Disper. corr.   Coulomb (SR)   Coul. recip.      Potential
    4.81923e+04   -4.17252e+03   -4.57411e+05    2.90860e+03   -3.73679e+05
    Kinetic En.   Total Energy  Conserved En.    Temperature Pres. DC (bar)
    6.45025e+04   -3.09176e+05   -4.92404e+05    2.99786e+02   -2.54454e+02
 Pressure (bar)   Constr. rmsd
   -1.17920e+02    2.07667e-05


DD  step 7174999 load imb.: force  5.5%  pme mesh/force 0.440
           Step           Time
        7175000    14350.00000

   Energies (kJ/mol)
       G96Angle    Proper Dih.  Improper Dih.          LJ-14     Coulomb-14
    3.99176e+03    1.96291e+03    1.31091e+03    6.85103e+02    2.87762e+04
        LJ (SR)  Disper. corr.   Coulomb (SR)   Coul. recip.      Potential
    4.85755e+04   -4.18568e+03   -4.57601e+05    2.82414e+03   -3.73660e+05
    Kinetic En.   Total Energy  Conserved En.    Temperature Pres. DC (bar)
    6.55483e+04   -3.08112e+05   -4.93086e+05    3.04647e+02   -2.56060e+02
 Pressure (bar)   Constr. rmsd
   -3.28465e+01    2.12081e-05

Writing checkpoint, step 7189550 at Mon Nov 21 10:19:23 2022


DD  step 7199999 load imb.: force  6.5%  pme mesh/force 0.435
           Step           Time
        7200000    14400.00000

   Energies (kJ/mol)
       G96Angle    Proper Dih.  Improper Dih.          LJ-14     Coulomb-14
    3.86554e+03    1.91678e+03    1.17700e+03    7.40209e+02    2.88031e+04
        LJ (SR)  Disper. corr.   Coulomb (SR)   Coul. recip.      Potential
    4.92966e+04   -4.18577e+03   -4.58817e+05    2.82604e+03   -3.74378e+05
    Kinetic En.   Total Energy  Conserved En.    Temperature Pres. DC (bar)
    6.52881e+04   -3.09089e+05   -4.93735e+05    3.03438e+02   -2.56070e+02
 Pressure (bar)   Constr. rmsd
    1.48826e+02    2.07419e-05


DD  step 7224999 load imb.: force  6.4%  pme mesh/force 0.440
           Step           Time
        7225000    14450.00000

   Energies (kJ/mol)
       G96Angle    Proper Dih.  Improper Dih.          LJ-14     Coulomb-14
    3.82554e+03    1.92313e+03    1.24971e+03    7.49564e+02    2.87126e+04
        LJ (SR)  Disper. corr.   Coulomb (SR)   Coul. recip.      Potential
    4.93810e+04   -4.17510e+03   -4.58827e+05    2.89929e+03   -3.74262e+05
    Kinetic En.   Total Energy  Conserved En.    Temperature Pres. DC (bar)
    6.38710e+04   -3.10391e+05   -4.94352e+05    2.96851e+02   -2.54768e+02
 Pressure (bar)   Constr. rmsd
    1.70422e+02    1.95098e-05


DD  step 7249999 load imb.: force  6.3%  pme mesh/force 0.438
           Step           Time
        7250000    14500.00000

   Energies (kJ/mol)
       G96Angle    Proper Dih.  Improper Dih.          LJ-14     Coulomb-14
    4.08354e+03    1.91845e+03    1.20883e+03    6.36405e+02    2.87216e+04
        LJ (SR)  Disper. corr.   Coulomb (SR)   Coul. recip.      Potential
    4.98638e+04   -4.18630e+03   -4.59272e+05    2.84713e+03   -3.74179e+05
    Kinetic En.   Total Energy  Conserved En.    Temperature Pres. DC (bar)
    6.47338e+04   -3.09445e+05   -4.94967e+05    3.00861e+02   -2.56135e+02
 Pressure (bar)   Constr. rmsd
    1.73781e+02    2.13354e-05


DD  step 7274999 load imb.: force  5.5%  pme mesh/force 0.443
           Step           Time
        7275000    14550.00000

   Energies (kJ/mol)
       G96Angle    Proper Dih.  Improper Dih.          LJ-14     Coulomb-14
    3.93978e+03    1.97153e+03    1.16660e+03    6.18097e+02    2.87495e+04
        LJ (SR)  Disper. corr.   Coulomb (SR)   Coul. recip.      Potential
    4.90119e+04   -4.17527e+03   -4.58181e+05    2.97956e+03   -3.73919e+05
    Kinetic En.   Total Energy  Conserved En.    Temperature Pres. DC (bar)
    6.43688e+04   -3.09550e+05   -4.95592e+05    2.99165e+02   -2.54788e+02
 Pressure (bar)   Constr. rmsd
   -6.23225e+01    2.06203e-05


DD  step 7299999 load imb.: force  6.3%  pme mesh/force 0.439
           Step           Time
        7300000    14600.00000

   Energies (kJ/mol)
       G96Angle    Proper Dih.  Improper Dih.          LJ-14     Coulomb-14
    4.24757e+03    1.88781e+03    1.21190e+03    6.46216e+02    2.87062e+04
        LJ (SR)  Disper. corr.   Coulomb (SR)   Coul. recip.      Potential
    4.93921e+04   -4.16580e+03   -4.58839e+05    2.91861e+03   -3.73994e+05
    Kinetic En.   Total Energy  Conserved En.    Temperature Pres. DC (bar)
    6.50480e+04   -3.08946e+05   -4.96244e+05    3.02322e+02   -2.53636e+02
 Pressure (bar)   Constr. rmsd
    7.73679e+01    2.06767e-05


DD  step 7324999 load imb.: force  4.9%  pme mesh/force 0.433
           Step           Time
        7325000    14650.00000

   Energies (kJ/mol)
       G96Angle    Proper Dih.  Improper Dih.          LJ-14     Coulomb-14
    3.85308e+03    1.79342e+03    1.21650e+03    6.23737e+02    2.87334e+04
        LJ (SR)  Disper. corr.   Coulomb (SR)   Coul. recip.      Potential
    4.81105e+04   -4.17019e+03   -4.57736e+05    2.88322e+03   -3.74692e+05
    Kinetic En.   Total Energy  Conserved En.    Temperature Pres. DC (bar)
    6.37332e+04   -3.10959e+05   -4.96834e+05    2.96211e+02   -2.54170e+02
 Pressure (bar)   Constr. rmsd
   -2.25113e+02    2.07532e-05


DD  step 7349999 load imb.: force  4.1%  pme mesh/force 0.439
           Step           Time
        7350000    14700.00000

   Energies (kJ/mol)
       G96Angle    Proper Dih.  Improper Dih.          LJ-14     Coulomb-14
    4.04688e+03    1.88312e+03    1.25684e+03    6.15577e+02    2.87775e+04
        LJ (SR)  Disper. corr.   Coulomb (SR)   Coul. recip.      Potential
    4.90313e+04   -4.18203e+03   -4.58584e+05    2.90502e+03   -3.74250e+05
    Kinetic En.   Total Energy  Conserved En.    Temperature Pres. DC (bar)
    6.52117e+04   -3.09038e+05   -4.97445e+05    3.03082e+02   -2.55613e+02
 Pressure (bar)   Constr. rmsd
   -1.21199e+00    2.12772e-05


DD  step 7374999 load imb.: force  4.9%  pme mesh/force 0.440
           Step           Time
        7375000    14750.00000

   Energies (kJ/mol)
       G96Angle    Proper Dih.  Improper Dih.          LJ-14     Coulomb-14
    3.96286e+03    1.88433e+03    1.21526e+03    6.86684e+02    2.88380e+04
        LJ (SR)  Disper. corr.   Coulomb (SR)   Coul. recip.      Potential
    4.89963e+04   -4.16507e+03   -4.58614e+05    2.92786e+03   -3.74268e+05
    Kinetic En.   Total Energy  Conserved En.    Temperature Pres. DC (bar)
    6.44029e+04   -3.09865e+05   -4.98068e+05    2.99323e+02   -2.53547e+02
 Pressure (bar)   Constr. rmsd
    3.52148e+01    1.92504e-05


DD  step 7399999 load imb.: force  6.7%  pme mesh/force 0.432
           Step           Time
        7400000    14800.00000

   Energies (kJ/mol)
       G96Angle    Proper Dih.  Improper Dih.          LJ-14     Coulomb-14
    3.87631e+03    1.80763e+03    1.21862e+03    6.74608e+02    2.87586e+04
        LJ (SR)  Disper. corr.   Coulomb (SR)   Coul. recip.      Potential
    4.94447e+04   -4.17720e+03   -4.60365e+05    2.87151e+03   -3.75890e+05
    Kinetic En.   Total Energy  Conserved En.    Temperature Pres. DC (bar)
    6.37312e+04   -3.12159e+05   -4.98718e+05    2.96202e+02   -2.55024e+02
 Pressure (bar)   Constr. rmsd
   -3.13310e+00    1.87542e-05


DD  step 7424999 load imb.: force  4.8%  pme mesh/force 0.443
           Step           Time
        7425000    14850.00000

   Energies (kJ/mol)
       G96Angle    Proper Dih.  Improper Dih.          LJ-14     Coulomb-14
    3.76984e+03    1.92859e+03    1.20442e+03    6.58087e+02    2.87312e+04
        LJ (SR)  Disper. corr.   Coulomb (SR)   Coul. recip.      Potential
    4.87549e+04   -4.17135e+03   -4.58541e+05    2.78521e+03   -3.74880e+05
    Kinetic En.   Total Energy  Conserved En.    Temperature Pres. DC (bar)
    6.42511e+04   -3.10629e+05   -4.99356e+05    2.98618e+02   -2.54312e+02
 Pressure (bar)   Constr. rmsd
    1.09403e+01    1.90859e-05


DD  step 7449999 load imb.: force  4.9%  pme mesh/force 0.438
           Step           Time
        7450000    14900.00000

   Energies (kJ/mol)
       G96Angle    Proper Dih.  Improper Dih.          LJ-14     Coulomb-14
    4.05122e+03    1.82454e+03    1.18051e+03    6.40748e+02    2.87404e+04
        LJ (SR)  Disper. corr.   Coulomb (SR)   Coul. recip.      Potential
    4.92634e+04   -4.16385e+03   -4.59086e+05    2.93483e+03   -3.74614e+05
    Kinetic En.   Total Energy  Conserved En.    Temperature Pres. DC (bar)
    6.43688e+04   -3.10245e+05   -5.00001e+05    2.99165e+02   -2.53398e+02
 Pressure (bar)   Constr. rmsd
   -1.07681e+02    2.07307e-05


DD  step 7474999 load imb.: force  8.5%  pme mesh/force 0.432
           Step           Time
        7475000    14950.00000

   Energies (kJ/mol)
       G96Angle    Proper Dih.  Improper Dih.          LJ-14     Coulomb-14
    4.01263e+03    1.91247e+03    1.21002e+03    5.78491e+02    2.85791e+04
        LJ (SR)  Disper. corr.   Coulomb (SR)   Coul. recip.      Potential
    4.82930e+04   -4.17592e+03   -4.57286e+05    2.87737e+03   -3.73999e+05
    Kinetic En.   Total Energy  Conserved En.    Temperature Pres. DC (bar)
    6.44489e+04   -3.09550e+05   -5.00670e+05    2.99537e+02   -2.54868e+02
 Pressure (bar)   Constr. rmsd
   -2.26340e+02    2.24224e-05


DD  step 7499999 load imb.: force  5.2%  pme mesh/force 0.445
           Step           Time
        7500000    15000.00000

   Energies (kJ/mol)
       G96Angle    Proper Dih.  Improper Dih.          LJ-14     Coulomb-14
    3.99949e+03    1.96074e+03    1.19253e+03    5.87722e+02    2.86598e+04
        LJ (SR)  Disper. corr.   Coulomb (SR)   Coul. recip.      Potential
    4.90800e+04   -4.17679e+03   -4.57993e+05    2.80601e+03   -3.73883e+05
    Kinetic En.   Total Energy  Conserved En.    Temperature Pres. DC (bar)
    6.42055e+04   -3.09678e+05   -5.01293e+05    2.98406e+02   -2.54974e+02
 Pressure (bar)   Constr. rmsd
   -6.68188e+01    2.23194e-05


DD  step 7524999 load imb.: force  5.0%  pme mesh/force 0.448
           Step           Time
        7525000    15050.00000

   Energies (kJ/mol)
       G96Angle    Proper Dih.  Improper Dih.          LJ-14     Coulomb-14
    3.94333e+03    1.95173e+03    1.20305e+03    6.80194e+02    2.88354e+04
        LJ (SR)  Disper. corr.   Coulomb (SR)   Coul. recip.      Potential
    4.84657e+04   -4.18364e+03   -4.57612e+05    2.87489e+03   -3.73842e+05
    Kinetic En.   Total Energy  Conserved En.    Temperature Pres. DC (bar)
    6.44539e+04   -3.09388e+05   -5.01880e+05    2.99561e+02   -2.55810e+02
 Pressure (bar)   Constr. rmsd
   -2.05619e+01    2.05560e-05


DD  step 7549999 load imb.: force  4.8%  pme mesh/force 0.440
           Step           Time
        7550000    15100.00000

   Energies (kJ/mol)
       G96Angle    Proper Dih.  Improper Dih.          LJ-14     Coulomb-14
    4.08173e+03    1.90479e+03    1.21861e+03    5.94168e+02    2.86015e+04
        LJ (SR)  Disper. corr.   Coulomb (SR)   Coul. recip.      Potential
    4.96585e+04   -4.19470e+03   -4.58461e+05    2.89159e+03   -3.73705e+05
    Kinetic En.   Total Energy  Conserved En.    Temperature Pres. DC (bar)
    6.49664e+04   -3.08738e+05   -5.02467e+05    3.01942e+02   -2.57163e+02
 Pressure (bar)   Constr. rmsd
    2.53989e+02    2.08212e-05


DD  step 7574999 load imb.: force  4.8%  pme mesh/force 0.453
           Step           Time
        7575000    15150.00000

   Energies (kJ/mol)
       G96Angle    Proper Dih.  Improper Dih.          LJ-14     Coulomb-14
    3.81699e+03    1.86408e+03    1.23047e+03    6.43607e+02    2.88569e+04
        LJ (SR)  Disper. corr.   Coulomb (SR)   Coul. recip.      Potential
    4.85141e+04   -4.17141e+03   -4.57774e+05    2.89667e+03   -3.74123e+05
    Kinetic En.   Total Energy  Conserved En.    Temperature Pres. DC (bar)
    6.38887e+04   -3.10234e+05   -5.03084e+05    2.96934e+02   -2.54318e+02
 Pressure (bar)   Constr. rmsd
   -1.33183e+02    1.98912e-05


DD  step 7599999 load imb.: force  6.4%  pme mesh/force 0.439
           Step           Time
        7600000    15200.00000

   Energies (kJ/mol)
       G96Angle    Proper Dih.  Improper Dih.          LJ-14     Coulomb-14
    3.99861e+03    2.04703e+03    1.22818e+03    6.39115e+02    2.85876e+04
        LJ (SR)  Disper. corr.   Coulomb (SR)   Coul. recip.      Potential
    4.79769e+04   -4.17529e+03   -4.56444e+05    2.92633e+03   -3.73216e+05
    Kinetic En.   Total Energy  Conserved En.    Temperature Pres. DC (bar)
    6.43131e+04   -3.08903e+05   -5.03703e+05    2.98906e+02   -2.54792e+02
 Pressure (bar)   Constr. rmsd
   -3.95445e+01    1.95787e-05


DD  step 7624999 load imb.: force  5.3%  pme mesh/force 0.436
           Step           Time
        7625000    15250.00000

   Energies (kJ/mol)
       G96Angle    Proper Dih.  Improper Dih.          LJ-14     Coulomb-14
    3.99818e+03    1.87473e+03    1.28197e+03    7.26007e+02    2.87645e+04
        LJ (SR)  Disper. corr.   Coulomb (SR)   Coul. recip.      Potential
    4.95976e+04   -4.18818e+03   -4.59932e+05    2.94390e+03   -3.74933e+05
    Kinetic En.   Total Energy  Conserved En.    Temperature Pres. DC (bar)
    6.44192e+04   -3.10514e+05   -5.04341e+05    2.99399e+02   -2.56365e+02
 Pressure (bar)   Constr. rmsd
    2.09817e+02    1.88920e-05


DD  step 7649999 load imb.: force  5.6%  pme mesh/force 0.446
           Step           Time
        7650000    15300.00000

   Energies (kJ/mol)
       G96Angle    Proper Dih.  Improper Dih.          LJ-14     Coulomb-14
    4.06020e+03    1.95857e+03    1.28832e+03    6.52778e+02    2.87864e+04
        LJ (SR)  Disper. corr.   Coulomb (SR)   Coul. recip.      Potential
    4.89422e+04   -4.16905e+03   -4.57318e+05    2.88968e+03   -3.72909e+05
    Kinetic En.   Total Energy  Conserved En.    Temperature Pres. DC (bar)
    6.42546e+04   -3.08655e+05   -5.05009e+05    2.98634e+02   -2.54031e+02
 Pressure (bar)   Constr. rmsd
   -1.44557e+02    2.07732e-05


DD  step 7674999 load imb.: force  5.3%  pme mesh/force 0.444
           Step           Time
        7675000    15350.00000

   Energies (kJ/mol)
       G96Angle    Proper Dih.  Improper Dih.          LJ-14     Coulomb-14
    3.98528e+03    1.92423e+03    1.32843e+03    6.43167e+02    2.88861e+04
        LJ (SR)  Disper. corr.   Coulomb (SR)   Coul. recip.      Potential
    4.91142e+04   -4.17716e+03   -4.59001e+05    2.88054e+03   -3.74416e+05
    Kinetic En.   Total Energy  Conserved En.    Temperature Pres. DC (bar)
    6.39133e+04   -3.10502e+05   -5.05635e+05    2.97048e+02   -2.55019e+02
 Pressure (bar)   Constr. rmsd
    2.59683e+01    2.04600e-05

Writing checkpoint, step 7699550 at Mon Nov 21 10:34:23 2022


DD  step 7699999 load imb.: force  7.2%  pme mesh/force 0.437
           Step           Time
        7700000    15400.00000

   Energies (kJ/mol)
       G96Angle    Proper Dih.  Improper Dih.          LJ-14     Coulomb-14
    4.01039e+03    1.81466e+03    1.17532e+03    6.67906e+02    2.87267e+04
        LJ (SR)  Disper. corr.   Coulomb (SR)   Coul. recip.      Potential
    4.97900e+04   -4.18034e+03   -4.59746e+05    2.86038e+03   -3.74881e+05
    Kinetic En.   Total Energy  Conserved En.    Temperature Pres. DC (bar)
    6.44378e+04   -3.10443e+05   -5.06297e+05    2.99485e+02   -2.55408e+02
 Pressure (bar)   Constr. rmsd
    2.59907e+02    1.89009e-05


DD  step 7724999 load imb.: force  7.4%  pme mesh/force 0.434
           Step           Time
        7725000    15450.00000

   Energies (kJ/mol)
       G96Angle    Proper Dih.  Improper Dih.          LJ-14     Coulomb-14
    3.98921e+03    1.88581e+03    1.26046e+03    6.38998e+02    2.85536e+04
        LJ (SR)  Disper. corr.   Coulomb (SR)   Coul. recip.      Potential
    4.92472e+04   -4.19611e+03   -4.59078e+05    2.78445e+03   -3.74915e+05
    Kinetic En.   Total Energy  Conserved En.    Temperature Pres. DC (bar)
    6.48290e+04   -3.10086e+05   -5.06938e+05    3.01304e+02   -2.57335e+02
 Pressure (bar)   Constr. rmsd
    4.73720e+01    2.07257e-05


DD  step 7749999 load imb.: force  6.8%  pme mesh/force 0.445
           Step           Time
        7750000    15500.00000

   Energies (kJ/mol)
       G96Angle    Proper Dih.  Improper Dih.          LJ-14     Coulomb-14
    4.04158e+03    1.91232e+03    1.12902e+03    6.00023e+02    2.87238e+04
        LJ (SR)  Disper. corr.   Coulomb (SR)   Coul. recip.      Potential
    4.93052e+04   -4.18236e+03   -4.59466e+05    2.90482e+03   -3.75031e+05
    Kinetic En.   Total Energy  Conserved En.    Temperature Pres. DC (bar)
    6.45961e+04   -3.10435e+05   -5.07527e+05    3.00221e+02   -2.55654e+02
 Pressure (bar)   Constr. rmsd
    6.12658e+01    2.12024e-05


DD  step 7774999 load imb.: force  6.2%  pme mesh/force 0.436
           Step           Time
        7775000    15550.00000

   Energies (kJ/mol)
       G96Angle    Proper Dih.  Improper Dih.          LJ-14     Coulomb-14
    4.10150e+03    1.94565e+03    1.21949e+03    7.25043e+02    2.86028e+04
        LJ (SR)  Disper. corr.   Coulomb (SR)   Coul. recip.      Potential
    4.91825e+04   -4.17737e+03   -4.58285e+05    2.84578e+03   -3.73839e+05
    Kinetic En.   Total Energy  Conserved En.    Temperature Pres. DC (bar)
    6.44754e+04   -3.09364e+05   -5.08165e+05    2.99660e+02   -2.55045e+02
 Pressure (bar)   Constr. rmsd
    1.79976e+02    2.01000e-05


DD  step 7799999 load imb.: force  6.2%  pme mesh/force 0.437
           Step           Time
        7800000    15600.00000

   Energies (kJ/mol)
       G96Angle    Proper Dih.  Improper Dih.          LJ-14     Coulomb-14
    4.01448e+03    1.92953e+03    1.25081e+03    6.09959e+02    2.86647e+04
        LJ (SR)  Disper. corr.   Coulomb (SR)   Coul. recip.      Potential
    5.15496e+04   -4.18979e+03   -4.60864e+05    2.86427e+03   -3.74171e+05
    Kinetic En.   Total Energy  Conserved En.    Temperature Pres. DC (bar)
    6.39377e+04   -3.10233e+05   -5.08777e+05    2.97161e+02   -2.56562e+02
 Pressure (bar)   Constr. rmsd
    4.76555e+02    1.99899e-05


DD  step 7824999 load imb.: force  5.9%  pme mesh/force 0.447
           Step           Time
        7825000    15650.00000

   Energies (kJ/mol)
       G96Angle    Proper Dih.  Improper Dih.          LJ-14     Coulomb-14
    3.79280e+03    1.99174e+03    1.27322e+03    7.25707e+02    2.89456e+04
        LJ (SR)  Disper. corr.   Coulomb (SR)   Coul. recip.      Potential
    4.90516e+04   -4.18353e+03   -4.59098e+05    2.99991e+03   -3.74501e+05
    Kinetic En.   Total Energy  Conserved En.    Temperature Pres. DC (bar)
    6.45977e+04   -3.09904e+05   -5.09426e+05    3.00229e+02   -2.55797e+02
 Pressure (bar)   Constr. rmsd
    1.26776e+02    1.94223e-05


DD  step 7849999 load imb.: force  7.8%  pme mesh/force 0.439
           Step           Time
        7850000    15700.00000

   Energies (kJ/mol)
       G96Angle    Proper Dih.  Improper Dih.          LJ-14     Coulomb-14
    4.05983e+03    1.91992e+03    1.29754e+03    6.16292e+02    2.87832e+04
        LJ (SR)  Disper. corr.   Coulomb (SR)   Coul. recip.      Potential
    5.04046e+04   -4.15864e+03   -4.58898e+05    2.88327e+03   -3.73092e+05
    Kinetic En.   Total Energy  Conserved En.    Temperature Pres. DC (bar)
    6.47759e+04   -3.08317e+05   -5.10074e+05    3.01057e+02   -2.52766e+02
 Pressure (bar)   Constr. rmsd
    1.53354e+02    2.06531e-05


DD  step 7874999 load imb.: force  5.6%  pme mesh/force 0.447
           Step           Time
        7875000    15750.00000

   Energies (kJ/mol)
       G96Angle    Proper Dih.  Improper Dih.          LJ-14     Coulomb-14
    4.02948e+03    2.07293e+03    1.21042e+03    5.91521e+02    2.89664e+04
        LJ (SR)  Disper. corr.   Coulomb (SR)   Coul. recip.      Potential
    4.94277e+04   -4.16452e+03   -4.58555e+05    2.84036e+03   -3.73580e+05
    Kinetic En.   Total Energy  Conserved En.    Temperature Pres. DC (bar)
    6.41886e+04   -3.09392e+05   -5.10682e+05    2.98327e+02   -2.53481e+02
 Pressure (bar)   Constr. rmsd
    8.25895e+01    2.06320e-05


DD  step 7899999 load imb.: force  6.3%  pme mesh/force 0.442
           Step           Time
        7900000    15800.00000

   Energies (kJ/mol)
       G96Angle    Proper Dih.  Improper Dih.          LJ-14     Coulomb-14
    3.82027e+03    1.86719e+03    1.20703e+03    6.68004e+02    2.88724e+04
        LJ (SR)  Disper. corr.   Coulomb (SR)   Coul. recip.      Potential
    4.89310e+04   -4.18367e+03   -4.58509e+05    2.92344e+03   -3.74404e+05
    Kinetic En.   Total Energy  Conserved En.    Temperature Pres. DC (bar)
    6.43670e+04   -3.10037e+05   -5.11318e+05    2.99156e+02   -2.55813e+02
 Pressure (bar)   Constr. rmsd
    1.03561e+02    1.94296e-05


DD  step 7924999 load imb.: force  8.1%  pme mesh/force 0.437
           Step           Time
        7925000    15850.00000

   Energies (kJ/mol)
       G96Angle    Proper Dih.  Improper Dih.          LJ-14     Coulomb-14
    3.96927e+03    1.79235e+03    1.20101e+03    6.57847e+02    2.89292e+04
        LJ (SR)  Disper. corr.   Coulomb (SR)   Coul. recip.      Potential
    4.96350e+04   -4.16611e+03   -4.59008e+05    2.86853e+03   -3.74121e+05
    Kinetic En.   Total Energy  Conserved En.    Temperature Pres. DC (bar)
    6.52358e+04   -3.08885e+05   -5.11956e+05    3.03194e+02   -2.53674e+02
 Pressure (bar)   Constr. rmsd
    1.21345e+02    2.01917e-05


DD  step 7949999 load imb.: force  4.8%  pme mesh/force 0.451
           Step           Time
        7950000    15900.00000

   Energies (kJ/mol)
       G96Angle    Proper Dih.  Improper Dih.          LJ-14     Coulomb-14
    4.04359e+03    1.92131e+03    1.25266e+03    6.39036e+02    2.87807e+04
        LJ (SR)  Disper. corr.   Coulomb (SR)   Coul. recip.      Potential
    4.99096e+04   -4.19690e+03   -4.58936e+05    2.85044e+03   -3.73736e+05
    Kinetic En.   Total Energy  Conserved En.    Temperature Pres. DC (bar)
    6.37694e+04   -3.09966e+05   -5.12568e+05    2.96379e+02   -2.57432e+02
 Pressure (bar)   Constr. rmsd
    9.05545e+01    2.07279e-05


DD  step 7974999 load imb.: force  5.8%  pme mesh/force 0.440
           Step           Time
        7975000    15950.00000

   Energies (kJ/mol)
       G96Angle    Proper Dih.  Improper Dih.          LJ-14     Coulomb-14
    4.16189e+03    1.84952e+03    1.15273e+03    6.33650e+02    2.87599e+04
        LJ (SR)  Disper. corr.   Coulomb (SR)   Coul. recip.      Potential
    4.89735e+04   -4.16276e+03   -4.58487e+05    2.86016e+03   -3.74258e+05
    Kinetic En.   Total Energy  Conserved En.    Temperature Pres. DC (bar)
    6.57431e+04   -3.08515e+05   -5.13193e+05    3.05552e+02   -2.53266e+02
 Pressure (bar)   Constr. rmsd
   -3.79170e+01    2.15769e-05


DD  step 7999999 load imb.: force  5.2%  pme mesh/force 0.438
           Step           Time
        8000000    16000.00000

   Energies (kJ/mol)
       G96Angle    Proper Dih.  Improper Dih.          LJ-14     Coulomb-14
    3.98494e+03    1.90929e+03    1.32007e+03    5.61852e+02    2.87465e+04
        LJ (SR)  Disper. corr.   Coulomb (SR)   Coul. recip.      Potential
    4.95027e+04   -4.16300e+03   -4.59209e+05    2.97814e+03   -3.74368e+05
    Kinetic En.   Total Energy  Conserved En.    Temperature Pres. DC (bar)
    6.44946e+04   -3.09874e+05   -5.13830e+05    2.99750e+02   -2.53296e+02
 Pressure (bar)   Constr. rmsd
    3.68751e+01    2.01903e-05


DD  step 8024999 load imb.: force  5.8%  pme mesh/force 0.441
           Step           Time
        8025000    16050.00000

   Energies (kJ/mol)
       G96Angle    Proper Dih.  Improper Dih.          LJ-14     Coulomb-14
    3.85114e+03    1.83108e+03    1.30279e+03    6.99472e+02    2.88562e+04
        LJ (SR)  Disper. corr.   Coulomb (SR)   Coul. recip.      Potential
    4.85967e+04   -4.16348e+03   -4.57757e+05    2.87048e+03   -3.73913e+05
    Kinetic En.   Total Energy  Conserved En.    Temperature Pres. DC (bar)
    6.41131e+04   -3.09800e+05   -5.14438e+05    2.97977e+02   -2.53354e+02
 Pressure (bar)   Constr. rmsd
   -4.88678e+01    2.08908e-05


DD  step 8049999 load imb.: force  5.7%  pme mesh/force 0.435
           Step           Time
        8050000    16100.00000

   Energies (kJ/mol)
       G96Angle    Proper Dih.  Improper Dih.          LJ-14     Coulomb-14
    3.83022e+03    1.87902e+03    1.19116e+03    6.58859e+02    2.87374e+04
        LJ (SR)  Disper. corr.   Coulomb (SR)   Coul. recip.      Potential
    4.94147e+04   -4.19334e+03   -4.58767e+05    2.92489e+03   -3.74324e+05
    Kinetic En.   Total Energy  Conserved En.    Temperature Pres. DC (bar)
    6.42569e+04   -3.10068e+05   -5.15061e+05    2.98645e+02   -2.56997e+02
 Pressure (bar)   Constr. rmsd
    2.04654e+02    1.99049e-05


DD  step 8074999 load imb.: force  5.1%  pme mesh/force 0.442
           Step           Time
        8075000    16150.00000

   Energies (kJ/mol)
       G96Angle    Proper Dih.  Improper Dih.          LJ-14     Coulomb-14
    4.15477e+03    2.01398e+03    1.21390e+03    5.88969e+02    2.86969e+04
        LJ (SR)  Disper. corr.   Coulomb (SR)   Coul. recip.      Potential
    5.01072e+04   -4.17482e+03   -4.59574e+05    2.91909e+03   -3.74053e+05
    Kinetic En.   Total Energy  Conserved En.    Temperature Pres. DC (bar)
    6.43945e+04   -3.09659e+05   -5.15673e+05    2.99284e+02   -2.54734e+02
 Pressure (bar)   Constr. rmsd
    1.17459e+02    2.09294e-05


DD  step 8099999 load imb.: force  5.7%  pme mesh/force 0.440
           Step           Time
        8100000    16200.00000

   Energies (kJ/mol)
       G96Angle    Proper Dih.  Improper Dih.          LJ-14     Coulomb-14
    4.03577e+03    1.93456e+03    1.27193e+03    6.12446e+02    2.87697e+04
        LJ (SR)  Disper. corr.   Coulomb (SR)   Coul. recip.      Potential
    4.86648e+04   -4.17631e+03   -4.58437e+05    2.91248e+03   -3.74412e+05
    Kinetic En.   Total Energy  Conserved En.    Temperature Pres. DC (bar)
    6.49023e+04   -3.09509e+05   -5.16324e+05    3.01645e+02   -2.54916e+02
 Pressure (bar)   Constr. rmsd
   -1.27171e+01    2.05643e-05


DD  step 8124999 load imb.: force  7.4%  pme mesh/force 0.435
           Step           Time
        8125000    16250.00000

   Energies (kJ/mol)
       G96Angle    Proper Dih.  Improper Dih.          LJ-14     Coulomb-14
    3.94667e+03    1.85476e+03    1.14702e+03    6.07789e+02    2.87530e+04
        LJ (SR)  Disper. corr.   Coulomb (SR)   Coul. recip.      Potential
    4.96288e+04   -4.18462e+03   -4.59126e+05    2.88405e+03   -3.74489e+05
    Kinetic En.   Total Energy  Conserved En.    Temperature Pres. DC (bar)
    6.41858e+04   -3.10303e+05   -5.16926e+05    2.98314e+02   -2.55929e+02
 Pressure (bar)   Constr. rmsd
    4.28845e+00    2.10252e-05


DD  step 8149999 load imb.: force  5.1%  pme mesh/force 0.442
           Step           Time
        8150000    16300.00000

   Energies (kJ/mol)
       G96Angle    Proper Dih.  Improper Dih.          LJ-14     Coulomb-14
    3.99271e+03    1.96239e+03    1.23023e+03    6.40997e+02    2.86648e+04
        LJ (SR)  Disper. corr.   Coulomb (SR)   Coul. recip.      Potential
    4.85411e+04   -4.15104e+03   -4.57084e+05    2.83165e+03   -3.73371e+05
    Kinetic En.   Total Energy  Conserved En.    Temperature Pres. DC (bar)
    6.45760e+04   -3.08795e+05   -5.17571e+05    3.00128e+02   -2.51844e+02
 Pressure (bar)   Constr. rmsd
   -1.75013e+02    2.04190e-05


DD  step 8174999 load imb.: force  4.3%  pme mesh/force 0.445
           Step           Time
        8175000    16350.00000

   Energies (kJ/mol)
       G96Angle    Proper Dih.  Improper Dih.          LJ-14     Coulomb-14
    3.74940e+03    1.91636e+03    1.23864e+03    6.83096e+02    2.87798e+04
        LJ (SR)  Disper. corr.   Coulomb (SR)   Coul. recip.      Potential
    4.81180e+04   -4.15502e+03   -4.58302e+05    2.91967e+03   -3.75052e+05
    Kinetic En.   Total Energy  Conserved En.    Temperature Pres. DC (bar)
    6.45629e+04   -3.10490e+05   -5.18210e+05    3.00067e+02   -2.52326e+02
 Pressure (bar)   Constr. rmsd
   -3.21245e+02    2.00288e-05


DD  step 8199999 load imb.: force  6.1%  pme mesh/force 0.434
           Step           Time
        8200000    16400.00000

   Energies (kJ/mol)
       G96Angle    Proper Dih.  Improper Dih.          LJ-14     Coulomb-14
    3.94930e+03    1.84566e+03    1.24214e+03    6.60068e+02    2.86708e+04
        LJ (SR)  Disper. corr.   Coulomb (SR)   Coul. recip.      Potential
    4.95926e+04   -4.17882e+03   -4.59019e+05    2.98022e+03   -3.74257e+05
    Kinetic En.   Total Energy  Conserved En.    Temperature Pres. DC (bar)
    6.47624e+04   -3.09495e+05   -5.18816e+05    3.00994e+02   -2.55221e+02
 Pressure (bar)   Constr. rmsd
    1.29630e+02    2.10246e-05

Writing checkpoint, step 8209550 at Mon Nov 21 10:49:23 2022


DD  step 8224999 load imb.: force  5.1%  pme mesh/force 0.441
           Step           Time
        8225000    16450.00000

   Energies (kJ/mol)
       G96Angle    Proper Dih.  Improper Dih.          LJ-14     Coulomb-14
    4.04265e+03    2.00558e+03    1.28631e+03    5.89205e+02    2.86107e+04
        LJ (SR)  Disper. corr.   Coulomb (SR)   Coul. recip.      Potential
    4.82822e+04   -4.16069e+03   -4.56895e+05    2.87272e+03   -3.73366e+05
    Kinetic En.   Total Energy  Conserved En.    Temperature Pres. DC (bar)
    6.41522e+04   -3.09214e+05   -5.19471e+05    2.98158e+02   -2.53015e+02
 Pressure (bar)   Constr. rmsd
   -1.76805e+02    2.06845e-05


DD  step 8249999 load imb.: force  4.9%  pme mesh/force 0.447
           Step           Time
        8250000    16500.00000

   Energies (kJ/mol)
       G96Angle    Proper Dih.  Improper Dih.          LJ-14     Coulomb-14
    4.06196e+03    1.90115e+03    1.20035e+03    6.76160e+02    2.87836e+04
        LJ (SR)  Disper. corr.   Coulomb (SR)   Coul. recip.      Potential
    4.89343e+04   -4.19246e+03   -4.58261e+05    2.83120e+03   -3.74065e+05
    Kinetic En.   Total Energy  Conserved En.    Temperature Pres. DC (bar)
    6.49360e+04   -3.09129e+05   -5.20125e+05    3.01801e+02   -2.56888e+02
 Pressure (bar)   Constr. rmsd
    3.13932e+01    2.14359e-05


DD  step 8274999 load imb.: force  6.5%  pme mesh/force 0.439
           Step           Time
        8275000    16550.00000

   Energies (kJ/mol)
       G96Angle    Proper Dih.  Improper Dih.          LJ-14     Coulomb-14
    4.22360e+03    1.96314e+03    1.20681e+03    7.50285e+02    2.87154e+04
        LJ (SR)  Disper. corr.   Coulomb (SR)   Coul. recip.      Potential
    4.81626e+04   -4.18504e+03   -4.56356e+05    2.86409e+03   -3.72655e+05
    Kinetic En.   Total Energy  Conserved En.    Temperature Pres. DC (bar)
    6.49446e+04   -3.07710e+05   -5.20785e+05    3.01841e+02   -2.55981e+02
 Pressure (bar)   Constr. rmsd
    4.96483e+01    2.05267e-05


DD  step 8299999 load imb.: force  7.1%  pme mesh/force 0.431
           Step           Time
        8300000    16600.00000

   Energies (kJ/mol)
       G96Angle    Proper Dih.  Improper Dih.          LJ-14     Coulomb-14
    4.09332e+03    1.90165e+03    1.19854e+03    5.86383e+02    2.88338e+04
        LJ (SR)  Disper. corr.   Coulomb (SR)   Coul. recip.      Potential
    5.01909e+04   -4.17222e+03   -4.60133e+05    2.80724e+03   -3.74694e+05
    Kinetic En.   Total Energy  Conserved En.    Temperature Pres. DC (bar)
    6.47898e+04   -3.09904e+05   -5.21416e+05    3.01121e+02   -2.54417e+02
 Pressure (bar)   Constr. rmsd
    8.33553e+01    2.05687e-05


DD  step 8324999 load imb.: force  6.2%  pme mesh/force 0.439
           Step           Time
        8325000    16650.00000

   Energies (kJ/mol)
       G96Angle    Proper Dih.  Improper Dih.          LJ-14     Coulomb-14
    3.83569e+03    1.79089e+03    1.24166e+03    6.44605e+02    2.88708e+04
        LJ (SR)  Disper. corr.   Coulomb (SR)   Coul. recip.      Potential
    4.83296e+04   -4.17187e+03   -4.57667e+05    2.78458e+03   -3.74341e+05
    Kinetic En.   Total Energy  Conserved En.    Temperature Pres. DC (bar)
    6.40779e+04   -3.10263e+05   -5.22006e+05    2.97813e+02   -2.54375e+02
 Pressure (bar)   Constr. rmsd
   -1.72079e+00    1.92798e-05


DD  step 8349999 load imb.: force  5.3%  pme mesh/force 0.434
           Step           Time
        8350000    16700.00000

   Energies (kJ/mol)
       G96Angle    Proper Dih.  Improper Dih.          LJ-14     Coulomb-14
    3.97173e+03    1.89650e+03    1.17086e+03    6.13785e+02    2.87519e+04
        LJ (SR)  Disper. corr.   Coulomb (SR)   Coul. recip.      Potential
    4.81198e+04   -4.18542e+03   -4.56872e+05    2.88528e+03   -3.73647e+05
    Kinetic En.   Total Energy  Conserved En.    Temperature Pres. DC (bar)
    6.44910e+04   -3.09156e+05   -5.22655e+05    2.99733e+02   -2.56028e+02
 Pressure (bar)   Constr. rmsd
    6.74516e+01    1.94813e-05


DD  step 8374999 load imb.: force  5.2%  pme mesh/force 0.439
           Step           Time
        8375000    16750.00000

   Energies (kJ/mol)
       G96Angle    Proper Dih.  Improper Dih.          LJ-14     Coulomb-14
    4.01264e+03    1.94163e+03    1.22420e+03    5.82385e+02    2.89099e+04
        LJ (SR)  Disper. corr.   Coulomb (SR)   Coul. recip.      Potential
    4.97236e+04   -4.17056e+03   -4.61016e+05    2.82605e+03   -3.75966e+05
    Kinetic En.   Total Energy  Conserved En.    Temperature Pres. DC (bar)
    6.44703e+04   -3.11496e+05   -5.23278e+05    2.99636e+02   -2.54215e+02
 Pressure (bar)   Constr. rmsd
   -5.09861e+01    1.99447e-05


DD  step 8399999 load imb.: force  5.7%  pme mesh/force 0.445
           Step           Time
        8400000    16800.00000

   Energies (kJ/mol)
       G96Angle    Proper Dih.  Improper Dih.          LJ-14     Coulomb-14
    4.03758e+03    1.89258e+03    1.35460e+03    6.41230e+02    2.86949e+04
        LJ (SR)  Disper. corr.   Coulomb (SR)   Coul. recip.      Potential
    4.87407e+04   -4.16952e+03   -4.58725e+05    2.89103e+03   -3.74642e+05
    Kinetic En.   Total Energy  Conserved En.    Temperature Pres. DC (bar)
    6.48538e+04   -3.09788e+05   -5.23879e+05    3.01419e+02   -2.54088e+02
 Pressure (bar)   Constr. rmsd
   -9.44732e+01    2.16358e-05


DD  step 8424999 load imb.: force  7.7%  pme mesh/force 0.429
           Step           Time
        8425000    16850.00000

   Energies (kJ/mol)
       G96Angle    Proper Dih.  Improper Dih.          LJ-14     Coulomb-14
    3.89414e+03    1.98032e+03    1.25609e+03    6.51930e+02    2.88216e+04
        LJ (SR)  Disper. corr.   Coulomb (SR)   Coul. recip.      Potential
    4.96123e+04   -4.17237e+03   -4.59054e+05    2.91494e+03   -3.74095e+05
    Kinetic En.   Total Energy  Conserved En.    Temperature Pres. DC (bar)
    6.42001e+04   -3.09895e+05   -5.24555e+05    2.98381e+02   -2.54436e+02
 Pressure (bar)   Constr. rmsd
    4.91813e+01    2.14534e-05


DD  step 8449999 load imb.: force  5.5%  pme mesh/force 0.443
           Step           Time
        8450000    16900.00000

   Energies (kJ/mol)
       G96Angle    Proper Dih.  Improper Dih.          LJ-14     Coulomb-14
    4.05710e+03    1.89197e+03    1.33410e+03    6.43283e+02    2.88883e+04
        LJ (SR)  Disper. corr.   Coulomb (SR)   Coul. recip.      Potential
    4.85030e+04   -4.16528e+03   -4.57380e+05    2.82466e+03   -3.73403e+05
    Kinetic En.   Total Energy  Conserved En.    Temperature Pres. DC (bar)
    6.49508e+04   -3.08452e+05   -5.25179e+05    3.01870e+02   -2.53573e+02
 Pressure (bar)   Constr. rmsd
    9.67596e+01    1.83242e-05


DD  step 8474999 load imb.: force  8.3%  pme mesh/force 0.426
           Step           Time
        8475000    16950.00000

   Energies (kJ/mol)
       G96Angle    Proper Dih.  Improper Dih.          LJ-14     Coulomb-14
    3.85818e+03    1.94186e+03    1.19587e+03    6.22446e+02    2.88358e+04
        LJ (SR)  Disper. corr.   Coulomb (SR)   Coul. recip.      Potential
    5.02516e+04   -4.19543e+03   -4.60624e+05    2.85488e+03   -3.75259e+05
    Kinetic En.   Total Energy  Conserved En.    Temperature Pres. DC (bar)
    6.38232e+04   -3.11436e+05   -5.25754e+05    2.96629e+02   -2.57252e+02
 Pressure (bar)   Constr. rmsd
    2.58872e+02    2.03872e-05


DD  step 8499999 load imb.: force  6.6%  pme mesh/force 0.439
           Step           Time
        8500000    17000.00000

   Energies (kJ/mol)
       G96Angle    Proper Dih.  Improper Dih.          LJ-14     Coulomb-14
    3.85354e+03    1.91565e+03    1.13519e+03    5.20724e+02    2.89153e+04
        LJ (SR)  Disper. corr.   Coulomb (SR)   Coul. recip.      Potential
    4.87687e+04   -4.16810e+03   -4.58235e+05    2.88563e+03   -3.74408e+05
    Kinetic En.   Total Energy  Conserved En.    Temperature Pres. DC (bar)
    6.36040e+04   -3.10804e+05   -5.26403e+05    2.95610e+02   -2.53915e+02
 Pressure (bar)   Constr. rmsd
   -2.76034e+02    2.18671e-05


DD  step 8524999 load imb.: force  6.0%  pme mesh/force 0.438
           Step           Time
        8525000    17050.00000

   Energies (kJ/mol)
       G96Angle    Proper Dih.  Improper Dih.          LJ-14     Coulomb-14
    3.83001e+03    1.88616e+03    1.26326e+03    6.13275e+02    2.87877e+04
        LJ (SR)  Disper. corr.   Coulomb (SR)   Coul. recip.      Potential
    4.90409e+04   -4.16588e+03   -4.59903e+05    2.77306e+03   -3.75875e+05
    Kinetic En.   Total Energy  Conserved En.    Temperature Pres. DC (bar)
    6.36429e+04   -3.12232e+05   -5.27067e+05    2.95791e+02   -2.53645e+02
 Pressure (bar)   Constr. rmsd
   -8.37841e+01    1.94584e-05


DD  step 8549999 load imb.: force  5.3%  pme mesh/force 0.437
           Step           Time
        8550000    17100.00000

   Energies (kJ/mol)
       G96Angle    Proper Dih.  Improper Dih.          LJ-14     Coulomb-14
    3.96032e+03    1.83178e+03    1.22654e+03    6.27726e+02    2.88023e+04
        LJ (SR)  Disper. corr.   Coulomb (SR)   Coul. recip.      Potential
    4.98083e+04   -4.18238e+03   -4.59404e+05    2.80076e+03   -3.74528e+05
    Kinetic En.   Total Energy  Conserved En.    Temperature Pres. DC (bar)
    6.50375e+04   -3.09491e+05   -5.27700e+05    3.02273e+02   -2.55656e+02
 Pressure (bar)   Constr. rmsd
    1.45284e+02    2.02920e-05


DD  step 8574999 load imb.: force  5.2%  pme mesh/force 0.448
           Step           Time
        8575000    17150.00000

   Energies (kJ/mol)
       G96Angle    Proper Dih.  Improper Dih.          LJ-14     Coulomb-14
    3.79305e+03    1.95554e+03    1.19028e+03    6.27002e+02    2.87646e+04
        LJ (SR)  Disper. corr.   Coulomb (SR)   Coul. recip.      Potential
    4.86768e+04   -4.17610e+03   -4.58202e+05    2.84752e+03   -3.74523e+05
    Kinetic En.   Total Energy  Conserved En.    Temperature Pres. DC (bar)
    6.43437e+04   -3.10179e+05   -5.28335e+05    2.99048e+02   -2.54890e+02
 Pressure (bar)   Constr. rmsd
   -2.22310e+02    2.14992e-05


DD  step 8599999 load imb.: force  7.4%  pme mesh/force 0.440
           Step           Time
        8600000    17200.00000

   Energies (kJ/mol)
       G96Angle    Proper Dih.  Improper Dih.          LJ-14     Coulomb-14
    3.85035e+03    1.97068e+03    1.19686e+03    6.44310e+02    2.88684e+04
        LJ (SR)  Disper. corr.   Coulomb (SR)   Coul. recip.      Potential
    5.03423e+04   -4.17685e+03   -4.61330e+05    2.91678e+03   -3.75717e+05
    Kinetic En.   Total Energy  Conserved En.    Temperature Pres. DC (bar)
    6.45129e+04   -3.11204e+05   -5.28946e+05    2.99835e+02   -2.54981e+02
 Pressure (bar)   Constr. rmsd
    1.09285e+02    2.05264e-05


DD  step 8624999 load imb.: force  7.1%  pme mesh/force 0.441
           Step           Time
        8625000    17250.00000

   Energies (kJ/mol)
       G96Angle    Proper Dih.  Improper Dih.          LJ-14     Coulomb-14
    4.17005e+03    1.96619e+03    1.26353e+03    5.60823e+02    2.87382e+04
        LJ (SR)  Disper. corr.   Coulomb (SR)   Coul. recip.      Potential
    4.94885e+04   -4.15769e+03   -4.58781e+05    2.77591e+03   -3.73975e+05
    Kinetic En.   Total Energy  Conserved En.    Temperature Pres. DC (bar)
    6.45764e+04   -3.09399e+05   -5.29552e+05    3.00130e+02   -2.52651e+02
 Pressure (bar)   Constr. rmsd
   -1.58318e+02    2.21064e-05


DD  step 8649999 load imb.: force  8.2%  pme mesh/force 0.433
           Step           Time
        8650000    17300.00000

   Energies (kJ/mol)
       G96Angle    Proper Dih.  Improper Dih.          LJ-14     Coulomb-14
    4.05602e+03    1.96446e+03    1.16426e+03    5.99671e+02    2.85781e+04
        LJ (SR)  Disper. corr.   Coulomb (SR)   Coul. recip.      Potential
    4.91087e+04   -4.17315e+03   -4.59383e+05    2.91029e+03   -3.75175e+05
    Kinetic En.   Total Energy  Conserved En.    Temperature Pres. DC (bar)
    6.46024e+04   -3.10573e+05   -5.30178e+05    3.00250e+02   -2.54530e+02
 Pressure (bar)   Constr. rmsd
   -7.19701e+01    2.07442e-05


DD  step 8674999 load imb.: force  6.9%  pme mesh/force 0.443
           Step           Time
        8675000    17350.00000

   Energies (kJ/mol)
       G96Angle    Proper Dih.  Improper Dih.          LJ-14     Coulomb-14
    4.06116e+03    1.89419e+03    1.20393e+03    5.47501e+02    2.87752e+04
        LJ (SR)  Disper. corr.   Coulomb (SR)   Coul. recip.      Potential
    4.85941e+04   -4.18921e+03   -4.58011e+05    2.86407e+03   -3.74260e+05
    Kinetic En.   Total Energy  Conserved En.    Temperature Pres. DC (bar)
    6.40009e+04   -3.10259e+05   -5.30800e+05    2.97455e+02   -2.56490e+02
 Pressure (bar)   Constr. rmsd
   -4.52926e+01    2.09713e-05


DD  step 8699999 load imb.: force  6.9%  pme mesh/force 0.435
           Step           Time
        8700000    17400.00000

   Energies (kJ/mol)
       G96Angle    Proper Dih.  Improper Dih.          LJ-14     Coulomb-14
    4.05833e+03    1.84417e+03    1.29333e+03    7.12521e+02    2.87194e+04
        LJ (SR)  Disper. corr.   Coulomb (SR)   Coul. recip.      Potential
    4.89496e+04   -4.17157e+03   -4.56817e+05    2.94001e+03   -3.72471e+05
    Kinetic En.   Total Energy  Conserved En.    Temperature Pres. DC (bar)
    6.55271e+04   -3.06944e+05   -5.31462e+05    3.04548e+02   -2.54338e+02
 Pressure (bar)   Constr. rmsd
    3.84807e+01    2.14165e-05

Writing checkpoint, step 8717500 at Mon Nov 21 11:04:23 2022


DD  step 8724999 load imb.: force  7.7%  pme mesh/force 0.439
           Step           Time
        8725000    17450.00000

   Energies (kJ/mol)
       G96Angle    Proper Dih.  Improper Dih.          LJ-14     Coulomb-14
    3.99395e+03    1.87824e+03    1.24046e+03    6.79349e+02    2.87121e+04
        LJ (SR)  Disper. corr.   Coulomb (SR)   Coul. recip.      Potential
    4.92301e+04   -4.18627e+03   -4.59074e+05    2.90233e+03   -3.74624e+05
    Kinetic En.   Total Energy  Conserved En.    Temperature Pres. DC (bar)
    6.43998e+04   -3.10224e+05   -5.32097e+05    2.99309e+02   -2.56131e+02
 Pressure (bar)   Constr. rmsd
    6.46887e+01    1.98113e-05


DD  step 8749999 load imb.: force  5.3%  pme mesh/force 0.452
           Step           Time
        8750000    17500.00000

   Energies (kJ/mol)
       G96Angle    Proper Dih.  Improper Dih.          LJ-14     Coulomb-14
    4.02869e+03    1.93844e+03    1.32195e+03    5.39311e+02    2.87031e+04
        LJ (SR)  Disper. corr.   Coulomb (SR)   Coul. recip.      Potential
    4.93341e+04   -4.17151e+03   -4.58372e+05    2.83873e+03   -3.73839e+05
    Kinetic En.   Total Energy  Conserved En.    Temperature Pres. DC (bar)
    6.41202e+04   -3.09719e+05   -5.32730e+05    2.98009e+02   -2.54331e+02
 Pressure (bar)   Constr. rmsd
    2.30131e+01    2.07839e-05


DD  step 8774999 load imb.: force  7.0%  pme mesh/force 0.449
           Step           Time
        8775000    17550.00000

   Energies (kJ/mol)
       G96Angle    Proper Dih.  Improper Dih.          LJ-14     Coulomb-14
    4.08790e+03    1.87575e+03    1.35134e+03    5.40809e+02    2.87567e+04
        LJ (SR)  Disper. corr.   Coulomb (SR)   Coul. recip.      Potential
    4.98579e+04   -4.17231e+03   -4.59742e+05    2.86077e+03   -3.74583e+05
    Kinetic En.   Total Energy  Conserved En.    Temperature Pres. DC (bar)
    6.48796e+04   -3.09704e+05   -5.33360e+05    3.01539e+02   -2.54428e+02
 Pressure (bar)   Constr. rmsd
    5.60215e+01    1.93225e-05


DD  step 8799999 load imb.: force  6.4%  pme mesh/force 0.436
           Step           Time
        8800000    17600.00000

   Energies (kJ/mol)
       G96Angle    Proper Dih.  Improper Dih.          LJ-14     Coulomb-14
    3.91367e+03    1.91838e+03    1.28796e+03    6.70595e+02    2.87927e+04
        LJ (SR)  Disper. corr.   Coulomb (SR)   Coul. recip.      Potential
    4.99122e+04   -4.19191e+03   -4.59900e+05    2.84076e+03   -3.74755e+05
    Kinetic En.   Total Energy  Conserved En.    Temperature Pres. DC (bar)
    6.43546e+04   -3.10401e+05   -5.33953e+05    2.99099e+02   -2.56821e+02
 Pressure (bar)   Constr. rmsd
    1.81976e+02    2.05864e-05


DD  step 8824999 load imb.: force  5.6%  pme mesh/force 0.457
           Step           Time
        8825000    17650.00000

   Energies (kJ/mol)
       G96Angle    Proper Dih.  Improper Dih.          LJ-14     Coulomb-14
    3.96058e+03    1.87902e+03    1.15271e+03    5.90360e+02    2.87134e+04
        LJ (SR)  Disper. corr.   Coulomb (SR)   Coul. recip.      Potential
    4.98178e+04   -4.16950e+03   -4.59810e+05    2.84882e+03   -3.75017e+05
    Kinetic En.   Total Energy  Conserved En.    Temperature Pres. DC (bar)
    6.44120e+04   -3.10605e+05   -5.34587e+05    2.99365e+02   -2.54087e+02
 Pressure (bar)   Constr. rmsd
   -1.76167e+02    2.25319e-05


DD  step 8849999 load imb.: force 65.1%  pme mesh/force 0.274
           Step           Time
        8850000    17700.00000

   Energies (kJ/mol)
       G96Angle    Proper Dih.  Improper Dih.          LJ-14     Coulomb-14
    3.90693e+03    2.00618e+03    1.25316e+03    6.10779e+02    2.87798e+04
        LJ (SR)  Disper. corr.   Coulomb (SR)   Coul. recip.      Potential
    4.94503e+04   -4.15240e+03   -4.58187e+05    2.84414e+03   -3.73488e+05
    Kinetic En.   Total Energy  Conserved En.    Temperature Pres. DC (bar)
    6.48131e+04   -3.08675e+05   -5.35224e+05    3.01230e+02   -2.52009e+02
 Pressure (bar)   Constr. rmsd
    1.32363e+02    1.98609e-05


DD  step 8874999 load imb.: force  5.7%  pme mesh/force 0.444
           Step           Time
        8875000    17750.00000

   Energies (kJ/mol)
       G96Angle    Proper Dih.  Improper Dih.          LJ-14     Coulomb-14
    4.10993e+03    1.91273e+03    1.28449e+03    6.68909e+02    2.86365e+04
        LJ (SR)  Disper. corr.   Coulomb (SR)   Coul. recip.      Potential
    4.86887e+04   -4.16559e+03   -4.58292e+05    2.84686e+03   -3.74310e+05
    Kinetic En.   Total Energy  Conserved En.    Temperature Pres. DC (bar)
    6.51736e+04   -3.09136e+05   -5.35854e+05    3.02905e+02   -2.53611e+02
 Pressure (bar)   Constr. rmsd
   -1.73381e+02    2.20157e-05


DD  step 8899999 load imb.: force  5.1%  pme mesh/force 0.440
           Step           Time
        8900000    17800.00000

   Energies (kJ/mol)
       G96Angle    Proper Dih.  Improper Dih.          LJ-14     Coulomb-14
    3.86498e+03    1.90256e+03    1.20732e+03    6.51010e+02    2.88323e+04
        LJ (SR)  Disper. corr.   Coulomb (SR)   Coul. recip.      Potential
    4.93286e+04   -4.18241e+03   -4.59668e+05    2.83920e+03   -3.75225e+05
    Kinetic En.   Total Energy  Conserved En.    Temperature Pres. DC (bar)
    6.38610e+04   -3.11364e+05   -5.36461e+05    2.96805e+02   -2.55659e+02
 Pressure (bar)   Constr. rmsd
    6.60210e+01    1.92654e-05


DD  step 8924999 load imb.: force  4.7%  pme mesh/force 0.453
           Step           Time
        8925000    17850.00000

   Energies (kJ/mol)
       G96Angle    Proper Dih.  Improper Dih.          LJ-14     Coulomb-14
    4.03407e+03    1.98252e+03    1.31032e+03    7.09377e+02    2.87731e+04
        LJ (SR)  Disper. corr.   Coulomb (SR)   Coul. recip.      Potential
    4.89448e+04   -4.16957e+03   -4.57525e+05    2.84171e+03   -3.73098e+05
    Kinetic En.   Total Energy  Conserved En.    Temperature Pres. DC (bar)
    6.52313e+04   -3.07867e+05   -5.37079e+05    3.03173e+02   -2.54095e+02
 Pressure (bar)   Constr. rmsd
    1.54034e+02    2.04794e-05


DD  step 8949999 load imb.: force  5.4%  pme mesh/force 0.445
           Step           Time
        8950000    17900.00000

   Energies (kJ/mol)
       G96Angle    Proper Dih.  Improper Dih.          LJ-14     Coulomb-14
    4.01133e+03    1.79839e+03    1.16554e+03    5.78076e+02    2.88695e+04
        LJ (SR)  Disper. corr.   Coulomb (SR)   Coul. recip.      Potential
    4.85530e+04   -4.19180e+03   -4.59141e+05    2.81152e+03   -3.75546e+05
    Kinetic En.   Total Energy  Conserved En.    Temperature Pres. DC (bar)
    6.44167e+04   -3.11129e+05   -5.37734e+05    2.99387e+02   -2.56807e+02
 Pressure (bar)   Constr. rmsd
   -2.32440e+02    2.08564e-05


DD  step 8974999 load imb.: force  7.2%  pme mesh/force 0.445
           Step           Time
        8975000    17950.00000

   Energies (kJ/mol)
       G96Angle    Proper Dih.  Improper Dih.          LJ-14     Coulomb-14
    3.96486e+03    1.97114e+03    1.24265e+03    6.35025e+02    2.86919e+04
        LJ (SR)  Disper. corr.   Coulomb (SR)   Coul. recip.      Potential
    4.87398e+04   -4.17891e+03   -4.58812e+05    2.88709e+03   -3.74858e+05
    Kinetic En.   Total Energy  Conserved En.    Temperature Pres. DC (bar)
    6.44642e+04   -3.10394e+05   -5.38386e+05    2.99608e+02   -2.55233e+02
 Pressure (bar)   Constr. rmsd
   -1.22192e+02    2.08206e-05


DD  step 8999999 load imb.: force  6.6%  pme mesh/force 0.436
           Step           Time
        9000000    18000.00000

   Energies (kJ/mol)
       G96Angle    Proper Dih.  Improper Dih.          LJ-14     Coulomb-14
    4.09144e+03    1.86004e+03    1.19145e+03    6.72560e+02    2.87561e+04
        LJ (SR)  Disper. corr.   Coulomb (SR)   Coul. recip.      Potential
    4.89086e+04   -4.16372e+03   -4.57590e+05    2.94422e+03   -3.73329e+05
    Kinetic En.   Total Energy  Conserved En.    Temperature Pres. DC (bar)
    6.50410e+04   -3.08288e+05   -5.39003e+05    3.02289e+02   -2.53383e+02
 Pressure (bar)   Constr. rmsd
    3.67615e+00    2.05734e-05


DD  step 9024999 load imb.: force  6.7%  pme mesh/force 0.438
           Step           Time
        9025000    18050.00000

   Energies (kJ/mol)
       G96Angle    Proper Dih.  Improper Dih.          LJ-14     Coulomb-14
    4.10506e+03    1.86484e+03    1.21476e+03    6.58634e+02    2.87810e+04
        LJ (SR)  Disper. corr.   Coulomb (SR)   Coul. recip.      Potential
    4.91958e+04   -4.16846e+03   -4.58117e+05    2.75102e+03   -3.73714e+05
    Kinetic En.   Total Energy  Conserved En.    Temperature Pres. DC (bar)
    6.51010e+04   -3.08613e+05   -5.39627e+05    3.02568e+02   -2.53960e+02
 Pressure (bar)   Constr. rmsd
    1.88582e+02    2.02519e-05


DD  step 9049999 load imb.: force  7.5%  pme mesh/force 0.440
           Step           Time
        9050000    18100.00000

   Energies (kJ/mol)
       G96Angle    Proper Dih.  Improper Dih.          LJ-14     Coulomb-14
    4.09119e+03    1.89918e+03    1.25860e+03    5.55506e+02    2.87680e+04
        LJ (SR)  Disper. corr.   Coulomb (SR)   Coul. recip.      Potential
    4.93928e+04   -4.18250e+03   -4.58901e+05    2.88017e+03   -3.74238e+05
    Kinetic En.   Total Energy  Conserved En.    Temperature Pres. DC (bar)
    6.38317e+04   -3.10406e+05   -5.40230e+05    2.96669e+02   -2.55671e+02
 Pressure (bar)   Constr. rmsd
   -9.98773e+01    2.16361e-05


DD  step 9074999 load imb.: force  5.6%  pme mesh/force 0.449
           Step           Time
        9075000    18150.00000

   Energies (kJ/mol)
       G96Angle    Proper Dih.  Improper Dih.          LJ-14     Coulomb-14
    4.18627e+03    1.89179e+03    1.30456e+03    6.81366e+02    2.86086e+04
        LJ (SR)  Disper. corr.   Coulomb (SR)   Coul. recip.      Potential
    4.94972e+04   -4.19017e+03   -4.59204e+05    2.82816e+03   -3.74396e+05
    Kinetic En.   Total Energy  Conserved En.    Temperature Pres. DC (bar)
    6.41701e+04   -3.10226e+05   -5.40838e+05    2.98241e+02   -2.56608e+02
 Pressure (bar)   Constr. rmsd
    1.62526e+02    2.07013e-05


DD  step 9099999 load imb.: force  7.3%  pme mesh/force 0.446
           Step           Time
        9100000    18200.00000

   Energies (kJ/mol)
       G96Angle    Proper Dih.  Improper Dih.          LJ-14     Coulomb-14
    4.01159e+03    2.01381e+03    1.18858e+03    6.13950e+02    2.86093e+04
        LJ (SR)  Disper. corr.   Coulomb (SR)   Coul. recip.      Potential
    4.88760e+04   -4.15431e+03   -4.57169e+05    2.88055e+03   -3.73130e+05
    Kinetic En.   Total Energy  Conserved En.    Temperature Pres. DC (bar)
    6.44458e+04   -3.08684e+05   -5.41462e+05    2.99523e+02   -2.52241e+02
 Pressure (bar)   Constr. rmsd
   -4.22633e+01    2.09839e-05


DD  step 9124999 load imb.: force  6.8%  pme mesh/force 0.434
           Step           Time
        9125000    18250.00000

   Energies (kJ/mol)
       G96Angle    Proper Dih.  Improper Dih.          LJ-14     Coulomb-14
    4.04040e+03    1.83240e+03    1.25564e+03    7.38269e+02    2.88059e+04
        LJ (SR)  Disper. corr.   Coulomb (SR)   Coul. recip.      Potential
    4.92694e+04   -4.18310e+03   -4.59075e+05    2.84872e+03   -3.74467e+05
    Kinetic En.   Total Energy  Conserved En.    Temperature Pres. DC (bar)
    6.47468e+04   -3.09721e+05   -5.42113e+05    3.00922e+02   -2.55744e+02
 Pressure (bar)   Constr. rmsd
    3.23820e+01    2.06657e-05


DD  step 9149999 load imb.: force  7.2%  pme mesh/force 0.438
           Step           Time
        9150000    18300.00000

   Energies (kJ/mol)
       G96Angle    Proper Dih.  Improper Dih.          LJ-14     Coulomb-14
    3.96645e+03    1.93364e+03    1.16395e+03    5.07560e+02    2.86718e+04
        LJ (SR)  Disper. corr.   Coulomb (SR)   Coul. recip.      Potential
    4.91892e+04   -4.16029e+03   -4.57412e+05    2.87419e+03   -3.73266e+05
    Kinetic En.   Total Energy  Conserved En.    Temperature Pres. DC (bar)
    6.40722e+04   -3.09194e+05   -5.42767e+05    2.97786e+02   -2.52967e+02
 Pressure (bar)   Constr. rmsd
   -1.09496e+02    2.15920e-05


DD  step 9174999 load imb.: force  6.0%  pme mesh/force 0.442
           Step           Time
        9175000    18350.00000

   Energies (kJ/mol)
       G96Angle    Proper Dih.  Improper Dih.          LJ-14     Coulomb-14
    4.02210e+03    1.75525e+03    1.22724e+03    7.15382e+02    2.86709e+04
        LJ (SR)  Disper. corr.   Coulomb (SR)   Coul. recip.      Potential
    4.83713e+04   -4.16249e+03   -4.58034e+05    2.90774e+03   -3.74527e+05
    Kinetic En.   Total Energy  Conserved En.    Temperature Pres. DC (bar)
    6.43054e+04   -3.10221e+05   -5.43441e+05    2.98870e+02   -2.53234e+02
 Pressure (bar)   Constr. rmsd
   -1.68883e+02    1.97891e-05


DD  step 9199999 load imb.: force  7.3%  pme mesh/force 0.444
           Step           Time
        9200000    18400.00000

   Energies (kJ/mol)
       G96Angle    Proper Dih.  Improper Dih.          LJ-14     Coulomb-14
    3.94347e+03    1.91445e+03    1.24437e+03    7.17151e+02    2.87843e+04
        LJ (SR)  Disper. corr.   Coulomb (SR)   Coul. recip.      Potential
    4.96504e+04   -4.17806e+03   -4.58930e+05    2.85109e+03   -3.74003e+05
    Kinetic En.   Total Energy  Conserved En.    Temperature Pres. DC (bar)
    6.34532e+04   -3.10550e+05   -5.44100e+05    2.94909e+02   -2.55129e+02
 Pressure (bar)   Constr. rmsd
    2.31053e+02    1.94398e-05

Writing checkpoint, step 9224050 at Mon Nov 21 11:19:23 2022


DD  step 9224999 load imb.: force  6.5%  pme mesh/force 0.444
           Step           Time
        9225000    18450.00000

   Energies (kJ/mol)
       G96Angle    Proper Dih.  Improper Dih.          LJ-14     Coulomb-14
    3.82248e+03    2.02426e+03    1.11435e+03    6.77879e+02    2.87442e+04
        LJ (SR)  Disper. corr.   Coulomb (SR)   Coul. recip.      Potential
    4.92384e+04   -4.17108e+03   -4.58789e+05    2.83226e+03   -3.74507e+05
    Kinetic En.   Total Energy  Conserved En.    Temperature Pres. DC (bar)
    6.46349e+04   -3.09872e+05   -5.44770e+05    3.00401e+02   -2.54278e+02
 Pressure (bar)   Constr. rmsd
    1.37914e+02    1.94119e-05


DD  step 9249999 load imb.: force  5.7%  pme mesh/force 0.447
           Step           Time
        9250000    18500.00000

   Energies (kJ/mol)
       G96Angle    Proper Dih.  Improper Dih.          LJ-14     Coulomb-14
    4.16538e+03    1.91920e+03    1.21944e+03    6.92173e+02    2.86889e+04
        LJ (SR)  Disper. corr.   Coulomb (SR)   Coul. recip.      Potential
    4.98542e+04   -4.16905e+03   -4.59509e+05    2.93047e+03   -3.74208e+05
    Kinetic En.   Total Energy  Conserved En.    Temperature Pres. DC (bar)
    6.47389e+04   -3.09469e+05   -5.45427e+05    3.00885e+02   -2.54031e+02
 Pressure (bar)   Constr. rmsd
    1.86522e+02    2.02534e-05


DD  step 9274999 load imb.: force  5.4%  pme mesh/force 0.444
           Step           Time
        9275000    18550.00000

   Energies (kJ/mol)
       G96Angle    Proper Dih.  Improper Dih.          LJ-14     Coulomb-14
    4.05445e+03    1.86695e+03    1.31842e+03    6.11051e+02    2.87040e+04
        LJ (SR)  Disper. corr.   Coulomb (SR)   Coul. recip.      Potential
    4.87879e+04   -4.18232e+03   -4.58097e+05    2.93578e+03   -3.74001e+05
    Kinetic En.   Total Energy  Conserved En.    Temperature Pres. DC (bar)
    6.46593e+04   -3.09342e+05   -5.46046e+05    3.00515e+02   -2.55649e+02
 Pressure (bar)   Constr. rmsd
   -1.23311e+02    2.20197e-05


DD  step 9299999 load imb.: force  6.1%  pme mesh/force 0.439
           Step           Time
        9300000    18600.00000

   Energies (kJ/mol)
       G96Angle    Proper Dih.  Improper Dih.          LJ-14     Coulomb-14
    3.97085e+03    1.87538e+03    1.17299e+03    7.03231e+02    2.87797e+04
        LJ (SR)  Disper. corr.   Coulomb (SR)   Coul. recip.      Potential
    4.95914e+04   -4.17407e+03   -4.59092e+05    2.95167e+03   -3.74221e+05
    Kinetic En.   Total Energy  Conserved En.    Temperature Pres. DC (bar)
    6.44710e+04   -3.09750e+05   -5.46673e+05    2.99640e+02   -2.54642e+02
 Pressure (bar)   Constr. rmsd
    1.28213e+02    2.10770e-05


DD  step 9324999 load imb.: force  6.4%  pme mesh/force 0.434
           Step           Time
        9325000    18650.00000

   Energies (kJ/mol)
       G96Angle    Proper Dih.  Improper Dih.          LJ-14     Coulomb-14
    4.06616e+03    1.85245e+03    1.31898e+03    5.88200e+02    2.86422e+04
        LJ (SR)  Disper. corr.   Coulomb (SR)   Coul. recip.      Potential
    4.85007e+04   -4.15709e+03   -4.56294e+05    2.95397e+03   -3.72528e+05
    Kinetic En.   Total Energy  Conserved En.    Temperature Pres. DC (bar)
    6.45662e+04   -3.07962e+05   -5.47344e+05    3.00082e+02   -2.52578e+02
 Pressure (bar)   Constr. rmsd
   -9.96550e+01    2.15751e-05


DD  step 9349999 load imb.: force  4.8%  pme mesh/force 0.438
           Step           Time
        9350000    18700.00000

   Energies (kJ/mol)
       G96Angle    Proper Dih.  Improper Dih.          LJ-14     Coulomb-14
    4.10511e+03    1.78119e+03    1.23787e+03    6.61307e+02    2.87325e+04
        LJ (SR)  Disper. corr.   Coulomb (SR)   Coul. recip.      Potential
    4.88916e+04   -4.20212e+03   -4.58964e+05    2.94067e+03   -3.74816e+05
    Kinetic En.   Total Energy  Conserved En.    Temperature Pres. DC (bar)
    6.44358e+04   -3.10380e+05   -5.47988e+05    2.99476e+02   -2.58072e+02
 Pressure (bar)   Constr. rmsd
   -9.14049e+01    2.09018e-05


DD  step 9374999 load imb.: force  5.6%  pme mesh/force 0.436
           Step           Time
        9375000    18750.00000

   Energies (kJ/mol)
       G96Angle    Proper Dih.  Improper Dih.          LJ-14     Coulomb-14
    3.99558e+03    1.88607e+03    1.20306e+03    7.36969e+02    2.87929e+04
        LJ (SR)  Disper. corr.   Coulomb (SR)   Coul. recip.      Potential
    4.86870e+04   -4.16441e+03   -4.59037e+05    2.84235e+03   -3.75058e+05
    Kinetic En.   Total Energy  Conserved En.    Temperature Pres. DC (bar)
    6.45508e+04   -3.10507e+05   -5.48644e+05    3.00011e+02   -2.53467e+02
 Pressure (bar)   Constr. rmsd
   -3.26614e+02    2.19376e-05


DD  step 9399999 load imb.: force  6.9%  pme mesh/force 0.434
           Step           Time
        9400000    18800.00000

   Energies (kJ/mol)
       G96Angle    Proper Dih.  Improper Dih.          LJ-14     Coulomb-14
    4.08595e+03    1.85590e+03    1.23544e+03    6.27959e+02    2.85651e+04
        LJ (SR)  Disper. corr.   Coulomb (SR)   Coul. recip.      Potential
    4.90387e+04   -4.17803e+03   -4.58962e+05    2.90782e+03   -3.74823e+05
    Kinetic En.   Total Energy  Conserved En.    Temperature Pres. DC (bar)
    6.41392e+04   -3.10684e+05   -5.49279e+05    2.98098e+02   -2.55125e+02
 Pressure (bar)   Constr. rmsd
   -1.75647e+02    2.18706e-05


DD  step 9424999 load imb.: force 28.3%  pme mesh/force 0.354
           Step           Time
        9425000    18850.00000

   Energies (kJ/mol)
       G96Angle    Proper Dih.  Improper Dih.          LJ-14     Coulomb-14
    4.00806e+03    1.80319e+03    1.27641e+03    7.48686e+02    2.87591e+04
        LJ (SR)  Disper. corr.   Coulomb (SR)   Coul. recip.      Potential
    4.94550e+04   -4.19061e+03   -4.59267e+05    2.87223e+03   -3.74535e+05
    Kinetic En.   Total Energy  Conserved En.    Temperature Pres. DC (bar)
    6.43860e+04   -3.10149e+05   -5.49934e+05    2.99245e+02   -2.56662e+02
 Pressure (bar)   Constr. rmsd
    2.73037e+02    2.00360e-05


DD  step 9449999 load imb.: force  5.9%  pme mesh/force 0.435
           Step           Time
        9450000    18900.00000

   Energies (kJ/mol)
       G96Angle    Proper Dih.  Improper Dih.          LJ-14     Coulomb-14
    4.07562e+03    1.74827e+03    1.19628e+03    6.48153e+02    2.87868e+04
        LJ (SR)  Disper. corr.   Coulomb (SR)   Coul. recip.      Potential
    4.90489e+04   -4.18389e+03   -4.58457e+05    2.81879e+03   -3.74318e+05
    Kinetic En.   Total Energy  Conserved En.    Temperature Pres. DC (bar)
    6.45700e+04   -3.09748e+05   -5.50568e+05    3.00100e+02   -2.55841e+02
 Pressure (bar)   Constr. rmsd
    8.10956e+01    2.02034e-05


DD  step 9474999 load imb.: force 70.8%  pme mesh/force 0.376
           Step           Time
        9475000    18950.00000

   Energies (kJ/mol)
       G96Angle    Proper Dih.  Improper Dih.          LJ-14     Coulomb-14
    4.09387e+03    1.84632e+03    1.27048e+03    5.72237e+02    2.86438e+04
        LJ (SR)  Disper. corr.   Coulomb (SR)   Coul. recip.      Potential
    4.85612e+04   -4.17716e+03   -4.58558e+05    2.84287e+03   -3.74904e+05
    Kinetic En.   Total Energy  Conserved En.    Temperature Pres. DC (bar)
    6.36923e+04   -3.11212e+05   -5.51207e+05    2.96021e+02   -2.55020e+02
 Pressure (bar)   Constr. rmsd
   -2.49513e+02    2.10814e-05


DD  step 9499999 load imb.: force  5.6%  pme mesh/force 0.440
           Step           Time
        9500000    19000.00000

   Energies (kJ/mol)
       G96Angle    Proper Dih.  Improper Dih.          LJ-14     Coulomb-14
    4.13552e+03    1.83486e+03    1.22461e+03    7.05254e+02    2.87268e+04
        LJ (SR)  Disper. corr.   Coulomb (SR)   Coul. recip.      Potential
    4.87290e+04   -4.16142e+03   -4.58285e+05    2.91923e+03   -3.74171e+05
    Kinetic En.   Total Energy  Conserved En.    Temperature Pres. DC (bar)
    6.43912e+04   -3.09780e+05   -5.51846e+05    2.99269e+02   -2.53103e+02
 Pressure (bar)   Constr. rmsd
   -1.55416e+02    2.18124e-05


DD  step 9524999 load imb.: force  7.2%  pme mesh/force 0.430
           Step           Time
        9525000    19050.00000

   Energies (kJ/mol)
       G96Angle    Proper Dih.  Improper Dih.          LJ-14     Coulomb-14
    4.12009e+03    1.94510e+03    1.17707e+03    6.25019e+02    2.87624e+04
        LJ (SR)  Disper. corr.   Coulomb (SR)   Coul. recip.      Potential
    4.90440e+04   -4.17763e+03   -4.58805e+05    2.89648e+03   -3.74412e+05
    Kinetic En.   Total Energy  Conserved En.    Temperature Pres. DC (bar)
    6.45719e+04   -3.09840e+05   -5.52472e+05    3.00109e+02   -2.55076e+02
 Pressure (bar)   Constr. rmsd
   -1.96959e+02    2.15546e-05


DD  step 9549999 load imb.: force  6.1%  pme mesh/force 0.437
           Step           Time
        9550000    19100.00000

   Energies (kJ/mol)
       G96Angle    Proper Dih.  Improper Dih.          LJ-14     Coulomb-14
    3.96858e+03    1.88354e+03    1.23373e+03    6.80817e+02    2.89257e+04
        LJ (SR)  Disper. corr.   Coulomb (SR)   Coul. recip.      Potential
    4.88230e+04   -4.16745e+03   -4.58196e+05    2.96902e+03   -3.73879e+05
    Kinetic En.   Total Energy  Conserved En.    Temperature Pres. DC (bar)
    6.46438e+04   -3.09235e+05   -5.53092e+05    3.00443e+02   -2.53837e+02
 Pressure (bar)   Constr. rmsd
   -1.39961e+02    2.03324e-05


DD  step 9574999 load imb.: force  4.8%  pme mesh/force 0.441
           Step           Time
        9575000    19150.00000

   Energies (kJ/mol)
       G96Angle    Proper Dih.  Improper Dih.          LJ-14     Coulomb-14
    4.01862e+03    2.02884e+03    1.16617e+03    6.12648e+02    2.85988e+04
        LJ (SR)  Disper. corr.   Coulomb (SR)   Coul. recip.      Potential
    4.90773e+04   -4.15765e+03   -4.57676e+05    2.93047e+03   -3.73401e+05
    Kinetic En.   Total Energy  Conserved En.    Temperature Pres. DC (bar)
    6.48391e+04   -3.08562e+05   -5.53721e+05    3.01350e+02   -2.52646e+02
 Pressure (bar)   Constr. rmsd
    4.40658e+01    2.09668e-05


DD  step 9599999 load imb.: force  6.1%  pme mesh/force 0.431
           Step           Time
        9600000    19200.00000

   Energies (kJ/mol)
       G96Angle    Proper Dih.  Improper Dih.          LJ-14     Coulomb-14
    4.09144e+03    1.86360e+03    1.15442e+03    6.59703e+02    2.87379e+04
        LJ (SR)  Disper. corr.   Coulomb (SR)   Coul. recip.      Potential
    4.90265e+04   -4.16228e+03   -4.57861e+05    2.83792e+03   -3.73652e+05
    Kinetic En.   Total Energy  Conserved En.    Temperature Pres. DC (bar)
    6.43192e+04   -3.09333e+05   -5.54355e+05    2.98934e+02   -2.53208e+02
 Pressure (bar)   Constr. rmsd
   -5.75388e+01    2.10376e-05


DD  step 9624999 load imb.: force  8.5%  pme mesh/force 0.427
           Step           Time
        9625000    19250.00000

   Energies (kJ/mol)
       G96Angle    Proper Dih.  Improper Dih.          LJ-14     Coulomb-14
    3.94291e+03    1.87276e+03    1.24381e+03    6.23534e+02    2.87539e+04
        LJ (SR)  Disper. corr.   Coulomb (SR)   Coul. recip.      Potential
    4.96274e+04   -4.17961e+03   -4.58554e+05    2.80545e+03   -3.73864e+05
    Kinetic En.   Total Energy  Conserved En.    Temperature Pres. DC (bar)
    6.48629e+04   -3.09001e+05   -5.54998e+05    3.01461e+02   -2.55318e+02
 Pressure (bar)   Constr. rmsd
    9.64899e+01    2.19384e-05


DD  step 9649999 load imb.: force  6.2%  pme mesh/force 0.425
           Step           Time
        9650000    19300.00000

   Energies (kJ/mol)
       G96Angle    Proper Dih.  Improper Dih.          LJ-14     Coulomb-14
    3.82787e+03    1.90732e+03    1.22231e+03    6.73240e+02    2.88044e+04
        LJ (SR)  Disper. corr.   Coulomb (SR)   Coul. recip.      Potential
    5.03471e+04   -4.16470e+03   -4.60534e+05    2.86459e+03   -3.75052e+05
    Kinetic En.   Total Energy  Conserved En.    Temperature Pres. DC (bar)
    6.39428e+04   -3.11109e+05   -5.55615e+05    2.97185e+02   -2.53502e+02
 Pressure (bar)   Constr. rmsd
    2.41531e+02    1.91847e-05


DD  step 9674999 load imb.: force  4.9%  pme mesh/force 0.437
           Step           Time
        9675000    19350.00000

   Energies (kJ/mol)
       G96Angle    Proper Dih.  Improper Dih.          LJ-14     Coulomb-14
    4.04678e+03    1.90244e+03    1.19221e+03    5.83328e+02    2.87195e+04
        LJ (SR)  Disper. corr.   Coulomb (SR)   Coul. recip.      Potential
    4.90803e+04   -4.16320e+03   -4.58459e+05    2.88246e+03   -3.74216e+05
    Kinetic En.   Total Energy  Conserved En.    Temperature Pres. DC (bar)
    6.36085e+04   -3.10607e+05   -5.56248e+05    2.95631e+02   -2.53319e+02
 Pressure (bar)   Constr. rmsd
   -1.53072e+02    2.11751e-05


DD  step 9699999 load imb.: force  5.9%  pme mesh/force 0.432
           Step           Time
        9700000    19400.00000

   Energies (kJ/mol)
       G96Angle    Proper Dih.  Improper Dih.          LJ-14     Coulomb-14
    4.05991e+03    1.85990e+03    1.25856e+03    7.02109e+02    2.85848e+04
        LJ (SR)  Disper. corr.   Coulomb (SR)   Coul. recip.      Potential
    4.88613e+04   -4.17827e+03   -4.57307e+05    2.81276e+03   -3.73346e+05
    Kinetic En.   Total Energy  Conserved En.    Temperature Pres. DC (bar)
    6.42355e+04   -3.09110e+05   -5.56900e+05    2.98545e+02   -2.55155e+02
 Pressure (bar)   Constr. rmsd
   -4.01634e+00    2.06126e-05


DD  step 9724999 load imb.: force  6.7%  pme mesh/force 0.436
           Step           Time
        9725000    19450.00000

   Energies (kJ/mol)
       G96Angle    Proper Dih.  Improper Dih.          LJ-14     Coulomb-14
    3.98620e+03    1.75938e+03    1.24737e+03    5.94315e+02    2.87419e+04
        LJ (SR)  Disper. corr.   Coulomb (SR)   Coul. recip.      Potential
    4.89928e+04   -4.17204e+03   -4.58808e+05    2.81217e+03   -3.74846e+05
    Kinetic En.   Total Energy  Conserved En.    Temperature Pres. DC (bar)
    6.44588e+04   -3.10387e+05   -5.57545e+05    2.99583e+02   -2.54395e+02
 Pressure (bar)   Constr. rmsd
   -2.67612e+01    1.98313e-05

Writing checkpoint, step 9730850 at Mon Nov 21 11:34:23 2022


DD  step 9749999 load imb.: force  6.5%  pme mesh/force 0.434
           Step           Time
        9750000    19500.00000

   Energies (kJ/mol)
       G96Angle    Proper Dih.  Improper Dih.          LJ-14     Coulomb-14
    3.99374e+03    1.94634e+03    1.28920e+03    6.73686e+02    2.86555e+04
        LJ (SR)  Disper. corr.   Coulomb (SR)   Coul. recip.      Potential
    4.93518e+04   -4.18121e+03   -4.58657e+05    2.83827e+03   -3.74090e+05
    Kinetic En.   Total Energy  Conserved En.    Temperature Pres. DC (bar)
    6.46840e+04   -3.09406e+05   -5.58146e+05    3.00630e+02   -2.55513e+02
 Pressure (bar)   Constr. rmsd
    1.59309e+02    2.07658e-05


DD  step 9774999 load imb.: force  8.3%  pme mesh/force 0.435
           Step           Time
        9775000    19550.00000

   Energies (kJ/mol)
       G96Angle    Proper Dih.  Improper Dih.          LJ-14     Coulomb-14
    4.13062e+03    1.89288e+03    1.20784e+03    6.16041e+02    2.87656e+04
        LJ (SR)  Disper. corr.   Coulomb (SR)   Coul. recip.      Potential
    4.92203e+04   -4.18253e+03   -4.59122e+05    2.91286e+03   -3.74558e+05
    Kinetic En.   Total Energy  Conserved En.    Temperature Pres. DC (bar)
    6.40556e+04   -3.10502e+05   -5.58782e+05    2.97709e+02   -2.55674e+02
 Pressure (bar)   Constr. rmsd
    5.62441e+01    2.04081e-05


DD  step 9799999 load imb.: force  6.6%  pme mesh/force 0.440
           Step           Time
        9800000    19600.00000

   Energies (kJ/mol)
       G96Angle    Proper Dih.  Improper Dih.          LJ-14     Coulomb-14
    3.97971e+03    1.99441e+03    1.20635e+03    6.34931e+02    2.88967e+04
        LJ (SR)  Disper. corr.   Coulomb (SR)   Coul. recip.      Potential
    4.96113e+04   -4.17540e+03   -4.59629e+05    2.80016e+03   -3.74681e+05
    Kinetic En.   Total Energy  Conserved En.    Temperature Pres. DC (bar)
    6.47811e+04   -3.09900e+05   -5.59436e+05    3.01081e+02   -2.54805e+02
 Pressure (bar)   Constr. rmsd
    2.02540e+02    1.92137e-05


DD  step 9824999 load imb.: force  6.2%  pme mesh/force 0.442
           Step           Time
        9825000    19650.00000

   Energies (kJ/mol)
       G96Angle    Proper Dih.  Improper Dih.          LJ-14     Coulomb-14
    3.85514e+03    1.92326e+03    1.18067e+03    6.89819e+02    2.88231e+04
        LJ (SR)  Disper. corr.   Coulomb (SR)   Coul. recip.      Potential
    4.92733e+04   -4.16662e+03   -4.58645e+05    2.89582e+03   -3.74170e+05
    Kinetic En.   Total Energy  Conserved En.    Temperature Pres. DC (bar)
    6.44551e+04   -3.09715e+05   -5.60084e+05    2.99566e+02   -2.53736e+02
 Pressure (bar)   Constr. rmsd
    1.57577e+02    1.91951e-05


DD  step 9849999 load imb.: force  6.1%  pme mesh/force 0.436
           Step           Time
        9850000    19700.00000

   Energies (kJ/mol)
       G96Angle    Proper Dih.  Improper Dih.          LJ-14     Coulomb-14
    4.01267e+03    1.98395e+03    1.27003e+03    5.52281e+02    2.88768e+04
        LJ (SR)  Disper. corr.   Coulomb (SR)   Coul. recip.      Potential
    4.89788e+04   -4.17249e+03   -4.58400e+05    2.93225e+03   -3.73966e+05
    Kinetic En.   Total Energy  Conserved En.    Temperature Pres. DC (bar)
    6.45736e+04   -3.09393e+05   -5.60724e+05    3.00116e+02   -2.54450e+02
 Pressure (bar)   Constr. rmsd
   -4.74564e+00    1.90954e-05


DD  step 9874999 load imb.: force  7.8%  pme mesh/force 0.430
           Step           Time
        9875000    19750.00000

   Energies (kJ/mol)
       G96Angle    Proper Dih.  Improper Dih.          LJ-14     Coulomb-14
    4.07995e+03    1.80271e+03    1.17798e+03    7.06052e+02    2.87669e+04
        LJ (SR)  Disper. corr.   Coulomb (SR)   Coul. recip.      Potential
    4.98877e+04   -4.18388e+03   -4.59185e+05    2.82674e+03   -3.74121e+05
    Kinetic En.   Total Energy  Conserved En.    Temperature Pres. DC (bar)
    6.48218e+04   -3.09300e+05   -5.61386e+05    3.01270e+02   -2.55839e+02
 Pressure (bar)   Constr. rmsd
    2.62474e+02    2.06729e-05


DD  step 9899999 load imb.: force  6.4%  pme mesh/force 0.428
           Step           Time
        9900000    19800.00000

   Energies (kJ/mol)
       G96Angle    Proper Dih.  Improper Dih.          LJ-14     Coulomb-14
    4.12870e+03    1.86724e+03    1.20868e+03    6.62556e+02    2.88368e+04
        LJ (SR)  Disper. corr.   Coulomb (SR)   Coul. recip.      Potential
    4.94081e+04   -4.18789e+03   -4.59509e+05    2.83117e+03   -3.74754e+05
    Kinetic En.   Total Energy  Conserved En.    Temperature Pres. DC (bar)
    6.46368e+04   -3.10117e+05   -5.62033e+05    3.00410e+02   -2.56329e+02
 Pressure (bar)   Constr. rmsd
    9.84317e+01    1.93031e-05


DD  step 9924999 load imb.: force  7.1%  pme mesh/force 0.433
           Step           Time
        9925000    19850.00000

   Energies (kJ/mol)
       G96Angle    Proper Dih.  Improper Dih.          LJ-14     Coulomb-14
    3.99279e+03    1.91076e+03    1.17247e+03    7.15347e+02    2.88459e+04
        LJ (SR)  Disper. corr.   Coulomb (SR)   Coul. recip.      Potential
    4.85263e+04   -4.18487e+03   -4.57773e+05    2.83697e+03   -3.73958e+05
    Kinetic En.   Total Energy  Conserved En.    Temperature Pres. DC (bar)
    6.45368e+04   -3.09421e+05   -5.62665e+05    2.99946e+02   -2.55960e+02
 Pressure (bar)   Constr. rmsd
    1.47669e+02    1.95219e-05


DD  step 9949999 load imb.: force  6.3%  pme mesh/force 0.435
           Step           Time
        9950000    19900.00000

   Energies (kJ/mol)
       G96Angle    Proper Dih.  Improper Dih.          LJ-14     Coulomb-14
    4.11926e+03    2.01964e+03    1.21594e+03    5.41575e+02    2.86905e+04
        LJ (SR)  Disper. corr.   Coulomb (SR)   Coul. recip.      Potential
    4.89649e+04   -4.17525e+03   -4.57192e+05    2.83588e+03   -3.72979e+05
    Kinetic En.   Total Energy  Conserved En.    Temperature Pres. DC (bar)
    6.54753e+04   -3.07504e+05   -5.63356e+05    3.04308e+02   -2.54787e+02
 Pressure (bar)   Constr. rmsd
   -1.16257e+02    2.29112e-05


DD  step 9974999 load imb.: force  7.0%  pme mesh/force 0.434
           Step           Time
        9975000    19950.00000

   Energies (kJ/mol)
       G96Angle    Proper Dih.  Improper Dih.          LJ-14     Coulomb-14
    4.03622e+03    1.92000e+03    1.25574e+03    5.91376e+02    2.89097e+04
        LJ (SR)  Disper. corr.   Coulomb (SR)   Coul. recip.      Potential
    4.95973e+04   -4.15963e+03   -4.59374e+05    2.77708e+03   -3.74447e+05
    Kinetic En.   Total Energy  Conserved En.    Temperature Pres. DC (bar)
    6.52020e+04   -3.09245e+05   -5.64023e+05    3.03037e+02   -2.52886e+02
 Pressure (bar)   Constr. rmsd
    3.42942e+01    2.06781e-05


DD  step 9999999 load imb.: force  5.8%  pme mesh/force 0.433
           Step           Time
       10000000    20000.00000

   Energies (kJ/mol)
       G96Angle    Proper Dih.  Improper Dih.          LJ-14     Coulomb-14
    4.13602e+03    1.77116e+03    1.25544e+03    6.46598e+02    2.87348e+04
        LJ (SR)  Disper. corr.   Coulomb (SR)   Coul. recip.      Potential
    4.86343e+04   -4.17265e+03   -4.57754e+05    2.86151e+03   -3.73887e+05
    Kinetic En.   Total Energy  Conserved En.    Temperature Pres. DC (bar)
    6.51856e+04   -3.08701e+05   -5.64641e+05    3.02961e+02   -2.54469e+02
 Pressure (bar)   Constr. rmsd
   -5.94942e+01    2.12531e-05


DD  step 10024999 load imb.: force  5.4%  pme mesh/force 0.434
           Step           Time
       10025000    20050.00000

   Energies (kJ/mol)
       G96Angle    Proper Dih.  Improper Dih.          LJ-14     Coulomb-14
    4.07393e+03    1.84885e+03    1.29667e+03    5.57788e+02    2.86004e+04
        LJ (SR)  Disper. corr.   Coulomb (SR)   Coul. recip.      Potential
    4.99086e+04   -4.20173e+03   -4.60595e+05    2.78590e+03   -3.75725e+05
    Kinetic En.   Total Energy  Conserved En.    Temperature Pres. DC (bar)
    6.43470e+04   -3.11378e+05   -5.65283e+05    2.99063e+02   -2.58024e+02
 Pressure (bar)   Constr. rmsd
    1.29735e+02    1.97897e-05


DD  step 10049999 load imb.: force  6.1%  pme mesh/force 0.436
           Step           Time
       10050000    20100.00000

   Energies (kJ/mol)
       G96Angle    Proper Dih.  Improper Dih.          LJ-14     Coulomb-14
    3.94318e+03    1.79664e+03    1.28301e+03    6.89496e+02    2.87894e+04
        LJ (SR)  Disper. corr.   Coulomb (SR)   Coul. recip.      Potential
    4.82455e+04   -4.15398e+03   -4.57545e+05    2.81302e+03   -3.74139e+05
    Kinetic En.   Total Energy  Conserved En.    Temperature Pres. DC (bar)
    6.42673e+04   -3.09871e+05   -5.65917e+05    2.98693e+02   -2.52200e+02
 Pressure (bar)   Constr. rmsd
   -1.17276e+02    1.98327e-05


DD  step 10074999 load imb.: force  4.7%  pme mesh/force 0.444
           Step           Time
       10075000    20150.00000

   Energies (kJ/mol)
       G96Angle    Proper Dih.  Improper Dih.          LJ-14     Coulomb-14
    3.93648e+03    2.10595e+03    1.17914e+03    7.24122e+02    2.87593e+04
        LJ (SR)  Disper. corr.   Coulomb (SR)   Coul. recip.      Potential
    4.90831e+04   -4.16563e+03   -4.58572e+05    2.92525e+03   -3.74024e+05
    Kinetic En.   Total Energy  Conserved En.    Temperature Pres. DC (bar)
    6.49791e+04   -3.09045e+05   -5.66604e+05    3.02001e+02   -2.53615e+02
 Pressure (bar)   Constr. rmsd
   -3.49009e+01    2.12270e-05


DD  step 10099999 load imb.: force  5.1%  pme mesh/force 0.441
           Step           Time
       10100000    20200.00000

   Energies (kJ/mol)
       G96Angle    Proper Dih.  Improper Dih.          LJ-14     Coulomb-14
    3.98404e+03    1.95692e+03    1.23172e+03    6.85237e+02    2.88684e+04
        LJ (SR)  Disper. corr.   Coulomb (SR)   Coul. recip.      Potential
    4.74487e+04   -4.17224e+03   -4.56090e+05    2.82699e+03   -3.73260e+05
    Kinetic En.   Total Energy  Conserved En.    Temperature Pres. DC (bar)
    6.40089e+04   -3.09251e+05   -5.67252e+05    2.97492e+02   -2.54420e+02
 Pressure (bar)   Constr. rmsd
   -2.50072e+02    2.06164e-05


DD  step 10124999 load imb.: force  8.3%  pme mesh/force 0.430
           Step           Time
       10125000    20250.00000

   Energies (kJ/mol)
       G96Angle    Proper Dih.  Improper Dih.          LJ-14     Coulomb-14
    3.93856e+03    1.99300e+03    1.11856e+03    7.16681e+02    2.88622e+04
        LJ (SR)  Disper. corr.   Coulomb (SR)   Coul. recip.      Potential
    5.04051e+04   -4.16536e+03   -4.59745e+05    2.84216e+03   -3.74034e+05
    Kinetic En.   Total Energy  Conserved En.    Temperature Pres. DC (bar)
    6.44801e+04   -3.09554e+05   -5.67868e+05    2.99682e+02   -2.53582e+02
 Pressure (bar)   Constr. rmsd
    2.90574e+02    1.99177e-05


DD  step 10149999 load imb.: force  7.8%  pme mesh/force 0.433
           Step           Time
       10150000    20300.00000

   Energies (kJ/mol)
       G96Angle    Proper Dih.  Improper Dih.          LJ-14     Coulomb-14
    3.75080e+03    1.86672e+03    1.23869e+03    8.03911e+02    2.89355e+04
        LJ (SR)  Disper. corr.   Coulomb (SR)   Coul. recip.      Potential
    4.91398e+04   -4.15451e+03   -4.58834e+05    2.84998e+03   -3.74403e+05
    Kinetic En.   Total Energy  Conserved En.    Temperature Pres. DC (bar)
    6.36913e+04   -3.10712e+05   -5.68496e+05    2.96016e+02   -2.52264e+02
 Pressure (bar)   Constr. rmsd
   -5.16407e+01    2.01959e-05


DD  step 10174999 load imb.: force  6.6%  pme mesh/force 0.432
           Step           Time
       10175000    20350.00000

   Energies (kJ/mol)
       G96Angle    Proper Dih.  Improper Dih.          LJ-14     Coulomb-14
    4.02210e+03    1.88323e+03    1.24771e+03    6.77829e+02    2.88388e+04
        LJ (SR)  Disper. corr.   Coulomb (SR)   Coul. recip.      Potential
    4.94062e+04   -4.20002e+03   -4.58678e+05    2.91401e+03   -3.73888e+05
    Kinetic En.   Total Energy  Conserved En.    Temperature Pres. DC (bar)
    6.49012e+04   -3.08987e+05   -5.69136e+05    3.01639e+02   -2.57815e+02
 Pressure (bar)   Constr. rmsd
    2.50973e+02    2.02808e-05


DD  step 10199999 load imb.: force  7.9%  pme mesh/force 0.432
           Step           Time
       10200000    20400.00000

   Energies (kJ/mol)
       G96Angle    Proper Dih.  Improper Dih.          LJ-14     Coulomb-14
    4.08883e+03    1.90422e+03    1.27131e+03    5.97309e+02    2.87799e+04
        LJ (SR)  Disper. corr.   Coulomb (SR)   Coul. recip.      Potential
    4.85191e+04   -4.16759e+03   -4.57733e+05    2.96289e+03   -3.73777e+05
    Kinetic En.   Total Energy  Conserved En.    Temperature Pres. DC (bar)
    6.50513e+04   -3.08726e+05   -5.69792e+05    3.02337e+02   -2.53853e+02
 Pressure (bar)   Constr. rmsd
   -1.19460e+02    2.07041e-05


DD  step 10224999 load imb.: force  4.9%  pme mesh/force 0.438
           Step           Time
       10225000    20450.00000

   Energies (kJ/mol)
       G96Angle    Proper Dih.  Improper Dih.          LJ-14     Coulomb-14
    4.25660e+03    1.88423e+03    1.23240e+03    6.31731e+02    2.86459e+04
        LJ (SR)  Disper. corr.   Coulomb (SR)   Coul. recip.      Potential
    4.87078e+04   -4.17023e+03   -4.57417e+05    2.87120e+03   -3.73357e+05
    Kinetic En.   Total Energy  Conserved En.    Temperature Pres. DC (bar)
    6.43362e+04   -3.09021e+05   -5.70441e+05    2.99013e+02   -2.54175e+02
 Pressure (bar)   Constr. rmsd
   -3.26923e+02    2.30898e-05

Writing checkpoint, step 10239250 at Mon Nov 21 11:49:23 2022


DD  step 10249999 load imb.: force  6.2%  pme mesh/force 0.444
           Step           Time
       10250000    20500.00000

   Energies (kJ/mol)
       G96Angle    Proper Dih.  Improper Dih.          LJ-14     Coulomb-14
    4.19378e+03    1.84153e+03    1.32160e+03    7.25780e+02    2.87331e+04
        LJ (SR)  Disper. corr.   Coulomb (SR)   Coul. recip.      Potential
    4.92598e+04   -4.17218e+03   -4.57836e+05    2.86371e+03   -3.73069e+05
    Kinetic En.   Total Energy  Conserved En.    Temperature Pres. DC (bar)
    6.47815e+04   -3.08287e+05   -5.71087e+05    3.01083e+02   -2.54412e+02
 Pressure (bar)   Constr. rmsd
    1.14060e+02    2.15941e-05


DD  step 10274999 load imb.: force  5.9%  pme mesh/force 0.440
           Step           Time
       10275000    20550.00000

   Energies (kJ/mol)
       G96Angle    Proper Dih.  Improper Dih.          LJ-14     Coulomb-14
    4.14598e+03    1.97021e+03    1.20836e+03    6.06750e+02    2.87099e+04
        LJ (SR)  Disper. corr.   Coulomb (SR)   Coul. recip.      Potential
    5.00721e+04   -4.13475e+03   -4.58941e+05    2.82090e+03   -3.73541e+05
    Kinetic En.   Total Energy  Conserved En.    Temperature Pres. DC (bar)
    6.53481e+04   -3.08193e+05   -5.71717e+05    3.03716e+02   -2.49874e+02
 Pressure (bar)   Constr. rmsd
    2.61463e+01    2.12703e-05


DD  step 10299999 load imb.: force  7.2%  pme mesh/force 0.437
           Step           Time
       10300000    20600.00000

   Energies (kJ/mol)
       G96Angle    Proper Dih.  Improper Dih.          LJ-14     Coulomb-14
    4.01142e+03    1.77582e+03    1.23880e+03    8.11859e+02    2.88450e+04
        LJ (SR)  Disper. corr.   Coulomb (SR)   Coul. recip.      Potential
    4.82796e+04   -4.17980e+03   -4.57578e+05    2.85013e+03   -3.73945e+05
    Kinetic En.   Total Energy  Conserved En.    Temperature Pres. DC (bar)
    6.52216e+04   -3.08724e+05   -5.72396e+05    3.03128e+02   -2.55341e+02
 Pressure (bar)   Constr. rmsd
   -1.17861e+01    2.02259e-05


DD  step 10324999 load imb.: force  4.6%  pme mesh/force 0.443
           Step           Time
       10325000    20650.00000

   Energies (kJ/mol)
       G96Angle    Proper Dih.  Improper Dih.          LJ-14     Coulomb-14
    4.28103e+03    1.91210e+03    1.36179e+03    5.51025e+02    2.87532e+04
        LJ (SR)  Disper. corr.   Coulomb (SR)   Coul. recip.      Potential
    4.81314e+04   -4.20263e+03   -4.57487e+05    2.82488e+03   -3.73874e+05
    Kinetic En.   Total Energy  Conserved En.    Temperature Pres. DC (bar)
    6.50933e+04   -3.08781e+05   -5.73010e+05    3.02532e+02   -2.58135e+02
 Pressure (bar)   Constr. rmsd
   -9.41529e+01    2.05779e-05


DD  step 10349999 load imb.: force  6.6%  pme mesh/force 0.441
           Step           Time
       10350000    20700.00000

   Energies (kJ/mol)
       G96Angle    Proper Dih.  Improper Dih.          LJ-14     Coulomb-14
    3.95848e+03    1.91331e+03    1.17817e+03    6.00417e+02    2.88067e+04
        LJ (SR)  Disper. corr.   Coulomb (SR)   Coul. recip.      Potential
    4.91418e+04   -4.16494e+03   -4.58431e+05    2.83573e+03   -3.74162e+05
    Kinetic En.   Total Energy  Conserved En.    Temperature Pres. DC (bar)
    6.40613e+04   -3.10100e+05   -5.73663e+05    2.97736e+02   -2.53531e+02
 Pressure (bar)   Constr. rmsd
   -1.27208e+02    2.14213e-05


DD  step 10374999 load imb.: force  6.7%  pme mesh/force 0.432
           Step           Time
       10375000    20750.00000

   Energies (kJ/mol)
       G96Angle    Proper Dih.  Improper Dih.          LJ-14     Coulomb-14
    4.07416e+03    1.87297e+03    1.20064e+03    7.52193e+02    2.88336e+04
        LJ (SR)  Disper. corr.   Coulomb (SR)   Coul. recip.      Potential
    4.76820e+04   -4.19055e+03   -4.57379e+05    2.78200e+03   -3.74372e+05
    Kinetic En.   Total Energy  Conserved En.    Temperature Pres. DC (bar)
    6.45986e+04   -3.09774e+05   -5.74269e+05    3.00233e+02   -2.56655e+02
 Pressure (bar)   Constr. rmsd
   -2.28626e+02    2.09744e-05


DD  step 10399999 load imb.: force  5.2%  pme mesh/force 0.436
           Step           Time
       10400000    20800.00000

   Energies (kJ/mol)
       G96Angle    Proper Dih.  Improper Dih.          LJ-14     Coulomb-14
    4.12471e+03    1.92194e+03    1.28602e+03    6.78308e+02    2.88075e+04
        LJ (SR)  Disper. corr.   Coulomb (SR)   Coul. recip.      Potential
    4.93665e+04   -4.18444e+03   -4.59227e+05    2.81024e+03   -3.74417e+05
    Kinetic En.   Total Energy  Conserved En.    Temperature Pres. DC (bar)
    6.50595e+04   -3.09357e+05   -5.74930e+05    3.02375e+02   -2.55908e+02
 Pressure (bar)   Constr. rmsd
    2.45585e+02    1.93339e-05


DD  step 10424999 load imb.: force 24.2%  pme mesh/force 0.336
           Step           Time
       10425000    20850.00000

   Energies (kJ/mol)
       G96Angle    Proper Dih.  Improper Dih.          LJ-14     Coulomb-14
    3.99008e+03    1.93043e+03    1.29402e+03    6.15024e+02    2.87064e+04
        LJ (SR)  Disper. corr.   Coulomb (SR)   Coul. recip.      Potential
    4.82971e+04   -4.16295e+03   -4.56930e+05    2.95834e+03   -3.73302e+05
    Kinetic En.   Total Energy  Conserved En.    Temperature Pres. DC (bar)
    6.39019e+04   -3.09400e+05   -5.75520e+05    2.96995e+02   -2.53289e+02
 Pressure (bar)   Constr. rmsd
   -2.56750e+02    2.12366e-05


DD  step 10449999 load imb.: force  6.3%  pme mesh/force 0.429
           Step           Time
       10450000    20900.00000

   Energies (kJ/mol)
       G96Angle    Proper Dih.  Improper Dih.          LJ-14     Coulomb-14
    4.01559e+03    1.84429e+03    1.24064e+03    6.93425e+02    2.86236e+04
        LJ (SR)  Disper. corr.   Coulomb (SR)   Coul. recip.      Potential
    4.94252e+04   -4.18348e+03   -4.58081e+05    2.86180e+03   -3.73560e+05
    Kinetic En.   Total Energy  Conserved En.    Temperature Pres. DC (bar)
    6.43134e+04   -3.09247e+05   -5.76156e+05    2.98907e+02   -2.55790e+02
 Pressure (bar)   Constr. rmsd
    2.07573e+02    2.14541e-05


DD  step 10474999 load imb.: force  6.3%  pme mesh/force 0.431
           Step           Time
       10475000    20950.00000

   Energies (kJ/mol)
       G96Angle    Proper Dih.  Improper Dih.          LJ-14     Coulomb-14
    3.91861e+03    1.94399e+03    1.24763e+03    5.90176e+02    2.87394e+04
        LJ (SR)  Disper. corr.   Coulomb (SR)   Coul. recip.      Potential
    4.86412e+04   -4.17212e+03   -4.58620e+05    2.76654e+03   -3.74945e+05
    Kinetic En.   Total Energy  Conserved En.    Temperature Pres. DC (bar)
    6.49204e+04   -3.10024e+05   -5.76834e+05    3.01728e+02   -2.54405e+02
 Pressure (bar)   Constr. rmsd
   -2.21590e+02    2.22854e-05


DD  step 10499999 load imb.: force  4.9%  pme mesh/force 0.437
           Step           Time
       10500000    21000.00000

   Energies (kJ/mol)
       G96Angle    Proper Dih.  Improper Dih.          LJ-14     Coulomb-14
    3.88472e+03    1.83045e+03    1.21335e+03    5.84365e+02    2.87490e+04
        LJ (SR)  Disper. corr.   Coulomb (SR)   Coul. recip.      Potential
    4.97066e+04   -4.16997e+03   -4.58936e+05    2.79261e+03   -3.74345e+05
    Kinetic En.   Total Energy  Conserved En.    Temperature Pres. DC (bar)
    6.49220e+04   -3.09423e+05   -5.77447e+05    3.01736e+02   -2.54143e+02
 Pressure (bar)   Constr. rmsd
    6.20939e+01    2.16744e-05


DD  step 10524999 load imb.: force  5.4%  pme mesh/force 0.428
           Step           Time
       10525000    21050.00000

   Energies (kJ/mol)
       G96Angle    Proper Dih.  Improper Dih.          LJ-14     Coulomb-14
    3.92272e+03    1.72372e+03    1.17229e+03    6.73842e+02    2.87048e+04
        LJ (SR)  Disper. corr.   Coulomb (SR)   Coul. recip.      Potential
    4.91470e+04   -4.18725e+03   -4.59151e+05    2.77459e+03   -3.75219e+05
    Kinetic En.   Total Energy  Conserved En.    Temperature Pres. DC (bar)
    6.41492e+04   -3.11070e+05   -5.78066e+05    2.98144e+02   -2.56251e+02
 Pressure (bar)   Constr. rmsd
    7.96879e+01    2.02481e-05


DD  step 10549999 load imb.: force  6.1%  pme mesh/force 0.437
           Step           Time
       10550000    21100.00000

   Energies (kJ/mol)
       G96Angle    Proper Dih.  Improper Dih.          LJ-14     Coulomb-14
    4.23693e+03    1.92653e+03    1.20861e+03    6.00918e+02    2.86737e+04
        LJ (SR)  Disper. corr.   Coulomb (SR)   Coul. recip.      Potential
    4.99219e+04   -4.17657e+03   -4.58837e+05    2.96367e+03   -3.73482e+05
    Kinetic En.   Total Energy  Conserved En.    Temperature Pres. DC (bar)
    6.50122e+04   -3.08470e+05   -5.78693e+05    3.02155e+02   -2.54947e+02
 Pressure (bar)   Constr. rmsd
    6.47665e+01    2.13901e-05


DD  step 10574999 load imb.: force  6.7%  pme mesh/force 0.436
           Step           Time
       10575000    21150.00000

   Energies (kJ/mol)
       G96Angle    Proper Dih.  Improper Dih.          LJ-14     Coulomb-14
    4.14683e+03    1.93688e+03    1.24172e+03    6.59489e+02    2.86633e+04
        LJ (SR)  Disper. corr.   Coulomb (SR)   Coul. recip.      Potential
    4.92658e+04   -4.17756e+03   -4.58746e+05    2.78762e+03   -3.74221e+05
    Kinetic En.   Total Energy  Conserved En.    Temperature Pres. DC (bar)
    6.47233e+04   -3.09498e+05   -5.79349e+05    3.00812e+02   -2.55068e+02
 Pressure (bar)   Constr. rmsd
    5.24070e+01    2.01750e-05


DD  step 10599999 load imb.: force  5.8%  pme mesh/force 0.441
           Step           Time
       10600000    21200.00000

   Energies (kJ/mol)
       G96Angle    Proper Dih.  Improper Dih.          LJ-14     Coulomb-14
    4.00467e+03    1.89078e+03    1.24639e+03    6.33423e+02    2.87092e+04
        LJ (SR)  Disper. corr.   Coulomb (SR)   Coul. recip.      Potential
    4.92946e+04   -4.16989e+03   -4.58694e+05    2.91883e+03   -3.74166e+05
    Kinetic En.   Total Energy  Conserved En.    Temperature Pres. DC (bar)
    6.46955e+04   -3.09470e+05   -5.80000e+05    3.00683e+02   -2.54133e+02
 Pressure (bar)   Constr. rmsd
   -1.54657e+02    2.24439e-05


DD  step 10624999 load imb.: force  6.2%  pme mesh/force 0.451
           Step           Time
       10625000    21250.00000

   Energies (kJ/mol)
       G96Angle    Proper Dih.  Improper Dih.          LJ-14     Coulomb-14
    3.92065e+03    1.88516e+03    1.25701e+03    6.91824e+02    2.88907e+04
        LJ (SR)  Disper. corr.   Coulomb (SR)   Coul. recip.      Potential
    4.90317e+04   -4.16327e+03   -4.57547e+05    2.83396e+03   -3.73200e+05
    Kinetic En.   Total Energy  Conserved En.    Temperature Pres. DC (bar)
    6.47931e+04   -3.08406e+05   -5.80613e+05    3.01137e+02   -2.53329e+02
 Pressure (bar)   Constr. rmsd
    5.05357e+01    2.00585e-05


DD  step 10649999 load imb.: force  5.9%  pme mesh/force 0.445
           Step           Time
       10650000    21300.00000

   Energies (kJ/mol)
       G96Angle    Proper Dih.  Improper Dih.          LJ-14     Coulomb-14
    4.05184e+03    1.90214e+03    1.11704e+03    6.43789e+02    2.88892e+04
        LJ (SR)  Disper. corr.   Coulomb (SR)   Coul. recip.      Potential
    4.90063e+04   -4.16156e+03   -4.58812e+05    2.97661e+03   -3.74387e+05
    Kinetic En.   Total Energy  Conserved En.    Temperature Pres. DC (bar)
    6.50136e+04   -3.09373e+05   -5.81257e+05    3.02162e+02   -2.53120e+02
 Pressure (bar)   Constr. rmsd
   -3.46664e+01    2.06452e-05


DD  step 10674999 load imb.: force  8.3%  pme mesh/force 0.438
           Step           Time
       10675000    21350.00000

   Energies (kJ/mol)
       G96Angle    Proper Dih.  Improper Dih.          LJ-14     Coulomb-14
    3.89160e+03    1.88186e+03    1.19645e+03    6.60226e+02    2.87182e+04
        LJ (SR)  Disper. corr.   Coulomb (SR)   Coul. recip.      Potential
    4.91013e+04   -4.17187e+03   -4.59778e+05    2.76728e+03   -3.75733e+05
    Kinetic En.   Total Energy  Conserved En.    Temperature Pres. DC (bar)
    6.50818e+04   -3.10652e+05   -5.81900e+05    3.02478e+02   -2.54375e+02
 Pressure (bar)   Constr. rmsd
   -9.06863e+01    2.11680e-05


DD  step 10699999 load imb.: force  4.7%  pme mesh/force 0.440
           Step           Time
       10700000    21400.00000

   Energies (kJ/mol)
       G96Angle    Proper Dih.  Improper Dih.          LJ-14     Coulomb-14
    3.94912e+03    1.86562e+03    1.20969e+03    6.40368e+02    2.87678e+04
        LJ (SR)  Disper. corr.   Coulomb (SR)   Coul. recip.      Potential
    4.87759e+04   -4.18540e+03   -4.58620e+05    2.78477e+03   -3.74812e+05
    Kinetic En.   Total Energy  Conserved En.    Temperature Pres. DC (bar)
    6.44106e+04   -3.10402e+05   -5.82563e+05    2.99359e+02   -2.56025e+02
 Pressure (bar)   Constr. rmsd
   -4.22055e+01    2.00488e-05


DD  step 10724999 load imb.: force  8.2%  pme mesh/force 0.429
           Step           Time
       10725000    21450.00000

   Energies (kJ/mol)
       G96Angle    Proper Dih.  Improper Dih.          LJ-14     Coulomb-14
    4.17444e+03    1.85569e+03    1.19394e+03    6.57579e+02    2.87787e+04
        LJ (SR)  Disper. corr.   Coulomb (SR)   Coul. recip.      Potential
    4.98525e+04   -4.16094e+03   -4.59220e+05    2.80490e+03   -3.74063e+05
    Kinetic En.   Total Energy  Conserved En.    Temperature Pres. DC (bar)
    6.42950e+04   -3.09768e+05   -5.83188e+05    2.98822e+02   -2.53046e+02
 Pressure (bar)   Constr. rmsd
   -1.45624e+02    2.31228e-05

Writing checkpoint, step 10747750 at Mon Nov 21 12:04:23 2022


DD  step 10749999 load imb.: force  5.6%  pme mesh/force 0.443
           Step           Time
       10750000    21500.00000

   Energies (kJ/mol)
       G96Angle    Proper Dih.  Improper Dih.          LJ-14     Coulomb-14
    4.10475e+03    1.91703e+03    1.23369e+03    6.75491e+02    2.87301e+04
        LJ (SR)  Disper. corr.   Coulomb (SR)   Coul. recip.      Potential
    4.82833e+04   -4.15930e+03   -4.56218e+05    2.90593e+03   -3.72527e+05
    Kinetic En.   Total Energy  Conserved En.    Temperature Pres. DC (bar)
    6.43362e+04   -3.08191e+05   -5.83838e+05    2.99013e+02   -2.52846e+02
 Pressure (bar)   Constr. rmsd
   -1.96790e+02    2.13321e-05


DD  step 10774999 load imb.: force  5.8%  pme mesh/force 0.441
           Step           Time
       10775000    21550.00000

   Energies (kJ/mol)
       G96Angle    Proper Dih.  Improper Dih.          LJ-14     Coulomb-14
    4.04112e+03    1.88895e+03    1.27092e+03    6.75940e+02    2.88221e+04
        LJ (SR)  Disper. corr.   Coulomb (SR)   Coul. recip.      Potential
    4.91403e+04   -4.14770e+03   -4.58571e+05    2.84480e+03   -3.74035e+05
    Kinetic En.   Total Energy  Conserved En.    Temperature Pres. DC (bar)
    6.45730e+04   -3.09462e+05   -5.84473e+05    3.00114e+02   -2.51439e+02
 Pressure (bar)   Constr. rmsd
    1.24883e+01    1.91939e-05


DD  step 10799999 load imb.: force  6.0%  pme mesh/force 0.438
           Step           Time
       10800000    21600.00000

   Energies (kJ/mol)
       G96Angle    Proper Dih.  Improper Dih.          LJ-14     Coulomb-14
    3.91384e+03    1.93846e+03    1.21085e+03    6.35329e+02    2.88282e+04
        LJ (SR)  Disper. corr.   Coulomb (SR)   Coul. recip.      Potential
    4.91325e+04   -4.16271e+03   -4.58520e+05    2.91443e+03   -3.74109e+05
    Kinetic En.   Total Energy  Conserved En.    Temperature Pres. DC (bar)
    6.55879e+04   -3.08521e+05   -5.85134e+05    3.04831e+02   -2.53260e+02
 Pressure (bar)   Constr. rmsd
   -3.36141e+01    2.02204e-05


DD  step 10824999 load imb.: force  6.9%  pme mesh/force 0.433
           Step           Time
       10825000    21650.00000

   Energies (kJ/mol)
       G96Angle    Proper Dih.  Improper Dih.          LJ-14     Coulomb-14
    4.06487e+03    1.91371e+03    1.21318e+03    7.40393e+02    2.88531e+04
        LJ (SR)  Disper. corr.   Coulomb (SR)   Coul. recip.      Potential
    4.98575e+04   -4.17194e+03   -4.59857e+05    2.82356e+03   -3.74563e+05
    Kinetic En.   Total Energy  Conserved En.    Temperature Pres. DC (bar)
    6.45655e+04   -3.09997e+05   -5.85767e+05    3.00079e+02   -2.54383e+02
 Pressure (bar)   Constr. rmsd
    1.66072e+02    2.04281e-05


DD  step 10849999 load imb.: force  7.4%  pme mesh/force 0.436
           Step           Time
       10850000    21700.00000

   Energies (kJ/mol)
       G96Angle    Proper Dih.  Improper Dih.          LJ-14     Coulomb-14
    4.03171e+03    1.93274e+03    1.30041e+03    6.64331e+02    2.89909e+04
        LJ (SR)  Disper. corr.   Coulomb (SR)   Coul. recip.      Potential
    4.89410e+04   -4.17548e+03   -4.57828e+05    2.88654e+03   -3.73256e+05
    Kinetic En.   Total Energy  Conserved En.    Temperature Pres. DC (bar)
    6.44336e+04   -3.08822e+05   -5.86405e+05    2.99466e+02   -2.54814e+02
 Pressure (bar)   Constr. rmsd
   -5.08558e+01    2.02554e-05


DD  step 10874999 load imb.: force  5.5%  pme mesh/force 0.438
           Step           Time
       10875000    21750.00000

   Energies (kJ/mol)
       G96Angle    Proper Dih.  Improper Dih.          LJ-14     Coulomb-14
    4.17574e+03    1.91041e+03    1.12382e+03    6.33687e+02    2.85611e+04
        LJ (SR)  Disper. corr.   Coulomb (SR)   Coul. recip.      Potential
    4.89600e+04   -4.17382e+03   -4.58041e+05    2.86457e+03   -3.73986e+05
    Kinetic En.   Total Energy  Conserved En.    Temperature Pres. DC (bar)
    6.53414e+04   -3.08644e+05   -5.87052e+05    3.03685e+02   -2.54612e+02
 Pressure (bar)   Constr. rmsd
   -8.87668e+01    2.16919e-05


DD  step 10899999 load imb.: force  5.4%  pme mesh/force 0.436
           Step           Time
       10900000    21800.00000

   Energies (kJ/mol)
       G96Angle    Proper Dih.  Improper Dih.          LJ-14     Coulomb-14
    4.00059e+03    1.95606e+03    1.21742e+03    6.93670e+02    2.87747e+04
        LJ (SR)  Disper. corr.   Coulomb (SR)   Coul. recip.      Potential
    4.84537e+04   -4.14961e+03   -4.57176e+05    2.86057e+03   -3.73369e+05
    Kinetic En.   Total Energy  Conserved En.    Temperature Pres. DC (bar)
    6.42245e+04   -3.09145e+05   -5.87710e+05    2.98494e+02   -2.51671e+02
 Pressure (bar)   Constr. rmsd
   -6.78781e+01    2.00328e-05


DD  step 10924999 load imb.: force  6.0%  pme mesh/force 0.425
           Step           Time
       10925000    21850.00000

   Energies (kJ/mol)
       G96Angle    Proper Dih.  Improper Dih.          LJ-14     Coulomb-14
    3.98419e+03    1.90760e+03    1.14416e+03    6.53136e+02    2.87566e+04
        LJ (SR)  Disper. corr.   Coulomb (SR)   Coul. recip.      Potential
    5.03926e+04   -4.17835e+03   -4.59977e+05    2.86531e+03   -3.74452e+05
    Kinetic En.   Total Energy  Conserved En.    Temperature Pres. DC (bar)
    6.45916e+04   -3.09860e+05   -5.88324e+05    3.00201e+02   -2.55165e+02
 Pressure (bar)   Constr. rmsd
    9.48341e+01    2.14770e-05


DD  step 10949999 load imb.: force 13.3%  pme mesh/force 0.373
           Step           Time
       10950000    21900.00000

   Energies (kJ/mol)
       G96Angle    Proper Dih.  Improper Dih.          LJ-14     Coulomb-14
    3.81428e+03    1.86563e+03    1.23345e+03    6.07216e+02    2.87739e+04
        LJ (SR)  Disper. corr.   Coulomb (SR)   Coul. recip.      Potential
    5.03095e+04   -4.17688e+03   -4.60055e+05    2.84563e+03   -3.74782e+05
    Kinetic En.   Total Energy  Conserved En.    Temperature Pres. DC (bar)
    6.44063e+04   -3.10376e+05   -5.88946e+05    2.99339e+02   -2.54985e+02
 Pressure (bar)   Constr. rmsd
    4.25631e+02    1.86673e-05


DD  step 10974999 load imb.: force  5.9%  pme mesh/force 0.423
           Step           Time
       10975000    21950.00000

   Energies (kJ/mol)
       G96Angle    Proper Dih.  Improper Dih.          LJ-14     Coulomb-14
    4.02358e+03    1.86534e+03    1.24833e+03    6.31048e+02    2.87063e+04
        LJ (SR)  Disper. corr.   Coulomb (SR)   Coul. recip.      Potential
    4.85029e+04   -4.16815e+03   -4.57041e+05    2.91435e+03   -3.73318e+05
    Kinetic En.   Total Energy  Conserved En.    Temperature Pres. DC (bar)
    6.46390e+04   -3.08679e+05   -5.89575e+05    3.00420e+02   -2.53922e+02
 Pressure (bar)   Constr. rmsd
   -6.89198e+00    2.08644e-05


DD  step 10999999 load imb.: force  6.5%  pme mesh/force 0.425
           Step           Time
       11000000    22000.00000

   Energies (kJ/mol)
       G96Angle    Proper Dih.  Improper Dih.          LJ-14     Coulomb-14
    4.00148e+03    1.84162e+03    1.24324e+03    6.35681e+02    2.87314e+04
        LJ (SR)  Disper. corr.   Coulomb (SR)   Coul. recip.      Potential
    4.90363e+04   -4.16817e+03   -4.57546e+05    2.95451e+03   -3.73269e+05
    Kinetic En.   Total Energy  Conserved En.    Temperature Pres. DC (bar)
    6.43420e+04   -3.08927e+05   -5.90184e+05    2.99040e+02   -2.53924e+02
 Pressure (bar)   Constr. rmsd
    5.92745e+01    2.07108e-05


DD  step 11024999 load imb.: force  5.9%  pme mesh/force 0.439
           Step           Time
       11025000    22050.00000

   Energies (kJ/mol)
       G96Angle    Proper Dih.  Improper Dih.          LJ-14     Coulomb-14
    4.01212e+03    1.82560e+03    1.24105e+03    6.63634e+02    2.88913e+04
        LJ (SR)  Disper. corr.   Coulomb (SR)   Coul. recip.      Potential
    4.87764e+04   -4.17304e+03   -4.56853e+05    2.89758e+03   -3.72718e+05
    Kinetic En.   Total Energy  Conserved En.    Temperature Pres. DC (bar)
    6.42564e+04   -3.08462e+05   -5.90810e+05    2.98642e+02   -2.54517e+02
 Pressure (bar)   Constr. rmsd
   -4.62349e+00    2.07882e-05


DD  step 11049999 load imb.: force  5.1%  pme mesh/force 0.445
           Step           Time
       11050000    22100.00000

   Energies (kJ/mol)
       G96Angle    Proper Dih.  Improper Dih.          LJ-14     Coulomb-14
    3.95607e+03    1.87681e+03    1.17841e+03    6.11237e+02    2.87794e+04
        LJ (SR)  Disper. corr.   Coulomb (SR)   Coul. recip.      Potential
    4.93523e+04   -4.17840e+03   -4.58236e+05    2.90021e+03   -3.73760e+05
    Kinetic En.   Total Energy  Conserved En.    Temperature Pres. DC (bar)
    6.43466e+04   -3.09414e+05   -5.91453e+05    2.99062e+02   -2.55171e+02
 Pressure (bar)   Constr. rmsd
    1.42687e+02    1.95711e-05


DD  step 11074999 load imb.: force  5.0%  pme mesh/force 0.441
           Step           Time
       11075000    22150.00000

   Energies (kJ/mol)
       G96Angle    Proper Dih.  Improper Dih.          LJ-14     Coulomb-14
    3.98602e+03    2.01306e+03    1.26522e+03    6.95442e+02    2.88861e+04
        LJ (SR)  Disper. corr.   Coulomb (SR)   Coul. recip.      Potential
    4.90382e+04   -4.18282e+03   -4.57581e+05    2.85206e+03   -3.73028e+05
    Kinetic En.   Total Energy  Conserved En.    Temperature Pres. DC (bar)
    6.45231e+04   -3.08505e+05   -5.92116e+05    2.99882e+02   -2.55710e+02
 Pressure (bar)   Constr. rmsd
    1.59687e+02    1.94169e-05


DD  step 11099999 load imb.: force  6.7%  pme mesh/force 0.430
           Step           Time
       11100000    22200.00000

   Energies (kJ/mol)
       G96Angle    Proper Dih.  Improper Dih.          LJ-14     Coulomb-14
    4.06271e+03    1.91756e+03    1.23262e+03    6.14668e+02    2.88648e+04
        LJ (SR)  Disper. corr.   Coulomb (SR)   Coul. recip.      Potential
    4.88710e+04   -4.16983e+03   -4.57659e+05    2.86884e+03   -3.73397e+05
    Kinetic En.   Total Energy  Conserved En.    Temperature Pres. DC (bar)
    6.47362e+04   -3.08661e+05   -5.92732e+05    3.00872e+02   -2.54127e+02
 Pressure (bar)   Constr. rmsd
    1.99467e+01    2.04002e-05


DD  step 11124999 load imb.: force  5.7%  pme mesh/force 0.432
           Step           Time
       11125000    22250.00000

   Energies (kJ/mol)
       G96Angle    Proper Dih.  Improper Dih.          LJ-14     Coulomb-14
    3.95918e+03    1.93685e+03    1.23749e+03    7.31349e+02    2.87956e+04
        LJ (SR)  Disper. corr.   Coulomb (SR)   Coul. recip.      Potential
    4.83406e+04   -4.16460e+03   -4.57697e+05    2.95903e+03   -3.73902e+05
    Kinetic En.   Total Energy  Conserved En.    Temperature Pres. DC (bar)
    6.38794e+04   -3.10022e+05   -5.93395e+05    2.96890e+02   -2.53490e+02
 Pressure (bar)   Constr. rmsd
   -1.52983e+02    1.99596e-05


DD  step 11149999 load imb.: force  6.4%  pme mesh/force 0.434
           Step           Time
       11150000    22300.00000

   Energies (kJ/mol)
       G96Angle    Proper Dih.  Improper Dih.          LJ-14     Coulomb-14
    3.93293e+03    1.99852e+03    1.26329e+03    6.88471e+02    2.87214e+04
        LJ (SR)  Disper. corr.   Coulomb (SR)   Coul. recip.      Potential
    4.91768e+04   -4.16003e+03   -4.58152e+05    2.91460e+03   -3.73616e+05
    Kinetic En.   Total Energy  Conserved En.    Temperature Pres. DC (bar)
    6.44522e+04   -3.09164e+05   -5.94086e+05    2.99552e+02   -2.52934e+02
 Pressure (bar)   Constr. rmsd
    1.78556e+01    1.96156e-05


DD  step 11174999 load imb.: force  5.7%  pme mesh/force 0.561
           Step           Time
       11175000    22350.00000

   Energies (kJ/mol)
       G96Angle    Proper Dih.  Improper Dih.          LJ-14     Coulomb-14
    3.96696e+03    1.94327e+03    1.24658e+03    7.31512e+02    2.89011e+04
        LJ (SR)  Disper. corr.   Coulomb (SR)   Coul. recip.      Potential
    4.93073e+04   -4.17061e+03   -4.58670e+05    2.92461e+03   -3.73819e+05
    Kinetic En.   Total Energy  Conserved En.    Temperature Pres. DC (bar)
    6.46265e+04   -3.09193e+05   -5.94717e+05    3.00363e+02   -2.54222e+02
 Pressure (bar)   Constr. rmsd
    1.16489e+02    2.06337e-05


DD  step 11199999 load imb.: force  6.5%  pme mesh/force 0.430
           Step           Time
       11200000    22400.00000

   Energies (kJ/mol)
       G96Angle    Proper Dih.  Improper Dih.          LJ-14     Coulomb-14
    3.81878e+03    2.00576e+03    1.22422e+03    6.39648e+02    2.87766e+04
        LJ (SR)  Disper. corr.   Coulomb (SR)   Coul. recip.      Potential
    4.91444e+04   -4.16790e+03   -4.58085e+05    2.85679e+03   -3.73787e+05
    Kinetic En.   Total Energy  Conserved En.    Temperature Pres. DC (bar)
    6.40922e+04   -3.09694e+05   -5.95290e+05    2.97879e+02   -2.53891e+02
 Pressure (bar)   Constr. rmsd
    5.52655e+01    2.01639e-05


DD  step 11224999 load imb.: force  5.3%  pme mesh/force 0.434
           Step           Time
       11225000    22450.00000

   Energies (kJ/mol)
       G96Angle    Proper Dih.  Improper Dih.          LJ-14     Coulomb-14
    3.93641e+03    1.86062e+03    1.25624e+03    7.37289e+02    2.88095e+04
        LJ (SR)  Disper. corr.   Coulomb (SR)   Coul. recip.      Potential
    4.85314e+04   -4.14371e+03   -4.56837e+05    2.85404e+03   -3.72996e+05
    Kinetic En.   Total Energy  Conserved En.    Temperature Pres. DC (bar)
    6.42277e+04   -3.08768e+05   -5.95924e+05    2.98509e+02   -2.50956e+02
 Pressure (bar)   Constr. rmsd
   -8.21921e+01    1.96050e-05


DD  step 11249999 load imb.: force  6.7%  pme mesh/force 0.421
           Step           Time
       11250000    22500.00000

   Energies (kJ/mol)
       G96Angle    Proper Dih.  Improper Dih.          LJ-14     Coulomb-14
    3.90627e+03    1.93342e+03    1.21933e+03    6.54245e+02    2.88395e+04
        LJ (SR)  Disper. corr.   Coulomb (SR)   Coul. recip.      Potential
    5.00410e+04   -4.19028e+03   -4.60419e+05    2.77832e+03   -3.75237e+05
    Kinetic En.   Total Energy  Conserved En.    Temperature Pres. DC (bar)
    6.47653e+04   -3.10472e+05   -5.96535e+05    3.01008e+02   -2.56622e+02
 Pressure (bar)   Constr. rmsd
    2.47400e+02    1.91411e-05

Writing checkpoint, step 11255850 at Mon Nov 21 12:19:23 2022


DD  step 11274999 load imb.: force  6.4%  pme mesh/force 0.429
           Step           Time
       11275000    22550.00000

   Energies (kJ/mol)
       G96Angle    Proper Dih.  Improper Dih.          LJ-14     Coulomb-14
    3.90549e+03    1.92217e+03    1.31392e+03    7.64362e+02    2.86910e+04
        LJ (SR)  Disper. corr.   Coulomb (SR)   Coul. recip.      Potential
    4.93437e+04   -4.18368e+03   -4.59105e+05    2.90769e+03   -3.74440e+05
    Kinetic En.   Total Energy  Conserved En.    Temperature Pres. DC (bar)
    6.51702e+04   -3.09270e+05   -5.97113e+05    3.02890e+02   -2.55814e+02
 Pressure (bar)   Constr. rmsd
    3.98305e+00    2.12377e-05


DD  step 11299999 load imb.: force  7.6%  pme mesh/force 0.419
           Step           Time
       11300000    22600.00000

   Energies (kJ/mol)
       G96Angle    Proper Dih.  Improper Dih.          LJ-14     Coulomb-14
    3.99201e+03    1.92867e+03    1.15456e+03    7.09195e+02    2.87104e+04
        LJ (SR)  Disper. corr.   Coulomb (SR)   Coul. recip.      Potential
    5.00272e+04   -4.20354e+03   -4.60718e+05    2.90059e+03   -3.75499e+05
    Kinetic En.   Total Energy  Conserved En.    Temperature Pres. DC (bar)
    6.45864e+04   -3.10912e+05   -5.97706e+05    3.00176e+02   -2.58247e+02
 Pressure (bar)   Constr. rmsd
    1.84862e+02    2.07314e-05


DD  step 11324999 load imb.: force  6.0%  pme mesh/force 0.429
           Step           Time
       11325000    22650.00000

   Energies (kJ/mol)
       G96Angle    Proper Dih.  Improper Dih.          LJ-14     Coulomb-14
    3.93343e+03    2.06650e+03    1.26670e+03    5.90852e+02    2.87752e+04
        LJ (SR)  Disper. corr.   Coulomb (SR)   Coul. recip.      Potential
    4.87237e+04   -4.15367e+03   -4.58296e+05    2.87814e+03   -3.74215e+05
    Kinetic En.   Total Energy  Conserved En.    Temperature Pres. DC (bar)
    6.41625e+04   -3.10053e+05   -5.98349e+05    2.98206e+02   -2.52162e+02
 Pressure (bar)   Constr. rmsd
   -8.00253e+01    2.02776e-05


DD  step 11349999 load imb.: force  6.5%  pme mesh/force 0.425
           Step           Time
       11350000    22700.00000

   Energies (kJ/mol)
       G96Angle    Proper Dih.  Improper Dih.          LJ-14     Coulomb-14
    3.90770e+03    1.83532e+03    1.24006e+03    7.48002e+02    2.88462e+04
        LJ (SR)  Disper. corr.   Coulomb (SR)   Coul. recip.      Potential
    4.98130e+04   -4.16825e+03   -4.58677e+05    2.91602e+03   -3.73539e+05
    Kinetic En.   Total Energy  Conserved En.    Temperature Pres. DC (bar)
    6.54097e+04   -3.08129e+05   -5.98964e+05    3.04002e+02   -2.53934e+02
 Pressure (bar)   Constr. rmsd
    1.60887e+02    2.10008e-05


DD  step 11374999 load imb.: force  5.6%  pme mesh/force 0.424
           Step           Time
       11375000    22750.00000

   Energies (kJ/mol)
       G96Angle    Proper Dih.  Improper Dih.          LJ-14     Coulomb-14
    4.05926e+03    1.88279e+03    1.22258e+03    6.64028e+02    2.87178e+04
        LJ (SR)  Disper. corr.   Coulomb (SR)   Coul. recip.      Potential
    5.02266e+04   -4.15965e+03   -4.58602e+05    2.94808e+03   -3.73040e+05
    Kinetic En.   Total Energy  Conserved En.    Temperature Pres. DC (bar)
    6.48802e+04   -3.08160e+05   -5.99622e+05    3.01542e+02   -2.52889e+02
 Pressure (bar)   Constr. rmsd
    3.39375e+02    1.93447e-05


DD  step 11399999 load imb.: force  6.8%  pme mesh/force 0.428
           Step           Time
       11400000    22800.00000

   Energies (kJ/mol)
       G96Angle    Proper Dih.  Improper Dih.          LJ-14     Coulomb-14
    3.99558e+03    1.88784e+03    1.19557e+03    6.77673e+02    2.85894e+04
        LJ (SR)  Disper. corr.   Coulomb (SR)   Coul. recip.      Potential
    4.84338e+04   -4.16632e+03   -4.58360e+05    2.90148e+03   -3.74845e+05
    Kinetic En.   Total Energy  Conserved En.    Temperature Pres. DC (bar)
    6.42856e+04   -3.10559e+05   -6.00261e+05    2.98778e+02   -2.53699e+02
 Pressure (bar)   Constr. rmsd
   -2.74888e+02    2.13229e-05


DD  step 11424999 load imb.: force  5.8%  pme mesh/force 0.430
           Step           Time
       11425000    22850.00000

   Energies (kJ/mol)
       G96Angle    Proper Dih.  Improper Dih.          LJ-14     Coulomb-14
    4.04330e+03    1.85862e+03    1.21184e+03    6.07071e+02    2.87130e+04
        LJ (SR)  Disper. corr.   Coulomb (SR)   Coul. recip.      Potential
    4.89835e+04   -4.15478e+03   -4.58506e+05    2.84840e+03   -3.74395e+05
    Kinetic En.   Total Energy  Conserved En.    Temperature Pres. DC (bar)
    6.47019e+04   -3.09693e+05   -6.00922e+05    3.00713e+02   -2.52298e+02
 Pressure (bar)   Constr. rmsd
   -1.61161e+02    2.12952e-05


DD  step 11449999 load imb.: force  5.3%  pme mesh/force 0.426
           Step           Time
       11450000    22900.00000

   Energies (kJ/mol)
       G96Angle    Proper Dih.  Improper Dih.          LJ-14     Coulomb-14
    4.03951e+03    1.85314e+03    1.28420e+03    6.12892e+02    2.86217e+04
        LJ (SR)  Disper. corr.   Coulomb (SR)   Coul. recip.      Potential
    4.87826e+04   -4.18372e+03   -4.58142e+05    2.87386e+03   -3.74258e+05
    Kinetic En.   Total Energy  Conserved En.    Temperature Pres. DC (bar)
    6.51613e+04   -3.09096e+05   -6.01550e+05    3.02848e+02   -2.55820e+02
 Pressure (bar)   Constr. rmsd
   -1.97350e+02    2.27929e-05


DD  step 11474999 load imb.: force  7.0%  pme mesh/force 0.420
           Step           Time
       11475000    22950.00000

   Energies (kJ/mol)
       G96Angle    Proper Dih.  Improper Dih.          LJ-14     Coulomb-14
    4.03652e+03    1.86252e+03    1.17618e+03    6.16368e+02    2.87104e+04
        LJ (SR)  Disper. corr.   Coulomb (SR)   Coul. recip.      Potential
    4.89562e+04   -4.19874e+03   -4.58536e+05    2.85166e+03   -3.74525e+05
    Kinetic En.   Total Energy  Conserved En.    Temperature Pres. DC (bar)
    6.43142e+04   -3.10211e+05   -6.02154e+05    2.98911e+02   -2.57658e+02
 Pressure (bar)   Constr. rmsd
    1.22799e+02    2.00936e-05


DD  step 11499999 load imb.: force  6.6%  pme mesh/force 0.424
           Step           Time
       11500000    23000.00000

   Energies (kJ/mol)
       G96Angle    Proper Dih.  Improper Dih.          LJ-14     Coulomb-14
    3.90541e+03    1.97757e+03    1.23200e+03    6.32193e+02    2.86419e+04
        LJ (SR)  Disper. corr.   Coulomb (SR)   Coul. recip.      Potential
    5.04100e+04   -4.17418e+03   -4.61260e+05    2.92522e+03   -3.75710e+05
    Kinetic En.   Total Energy  Conserved En.    Temperature Pres. DC (bar)
    6.41120e+04   -3.11598e+05   -6.02791e+05    2.97971e+02   -2.54657e+02
 Pressure (bar)   Constr. rmsd
    2.90888e+02    1.97763e-05


DD  step 11524999 load imb.: force  7.4%  pme mesh/force 0.425
           Step           Time
       11525000    23050.00000

   Energies (kJ/mol)
       G96Angle    Proper Dih.  Improper Dih.          LJ-14     Coulomb-14
    3.95851e+03    1.89150e+03    1.13602e+03    6.77952e+02    2.86039e+04
        LJ (SR)  Disper. corr.   Coulomb (SR)   Coul. recip.      Potential
    4.92557e+04   -4.16064e+03   -4.58003e+05    2.88704e+03   -3.73753e+05
    Kinetic En.   Total Energy  Conserved En.    Temperature Pres. DC (bar)
    6.40031e+04   -3.09750e+05   -6.03434e+05    2.97465e+02   -2.53008e+02
 Pressure (bar)   Constr. rmsd
    6.82526e+01    2.13803e-05


DD  step 11549999 load imb.: force  7.2%  pme mesh/force 0.419
           Step           Time
       11550000    23100.00000

   Energies (kJ/mol)
       G96Angle    Proper Dih.  Improper Dih.          LJ-14     Coulomb-14
    3.89668e+03    1.85592e+03    1.31025e+03    5.47831e+02    2.86456e+04
        LJ (SR)  Disper. corr.   Coulomb (SR)   Coul. recip.      Potential
    4.90367e+04   -4.16159e+03   -4.59138e+05    2.85898e+03   -3.75148e+05
    Kinetic En.   Total Energy  Conserved En.    Temperature Pres. DC (bar)
    6.47032e+04   -3.10445e+05   -6.04108e+05    3.00719e+02   -2.53124e+02
 Pressure (bar)   Constr. rmsd
   -2.00282e+02    2.16510e-05


DD  step 11574999 load imb.: force  6.9%  pme mesh/force 0.413
           Step           Time
       11575000    23150.00000

   Energies (kJ/mol)
       G96Angle    Proper Dih.  Improper Dih.          LJ-14     Coulomb-14
    3.94265e+03    1.81776e+03    1.22257e+03    7.12583e+02    2.88260e+04
        LJ (SR)  Disper. corr.   Coulomb (SR)   Coul. recip.      Potential
    4.85041e+04   -4.17019e+03   -4.58287e+05    2.92643e+03   -3.74505e+05
    Kinetic En.   Total Energy  Conserved En.    Temperature Pres. DC (bar)
    6.47124e+04   -3.09793e+05   -6.04748e+05    3.00762e+02   -2.54170e+02
 Pressure (bar)   Constr. rmsd
   -8.56821e+01    2.01447e-05


DD  step 11599999 load imb.: force  6.5%  pme mesh/force 0.421
           Step           Time
       11600000    23200.00000

   Energies (kJ/mol)
       G96Angle    Proper Dih.  Improper Dih.          LJ-14     Coulomb-14
    3.98974e+03    1.84772e+03    1.19632e+03    6.35954e+02    2.87586e+04
        LJ (SR)  Disper. corr.   Coulomb (SR)   Coul. recip.      Potential
    4.89378e+04   -4.18420e+03   -4.58282e+05    2.86365e+03   -3.74237e+05
    Kinetic En.   Total Energy  Conserved En.    Temperature Pres. DC (bar)
    6.40715e+04   -3.10165e+05   -6.05386e+05    2.97783e+02   -2.55878e+02
 Pressure (bar)   Constr. rmsd
    3.46624e+01    2.06921e-05


DD  step 11624999 load imb.: force  4.7%  pme mesh/force 0.433
           Step           Time
       11625000    23250.00000

   Energies (kJ/mol)
       G96Angle    Proper Dih.  Improper Dih.          LJ-14     Coulomb-14
    3.97552e+03    1.87987e+03    1.15373e+03    6.64221e+02    2.88625e+04
        LJ (SR)  Disper. corr.   Coulomb (SR)   Coul. recip.      Potential
    4.93357e+04   -4.16287e+03   -4.58204e+05    2.78701e+03   -3.73708e+05
    Kinetic En.   Total Energy  Conserved En.    Temperature Pres. DC (bar)
    6.43114e+04   -3.09397e+05   -6.06051e+05    2.98898e+02   -2.53280e+02
 Pressure (bar)   Constr. rmsd
    5.86121e+01    2.07666e-05


DD  step 11649999 load imb.: force  5.4%  pme mesh/force 0.429
           Step           Time
       11650000    23300.00000

   Energies (kJ/mol)
       G96Angle    Proper Dih.  Improper Dih.          LJ-14     Coulomb-14
    4.05367e+03    1.86788e+03    1.29800e+03    6.30014e+02    2.85861e+04
        LJ (SR)  Disper. corr.   Coulomb (SR)   Coul. recip.      Potential
    4.99042e+04   -4.18114e+03   -4.60119e+05    2.84976e+03   -3.75110e+05
    Kinetic En.   Total Energy  Conserved En.    Temperature Pres. DC (bar)
    6.43422e+04   -3.10768e+05   -6.06689e+05    2.99041e+02   -2.55505e+02
 Pressure (bar)   Constr. rmsd
    1.17309e+02    2.10998e-05


DD  step 11674999 load imb.: force  6.4%  pme mesh/force 0.425
           Step           Time
       11675000    23350.00000

   Energies (kJ/mol)
       G96Angle    Proper Dih.  Improper Dih.          LJ-14     Coulomb-14
    3.83406e+03    1.93372e+03    1.15552e+03    6.20224e+02    2.87673e+04
        LJ (SR)  Disper. corr.   Coulomb (SR)   Coul. recip.      Potential
    4.77951e+04   -4.17158e+03   -4.56710e+05    2.87543e+03   -3.73901e+05
    Kinetic En.   Total Energy  Conserved En.    Temperature Pres. DC (bar)
    6.40158e+04   -3.09885e+05   -6.07310e+05    2.97524e+02   -2.54339e+02
 Pressure (bar)   Constr. rmsd
   -1.05744e+02    1.98101e-05


DD  step 11699999 load imb.: force  5.1%  pme mesh/force 0.431
           Step           Time
       11700000    23400.00000

   Energies (kJ/mol)
       G96Angle    Proper Dih.  Improper Dih.          LJ-14     Coulomb-14
    4.16091e+03    1.83056e+03    1.26605e+03    5.69876e+02    2.86763e+04
        LJ (SR)  Disper. corr.   Coulomb (SR)   Coul. recip.      Potential
    4.93385e+04   -4.16160e+03   -4.59096e+05    2.95697e+03   -3.74459e+05
    Kinetic En.   Total Energy  Conserved En.    Temperature Pres. DC (bar)
    6.44008e+04   -3.10058e+05   -6.07927e+05    2.99313e+02   -2.53126e+02
 Pressure (bar)   Constr. rmsd
   -8.87092e+01    2.01003e-05


DD  step 11724999 load imb.: force  6.1%  pme mesh/force 0.425
           Step           Time
       11725000    23450.00000

   Energies (kJ/mol)
       G96Angle    Proper Dih.  Improper Dih.          LJ-14     Coulomb-14
    3.91470e+03    1.91690e+03    1.13968e+03    6.64556e+02    2.86230e+04
        LJ (SR)  Disper. corr.   Coulomb (SR)   Coul. recip.      Potential
    4.94925e+04   -4.19029e+03   -4.59398e+05    2.87927e+03   -3.74957e+05
    Kinetic En.   Total Energy  Conserved En.    Temperature Pres. DC (bar)
    6.44296e+04   -3.10528e+05   -6.08612e+05    2.99448e+02   -2.56623e+02
 Pressure (bar)   Constr. rmsd
    5.93234e+01    2.08086e-05


DD  step 11749999 load imb.: force  4.5%  pme mesh/force 0.426
           Step           Time
       11750000    23500.00000

   Energies (kJ/mol)
       G96Angle    Proper Dih.  Improper Dih.          LJ-14     Coulomb-14
    3.96708e+03    1.96736e+03    1.21573e+03    5.24169e+02    2.87004e+04
        LJ (SR)  Disper. corr.   Coulomb (SR)   Coul. recip.      Potential
    4.82448e+04   -4.16328e+03   -4.57459e+05    2.83041e+03   -3.74172e+05
    Kinetic En.   Total Energy  Conserved En.    Temperature Pres. DC (bar)
    6.44069e+04   -3.09765e+05   -6.09285e+05    2.99342e+02   -2.53329e+02
 Pressure (bar)   Constr. rmsd
   -2.70049e+02    2.03429e-05

Writing checkpoint, step 11765400 at Mon Nov 21 12:34:23 2022


DD  step 11774999 load imb.: force  5.0%  pme mesh/force 0.426
           Step           Time
       11775000    23550.00000

   Energies (kJ/mol)
       G96Angle    Proper Dih.  Improper Dih.          LJ-14     Coulomb-14
    4.09542e+03    1.86167e+03    1.23751e+03    6.15700e+02    2.86474e+04
        LJ (SR)  Disper. corr.   Coulomb (SR)   Coul. recip.      Potential
    5.07282e+04   -4.16524e+03   -4.60510e+05    2.78928e+03   -3.74701e+05
    Kinetic En.   Total Energy  Conserved En.    Temperature Pres. DC (bar)
    6.48080e+04   -3.09893e+05   -6.09926e+05    3.01206e+02   -2.53567e+02
 Pressure (bar)   Constr. rmsd
    2.12036e+02    2.05402e-05


DD  step 11799999 load imb.: force  5.1%  pme mesh/force 0.423
           Step           Time
       11800000    23600.00000

   Energies (kJ/mol)
       G96Angle    Proper Dih.  Improper Dih.          LJ-14     Coulomb-14
    4.04481e+03    1.99185e+03    1.21631e+03    5.86010e+02    2.85628e+04
        LJ (SR)  Disper. corr.   Coulomb (SR)   Coul. recip.      Potential
    4.94209e+04   -4.17708e+03   -4.58918e+05    2.84771e+03   -3.74425e+05
    Kinetic En.   Total Energy  Conserved En.    Temperature Pres. DC (bar)
    6.47006e+04   -3.09724e+05   -6.10592e+05    3.00707e+02   -2.55010e+02
 Pressure (bar)   Constr. rmsd
    1.60986e+01    2.11153e-05


DD  step 11824999 load imb.: force  5.7%  pme mesh/force 0.426
           Step           Time
       11825000    23650.00000

   Energies (kJ/mol)
       G96Angle    Proper Dih.  Improper Dih.          LJ-14     Coulomb-14
    3.98662e+03    1.92788e+03    1.19840e+03    5.94176e+02    2.87646e+04
        LJ (SR)  Disper. corr.   Coulomb (SR)   Coul. recip.      Potential
    5.03349e+04   -4.19867e+03   -4.60350e+05    2.87583e+03   -3.74866e+05
    Kinetic En.   Total Energy  Conserved En.    Temperature Pres. DC (bar)
    6.44293e+04   -3.10437e+05   -6.11209e+05    2.99446e+02   -2.57649e+02
 Pressure (bar)   Constr. rmsd
    3.98277e+02    1.93942e-05


DD  step 11849999 load imb.: force  6.0%  pme mesh/force 0.420
           Step           Time
       11850000    23700.00000

   Energies (kJ/mol)
       G96Angle    Proper Dih.  Improper Dih.          LJ-14     Coulomb-14
    3.99936e+03    1.83932e+03    1.21579e+03    5.50666e+02    2.86825e+04
        LJ (SR)  Disper. corr.   Coulomb (SR)   Coul. recip.      Potential
    4.87139e+04   -4.15307e+03   -4.58329e+05    2.77459e+03   -3.74706e+05
    Kinetic En.   Total Energy  Conserved En.    Temperature Pres. DC (bar)
    6.50618e+04   -3.09644e+05   -6.11892e+05    3.02386e+02   -2.52090e+02
 Pressure (bar)   Constr. rmsd
   -3.08868e+02    2.09490e-05


DD  step 11874999 load imb.: force  5.4%  pme mesh/force 0.425
           Step           Time
       11875000    23750.00000

   Energies (kJ/mol)
       G96Angle    Proper Dih.  Improper Dih.          LJ-14     Coulomb-14
    4.15634e+03    1.83098e+03    1.26946e+03    6.14046e+02    2.87562e+04
        LJ (SR)  Disper. corr.   Coulomb (SR)   Coul. recip.      Potential
    4.92030e+04   -4.16925e+03   -4.57376e+05    2.91077e+03   -3.72804e+05
    Kinetic En.   Total Energy  Conserved En.    Temperature Pres. DC (bar)
    6.48403e+04   -3.07964e+05   -6.12541e+05    3.01356e+02   -2.54055e+02
 Pressure (bar)   Constr. rmsd
    8.19247e+01    2.08151e-05


DD  step 11899999 load imb.: force  5.9%  pme mesh/force 0.427
           Step           Time
       11900000    23800.00000

   Energies (kJ/mol)
       G96Angle    Proper Dih.  Improper Dih.          LJ-14     Coulomb-14
    4.11613e+03    1.99175e+03    1.23497e+03    6.54526e+02    2.86413e+04
        LJ (SR)  Disper. corr.   Coulomb (SR)   Coul. recip.      Potential
    4.86070e+04   -4.16552e+03   -4.56940e+05    2.85960e+03   -3.73001e+05
    Kinetic En.   Total Energy  Conserved En.    Temperature Pres. DC (bar)
    6.45303e+04   -3.08470e+05   -6.13209e+05    2.99916e+02   -2.53602e+02
 Pressure (bar)   Constr. rmsd
   -8.63575e+01    2.08644e-05


DD  step 11924999 load imb.: force  6.6%  pme mesh/force 0.424
           Step           Time
       11925000    23850.00000

   Energies (kJ/mol)
       G96Angle    Proper Dih.  Improper Dih.          LJ-14     Coulomb-14
    3.98984e+03    1.76103e+03    1.20919e+03    6.04509e+02    2.87251e+04
        LJ (SR)  Disper. corr.   Coulomb (SR)   Coul. recip.      Potential
    4.96390e+04   -4.16805e+03   -4.59226e+05    2.80629e+03   -3.74659e+05
    Kinetic En.   Total Energy  Conserved En.    Temperature Pres. DC (bar)
    6.53077e+04   -3.09352e+05   -6.13875e+05    3.03528e+02   -2.53910e+02
 Pressure (bar)   Constr. rmsd
    1.92310e+01    2.04599e-05


DD  step 11949999 load imb.: force  6.0%  pme mesh/force 0.419
           Step           Time
       11950000    23900.00000

   Energies (kJ/mol)
       G96Angle    Proper Dih.  Improper Dih.          LJ-14     Coulomb-14
    3.93809e+03    1.91708e+03    1.21979e+03    6.28608e+02    2.87809e+04
        LJ (SR)  Disper. corr.   Coulomb (SR)   Coul. recip.      Potential
    4.82122e+04   -4.16868e+03   -4.57161e+05    2.91077e+03   -3.73722e+05
    Kinetic En.   Total Energy  Conserved En.    Temperature Pres. DC (bar)
    6.50569e+04   -3.08665e+05   -6.14554e+05    3.02363e+02   -2.53986e+02
 Pressure (bar)   Constr. rmsd
   -1.17474e+02    2.11938e-05


DD  step 11974999 load imb.: force  4.4%  pme mesh/force 0.434
           Step           Time
       11975000    23950.00000

   Energies (kJ/mol)
       G96Angle    Proper Dih.  Improper Dih.          LJ-14     Coulomb-14
    4.02072e+03    1.96209e+03    1.26493e+03    6.74680e+02    2.85821e+04
        LJ (SR)  Disper. corr.   Coulomb (SR)   Coul. recip.      Potential
    4.94716e+04   -4.17009e+03   -4.58860e+05    2.84656e+03   -3.74208e+05
    Kinetic En.   Total Energy  Conserved En.    Temperature Pres. DC (bar)
    6.38442e+04   -3.10363e+05   -6.15152e+05    2.96727e+02   -2.54158e+02
 Pressure (bar)   Constr. rmsd
   -2.98822e+01    2.10978e-05


DD  step 11999999 load imb.: force  4.7%  pme mesh/force 0.428
           Step           Time
       12000000    24000.00000

   Energies (kJ/mol)
       G96Angle    Proper Dih.  Improper Dih.          LJ-14     Coulomb-14
    3.99597e+03    1.92081e+03    1.18208e+03    5.58617e+02    2.86501e+04
        LJ (SR)  Disper. corr.   Coulomb (SR)   Coul. recip.      Potential
    4.92012e+04   -4.16169e+03   -4.59073e+05    2.91067e+03   -3.74816e+05
    Kinetic En.   Total Energy  Conserved En.    Temperature Pres. DC (bar)
    6.46871e+04   -3.10128e+05   -6.15747e+05    3.00644e+02   -2.53136e+02
 Pressure (bar)   Constr. rmsd
    7.68027e+00    2.09528e-05


DD  step 12024999 load imb.: force  5.6%  pme mesh/force 0.421
           Step           Time
       12025000    24050.00000

   Energies (kJ/mol)
       G96Angle    Proper Dih.  Improper Dih.          LJ-14     Coulomb-14
    4.16064e+03    1.95094e+03    1.20602e+03    5.96117e+02    2.86541e+04
        LJ (SR)  Disper. corr.   Coulomb (SR)   Coul. recip.      Potential
    4.85925e+04   -4.15692e+03   -4.57983e+05    2.90396e+03   -3.74076e+05
    Kinetic En.   Total Energy  Conserved En.    Temperature Pres. DC (bar)
    6.51111e+04   -3.08965e+05   -6.16412e+05    3.02615e+02   -2.52557e+02
 Pressure (bar)   Constr. rmsd
   -2.86826e+02    2.08486e-05


DD  step 12049999 load imb.: force  5.2%  pme mesh/force 0.430
           Step           Time
       12050000    24100.00000

   Energies (kJ/mol)
       G96Angle    Proper Dih.  Improper Dih.          LJ-14     Coulomb-14
    4.06402e+03    1.91954e+03    1.23187e+03    5.94805e+02    2.86926e+04
        LJ (SR)  Disper. corr.   Coulomb (SR)   Coul. recip.      Potential
    4.90945e+04   -4.15074e+03   -4.57330e+05    2.84590e+03   -3.73037e+05
    Kinetic En.   Total Energy  Conserved En.    Temperature Pres. DC (bar)
    6.42934e+04   -3.08744e+05   -6.17045e+05    2.98814e+02   -2.51808e+02
 Pressure (bar)   Constr. rmsd
   -1.54878e+02    2.18996e-05


DD  step 12074999 load imb.: force  5.6%  pme mesh/force 0.427
           Step           Time
       12075000    24150.00000

   Energies (kJ/mol)
       G96Angle    Proper Dih.  Improper Dih.          LJ-14     Coulomb-14
    4.03903e+03    1.88528e+03    1.23714e+03    5.95088e+02    2.87382e+04
        LJ (SR)  Disper. corr.   Coulomb (SR)   Coul. recip.      Potential
    4.88400e+04   -4.14793e+03   -4.58167e+05    2.89052e+03   -3.74089e+05
    Kinetic En.   Total Energy  Conserved En.    Temperature Pres. DC (bar)
    6.44838e+04   -3.09606e+05   -6.17631e+05    2.99699e+02   -2.51468e+02
 Pressure (bar)   Constr. rmsd
   -2.34098e+02    2.08743e-05


DD  step 12099999 load imb.: force  5.2%  pme mesh/force 0.427
           Step           Time
       12100000    24200.00000

   Energies (kJ/mol)
       G96Angle    Proper Dih.  Improper Dih.          LJ-14     Coulomb-14
    4.18449e+03    1.93636e+03    1.22103e+03    5.35319e+02    2.85538e+04
        LJ (SR)  Disper. corr.   Coulomb (SR)   Coul. recip.      Potential
    4.85721e+04   -4.16795e+03   -4.58003e+05    2.90253e+03   -3.74265e+05
    Kinetic En.   Total Energy  Conserved En.    Temperature Pres. DC (bar)
    6.52906e+04   -3.08975e+05   -6.18270e+05    3.03449e+02   -2.53898e+02
 Pressure (bar)   Constr. rmsd
   -2.28573e+02    2.20328e-05


DD  step 12124999 load imb.: force  7.2%  pme mesh/force 0.416
           Step           Time
       12125000    24250.00000

   Energies (kJ/mol)
       G96Angle    Proper Dih.  Improper Dih.          LJ-14     Coulomb-14
    3.96548e+03    1.96573e+03    1.18038e+03    6.29131e+02    2.87341e+04
        LJ (SR)  Disper. corr.   Coulomb (SR)   Coul. recip.      Potential
    4.98332e+04   -4.17698e+03   -4.59361e+05    2.89350e+03   -3.74336e+05
    Kinetic En.   Total Energy  Conserved En.    Temperature Pres. DC (bar)
    6.39579e+04   -3.10378e+05   -6.18931e+05    2.97255e+02   -2.54997e+02
 Pressure (bar)   Constr. rmsd
    1.79876e+02    1.99826e-05


DD  step 12149999 load imb.: force  7.7%  pme mesh/force 0.418
           Step           Time
       12150000    24300.00000

   Energies (kJ/mol)
       G96Angle    Proper Dih.  Improper Dih.          LJ-14     Coulomb-14
    3.86432e+03    1.89439e+03    1.16984e+03    6.99690e+02    2.87498e+04
        LJ (SR)  Disper. corr.   Coulomb (SR)   Coul. recip.      Potential
    4.97097e+04   -4.17643e+03   -4.59495e+05    2.95438e+03   -3.74629e+05
    Kinetic En.   Total Energy  Conserved En.    Temperature Pres. DC (bar)
    6.42823e+04   -3.10347e+05   -6.19588e+05    2.98763e+02   -2.54930e+02
 Pressure (bar)   Constr. rmsd
    3.17556e+02    1.81156e-05


DD  step 12174999 load imb.: force  6.2%  pme mesh/force 0.426
           Step           Time
       12175000    24350.00000

   Energies (kJ/mol)
       G96Angle    Proper Dih.  Improper Dih.          LJ-14     Coulomb-14
    3.92482e+03    1.91141e+03    1.10753e+03    6.08780e+02    2.85938e+04
        LJ (SR)  Disper. corr.   Coulomb (SR)   Coul. recip.      Potential
    5.03568e+04   -4.19802e+03   -4.61197e+05    2.80834e+03   -3.76083e+05
    Kinetic En.   Total Energy  Conserved En.    Temperature Pres. DC (bar)
    6.45239e+04   -3.11559e+05   -6.20243e+05    2.99886e+02   -2.57569e+02
 Pressure (bar)   Constr. rmsd
    1.66593e+02    2.08016e-05


DD  step 12199999 load imb.: force  4.5%  pme mesh/force 0.433
           Step           Time
       12200000    24400.00000

   Energies (kJ/mol)
       G96Angle    Proper Dih.  Improper Dih.          LJ-14     Coulomb-14
    3.86687e+03    1.99339e+03    1.20429e+03    6.29851e+02    2.87438e+04
        LJ (SR)  Disper. corr.   Coulomb (SR)   Coul. recip.      Potential
    4.92679e+04   -4.15958e+03   -4.57502e+05    2.85429e+03   -3.73101e+05
    Kinetic En.   Total Energy  Conserved En.    Temperature Pres. DC (bar)
    6.49402e+04   -3.08161e+05   -6.20897e+05    3.01821e+02   -2.52880e+02
 Pressure (bar)   Constr. rmsd
    6.84745e+01    2.07338e-05


DD  step 12224999 load imb.: force  6.0%  pme mesh/force 0.431
           Step           Time
       12225000    24450.00000

   Energies (kJ/mol)
       G96Angle    Proper Dih.  Improper Dih.          LJ-14     Coulomb-14
    4.11329e+03    1.86087e+03    1.26088e+03    6.51749e+02    2.87134e+04
        LJ (SR)  Disper. corr.   Coulomb (SR)   Coul. recip.      Potential
    4.86786e+04   -4.15950e+03   -4.57292e+05    2.85147e+03   -3.73321e+05
    Kinetic En.   Total Energy  Conserved En.    Temperature Pres. DC (bar)
    6.49705e+04   -3.08351e+05   -6.21523e+05    3.01961e+02   -2.52870e+02
 Pressure (bar)   Constr. rmsd
   -4.41647e+01    2.19260e-05


DD  step 12249999 load imb.: force  5.4%  pme mesh/force 0.434
           Step           Time
       12250000    24500.00000

   Energies (kJ/mol)
       G96Angle    Proper Dih.  Improper Dih.          LJ-14     Coulomb-14
    3.85381e+03    2.00053e+03    1.25542e+03    6.34314e+02    2.85989e+04
        LJ (SR)  Disper. corr.   Coulomb (SR)   Coul. recip.      Potential
    4.85482e+04   -4.16418e+03   -4.57268e+05    2.83018e+03   -3.73711e+05
    Kinetic En.   Total Energy  Conserved En.    Temperature Pres. DC (bar)
    6.46636e+04   -3.09047e+05   -6.22202e+05    3.00535e+02   -2.53439e+02
 Pressure (bar)   Constr. rmsd
   -1.93866e+02    2.09829e-05


DD  step 12274999 load imb.: force  8.1%  pme mesh/force 0.418
           Step           Time
       12275000    24550.00000

   Energies (kJ/mol)
       G96Angle    Proper Dih.  Improper Dih.          LJ-14     Coulomb-14
    3.91497e+03    1.96179e+03    1.13780e+03    7.06795e+02    2.86070e+04
        LJ (SR)  Disper. corr.   Coulomb (SR)   Coul. recip.      Potential
    4.91673e+04   -4.18566e+03   -4.59259e+05    2.79482e+03   -3.75154e+05
    Kinetic En.   Total Energy  Conserved En.    Temperature Pres. DC (bar)
    6.41672e+04   -3.10987e+05   -6.22835e+05    2.98228e+02   -2.56057e+02
 Pressure (bar)   Constr. rmsd
    1.30201e+02    1.89928e-05

Writing checkpoint, step 12275950 at Mon Nov 21 12:49:23 2022


DD  step 12299999 load imb.: force  6.3%  pme mesh/force 0.424
           Step           Time
       12300000    24600.00000

   Energies (kJ/mol)
       G96Angle    Proper Dih.  Improper Dih.          LJ-14     Coulomb-14
    3.99786e+03    2.01859e+03    1.30089e+03    6.16179e+02    2.86823e+04
        LJ (SR)  Disper. corr.   Coulomb (SR)   Coul. recip.      Potential
    4.95453e+04   -4.15674e+03   -4.58126e+05    2.89345e+03   -3.73228e+05
    Kinetic En.   Total Energy  Conserved En.    Temperature Pres. DC (bar)
    6.51394e+04   -3.08089e+05   -6.23492e+05    3.02746e+02   -2.52535e+02
 Pressure (bar)   Constr. rmsd
    1.18505e+02    1.98319e-05


DD  step 12324999 load imb.: force  4.3%  pme mesh/force 0.431
           Step           Time
       12325000    24650.00000

   Energies (kJ/mol)
       G96Angle    Proper Dih.  Improper Dih.          LJ-14     Coulomb-14
    3.83842e+03    1.92680e+03    1.28207e+03    6.17947e+02    2.87265e+04
        LJ (SR)  Disper. corr.   Coulomb (SR)   Coul. recip.      Potential
    4.87933e+04   -4.17382e+03   -4.57766e+05    2.80636e+03   -3.73949e+05
    Kinetic En.   Total Energy  Conserved En.    Temperature Pres. DC (bar)
    6.43641e+04   -3.09585e+05   -6.24153e+05    2.99143e+02   -2.54613e+02
 Pressure (bar)   Constr. rmsd
    1.09906e+01    1.98875e-05


DD  step 12349999 load imb.: force  5.8%  pme mesh/force 0.422
           Step           Time
       12350000    24700.00000

   Energies (kJ/mol)
       G96Angle    Proper Dih.  Improper Dih.          LJ-14     Coulomb-14
    4.10096e+03    1.98374e+03    1.23913e+03    5.92228e+02    2.86465e+04
        LJ (SR)  Disper. corr.   Coulomb (SR)   Coul. recip.      Potential
    4.96320e+04   -4.16687e+03   -4.58691e+05    2.89371e+03   -3.73769e+05
    Kinetic En.   Total Energy  Conserved En.    Temperature Pres. DC (bar)
    6.50193e+04   -3.08750e+05   -6.24782e+05    3.02188e+02   -2.53766e+02
 Pressure (bar)   Constr. rmsd
   -9.92267e+00    2.21307e-05


DD  step 12374999 load imb.: force  6.2%  pme mesh/force 0.425
           Step           Time
       12375000    24750.00000

   Energies (kJ/mol)
       G96Angle    Proper Dih.  Improper Dih.          LJ-14     Coulomb-14
    3.94274e+03    1.86423e+03    1.25543e+03    6.95363e+02    2.87583e+04
        LJ (SR)  Disper. corr.   Coulomb (SR)   Coul. recip.      Potential
    4.86870e+04   -4.17558e+03   -4.58124e+05    2.86849e+03   -3.74228e+05
    Kinetic En.   Total Energy  Conserved En.    Temperature Pres. DC (bar)
    6.44174e+04   -3.09810e+05   -6.25413e+05    2.99390e+02   -2.54827e+02
 Pressure (bar)   Constr. rmsd
   -1.73559e+02    2.10340e-05


DD  step 12399999 load imb.: force  6.4%  pme mesh/force 0.431
           Step           Time
       12400000    24800.00000

   Energies (kJ/mol)
       G96Angle    Proper Dih.  Improper Dih.          LJ-14     Coulomb-14
    3.99369e+03    1.86023e+03    1.21422e+03    6.46972e+02    2.86452e+04
        LJ (SR)  Disper. corr.   Coulomb (SR)   Coul. recip.      Potential
    4.92655e+04   -4.15262e+03   -4.57884e+05    2.95827e+03   -3.73452e+05
    Kinetic En.   Total Energy  Conserved En.    Temperature Pres. DC (bar)
    6.43553e+04   -3.09097e+05   -6.26071e+05    2.99102e+02   -2.52036e+02
 Pressure (bar)   Constr. rmsd
    1.40565e+02    2.02043e-05


DD  step 12424999 load imb.: force  5.3%  pme mesh/force 0.433
           Step           Time
       12425000    24850.00000

   Energies (kJ/mol)
       G96Angle    Proper Dih.  Improper Dih.          LJ-14     Coulomb-14
    3.96115e+03    1.89029e+03    1.28337e+03    6.63763e+02    2.87498e+04
        LJ (SR)  Disper. corr.   Coulomb (SR)   Coul. recip.      Potential
    4.88635e+04   -4.17210e+03   -4.58361e+05    2.89544e+03   -3.74226e+05
    Kinetic En.   Total Energy  Conserved En.    Temperature Pres. DC (bar)
    6.49972e+04   -3.09229e+05   -6.26731e+05    3.02086e+02   -2.54403e+02
 Pressure (bar)   Constr. rmsd
    1.12102e+02    2.05773e-05


DD  step 12449999 load imb.: force  7.0%  pme mesh/force 0.431
           Step           Time
       12450000    24900.00000

   Energies (kJ/mol)
       G96Angle    Proper Dih.  Improper Dih.          LJ-14     Coulomb-14
    4.04837e+03    1.97324e+03    1.19662e+03    5.23889e+02    2.87485e+04
        LJ (SR)  Disper. corr.   Coulomb (SR)   Coul. recip.      Potential
    4.88696e+04   -4.16596e+03   -4.57984e+05    2.88125e+03   -3.73909e+05
    Kinetic En.   Total Energy  Conserved En.    Temperature Pres. DC (bar)
    6.49334e+04   -3.08976e+05   -6.27319e+05    3.01789e+02   -2.53655e+02
 Pressure (bar)   Constr. rmsd
   -2.98854e+02    2.18329e-05


DD  step 12474999 load imb.: force  6.9%  pme mesh/force 0.429
           Step           Time
       12475000    24950.00000

   Energies (kJ/mol)
       G96Angle    Proper Dih.  Improper Dih.          LJ-14     Coulomb-14
    4.03825e+03    1.94736e+03    1.22130e+03    5.71900e+02    2.86406e+04
        LJ (SR)  Disper. corr.   Coulomb (SR)   Coul. recip.      Potential
    4.85951e+04   -4.16804e+03   -4.57159e+05    2.91676e+03   -3.73396e+05
    Kinetic En.   Total Energy  Conserved En.    Temperature Pres. DC (bar)
    6.57599e+04   -3.07636e+05   -6.27964e+05    3.05630e+02   -2.53908e+02
 Pressure (bar)   Constr. rmsd
   -7.12054e+01    2.12720e-05


DD  step 12499999 load imb.: force  6.7%  pme mesh/force 0.436
           Step           Time
       12500000    25000.00000

   Energies (kJ/mol)
       G96Angle    Proper Dih.  Improper Dih.          LJ-14     Coulomb-14
    4.00819e+03    1.85436e+03    1.19952e+03    6.75031e+02    2.87624e+04
        LJ (SR)  Disper. corr.   Coulomb (SR)   Coul. recip.      Potential
    4.95125e+04   -4.16587e+03   -4.59248e+05    2.96867e+03   -3.74433e+05
    Kinetic En.   Total Energy  Conserved En.    Temperature Pres. DC (bar)
    6.46057e+04   -3.09828e+05   -6.28610e+05    3.00266e+02   -2.53645e+02
 Pressure (bar)   Constr. rmsd
    5.45881e+01    2.14540e-05


DD  step 12524999 load imb.: force  6.2%  pme mesh/force 0.433
           Step           Time
       12525000    25050.00000

   Energies (kJ/mol)
       G96Angle    Proper Dih.  Improper Dih.          LJ-14     Coulomb-14
    4.08625e+03    1.93363e+03    1.27073e+03    5.27465e+02    2.86140e+04
        LJ (SR)  Disper. corr.   Coulomb (SR)   Coul. recip.      Potential
    4.92031e+04   -4.17375e+03   -4.58142e+05    2.89686e+03   -3.73784e+05
    Kinetic En.   Total Energy  Conserved En.    Temperature Pres. DC (bar)
    6.44590e+04   -3.09325e+05   -6.29268e+05    2.99584e+02   -2.54604e+02
 Pressure (bar)   Constr. rmsd
   -6.60073e+01    2.17251e-05


DD  step 12549999 load imb.: force  5.7%  pme mesh/force 0.436
           Step           Time
       12550000    25100.00000

   Energies (kJ/mol)
       G96Angle    Proper Dih.  Improper Dih.          LJ-14     Coulomb-14
    3.99634e+03    1.80911e+03    1.22966e+03    6.23743e+02    2.87924e+04
        LJ (SR)  Disper. corr.   Coulomb (SR)   Coul. recip.      Potential
    4.92030e+04   -4.16821e+03   -4.57685e+05    2.88535e+03   -3.73313e+05
    Kinetic En.   Total Energy  Conserved En.    Temperature Pres. DC (bar)
    6.44916e+04   -3.08822e+05   -6.29900e+05    2.99735e+02   -2.53929e+02
 Pressure (bar)   Constr. rmsd
    2.93584e+01    2.18328e-05


DD  step 12574999 load imb.: force  6.6%  pme mesh/force 0.428
           Step           Time
       12575000    25150.00000

   Energies (kJ/mol)
       G96Angle    Proper Dih.  Improper Dih.          LJ-14     Coulomb-14
    4.06894e+03    1.95019e+03    1.21894e+03    5.84672e+02    2.87114e+04
        LJ (SR)  Disper. corr.   Coulomb (SR)   Coul. recip.      Potential
    5.03792e+04   -4.17506e+03   -4.60244e+05    2.92900e+03   -3.74577e+05
    Kinetic En.   Total Energy  Conserved En.    Temperature Pres. DC (bar)
    6.47828e+04   -3.09794e+05   -6.30556e+05    3.01089e+02   -2.54763e+02
 Pressure (bar)   Constr. rmsd
    1.19603e+02    2.17965e-05


DD  step 12599999 load imb.: force  5.8%  pme mesh/force 0.429
           Step           Time
       12600000    25200.00000

   Energies (kJ/mol)
       G96Angle    Proper Dih.  Improper Dih.          LJ-14     Coulomb-14
    3.79367e+03    1.93145e+03    1.19974e+03    5.87435e+02    2.85767e+04
        LJ (SR)  Disper. corr.   Coulomb (SR)   Coul. recip.      Potential
    4.94781e+04   -4.17991e+03   -4.59157e+05    2.87914e+03   -3.74891e+05
    Kinetic En.   Total Energy  Conserved En.    Temperature Pres. DC (bar)
    6.38022e+04   -3.11088e+05   -6.31225e+05    2.96531e+02   -2.55355e+02
 Pressure (bar)   Constr. rmsd
   -5.33634e+01    2.05734e-05


DD  step 12624999 load imb.: force  4.9%  pme mesh/force 0.433
           Step           Time
       12625000    25250.00000

   Energies (kJ/mol)
       G96Angle    Proper Dih.  Improper Dih.          LJ-14     Coulomb-14
    3.88432e+03    1.85585e+03    1.25967e+03    7.28117e+02    2.88692e+04
        LJ (SR)  Disper. corr.   Coulomb (SR)   Coul. recip.      Potential
    4.79371e+04   -4.14541e+03   -4.56545e+05    2.88418e+03   -3.73272e+05
    Kinetic En.   Total Energy  Conserved En.    Temperature Pres. DC (bar)
    6.42683e+04   -3.09004e+05   -6.31854e+05    2.98698e+02   -2.51162e+02
 Pressure (bar)   Constr. rmsd
   -8.06077e+01    1.88249e-05


DD  step 12649999 load imb.: force  8.6%  pme mesh/force 0.416
           Step           Time
       12650000    25300.00000

   Energies (kJ/mol)
       G96Angle    Proper Dih.  Improper Dih.          LJ-14     Coulomb-14
    3.88975e+03    1.81232e+03    1.09578e+03    6.42352e+02    2.87192e+04
        LJ (SR)  Disper. corr.   Coulomb (SR)   Coul. recip.      Potential
    4.99196e+04   -4.20036e+03   -4.59540e+05    2.90993e+03   -3.74752e+05
    Kinetic En.   Total Energy  Conserved En.    Temperature Pres. DC (bar)
    6.30965e+04   -3.11655e+05   -6.32458e+05    2.93252e+02   -2.57856e+02
 Pressure (bar)   Constr. rmsd
    2.87510e+02    2.11497e-05


DD  step 12674999 load imb.: force  4.9%  pme mesh/force 0.430
           Step           Time
       12675000    25350.00000

   Energies (kJ/mol)
       G96Angle    Proper Dih.  Improper Dih.          LJ-14     Coulomb-14
    4.03643e+03    1.89564e+03    1.30338e+03    6.88251e+02    2.86153e+04
        LJ (SR)  Disper. corr.   Coulomb (SR)   Coul. recip.      Potential
    4.90366e+04   -4.18275e+03   -4.58985e+05    2.90220e+03   -3.74690e+05
    Kinetic En.   Total Energy  Conserved En.    Temperature Pres. DC (bar)
    6.51051e+04   -3.09585e+05   -6.33071e+05    3.02587e+02   -2.55702e+02
 Pressure (bar)   Constr. rmsd
    2.04024e+01    2.16181e-05


DD  step 12699999 load imb.: force  6.0%  pme mesh/force 0.423
           Step           Time
       12700000    25400.00000

   Energies (kJ/mol)
       G96Angle    Proper Dih.  Improper Dih.          LJ-14     Coulomb-14
    3.99715e+03    1.78221e+03    1.15890e+03    6.44521e+02    2.86196e+04
        LJ (SR)  Disper. corr.   Coulomb (SR)   Coul. recip.      Potential
    4.81698e+04   -4.16953e+03   -4.57162e+05    2.85284e+03   -3.74106e+05
    Kinetic En.   Total Energy  Conserved En.    Temperature Pres. DC (bar)
    6.46771e+04   -3.09429e+05   -6.33694e+05    3.00598e+02   -2.54089e+02
 Pressure (bar)   Constr. rmsd
   -2.63007e+02    2.14907e-05


DD  step 12724999 load imb.: force  5.9%  pme mesh/force 0.426
           Step           Time
       12725000    25450.00000

   Energies (kJ/mol)
       G96Angle    Proper Dih.  Improper Dih.          LJ-14     Coulomb-14
    4.05556e+03    1.95331e+03    1.20300e+03    5.07282e+02    2.86924e+04
        LJ (SR)  Disper. corr.   Coulomb (SR)   Coul. recip.      Potential
    4.89839e+04   -4.19615e+03   -4.58571e+05    2.94973e+03   -3.74422e+05
    Kinetic En.   Total Energy  Conserved En.    Temperature Pres. DC (bar)
    6.46656e+04   -3.09756e+05   -6.34275e+05    3.00544e+02   -2.57340e+02
 Pressure (bar)   Constr. rmsd
   -1.78887e+02    2.19989e-05


DD  step 12749999 load imb.: force  4.8%  pme mesh/force 0.431
           Step           Time
       12750000    25500.00000

   Energies (kJ/mol)
       G96Angle    Proper Dih.  Improper Dih.          LJ-14     Coulomb-14
    3.92770e+03    1.93669e+03    1.23282e+03    6.26910e+02    2.86969e+04
        LJ (SR)  Disper. corr.   Coulomb (SR)   Coul. recip.      Potential
    4.90834e+04   -4.17238e+03   -4.57680e+05    2.86518e+03   -3.73482e+05
    Kinetic En.   Total Energy  Conserved En.    Temperature Pres. DC (bar)
    6.46465e+04   -3.08836e+05   -6.34881e+05    3.00456e+02   -2.54437e+02
 Pressure (bar)   Constr. rmsd
   -3.73927e+01    2.09614e-05


DD  step 12774999 load imb.: force  5.0%  pme mesh/force 0.430
           Step           Time
       12775000    25550.00000

   Energies (kJ/mol)
       G96Angle    Proper Dih.  Improper Dih.          LJ-14     Coulomb-14
    3.95431e+03    1.86829e+03    1.22261e+03    5.68552e+02    2.88999e+04
        LJ (SR)  Disper. corr.   Coulomb (SR)   Coul. recip.      Potential
    4.99374e+04   -4.19093e+03   -4.59544e+05    2.88756e+03   -3.74396e+05
    Kinetic En.   Total Energy  Conserved En.    Temperature Pres. DC (bar)
    6.44480e+04   -3.09948e+05   -6.35473e+05    2.99533e+02   -2.56702e+02
 Pressure (bar)   Constr. rmsd
    9.05463e+01    2.22196e-05

Writing checkpoint, step 12788050 at Mon Nov 21 13:04:23 2022


DD  step 12799999 load imb.: force  6.2%  pme mesh/force 0.425
           Step           Time
       12800000    25600.00000

   Energies (kJ/mol)
       G96Angle    Proper Dih.  Improper Dih.          LJ-14     Coulomb-14
    4.11648e+03    1.84541e+03    1.21564e+03    6.47681e+02    2.87247e+04
        LJ (SR)  Disper. corr.   Coulomb (SR)   Coul. recip.      Potential
    4.88838e+04   -4.16651e+03   -4.58958e+05    2.88164e+03   -3.74809e+05
    Kinetic En.   Total Energy  Conserved En.    Temperature Pres. DC (bar)
    6.42110e+04   -3.10598e+05   -6.36098e+05    2.98432e+02   -2.53722e+02
 Pressure (bar)   Constr. rmsd
   -1.61751e+02    2.00118e-05


DD  step 12824999 load imb.: force  7.1%  pme mesh/force 0.421
           Step           Time
       12825000    25650.00000

   Energies (kJ/mol)
       G96Angle    Proper Dih.  Improper Dih.          LJ-14     Coulomb-14
    3.90715e+03    1.87105e+03    1.20112e+03    6.27854e+02    2.86154e+04
        LJ (SR)  Disper. corr.   Coulomb (SR)   Coul. recip.      Potential
    4.99399e+04   -4.19580e+03   -4.60154e+05    2.89494e+03   -3.75292e+05
    Kinetic En.   Total Energy  Conserved En.    Temperature Pres. DC (bar)
    6.38368e+04   -3.11456e+05   -6.36758e+05    2.96692e+02   -2.57298e+02
 Pressure (bar)   Constr. rmsd
    1.29391e+02    2.01910e-05


DD  step 12849999 load imb.: force  4.2%  pme mesh/force 0.429
           Step           Time
       12850000    25700.00000

   Energies (kJ/mol)
       G96Angle    Proper Dih.  Improper Dih.          LJ-14     Coulomb-14
    3.92230e+03    1.79690e+03    1.25722e+03    6.50579e+02    2.87736e+04
        LJ (SR)  Disper. corr.   Coulomb (SR)   Coul. recip.      Potential
    4.94739e+04   -4.17564e+03   -4.58282e+05    2.78043e+03   -3.73802e+05
    Kinetic En.   Total Energy  Conserved En.    Temperature Pres. DC (bar)
    6.40937e+04   -3.09709e+05   -6.37407e+05    2.97886e+02   -2.54833e+02
 Pressure (bar)   Constr. rmsd
    1.40106e+02    2.05380e-05


DD  step 12874999 load imb.: force  6.5%  pme mesh/force 0.455
           Step           Time
       12875000    25750.00000

   Energies (kJ/mol)
       G96Angle    Proper Dih.  Improper Dih.          LJ-14     Coulomb-14
    4.23904e+03    1.95072e+03    1.32826e+03    5.92071e+02    2.87530e+04
        LJ (SR)  Disper. corr.   Coulomb (SR)   Coul. recip.      Potential
    4.82478e+04   -4.18953e+03   -4.57257e+05    2.94617e+03   -3.73389e+05
    Kinetic En.   Total Energy  Conserved En.    Temperature Pres. DC (bar)
    6.54083e+04   -3.07981e+05   -6.38024e+05    3.03996e+02   -2.56530e+02
 Pressure (bar)   Constr. rmsd
   -1.68534e+02    2.16113e-05


DD  step 12899999 load imb.: force  5.9%  pme mesh/force 0.419
           Step           Time
       12900000    25800.00000

   Energies (kJ/mol)
       G96Angle    Proper Dih.  Improper Dih.          LJ-14     Coulomb-14
    4.00927e+03    1.92142e+03    1.22077e+03    6.41212e+02    2.86181e+04
        LJ (SR)  Disper. corr.   Coulomb (SR)   Coul. recip.      Potential
    4.92727e+04   -4.19061e+03   -4.58507e+05    2.78441e+03   -3.74230e+05
    Kinetic En.   Total Energy  Conserved En.    Temperature Pres. DC (bar)
    6.47145e+04   -3.09515e+05   -6.38674e+05    3.00771e+02   -2.56662e+02
 Pressure (bar)   Constr. rmsd
   -3.27786e+01    2.17528e-05


DD  step 12924999 load imb.: force  4.6%  pme mesh/force 0.431
           Step           Time
       12925000    25850.00000

   Energies (kJ/mol)
       G96Angle    Proper Dih.  Improper Dih.          LJ-14     Coulomb-14
    4.11295e+03    1.85873e+03    1.17780e+03    6.27331e+02    2.86871e+04
        LJ (SR)  Disper. corr.   Coulomb (SR)   Coul. recip.      Potential
    4.84107e+04   -4.16609e+03   -4.57096e+05    2.89093e+03   -3.73497e+05
    Kinetic En.   Total Energy  Conserved En.    Temperature Pres. DC (bar)
    6.47123e+04   -3.08785e+05   -6.39332e+05    3.00761e+02   -2.53671e+02
 Pressure (bar)   Constr. rmsd
   -1.01463e+02    2.20401e-05


DD  step 12949999 load imb.: force  6.9%  pme mesh/force 0.421
           Step           Time
       12950000    25900.00000

   Energies (kJ/mol)
       G96Angle    Proper Dih.  Improper Dih.          LJ-14     Coulomb-14
    4.01577e+03    1.87969e+03    1.20838e+03    5.94377e+02    2.88028e+04
        LJ (SR)  Disper. corr.   Coulomb (SR)   Coul. recip.      Potential
    4.94113e+04   -4.19212e+03   -4.59714e+05    2.90689e+03   -3.75087e+05
    Kinetic En.   Total Energy  Conserved En.    Temperature Pres. DC (bar)
    6.44854e+04   -3.10602e+05   -6.39937e+05    2.99707e+02   -2.56847e+02
 Pressure (bar)   Constr. rmsd
    1.00613e+02    2.02005e-05


DD  step 12974999 load imb.: force  5.5%  pme mesh/force 0.424
           Step           Time
       12975000    25950.00000

   Energies (kJ/mol)
       G96Angle    Proper Dih.  Improper Dih.          LJ-14     Coulomb-14
    4.19495e+03    1.90833e+03    1.23536e+03    6.83482e+02    2.87217e+04
        LJ (SR)  Disper. corr.   Coulomb (SR)   Coul. recip.      Potential
    4.82450e+04   -4.18384e+03   -4.56952e+05    2.86586e+03   -3.73281e+05
    Kinetic En.   Total Energy  Conserved En.    Temperature Pres. DC (bar)
    6.47985e+04   -3.08482e+05   -6.40589e+05    3.01162e+02   -2.55834e+02
 Pressure (bar)   Constr. rmsd
   -3.55905e+01    2.04129e-05


DD  step 12999999 load imb.: force  4.1%  pme mesh/force 0.429
           Step           Time
       13000000    26000.00000

   Energies (kJ/mol)
       G96Angle    Proper Dih.  Improper Dih.          LJ-14     Coulomb-14
    4.03848e+03    1.85709e+03    1.18528e+03    5.43738e+02    2.86966e+04
        LJ (SR)  Disper. corr.   Coulomb (SR)   Coul. recip.      Potential
    4.80963e+04   -4.18373e+03   -4.57110e+05    2.79961e+03   -3.74076e+05
    Kinetic En.   Total Energy  Conserved En.    Temperature Pres. DC (bar)
    6.44871e+04   -3.09589e+05   -6.41203e+05    2.99715e+02   -2.55822e+02
 Pressure (bar)   Constr. rmsd
   -1.04522e+02    1.99939e-05


DD  step 13024999 load imb.: force  5.7%  pme mesh/force 0.422
           Step           Time
       13025000    26050.00000

   Energies (kJ/mol)
       G96Angle    Proper Dih.  Improper Dih.          LJ-14     Coulomb-14
    4.08537e+03    1.88732e+03    1.25547e+03    6.64398e+02    2.86281e+04
        LJ (SR)  Disper. corr.   Coulomb (SR)   Coul. recip.      Potential
    4.98971e+04   -4.18042e+03   -4.59094e+05    2.85563e+03   -3.74001e+05
    Kinetic En.   Total Energy  Conserved En.    Temperature Pres. DC (bar)
    6.57864e+04   -3.08214e+05   -6.41845e+05    3.05753e+02   -2.55417e+02
 Pressure (bar)   Constr. rmsd
    3.36862e+02    1.98338e-05


DD  step 13049999 load imb.: force  6.4%  pme mesh/force 0.420
           Step           Time
       13050000    26100.00000

   Energies (kJ/mol)
       G96Angle    Proper Dih.  Improper Dih.          LJ-14     Coulomb-14
    3.90371e+03    1.98923e+03    1.31708e+03    6.09469e+02    2.87304e+04
        LJ (SR)  Disper. corr.   Coulomb (SR)   Coul. recip.      Potential
    4.88589e+04   -4.15727e+03   -4.58903e+05    2.80343e+03   -3.74848e+05
    Kinetic En.   Total Energy  Conserved En.    Temperature Pres. DC (bar)
    6.49556e+04   -3.09892e+05   -6.42505e+05    3.01892e+02   -2.52599e+02
 Pressure (bar)   Constr. rmsd
   -9.37697e+01    2.04976e-05


DD  step 13074999 load imb.: force  7.1%  pme mesh/force 0.421
           Step           Time
       13075000    26150.00000

   Energies (kJ/mol)
       G96Angle    Proper Dih.  Improper Dih.          LJ-14     Coulomb-14
    3.75881e+03    1.91831e+03    1.17333e+03    6.32540e+02    2.88606e+04
        LJ (SR)  Disper. corr.   Coulomb (SR)   Coul. recip.      Potential
    4.97408e+04   -4.15492e+03   -4.59158e+05    2.86864e+03   -3.74360e+05
    Kinetic En.   Total Energy  Conserved En.    Temperature Pres. DC (bar)
    6.43263e+04   -3.10034e+05   -6.43118e+05    2.98967e+02   -2.52315e+02
 Pressure (bar)   Constr. rmsd
    1.42903e+02    1.94211e-05


DD  step 13099999 load imb.: force  4.7%  pme mesh/force 0.430
           Step           Time
       13100000    26200.00000

   Energies (kJ/mol)
       G96Angle    Proper Dih.  Improper Dih.          LJ-14     Coulomb-14
    4.18324e+03    1.83441e+03    1.23281e+03    6.67438e+02    2.88382e+04
        LJ (SR)  Disper. corr.   Coulomb (SR)   Coul. recip.      Potential
    4.85001e+04   -4.17364e+03   -4.57248e+05    2.92306e+03   -3.73243e+05
    Kinetic En.   Total Energy  Conserved En.    Temperature Pres. DC (bar)
    6.46223e+04   -3.08620e+05   -6.43772e+05    3.00343e+02   -2.54590e+02
 Pressure (bar)   Constr. rmsd
    1.40091e+02    2.06419e-05


DD  step 13124999 load imb.: force  6.4%  pme mesh/force 0.423
           Step           Time
       13125000    26250.00000

   Energies (kJ/mol)
       G96Angle    Proper Dih.  Improper Dih.          LJ-14     Coulomb-14
    3.93347e+03    1.83459e+03    1.19101e+03    6.29649e+02    2.87237e+04
        LJ (SR)  Disper. corr.   Coulomb (SR)   Coul. recip.      Potential
    4.81401e+04   -4.16812e+03   -4.57360e+05    2.85237e+03   -3.74223e+05
    Kinetic En.   Total Energy  Conserved En.    Temperature Pres. DC (bar)
    6.47144e+04   -3.09509e+05   -6.44435e+05    3.00771e+02   -2.53918e+02
 Pressure (bar)   Constr. rmsd
   -1.30203e+02    2.03929e-05


DD  step 13149999 load imb.: force  5.2%  pme mesh/force 0.429
           Step           Time
       13150000    26300.00000

   Energies (kJ/mol)
       G96Angle    Proper Dih.  Improper Dih.          LJ-14     Coulomb-14
    3.97469e+03    1.83917e+03    1.18710e+03    5.52707e+02    2.85358e+04
        LJ (SR)  Disper. corr.   Coulomb (SR)   Coul. recip.      Potential
    4.90510e+04   -4.15301e+03   -4.59170e+05    2.92157e+03   -3.75261e+05
    Kinetic En.   Total Energy  Conserved En.    Temperature Pres. DC (bar)
    6.47406e+04   -3.10520e+05   -6.45086e+05    3.00893e+02   -2.52083e+02
 Pressure (bar)   Constr. rmsd
   -3.20954e+02    2.26570e-05


DD  step 13174999 load imb.: force  5.0%  pme mesh/force 0.427
           Step           Time
       13175000    26350.00000

   Energies (kJ/mol)
       G96Angle    Proper Dih.  Improper Dih.          LJ-14     Coulomb-14
    4.01056e+03    1.99621e+03    1.15011e+03    5.82307e+02    2.88308e+04
        LJ (SR)  Disper. corr.   Coulomb (SR)   Coul. recip.      Potential
    4.83255e+04   -4.18481e+03   -4.57942e+05    2.86029e+03   -3.74371e+05
    Kinetic En.   Total Energy  Conserved En.    Temperature Pres. DC (bar)
    6.50788e+04   -3.09293e+05   -6.45705e+05    3.02465e+02   -2.55953e+02
 Pressure (bar)   Constr. rmsd
    5.96891e+01    1.99903e-05


DD  step 13199999 load imb.: force  4.8%  pme mesh/force 0.428
           Step           Time
       13200000    26400.00000

   Energies (kJ/mol)
       G96Angle    Proper Dih.  Improper Dih.          LJ-14     Coulomb-14
    3.97505e+03    1.94308e+03    1.19580e+03    5.78667e+02    2.87932e+04
        LJ (SR)  Disper. corr.   Coulomb (SR)   Coul. recip.      Potential
    4.91219e+04   -4.16848e+03   -4.58920e+05    2.87505e+03   -3.74606e+05
    Kinetic En.   Total Energy  Conserved En.    Temperature Pres. DC (bar)
    6.47572e+04   -3.09849e+05   -6.46360e+05    3.00970e+02   -2.53962e+02
 Pressure (bar)   Constr. rmsd
   -2.69775e+01    2.10156e-05


DD  step 13224999 load imb.: force  4.7%  pme mesh/force 0.427
           Step           Time
       13225000    26450.00000

   Energies (kJ/mol)
       G96Angle    Proper Dih.  Improper Dih.          LJ-14     Coulomb-14
    3.95883e+03    1.93167e+03    1.12995e+03    5.65254e+02    2.87214e+04
        LJ (SR)  Disper. corr.   Coulomb (SR)   Coul. recip.      Potential
    4.90676e+04   -4.18380e+03   -4.59266e+05    2.89573e+03   -3.75180e+05
    Kinetic En.   Total Energy  Conserved En.    Temperature Pres. DC (bar)
    6.39483e+04   -3.11231e+05   -6.46962e+05    2.97211e+02   -2.55829e+02
 Pressure (bar)   Constr. rmsd
   -6.90797e+01    2.03285e-05


DD  step 13249999 load imb.: force  5.5%  pme mesh/force 0.425
           Step           Time
       13250000    26500.00000

   Energies (kJ/mol)
       G96Angle    Proper Dih.  Improper Dih.          LJ-14     Coulomb-14
    4.03151e+03    1.99539e+03    1.13643e+03    6.09533e+02    2.86141e+04
        LJ (SR)  Disper. corr.   Coulomb (SR)   Coul. recip.      Potential
    4.90359e+04   -4.19687e+03   -4.57668e+05    2.89467e+03   -3.73548e+05
    Kinetic En.   Total Energy  Conserved En.    Temperature Pres. DC (bar)
    6.46244e+04   -3.08923e+05   -6.47598e+05    3.00353e+02   -2.57429e+02
 Pressure (bar)   Constr. rmsd
    7.44167e+01    2.12212e-05


DD  step 13274999 load imb.: force  4.9%  pme mesh/force 0.425
           Step           Time
       13275000    26550.00000

   Energies (kJ/mol)
       G96Angle    Proper Dih.  Improper Dih.          LJ-14     Coulomb-14
    4.09412e+03    1.92424e+03    1.22060e+03    6.67155e+02    2.85965e+04
        LJ (SR)  Disper. corr.   Coulomb (SR)   Coul. recip.      Potential
    4.88497e+04   -4.18176e+03   -4.57999e+05    2.85929e+03   -3.73969e+05
    Kinetic En.   Total Energy  Conserved En.    Temperature Pres. DC (bar)
    6.57030e+04   -3.08266e+05   -6.48262e+05    3.05366e+02   -2.55580e+02
 Pressure (bar)   Constr. rmsd
   -2.58034e+01    2.16464e-05

Writing checkpoint, step 13299750 at Mon Nov 21 13:19:23 2022


DD  step 13299999 load imb.: force  6.4%  pme mesh/force 0.417
           Step           Time
       13300000    26600.00000

   Energies (kJ/mol)
       G96Angle    Proper Dih.  Improper Dih.          LJ-14     Coulomb-14
    4.03485e+03    1.92752e+03    1.30382e+03    5.25018e+02    2.86566e+04
        LJ (SR)  Disper. corr.   Coulomb (SR)   Coul. recip.      Potential
    5.02250e+04   -4.18585e+03   -4.60440e+05    2.81691e+03   -3.75136e+05
    Kinetic En.   Total Energy  Conserved En.    Temperature Pres. DC (bar)
    6.45093e+04   -3.10626e+05   -6.48911e+05    2.99818e+02   -2.56080e+02
 Pressure (bar)   Constr. rmsd
    6.57703e+01    2.12121e-05


DD  step 13324999 load imb.: force  6.6%  pme mesh/force 0.422
           Step           Time
       13325000    26650.00000

   Energies (kJ/mol)
       G96Angle    Proper Dih.  Improper Dih.          LJ-14     Coulomb-14
    4.05414e+03    1.91534e+03    1.23335e+03    6.94162e+02    2.86768e+04
        LJ (SR)  Disper. corr.   Coulomb (SR)   Coul. recip.      Potential
    4.86877e+04   -4.16374e+03   -4.58260e+05    2.94082e+03   -3.74222e+05
    Kinetic En.   Total Energy  Conserved En.    Temperature Pres. DC (bar)
    6.48640e+04   -3.09358e+05   -6.49581e+05    3.01466e+02   -2.53386e+02
 Pressure (bar)   Constr. rmsd
   -7.23566e+00    2.01616e-05


DD  step 13349999 load imb.: force  7.4%  pme mesh/force 0.419
           Step           Time
       13350000    26700.00000

   Energies (kJ/mol)
       G96Angle    Proper Dih.  Improper Dih.          LJ-14     Coulomb-14
    3.90722e+03    1.80016e+03    1.18903e+03    6.72675e+02    2.88045e+04
        LJ (SR)  Disper. corr.   Coulomb (SR)   Coul. recip.      Potential
    4.89273e+04   -4.16837e+03   -4.58830e+05    2.88444e+03   -3.74813e+05
    Kinetic En.   Total Energy  Conserved En.    Temperature Pres. DC (bar)
    6.40220e+04   -3.10791e+05   -6.50184e+05    2.97553e+02   -2.53949e+02
 Pressure (bar)   Constr. rmsd
    8.28228e+01    1.88332e-05


DD  step 13374999 load imb.: force  7.2%  pme mesh/force 0.429
           Step           Time
       13375000    26750.00000

   Energies (kJ/mol)
       G96Angle    Proper Dih.  Improper Dih.          LJ-14     Coulomb-14
    4.03033e+03    1.91201e+03    1.32052e+03    6.01362e+02    2.86891e+04
        LJ (SR)  Disper. corr.   Coulomb (SR)   Coul. recip.      Potential
    4.82913e+04   -4.15979e+03   -4.56655e+05    3.00168e+03   -3.72968e+05
    Kinetic En.   Total Energy  Conserved En.    Temperature Pres. DC (bar)
    6.52785e+04   -3.07690e+05   -6.50847e+05    3.03393e+02   -2.52906e+02
 Pressure (bar)   Constr. rmsd
   -8.76514e+01    2.20333e-05


DD  step 13399999 load imb.: force  6.0%  pme mesh/force 0.428
           Step           Time
       13400000    26800.00000

   Energies (kJ/mol)
       G96Angle    Proper Dih.  Improper Dih.          LJ-14     Coulomb-14
    3.82822e+03    1.91123e+03    1.27406e+03    6.11013e+02    2.88017e+04
        LJ (SR)  Disper. corr.   Coulomb (SR)   Coul. recip.      Potential
    4.96783e+04   -4.18164e+03   -4.59575e+05    2.84309e+03   -3.74809e+05
    Kinetic En.   Total Energy  Conserved En.    Temperature Pres. DC (bar)
    6.42348e+04   -3.10574e+05   -6.51518e+05    2.98542e+02   -2.55565e+02
 Pressure (bar)   Constr. rmsd
    9.57798e+01    2.13671e-05


DD  step 13424999 load imb.: force  5.3%  pme mesh/force 0.436
           Step           Time
       13425000    26850.00000

   Energies (kJ/mol)
       G96Angle    Proper Dih.  Improper Dih.          LJ-14     Coulomb-14
    4.16516e+03    1.93215e+03    1.26235e+03    5.90685e+02    2.87993e+04
        LJ (SR)  Disper. corr.   Coulomb (SR)   Coul. recip.      Potential
    4.91324e+04   -4.18333e+03   -4.57613e+05    2.92163e+03   -3.72993e+05
    Kinetic En.   Total Energy  Conserved En.    Temperature Pres. DC (bar)
    6.48356e+04   -3.08158e+05   -6.52132e+05    3.01334e+02   -2.55772e+02
 Pressure (bar)   Constr. rmsd
    1.39101e+02    2.06720e-05


DD  step 13449999 load imb.: force  5.9%  pme mesh/force 0.430
           Step           Time
       13450000    26900.00000

   Energies (kJ/mol)
       G96Angle    Proper Dih.  Improper Dih.          LJ-14     Coulomb-14
    4.03541e+03    1.90131e+03    1.34464e+03    6.54215e+02    2.87082e+04
        LJ (SR)  Disper. corr.   Coulomb (SR)   Coul. recip.      Potential
    5.00153e+04   -4.16709e+03   -4.59903e+05    2.95365e+03   -3.74458e+05
    Kinetic En.   Total Energy  Conserved En.    Temperature Pres. DC (bar)
    6.43698e+04   -3.10088e+05   -6.52748e+05    2.99170e+02   -2.53793e+02
 Pressure (bar)   Constr. rmsd
    1.88357e+02    1.91629e-05


DD  step 13474999 load imb.: force  4.9%  pme mesh/force 0.426
           Step           Time
       13475000    26950.00000

   Energies (kJ/mol)
       G96Angle    Proper Dih.  Improper Dih.          LJ-14     Coulomb-14
    4.16664e+03    1.92248e+03    1.22473e+03    6.16157e+02    2.88071e+04
        LJ (SR)  Disper. corr.   Coulomb (SR)   Coul. recip.      Potential
    4.86506e+04   -4.17392e+03   -4.57935e+05    2.88570e+03   -3.73836e+05
    Kinetic En.   Total Energy  Conserved En.    Temperature Pres. DC (bar)
    6.44414e+04   -3.09394e+05   -6.53421e+05    2.99502e+02   -2.54624e+02
 Pressure (bar)   Constr. rmsd
    4.27476e+01    2.02205e-05


DD  step 13499999 load imb.: force  6.0%  pme mesh/force 0.424
           Step           Time
       13500000    27000.00000

   Energies (kJ/mol)
       G96Angle    Proper Dih.  Improper Dih.          LJ-14     Coulomb-14
    4.06949e+03    1.90375e+03    1.16012e+03    5.29914e+02    2.88591e+04
        LJ (SR)  Disper. corr.   Coulomb (SR)   Coul. recip.      Potential
    4.85204e+04   -4.16639e+03   -4.58188e+05    2.88315e+03   -3.74429e+05
    Kinetic En.   Total Energy  Conserved En.    Temperature Pres. DC (bar)
    6.52349e+04   -3.09194e+05   -6.54119e+05    3.03190e+02   -2.53707e+02
 Pressure (bar)   Constr. rmsd
   -3.18270e+02    2.09259e-05


DD  step 13524999 load imb.: force  5.3%  pme mesh/force 0.426
           Step           Time
       13525000    27050.00000

   Energies (kJ/mol)
       G96Angle    Proper Dih.  Improper Dih.          LJ-14     Coulomb-14
    3.94823e+03    1.86449e+03    1.21079e+03    6.23553e+02    2.88239e+04
        LJ (SR)  Disper. corr.   Coulomb (SR)   Coul. recip.      Potential
    4.95993e+04   -4.17167e+03   -4.60165e+05    2.91502e+03   -3.75351e+05
    Kinetic En.   Total Energy  Conserved En.    Temperature Pres. DC (bar)
    6.44231e+04   -3.10928e+05   -6.54808e+05    2.99417e+02   -2.54350e+02
 Pressure (bar)   Constr. rmsd
   -1.11771e+02    2.08219e-05


DD  step 13549999 load imb.: force  6.8%  pme mesh/force 0.421
           Step           Time
       13550000    27100.00000

   Energies (kJ/mol)
       G96Angle    Proper Dih.  Improper Dih.          LJ-14     Coulomb-14
    3.97016e+03    1.88844e+03    1.33695e+03    5.88235e+02    2.86951e+04
        LJ (SR)  Disper. corr.   Coulomb (SR)   Coul. recip.      Potential
    4.87588e+04   -4.17186e+03   -4.58810e+05    2.87325e+03   -3.74871e+05
    Kinetic En.   Total Energy  Conserved En.    Temperature Pres. DC (bar)
    6.50153e+04   -3.09855e+05   -6.55478e+05    3.02170e+02   -2.54373e+02
 Pressure (bar)   Constr. rmsd
   -1.63787e+02    2.14306e-05


DD  step 13574999 load imb.: force  6.0%  pme mesh/force 0.429
           Step           Time
       13575000    27150.00000

   Energies (kJ/mol)
       G96Angle    Proper Dih.  Improper Dih.          LJ-14     Coulomb-14
    4.05682e+03    1.96743e+03    1.23103e+03    6.40434e+02    2.87596e+04
        LJ (SR)  Disper. corr.   Coulomb (SR)   Coul. recip.      Potential
    4.99979e+04   -4.16679e+03   -4.59058e+05    2.77287e+03   -3.73799e+05
    Kinetic En.   Total Energy  Conserved En.    Temperature Pres. DC (bar)
    6.48987e+04   -3.08900e+05   -6.56151e+05    3.01627e+02   -2.53756e+02
 Pressure (bar)   Constr. rmsd
    1.31871e+02    2.12758e-05


DD  step 13599999 load imb.: force  5.6%  pme mesh/force 0.428
           Step           Time
       13600000    27200.00000

   Energies (kJ/mol)
       G96Angle    Proper Dih.  Improper Dih.          LJ-14     Coulomb-14
    4.11224e+03    1.92806e+03    1.25910e+03    5.11675e+02    2.86466e+04
        LJ (SR)  Disper. corr.   Coulomb (SR)   Coul. recip.      Potential
    4.89366e+04   -4.16271e+03   -4.57983e+05    2.89375e+03   -3.73858e+05
    Kinetic En.   Total Energy  Conserved En.    Temperature Pres. DC (bar)
    6.47088e+04   -3.09149e+05   -6.56810e+05    3.00745e+02   -2.53260e+02
 Pressure (bar)   Constr. rmsd
   -2.32070e+02    2.31398e-05


DD  step 13624999 load imb.: force  4.9%  pme mesh/force 0.431
           Step           Time
       13625000    27250.00000

   Energies (kJ/mol)
       G96Angle    Proper Dih.  Improper Dih.          LJ-14     Coulomb-14
    4.06105e+03    1.94186e+03    1.28271e+03    5.60111e+02    2.87549e+04
        LJ (SR)  Disper. corr.   Coulomb (SR)   Coul. recip.      Potential
    5.00173e+04   -4.17613e+03   -4.60442e+05    2.99628e+03   -3.75004e+05
    Kinetic En.   Total Energy  Conserved En.    Temperature Pres. DC (bar)
    6.45747e+04   -3.10429e+05   -6.57479e+05    3.00122e+02   -2.54894e+02
 Pressure (bar)   Constr. rmsd
    4.07805e+01    2.10413e-05


DD  step 13649999 load imb.: force  6.3%  pme mesh/force 0.426
           Step           Time
       13650000    27300.00000

   Energies (kJ/mol)
       G96Angle    Proper Dih.  Improper Dih.          LJ-14     Coulomb-14
    4.08443e+03    1.79649e+03    1.18911e+03    5.64649e+02    2.88089e+04
        LJ (SR)  Disper. corr.   Coulomb (SR)   Coul. recip.      Potential
    4.87076e+04   -4.16193e+03   -4.58980e+05    2.91463e+03   -3.75076e+05
    Kinetic En.   Total Energy  Conserved En.    Temperature Pres. DC (bar)
    6.39439e+04   -3.11132e+05   -6.58118e+05    2.97190e+02   -2.53165e+02
 Pressure (bar)   Constr. rmsd
   -3.44710e+02    2.03664e-05


DD  step 13674999 load imb.: force  5.8%  pme mesh/force 0.426
           Step           Time
       13675000    27350.00000

   Energies (kJ/mol)
       G96Angle    Proper Dih.  Improper Dih.          LJ-14     Coulomb-14
    4.13004e+03    1.91774e+03    1.21255e+03    5.99895e+02    2.88024e+04
        LJ (SR)  Disper. corr.   Coulomb (SR)   Coul. recip.      Potential
    4.95088e+04   -4.15604e+03   -4.58263e+05    2.84777e+03   -3.73399e+05
    Kinetic En.   Total Energy  Conserved En.    Temperature Pres. DC (bar)
    6.50692e+04   -3.08330e+05   -6.58760e+05    3.02420e+02   -2.52450e+02
 Pressure (bar)   Constr. rmsd
    1.08156e+02    1.94831e-05


DD  step 13699999 load imb.: force  4.9%  pme mesh/force 0.424
           Step           Time
       13700000    27400.00000

   Energies (kJ/mol)
       G96Angle    Proper Dih.  Improper Dih.          LJ-14     Coulomb-14
    4.02854e+03    1.94011e+03    1.23017e+03    6.33059e+02    2.87999e+04
        LJ (SR)  Disper. corr.   Coulomb (SR)   Coul. recip.      Potential
    4.90334e+04   -4.21054e+03   -4.57974e+05    2.83568e+03   -3.73683e+05
    Kinetic En.   Total Energy  Conserved En.    Temperature Pres. DC (bar)
    6.44157e+04   -3.09268e+05   -6.59390e+05    2.99383e+02   -2.59107e+02
 Pressure (bar)   Constr. rmsd
    1.84020e+02    2.09530e-05


DD  step 13724999 load imb.: force  4.9%  pme mesh/force 0.426
           Step           Time
       13725000    27450.00000

   Energies (kJ/mol)
       G96Angle    Proper Dih.  Improper Dih.          LJ-14     Coulomb-14
    4.13981e+03    1.93733e+03    1.27213e+03    5.61840e+02    2.87066e+04
        LJ (SR)  Disper. corr.   Coulomb (SR)   Coul. recip.      Potential
    4.99826e+04   -4.16403e+03   -4.60081e+05    2.78860e+03   -3.74856e+05
    Kinetic En.   Total Energy  Conserved En.    Temperature Pres. DC (bar)
    6.44369e+04   -3.10420e+05   -6.60034e+05    2.99481e+02   -2.53421e+02
 Pressure (bar)   Constr. rmsd
    9.07463e+01    2.08612e-05


DD  step 13749999 load imb.: force  7.6%  pme mesh/force 0.413
           Step           Time
       13750000    27500.00000

   Energies (kJ/mol)
       G96Angle    Proper Dih.  Improper Dih.          LJ-14     Coulomb-14
    4.04576e+03    1.79559e+03    1.19216e+03    6.49536e+02    2.88326e+04
        LJ (SR)  Disper. corr.   Coulomb (SR)   Coul. recip.      Potential
    4.95934e+04   -4.18340e+03   -4.59050e+05    2.85314e+03   -3.74271e+05
    Kinetic En.   Total Energy  Conserved En.    Temperature Pres. DC (bar)
    6.39480e+04   -3.10323e+05   -6.60680e+05    2.97209e+02   -2.55781e+02
 Pressure (bar)   Constr. rmsd
    4.75137e+01    2.20057e-05


DD  step 13774999 load imb.: force  5.1%  pme mesh/force 0.425
           Step           Time
       13775000    27550.00000

   Energies (kJ/mol)
       G96Angle    Proper Dih.  Improper Dih.          LJ-14     Coulomb-14
    3.92542e+03    1.80796e+03    1.25993e+03    6.70391e+02    2.88853e+04
        LJ (SR)  Disper. corr.   Coulomb (SR)   Coul. recip.      Potential
    4.90400e+04   -4.15781e+03   -4.59282e+05    2.86522e+03   -3.74986e+05
    Kinetic En.   Total Energy  Conserved En.    Temperature Pres. DC (bar)
    6.39389e+04   -3.11047e+05   -6.61306e+05    2.97167e+02   -2.52665e+02
 Pressure (bar)   Constr. rmsd
   -2.16512e+02    2.06063e-05


DD  step 13799999 load imb.: force  5.3%  pme mesh/force 0.435
           Step           Time
       13800000    27600.00000

   Energies (kJ/mol)
       G96Angle    Proper Dih.  Improper Dih.          LJ-14     Coulomb-14
    3.95089e+03    1.85020e+03    1.24210e+03    6.64433e+02    2.88554e+04
        LJ (SR)  Disper. corr.   Coulomb (SR)   Coul. recip.      Potential
    5.00187e+04   -4.17828e+03   -4.60617e+05    2.93575e+03   -3.75278e+05
    Kinetic En.   Total Energy  Conserved En.    Temperature Pres. DC (bar)
    6.47204e+04   -3.10557e+05   -6.61991e+05    3.00799e+02   -2.55156e+02
 Pressure (bar)   Constr. rmsd
    2.06947e+02    1.95241e-05

Writing checkpoint, step 13810500 at Mon Nov 21 13:34:23 2022


DD  step 13824999 load imb.: force  5.2%  pme mesh/force 0.434
           Step           Time
       13825000    27650.00000

   Energies (kJ/mol)
       G96Angle    Proper Dih.  Improper Dih.          LJ-14     Coulomb-14
    4.01907e+03    1.88159e+03    1.18897e+03    6.25008e+02    2.88377e+04
        LJ (SR)  Disper. corr.   Coulomb (SR)   Coul. recip.      Potential
    4.78304e+04   -4.16164e+03   -4.56058e+05    2.89154e+03   -3.72945e+05
    Kinetic En.   Total Energy  Conserved En.    Temperature Pres. DC (bar)
    6.47135e+04   -3.08232e+05   -6.62670e+05    3.00767e+02   -2.53130e+02
 Pressure (bar)   Constr. rmsd
   -1.26842e+02    2.07354e-05


DD  step 13849999 load imb.: force  7.0%  pme mesh/force 0.426
           Step           Time
       13850000    27700.00000

   Energies (kJ/mol)
       G96Angle    Proper Dih.  Improper Dih.          LJ-14     Coulomb-14
    4.05596e+03    2.00008e+03    1.25193e+03    6.39290e+02    2.86883e+04
        LJ (SR)  Disper. corr.   Coulomb (SR)   Coul. recip.      Potential
    4.92810e+04   -4.16364e+03   -4.57709e+05    2.95094e+03   -3.73005e+05
    Kinetic En.   Total Energy  Conserved En.    Temperature Pres. DC (bar)
    6.51775e+04   -3.07828e+05   -6.63310e+05    3.02924e+02   -2.53373e+02
 Pressure (bar)   Constr. rmsd
    2.91216e+01    2.09142e-05


DD  step 13874999 load imb.: force  5.1%  pme mesh/force 0.424
           Step           Time
       13875000    27750.00000

   Energies (kJ/mol)
       G96Angle    Proper Dih.  Improper Dih.          LJ-14     Coulomb-14
    3.93130e+03    1.86613e+03    1.23471e+03    7.08419e+02    2.87997e+04
        LJ (SR)  Disper. corr.   Coulomb (SR)   Coul. recip.      Potential
    4.87089e+04   -4.15912e+03   -4.57902e+05    2.96656e+03   -3.73845e+05
    Kinetic En.   Total Energy  Conserved En.    Temperature Pres. DC (bar)
    6.43660e+04   -3.09479e+05   -6.63973e+05    2.99152e+02   -2.52824e+02
 Pressure (bar)   Constr. rmsd
   -2.57168e+01    2.07573e-05


DD  step 13899999 load imb.: force  5.6%  pme mesh/force 0.430
           Step           Time
       13900000    27800.00000

   Energies (kJ/mol)
       G96Angle    Proper Dih.  Improper Dih.          LJ-14     Coulomb-14
    3.96801e+03    1.81855e+03    1.17760e+03    6.55924e+02    2.88389e+04
        LJ (SR)  Disper. corr.   Coulomb (SR)   Coul. recip.      Potential
    4.93418e+04   -4.18571e+03   -4.58993e+05    2.79258e+03   -3.74585e+05
    Kinetic En.   Total Energy  Conserved En.    Temperature Pres. DC (bar)
    6.51145e+04   -3.09471e+05   -6.64639e+05    3.02631e+02   -2.56062e+02
 Pressure (bar)   Constr. rmsd
    1.35641e+02    2.06422e-05


DD  step 13924999 load imb.: force  5.4%  pme mesh/force 0.434
           Step           Time
       13925000    27850.00000

   Energies (kJ/mol)
       G96Angle    Proper Dih.  Improper Dih.          LJ-14     Coulomb-14
    4.00046e+03    1.89001e+03    1.21560e+03    6.22942e+02    2.87551e+04
        LJ (SR)  Disper. corr.   Coulomb (SR)   Coul. recip.      Potential
    4.93540e+04   -4.17869e+03   -4.59211e+05    3.01022e+03   -3.74541e+05
    Kinetic En.   Total Energy  Conserved En.    Temperature Pres. DC (bar)
    6.42055e+04   -3.10336e+05   -6.65257e+05    2.98406e+02   -2.55206e+02
 Pressure (bar)   Constr. rmsd
    2.17302e+01    2.03794e-05


DD  step 13949999 load imb.: force  4.7%  pme mesh/force 0.434
           Step           Time
       13950000    27900.00000

   Energies (kJ/mol)
       G96Angle    Proper Dih.  Improper Dih.          LJ-14     Coulomb-14
    4.00806e+03    1.78284e+03    1.19913e+03    5.89194e+02    2.86986e+04
        LJ (SR)  Disper. corr.   Coulomb (SR)   Coul. recip.      Potential
    4.90279e+04   -4.17506e+03   -4.58563e+05    2.88105e+03   -3.74551e+05
    Kinetic En.   Total Energy  Conserved En.    Temperature Pres. DC (bar)
    6.49158e+04   -3.09635e+05   -6.65897e+05    3.01707e+02   -2.54763e+02
 Pressure (bar)   Constr. rmsd
    2.00467e+01    1.99472e-05


DD  step 13974999 load imb.: force  4.7%  pme mesh/force 0.435
           Step           Time
       13975000    27950.00000

   Energies (kJ/mol)
       G96Angle    Proper Dih.  Improper Dih.          LJ-14     Coulomb-14
    4.03034e+03    1.90629e+03    1.28474e+03    5.47201e+02    2.88297e+04
        LJ (SR)  Disper. corr.   Coulomb (SR)   Coul. recip.      Potential
    5.00149e+04   -4.14912e+03   -4.59613e+05    2.91578e+03   -3.74233e+05
    Kinetic En.   Total Energy  Conserved En.    Temperature Pres. DC (bar)
    6.46688e+04   -3.09565e+05   -6.66533e+05    3.00559e+02   -2.51611e+02
 Pressure (bar)   Constr. rmsd
    4.32174e+01    2.08674e-05


DD  step 13999999 load imb.: force  5.6%  pme mesh/force 0.430
           Step           Time
       14000000    28000.00000

   Energies (kJ/mol)
       G96Angle    Proper Dih.  Improper Dih.          LJ-14     Coulomb-14
    4.06382e+03    1.82357e+03    1.27565e+03    5.75405e+02    2.86860e+04
        LJ (SR)  Disper. corr.   Coulomb (SR)   Coul. recip.      Potential
    4.99450e+04   -4.16811e+03   -4.59230e+05    2.86487e+03   -3.74164e+05
    Kinetic En.   Total Energy  Conserved En.    Temperature Pres. DC (bar)
    6.49975e+04   -3.09166e+05   -6.67172e+05    3.02087e+02   -2.53917e+02
 Pressure (bar)   Constr. rmsd
   -8.55373e+01    2.17557e-05


DD  step 14024999 load imb.: force  5.1%  pme mesh/force 0.436
           Step           Time
       14025000    28050.00000

   Energies (kJ/mol)
       G96Angle    Proper Dih.  Improper Dih.          LJ-14     Coulomb-14
    4.01955e+03    1.95147e+03    1.23110e+03    6.03459e+02    2.87727e+04
        LJ (SR)  Disper. corr.   Coulomb (SR)   Coul. recip.      Potential
    4.85919e+04   -4.18736e+03   -4.58052e+05    2.86589e+03   -3.74204e+05
    Kinetic En.   Total Energy  Conserved En.    Temperature Pres. DC (bar)
    6.44291e+04   -3.09775e+05   -6.67818e+05    2.99445e+02   -2.56265e+02
 Pressure (bar)   Constr. rmsd
   -1.36012e+02    2.06295e-05


DD  step 14049999 load imb.: force  5.4%  pme mesh/force 0.436
           Step           Time
       14050000    28100.00000

   Energies (kJ/mol)
       G96Angle    Proper Dih.  Improper Dih.          LJ-14     Coulomb-14
    3.97045e+03    1.89049e+03    1.30370e+03    6.78261e+02    2.88013e+04
        LJ (SR)  Disper. corr.   Coulomb (SR)   Coul. recip.      Potential
    4.93063e+04   -4.18067e+03   -4.58408e+05    2.83367e+03   -3.73805e+05
    Kinetic En.   Total Energy  Conserved En.    Temperature Pres. DC (bar)
    6.46635e+04   -3.09141e+05   -6.68464e+05    3.00535e+02   -2.55448e+02
 Pressure (bar)   Constr. rmsd
    1.40958e+02    2.09888e-05


DD  step 14074999 load imb.: force  6.5%  pme mesh/force 0.433
           Step           Time
       14075000    28150.00000

   Energies (kJ/mol)
       G96Angle    Proper Dih.  Improper Dih.          LJ-14     Coulomb-14
    4.03283e+03    2.03133e+03    1.21890e+03    5.80802e+02    2.88104e+04
        LJ (SR)  Disper. corr.   Coulomb (SR)   Coul. recip.      Potential
    4.89306e+04   -4.13652e+03   -4.58121e+05    2.87048e+03   -3.73782e+05
    Kinetic En.   Total Energy  Conserved En.    Temperature Pres. DC (bar)
    6.40536e+04   -3.09729e+05   -6.69069e+05    2.97700e+02   -2.50088e+02
 Pressure (bar)   Constr. rmsd
   -2.71743e+02    2.09537e-05


DD  step 14099999 load imb.: force  6.7%  pme mesh/force 0.424
           Step           Time
       14100000    28200.00000

   Energies (kJ/mol)
       G96Angle    Proper Dih.  Improper Dih.          LJ-14     Coulomb-14
    3.93955e+03    1.90148e+03    1.29883e+03    7.05140e+02    2.88248e+04
        LJ (SR)  Disper. corr.   Coulomb (SR)   Coul. recip.      Potential
    4.89221e+04   -4.17596e+03   -4.58257e+05    2.88296e+03   -3.73958e+05
    Kinetic En.   Total Energy  Conserved En.    Temperature Pres. DC (bar)
    6.49197e+04   -3.09039e+05   -6.69704e+05    3.01725e+02   -2.54873e+02
 Pressure (bar)   Constr. rmsd
   -1.02012e+02    2.07260e-05


DD  step 14124999 load imb.: force  6.8%  pme mesh/force 0.433
           Step           Time
       14125000    28250.00000

   Energies (kJ/mol)
       G96Angle    Proper Dih.  Improper Dih.          LJ-14     Coulomb-14
    4.01578e+03    1.77697e+03    1.25674e+03    6.28475e+02    2.88279e+04
        LJ (SR)  Disper. corr.   Coulomb (SR)   Coul. recip.      Potential
    4.87324e+04   -4.16300e+03   -4.56924e+05    2.89722e+03   -3.72951e+05
    Kinetic En.   Total Energy  Conserved En.    Temperature Pres. DC (bar)
    6.49448e+04   -3.08007e+05   -6.70348e+05    3.01842e+02   -2.53295e+02
 Pressure (bar)   Constr. rmsd
    4.02169e+01    2.06655e-05


DD  step 14149999 load imb.: force  4.8%  pme mesh/force 0.434
           Step           Time
       14150000    28300.00000

   Energies (kJ/mol)
       G96Angle    Proper Dih.  Improper Dih.          LJ-14     Coulomb-14
    3.84219e+03    1.88041e+03    1.23790e+03    7.15352e+02    2.87875e+04
        LJ (SR)  Disper. corr.   Coulomb (SR)   Coul. recip.      Potential
    4.87085e+04   -4.16127e+03   -4.59058e+05    2.96584e+03   -3.75081e+05
    Kinetic En.   Total Energy  Conserved En.    Temperature Pres. DC (bar)
    6.45717e+04   -3.10509e+05   -6.70983e+05    3.00108e+02   -2.53085e+02
 Pressure (bar)   Constr. rmsd
   -1.45503e+02    2.10423e-05


DD  step 14174999 load imb.: force  4.9%  pme mesh/force 0.429
           Step           Time
       14175000    28350.00000

   Energies (kJ/mol)
       G96Angle    Proper Dih.  Improper Dih.          LJ-14     Coulomb-14
    3.96735e+03    1.88078e+03    1.17453e+03    6.21482e+02    2.87950e+04
        LJ (SR)  Disper. corr.   Coulomb (SR)   Coul. recip.      Potential
    4.96803e+04   -4.16553e+03   -4.58991e+05    2.91301e+03   -3.74124e+05
    Kinetic En.   Total Energy  Conserved En.    Temperature Pres. DC (bar)
    6.46691e+04   -3.09455e+05   -6.71661e+05    3.00561e+02   -2.53602e+02
 Pressure (bar)   Constr. rmsd
    1.67949e+02    1.92772e-05


DD  step 14199999 load imb.: force  6.4%  pme mesh/force 0.427
           Step           Time
       14200000    28400.00000

   Energies (kJ/mol)
       G96Angle    Proper Dih.  Improper Dih.          LJ-14     Coulomb-14
    3.95230e+03    1.92114e+03    1.22554e+03    6.92155e+02    2.87121e+04
        LJ (SR)  Disper. corr.   Coulomb (SR)   Coul. recip.      Potential
    4.97801e+04   -4.16245e+03   -4.60074e+05    2.85103e+03   -3.75102e+05
    Kinetic En.   Total Energy  Conserved En.    Temperature Pres. DC (bar)
    6.52557e+04   -3.09847e+05   -6.72276e+05    3.03287e+02   -2.53228e+02
 Pressure (bar)   Constr. rmsd
   -9.63396e+00    2.11452e-05
[truncated: 297,462 more chars]
