# Supplementary material for: Advancing molecular modeling and reverse vaccinology in broad-spectrum yellow fever virus vaccine development
Source: Sci Rep. 2024 May 12;14:10842. doi: 10.1038/s41598-024-60680-9 (PMC11089047; doi:10.1038/s41598-024-60680-9)
Supplement: Supplementary file 1 — Supplementary Information. [file 41598_2024_60680_MOESM1_ESM.zip › Yellow_Fever_data/7_Molecular Dynamics/sas_volume_mdsim.xvg]

# This file was created Mon Nov 21 19:02:27 2022
# Created by:
#                       :-) GROMACS - gmx sasa, 2019.2 (-:
# 
# Executable:   /home/simlab/bin/bin/gmx
# Data prefix:  /home/simlab/bin
# Working dir:  /home/simlab/runGromacs/clients/maria.silva.017-ufrn.edu.br/protein-Rsew6KQ
# Command line:
#   gmx sasa -s mdsim.tpr -f mdsim_noPBC.xtc -o sas_mdsim.xvg -or sas_resarea_mdsim.xvg -tv sas_volume_mdsim.xvg
# gmx sasa is part of G R O M A C S:
#
# God Rules Over Mankind, Animals, Cosmos and Such
#
@    title "Volume and Density"
@    xaxis  label "Time (ps)"
@    yaxis  label ""
@TYPE xy
@ view 0.15, 0.15, 0.75, 0.85
@ legend on
@ legend box on
@ legend loctype view
@ legend 0.78, 0.8
@ legend length 2
@ s0 legend "Volume (nm\S3\N)"
@ s1 legend "Density (g/l)"
      0.000   51.390  877.059
     50.000   49.798  905.098
    100.000   48.995  919.929
    150.000   49.621  908.324
    200.000   48.739  924.756
    250.000   48.907  921.585
    300.000   47.665  945.602
    350.000   48.609  927.240
    400.000   49.014  919.572
    450.000   48.105  936.950
    500.000   48.282  933.508
    550.000   48.396  931.317
    600.000   48.325  932.678
    650.000   47.960  939.776
    700.000   47.588  947.122
    750.000   47.521  948.465
    800.000   47.884  941.267
    850.000   47.905  940.862
    900.000   48.612  927.186
    950.000   47.978  939.428
   1000.000   47.808  942.769
   1050.000   48.243  934.262
   1100.000   47.675  945.401
   1150.000   48.411  931.037
   1200.000   48.171  935.665
   1250.000   48.292  933.320
   1300.000   47.896  941.039
   1350.000   47.933  940.318
   1400.000   48.711  925.304
   1450.000   48.604  927.334
   1500.000   47.627  946.350
   1550.000   48.050  938.019
   1600.000   47.522  948.446
   1650.000   47.304  952.826
   1700.000   47.799  942.954
   1750.000   47.972  939.551
   1800.000   48.019  938.620
   1850.000   47.934  940.290
   1900.000   47.798  942.962
   1950.000   47.948  940.010
   2000.000   48.123  936.599
   2050.000   47.751  943.901
   2100.000   47.393  951.031
   2150.000   47.153  955.869
   2200.000   47.168  955.568
   2250.000   46.973  959.536
   2300.000   47.264  953.633
   2350.000   47.532  948.252
   2400.000   47.509  948.706
   2450.000   47.523  948.419
   2500.000   47.156  955.815
   2550.000   46.544  968.384
   2600.000   47.635  946.192
   2650.000   48.480  929.706
   2700.000   47.403  950.822
   2750.000   47.228  954.344
   2800.000   46.917  960.679
   2850.000   47.734  944.225
   2900.000   47.895  941.050
   2950.000   47.718  944.549
   3000.000   47.079  957.365
   3050.000   47.281  953.284
   3100.000   47.638  946.129
   3150.000   48.329  932.602
   3200.000   47.482  949.246
   3250.000   47.433  950.229
   3300.000   47.625  946.395
   3350.000   47.864  941.677
   3400.000   47.674  945.416
   3450.000   47.708  944.749
   3500.000   47.642  946.050
   3550.000   48.078  937.479
   3600.000   47.719  944.537
   3650.000   47.537  948.152
   3700.000   48.331  932.572
   3750.000   48.931  921.139
   3800.000   48.731  924.910
   3850.000   48.573  927.927
   3900.000   47.699  944.932
   3950.000   46.940  960.196
   4000.000   47.396  950.970
   4050.000   48.145  936.169
   4100.000   47.515  948.577
   4150.000   48.051  938.001
   4200.000   47.661  945.670
   4250.000   48.059  937.850
   4300.000   48.224  934.642
   4350.000   48.600  927.405
   4400.000   47.482  949.249
   4450.000   48.518  928.981
   4500.000   47.789  943.147
   4550.000   48.110  936.848
   4600.000   47.393  951.026
   4650.000   48.124  936.580
   4700.000   47.732  944.270
   4750.000   48.096  937.121
   4800.000   48.481  929.676
   4850.000   47.183  955.257
   4900.000   47.667  945.554
   4950.000   46.334  972.772
   5000.000   47.934  940.292
   5050.000   47.322  952.461
   5100.000   45.941  981.096
   5150.000   46.207  975.443
   5200.000   47.678  945.335
   5250.000   47.054  957.888
   5300.000   46.730  964.516
   5350.000   46.836  962.337
   5400.000   48.225  934.628
   5450.000   46.737  964.379
   5500.000   47.158  955.761
   5550.000   46.584  967.536
   5600.000   47.284  953.227
   5650.000   47.258  953.743
   5700.000   46.113  977.424
   5750.000   46.318  973.106
   5800.000   46.975  959.497
   5850.000   46.034  979.102
   5900.000   46.474  969.828
   5950.000   47.150  955.926
   6000.000   45.907  981.803
   6050.000   47.283  953.238
   6100.000   46.426  970.834
   6150.000   46.751  964.079
   6200.000   46.724  964.640
   6250.000   46.607  967.063
   6300.000   46.061  978.524
   6350.000   46.349  972.443
   6400.000   47.189  955.146
   6450.000   47.508  948.717
   6500.000   46.729  964.542
   6550.000   46.394  971.506
   6600.000   46.663  965.902
   6650.000   46.360  972.225
   6700.000   47.854  941.864
   6750.000   47.429  950.315
   6800.000   47.444  950.000
   6850.000   47.184  955.234
   6900.000   47.122  956.502
   6950.000   46.032  979.137
   7000.000   45.952  980.849
   7050.000   45.696  986.341
   7100.000   47.588  947.132
   7150.000   46.723  964.675
   7200.000   45.760  984.959
   7250.000   45.998  979.871
   7300.000   46.224  975.088
   7350.000   45.986  980.134
   7400.000   46.099  977.728
   7450.000   46.511  969.053
   7500.000   46.613  966.939
   7550.000   45.880  982.392
   7600.000   46.135  976.968
   7650.000   45.927  981.388
   7700.000   46.924  960.532
   7750.000   47.449  949.909
   7800.000   46.265  974.225
   7850.000   47.171  955.497
   7900.000   45.074  999.957
   7950.000   46.011  979.598
   8000.000   46.229  974.974
   8050.000   46.256  974.396
   8100.000   45.836  983.326
   8150.000   46.502  969.244
   8200.000   45.753  985.117
   8250.000   46.270  974.109
   8300.000   45.701  986.235
   8350.000   46.716  964.815
   8400.000   45.248  996.102
   8450.000   45.558  989.343
   8500.000   44.270 1018.110
   8550.000   46.813  962.800
   8600.000   46.846  962.141
   8650.000   46.045  978.861
   8700.000   45.170  997.838
   8750.000   46.228  974.998
   8800.000   45.131  998.693
   8850.000   45.440  991.893
   8900.000   45.859  982.831
   8950.000   46.773  963.630
   9000.000   45.154  998.181
   9050.000   44.836 1005.271
   9100.000   45.357  993.717
   9150.000   45.487  990.875
   9200.000   45.166  997.920
   9250.000   45.241  996.274
   9300.000   45.554  989.424
   9350.000   44.951 1002.700
   9400.000   46.196  975.663
   9450.000   45.142  998.450
   9500.000   45.399  992.806
   9550.000   44.697 1008.394
   9600.000   45.689  986.490
   9650.000   45.882  982.352
   9700.000   45.857  982.883
   9750.000   45.816  983.755
   9800.000   45.146  998.363
   9850.000   45.161  998.040
   9900.000   45.921  981.508
   9950.000   46.486  969.582
  10000.000   45.905  981.865
  10050.000   46.409  971.184
  10100.000   47.074  957.475
  10150.000   46.447  970.402
  10200.000   46.838  962.305
  10250.000   46.411  971.148
  10300.000   46.094  977.839
  10350.000   46.449  970.350
  10400.000   46.001  979.817
  10450.000   45.632  987.738
  10500.000   47.384  951.203
  10550.000   47.192  955.080
  10600.000   46.213  975.310
  10650.000   47.606  946.774
  10700.000   45.071 1000.034
  10750.000   46.426  970.841
  10800.000   46.557  968.109
  10850.000   46.339  972.649
  10900.000   45.668  986.955
  10950.000   46.183  975.952
  11000.000   45.724  985.734
  11050.000   46.695  965.245
  11100.000   46.463  970.060
  11150.000   46.637  966.446
  11200.000   45.948  980.945
  11250.000   44.719 1007.898
  11300.000   46.063  978.497
  11350.000   45.617  988.055
  11400.000   45.494  990.723
  11450.000   45.782  984.498
  11500.000   45.979  980.283
  11550.000   45.969  980.495
  11600.000   46.717  964.799
  11650.000   46.455  970.221
  11700.000   46.678  965.593
  11750.000   46.994  959.107
  11800.000   46.964  959.718
  11850.000   47.446  949.972
  11900.000   47.065  957.647
  11950.000   47.472  949.453
  12000.000   46.158  976.468
  12050.000   47.093  957.086
  12100.000   47.384  951.213
  12150.000   47.632  946.260
  12200.000   47.272  953.453
  12250.000   47.149  955.954
  12300.000   47.911  940.753
  12350.000   47.177  955.379
  12400.000   46.871  961.627
  12450.000   48.341  932.382
  12500.000   47.778  943.359
  12550.000   46.879  961.465
  12600.000   46.967  959.652
  12650.000   46.939  960.226
  12700.000   47.309  952.722
  12750.000   46.495  969.392
  12800.000   45.975  980.360
  12850.000   46.453  970.266
  12900.000   46.219  975.177
  12950.000   46.791  963.262
  13000.000   45.052 1000.439
  13050.000   45.412  992.520
  13100.000   46.875  961.529
  13150.000   47.184  955.232
  13200.000   46.655  966.073
  13250.000   46.265  974.211
  13300.000   45.996  979.918
  13350.000   46.091  977.885
  13400.000   46.248  974.581
  13450.000   46.561  968.025
  13500.000   46.351  972.413
  13550.000   45.255  995.958
  13600.000   45.914  981.652
  13650.000   44.753 1007.135
  13700.000   45.948  980.936
  13750.000   46.265  974.219
  13800.000   46.068  978.384
  13850.000   45.835  983.345
  13900.000   44.989 1001.854
  13950.000   44.824 1005.538
  14000.000   45.650  987.347
  14050.000   45.278  995.443
  14100.000   45.763  984.901
  14150.000   45.539  989.754
  14200.000   45.353  993.804
  14250.000   44.909 1003.641
  14300.000   44.929 1003.190
  14350.000   45.113  999.092
  14400.000   45.011 1001.348
  14450.000   45.065 1000.147
  14500.000   45.122  998.890
  14550.000   44.526 1012.262
  14600.000   45.213  996.879
  14650.000   44.476 1013.409
  14700.000   45.493  990.752
  14750.000   44.782 1006.474
  14800.000   44.919 1003.404
  14850.000   44.820 1005.625
  14900.000   45.440  991.906
  14950.000   44.887 1004.129
  15000.000   44.646 1009.553
  15050.000   43.831 1028.304
  15100.000   44.180 1020.184
  15150.000   45.644  987.467
  15200.000   43.969 1025.084
  15250.000   45.292  995.139
  15300.000   44.691 1008.527
  15350.000   44.058 1023.019
  15400.000   44.313 1017.133
  15450.000   45.081  999.792
  15500.000   43.648 1032.619
  15550.000   43.915 1026.354
  15600.000   44.029 1023.684
  15650.000   45.114  999.060
  15700.000   44.295 1017.534
  15750.000   44.957 1002.567
  15800.000   43.163 1044.240
  15850.000   42.896 1050.740
  15900.000   43.975 1024.945
  15950.000   44.092 1022.227
  16000.000   44.231 1019.013
  16050.000   43.091 1045.967
  16100.000   44.041 1023.404
  16150.000   44.291 1017.624
  16200.000   45.090  999.607
  16250.000   45.053 1000.427
  16300.000   45.010 1001.384
  16350.000   44.292 1017.616
  16400.000   43.613 1033.448
  16450.000   44.591 1010.780
  16500.000   43.810 1028.817
  16550.000   44.427 1014.517
  16600.000   45.516  990.249
  16650.000   43.526 1035.529
  16700.000   45.143  998.429
  16750.000   44.670 1009.000
  16800.000   44.723 1007.796
  16850.000   45.032 1000.893
  16900.000   44.481 1013.278
  16950.000   43.658 1032.381
  17000.000   45.272  995.590
  17050.000   44.133 1021.287
  17100.000   44.504 1012.768
  17150.000   46.053  978.703
  17200.000   44.342 1016.475
  17250.000   44.892 1004.008
  17300.000   44.542 1011.905
  17350.000   44.488 1013.128
  17400.000   46.547  968.311
  17450.000   44.770 1006.751
  17500.000   45.028 1000.983
  17550.000   44.964 1002.400
  17600.000   45.563  989.219
  17650.000   44.672 1008.966
  17700.000   44.295 1017.553
  17750.000   45.901  981.938
  17800.000   44.997 1001.678
  17850.000   44.043 1023.354
  17900.000   44.800 1006.074
  17950.000   43.901 1026.680
  18000.000   44.288 1017.695
  18050.000   43.556 1034.813
  18100.000   44.756 1007.060
  18150.000   43.574 1034.376
  18200.000   44.628 1009.942
  18250.000   45.111  999.134
  18300.000   45.584  988.778
  18350.000   43.807 1028.877
  18400.000   43.971 1025.038
  18450.000   44.282 1017.837
  18500.000   44.490 1013.076
  18550.000   44.418 1014.733
  18600.000   44.477 1013.386
  18650.000   44.390 1015.371
  18700.000   44.543 1011.885
  18750.000   45.086  999.692
  18800.000   45.169  997.859
  18850.000   45.279  995.421
  18900.000   45.549  989.521
  18950.000   44.455 1013.877
  19000.000   44.678 1008.809
  19050.000   45.768  984.792
  19100.000   45.823  983.617
  19150.000   45.512  990.324
  19200.000   45.194  997.299
  19250.000   44.551 1011.702
  19300.000   45.927  981.375
  19350.000   44.032 1023.622
  19400.000   44.126 1021.440
  19450.000   44.295 1017.551
  19500.000   44.634 1009.825
  19550.000   43.676 1031.953
  19600.000   44.449 1014.023
  19650.000   44.974 1002.171
  19700.000   43.837 1028.178
  19750.000   45.495  990.697
  19800.000   44.410 1014.913
  19850.000   45.342  994.044
  19900.000   45.163  997.987
  19950.000   44.982 1001.999
  20000.000   44.776 1006.602
  20050.000   44.417 1014.749
  20100.000   44.534 1012.092
  20150.000   45.156  998.136
  20200.000   45.200  997.166
  20250.000   44.748 1007.246
  20300.000   44.706 1008.187
  20350.000   44.279 1017.903
  20400.000   43.756 1030.066
  20450.000   43.723 1030.854
  20500.000   44.993 1001.747
  20550.000   45.863  982.746
  20600.000   44.767 1006.825
  20650.000   44.905 1003.725
  20700.000   44.642 1009.627
  20750.000   44.751 1007.185
  20800.000   45.078  999.857
  20850.000   46.312  973.228
  20900.000   44.300 1017.426
  20950.000   45.020 1001.162
  21000.000   44.466 1013.638
  21050.000   44.106 1021.908
  21100.000   44.119 1021.595
  21150.000   44.923 1003.315
  21200.000   43.368 1039.283
  21250.000   44.439 1014.255
  21300.000   44.215 1019.387
  21350.000   44.554 1011.628
  21400.000   44.904 1003.746
  21450.000   44.176 1020.287
  21500.000   43.404 1038.427
  21550.000   44.829 1005.428
  21600.000   43.780 1029.507
  21650.000   45.227  996.571
  21700.000   44.325 1016.851
  21750.000   45.346  993.955
  21800.000   45.358  993.689
  21850.000   45.065 1000.167
  21900.000   45.064 1000.180
  21950.000   45.324  994.452
  22000.000   44.502 1012.802
  22050.000   44.348 1016.321
  22100.000   45.816  983.765
  22150.000   45.597  988.477
  22200.000   46.507  969.150
  22250.000   44.871 1004.487
  22300.000   45.701  986.247
  22350.000   44.923 1003.315
  22400.000   45.555  989.392
  22450.000   45.784  984.460
  22500.000   45.318  994.582
  22550.000   45.906  981.844
  22600.000   45.739  985.418
  22650.000   46.572  967.783
  22700.000   45.350  993.874
  22750.000   45.706  986.125
  22800.000   46.147  976.704
  22850.000   45.629  987.805
  22900.000   45.715  985.938
  22950.000   45.680  986.693
  23000.000   45.541  989.695
  23050.000   45.980  980.260
  23100.000   45.739  985.412
  23150.000   46.940  960.207
  23200.000   46.854  961.968
  23250.000   46.528  968.715
  23300.000   46.332  972.812
  23350.000   46.607  967.058
  23400.000   46.003  979.768
  23450.000   47.056  957.841
  23500.000   46.473  969.852
  23550.000   45.287  995.264
  23600.000   46.630  966.592
  23650.000   47.166  955.611
  23700.000   46.595  967.325
  23750.000   46.005  979.722
  23800.000   45.663  987.058
  23850.000   45.860  982.824
  23900.000   46.336  972.718
  23950.000   46.187  975.865
  24000.000   45.746  985.277
  24050.000   46.524  968.790
  24100.000   46.451  970.315
  24150.000   46.622  966.750
  24200.000   46.136  976.947
  24250.000   45.327  994.369
  24300.000   45.786  984.412
  24350.000   46.119  977.293
  24400.000   46.077  978.181
  24450.000   46.146  976.730
  24500.000   47.281  953.276
  24550.000   46.755  964.015
  24600.000   46.764  963.818
  24650.000   47.439  950.104
  24700.000   46.954  959.915
  24750.000   46.522  968.826
  24800.000   47.379  951.304
  24850.000   46.401  971.361
  24900.000   46.036  979.057
  24950.000   46.350  972.438
  25000.000   46.655  966.072
  25050.000   46.572  967.786
  25100.000   46.566  967.926
  25150.000   46.032  979.148
  25200.000   46.022  979.358
  25250.000   46.134  976.991
  25300.000   45.490  990.819
  25350.000   45.644  987.479
  25400.000   46.655  966.067
  25450.000   46.335  972.736
  25500.000   45.735  985.512
  25550.000   45.323  994.456
  25600.000   46.975  959.487
  25650.000   46.965  959.685
  25700.000   47.147  955.995
  25750.000   46.349  972.460
  25800.000   46.149  976.672
  25850.000   46.668  965.799
  25900.000   45.401  992.745
  25950.000   45.631  987.741
  26000.000   45.825  983.577
  26050.000   44.634 1009.807
  26100.000   44.760 1006.963
  26150.000   45.700  986.257
  26200.000   46.124  977.201
  26250.000   45.908  981.798
  26300.000   46.060  978.544
  26350.000   45.603  988.357
  26400.000   46.944  960.131
  26450.000   46.314  973.178
  26500.000   45.706  986.135
  26550.000   45.184  997.530
  26600.000   45.643  987.497
  26650.000   44.966 1002.369
  26700.000   47.304  952.809
  26750.000   46.014  979.521
  26800.000   46.181  975.991
  26850.000   46.610  967.007
  26900.000   46.576  967.702
  26950.000   46.014  979.537
  27000.000   47.767  943.580
  27050.000   45.956  980.761
  27100.000   46.728  964.554
  27150.000   46.594  967.346
  27200.000   46.398  971.425
  27250.000   45.459  991.477
  27300.000   45.815  983.784
  27350.000   46.388  971.625
  27400.000   45.096  999.470
  27450.000   45.394  992.912
  27500.000   45.377  993.284
  27550.000   46.131  977.036
  27600.000   45.465  991.365
  27650.000   45.119  998.966
  27700.000   45.673  986.833
  27750.000   45.506  990.470
  27800.000   45.288  995.221
  27850.000   45.366  993.520
  27900.000   45.845  983.129
  27950.000   45.297  995.038
  28000.000   45.907  981.805
  28050.000   45.803  984.047
  28100.000   45.697  986.320
  28150.000   46.732  964.490
  28200.000   46.107  977.557
  28250.000   46.174  976.129
  28300.000   46.103  977.634
  28350.000   46.899  961.052
  28400.000   46.165  976.333
  28450.000   46.931  960.391
  28500.000   45.907  981.811
  28550.000   45.844  983.171
  28600.000   45.731  985.593
  28650.000   46.246  974.617
  28700.000   45.885  982.275
  28750.000   46.909  960.843
  28800.000   46.025  979.290
  28850.000   45.437  991.974
  28900.000   46.281  973.874
  28950.000   45.548  989.552
  29000.000   46.679  965.572
  29050.000   44.498 1012.891
  29100.000   45.108  999.198
  29150.000   45.329  994.334
  29200.000   45.864  982.727
  29250.000   44.932 1003.114
  29300.000   45.376  993.302
  29350.000   44.738 1007.467
  29400.000   45.599  988.454
  29450.000   45.915  981.634
  29500.000   45.589  988.657
  29550.000   45.449  991.700
  29600.000   46.143  976.794
  29650.000   46.493  969.436
  29700.000   46.519  968.895
  29750.000   46.022  979.352
  29800.000   45.140  998.505
  29850.000   45.747  985.243
  29900.000   45.095  999.481
  29950.000   46.325  972.957
  30000.000   45.885  982.274
  30050.000   45.054 1000.400
  30100.000   44.859 1004.741
  30150.000   45.039 1000.731
  30200.000   44.849 1004.971
  30250.000   45.228  996.551
  30300.000   45.224  996.649
  30350.000   45.681  986.673
  30400.000   45.101  999.350
  30450.000   45.832  983.426
  30500.000   45.408  992.610
  30550.000   44.171 1020.407
  30600.000   45.466  991.334
  30650.000   45.731  985.580
  30700.000   46.269  974.129
  30750.000   46.416  971.055
  30800.000   46.372  971.970
  30850.000   46.098  977.751
  30900.000   46.266  974.190
  30950.000   46.171  976.202
  31000.000   46.268  974.150
  31050.000   45.842  983.208
  31100.000   45.468  991.284
  31150.000   46.074  978.246
  31200.000   46.431  970.738
  31250.000   46.021  979.386
  31300.000   46.333  972.779
  31350.000   45.911  981.722
  31400.000   45.965  980.566
  31450.000   45.131  998.698
  31500.000   45.619  988.002
  31550.000   45.781  984.514
  31600.000   45.738  985.445
  31650.000   46.862  961.794
  31700.000   46.893  961.176
  31750.000   47.920  940.572
  31800.000   46.223  975.102
  31850.000   47.368  951.538
  31900.000   46.097  977.773
  31950.000   46.117  977.338
  32000.000   45.903  981.903
  32050.000   46.117  977.345
  32100.000   46.718  964.768
  32150.000   45.607  988.272
  32200.000   45.524  990.080
  32250.000   45.244  996.205
  32300.000   45.595  988.522
  32350.000   45.360  993.650
  32400.000   45.934  981.236
  32450.000   46.328  972.898
  32500.000   46.096  977.777
  32550.000   46.444  970.470
  32600.000   46.219  975.180
  32650.000   45.374  993.337
  32700.000   45.510  990.383
  32750.000   45.746  985.269
  32800.000   45.202  997.122
  32850.000   45.955  980.783
  32900.000   46.672  965.717
  32950.000   46.354  972.350
  33000.000   46.802  963.034
  33050.000   47.181  955.305
  33100.000   46.847  962.112
  33150.000   46.648  966.226
  33200.000   47.614  946.610
  33250.000   47.070  957.546
  33300.000   46.629  966.608
  33350.000   47.278  953.344
  33400.000   47.011  958.754
  33450.000   46.791  963.255
  33500.000   46.769  963.714
  33550.000   46.297  973.550
  33600.000   46.274  974.033
  33650.000   46.036  979.051
  33700.000   46.128  977.116
  33750.000   47.553  947.824
  33800.000   46.464  970.050
  33850.000   47.327  952.344
  33900.000   46.507  969.147
  33950.000   46.465  970.024
  34000.000   47.290  953.101
  34050.000   46.836  962.345
  34100.000   47.063  957.701
  34150.000   46.736  964.402
  34200.000   46.582  967.591
  34250.000   47.118  956.581
  34300.000   47.089  957.176
  34350.000   46.552  968.199
  34400.000   46.732  964.479
  34450.000   46.555  968.155
  34500.000   46.954  959.914
  34550.000   46.121  977.254
  34600.000   47.548  947.927
  34650.000   47.347  951.949
  34700.000   46.510  969.080
  34750.000   47.126  956.423
  34800.000   46.472  969.875
  34850.000   46.623  966.726
  34900.000   45.980  980.250
  34950.000   46.735  964.410
  35000.000   46.757  963.962
  35050.000   45.492  990.763
  35100.000   45.792  984.270
  35150.000   45.197  997.232
  35200.000   46.781  963.476
  35250.000   46.559  968.065
  35300.000   46.860  961.841
  35350.000   46.709  964.948
  35400.000   46.538  968.509
  35450.000   46.348  972.480
  35500.000   46.683  965.494
  35550.000   47.022  958.536
  35600.000   46.706  965.007
  35650.000   46.123  977.219
  35700.000   46.917  960.676
  35750.000   46.845  962.154
  35800.000   47.213  954.658
  35850.000   46.678  965.604
  35900.000   46.552  968.203
  35950.000   46.357  972.291
  36000.000   46.758  963.948
  36050.000   47.566  947.570
  36100.000   47.357  951.757
  36150.000   46.630  966.590
  36200.000   47.150  955.921
  36250.000   46.401  971.364
  36300.000   46.772  963.658
  36350.000   46.673  965.703
  36400.000   47.525  948.384
  36450.000   47.375  951.392
  36500.000   47.373  951.432
  36550.000   47.307  952.748
  36600.000   46.779  963.516
  36650.000   46.999  959.006
  36700.000   47.006  958.858
  36750.000   46.692  965.296
  36800.000   47.267  953.554
  36850.000   47.278  953.343
  36900.000   47.006  958.855
  36950.000   46.341  972.612
  37000.000   46.378  971.837
  37050.000   46.638  966.419
  37100.000   46.428  970.787
  37150.000   46.965  959.702
  37200.000   45.518  990.194
  37250.000   45.862  982.778
  37300.000   46.289  973.720
  37350.000   46.089  977.928
  37400.000   45.176  997.692
  37450.000   46.134  976.984
  37500.000   46.505  969.189
  37550.000   46.230  974.956
  37600.000   46.162  976.391
  37650.000   46.109  977.513
  37700.000   46.126  977.149
  37750.000   45.933  981.257
  37800.000   47.290  953.108
  37850.000   47.027  958.420
  37900.000   47.626  946.368
  37950.000   46.338  972.690
  38000.000   46.123  977.220
  38050.000   46.492  969.453
  38100.000   46.162  976.399
  38150.000   46.567  967.897
  38200.000   46.418  971.001
  38250.000   46.489  969.527
  38300.000   46.042  978.938
  38350.000   47.757  943.785
  38400.000   46.127  977.125
  38450.000   46.683  965.495
  38500.000   46.748  964.155
  38550.000   46.420  970.966
  38600.000   46.944  960.131
  38650.000   46.953  959.946
  38700.000   46.819  962.688
  38750.000   46.587  967.472
  38800.000   46.372  971.969
  38850.000   46.795  963.171
  38900.000   46.531  968.637
  38950.000   46.313  973.206
  39000.000   46.104  977.621
  39050.000   46.952  959.951
  39100.000   45.834  983.381
  39150.000   47.001  958.956
  39200.000   46.808  962.912
  39250.000   46.481  969.691
  39300.000   47.150  955.920
  39350.000   46.875  961.546
  39400.000   45.967  980.527
  39450.000   47.121  956.514
  39500.000   46.718  964.774
  39550.000   46.789  963.299
  39600.000   47.353  951.840
  39650.000   46.495  969.405
  39700.000   45.697  986.330
  39750.000   48.451  930.262
  39800.000   46.467  969.981
  39850.000   46.697  965.193
  39900.000   46.834  962.386
  39950.000   46.238  974.782
  40000.000   47.133  956.280
  40050.000   46.397  971.454
  40100.000   46.272  974.061
  40150.000   46.437  970.612
  40200.000   46.874  961.567
  40250.000   46.007  979.680
  40300.000   46.093  977.847
  40350.000   46.801  963.061
  40400.000   45.354  993.786
  40450.000   46.881  961.415
  40500.000   47.085  957.250
  40550.000   46.568  967.870
  40600.000   46.618  966.845
  40650.000   47.068  957.599
  40700.000   47.160  955.719
  40750.000   45.826  983.542
  40800.000   45.393  992.923
  40850.000   46.288  973.722
  40900.000   45.331  994.297
  40950.000   46.291  973.662
  41000.000   46.613  966.946
  41050.000   47.171  955.501
  41100.000   45.979  980.265
  41150.000   46.146  976.721
  41200.000   46.612  966.953
  41250.000   46.690  965.339
  41300.000   45.934  981.238
  41350.000   46.423  970.894
  41400.000   45.851  983.005
  41450.000   46.680  965.548
  41500.000   45.637  987.611
  41550.000   47.270  953.495
  41600.000   46.096  977.794
  41650.000   46.558  968.089
  41700.000   46.338  972.688
  41750.000   46.886  961.321
  41800.000   46.171  976.191
  41850.000   46.862  961.796
  41900.000   47.163  955.660
  41950.000   46.706  965.013
  42000.000   47.087  957.217
  42050.000   47.209  954.737
  42100.000   46.499  969.321
  42150.000   46.529  968.695
  42200.000   47.339  952.107
  42250.000   46.931  960.391
  42300.000   46.219  975.181
  42350.000   47.133  956.278
  42400.000   47.307  952.748
  42450.000   46.666  965.847
  42500.000   46.552  968.203
  42550.000   46.663  965.906
  42600.000   46.513  969.021
  42650.000   46.777  963.550
  42700.000   46.680  965.559
  42750.000   47.109  956.762
  42800.000   46.400  971.379
  42850.000   46.391  971.561
  42900.000   45.838  983.291
  42950.000   46.342  972.603
  43000.000   47.486  949.167
  43050.000   47.020  958.575
  43100.000   46.571  967.814
  43150.000   46.896  961.097
  43200.000   47.186  955.209
  43250.000   46.759  963.920
  43300.000   46.665  965.857
  43350.000   46.929  960.437
  43400.000   47.297  952.964
  43450.000   46.652  966.126
  43500.000   46.483  969.636
  43550.000   46.550  968.257
  43600.000   47.027  958.419
  43650.000   46.486  969.573
  43700.000   46.448  970.384
  43750.000   47.339  952.111
  43800.000   46.137  976.910
  43850.000   47.046  958.038
  43900.000   46.766  963.784
  43950.000   46.586  967.498
  44000.000   47.512  948.650
  44050.000   46.722  964.685
  44100.000   47.097  956.995
  44150.000   46.508  969.131
  44200.000   46.703  965.078
  44250.000   46.059  978.564
  44300.000   46.304  973.404
  44350.000   46.972  959.561
  44400.000   46.455  970.227
  44450.000   46.304  973.390
  44500.000   46.374  971.917
  44550.000   46.728  964.553
  44600.000   46.051  978.748
  44650.000   46.711  964.909
  44700.000   47.089  957.171
  44750.000   46.287  973.749
  44800.000   47.112  956.700
  44850.000   45.572  989.031
  44900.000   46.950  959.992
  44950.000   46.345  972.539
  45000.000   46.056  978.635
  45050.000   46.176  976.085
  45100.000   46.747  964.175
  45150.000   46.578  967.663
  45200.000   46.999  959.000
  45250.000   46.668  965.807
  45300.000   46.467  969.983
  45350.000   45.567  989.130
  45400.000   46.374  971.920
  45450.000   45.620  987.996
  45500.000   46.572  967.794
  45550.000   46.404  971.288
  45600.000   47.360  951.695
  45650.000   46.731  964.491
  45700.000   46.752  964.067
  45750.000   45.429  992.150
  45800.000   45.984  980.164
  45850.000   46.682  965.514
  45900.000   46.319  973.086
  45950.000   46.482  969.676
  46000.000   47.350  951.899
  46050.000   45.862  982.767
  46100.000   46.236  974.816
  46150.000   46.100  977.701
  46200.000   45.747  985.248
  46250.000   46.389  971.618
  46300.000   46.507  969.137
  46350.000   46.722  964.692
  46400.000   46.760  963.905
  46450.000   46.685  965.452
  46500.000   46.422  970.915
  46550.000   46.239  974.771
  46600.000   46.293  973.623
  46650.000   46.685  965.450
  46700.000   45.865  982.703
  46750.000   46.256  974.394
  46800.000   46.873  961.570
  46850.000   46.715  964.832
  46900.000   47.354  951.812
  46950.000   46.900  961.029
  47000.000   46.596  967.288
  47050.000   46.842  962.217
  47100.000   46.676  965.628
  47150.000   47.036  958.247
  47200.000   46.154  976.554
  47250.000   46.953  959.946
  47300.000   45.913  981.678
  47350.000   46.910  960.822
  47400.000   46.433  970.682
  47450.000   46.397  971.449
  47500.000   46.315  973.163
  47550.000   46.821  962.650
  47600.000   46.755  964.007
  47650.000   47.608  946.742
  47700.000   46.959  959.826
  47750.000   46.626  966.673
  47800.000   46.223  975.103
  47850.000   46.368  972.044
  47900.000   46.124  977.203
  47950.000   46.397  971.444
  48000.000   47.329  952.323
  48050.000   46.402  971.333
  48100.000   46.981  959.359
  48150.000   46.358  972.264
  48200.000   47.100  956.948
  48250.000   46.467  969.971
  48300.000   46.732  964.474
  48350.000   46.983  959.326
  48400.000   46.697  965.198
  48450.000   46.599  967.231
  48500.000   46.772  963.656
  48550.000   46.206  975.464
  48600.000   47.468  949.518
  48650.000   47.328  952.342
  48700.000   46.399  971.410
  48750.000   46.096  977.795
  48800.000   46.009  979.646
  48850.000   46.422  970.914
  48900.000   47.036  958.243
  48950.000   47.205  954.823
  49000.000   46.547  968.307
  49050.000   46.859  961.862
  49100.000   46.650  966.183
  49150.000   46.337  972.699
  49200.000   47.639  946.120
  49250.000   47.053  957.901
  49300.000   46.582  967.583
  49350.000   45.828  983.496
  49400.000   47.410  950.680
  49450.000   47.037  958.221
  49500.000   46.350  972.439
  49550.000   47.915  940.664
  49600.000   47.490  949.092
  49650.000   47.138  956.182
  49700.000   46.821  962.649
  49750.000   47.168  955.557
  49800.000   46.738  964.355
  49850.000   47.705  944.801
  49900.000   45.723  985.756
  49950.000   46.629  966.600
  50000.000   47.208  954.760
