# Supplementary material for: Advancing molecular modeling and reverse vaccinology in broad-spectrum yellow fever virus vaccine development
Source: Sci Rep. 2024 May 12;14:10842. doi: 10.1038/s41598-024-60680-9 (PMC11089047; doi:10.1038/s41598-024-60680-9)
Supplement: Supplementary file 1 — Supplementary Information. [file 41598_2024_60680_MOESM1_ESM.zip › Yellow_Fever_data/5_Molecular docking/Firedock/Results.xlsx]

## Sheet: Página1
Rank	Solution Number	Global Energy	Attractive VdW	Repulsive VdW	ACE	HB
1	10	27.32	-13.48	10.84	11.42	-3.78
2	8	30.17	-9.57	4.40	10.91	-2.57
3	3	40.35	-9.39	0.20	10.84	-1.51
4	5	49.14	-43.34	46.51	2021-10-21	-5.51
5	4	61.74	-18.80	77.98	10.90	-2.29
6	2	62.67	-26.35	108.46	7.33	-4.34
7	9	132.64	-5.75	145.20	1.82	0.00
8	7	406.56	-21.79	523.48	10.23	-2.08
9	1	644.91	-56.58	855.18	21.58	-9.48
10	6	1799.12	-63.86	2361.91	10.75	-14.39
