# Supplementary material for: Advancing molecular modeling and reverse vaccinology in broad-spectrum yellow fever virus vaccine development
Source: Sci Rep. 2024 May 12;14:10842. doi: 10.1038/s41598-024-60680-9 (PMC11089047; doi:10.1038/s41598-024-60680-9)
Supplement: Supplementary file 1 — Supplementary Information. [file 41598_2024_60680_MOESM1_ESM.zip › Yellow_Fever_data/7_Molecular Dynamics/sas_resarea_mdsim.xvg]

# This file was created Mon Nov 21 19:02:42 2022
# Created by:
#                       :-) GROMACS - gmx sasa, 2019.2 (-:
# 
# Executable:   /home/simlab/bin/bin/gmx
# Data prefix:  /home/simlab/bin
# Working dir:  /home/simlab/runGromacs/clients/maria.silva.017-ufrn.edu.br/protein-Rsew6KQ
# Command line:
#   gmx sasa -s mdsim.tpr -f mdsim_noPBC.xtc -o sas_mdsim.xvg -or sas_resarea_mdsim.xvg -tv sas_volume_mdsim.xvg
# gmx sasa is part of G R O M A C S:
#
# Gyas ROwers Mature At Cryogenic Speed
#
@    title "Area per residue over the trajectory"
@    xaxis  label "Residue"
@    yaxis  label "Area (nm\S2\N)"
@TYPE xy
@ view 0.15, 0.15, 0.75, 0.85
@ legend on
@ legend box on
@ legend loctype view
@ legend 0.78, 0.8
@ legend length 2
@ s0 legend "Average (nm\S2\N)"
@ s1 legend "Standard deviation (nm\S2\N)"
       1    1.033    0.190
       2    0.567    0.231
       3    0.821    0.329
       4    0.953    0.183
       5    0.392    0.307
       6    0.094    0.151
       7    0.300    0.157
       8    0.660    0.224
       9    0.866    0.327
      10    1.628    0.310
      11    0.958    0.191
      12    1.646    0.309
      13    0.105    0.161
      14    1.770    0.436
      15    0.513    0.214
      16    0.550    0.206
      17    1.676    0.388
      18    0.631    0.208
      19    0.624    0.202
      20    0.406    0.194
      21    0.165    0.103
      22    0.015    0.038
      23    0.079    0.059
      24    0.151    0.091
      25    0.017    0.076
      26    1.042    0.179
      27    0.444    0.138
      28    1.106    0.152
      29    0.857    0.194
      30    0.244    0.100
      31    0.009    0.031
      32    1.017    0.224
      33    0.549    0.238
      34    0.098    0.109
      35    0.770    0.251
      36    1.883    0.420
      37    0.574    0.184
      38    0.997    0.314
      39    1.434    0.226
      40    0.814    0.143
      41    0.225    0.087
      42    1.000    0.246
      43    1.769    0.227
      44    0.885    0.201
      45    0.243    0.125
      46    0.593    0.290
      47    0.277    0.098
      48    0.001    0.005
      49    0.156    0.212
      50    1.100    0.282
      51    0.193    0.151
      52    0.030    0.050
      53    0.046    0.065
      54    0.309    0.097
      55    0.177    0.170
      56    0.012    0.029
      57    0.061    0.054
      58    0.816    0.177
      59    0.086    0.087
      60    0.005    0.014
      61    0.897    0.246
      62    1.148    0.140
      63    1.022    0.241
      64    0.171    0.136
      65    0.463    0.174
      66    0.527    0.152
      67    0.361    0.153
      68    0.188    0.138
      69    0.891    0.184
      70    0.152    0.086
      71    0.550    0.148
      72    0.021    0.038
      73    0.447    0.163
      74    0.060    0.098
      75    0.318    0.198
      76    0.438    0.197
      77    0.737    0.164
      78    0.359    0.149
      79    0.471    0.113
      80    0.023    0.045
      81    0.087    0.057
      82    0.053    0.070
      83    0.006    0.016
      84    0.004    0.015
      85    0.073    0.177
      86    0.388    0.131
      87    0.058    0.058
      88    0.568    0.237
      89    0.503    0.193
      90    0.091    0.060
      91    0.224    0.120
      92    0.013    0.026
      93    0.001    0.011
      94    0.002    0.010
      95    0.002    0.010
      96    0.032    0.054
      97    0.380    0.178
      98    0.250    0.096
      99    0.239    0.116
     100    0.202    0.094
     101    0.079    0.079
     102    0.733    0.211
     103    0.106    0.091
     104    0.156    0.098
     105    0.219    0.202
     106    0.031    0.047
     107    0.003    0.013
     108    0.010    0.028
     109    0.462    0.204
     110    0.093    0.135
     111    1.246    0.251
     112    1.105    0.424
     113    0.387    0.159
     114    0.946    0.226
     115    1.117    0.270
     116    0.652    0.223
     117    0.269    0.139
     118    0.010    0.024
     119    0.071    0.072
     120    0.121    0.068
     121    1.195    0.259
     122    0.140    0.084
     123    0.148    0.066
     124    1.240    0.147
     125    1.066    0.176
     126    0.486    0.123
     127    0.861    0.129
     128    0.331    0.121
     129    0.203    0.073
     130    0.007    0.018
     131    0.011    0.027
     132    0.061    0.067
     133    0.538    0.254
     134    0.643    0.286
     135    1.953    0.251
     136    1.185    0.291
     137    0.312    0.165
     138    0.726    0.294
     139    0.706    0.216
     140    0.812    0.177
     141    0.415    0.100
     142    0.758    0.148
     143    0.695    0.105
     144    0.433    0.130
     145    0.370    0.125
     146    0.933    0.134
     147    0.483    0.187
     148    0.040    0.072
     149    0.043    0.051
     150    0.369    0.114
     151    0.014    0.043
     152    0.007    0.028
     153    0.215    0.126
     154    0.276    0.112
     155    0.041    0.086
     156    0.046    0.079
     157    0.549    0.240
     158    0.023    0.081
     159    0.393    0.176
     160    0.481    0.233
     161    0.159    0.063
     162    0.517    0.085
     163    0.307    0.184
     164    0.477    0.126
     165    0.726    0.150
     166    0.007    0.021
     167    0.354    0.130
     168    0.825    0.111
     169    0.956    0.312
     170    0.959    0.239
     171    0.016    0.042
     172    0.275    0.159
     173    0.014    0.027
     174    0.125    0.081
     175    0.072    0.082
     176    0.951    0.263
     177    0.128    0.083
     178    0.292    0.170
     179    0.347    0.152
     180    0.918    0.205
     181    0.334    0.141
     182    1.886    0.269
     183    0.621    0.154
     184    0.330    0.182
     185    0.255    0.182
     186    0.710    0.213
     187    0.285    0.151
     188    0.709    0.229
     189    0.446    0.155
     190    0.295    0.138
     191    0.075    0.108
     192    0.147    0.103
     193    0.031    0.055
     194    0.357    0.135
     195    1.419    0.330
     196    0.728    0.366
     197    0.250    0.241
     198    1.022    0.248
     199    0.043    0.046
     200    0.472    0.173
     201    0.692    0.202
     202    0.022    0.046
     203    0.019    0.052
     204    0.025    0.052
     205    0.005    0.016
     206    0.405    0.204
     207    0.240    0.143
     208    0.748    0.235
     209    0.087    0.143
     210    1.145    0.181
     211    0.061    0.081
     212    0.202    0.163
     213    0.010    0.024
     214    1.119    0.265
     215    0.061    0.068
     216    0.419    0.128
     217    0.163    0.144
     218    0.742    0.183
     219    0.290    0.118
     220    0.006    0.016
     221    0.102    0.133
     222    1.301    0.203
     223    1.100    0.278
     224    1.728    0.368
     225    0.173    0.118
     226    0.729    0.226
     227    0.211    0.085
     228    0.931    0.161
     229    0.643    0.170
     230    0.073    0.072
     231    0.380    0.155
     232    0.013    0.026
     233    0.211    0.234
     234    0.202    0.146
     235    0.025    0.045
     236    0.306    0.100
     237    0.508    0.143
     238    0.917    0.132
     239    0.166    0.134
     240    0.014    0.025
     241    0.485    0.211
     242    1.654    0.354
     243    1.412    0.353
     244    0.155    0.102
     245    0.089    0.080
     246    0.494    0.169
     247    0.340    0.100
     248    0.332    0.194
     249    0.002    0.009
     250    0.970    0.124
     251    1.095    0.152
     252    0.361    0.176
     253    0.123    0.093
     254    0.417    0.103
     255    1.330    0.178
     256    0.103    0.101
     257    1.267    0.347
     258    0.864    0.194
     259    1.358    0.231
     260    0.508    0.201
     261    0.682    0.333
     262    0.981    0.420
     263    0.489    0.233
     264    1.143    0.488
