# Supplementary material for: Advancing molecular modeling and reverse vaccinology in broad-spectrum yellow fever virus vaccine development
Source: Sci Rep. 2024 May 12;14:10842. doi: 10.1038/s41598-024-60680-9 (PMC11089047; doi:10.1038/s41598-024-60680-9)
Supplement: Supplementary file 1 — Supplementary Information. [file 41598_2024_60680_MOESM1_ESM.zip › Yellow_Fever_data/5_Molecular docking/Galaxy web/model_1.pdb]

ATOM      1  N   GLY A   1       2.578  -1.519   0.862
ATOM      2  H1  GLY A   1       2.078  -2.392   0.614
ATOM      3  H2  GLY A   1       2.233  -1.166   1.775
ATOM      4  H3  GLY A   1       3.596  -1.706   0.931
ATOM      5  CA  GLY A   1       2.332  -0.490  -0.164
ATOM      6  C   GLY A   1       2.724   0.841   0.383
ATOM      7  O   GLY A   1       2.311   1.233   1.478
ATOM      8  N   ILE A   2       3.843   1.303  -0.217
ATOM      9  H   ILE A   2       4.251   0.827  -0.991
ATOM     10  CA  ILE A   2       4.457   2.566   0.106
ATOM     11  CB  ILE A   2       5.938   2.466   0.472
ATOM     12  CG2 ILE A   2       6.051   1.686   1.799
ATOM     13  CG1 ILE A   2       6.803   1.903  -0.679
ATOM     14  CD1 ILE A   2       8.309   2.015  -0.442
ATOM     15  C   ILE A   2       4.246   3.555  -1.021
ATOM     16  O   ILE A   2       3.731   3.208  -2.089
ATOM     17  N   ILE A   3       4.655   4.829  -0.788
ATOM     18  H   ILE A   3       5.060   5.078   0.088
ATOM     19  CA  ILE A   3       4.532   5.916  -1.734
ATOM     20  CB  ILE A   3       4.933   7.268  -1.135
ATOM     21  CG2 ILE A   3       6.427   7.286  -0.733
ATOM     22  CG1 ILE A   3       4.492   8.433  -2.048
ATOM     23  CD1 ILE A   3       4.575   9.818  -1.403
ATOM     24  C   ILE A   3       5.277   5.613  -3.018
ATOM     25  O   ILE A   3       4.764   5.914  -4.096
ATOM     26  N   ASN A   4       6.458   4.949  -2.926
ATOM     27  H   ASN A   4       6.840   4.694  -2.041
ATOM     28  CA  ASN A   4       7.260   4.589  -4.072
ATOM     29  CB  ASN A   4       8.645   4.022  -3.698
ATOM     30  CG  ASN A   4       9.568   5.129  -3.177
ATOM     31  OD1 ASN A   4       9.405   6.327  -3.412
ATOM     32  ND2 ASN A   4      10.607   4.700  -2.417
ATOM     33 1HD2 ASN A   4      11.258   5.361  -2.044
ATOM     34 2HD2 ASN A   4      10.728   3.724  -2.238
ATOM     35  C   ASN A   4       6.547   3.566  -4.915
ATOM     36  O   ASN A   4       6.623   3.630  -6.143
ATOM     37  N   THR A   5       5.806   2.627  -4.268
ATOM     38  H   THR A   5       5.732   2.619  -3.274
ATOM     39  CA  THR A   5       5.055   1.588  -4.936
ATOM     40  CB  THR A   5       4.533   0.551  -3.960
ATOM     41  CG2 THR A   5       3.764  -0.563  -4.704
ATOM     42  OG1 THR A   5       5.633  -0.050  -3.287
ATOM     43  HG1 THR A   5       5.256  -0.591  -2.588
ATOM     44  C   THR A   5       3.913   2.250  -5.689
ATOM     45  O   THR A   5       3.600   1.835  -6.805
ATOM     46  N   LEU A   6       3.291   3.307  -5.099
ATOM     47  H   LEU A   6       3.545   3.609  -4.182
ATOM     48  CA  LEU A   6       2.208   4.030  -5.730
ATOM     49  CB  LEU A   6       1.505   5.043  -4.797
ATOM     50  CG  LEU A   6       0.666   4.414  -3.664
ATOM     51  CD1 LEU A   6       0.175   5.480  -2.677
ATOM     52  CD2 LEU A   6      -0.499   3.582  -4.217
ATOM     53  C   LEU A   6       2.701   4.790  -6.938
ATOM     54  O   LEU A   6       2.011   4.838  -7.956
ATOM     55  N   GLN A   7       3.916   5.385  -6.844
ATOM     56  H   GLN A   7       4.442   5.337  -5.999
ATOM     57  CA  GLN A   7       4.538   6.134  -7.909
ATOM     58  CB  GLN A   7       5.712   7.026  -7.450
ATOM     59  CG  GLN A   7       5.316   8.211  -6.552
ATOM     60  CD  GLN A   7       4.417   9.178  -7.332
ATOM     61  OE1 GLN A   7       4.726   9.608  -8.446
ATOM     62  NE2 GLN A   7       3.251   9.531  -6.730
ATOM     63 1HE2 GLN A   7       2.619  10.153  -7.190
ATOM     64 2HE2 GLN A   7       3.036   9.191  -5.815
ATOM     65  C   GLN A   7       5.006   5.286  -9.058
ATOM     66  O   GLN A   7       5.136   5.798 -10.169
ATOM     67  N   LYS A   8       5.280   3.984  -8.803
ATOM     68  H   LYS A   8       5.191   3.628  -7.875
ATOM     69  CA  LYS A   8       5.737   3.012  -9.769
ATOM     70  CB  LYS A   8       5.884   1.640  -9.082
ATOM     71  CG  LYS A   8       6.398   0.442  -9.877
ATOM     72  CD  LYS A   8       6.461  -0.789  -8.975
ATOM     73  CE  LYS A   8       6.851  -2.088  -9.673
ATOM     74  NZ  LYS A   8       6.749  -3.200  -8.705
ATOM     75  HZ1 LYS A   8       7.090  -4.078  -9.139
ATOM     76  HZ2 LYS A   8       7.319  -2.988  -7.865
ATOM     77  HZ3 LYS A   8       5.757  -3.322  -8.423
ATOM     78  C   LYS A   8       4.747   2.850 -10.899
ATOM     79  O   LYS A   8       3.539   2.732 -10.681
ATOM     80  N   TYR A   9       5.272   2.862 -12.150
ATOM     81  H   TYR A   9       6.251   2.963 -12.302
ATOM     82  CA  TYR A   9       4.475   2.707 -13.337
ATOM     83  CB  TYR A   9       5.229   3.071 -14.659
ATOM     84  CG  TYR A   9       4.385   2.826 -15.888
ATOM     85  CD1 TYR A   9       3.313   3.660 -16.230
ATOM     86  CE1 TYR A   9       2.540   3.401 -17.365
ATOM     87  CZ  TYR A   9       2.831   2.304 -18.178
ATOM     88  OH  TYR A   9       2.049   2.042 -19.324
ATOM     89  HH  TYR A   9       2.392   1.248 -19.742
ATOM     90  CE2 TYR A   9       3.903   1.470 -17.855
ATOM     91  CD2 TYR A   9       4.672   1.733 -16.719
ATOM     92  C   TYR A   9       3.943   1.307 -13.446
ATOM     93  O   TYR A   9       4.675   0.325 -13.296
ATOM     94  N   TYR A  10       2.618   1.241 -13.690
ATOM     95  H   TYR A  10       2.073   2.070 -13.786
ATOM     96  CA  TYR A  10       1.896   0.023 -13.913
ATOM     97  CB  TYR A  10       0.842  -0.378 -12.861
ATOM     98  CG  TYR A  10       1.521  -0.832 -11.609
ATOM     99  CD1 TYR A  10       1.752   0.024 -10.529
ATOM    100  CE1 TYR A  10       2.394  -0.441  -9.375
ATOM    101  CZ  TYR A  10       2.807  -1.775  -9.295
ATOM    102  OH  TYR A  10       3.457  -2.256  -8.136
ATOM    103  HH  TYR A  10       3.504  -1.533  -7.504
ATOM    104  CE2 TYR A  10       2.585  -2.636 -10.370
ATOM    105  CD2 TYR A  10       1.943  -2.164 -11.516
ATOM    106  C   TYR A  10       1.291   0.135 -15.278
ATOM    107  O   TYR A  10       0.773   1.190 -15.649
ATOM    108  N   CYS A  11       1.423  -0.960 -16.060
ATOM    109  H   CYS A  11       1.867  -1.777 -15.700
ATOM    110  CA  CYS A  11       0.965  -1.094 -17.422
ATOM    111  CB  CYS A  11       1.661  -2.245 -18.171
ATOM    112  SG  CYS A  11       3.438  -1.952 -18.418
ATOM    113  C   CYS A  11      -0.507  -1.256 -17.649
ATOM    114  O   CYS A  11      -1.175  -2.046 -16.980
ATOM    115  N   ARG A  12      -1.016  -0.470 -18.626
ATOM    116  H   ARG A  12      -0.406   0.135 -19.131
ATOM    117  CA  ARG A  12      -2.389  -0.440 -19.073
ATOM    118  CB  ARG A  12      -2.942   0.987 -19.351
ATOM    119  CG  ARG A  12      -1.955   2.041 -19.899
ATOM    120  CD  ARG A  12      -1.751   2.086 -21.413
ATOM    121  NE  ARG A  12      -3.007   2.591 -22.041
ATOM    122  HE  ARG A  12      -3.712   2.994 -21.457
ATOM    123  CZ  ARG A  12      -3.208   2.509 -23.392
ATOM    124  NH1 ARG A  12      -2.260   1.991 -24.230
ATOM    125 1HH1 ARG A  12      -1.395   1.647 -23.863
ATOM    126 2HH1 ARG A  12      -2.424   1.949 -25.214
ATOM    127  NH2 ARG A  12      -4.387   2.954 -23.918
ATOM    128 1HH2 ARG A  12      -5.080   3.361 -23.326
ATOM    129 2HH2 ARG A  12      -4.546   2.914 -24.903
ATOM    130  C   ARG A  12      -2.624  -1.274 -20.305
ATOM    131  O   ARG A  12      -1.719  -1.460 -21.122
ATOM    132  N   VAL A  13      -3.858  -1.827 -20.422
ATOM    133  H   VAL A  13      -4.551  -1.690 -19.719
ATOM    134  CA  VAL A  13      -4.280  -2.624 -21.553
ATOM    135  CB  VAL A  13      -5.277  -3.712 -21.174
ATOM    136  CG1 VAL A  13      -5.723  -4.504 -22.421
ATOM    137  CG2 VAL A  13      -4.660  -4.610 -20.083
ATOM    138  C   VAL A  13      -4.929  -1.640 -22.502
ATOM    139  O   VAL A  13      -5.875  -0.946 -22.109
ATOM    140  N   ARG A  14      -4.432  -1.571 -23.769
ATOM    141  H   ARG A  14      -3.682  -2.156 -24.068
ATOM    142  CA  ARG A  14      -4.952  -0.655 -24.757
ATOM    143  CB  ARG A  14      -4.059  -0.520 -26.017
ATOM    144  CG  ARG A  14      -4.512   0.577 -26.996
ATOM    145  CD  ARG A  14      -3.728   0.683 -28.310
ATOM    146  NE  ARG A  14      -2.309   1.061 -28.015
ATOM    147  HE  ARG A  14      -1.989   1.047 -27.069
ATOM    148  CZ  ARG A  14      -1.429   1.388 -29.014
ATOM    149  NH1 ARG A  14      -1.804   1.403 -30.329
ATOM    150 1HH1 ARG A  14      -2.730   1.135 -30.594
ATOM    151 2HH1 ARG A  14      -1.137   1.628 -31.040
ATOM    152  NH2 ARG A  14      -0.146   1.725 -28.692
ATOM    153 1HH2 ARG A  14       0.157   1.733 -27.739
ATOM    154 2HH2 ARG A  14       0.506   1.966 -29.411
ATOM    155  C   ARG A  14      -6.338  -1.053 -25.177
ATOM    156  O   ARG A  14      -6.555  -2.133 -25.733
ATOM    157  N   GLY A  15      -7.296  -0.137 -24.898
ATOM    158  H   GLY A  15      -7.060   0.721 -24.450
ATOM    159  CA  GLY A  15      -8.694  -0.279 -25.209
ATOM    160  C   GLY A  15      -9.394  -1.312 -24.368
ATOM    161  O   GLY A  15     -10.521  -1.686 -24.699
ATOM    162  N   GLY A  16      -8.753  -1.795 -23.274
ATOM    163  H   GLY A  16      -7.850  -1.472 -22.999
ATOM    164  CA  GLY A  16      -9.341  -2.802 -22.430
ATOM    165  C   GLY A  16      -9.850  -2.259 -21.135
ATOM    166  O   GLY A  16      -9.824  -1.050 -20.882
ATOM    167  N   ARG A  17     -10.320  -3.199 -20.281
ATOM    168  H   ARG A  17     -10.308  -4.164 -20.532
ATOM    169  CA  ARG A  17     -10.847  -2.925 -18.971
ATOM    170  CB  ARG A  17     -11.573  -4.131 -18.347
ATOM    171  CG  ARG A  17     -12.868  -4.498 -19.073
ATOM    172  CD  ARG A  17     -13.564  -5.741 -18.520
ATOM    173  NE  ARG A  17     -14.797  -5.950 -19.335
ATOM    174  HE  ARG A  17     -15.046  -5.256 -20.012
ATOM    175  CZ  ARG A  17     -15.608  -7.041 -19.172
ATOM    176  NH1 ARG A  17     -15.309  -8.043 -18.291
ATOM    177 1HH1 ARG A  17     -14.473  -8.004 -17.745
ATOM    178 2HH1 ARG A  17     -15.916  -8.832 -18.201
ATOM    179  NH2 ARG A  17     -16.747  -7.131 -19.919
ATOM    180 1HH2 ARG A  17     -16.982  -6.406 -20.566
ATOM    181 2HH2 ARG A  17     -17.358  -7.915 -19.817
ATOM    182  C   ARG A  17      -9.705  -2.545 -18.077
ATOM    183  O   ARG A  17      -8.619  -3.128 -18.154
ATOM    184  N   CYS A  18      -9.939  -1.506 -17.246
ATOM    185  H   CYS A  18     -10.826  -1.053 -17.225
ATOM    186  CA  CYS A  18      -8.959  -0.992 -16.327
ATOM    187  CB  CYS A  18      -9.262   0.449 -15.865
ATOM    188  SG  CYS A  18      -7.947   1.176 -14.840
ATOM    189  C   CYS A  18      -8.784  -1.873 -15.121
ATOM    190  O   CYS A  18      -9.755  -2.371 -14.546
ATOM    191  N   ALA A  19      -7.505  -2.083 -14.744
ATOM    192  H   ALA A  19      -6.752  -1.657 -15.239
ATOM    193  CA  ALA A  19      -7.099  -2.880 -13.614
ATOM    194  CB  ALA A  19      -5.974  -3.871 -13.981
ATOM    195  C   ALA A  19      -6.614  -1.961 -12.514
ATOM    196  O   ALA A  19      -6.663  -0.735 -12.657
ATOM    197  N   VAL A  20      -6.175  -2.542 -11.359
ATOM    198  H   VAL A  20      -6.153  -3.533 -11.253
ATOM    199  CA  VAL A  20      -5.647  -1.792 -10.236
ATOM    200  CB  VAL A  20      -5.535  -2.646  -8.974
ATOM    201  CG1 VAL A  20      -4.929  -1.843  -7.806
ATOM    202  CG2 VAL A  20      -6.932  -3.197  -8.627
ATOM    203  C   VAL A  20      -4.282  -1.415 -10.741
ATOM    204  O   VAL A  20      -3.357  -2.234 -10.754
ATOM    205  N   LEU A  21      -4.155  -0.133 -11.166
ATOM    206  H   LEU A  21      -4.922   0.505 -11.128
ATOM    207  CA  LEU A  21      -2.944   0.382 -11.751
ATOM    208  CB  LEU A  21      -3.115   0.496 -13.286
ATOM    209  CG  LEU A  21      -3.411  -0.832 -14.036
ATOM    210  CD1 LEU A  21      -3.892  -0.593 -15.471
ATOM    211  CD2 LEU A  21      -2.255  -1.834 -13.962
ATOM    212  C   LEU A  21      -2.752   1.755 -11.174
ATOM    213  O   LEU A  21      -3.460   2.695 -11.538
ATOM    214  N   SER A  22      -1.753   1.893 -10.275
ATOM    215  H   SER A  22      -1.165   1.129 -10.024
ATOM    216  CA  SER A  22      -1.483   3.121  -9.585
ATOM    217  CB  SER A  22      -0.608   2.873  -8.343
ATOM    218  OG  SER A  22       0.666   2.366  -8.711
ATOM    219  HG  SER A  22       1.292   3.080  -8.559
ATOM    220  C   SER A  22      -0.950   4.312 -10.335
ATOM    221  O   SER A  22      -1.477   5.402 -10.103
ATOM    222  N   CYS A  23       0.049   4.171 -11.251
ATOM    223  H   CYS A  23       0.497   3.308 -11.470
ATOM    224  CA  CYS A  23       0.532   5.371 -11.884
ATOM    225  CB  CYS A  23       1.797   5.946 -11.216
ATOM    226  SG  CYS A  23       2.089   7.666 -11.721
ATOM    227  C   CYS A  23       0.706   5.228 -13.364
ATOM    228  O   CYS A  23       1.814   5.228 -13.906
ATOM    229  N   LEU A  24      -0.457   5.124 -14.037
ATOM    230  H   LEU A  24      -1.316   5.132 -13.532
ATOM    231  CA  LEU A  24      -0.621   5.010 -15.461
ATOM    232  CB  LEU A  24      -2.107   4.849 -15.843
ATOM    233  CG  LEU A  24      -2.720   3.511 -15.452
ATOM    234  CD1 LEU A  24      -4.235   3.485 -15.681
ATOM    235  CD2 LEU A  24      -2.003   2.393 -16.195
ATOM    236  C   LEU A  24      -0.083   6.177 -16.264
ATOM    237  O   LEU A  24       0.568   5.888 -17.271
ATOM    238  N   PRO A  25      -0.266   7.469 -15.936
ATOM    239  CA  PRO A  25       0.245   8.566 -16.726
ATOM    240  CB  PRO A  25      -0.389   9.833 -16.140
ATOM    241  CG  PRO A  25      -0.736   9.468 -14.695
ATOM    242  CD  PRO A  25      -1.036   7.971 -14.790
ATOM    243  C   PRO A  25       1.742   8.670 -16.853
ATOM    244  O   PRO A  25       2.162   9.555 -17.599
ATOM    245  N   LYS A  26       2.559   7.841 -16.138
ATOM    246  H   LYS A  26       2.210   7.118 -15.545
ATOM    247  CA  LYS A  26       3.998   8.002 -16.165
ATOM    248  CB  LYS A  26       4.785   7.035 -15.251
ATOM    249  CG  LYS A  26       4.690   7.293 -13.745
ATOM    250  CD  LYS A  26       5.399   8.565 -13.262
ATOM    251  CE  LYS A  26       5.345   8.750 -11.743
ATOM    252  NZ  LYS A  26       5.964  10.029 -11.341
ATOM    253  HZ1 LYS A  26       5.839  10.164 -10.318
ATOM    254  HZ2 LYS A  26       6.979  10.003 -11.559
ATOM    255  HZ3 LYS A  26       5.523  10.815 -11.855
ATOM    256  C   LYS A  26       4.547   7.825 -17.556
ATOM    257  O   LYS A  26       5.357   8.650 -17.985
ATOM    258  N   GLU A  27       4.101   6.774 -18.289
ATOM    259  H   GLU A  27       3.427   6.133 -17.931
ATOM    260  CA  GLU A  27       4.537   6.536 -19.642
ATOM    261  CB  GLU A  27       4.661   5.055 -20.061
ATOM    262  CG  GLU A  27       5.790   4.288 -19.349
ATOM    263  CD  GLU A  27       7.156   4.891 -19.677
ATOM    264  OE1 GLU A  27       7.506   4.982 -20.884
ATOM    265  OE2 GLU A  27       7.870   5.275 -18.715
ATOM    266  C   GLU A  27       3.722   7.297 -20.648
ATOM    267  O   GLU A  27       2.537   7.564 -20.446
ATOM    268  N   GLU A  28       4.390   7.594 -21.784
ATOM    269  H   GLU A  28       5.336   7.289 -21.863
ATOM    270  CA  GLU A  28       3.951   8.347 -22.933
ATOM    271  CB  GLU A  28       5.071   8.483 -23.984
ATOM    272  CG  GLU A  28       6.234   9.401 -23.586
ATOM    273  CD  GLU A  28       7.336   9.415 -24.656
ATOM    274  OE1 GLU A  28       7.270   8.672 -25.673
ATOM    275  OE2 GLU A  28       8.294  10.204 -24.449
ATOM    276  C   GLU A  28       2.772   7.832 -23.699
ATOM    277  O   GLU A  28       2.171   8.608 -24.446
ATOM    278  N   GLN A  29       2.414   6.535 -23.544
ATOM    279  H   GLN A  29       2.915   5.936 -22.926
ATOM    280  CA  GLN A  29       1.316   5.919 -24.256
ATOM    281  CB  GLN A  29       1.129   4.425 -23.908
ATOM    282  CG  GLN A  29       2.240   3.499 -24.438
ATOM    283  CD  GLN A  29       2.242   3.483 -25.974
ATOM    284  OE1 GLN A  29       1.225   3.255 -26.631
ATOM    285  NE2 GLN A  29       3.432   3.753 -26.573
ATOM    286 1HE2 GLN A  29       3.502   3.757 -27.571
ATOM    287 2HE2 GLN A  29       4.244   3.926 -26.015
ATOM    288  C   GLN A  29       0.012   6.622 -24.054
ATOM    289  O   GLN A  29      -0.765   6.742 -25.005
ATOM    290  N   ILE A  30      -0.229   7.146 -22.830
ATOM    291  H   ILE A  30       0.428   7.075 -22.083
ATOM    292  CA  ILE A  30      -1.447   7.853 -22.546
ATOM    293  CB  ILE A  30      -1.751   7.890 -21.060
ATOM    294  CG2 ILE A  30      -2.856   8.892 -20.698
ATOM    295  CG1 ILE A  30      -2.105   6.446 -20.649
ATOM    296  CD1 ILE A  30      -2.230   6.213 -19.156
ATOM    297  C   ILE A  30      -1.486   9.180 -23.266
ATOM    298  O   ILE A  30      -2.551   9.550 -23.762
ATOM    299  N   GLY A  31      -0.326   9.869 -23.423
ATOM    300  H   GLY A  31       0.545   9.524 -23.082
ATOM    301  CA  GLY A  31      -0.260  11.135 -24.117
ATOM    302  C   GLY A  31      -0.552  10.930 -25.576
ATOM    303  O   GLY A  31      -1.277  11.726 -26.173
ATOM    304  N   LYS A  32      -0.039   9.814 -26.153
ATOM    305  H   LYS A  32       0.536   9.190 -25.626
ATOM    306  CA  LYS A  32      -0.229   9.467 -27.542
ATOM    307  CB  LYS A  32       0.585   8.225 -27.949
ATOM    308  CG  LYS A  32       2.097   8.450 -28.001
ATOM    309  CD  LYS A  32       2.875   7.192 -28.385
ATOM    310  CE  LYS A  32       4.391   7.389 -28.409
ATOM    311  NZ  LYS A  32       5.050   6.120 -28.773
ATOM    312  HZ1 LYS A  32       5.116   5.500 -27.944
ATOM    313  HZ2 LYS A  32       4.501   5.644 -29.514
ATOM    314  HZ3 LYS A  32       6.005   6.316 -29.130
ATOM    315  C   LYS A  32      -1.679   9.153 -27.803
ATOM    316  O   LYS A  32      -2.223   9.545 -28.836
ATOM    317  N   CYS A  33      -2.347   8.465 -26.846
ATOM    318  H   CYS A  33      -1.892   8.140 -26.020
ATOM    319  CA  CYS A  33      -3.736   8.118 -26.981
ATOM    320  CB  CYS A  33      -4.206   7.076 -25.969
ATOM    321  SG  CYS A  33      -3.504   5.428 -26.282
ATOM    322  C   CYS A  33      -4.610   9.335 -26.864
ATOM    323  O   CYS A  33      -5.598   9.437 -27.590
ATOM    324  N   SER A  34      -4.233  10.298 -25.983
ATOM    325  H   SER A  34      -3.435  10.177 -25.403
ATOM    326  CA  SER A  34      -4.962  11.522 -25.752
ATOM    327  CB  SER A  34      -4.387  12.349 -24.586
ATOM    328  OG  SER A  34      -4.553  11.645 -23.363
ATOM    329  HG  SER A  34      -3.836  11.006 -23.332
ATOM    330  C   SER A  34      -4.960  12.378 -26.986
ATOM    331  O   SER A  34      -6.003  12.945 -27.320
ATOM    332  N   THR A  35      -3.809  12.443 -27.711
ATOM    333  H   THR A  35      -2.975  11.979 -27.413
ATOM    334  CA  THR A  35      -3.684  13.209 -28.932
ATOM    335  CB  THR A  35      -2.265  13.376 -29.436
ATOM    336  CG2 THR A  35      -1.462  14.202 -28.416
ATOM    337  OG1 THR A  35      -1.641  12.122 -29.660
ATOM    338  HG1 THR A  35      -0.869  12.307 -30.202
ATOM    339  C   THR A  35      -4.551  12.614 -30.013
ATOM    340  O   THR A  35      -5.083  13.353 -30.845
ATOM    341  N   ARG A  36      -4.734  11.266 -29.994
ATOM    342  H   ARG A  36      -4.270  10.686 -29.328
ATOM    343  CA  ARG A  36      -5.563  10.579 -30.957
ATOM    344  CB  ARG A  36      -5.201   9.088 -31.134
ATOM    345  CG  ARG A  36      -3.822   8.878 -31.767
ATOM    346  CD  ARG A  36      -3.379   7.422 -31.933
ATOM    347  NE  ARG A  36      -3.158   6.809 -30.589
ATOM    348  HE  ARG A  36      -3.355   7.352 -29.772
ATOM    349  CZ  ARG A  36      -2.707   5.520 -30.461
ATOM    350  NH1 ARG A  36      -2.368   4.762 -31.547
ATOM    351 1HH1 ARG A  36      -2.422   5.149 -32.468
ATOM    352 2HH1 ARG A  36      -2.013   3.836 -31.430
ATOM    353  NH2 ARG A  36      -2.580   4.974 -29.217
ATOM    354 1HH2 ARG A  36      -2.823   5.501 -28.404
ATOM    355 2HH2 ARG A  36      -2.225   4.046 -29.115
ATOM    356  C   ARG A  36      -7.031  10.687 -30.595
ATOM    357  O   ARG A  36      -7.888  10.276 -31.381
ATOM    358  N   GLY A  37      -7.356  11.256 -29.404
ATOM    359  H   GLY A  37      -6.663  11.596 -28.774
ATOM    360  CA  GLY A  37      -8.713  11.440 -28.960
ATOM    361  C   GLY A  37      -9.312  10.234 -28.312
ATOM    362  O   GLY A  37     -10.533  10.190 -28.143
ATOM    363  N   ARG A  38      -8.479   9.235 -27.925
ATOM    364  H   ARG A  38      -7.490   9.286 -28.030
ATOM    365  CA  ARG A  38      -9.005   8.051 -27.307
ATOM    366  CB  ARG A  38      -8.083   6.823 -27.421
ATOM    367  CG  ARG A  38      -7.901   6.430 -28.889
ATOM    368  CD  ARG A  38      -6.997   5.232 -29.163
ATOM    369  NE  ARG A  38      -6.898   5.141 -30.651
ATOM    370  HE  ARG A  38      -7.326   5.861 -31.199
ATOM    371  CZ  ARG A  38      -6.223   4.137 -31.292
ATOM    372  NH1 ARG A  38      -5.682   3.079 -30.617
ATOM    373 1HH1 ARG A  38      -5.820   2.989 -29.632
ATOM    374 2HH1 ARG A  38      -5.234   2.342 -31.121
ATOM    375  NH2 ARG A  38      -6.105   4.196 -32.650
ATOM    376 1HH2 ARG A  38      -6.508   4.957 -33.157
ATOM    377 2HH2 ARG A  38      -5.637   3.468 -33.150
ATOM    378  C   ARG A  38      -9.312   8.378 -25.884
ATOM    379  O   ARG A  38      -8.433   8.596 -25.046
ATOM    380  N   LYS A  39     -10.633   8.342 -25.623
ATOM    381  H   LYS A  39     -11.255   8.117 -26.369
ATOM    382  CA  LYS A  39     -11.308   8.631 -24.385
ATOM    383  CB  LYS A  39     -12.833   8.495 -24.528
ATOM    384  CG  LYS A  39     -13.492   9.564 -25.397
ATOM    385  CD  LYS A  39     -14.996   9.342 -25.535
ATOM    386  CE  LYS A  39     -15.693  10.360 -26.434
ATOM    387  NZ  LYS A  39     -17.119  10.006 -26.561
ATOM    388  HZ1 LYS A  39     -17.581  10.079 -25.634
ATOM    389  HZ2 LYS A  39     -17.585  10.649 -27.229
ATOM    390  HZ3 LYS A  39     -17.202   9.032 -26.909
ATOM    391  C   LYS A  39     -10.909   7.663 -23.324
ATOM    392  O   LYS A  39     -10.890   8.022 -22.144
ATOM    393  N   CYS A  40     -10.530   6.431 -23.751
ATOM    394  H   CYS A  40     -10.551   6.196 -24.720
ATOM    395  CA  CYS A  40     -10.137   5.351 -22.895
ATOM    396  CB  CYS A  40      -9.674   4.105 -23.677
ATOM    397  SG  CYS A  40     -11.027   3.284 -24.573
ATOM    398  C   CYS A  40      -9.010   5.758 -22.001
ATOM    399  O   CYS A  40      -9.068   5.428 -20.820
ATOM    400  N   CYS A  41      -8.014   6.531 -22.506
ATOM    401  H   CYS A  41      -8.009   6.850 -23.452
ATOM    402  CA  CYS A  41      -6.913   6.948 -21.679
ATOM    403  CB  CYS A  41      -5.681   7.385 -22.459
ATOM    404  SG  CYS A  41      -4.892   5.902 -23.143
ATOM    405  C   CYS A  41      -7.260   7.935 -20.611
ATOM    406  O   CYS A  41      -6.673   7.888 -19.529
ATOM    407  N   ARG A  42      -8.242   8.826 -20.878
ATOM    408  H   ARG A  42      -8.734   8.815 -21.745
ATOM    409  CA  ARG A  42      -8.685   9.819 -19.926
ATOM    410  CB  ARG A  42      -9.604  10.855 -20.596
ATOM    411  CG  ARG A  42      -8.817  11.734 -21.575
ATOM    412  CD  ARG A  42      -9.661  12.677 -22.428
ATOM    413  NE  ARG A  42      -8.729  13.327 -23.400
ATOM    414  HE  ARG A  42      -7.743  13.248 -23.248
ATOM    415  CZ  ARG A  42      -9.181  14.018 -24.494
ATOM    416  NH1 ARG A  42     -10.516  14.195 -24.732
ATOM    417 1HH1 ARG A  42     -11.196  13.838 -24.092
ATOM    418 2HH1 ARG A  42     -10.822  14.699 -25.539
ATOM    419  NH2 ARG A  42      -8.275  14.530 -25.377
ATOM    420 1HH2 ARG A  42      -7.295  14.415 -25.222
ATOM    421 2HH2 ARG A  42      -8.589  15.025 -26.187
ATOM    422  C   ARG A  42      -9.407   9.104 -18.812
ATOM    423  O   ARG A  42      -9.207   9.418 -17.635
ATOM    424  N   ARG A  43     -10.207   8.067 -19.179
ATOM    425  H   ARG A  43     -10.324   7.832 -20.142
ATOM    426  CA  ARG A  43     -10.961   7.258 -18.252
ATOM    427  CB  ARG A  43     -11.852   6.217 -18.948
ATOM    428  CG  ARG A  43     -13.030   6.806 -19.716
ATOM    429  CD  ARG A  43     -13.831   5.742 -20.462
ATOM    430  NE  ARG A  43     -14.836   6.449 -21.308
ATOM    431  HE  ARG A  43     -14.889   7.447 -21.262
ATOM    432  CZ  ARG A  43     -15.660   5.773 -22.168
ATOM    433  NH1 ARG A  43     -15.675   4.407 -22.232
ATOM    434 1HH1 ARG A  43     -15.088   3.866 -21.630
ATOM    435 2HH1 ARG A  43     -16.290   3.939 -22.865
ATOM    436  NH2 ARG A  43     -16.486   6.487 -22.986
ATOM    437 1HH2 ARG A  43     -16.488   7.486 -22.952
ATOM    438 2HH2 ARG A  43     -17.090   6.015 -23.627
ATOM    439  C   ARG A  43     -10.000   6.485 -17.392
ATOM    440  O   ARG A  43     -10.228   6.363 -16.190
ATOM    441  N   LYS A  44      -8.885   5.986 -17.994
ATOM    442  H   LYS A  44      -8.754   6.078 -18.976
ATOM    443  CA  LYS A  44      -7.867   5.230 -17.309
ATOM    444  CB  LYS A  44      -6.814   4.614 -18.247
ATOM    445  CG  LYS A  44      -7.374   3.447 -19.059
ATOM    446  CD  LYS A  44      -6.391   2.823 -20.045
ATOM    447  CE  LYS A  44      -7.056   1.827 -21.001
ATOM    448  NZ  LYS A  44      -7.513   0.617 -20.282
ATOM    449  HZ1 LYS A  44      -6.870  -0.173 -20.494
ATOM    450  HZ2 LYS A  44      -7.518   0.801 -19.260
ATOM    451  HZ3 LYS A  44      -8.475   0.369 -20.592
ATOM    452  C   LYS A  44      -7.174   6.092 -16.303
ATOM    453  O   LYS A  44      -6.917   5.608 -15.203
ATOM    454  N   LYS A  45      -6.906   7.389 -16.629
ATOM    455  H   LYS A  45      -7.085   7.741 -17.545
ATOM    456  CA  LYS A  45      -6.256   8.301 -15.710
ATOM    457  CB  LYS A  45      -6.036   9.729 -16.252
ATOM    458  CG  LYS A  45      -4.984   9.933 -17.340
ATOM    459  CD  LYS A  45      -4.907  11.408 -17.749
ATOM    460  CE  LYS A  45      -3.906  11.717 -18.858
ATOM    461  NZ  LYS A  45      -3.950  13.146 -19.224
ATOM    462  HZ1 LYS A  45      -3.546  13.272 -20.172
ATOM    463  HZ2 LYS A  45      -4.934  13.477 -19.224
ATOM    464  HZ3 LYS A  45      -3.397  13.704 -18.547
ATOM    465  C   LYS A  45      -7.125   8.499 -14.501
ATOM    466  O   LYS A  45      -6.627   8.429 -13.377
ATOM    467  N   GLU A  46      -8.456   8.676 -14.719
ATOM    468  H   GLU A  46      -8.827   8.706 -15.646
ATOM    469  CA  GLU A  46      -9.406   8.885 -13.654
ATOM    470  CB  GLU A  46     -10.815   9.233 -14.177
ATOM    471  CG  GLU A  46     -10.929  10.633 -14.807
ATOM    472  CD  GLU A  46     -10.563  11.722 -13.797
ATOM    473  OE1 GLU A  46     -11.161  11.758 -12.690
ATOM    474  OE2 GLU A  46      -9.661  12.535 -14.128
ATOM    475  C   GLU A  46      -9.506   7.674 -12.772
ATOM    476  O   GLU A  46      -9.562   7.807 -11.547
ATOM    477  N   ALA A  47      -9.468   6.465 -13.387
ATOM    478  H   ALA A  47      -9.409   6.392 -14.379
ATOM    479  CA  ALA A  47      -9.546   5.215 -12.679
ATOM    480  CB  ALA A  47      -9.619   4.001 -13.620
ATOM    481  C   ALA A  47      -8.340   5.061 -11.801
ATOM    482  O   ALA A  47      -8.501   4.697 -10.640
ATOM    483  N   ALA A  48      -7.132   5.426 -12.311
ATOM    484  H   ALA A  48      -7.052   5.744 -13.250
ATOM    485  CA  ALA A  48      -5.883   5.334 -11.588
ATOM    486  CB  ALA A  48      -4.660   5.722 -12.441
ATOM    487  C   ALA A  48      -5.898   6.235 -10.386
ATOM    488  O   ALA A  48      -5.448   5.826  -9.317
ATOM    489  N   LYS A  49      -6.476   7.457 -10.524
ATOM    490  H   LYS A  49      -6.814   7.758 -11.414
ATOM    491  CA  LYS A  49      -6.564   8.433  -9.458
ATOM    492  CB  LYS A  49      -7.222   9.733  -9.961
ATOM    493  CG  LYS A  49      -6.345  10.498 -10.956
ATOM    494  CD  LYS A  49      -7.017  11.711 -11.597
ATOM    495  CE  LYS A  49      -6.184  12.297 -12.738
ATOM    496  NZ  LYS A  49      -6.933  13.359 -13.440
ATOM    497  HZ1 LYS A  49      -6.476  13.561 -14.350
ATOM    498  HZ2 LYS A  49      -7.907  13.041 -13.613
ATOM    499  HZ3 LYS A  49      -6.949  14.225 -12.872
ATOM    500  C   LYS A  49      -7.418   7.874  -8.350
ATOM    501  O   LYS A  49      -7.039   7.954  -7.180
ATOM    502  N   ARG A  50      -8.556   7.228  -8.717
ATOM    503  H   ARG A  50      -8.824   7.163  -9.676
ATOM    504  CA  ARG A  50      -9.466   6.636  -7.768
ATOM    505  CB  ARG A  50     -10.818   6.257  -8.393
ATOM    506  CG  ARG A  50     -11.672   7.501  -8.673
ATOM    507  CD  ARG A  50     -13.135   7.221  -9.031
ATOM    508  NE  ARG A  50     -13.185   6.596 -10.390
ATOM    509  HE  ARG A  50     -13.149   5.599 -10.460
ATOM    510  CZ  ARG A  50     -13.259   7.344 -11.536
ATOM    511  NH1 ARG A  50     -13.343   8.710 -11.510
ATOM    512 1HH1 ARG A  50     -13.364   9.199 -10.638
ATOM    513 2HH1 ARG A  50     -13.401   9.229 -12.362
ATOM    514  NH2 ARG A  50     -13.250   6.705 -12.741
ATOM    515 1HH2 ARG A  50     -13.194   5.708 -12.781
ATOM    516 2HH2 ARG A  50     -13.315   7.227 -13.591
ATOM    517  C   ARG A  50      -8.849   5.462  -7.062
ATOM    518  O   ARG A  50      -9.086   5.283  -5.866
ATOM    519  N   VAL A  51      -8.018   4.663  -7.779
ATOM    520  H   VAL A  51      -7.881   4.817  -8.754
ATOM    521  CA  VAL A  51      -7.329   3.516  -7.230
ATOM    522  CB  VAL A  51      -6.608   2.700  -8.303
ATOM    523  CG1 VAL A  51      -5.700   1.620  -7.693
ATOM    524  CG2 VAL A  51      -7.664   2.033  -9.201
ATOM    525  C   VAL A  51      -6.349   3.996  -6.182
ATOM    526  O   VAL A  51      -6.307   3.411  -5.100
ATOM    527  N   VAL A  52      -5.607   5.104  -6.454
ATOM    528  H   VAL A  52      -5.679   5.568  -7.333
ATOM    529  CA  VAL A  52      -4.629   5.645  -5.533
ATOM    530  CB  VAL A  52      -3.776   6.750  -6.153
ATOM    531  CG1 VAL A  52      -2.868   7.449  -5.119
ATOM    532  CG2 VAL A  52      -2.924   6.117  -7.260
ATOM    533  C   VAL A  52      -5.331   6.127  -4.282
ATOM    534  O   VAL A  52      -4.843   5.851  -3.185
ATOM    535  N   ILE A  53      -6.515   6.785  -4.413
ATOM    536  H   ILE A  53      -6.890   7.004  -5.312
ATOM    537  CA  ILE A  53      -7.257   7.284  -3.272
ATOM    538  CB  ILE A  53      -8.443   8.162  -3.684
ATOM    539  CG2 ILE A  53      -9.353   8.499  -2.476
ATOM    540  CG1 ILE A  53      -7.906   9.458  -4.326
ATOM    541  CD1 ILE A  53      -8.959  10.311  -5.035
ATOM    542  C   ILE A  53      -7.709   6.117  -2.416
ATOM    543  O   ILE A  53      -7.542   6.163  -1.197
ATOM    544  N   ALA A  54      -8.203   5.021  -3.045
ATOM    545  H   ALA A  54      -8.289   4.990  -4.038
ATOM    546  CA  ALA A  54      -8.678   3.850  -2.344
ATOM    547  CB  ALA A  54      -9.303   2.807  -3.288
ATOM    548  C   ALA A  54      -7.568   3.177  -1.587
ATOM    549  O   ALA A  54      -7.763   2.790  -0.433
ATOM    550  N   LEU A  55      -6.365   3.081  -2.208
ATOM    551  H   LEU A  55      -6.235   3.423  -3.134
ATOM    552  CA  LEU A  55      -5.209   2.466  -1.604
ATOM    553  CB  LEU A  55      -4.040   2.238  -2.585
ATOM    554  CG  LEU A  55      -4.326   1.141  -3.641
ATOM    555  CD1 LEU A  55      -3.219   1.078  -4.702
ATOM    556  CD2 LEU A  55      -4.597  -0.231  -2.998
ATOM    557  C   LEU A  55      -4.743   3.268  -0.425
ATOM    558  O   LEU A  55      -4.343   2.679   0.580
ATOM    559  N   LEU A  56      -4.827   4.623  -0.512
ATOM    560  H   LEU A  56      -5.126   5.068  -1.352
ATOM    561  CA  LEU A  56      -4.447   5.515   0.559
ATOM    562  CB  LEU A  56      -4.603   7.014   0.192
ATOM    563  CG  LEU A  56      -4.297   8.027   1.328
ATOM    564  CD1 LEU A  56      -2.848   7.987   1.814
ATOM    565  CD2 LEU A  56      -4.811   9.423   0.996
ATOM    566  C   LEU A  56      -5.345   5.286   1.739
ATOM    567  O   LEU A  56      -4.835   5.175   2.853
ATOM    568  N   VAL A  57      -6.678   5.146   1.503
ATOM    569  H   VAL A  57      -7.049   5.229   0.580
ATOM    570  CA  VAL A  57      -7.641   4.957   2.565
ATOM    571  CB  VAL A  57      -9.083   4.875   2.066
ATOM    572  CG1 VAL A  57     -10.051   4.498   3.208
ATOM    573  CG2 VAL A  57      -9.475   6.185   1.373
ATOM    574  C   VAL A  57      -7.341   3.672   3.291
ATOM    575  O   VAL A  57      -7.283   3.682   4.521
ATOM    576  N   LEU A  58      -7.072   2.581   2.535
ATOM    577  H   LEU A  58      -7.082   2.627   1.538
ATOM    578  CA  LEU A  58      -6.808   1.282   3.099
ATOM    579  CB  LEU A  58      -6.712   0.191   2.014
ATOM    580  CG  LEU A  58      -8.052  -0.121   1.310
ATOM    581  CD1 LEU A  58      -7.835  -1.059   0.114
ATOM    582  CD2 LEU A  58      -9.126  -0.631   2.287
ATOM    583  C   LEU A  58      -5.551   1.250   3.912
ATOM    584  O   LEU A  58      -5.564   0.713   5.021
ATOM    585  N   ALA A  59      -4.466   1.886   3.408
ATOM    586  H   ALA A  59      -4.504   2.349   2.527
ATOM    587  CA  ALA A  59      -3.191   1.923   4.079
ATOM    588  CB  ALA A  59      -2.082   2.550   3.214
ATOM    589  C   ALA A  59      -3.281   2.711   5.348
ATOM    590  O   ALA A  59      -2.763   2.283   6.380
ATOM    591  N   ALA A  60      -4.003   3.853   5.304
ATOM    592  H   ALA A  60      -4.451   4.147   4.466
ATOM    593  CA  ALA A  60      -4.174   4.723   6.429
ATOM    594  CB  ALA A  60      -4.828   6.040   6.005
ATOM    595  C   ALA A  60      -4.991   4.059   7.502
ATOM    596  O   ALA A  60      -4.647   4.177   8.681
ATOM    597  N   TYR A  61      -6.045   3.291   7.104
ATOM    598  H   TYR A  61      -6.291   3.205   6.144
ATOM    599  CA  TYR A  61      -6.917   2.609   8.031
ATOM    600  CB  TYR A  61      -8.163   1.977   7.342
ATOM    601  CG  TYR A  61      -9.088   1.368   8.357
ATOM    602  CD1 TYR A  61      -9.918   2.193   9.128
ATOM    603  CE1 TYR A  61     -10.784   1.651  10.081
ATOM    604  CZ  TYR A  61     -10.832   0.266  10.268
ATOM    605  OH  TYR A  61     -11.699  -0.303  11.226
ATOM    606  HH  TYR A  61     -12.190   0.409  11.648
ATOM    607  CE2 TYR A  61     -10.017  -0.567   9.498
ATOM    608  CD2 TYR A  61      -9.153  -0.020   8.546
ATOM    609  C   TYR A  61      -6.128   1.565   8.773
ATOM    610  O   TYR A  61      -6.261   1.471   9.996
ATOM    611  N   THR A  62      -5.259   0.810   8.054
ATOM    612  H   THR A  62      -5.155   0.921   7.068
ATOM    613  CA  THR A  62      -4.439  -0.212   8.657
ATOM    614  CB  THR A  62      -3.792  -1.160   7.667
ATOM    615  CG2 THR A  62      -4.893  -1.963   6.951
ATOM    616  OG1 THR A  62      -2.996  -0.468   6.717
ATOM    617  HG1 THR A  62      -2.233  -0.133   7.196
ATOM    618  C   THR A  62      -3.410   0.379   9.589
ATOM    619  O   THR A  62      -3.056  -0.268  10.577
ATOM    620  N   LEU A  63      -2.923   1.618   9.300
ATOM    621  H   LEU A  63      -3.197   2.108   8.474
ATOM    622  CA  LEU A  63      -1.944   2.277  10.133
ATOM    623  CB  LEU A  63      -1.296   3.522   9.483
ATOM    624  CG  LEU A  63      -0.338   3.217   8.309
ATOM    625  CD1 LEU A  63       0.097   4.505   7.599
ATOM    626  CD2 LEU A  63       0.864   2.363   8.747
ATOM    627  C   LEU A  63      -2.491   2.687  11.476
ATOM    628  O   LEU A  63      -1.770   2.527  12.464
ATOM    629  N   GLY A  64      -3.756   3.187  11.566
ATOM    630  H   GLY A  64      -4.345   3.345  10.775
ATOM    631  CA  GLY A  64      -4.258   3.542  12.877
ATOM    632  C   GLY A  64      -4.836   4.908  13.007
ATOM    633  O   GLY A  64      -5.731   5.274  12.252
ATOM    634  N   ALA A  65      -4.420   5.655  14.060
ATOM    635  H   ALA A  65      -3.728   5.339  14.703
ATOM    636  CA  ALA A  65      -4.914   6.994  14.253
ATOM    637  CB  ALA A  65      -5.437   7.270  15.678
ATOM    638  C   ALA A  65      -3.749   7.877  13.943
ATOM    639  O   ALA A  65      -2.901   8.146  14.800
ATOM    640  N   ALA A  66      -3.702   8.333  12.675
ATOM    641  H   ALA A  66      -4.415   8.100  12.017
ATOM    642  CA  ALA A  66      -2.654   9.171  12.159
ATOM    643  CB  ALA A  66      -1.432   8.353  11.678
ATOM    644  C   ALA A  66      -3.155   9.956  10.975
ATOM    645  O   ALA A  66      -4.301   9.799  10.540
ATOM    646  N   MET A  67      -2.292  10.886  10.490
ATOM    647  H   MET A  67      -1.380  10.998  10.876
ATOM    648  CA  MET A  67      -2.558  11.697   9.334
ATOM    649  CB  MET A  67      -2.538  13.212   9.637
ATOM    650  CG  MET A  67      -2.873  14.140   8.463
ATOM    651  SD  MET A  67      -2.896  15.903   8.915
ATOM    652  CE  MET A  67      -3.333  16.530   7.269
ATOM    653  C   MET A  67      -1.471  11.325   8.355
ATOM    654  O   MET A  67      -0.297  11.257   8.731
ATOM    655  N   VAL A  68      -1.888  10.775   7.188
ATOM    656  H   VAL A  68      -2.861  10.734   6.974
ATOM    657  CA  VAL A  68      -0.977  10.339   6.149
ATOM    658  CB  VAL A  68      -1.209   8.887   5.735
ATOM    659  CG1 VAL A  68      -0.232   8.461   4.619
ATOM    660  CG2 VAL A  68      -1.124   7.980   6.977
ATOM    661  C   VAL A  68      -1.163  11.246   4.954
ATOM    662  O   VAL A  68      -2.287  11.410   4.481
ATOM    663  N   GLU A  69      -0.065  11.853   4.433
ATOM    664  H   GLU A  69       0.849  11.723   4.810
ATOM    665  CA  GLU A  69      -0.162  12.735   3.290
ATOM    666  CB  GLU A  69       0.373  14.159   3.569
ATOM    667  CG  GLU A  69      -0.401  14.961   4.623
ATOM    668  CD  GLU A  69       0.209  16.356   4.743
ATOM    669  OE1 GLU A  69       1.392  16.465   5.161
ATOM    670  OE2 GLU A  69      -0.506  17.341   4.423
ATOM    671  C   GLU A  69       0.643  12.186   2.140
ATOM    672  O   GLU A  69       1.866  12.131   2.215
ATOM    673  N   ILE A  70      -0.023  11.765   1.040
ATOM    674  H   ILE A  70      -1.008  11.883   0.970
ATOM    675  CA  ILE A  70       0.623  11.228  -0.140
ATOM    676  CB  ILE A  70       0.315   9.744  -0.399
ATOM    677  CG2 ILE A  70       0.775   9.258  -1.794
ATOM    678  CG1 ILE A  70       0.878   8.898   0.767
ATOM    679  CD1 ILE A  70       0.539   7.406   0.734
ATOM    680  C   ILE A  70       0.355  12.095  -1.343
ATOM    681  O   ILE A  70      -0.770  12.535  -1.567
ATOM    682  N   ALA A  71       1.422  12.394  -2.123
ATOM    683  H   ALA A  71       2.336  12.051  -1.924
ATOM    684  CA  ALA A  71       1.297  13.194  -3.308
ATOM    685  CB  ALA A  71       2.336  14.325  -3.418
ATOM    686  C   ALA A  71       1.377  12.370  -4.560
ATOM    687  O   ALA A  71       2.319  11.601  -4.760
ATOM    688  N   ALA A  72       0.331  12.511  -5.401
ATOM    689  H   ALA A  72      -0.415  13.122  -5.163
ATOM    690  CA  ALA A  72       0.172  11.885  -6.686
ATOM    691  CB  ALA A  72      -1.246  11.332  -6.924
ATOM    692  C   ALA A  72       0.422  12.972  -7.702
ATOM    693  O   ALA A  72       0.015  14.125  -7.515
ATOM    694  N   TYR A  73       1.144  12.637  -8.794
ATOM    695  H   TYR A  73       1.483  11.715  -8.960
ATOM    696  CA  TYR A  73       1.431  13.619  -9.803
ATOM    697  CB  TYR A  73       2.875  13.549 -10.349
ATOM    698  CG  TYR A  73       3.817  13.944  -9.257
ATOM    699  CD1 TYR A  73       4.393  12.968  -8.435
ATOM    700  CE1 TYR A  73       5.272  13.326  -7.409
ATOM    701  CZ  TYR A  73       5.578  14.674  -7.196
ATOM    702  OH  TYR A  73       6.465  15.040  -6.161
ATOM    703  HH  TYR A  73       6.573  15.996  -6.186
ATOM    704  CE2 TYR A  73       5.006  15.656  -8.009
ATOM    705  CD2 TYR A  73       4.128  15.292  -9.033
ATOM    706  C   TYR A  73       0.482  13.507 -10.949
ATOM    707  O   TYR A  73       0.402  12.457 -11.588
ATOM    708  N   ASN A  74      -0.294  14.586 -11.202
ATOM    709  H   ASN A  74      -0.204  15.437 -10.687
ATOM    710  CA  ASN A  74      -1.200  14.598 -12.325
ATOM    711  CB  ASN A  74      -2.575  15.240 -12.069
ATOM    712  CG  ASN A  74      -3.387  14.395 -11.087
ATOM    713  OD1 ASN A  74      -3.255  13.180 -10.942
ATOM    714  ND2 ASN A  74      -4.307  15.086 -10.369
ATOM    715 1HD2 ASN A  74      -4.883  14.604  -9.709
ATOM    716 2HD2 ASN A  74      -4.418  16.069 -10.510
ATOM    717  C   ASN A  74      -0.457  15.310 -13.419
ATOM    718  O   ASN A  74       0.220  16.306 -13.151
ATOM    719  N   GLU A  75      -0.579  14.826 -14.683
ATOM    720  H   GLU A  75      -1.144  14.033 -14.890
ATOM    721  CA  GLU A  75       0.140  15.397 -15.797
ATOM    722  CB  GLU A  75      -0.146  14.701 -17.140
ATOM    723  CG  GLU A  75       0.439  13.302 -17.340
ATOM    724  CD  GLU A  75      -0.037  12.710 -18.677
ATOM    725  OE1 GLU A  75      -0.919  13.290 -19.371
ATOM    726  OE2 GLU A  75       0.514  11.639 -19.035
ATOM    727  C   GLU A  75      -0.113  16.846 -16.093
ATOM    728  O   GLU A  75       0.860  17.590 -16.237
ATOM    729  N   ALA A  76      -1.395  17.285 -16.178
ATOM    730  H   ALA A  76      -2.182  16.688 -16.051
ATOM    731  CA  ALA A  76      -1.657  18.667 -16.490
ATOM    732  CB  ALA A  76      -3.052  18.875 -17.115
ATOM    733  C   ALA A  76      -1.544  19.539 -15.280
ATOM    734  O   ALA A  76      -0.708  20.444 -15.245
ATOM    735  N   LEU A  77      -2.356  19.225 -14.246
ATOM    736  H   LEU A  77      -2.984  18.453 -14.309
ATOM    737  CA  LEU A  77      -2.403  19.941 -12.997
ATOM    738  CB  LEU A  77      -3.844  19.940 -12.471
ATOM    739  CG  LEU A  77      -4.853  20.606 -13.418
ATOM    740  CD1 LEU A  77      -6.253  20.391 -12.877
ATOM    741  CD2 LEU A  77      -4.558  22.100 -13.651
ATOM    742  C   LEU A  77      -1.521  19.102 -12.133
ATOM    743  O   LEU A  77      -1.985  18.154 -11.503
ATOM    744  N   ALA A  78      -0.266  19.560 -11.971
ATOM    745  H   ALA A  78       0.025  20.404 -12.413
ATOM    746  CA  ALA A  78       0.783  18.831 -11.311
ATOM    747  CB  ALA A  78       2.088  19.644 -11.293
ATOM    748  C   ALA A  78       0.686  18.183  -9.958
ATOM    749  O   ALA A  78       1.000  16.991  -9.903
ATOM    750  N   ALA A  79       0.212  18.845  -8.872
ATOM    751  H   ALA A  79      -0.104  19.790  -8.874
ATOM    752  CA  ALA A  79       0.250  18.128  -7.618
ATOM    753  CB  ALA A  79       1.234  18.745  -6.603
ATOM    754  C   ALA A  79      -1.020  17.836  -6.906
ATOM    755  O   ALA A  79      -1.600  18.716  -6.271
ATOM    756  N   ALA A  80      -1.436  16.547  -6.942
ATOM    757  H   ALA A  80      -0.915  15.814  -7.370
ATOM    758  CA  ALA A  80      -2.634  16.128  -6.280
ATOM    759  CB  ALA A  80      -3.408  15.029  -7.031
ATOM    760  C   ALA A  80      -2.188  15.610  -4.950
ATOM    761  O   ALA A  80      -1.632  14.516  -4.841
ATOM    762  N   GLY A  81      -2.406  16.437  -3.905
ATOM    763  H   GLY A  81      -2.882  17.308  -4.028
ATOM    764  CA  GLY A  81      -2.040  16.084  -2.560
ATOM    765  C   GLY A  81      -3.232  15.431  -1.954
ATOM    766  O   GLY A  81      -4.328  15.988  -1.999
ATOM    767  N   LEU A  82      -3.025  14.235  -1.367
ATOM    768  H   LEU A  82      -2.134  13.797  -1.366
ATOM    769  CA  LEU A  82      -4.072  13.477  -0.747
ATOM    770  CB  LEU A  82      -4.123  12.026  -1.268
ATOM    771  CG  LEU A  82      -4.266  11.807  -2.789
ATOM    772  CD1 LEU A  82      -4.146  10.315  -3.116
ATOM    773  CD2 LEU A  82      -5.535  12.430  -3.377
ATOM    774  C   LEU A  82      -3.683  13.388   0.699
ATOM    775  O   LEU A  82      -2.603  12.896   1.018
ATOM    776  N   ALA A  83      -4.554  13.863   1.611
ATOM    777  H   ALA A  83      -5.435  14.231   1.339
ATOM    778  CA  ALA A  83      -4.286  13.822   3.024
ATOM    779  CB  ALA A  83      -4.175  15.219   3.660
ATOM    780  C   ALA A  83      -5.406  13.092   3.692
ATOM    781  O   ALA A  83      -6.559  13.501   3.582
ATOM    782  N   ALA A  84      -5.085  11.967   4.370
ATOM    783  H   ALA A  84      -4.148  11.647   4.436
ATOM    784  CA  ALA A  84      -6.056  11.173   5.070
ATOM    785  CB  ALA A  84      -5.958   9.667   4.762
ATOM    786  C   ALA A  84      -5.860  11.348   6.540
ATOM    787  O   ALA A  84      -4.767  11.099   7.048
ATOM    788  N   TYR A  85      -6.925  11.815   7.229
ATOM    789  H   TYR A  85      -7.781  12.022   6.764
ATOM    790  CA  TYR A  85      -6.959  12.031   8.650
ATOM    791  CB  TYR A  85      -7.551  13.423   9.006
ATOM    792  CG  TYR A  85      -7.691  13.659  10.484
ATOM    793  CD1 TYR A  85      -6.588  13.897  11.314
ATOM    794  CE1 TYR A  85      -6.771  14.116  12.684
ATOM    795  CZ  TYR A  85      -8.059  14.111  13.231
ATOM    796  OH  TYR A  85      -8.257  14.331  14.611
ATOM    797  HH  TYR A  85      -7.394  14.449  15.018
ATOM    798  CE2 TYR A  85      -9.164  13.885  12.411
ATOM    799  CD2 TYR A  85      -8.976  13.667  11.046
ATOM    800  C   TYR A  85      -7.796  10.953   9.259
ATOM    801  O   TYR A  85      -8.950  10.764   8.866
ATOM    802  N   LEU A  86      -7.208  10.214  10.228
ATOM    803  H   LEU A  86      -6.258  10.336  10.509
ATOM    804  CA  LEU A  86      -7.941   9.176  10.887
ATOM    805  CB  LEU A  86      -7.323   7.783  10.839
ATOM    806  CG  LEU A  86      -7.637   7.061   9.535
ATOM    807  CD1 LEU A  86      -6.773   7.563   8.378
ATOM    808  CD2 LEU A  86      -7.629   5.554   9.743
ATOM    809  C   LEU A  86      -8.176   9.495  12.313
ATOM    810  O   LEU A  86      -7.244   9.683  13.097
ATOM    811  N   ALA A  87      -9.476   9.562  12.646
ATOM    812  H   ALA A  87     -10.175   9.340  11.977
ATOM    813  CA  ALA A  87      -9.950   9.821  13.966
ATOM    814  CB  ALA A  87     -11.303  10.556  14.006
ATOM    815  C   ALA A  87     -10.120   8.491  14.624
ATOM    816  O   ALA A  87     -10.653   7.551  14.024
ATOM    817  N   ALA A  88      -9.705   8.435  15.912
ATOM    818  H   ALA A  88      -9.310   9.246  16.336
ATOM    819  CA  ALA A  88      -9.760   7.288  16.792
ATOM    820  CB  ALA A  88      -9.141   7.578  18.169
ATOM    821  C   ALA A  88     -11.186   6.850  17.006
ATOM    822  O   ALA A  88     -11.442   5.692  17.341
ATOM    823  N   ALA A  89     -12.144   7.781  16.776
ATOM    824  H   ALA A  89     -11.889   8.707  16.514
ATOM    825  CA  ALA A  89     -13.562   7.571  16.899
ATOM    826  CB  ALA A  89     -14.336   8.901  16.878
ATOM    827  C   ALA A  89     -14.080   6.722  15.755
ATOM    828  O   ALA A  89     -15.235   6.294  15.798
ATOM    829  N   GLY A  90     -13.231   6.424  14.735
ATOM    830  H   GLY A  90     -12.296   6.764  14.701
ATOM    831  CA  GLY A  90     -13.628   5.607  13.626
ATOM    832  C   GLY A  90     -14.072   6.310  12.388
ATOM    833  O   GLY A  90     -14.961   5.795  11.705
ATOM    834  N   LEU A  91     -13.508   7.513  12.116
ATOM    835  H   LEU A  91     -12.771   7.881  12.680
ATOM    836  CA  LEU A  91     -13.850   8.251  10.926
ATOM    837  CB  LEU A  91     -14.541   9.610  11.216
ATOM    838  CG  LEU A  91     -14.908  10.474   9.978
ATOM    839  CD1 LEU A  91     -15.975   9.807   9.089
ATOM    840  CD2 LEU A  91     -15.269  11.912  10.378
ATOM    841  C   LEU A  91     -12.570   8.519  10.176
ATOM    842  O   LEU A  91     -11.638   9.109  10.720
ATOM    843  N   VAL A  92     -12.524   8.101   8.890
ATOM    844  H   VAL A  92     -13.302   7.646   8.478
ATOM    845  CA  VAL A  92     -11.393   8.279   8.011
ATOM    846  CB  VAL A  92     -11.080   7.052   7.156
ATOM    847  CG1 VAL A  92      -9.875   7.321   6.227
ATOM    848  CG2 VAL A  92     -10.930   5.803   8.041
ATOM    849  C   VAL A  92     -11.874   9.343   7.067
ATOM    850  O   VAL A  92     -12.842   9.107   6.346
ATOM    851  N   GLY A  93     -11.217  10.525   7.062
ATOM    852  H   GLY A  93     -10.443  10.709   7.661
ATOM    853  CA  GLY A  93     -11.597  11.595   6.181
ATOM    854  C   GLY A  93     -10.453  11.849   5.259
ATOM    855  O   GLY A  93      -9.369  12.210   5.717
ATOM    856  N   VAL A  94     -10.680  11.664   3.936
ATOM    857  H   VAL A  94     -11.545  11.305   3.589
ATOM    858  CA  VAL A  94      -9.653  11.881   2.944
ATOM    859  CB  VAL A  94      -9.538  10.729   1.953
ATOM    860  CG1 VAL A  94      -8.461  10.993   0.877
ATOM    861  CG2 VAL A  94      -9.246   9.448   2.750
ATOM    862  C   VAL A  94      -9.967  13.152   2.207
ATOM    863  O   VAL A  94     -11.093  13.347   1.750
ATOM    864  N   ALA A  95      -8.948  14.040   2.124
ATOM    865  H   ALA A  95      -8.072  13.827   2.537
ATOM    866  CA  ALA A  95      -8.976  15.310   1.449
ATOM    867  CB  ALA A  95      -8.421  16.458   2.310
ATOM    868  C   ALA A  95      -8.085  15.169   0.249
ATOM    869  O   ALA A  95      -6.984  14.637   0.357
ATOM    870  N   ALA A  96      -8.542  15.634  -0.928
ATOM    871  H   ALA A  96      -9.388  16.150  -0.981
ATOM    872  CA  ALA A  96      -7.789  15.561  -2.151
ATOM    873  CB  ALA A  96      -8.409  14.627  -3.210
ATOM    874  C   ALA A  96      -7.786  16.939  -2.718
ATOM    875  O   ALA A  96      -8.846  17.552  -2.890
ATOM    876  N   TYR A  97      -6.569  17.453  -2.997
ATOM    877  H   TYR A  97      -5.728  16.947  -2.830
ATOM    878  CA  TYR A  97      -6.413  18.765  -3.550
ATOM    879  CB  TYR A  97      -5.703  19.794  -2.634
ATOM    880  CG  TYR A  97      -6.483  20.107  -1.398
ATOM    881  CD1 TYR A  97      -6.219  19.452  -0.189
ATOM    882  CE1 TYR A  97      -6.950  19.765   0.961
ATOM    883  CZ  TYR A  97      -7.947  20.742   0.912
ATOM    884  OH  TYR A  97      -8.679  21.056   2.075
ATOM    885  HH  TYR A  97      -9.294  21.763   1.862
ATOM    886  CE2 TYR A  97      -8.219  21.401  -0.289
ATOM    887  CD2 TYR A  97      -7.485  21.085  -1.435
ATOM    888  C   TYR A  97      -5.640  18.714  -4.825
ATOM    889  O   TYR A  97      -4.427  18.485  -4.820
ATOM    890  N   ALA A  98      -6.382  18.864  -5.948
ATOM    891  H   ALA A  98      -7.367  19.001  -5.891
ATOM    892  CA  ALA A  98      -5.843  18.924  -7.287
ATOM    893  CB  ALA A  98      -6.831  18.461  -8.354
ATOM    894  C   ALA A  98      -5.497  20.376  -7.533
ATOM    895  O   ALA A  98      -6.058  21.263  -6.878
ATOM    896  N   ALA A  99      -4.615  20.661  -8.528
ATOM    897  H   ALA A  99      -4.193  19.953  -9.089
ATOM    898  CA  ALA A  99      -4.172  22.018  -8.748
ATOM    899  CB  ALA A  99      -3.019  22.121  -9.757
ATOM    900  C   ALA A  99      -5.176  23.093  -9.079
ATOM    901  O   ALA A  99      -5.131  24.122  -8.400
ATOM    902  N   ALA A 100      -6.100  22.913 -10.064
ATOM    903  H   ALA A 100      -6.168  22.085 -10.614
ATOM    904  CA  ALA A 100      -7.030  23.986 -10.336
ATOM    905  CB  ALA A 100      -6.464  25.020 -11.340
ATOM    906  C   ALA A 100      -8.360  23.544 -10.862
ATOM    907  O   ALA A 100      -9.395  23.799 -10.238
ATOM    908  N   GLY A 101      -8.315  22.867 -12.035
ATOM    909  H   GLY A 101      -7.441  22.704 -12.485
ATOM    910  CA  GLY A 101      -9.445  22.388 -12.780
ATOM    911  C   GLY A 101      -9.809  20.942 -12.639
ATOM    912  O   GLY A 101     -10.457  20.420 -13.550
ATOM    913  N   LEU A 102      -9.361  20.239 -11.569
ATOM    914  H   LEU A 102      -8.827  20.641 -10.831
ATOM    915  CA  LEU A 102      -9.727  18.850 -11.438
ATOM    916  CB  LEU A 102      -8.524  17.871 -11.454
ATOM    917  CG  LEU A 102      -8.832  16.362 -11.281
ATOM    918  CD1 LEU A 102      -9.588  15.762 -12.480
ATOM    919  CD2 LEU A 102      -7.569  15.586 -10.893
ATOM    920  C   LEU A 102     -10.503  18.636 -10.176
ATOM    921  O   LEU A 102     -10.050  18.994  -9.084
ATOM    922  N   VAL A 103     -11.691  18.003 -10.354
ATOM    923  H   VAL A 103     -11.961  17.728 -11.273
ATOM    924  CA  VAL A 103     -12.649  17.644  -9.331
ATOM    925  CB  VAL A 103     -13.927  17.045  -9.915
ATOM    926  CG1 VAL A 103     -14.900  16.552  -8.818
ATOM    927  CG2 VAL A 103     -14.566  18.087 -10.850
ATOM    928  C   VAL A 103     -11.970  16.641  -8.435
ATOM    929  O   VAL A 103     -11.337  15.694  -8.913
ATOM    930  N   GLY A 104     -12.084  16.867  -7.110
ATOM    931  H   GLY A 104     -12.656  17.608  -6.763
ATOM    932  CA  GLY A 104     -11.474  15.998  -6.146
ATOM    933  C   GLY A 104     -12.509  15.194  -5.438
ATOM    934  O   GLY A 104     -13.451  15.749  -4.881
ATOM    935  N   VAL A 105     -12.331  13.855  -5.449
ATOM    936  H   VAL A 105     -11.545  13.449  -5.907
ATOM    937  CA  VAL A 105     -13.203  12.908  -4.801
ATOM    938  CB  VAL A 105     -13.201  11.561  -5.508
ATOM    939  CG1 VAL A 105     -14.074  10.542  -4.759
ATOM    940  CG2 VAL A 105     -13.666  11.759  -6.965
ATOM    941  C   VAL A 105     -12.626  12.754  -3.421
ATOM    942  O   VAL A 105     -11.465  12.370  -3.255
ATOM    943  N   LEU A 106     -13.443  13.084  -2.402
ATOM    944  H   LEU A 106     -14.360  13.427  -2.551
ATOM    945  CA  LEU A 106     -13.045  13.003  -1.029
ATOM    946  CB  LEU A 106     -13.367  14.290  -0.225
ATOM    947  CG  LEU A 106     -12.946  15.638  -0.886
ATOM    948  CD1 LEU A 106     -13.162  16.845   0.024
ATOM    949  CD2 LEU A 106     -11.594  15.637  -1.564
ATOM    950  C   LEU A 106     -13.883  11.882  -0.495
ATOM    951  O   LEU A 106     -15.088  11.833  -0.745
ATOM    952  N   ALA A 107     -13.267  10.922   0.220
ATOM    953  H   ALA A 107     -12.295  10.949   0.438
ATOM    954  CA  ALA A 107     -14.017   9.817   0.742
ATOM    955  CB  ALA A 107     -13.511   8.469   0.210
ATOM    956  C   ALA A 107     -13.946   9.806   2.232
ATOM    957  O   ALA A 107     -12.886  10.040   2.817
ATOM    958  N   ALA A 108     -15.122   9.602   2.865
ATOM    959  H   ALA A 108     -15.973   9.506   2.359
ATOM    960  CA  ALA A 108     -15.242   9.509   4.289
ATOM    961  CB  ALA A 108     -16.244  10.500   4.911
ATOM    962  C   ALA A 108     -15.714   8.111   4.554
ATOM    963  O   ALA A 108     -16.754   7.687   4.055
ATOM    964  N   TYR A 109     -14.906   7.353   5.315
ATOM    965  H   TYR A 109     -14.081   7.758   5.699
ATOM    966  CA  TYR A 109     -15.181   5.987   5.690
ATOM    967  CB  TYR A 109     -14.008   5.027   5.393
ATOM    968  CG  TYR A 109     -13.868   4.729   3.936
ATOM    969  CD1 TYR A 109     -13.354   5.655   3.019
ATOM    970  CE1 TYR A 109     -13.222   5.313   1.670
ATOM    971  CZ  TYR A 109     -13.571   4.037   1.226
ATOM    972  OH  TYR A 109     -13.432   3.699  -0.138
ATOM    973  HH  TYR A 109     -13.719   2.788  -0.248
ATOM    974  CE2 TYR A 109     -14.048   3.099   2.141
ATOM    975  CD2 TYR A 109     -14.186   3.442   3.488
ATOM    976  C   TYR A 109     -15.432   5.935   7.157
ATOM    977  O   TYR A 109     -14.638   6.465   7.935
ATOM    978  N   SER A 110     -16.544   5.293   7.567
ATOM    979  H   SER A 110     -17.210   4.904   6.932
ATOM    980  CA  SER A 110     -16.855   5.189   8.966
ATOM    981  CB  SER A 110     -18.197   5.854   9.350
ATOM    982  OG  SER A 110     -19.298   5.192   8.743
ATOM    983  HG  SER A 110     -20.061   5.747   8.923
ATOM    984  C   SER A 110     -16.881   3.752   9.398
ATOM    985  O   SER A 110     -17.050   2.846   8.576
ATOM    986  N   GLU A 111     -16.723   3.537  10.733
ATOM    987  H   GLU A 111     -16.537   4.301  11.348
ATOM    988  CA  GLU A 111     -16.748   2.232  11.365
ATOM    989  CB  GLU A 111     -16.574   2.232  12.899
ATOM    990  CG  GLU A 111     -15.187   2.530  13.468
ATOM    991  CD  GLU A 111     -14.137   1.529  13.000
ATOM    992  OE1 GLU A 111     -13.088   2.003  12.493
ATOM    993  OE2 GLU A 111     -14.339   0.295  13.154
ATOM    994  C   GLU A 111     -18.073   1.554  11.161
ATOM    995  O   GLU A 111     -18.136   0.324  11.132
ATOM    996  N   GLN A 112     -19.154   2.354  10.983
ATOM    997  H   GLN A 112     -19.058   3.346  10.987
ATOM    998  CA  GLN A 112     -20.501   1.883  10.784
ATOM    999  CB  GLN A 112     -21.531   3.011  10.988
ATOM   1000  CG  GLN A 112     -21.597   3.542  12.424
ATOM   1001  CD  GLN A 112     -22.639   4.650  12.482
ATOM   1002  OE1 GLN A 112     -22.388   5.789  12.091
ATOM   1003  NE2 GLN A 112     -23.847   4.313  13.003
ATOM   1004 1HE2 GLN A 112     -24.568   5.001  13.084
ATOM   1005 2HE2 GLN A 112     -24.014   3.378  13.316
ATOM   1006  C   GLN A 112     -20.698   1.329   9.390
ATOM   1007  O   GLN A 112     -21.759   0.777   9.091
ATOM   1008  N   GLY A 113     -19.675   1.452   8.509
ATOM   1009  H   GLY A 113     -18.822   1.912   8.744
ATOM   1010  CA  GLY A 113     -19.736   0.953   7.166
ATOM   1011  C   GLY A 113     -20.286   1.957   6.204
ATOM   1012  O   GLY A 113     -20.583   1.586   5.068
ATOM   1013  N   GLU A 114     -20.468   3.230   6.641
ATOM   1014  H   GLU A 114     -20.215   3.525   7.559
ATOM   1015  CA  GLU A 114     -20.975   4.249   5.767
ATOM   1016  CB  GLU A 114     -21.709   5.408   6.491
ATOM   1017  CG  GLU A 114     -22.368   6.449   5.566
ATOM   1018  CD  GLU A 114     -23.164   7.457   6.390
ATOM   1019  OE1 GLU A 114     -22.765   8.651   6.419
ATOM   1020  OE2 GLU A 114     -24.198   7.054   6.986
ATOM   1021  C   GLU A 114     -19.835   4.792   4.955
ATOM   1022  O   GLU A 114     -18.762   5.109   5.479
ATOM   1023  N   PHE A 115     -20.083   4.842   3.629
ATOM   1024  H   PHE A 115     -20.965   4.551   3.266
ATOM   1025  CA  PHE A 115     -19.173   5.346   2.638
ATOM   1026  CB  PHE A 115     -19.199   4.544   1.313
ATOM   1027  CG  PHE A 115     -18.797   3.120   1.517
ATOM   1028  CD1 PHE A 115     -19.784   2.165   1.800
ATOM   1029  CE1 PHE A 115     -19.449   0.823   1.995
ATOM   1030  CZ  PHE A 115     -18.116   0.424   1.901
ATOM   1031  CE2 PHE A 115     -17.125   1.364   1.609
ATOM   1032  CD2 PHE A 115     -17.467   2.707   1.415
ATOM   1033  C   PHE A 115     -19.842   6.652   2.306
ATOM   1034  O   PHE A 115     -20.998   6.664   1.869
ATOM   1035  N   LYS A 116     -19.141   7.779   2.518
ATOM   1036  H   LYS A 116     -18.224   7.772   2.896
ATOM   1037  CA  LYS A 116     -19.705   9.065   2.241
ATOM   1038  CB  LYS A 116     -19.807   9.879   3.538
ATOM   1039  CG  LYS A 116     -20.576  11.190   3.499
ATOM   1040  CD  LYS A 116     -20.671  11.735   4.919
ATOM   1041  CE  LYS A 116     -21.530  12.978   5.086
ATOM   1042  NZ  LYS A 116     -21.557  13.335   6.519
ATOM   1043  HZ1 LYS A 116     -20.578  13.415   6.863
ATOM   1044  HZ2 LYS A 116     -22.044  14.240   6.660
ATOM   1045  HZ3 LYS A 116     -22.046  12.594   7.056
ATOM   1046  C   LYS A 116     -18.806   9.685   1.217
ATOM   1047  O   LYS A 116     -17.606   9.854   1.430
ATOM   1048  N   LEU A 117     -19.406   9.991   0.052
ATOM   1049  H   LEU A 117     -20.400   9.928  -0.019
ATOM   1050  CA  LEU A 117     -18.752  10.572  -1.091
ATOM   1051  CB  LEU A 117     -19.478  10.169  -2.396
ATOM   1052  CG  LEU A 117     -18.913  10.718  -3.722
ATOM   1053  CD1 LEU A 117     -17.537  10.128  -4.041
ATOM   1054  CD2 LEU A 117     -19.925  10.558  -4.866
ATOM   1055  C   LEU A 117     -18.845  12.058  -0.958
ATOM   1056  O   LEU A 117     -19.929  12.591  -0.761
ATOM   1057  N   LEU A 118     -17.717  12.769  -1.083
ATOM   1058  H   LEU A 118     -16.827  12.349  -1.204
ATOM   1059  CA  LEU A 118     -17.726  14.196  -0.972
ATOM   1060  CB  LEU A 118     -16.994  14.603   0.325
ATOM   1061  CG  LEU A 118     -16.869  16.090   0.684
ATOM   1062  CD1 LEU A 118     -18.222  16.762   0.900
ATOM   1063  CD2 LEU A 118     -16.004  16.231   1.938
ATOM   1064  C   LEU A 118     -17.060  14.685  -2.227
ATOM   1065  O   LEU A 118     -15.870  14.478  -2.438
ATOM   1066  N   ALA A 119     -17.844  15.296  -3.136
ATOM   1067  H   ALA A 119     -18.815  15.451  -2.973
ATOM   1068  CA  ALA A 119     -17.307  15.801  -4.371
ATOM   1069  CB  ALA A 119     -18.286  15.681  -5.552
ATOM   1070  C   ALA A 119     -16.923  17.235  -4.180
ATOM   1071  O   ALA A 119     -17.764  18.061  -3.823
ATOM   1072  N   ALA A 120     -15.620  17.524  -4.394
ATOM   1073  H   ALA A 120     -14.980  16.816  -4.665
ATOM   1074  CA  ALA A 120     -15.031  18.831  -4.273
ATOM   1075  CB  ALA A 120     -13.632  18.818  -3.623
ATOM   1076  C   ALA A 120     -14.852  19.429  -5.631
ATOM   1077  O   ALA A 120     -14.204  18.834  -6.495
ATOM   1078  N   TYR A 121     -15.401  20.645  -5.819
ATOM   1079  H   TYR A 121     -15.916  21.098  -5.095
ATOM   1080  CA  TYR A 121     -15.324  21.358  -7.070
ATOM   1081  CB  TYR A 121     -16.713  21.647  -7.699
ATOM   1082  CG  TYR A 121     -17.515  20.424  -8.004
ATOM   1083  CD1 TYR A 121     -18.400  19.905  -7.049
ATOM   1084  CE1 TYR A 121     -19.160  18.767  -7.330
ATOM   1085  CZ  TYR A 121     -19.044  18.141  -8.575
ATOM   1086  OH  TYR A 121     -19.808  16.990  -8.868
ATOM   1087  HH  TYR A 121     -20.348  16.788  -8.098
ATOM   1088  CE2 TYR A 121     -18.171  18.657  -9.535
ATOM   1089  CD2 TYR A 121     -17.414  19.797  -9.248
ATOM   1090  C   TYR A 121     -14.804  22.752  -6.805
ATOM   1091  O   TYR A 121     -14.951  23.268  -5.698
ATOM   1092  N   GLY A 122     -14.194  23.395  -7.835
ATOM   1093  H   GLY A 122     -14.074  22.954  -8.721
ATOM   1094  CA  GLY A 122     -13.724  24.763  -7.755
ATOM   1095  C   GLY A 122     -12.506  25.184  -6.984
ATOM   1096  O   GLY A 122     -12.570  26.201  -6.286
ATOM   1097  N   GLY A 123     -11.384  24.429  -7.076
ATOM   1098  H   GLY A 123     -11.347  23.613  -7.646
ATOM   1099  CA  GLY A 123     -10.162  24.761  -6.374
ATOM   1100  C   GLY A 123      -9.467  26.019  -6.838
ATOM   1101  O   GLY A 123      -8.887  26.724  -6.010
ATOM   1102  N   GLU A 124      -9.589  26.365  -8.145
ATOM   1103  H   GLU A 124     -10.113  25.789  -8.768
ATOM   1104  CA  GLU A 124      -8.937  27.497  -8.772
ATOM   1105  CB  GLU A 124      -9.272  27.527 -10.284
ATOM   1106  CG  GLU A 124      -8.543  28.575 -11.138
ATOM   1107  CD  GLU A 124      -8.913  28.365 -12.602
ATOM   1108  OE1 GLU A 124      -7.982  28.106 -13.407
ATOM   1109  OE2 GLU A 124     -10.119  28.479 -12.947
ATOM   1110  C   GLU A 124      -9.260  28.840  -8.176
ATOM   1111  O   GLU A 124      -8.347  29.643  -7.976
ATOM   1112  N   ILE A 125     -10.544  29.097  -7.849
ATOM   1113  H   ILE A 125     -11.262  28.421  -7.998
ATOM   1114  CA  ILE A 125     -10.952  30.358  -7.274
ATOM   1115  CB  ILE A 125     -12.354  30.765  -7.709
ATOM   1116  CG2 ILE A 125     -12.323  31.006  -9.231
ATOM   1117  CG1 ILE A 125     -13.443  29.768  -7.241
ATOM   1118  CD1 ILE A 125     -14.881  30.231  -7.470
ATOM   1119  C   ILE A 125     -10.833  30.355  -5.769
ATOM   1120  O   ILE A 125     -10.845  31.422  -5.151
ATOM   1121  N   GLY A 126     -10.694  29.152  -5.156
ATOM   1122  H   GLY A 126     -10.654  28.302  -5.677
ATOM   1123  CA  GLY A 126     -10.567  28.986  -3.732
ATOM   1124  C   GLY A 126     -11.891  28.791  -3.050
ATOM   1125  O   GLY A 126     -11.921  28.392  -1.883
ATOM   1126  N   ALA A 127     -13.017  29.048  -3.760
ATOM   1127  H   ALA A 127     -12.990  29.363  -4.703
ATOM   1128  CA  ALA A 127     -14.326  28.874  -3.197
ATOM   1129  CB  ALA A 127     -15.345  29.945  -3.633
ATOM   1130  C   ALA A 127     -14.755  27.516  -3.647
ATOM   1131  O   ALA A 127     -15.387  27.336  -4.692
ATOM   1132  N   VAL A 128     -14.344  26.523  -2.837
ATOM   1133  H   VAL A 128     -13.815  26.731  -2.018
ATOM   1134  CA  VAL A 128     -14.612  25.128  -3.048
ATOM   1135  CB  VAL A 128     -13.608  24.247  -2.302
ATOM   1136  CG1 VAL A 128     -13.917  22.747  -2.461
ATOM   1137  CG2 VAL A 128     -12.188  24.589  -2.794
ATOM   1138  C   VAL A 128     -16.035  24.803  -2.657
ATOM   1139  O   VAL A 128     -16.527  25.248  -1.616
ATOM   1140  N   ALA A 129     -16.726  24.056  -3.549
ATOM   1141  H   ALA A 129     -16.287  23.738  -4.385
ATOM   1142  CA  ALA A 129     -18.076  23.592  -3.352
ATOM   1143  CB  ALA A 129     -18.946  23.675  -4.618
ATOM   1144  C   ALA A 129     -17.920  22.141  -2.997
ATOM   1145  O   ALA A 129     -17.255  21.400  -3.726
ATOM   1146  N   LEU A 130     -18.523  21.718  -1.861
ATOM   1147  H   LEU A 130     -19.065  22.331  -1.292
ATOM   1148  CA  LEU A 130     -18.426  20.357  -1.399
ATOM   1149  CB  LEU A 130     -17.774  20.250  -0.009
ATOM   1150  CG  LEU A 130     -16.328  20.723   0.092
ATOM   1151  CD1 LEU A 130     -15.898  20.747   1.544
ATOM   1152  CD2 LEU A 130     -15.398  19.811  -0.700
ATOM   1153  C   LEU A 130     -19.771  19.728  -1.262
ATOM   1154  O   LEU A 130     -20.522  20.084  -0.352
ATOM   1155  N   ALA A 131     -20.096  18.774  -2.168
ATOM   1156  H   ALA A 131     -19.463  18.495  -2.887
ATOM   1157  CA  ALA A 131     -21.361  18.086  -2.117
ATOM   1158  CB  ALA A 131     -21.994  17.874  -3.506
ATOM   1159  C   ALA A 131     -21.140  16.753  -1.466
ATOM   1160  O   ALA A 131     -20.422  15.915  -2.016
ATOM   1161  N   ALA A 132     -21.745  16.548  -0.267
ATOM   1162  H   ALA A 132     -22.322  17.250   0.143
ATOM   1163  CA  ALA A 132     -21.627  15.322   0.493
ATOM   1164  CB  ALA A 132     -21.529  15.550   2.016
ATOM   1165  C   ALA A 132     -22.817  14.456   0.250
ATOM   1166  O   ALA A 132     -23.941  14.904   0.461
ATOM   1167  N   TYR A 133     -22.576  13.193  -0.172
ATOM   1168  H   TYR A 133     -21.654  12.860  -0.296
ATOM   1169  CA  TYR A 133     -23.603  12.234  -0.471
ATOM   1170  CB  TYR A 133     -23.532  11.668  -1.911
ATOM   1171  CG  TYR A 133     -23.708  12.737  -2.938
ATOM   1172  CD1 TYR A 133     -22.572  13.325  -3.509
ATOM   1173  CE1 TYR A 133     -22.696  14.327  -4.473
ATOM   1174  CZ  TYR A 133     -23.965  14.751  -4.873
ATOM   1175  OH  TYR A 133     -24.096  15.765  -5.848
ATOM   1176  HH  TYR A 133     -23.212  16.035  -6.115
ATOM   1177  CE2 TYR A 133     -25.105  14.172  -4.308
ATOM   1178  CD2 TYR A 133     -24.978  13.167  -3.343
ATOM   1179  C   TYR A 133     -23.410  11.025   0.396
ATOM   1180  O   TYR A 133     -22.307  10.472   0.474
ATOM   1181  N   ASN A 134     -24.502  10.623   1.088
ATOM   1182  H   ASN A 134     -25.366  11.120   1.015
ATOM   1183  CA  ASN A 134     -24.537   9.453   1.933
ATOM   1184  CB  ASN A 134     -25.378   9.612   3.234
ATOM   1185  CG  ASN A 134     -26.891   9.767   3.033
ATOM   1186  OD1 ASN A 134     -27.459   9.585   1.960
ATOM   1187  ND2 ASN A 134     -27.596  10.128   4.135
ATOM   1188 1HD2 ASN A 134     -28.586  10.253   4.075
ATOM   1189 2HD2 ASN A 134     -27.124  10.285   5.003
ATOM   1190  C   ASN A 134     -24.970   8.252   1.115
ATOM   1191  O   ASN A 134     -25.249   8.375  -0.081
ATOM   1192  N   ARG A 135     -25.046   7.055   1.754
ATOM   1193  H   ARG A 135     -24.818   6.970   2.720
ATOM   1194  CA  ARG A 135     -25.439   5.821   1.107
ATOM   1195  CB  ARG A 135     -25.310   4.575   1.998
ATOM   1196  CG  ARG A 135     -23.858   4.186   2.281
ATOM   1197  CD  ARG A 135     -23.697   2.891   3.078
ATOM   1198  NE  ARG A 135     -24.205   3.122   4.465
ATOM   1199  HE  ARG A 135     -24.601   4.012   4.693
ATOM   1200  CZ  ARG A 135     -24.162   2.145   5.424
ATOM   1201  NH1 ARG A 135     -23.615   0.916   5.181
ATOM   1202 1HH1 ARG A 135     -23.221   0.705   4.287
ATOM   1203 2HH1 ARG A 135     -23.581   0.228   5.906
ATOM   1204  NH2 ARG A 135     -24.658   2.420   6.664
ATOM   1205 1HH2 ARG A 135     -25.065   3.313   6.856
ATOM   1206 2HH2 ARG A 135     -24.633   1.725   7.383
ATOM   1207  C   ARG A 135     -26.843   5.860   0.561
ATOM   1208  O   ARG A 135     -27.131   5.179  -0.425
ATOM   1209  N   ASN A 136     -27.735   6.672   1.180
ATOM   1210  H   ASN A 136     -27.469   7.223   1.966
ATOM   1211  CA  ASN A 136     -29.113   6.828   0.772
ATOM   1212  CB  ASN A 136     -29.983   7.446   1.892
ATOM   1213  CG  ASN A 136     -30.186   6.481   3.061
ATOM   1214  OD1 ASN A 136     -30.107   5.256   2.967
ATOM   1215  ND2 ASN A 136     -30.446   7.081   4.251
ATOM   1216 1HD2 ASN A 136     -30.571   6.524   5.072
ATOM   1217 2HD2 ASN A 136     -30.504   8.079   4.308
ATOM   1218  C   ASN A 136     -29.217   7.769  -0.414
ATOM   1219  O   ASN A 136     -30.268   7.828  -1.056
ATOM   1220  N   GLY A 137     -28.124   8.504  -0.749
ATOM   1221  H   GLY A 137     -27.274   8.443  -0.231
ATOM   1222  CA  GLY A 137     -28.086   9.435  -1.851
ATOM   1223  C   GLY A 137     -28.444  10.842  -1.453
ATOM   1224  O   GLY A 137     -28.511  11.721  -2.314
ATOM   1225  N   GLU A 138     -28.694  11.076  -0.145
ATOM   1226  H   GLU A 138     -28.634  10.339   0.521
ATOM   1227  CA  GLU A 138     -29.045  12.355   0.419
ATOM   1228  CB  GLU A 138     -29.693  12.218   1.809
ATOM   1229  CG  GLU A 138     -31.048  11.504   1.805
ATOM   1230  CD  GLU A 138     -31.567  11.409   3.236
ATOM   1231  OE1 GLU A 138     -31.733  12.465   3.901
ATOM   1232  OE2 GLU A 138     -31.793  10.257   3.691
ATOM   1233  C   GLU A 138     -27.823  13.214   0.607
ATOM   1234  O   GLU A 138     -26.746  12.714   0.953
ATOM   1235  N   VAL A 139     -27.986  14.535   0.338
ATOM   1236  H   VAL A 139     -28.870  14.894   0.049
ATOM   1237  CA  VAL A 139     -26.944  15.526   0.490
ATOM   1238  CB  VAL A 139     -27.127  16.753  -0.396
ATOM   1239  CG1 VAL A 139     -26.026  17.805  -0.135
ATOM   1240  CG2 VAL A 139     -27.141  16.295  -1.866
ATOM   1241  C   VAL A 139     -26.933  15.910   1.954
ATOM   1242  O   VAL A 139     -27.994  16.189   2.523
ATOM   1243  N   ILE A 140     -25.729  15.937   2.590
ATOM   1244  H   ILE A 140     -24.879  15.717   2.119
ATOM   1245  CA  ILE A 140     -25.664  16.257   3.997
ATOM   1246  CB  ILE A 140     -25.081  15.105   4.841
ATOM   1247  CG2 ILE A 140     -25.158  15.450   6.353
ATOM   1248  CG1 ILE A 140     -25.936  13.831   4.668
ATOM   1249  CD1 ILE A 140     -25.305  12.584   5.283
ATOM   1250  C   ILE A 140     -25.015  17.631   4.237
ATOM   1251  O   ILE A 140     -25.532  18.633   3.737
ATOM   1252  N   GLY A 141     -23.856  17.727   4.952
ATOM   1253  H   GLY A 141     -23.361  16.935   5.296
ATOM   1254  CA  GLY A 141     -23.271  18.993   5.308
ATOM   1255  C   GLY A 141     -22.209  19.577   4.460
ATOM   1256  O   GLY A 141     -21.027  19.285   4.647
ATOM   1257  N   LEU A 142     -22.637  20.522   3.593
ATOM   1258  H   LEU A 142     -23.608  20.749   3.548
ATOM   1259  CA  LEU A 142     -21.797  21.237   2.663
ATOM   1260  CB  LEU A 142     -22.652  22.258   1.863
ATOM   1261  CG  LEU A 142     -23.815  21.751   0.967
ATOM   1262  CD1 LEU A 142     -24.623  22.947   0.448
ATOM   1263  CD2 LEU A 142     -23.425  20.801  -0.164
ATOM   1264  C   LEU A 142     -20.891  22.107   3.522
ATOM   1265  O   LEU A 142     -19.663  22.035   3.454
ATOM   1266  N   ALA A 143     -21.539  22.863   4.455
ATOM   1267  H   ALA A 143     -22.529  22.828   4.536
ATOM   1268  CA  ALA A 143     -20.900  23.786   5.351
ATOM   1269  CB  ALA A 143     -21.907  24.642   6.140
ATOM   1270  C   ALA A 143     -20.017  23.113   6.345
ATOM   1271  O   ALA A 143     -18.917  23.607   6.584
ATOM   1272  N   ALA A 144     -20.447  21.949   6.894
ATOM   1273  H   ALA A 144     -21.329  21.552   6.653
ATOM   1274  CA  ALA A 144     -19.685  21.233   7.889
ATOM   1275  CB  ALA A 144     -20.439  20.009   8.435
ATOM   1276  C   ALA A 144     -18.382  20.752   7.334
ATOM   1277  O   ALA A 144     -17.338  20.944   7.964
ATOM   1278  N   TYR A 145     -18.415  20.173   6.110
ATOM   1279  H   TYR A 145     -19.264  20.047   5.599
ATOM   1280  CA  TYR A 145     -17.215  19.690   5.489
ATOM   1281  CB  TYR A 145     -17.446  18.698   4.343
ATOM   1282  CG  TYR A 145     -17.735  17.383   4.990
ATOM   1283  CD1 TYR A 145     -19.037  16.885   5.023
ATOM   1284  CE1 TYR A 145     -19.309  15.662   5.628
ATOM   1285  CZ  TYR A 145     -18.280  14.915   6.206
ATOM   1286  OH  TYR A 145     -18.583  13.678   6.813
ATOM   1287  HH  TYR A 145     -17.769  13.315   7.173
ATOM   1288  CE2 TYR A 145     -16.969  15.396   6.176
ATOM   1289  CD2 TYR A 145     -16.702  16.626   5.568
ATOM   1290  C   TYR A 145     -16.311  20.801   5.074
ATOM   1291  O   TYR A 145     -15.095  20.642   5.167
ATOM   1292  N   TYR A 146     -16.888  21.958   4.647
ATOM   1293  H   TYR A 146     -17.879  22.043   4.519
ATOM   1294  CA  TYR A 146     -16.104  23.094   4.226
ATOM   1295  CB  TYR A 146     -16.985  24.168   3.534
ATOM   1296  CG  TYR A 146     -16.173  25.261   2.911
ATOM   1297  CD1 TYR A 146     -15.407  24.987   1.769
ATOM   1298  CE1 TYR A 146     -14.649  25.988   1.156
ATOM   1299  CZ  TYR A 146     -14.669  27.286   1.668
ATOM   1300  OH  TYR A 146     -13.907  28.305   1.056
ATOM   1301  HH  TYR A 146     -13.421  27.919   0.321
ATOM   1302  CE2 TYR A 146     -15.457  27.578   2.785
ATOM   1303  CD2 TYR A 146     -16.213  26.572   3.398
ATOM   1304  C   TYR A 146     -15.341  23.636   5.411
ATOM   1305  O   TYR A 146     -14.154  23.936   5.273
ATOM   1306  N   ILE A 147     -15.982  23.687   6.610
ATOM   1307  H   ILE A 147     -16.933  23.402   6.697
ATOM   1308  CA  ILE A 147     -15.362  24.168   7.827
ATOM   1309  CB  ILE A 147     -16.353  24.316   8.981
ATOM   1310  CG2 ILE A 147     -15.628  24.582  10.322
ATOM   1311  CG1 ILE A 147     -17.342  25.453   8.658
ATOM   1312  CD1 ILE A 147     -18.548  25.525   9.597
ATOM   1313  C   ILE A 147     -14.238  23.222   8.189
ATOM   1314  O   ILE A 147     -13.158  23.692   8.552
ATOM   1315  N   MET A 148     -14.447  21.886   8.028
ATOM   1316  H   MET A 148     -15.334  21.526   7.743
ATOM   1317  CA  MET A 148     -13.433  20.905   8.345
ATOM   1318  CB  MET A 148     -13.882  19.438   8.214
ATOM   1319  CG  MET A 148     -14.880  18.983   9.281
ATOM   1320  SD  MET A 148     -15.469  17.272   9.093
ATOM   1321  CE  MET A 148     -13.899  16.467   9.534
ATOM   1322  C   MET A 148     -12.227  21.073   7.471
ATOM   1323  O   MET A 148     -11.127  21.187   8.012
ATOM   1324  N   LEU A 149     -12.432  21.367   6.159
ATOM   1325  H   LEU A 149     -13.342  21.378   5.755
ATOM   1326  CA  LEU A 149     -11.324  21.558   5.258
ATOM   1327  CB  LEU A 149     -11.635  21.528   3.751
ATOM   1328  CG  LEU A 149     -12.028  20.144   3.192
ATOM   1329  CD1 LEU A 149     -12.377  20.266   1.705
ATOM   1330  CD2 LEU A 149     -10.984  19.049   3.473
ATOM   1331  C   LEU A 149     -10.566  22.818   5.547
ATOM   1332  O   LEU A 149      -9.339  22.798   5.454
ATOM   1333  N   ILE A 150     -11.269  23.916   5.952
ATOM   1334  H   ILE A 150     -12.265  23.897   6.006
ATOM   1335  CA  ILE A 150     -10.644  25.189   6.273
ATOM   1336  CB  ILE A 150     -11.639  26.293   6.655
ATOM   1337  CG2 ILE A 150     -10.907  27.545   7.205
ATOM   1338  CG1 ILE A 150     -12.509  26.702   5.459
ATOM   1339  CD1 ILE A 150     -13.679  27.598   5.877
ATOM   1340  C   ILE A 150      -9.741  24.941   7.459
ATOM   1341  O   ILE A 150      -8.591  25.379   7.437
ATOM   1342  N   PHE A 151     -10.229  24.169   8.465
ATOM   1343  H   PHE A 151     -11.155  23.801   8.419
ATOM   1344  CA  PHE A 151      -9.497  23.837   9.661
ATOM   1345  CB  PHE A 151     -10.398  23.072  10.678
ATOM   1346  CG  PHE A 151      -9.653  22.544  11.870
ATOM   1347  CD1 PHE A 151      -9.156  23.384  12.874
ATOM   1348  CE1 PHE A 151      -8.470  22.848  13.969
ATOM   1349  CZ  PHE A 151      -8.294  21.466  14.076
ATOM   1350  CE2 PHE A 151      -8.805  20.618  13.092
ATOM   1351  CD2 PHE A 151      -9.485  21.158  11.999
ATOM   1352  C   PHE A 151      -8.248  23.063   9.339
ATOM   1353  O   PHE A 151      -7.201  23.379   9.905
ATOM   1354  N   PHE A 152      -8.319  22.086   8.400
ATOM   1355  H   PHE A 152      -9.178  21.853   7.950
ATOM   1356  CA  PHE A 152      -7.170  21.292   8.033
ATOM   1357  CB  PHE A 152      -7.472  20.114   7.078
ATOM   1358  CG  PHE A 152      -8.088  18.998   7.854
ATOM   1359  CD1 PHE A 152      -9.427  18.655   7.644
ATOM   1360  CE1 PHE A 152     -10.025  17.622   8.366
ATOM   1361  CZ  PHE A 152      -9.278  16.920   9.312
ATOM   1362  CE2 PHE A 152      -7.938  17.250   9.532
ATOM   1363  CD2 PHE A 152      -7.346  18.285   8.805
ATOM   1364  C   PHE A 152      -6.113  22.123   7.367
ATOM   1365  O   PHE A 152      -4.930  21.959   7.674
ATOM   1366  N   VAL A 153      -6.531  23.066   6.483
ATOM   1367  H   VAL A 153      -7.500  23.188   6.278
ATOM   1368  CA  VAL A 153      -5.621  23.929   5.762
ATOM   1369  CB  VAL A 153      -6.324  24.717   4.655
ATOM   1370  CG1 VAL A 153      -5.403  25.774   4.007
ATOM   1371  CG2 VAL A 153      -6.838  23.713   3.606
ATOM   1372  C   VAL A 153      -4.932  24.858   6.734
ATOM   1373  O   VAL A 153      -3.711  25.011   6.660
ATOM   1374  N   LEU A 154      -5.688  25.432   7.704
ATOM   1375  H   LEU A 154      -6.665  25.253   7.777
ATOM   1376  CA  LEU A 154      -5.144  26.345   8.679
ATOM   1377  CB  LEU A 154      -6.198  27.083   9.527
ATOM   1378  CG  LEU A 154      -7.018  28.127   8.742
ATOM   1379  CD1 LEU A 154      -8.153  28.690   9.606
ATOM   1380  CD2 LEU A 154      -6.128  29.227   8.135
ATOM   1381  C   LEU A 154      -4.190  25.672   9.610
ATOM   1382  O   LEU A 154      -3.158  26.258   9.924
ATOM   1383  N   ALA A 155      -4.490  24.417  10.028
ATOM   1384  H   ALA A 155      -5.327  23.963   9.738
ATOM   1385  CA  ALA A 155      -3.654  23.656  10.926
ATOM   1386  CB  ALA A 155      -4.310  22.338  11.375
ATOM   1387  C   ALA A 155      -2.344  23.321  10.269
ATOM   1388  O   ALA A 155      -1.294  23.405  10.910
ATOM   1389  N   ALA A 156      -2.383  22.974   8.959
ATOM   1390  H   ALA A 156      -3.246  22.914   8.461
ATOM   1391  CA  ALA A 156      -1.206  22.632   8.202
ATOM   1392  CB  ALA A 156      -1.546  22.081   6.807
ATOM   1393  C   ALA A 156      -0.319  23.832   8.024
ATOM   1394  O   ALA A 156       0.902  23.723   8.187
ATOM   1395  N   TYR A 157      -0.928  25.012   7.743
ATOM   1396  H   TYR A 157      -1.918  25.069   7.639
ATOM   1397  CA  TYR A 157      -0.210  26.245   7.533
ATOM   1398  CB  TYR A 157      -1.123  27.339   6.915
ATOM   1399  CG  TYR A 157      -0.388  28.525   6.342
ATOM   1400  CD1 TYR A 157       0.961  28.483   5.944
ATOM   1401  CE1 TYR A 157       1.595  29.606   5.410
ATOM   1402  CZ  TYR A 157       0.880  30.792   5.243
ATOM   1403  OH  TYR A 157       1.524  31.925   4.702
ATOM   1404  HH  TYR A 157       0.877  32.633   4.636
ATOM   1405  CE2 TYR A 157      -0.469  30.848   5.605
ATOM   1406  CD2 TYR A 157      -1.095  29.717   6.142
ATOM   1407  C   TYR A 157       0.408  26.696   8.838
ATOM   1408  O   TYR A 157       1.532  27.193   8.838
ATOM   1409  N   LEU A 158      -0.295  26.474   9.976
ATOM   1410  H   LEU A 158      -1.207  26.079   9.932
ATOM   1411  CA  LEU A 158       0.131  26.827  11.309
ATOM   1412  CB  LEU A 158      -0.973  26.455  12.325
ATOM   1413  CG  LEU A 158      -0.984  27.114  13.715
ATOM   1414  CD1 LEU A 158      -2.439  27.254  14.173
ATOM   1415  CD2 LEU A 158      -0.156  26.348  14.763
ATOM   1416  C   LEU A 158       1.371  26.063  11.660
ATOM   1417  O   LEU A 158       2.321  26.658  12.173
ATOM   1418  N   ALA A 159       1.388  24.746  11.334
ATOM   1419  H   ALA A 159       0.598  24.305  10.911
ATOM   1420  CA  ALA A 159       2.497  23.880  11.621
ATOM   1421  CB  ALA A 159       2.170  22.407  11.322
ATOM   1422  C   ALA A 159       3.714  24.251  10.829
ATOM   1423  O   ALA A 159       4.798  24.362  11.407
ATOM   1424  N   SER A 160       3.546  24.524   9.511
ATOM   1425  H   SER A 160       2.649  24.472   9.070
ATOM   1426  CA  SER A 160       4.646  24.868   8.647
ATOM   1427  CB  SER A 160       4.245  24.852   7.155
ATOM   1428  OG  SER A 160       3.257  25.832   6.872
ATOM   1429  HG  SER A 160       3.096  25.776   5.926
ATOM   1430  C   SER A 160       5.269  26.194   8.993
ATOM   1431  O   SER A 160       6.495  26.315   9.010
ATOM   1432  N   ALA A 161       4.420  27.198   9.302
ATOM   1433  H   ALA A 161       3.435  27.049   9.284
ATOM   1434  CA  ALA A 161       4.832  28.531   9.650
ATOM   1435  CB  ALA A 161       3.677  29.541   9.577
ATOM   1436  C   ALA A 161       5.426  28.631  11.023
ATOM   1437  O   ALA A 161       6.349  29.421  11.229
ATOM   1438  N   ALA A 162       4.934  27.794  11.974
ATOM   1439  H   ALA A 162       4.211  27.147  11.751
ATOM   1440  CA  ALA A 162       5.328  27.783  13.364
ATOM   1441  CB  ALA A 162       6.805  27.382  13.606
ATOM   1442  C   ALA A 162       4.977  29.115  13.989
ATOM   1443  O   ALA A 162       5.770  29.736  14.704
ATOM   1444  N   LEU A 163       3.739  29.585  13.669
ATOM   1445  H   LEU A 163       3.150  29.040  13.077
ATOM   1446  CA  LEU A 163       3.128  30.812  14.132
ATOM   1447  CB  LEU A 163       2.936  30.925  15.671
ATOM   1448  CG  LEU A 163       1.986  29.886  16.306
ATOM   1449  CD1 LEU A 163       1.990  29.996  17.837
ATOM   1450  CD2 LEU A 163       0.558  30.025  15.754
ATOM   1451  C   LEU A 163       3.666  32.120  13.631
ATOM   1452  O   LEU A 163       2.862  32.977  13.264
ATOM   1453  N   GLY A 164       5.013  32.291  13.589
ATOM   1454  H   GLY A 164       5.620  31.560  13.888
ATOM   1455  CA  GLY A 164       5.696  33.504  13.185
ATOM   1456  C   GLY A 164       5.218  34.198  11.932
ATOM   1457  O   GLY A 164       4.747  35.330  12.071
ATOM   1458  N   PRO A 165       5.256  33.602  10.738
ATOM   1459  CA  PRO A 165       4.808  34.243   9.513
ATOM   1460  CB  PRO A 165       5.204  33.298   8.381
ATOM   1461  CG  PRO A 165       6.406  32.527   8.946
ATOM   1462  CD  PRO A 165       6.133  32.473  10.457
ATOM   1463  C   PRO A 165       3.334  34.553   9.505
ATOM   1464  O   PRO A 165       2.948  35.524   8.850
ATOM   1465  N   LEU A 166       2.524  33.753  10.242
ATOM   1466  H   LEU A 166       2.900  32.998  10.773
ATOM   1467  CA  LEU A 166       1.098  33.934  10.383
ATOM   1468  CB  LEU A 166       0.449  32.791  11.175
ATOM   1469  CG  LEU A 166       0.434  31.426  10.486
ATOM   1470  CD1 LEU A 166       0.014  30.361  11.492
ATOM   1471  CD2 LEU A 166      -0.474  31.415   9.253
ATOM   1472  C   LEU A 166       0.818  35.161  11.199
ATOM   1473  O   LEU A 166      -0.161  35.863  10.947
ATOM   1474  N   ALA A 167       1.670  35.419  12.220
ATOM   1475  H   ALA A 167       2.448  34.826  12.415
ATOM   1476  CA  ALA A 167       1.529  36.558  13.077
ATOM   1477  CB  ALA A 167       2.374  36.447  14.360
ATOM   1478  C   ALA A 167       1.938  37.804  12.349
ATOM   1479  O   ALA A 167       1.258  38.823  12.484
ATOM   1480  N   ALA A 168       3.028  37.723  11.530
ATOM   1481  H   ALA A 168       3.538  36.871  11.439
ATOM   1482  CA  ALA A 168       3.556  38.851  10.794
ATOM   1483  CB  ALA A 168       4.884  38.520  10.086
ATOM   1484  C   ALA A 168       2.583  39.332   9.760
ATOM   1485  O   ALA A 168       2.238  40.515   9.758
ATOM   1486  N   TYR A 169       2.104  38.427   8.874
ATOM   1487  H   TYR A 169       2.375  37.468   8.887
ATOM   1488  CA  TYR A 169       1.111  38.799   7.897
ATOM   1489  CB  TYR A 169       1.263  38.129   6.510
ATOM   1490  CG  TYR A 169       2.469  38.679   5.826
ATOM   1491  CD1 TYR A 169       3.716  38.046   5.925
ATOM   1492  CE1 TYR A 169       4.834  38.578   5.274
ATOM   1493  CZ  TYR A 169       4.709  39.748   4.517
ATOM   1494  OH  TYR A 169       5.826  40.297   3.854
ATOM   1495  HH  TYR A 169       6.580  39.724   4.023
ATOM   1496  CE2 TYR A 169       3.470  40.382   4.413
ATOM   1497  CD2 TYR A 169       2.358  39.848   5.064
ATOM   1498  C   TYR A 169      -0.037  38.229   8.632
ATOM   1499  O   TYR A 169      -0.216  37.010   8.598
ATOM   1500  N   HIS A 170      -0.864  39.110   9.249
ATOM   1501  H   HIS A 170      -0.714  40.094   9.205
ATOM   1502  CA  HIS A 170      -1.942  38.662  10.090
ATOM   1503  CB  HIS A 170      -2.656  39.812  10.840
ATOM   1504  CG  HIS A 170      -1.808  40.525  11.856
ATOM   1505  ND1 HIS A 170      -0.937  41.547  11.549
ATOM   1506  CE1 HIS A 170      -0.375  41.947  12.717
ATOM   1507  NE2 HIS A 170      -0.822  41.256  13.750
ATOM   1508  CD2 HIS A 170      -1.726  40.361  13.205
ATOM   1509  C   HIS A 170      -2.963  37.864   9.355
ATOM   1510  O   HIS A 170      -3.857  38.377   8.678
ATOM   1511  N   ALA A 171      -2.802  36.539   9.552
ATOM   1512  H   ALA A 171      -2.048  36.207  10.116
ATOM   1513  CA  ALA A 171      -3.619  35.502   9.000
ATOM   1514  CB  ALA A 171      -2.819  34.303   8.465
ATOM   1515  C   ALA A 171      -4.505  35.013  10.099
ATOM   1516  O   ALA A 171      -4.094  34.968  11.262
ATOM   1517  N   THR A 172      -5.759  34.686   9.728
ATOM   1518  H   THR A 172      -6.040  34.765   8.775
ATOM   1519  CA  THR A 172      -6.784  34.198  10.612
ATOM   1520  CB  THR A 172      -8.156  34.440   9.994
ATOM   1521  CG2 THR A 172      -9.306  33.894  10.860
ATOM   1522  OG1 THR A 172      -8.346  35.834   9.797
ATOM   1523  HG1 THR A 172      -9.150  35.917   9.277
ATOM   1524  C   THR A 172      -6.601  32.732  10.936
ATOM   1525  O   THR A 172      -6.489  31.901  10.033
ATOM   1526  N   LEU A 173      -6.555  32.410  12.254
ATOM   1527  H   LEU A 173      -6.577  33.129  12.946
ATOM   1528  CA  LEU A 173      -6.431  31.058  12.748
ATOM   1529  CB  LEU A 173      -5.295  30.855  13.767
ATOM   1530  CG  LEU A 173      -3.895  31.150  13.202
ATOM   1531  CD1 LEU A 173      -2.832  31.041  14.302
ATOM   1532  CD2 LEU A 173      -3.589  30.268  11.977
ATOM   1533  C   LEU A 173      -7.718  30.651  13.401
ATOM   1534  O   LEU A 173      -8.351  31.466  14.072
ATOM   1535  N   THR A 174      -8.152  29.383  13.185
ATOM   1536  H   THR A 174      -7.635  28.734  12.632
ATOM   1537  CA  THR A 174      -9.370  28.870  13.763
ATOM   1538  CB  THR A 174     -10.508  28.792  12.753
ATOM   1539  CG2 THR A 174     -11.812  28.303  13.421
ATOM   1540  OG1 THR A 174     -10.752  30.076  12.193
ATOM   1541  HG1 THR A 174      -9.997  30.269  11.632
ATOM   1542  C   THR A 174      -9.094  27.485  14.296
ATOM   1543  O   THR A 174      -8.467  26.664  13.617
ATOM   1544  N   TYR A 175      -9.524  27.241  15.562
ATOM   1545  H   TYR A 175     -10.001  27.938  16.092
ATOM   1546  CA  TYR A 175      -9.394  25.963  16.213
ATOM   1547  CB  TYR A 175      -8.705  26.003  17.583
ATOM   1548  CG  TYR A 175      -7.248  26.303  17.491
ATOM   1549  CD1 TYR A 175      -6.798  27.623  17.434
ATOM   1550  CE1 TYR A 175      -5.434  27.903  17.373
ATOM   1551  CZ  TYR A 175      -4.500  26.866  17.377
ATOM   1552  OH  TYR A 175      -3.120  27.161  17.321
ATOM   1553  HH  TYR A 175      -3.023  28.113  17.226
ATOM   1554  CE2 TYR A 175      -4.939  25.541  17.441
ATOM   1555  CD2 TYR A 175      -6.310  25.264  17.501
ATOM   1556  C   TYR A 175     -10.789  25.424  16.372
ATOM   1557  O   TYR A 175     -11.689  26.112  16.868
ATOM   1558  N   ARG A 176     -10.976  24.165  15.921
ATOM   1559  H   ARG A 176     -10.216  23.635  15.557
ATOM   1560  CA  ARG A 176     -12.236  23.473  15.934
ATOM   1561  CB  ARG A 176     -12.527  22.851  14.548
ATOM   1562  CG  ARG A 176     -13.850  22.101  14.356
ATOM   1563  CD  ARG A 176     -14.083  21.630  12.916
ATOM   1564  NE  ARG A 176     -13.067  20.577  12.591
ATOM   1565  HE  ARG A 176     -12.217  20.857  12.144
ATOM   1566  CZ  ARG A 176     -13.259  19.255  12.896
ATOM   1567  NH1 ARG A 176     -14.411  18.807  13.483
ATOM   1568 1HH1 ARG A 176     -15.150  19.444  13.696
ATOM   1569 2HH1 ARG A 176     -14.530  17.835  13.685
ATOM   1570  NH2 ARG A 176     -12.276  18.357  12.598
ATOM   1571 1HH2 ARG A 176     -11.418  18.663  12.187
ATOM   1572 2HH2 ARG A 176     -12.402  17.389  12.814
ATOM   1573  C   ARG A 176     -12.297  22.389  16.969
ATOM   1574  O   ARG A 176     -11.363  21.593  17.096
ATOM   1575  N   MET A 177     -13.403  22.389  17.759
ATOM   1576  H   MET A 177     -14.137  23.046  17.613
ATOM   1577  CA  MET A 177     -13.667  21.388  18.762
ATOM   1578  CB  MET A 177     -14.534  21.808  19.962
ATOM   1579  CG  MET A 177     -13.856  22.798  20.894
ATOM   1580  SD  MET A 177     -12.337  22.158  21.667
ATOM   1581  CE  MET A 177     -13.149  20.919  22.721
ATOM   1582  C   MET A 177     -14.356  20.213  18.152
ATOM   1583  O   MET A 177     -15.210  20.370  17.276
ATOM   1584  N   LEU A 178     -13.897  19.004  18.541
ATOM   1585  H   LEU A 178     -13.163  18.919  19.212
ATOM   1586  CA  LEU A 178     -14.444  17.757  18.074
ATOM   1587  CB  LEU A 178     -13.497  16.549  18.247
ATOM   1588  CG  LEU A 178     -12.216  16.591  17.373
ATOM   1589  CD1 LEU A 178     -11.290  15.403  17.689
ATOM   1590  CD2 LEU A 178     -12.523  16.705  15.867
ATOM   1591  C   LEU A 178     -15.771  17.436  18.707
ATOM   1592  O   LEU A 178     -16.634  16.842  18.057
ATOM   1593  N   GLU A 179     -15.966  17.849  19.987
ATOM   1594  H   GLU A 179     -15.249  18.339  20.473
ATOM   1595  CA  GLU A 179     -17.179  17.629  20.744
ATOM   1596  CB  GLU A 179     -17.059  18.135  22.195
ATOM   1597  CG  GLU A 179     -16.052  17.380  23.067
ATOM   1598  CD  GLU A 179     -16.047  17.999  24.460
ATOM   1599  OE1 GLU A 179     -17.120  18.019  25.119
ATOM   1600  OE2 GLU A 179     -14.961  18.470  24.887
ATOM   1601  C   GLU A 179     -18.302  18.415  20.096
ATOM   1602  O   GLU A 179     -18.010  19.459  19.505
ATOM   1603  N   PRO A 180     -19.571  17.981  20.178
ATOM   1604  CA  PRO A 180     -20.693  18.672  19.559
ATOM   1605  CB  PRO A 180     -21.835  17.648  19.530
ATOM   1606  CG  PRO A 180     -21.113  16.296  19.550
ATOM   1607  CD  PRO A 180     -19.897  16.578  20.440
ATOM   1608  C   PRO A 180     -21.044  19.942  20.300
ATOM   1609  O   PRO A 180     -22.085  20.024  20.958
ATOM   1610  N   THR A 181     -20.134  20.930  20.207
ATOM   1611  H   THR A 181     -19.322  20.817  19.643
ATOM   1612  CA  THR A 181     -20.219  22.205  20.848
ATOM   1613  CB  THR A 181     -18.874  22.728  21.305
ATOM   1614  CG2 THR A 181     -18.300  21.762  22.347
ATOM   1615  OG1 THR A 181     -17.961  22.867  20.222
ATOM   1616  HG1 THR A 181     -17.843  21.985  19.860
ATOM   1617  C   THR A 181     -20.857  23.186  19.913
ATOM   1618  O   THR A 181     -20.787  23.036  18.689
ATOM   1619  N   ARG A 182     -21.546  24.188  20.503
ATOM   1620  H   ARG A 182     -21.612  24.266  21.495
ATOM   1621  CA  ARG A 182     -22.198  25.227  19.754
ATOM   1622  CB  ARG A 182     -23.256  26.017  20.549
ATOM   1623  CG  ARG A 182     -24.451  25.195  21.054
ATOM   1624  CD  ARG A 182     -25.510  24.838  19.995
ATOM   1625  NE  ARG A 182     -25.030  23.675  19.179
ATOM   1626  HE  ARG A 182     -24.591  23.862  18.299
ATOM   1627  CZ  ARG A 182     -25.156  22.375  19.594
ATOM   1628  NH1 ARG A 182     -25.787  22.044  20.761
ATOM   1629 1HH1 ARG A 182     -26.179  22.757  21.341
ATOM   1630 2HH1 ARG A 182     -25.866  21.087  21.037
ATOM   1631  NH2 ARG A 182     -24.637  21.382  18.816
ATOM   1632 1HH2 ARG A 182     -24.178  21.605  17.957
ATOM   1633 2HH2 ARG A 182     -24.717  20.426  19.097
ATOM   1634  C   ARG A 182     -21.184  26.201  19.225
ATOM   1635  O   ARG A 182     -20.233  26.580  19.922
ATOM   1636  N   VAL A 183     -21.375  26.573  17.939
ATOM   1637  H   VAL A 183     -22.150  26.226  17.418
ATOM   1638  CA  VAL A 183     -20.535  27.501  17.226
ATOM   1639  CB  VAL A 183     -20.469  27.225  15.728
ATOM   1640  CG1 VAL A 183     -19.571  28.256  15.009
ATOM   1641  CG2 VAL A 183     -20.068  25.766  15.475
ATOM   1642  C   VAL A 183     -21.178  28.853  17.412
ATOM   1643  O   VAL A 183     -22.387  29.008  17.211
ATOM   1644  N   VAL A 184     -20.365  29.854  17.820
ATOM   1645  H   VAL A 184     -19.395  29.702  17.982
ATOM   1646  CA  VAL A 184     -20.817  31.206  18.018
ATOM   1647  CB  VAL A 184     -20.919  31.661  19.479
ATOM   1648  CG1 VAL A 184     -21.973  30.820  20.224
ATOM   1649  CG2 VAL A 184     -19.552  31.597  20.180
ATOM   1650  C   VAL A 184     -19.949  32.156  17.216
ATOM   1651  O   VAL A 184     -18.839  31.818  16.778
ATOM   1652  N   GLY A 185     -20.491  33.381  17.001
ATOM   1653  H   GLY A 185     -21.399  33.609  17.341
ATOM   1654  CA  GLY A 185     -19.839  34.431  16.269
ATOM   1655  C   GLY A 185     -20.222  34.444  14.812
ATOM   1656  O   GLY A 185     -21.092  33.679  14.384
ATOM   1657  N   PRO A 186     -19.583  35.322  14.030
ATOM   1658  CA  PRO A 186     -19.798  35.475  12.603
ATOM   1659  CB  PRO A 186     -18.929  36.648  12.155
ATOM   1660  CG  PRO A 186     -18.664  37.438  13.438
ATOM   1661  CD  PRO A 186     -18.704  36.371  14.541
ATOM   1662  C   PRO A 186     -19.386  34.210  11.895
ATOM   1663  O   PRO A 186     -18.653  33.412  12.484
ATOM   1664  N   GLY A 187     -19.807  34.047  10.622
ATOM   1665  H   GLY A 187     -20.364  34.743  10.177
ATOM   1666  CA  GLY A 187     -19.548  32.877   9.818
ATOM   1667  C   GLY A 187     -18.093  32.538   9.568
ATOM   1668  O   GLY A 187     -17.202  33.246  10.043
ATOM   1669  N   PRO A 188     -17.830  31.475   8.793
ATOM   1670  CA  PRO A 188     -16.505  30.956   8.494
ATOM   1671  CB  PRO A 188     -16.727  29.769   7.553
ATOM   1672  CG  PRO A 188     -18.132  29.274   7.919
ATOM   1673  CD  PRO A 188     -18.869  30.557   8.321
ATOM   1674  C   PRO A 188     -15.451  31.900   7.990
ATOM   1675  O   PRO A 188     -14.283  31.513   8.047
ATOM   1676  N   GLY A 189     -15.821  33.103   7.486
ATOM   1677  H   GLY A 189     -16.778  33.379   7.443
ATOM   1678  CA  GLY A 189     -14.864  34.079   7.014
ATOM   1679  C   GLY A 189     -14.079  34.644   8.175
ATOM   1680  O   GLY A 189     -12.919  35.027   8.014
ATOM   1681  N   ALA A 190     -14.723  34.707   9.365
ATOM   1682  H   ALA A 190     -15.659  34.371   9.454
ATOM   1683  CA  ALA A 190     -14.150  35.171  10.599
ATOM   1684  CB  ALA A 190     -15.129  36.000  11.452
ATOM   1685  C   ALA A 190     -13.778  33.937  11.385
ATOM   1686  O   ALA A 190     -14.149  32.818  11.015
ATOM   1687  N   THR A 191     -12.975  34.109  12.468
ATOM   1688  H   THR A 191     -12.643  35.004  12.752
ATOM   1689  CA  THR A 191     -12.599  32.988  13.295
ATOM   1690  CB  THR A 191     -11.584  33.334  14.368
ATOM   1691  CG2 THR A 191     -11.220  32.080  15.185
ATOM   1692  OG1 THR A 191     -10.404  33.860  13.787
ATOM   1693  HG1 THR A 191     -10.652  34.703  13.402
ATOM   1694  C   THR A 191     -13.854  32.538  14.002
ATOM   1695  O   THR A 191     -14.534  33.335  14.655
ATOM   1696  N   LEU A 192     -14.189  31.242  13.828
ATOM   1697  H   LEU A 192     -13.627  30.634  13.273
ATOM   1698  CA  LEU A 192     -15.324  30.622  14.465
ATOM   1699  CB  LEU A 192     -15.737  29.271  13.853
ATOM   1700  CG  LEU A 192     -16.243  29.328  12.405
ATOM   1701  CD1 LEU A 192     -16.479  27.915  11.869
ATOM   1702  CD2 LEU A 192     -17.517  30.178  12.291
ATOM   1703  C   LEU A 192     -14.919  30.347  15.878
ATOM   1704  O   LEU A 192     -13.749  30.046  16.127
ATOM   1705  N   THR A 193     -15.872  30.509  16.827
ATOM   1706  H   THR A 193     -16.806  30.791  16.611
ATOM   1707  CA  THR A 193     -15.614  30.267  18.220
ATOM   1708  CB  THR A 193     -15.973  31.499  19.033
ATOM   1709  CG2 THR A 193     -15.764  31.258  20.541
ATOM   1710  OG1 THR A 193     -15.183  32.605  18.602
ATOM   1711  HG1 THR A 193     -15.228  32.573  17.643
ATOM   1712  C   THR A 193     -16.450  29.065  18.619
ATOM   1713  O   THR A 193     -17.675  29.083  18.492
ATOM   1714  N   TYR A 194     -15.790  27.972  19.078
ATOM   1715  H   TYR A 194     -14.797  27.962  19.164
ATOM   1716  CA  TYR A 194     -16.460  26.764  19.517
ATOM   1717  CB  TYR A 194     -15.729  25.477  19.073
ATOM   1718  CG  TYR A 194     -15.901  25.275  17.603
ATOM   1719  CD1 TYR A 194     -15.112  25.950  16.662
ATOM   1720  CE1 TYR A 194     -15.296  25.734  15.293
ATOM   1721  CZ  TYR A 194     -16.258  24.819  14.858
ATOM   1722  OH  TYR A 194     -16.451  24.594  13.480
ATOM   1723  HH  TYR A 194     -17.178  23.974  13.378
ATOM   1724  CE2 TYR A 194     -17.022  24.115  15.789
ATOM   1725  CD2 TYR A 194     -16.838  24.339  17.154
ATOM   1726  C   TYR A 194     -16.476  26.856  21.005
ATOM   1727  O   TYR A 194     -15.399  26.862  21.586
ATOM   1728  N   ARG A 195     -17.666  26.785  21.655
ATOM   1729  H   ARG A 195     -18.517  26.678  21.141
ATOM   1730  CA  ARG A 195     -17.835  26.971  23.089
ATOM   1731  CB  ARG A 195     -19.270  26.703  23.581
ATOM   1732  CG  ARG A 195     -20.297  27.766  23.198
ATOM   1733  CD  ARG A 195     -21.687  27.447  23.755
ATOM   1734  NE  ARG A 195     -22.649  28.485  23.273
ATOM   1735  HE  ARG A 195     -23.143  28.317  22.420
ATOM   1736  CZ  ARG A 195     -22.862  29.660  23.946
ATOM   1737  NH1 ARG A 195     -22.271  29.928  25.150
ATOM   1738 1HH1 ARG A 195     -21.677  29.250  25.582
ATOM   1739 2HH1 ARG A 195     -22.474  30.779  25.633
ATOM   1740  NH2 ARG A 195     -23.705  30.582  23.398
ATOM   1741 1HH2 ARG A 195     -24.158  30.393  22.527
ATOM   1742 2HH2 ARG A 195     -23.900  31.436  23.878
ATOM   1743  C   ARG A 195     -16.933  26.282  24.083
ATOM   1744  O   ARG A 195     -16.660  26.890  25.121
ATOM   1745  N   MET A 196     -16.445  25.046  23.819
ATOM   1746  H   MET A 196     -16.652  24.555  22.977
ATOM   1747  CA  MET A 196     -15.577  24.375  24.768
ATOM   1748  CB  MET A 196     -15.981  22.912  25.060
ATOM   1749  CG  MET A 196     -17.359  22.761  25.715
ATOM   1750  SD  MET A 196     -17.864  21.045  26.045
ATOM   1751  CE  MET A 196     -16.670  20.751  27.383
ATOM   1752  C   MET A 196     -14.093  24.456  24.445
ATOM   1753  O   MET A 196     -13.315  23.595  24.867
ATOM   1754  N   LEU A 197     -13.723  25.332  23.483
ATOM   1755  H   LEU A 197     -14.403  25.915  23.043
ATOM   1756  CA  LEU A 197     -12.375  25.549  23.012
ATOM   1757  CB  LEU A 197     -12.393  26.273  21.645
ATOM   1758  CG  LEU A 197     -11.064  26.472  20.913
ATOM   1759  CD1 LEU A 197     -10.478  25.124  20.463
ATOM   1760  CD2 LEU A 197     -11.218  27.535  19.816
ATOM   1761  C   LEU A 197     -11.429  26.309  23.913
ATOM   1762  O   LEU A 197     -11.739  27.389  24.426
ATOM   1763  N   GLU A 198     -10.213  25.735  24.074
ATOM   1764  H   GLU A 198      -9.992  24.860  23.649
ATOM   1765  CA  GLU A 198      -9.159  26.327  24.851
ATOM   1766  CB  GLU A 198      -8.859  25.524  26.141
ATOM   1767  CG  GLU A 198      -8.013  26.233  27.212
ATOM   1768  CD  GLU A 198      -8.762  27.458  27.750
ATOM   1769  OE1 GLU A 198      -9.835  27.270  28.383
ATOM   1770  OE2 GLU A 198      -8.269  28.600  27.559
ATOM   1771  C   GLU A 198      -8.000  26.239  23.858
ATOM   1772  O   GLU A 198      -7.288  25.232  23.833
ATOM   1773  N   PRO A 199      -7.822  27.228  22.977
ATOM   1774  CA  PRO A 199      -6.793  27.293  21.956
ATOM   1775  CB  PRO A 199      -7.216  28.410  21.024
ATOM   1776  CG  PRO A 199      -7.980  29.371  21.932
ATOM   1777  CD  PRO A 199      -8.549  28.479  23.044
ATOM   1778  C   PRO A 199      -5.412  27.560  22.482
ATOM   1779  O   PRO A 199      -5.276  28.016  23.622
ATOM   1780  N   THR A 200      -4.383  27.276  21.650
ATOM   1781  H   THR A 200      -4.520  26.853  20.758
ATOM   1782  CA  THR A 200      -3.033  27.665  21.966
ATOM   1783  CB  THR A 200      -2.034  26.882  21.129
ATOM   1784  CG2 THR A 200      -0.585  27.276  21.490
ATOM   1785  OG1 THR A 200      -2.199  25.491  21.374
ATOM   1786  HG1 THR A 200      -1.694  25.042  20.690
ATOM   1787  C   THR A 200      -2.867  29.153  21.717
ATOM   1788  O   THR A 200      -2.560  29.893  22.654
ATOM   1789  N   ARG A 201      -3.123  29.620  20.467
ATOM   1790  H   ARG A 201      -3.393  29.013  19.723
ATOM   1791  CA  ARG A 201      -2.999  31.013  20.110
ATOM   1792  CB  ARG A 201      -1.549  31.427  19.755
ATOM   1793  CG  ARG A 201      -1.353  32.921  19.466
ATOM   1794  CD  ARG A 201       0.086  33.336  19.143
ATOM   1795  NE  ARG A 201       0.909  33.130  20.374
ATOM   1796  HE  ARG A 201       0.441  33.028  21.253
ATOM   1797  CZ  ARG A 201       2.277  33.056  20.339
ATOM   1798  NH1 ARG A 201       2.984  33.211  19.178
ATOM   1799 1HH1 ARG A 201       2.513  33.404  18.318
ATOM   1800 2HH1 ARG A 201       3.982  33.152  19.187
ATOM   1801  NH2 ARG A 201       2.949  32.824  21.504
ATOM   1802 1HH2 ARG A 201       2.445  32.695  22.358
ATOM   1803 2HH2 ARG A 201       3.946  32.755  21.509
ATOM   1804  C   ARG A 201      -3.848  31.220  18.892
ATOM   1805  O   ARG A 201      -3.729  30.463  17.925
ATOM   1806  N   VAL A 202      -4.746  32.232  18.928
ATOM   1807  H   VAL A 202      -4.844  32.838  19.714
ATOM   1808  CA  VAL A 202      -5.588  32.521  17.793
ATOM   1809  CB  VAL A 202      -7.081  32.513  18.087
ATOM   1810  CG1 VAL A 202      -7.893  32.891  16.835
ATOM   1811  CG2 VAL A 202      -7.493  31.132  18.601
ATOM   1812  C   VAL A 202      -5.213  33.880  17.296
ATOM   1813  O   VAL A 202      -5.376  34.866  18.015
ATOM   1814  N   VAL A 203      -4.698  33.953  16.047
ATOM   1815  H   VAL A 203      -4.583  33.150  15.468
ATOM   1816  CA  VAL A 203      -4.336  35.219  15.469
ATOM   1817  CB  VAL A 203      -3.054  35.184  14.642
ATOM   1818  CG1 VAL A 203      -2.750  36.574  14.038
ATOM   1819  CG2 VAL A 203      -1.898  34.668  15.522
ATOM   1820  C   VAL A 203      -5.504  35.618  14.607
ATOM   1821  O   VAL A 203      -5.947  34.839  13.761
ATOM   1822  N   ASN A 204      -6.094  36.797  14.918
ATOM   1823  H   ASN A 204      -5.754  37.345  15.679
ATOM   1824  CA  ASN A 204      -7.180  37.389  14.173
ATOM   1825  CB  ASN A 204      -8.546  36.659  14.344
ATOM   1826  CG  ASN A 204      -9.568  37.132  13.294
ATOM   1827  OD1 ASN A 204      -9.262  37.582  12.189
ATOM   1828  ND2 ASN A 204     -10.871  37.011  13.656
ATOM   1829 1HD2 ASN A 204     -11.585  37.301  13.020
ATOM   1830 2HD2 ASN A 204     -11.108  36.682  14.569
ATOM   1831  C   ASN A 204      -7.239  38.796  14.719
ATOM   1832  O   ASN A 204      -8.305  39.266  15.121
ATOM   1833  N   GLY A 205      -6.085  39.518  14.736
ATOM   1834  H   GLY A 205      -5.227  39.159  14.376
ATOM   1835  CA  GLY A 205      -6.039  40.845  15.307
ATOM   1836  C   GLY A 205      -6.884  41.857  14.584
ATOM   1837  O   GLY A 205      -7.043  41.768  13.365
ATOM   1838  N   PRO A 206      -7.416  42.843  15.310
ATOM   1839  CA  PRO A 206      -8.244  43.891  14.761
ATOM   1840  CB  PRO A 206      -9.047  44.402  15.959
ATOM   1841  CG  PRO A 206      -8.112  44.189  17.156
ATOM   1842  CD  PRO A 206      -7.359  42.908  16.771
ATOM   1843  C   PRO A 206      -7.366  44.916  14.085
ATOM   1844  O   PRO A 206      -7.229  46.036  14.584
ATOM   1845  N   GLY A 207      -6.753  44.513  12.949
ATOM   1846  H   GLY A 207      -6.873  43.587  12.601
ATOM   1847  CA  GLY A 207      -5.884  45.346  12.175
ATOM   1848  C   GLY A 207      -4.433  45.153  12.540
ATOM   1849  O   GLY A 207      -4.118  44.511  13.549
ATOM   1850  N   PRO A 208      -3.533  45.713  11.721
ATOM   1851  CA  PRO A 208      -2.106  45.637  11.916
ATOM   1852  CB  PRO A 208      -1.467  46.217  10.654
ATOM   1853  CG  PRO A 208      -2.555  47.111  10.039
ATOM   1854  CD  PRO A 208      -3.872  46.490  10.527
ATOM   1855  C   PRO A 208      -1.664  46.334  13.170
ATOM   1856  O   PRO A 208      -2.235  47.367  13.534
ATOM   1857  N   GLY A 209      -0.653  45.751  13.842
ATOM   1858  H   GLY A 209      -0.224  44.914  13.512
ATOM   1859  CA  GLY A 209      -0.117  46.294  15.057
ATOM   1860  C   GLY A 209      -0.826  45.774  16.271
ATOM   1861  O   GLY A 209      -0.369  46.033  17.386
ATOM   1862  N   LYS A 210      -1.953  45.043  16.089
ATOM   1863  H   LYS A 210      -2.319  44.831  15.186
ATOM   1864  CA  LYS A 210      -2.695  44.500  17.192
ATOM   1865  CB  LYS A 210      -4.208  44.723  17.054
ATOM   1866  CG  LYS A 210      -4.634  46.146  17.442
ATOM   1867  CD  LYS A 210      -4.463  47.126  16.277
ATOM   1868  CE  LYS A 210      -4.833  48.580  16.550
ATOM   1869  NZ  LYS A 210      -4.505  49.377  15.350
ATOM   1870  HZ1 LYS A 210      -5.148  49.120  14.577
ATOM   1871  HZ2 LYS A 210      -4.602  50.388  15.560
ATOM   1872  HZ3 LYS A 210      -3.527  49.186  15.056
ATOM   1873  C   LYS A 210      -2.368  43.038  17.171
ATOM   1874  O   LYS A 210      -2.263  42.428  16.102
ATOM   1875  N   GLY A 211      -2.214  42.448  18.375
ATOM   1876  H   GLY A 211      -2.371  42.937  19.231
ATOM   1877  CA  GLY A 211      -1.837  41.068  18.510
ATOM   1878  C   GLY A 211      -2.953  40.062  18.404
ATOM   1879  O   GLY A 211      -4.080  40.401  18.030
ATOM   1880  N   PRO A 212      -2.627  38.798  18.702
ATOM   1881  CA  PRO A 212      -3.548  37.686  18.671
ATOM   1882  CB  PRO A 212      -2.705  36.437  18.933
ATOM   1883  CG  PRO A 212      -1.446  36.947  19.645
ATOM   1884  CD  PRO A 212      -1.285  38.371  19.101
ATOM   1885  C   PRO A 212      -4.684  37.820  19.638
ATOM   1886  O   PRO A 212      -4.494  38.374  20.727
ATOM   1887  N   LEU A 213      -5.872  37.316  19.224
ATOM   1888  H   LEU A 213      -5.957  36.804  18.373
ATOM   1889  CA  LEU A 213      -7.029  37.342  20.064
ATOM   1890  CB  LEU A 213      -8.368  37.698  19.351
ATOM   1891  CG  LEU A 213      -8.497  38.978  18.509
ATOM   1892  CD1 LEU A 213      -9.903  39.032  17.895
ATOM   1893  CD2 LEU A 213      -8.117  40.264  19.238
ATOM   1894  C   LEU A 213      -7.194  35.907  20.483
ATOM   1895  O   LEU A 213      -7.878  35.138  19.801
ATOM   1896  N   ARG A 214      -6.555  35.493  21.609
ATOM   1897  H   ARG A 214      -5.988  36.108  22.150
ATOM   1898  CA  ARG A 214      -6.688  34.135  22.101
ATOM   1899  CB  ARG A 214      -5.699  33.774  23.222
ATOM   1900  CG  ARG A 214      -5.756  32.320  23.689
ATOM   1901  CD  ARG A 214      -4.665  31.963  24.696
ATOM   1902  NE  ARG A 214      -4.849  30.527  25.060
ATOM   1903  HE  ARG A 214      -4.391  29.828  24.507
ATOM   1904  CZ  ARG A 214      -5.666  30.125  26.084
ATOM   1905  NH1 ARG A 214      -6.307  31.005  26.914
ATOM   1906 1HH1 ARG A 214      -6.166  31.989  26.813
ATOM   1907 2HH1 ARG A 214      -6.893  30.664  27.649
ATOM   1908  NH2 ARG A 214      -5.835  28.786  26.272
ATOM   1909 1HH2 ARG A 214      -5.416  28.137  25.636
ATOM   1910 2HH2 ARG A 214      -6.437  28.453  26.998
ATOM   1911  C   ARG A 214      -8.127  34.011  22.536
ATOM   1912  O   ARG A 214      -8.666  34.942  23.147
ATOM   1913  N   ILE A 215      -8.764  32.857  22.203
ATOM   1914  H   ILE A 215      -8.312  32.113  21.720
ATOM   1915  CA  ILE A 215     -10.169  32.694  22.471
ATOM   1916  CB  ILE A 215     -10.920  32.369  21.163
ATOM   1917  CG2 ILE A 215     -12.437  32.257  21.421
ATOM   1918  CG1 ILE A 215     -10.644  33.403  20.058
ATOM   1919  CD1 ILE A 215     -11.259  33.050  18.706
ATOM   1920  C   ILE A 215     -10.510  31.617  23.478
ATOM   1921  O   ILE A 215     -10.711  30.465  23.086
ATOM   1922  N   SER A 216     -10.604  31.944  24.802
ATOM   1923  H   SER A 216     -10.452  32.865  25.150
ATOM   1924  CA  SER A 216     -11.036  30.953  25.777
ATOM   1925  CB  SER A 216     -10.750  31.315  27.247
ATOM   1926  OG  SER A 216      -9.348  31.402  27.464
ATOM   1927  HG  SER A 216      -9.060  30.501  27.637
ATOM   1928  C   SER A 216     -12.501  31.070  25.474
ATOM   1929  O   SER A 216     -13.156  32.046  25.840
ATOM   1930  N   ALA A 217     -13.034  30.018  24.831
ATOM   1931  H   ALA A 217     -12.499  29.199  24.625
ATOM   1932  CA  ALA A 217     -14.359  30.032  24.303
ATOM   1933  CB  ALA A 217     -14.564  28.835  23.445
ATOM   1934  C   ALA A 217     -15.599  30.258  25.086
ATOM   1935  O   ALA A 217     -16.467  30.959  24.565
ATOM   1936  N   SER A 218     -15.736  29.714  26.316
ATOM   1937  H   SER A 218     -15.027  29.155  26.737
ATOM   1938  CA  SER A 218     -16.943  29.925  27.082
ATOM   1939  CB  SER A 218     -17.006  29.034  28.335
ATOM   1940  OG  SER A 218     -17.119  27.670  27.953
ATOM   1941  HG  SER A 218     -16.288  27.441  27.527
ATOM   1942  C   SER A 218     -17.049  31.373  27.485
ATOM   1943  O   SER A 218     -18.102  31.989  27.301
ATOM   1944  N   SER A 219     -15.914  31.953  27.949
ATOM   1945  H   SER A 219     -15.071  31.430  28.042
ATOM   1946  CA  SER A 219     -15.824  33.327  28.375
ATOM   1947  CB  SER A 219     -14.455  33.651  29.002
ATOM   1948  OG  SER A 219     -14.288  32.916  30.207
ATOM   1949  HG  SER A 219     -13.435  33.184  30.563
ATOM   1950  C   SER A 219     -16.018  34.245  27.202
ATOM   1951  O   SER A 219     -16.729  35.248  27.310
ATOM   1952  N   ALA A 220     -15.432  33.867  26.041
ATOM   1953  H   ALA A 220     -14.864  33.050  25.995
ATOM   1954  CA  ALA A 220     -15.504  34.624  24.824
ATOM   1955  CB  ALA A 220     -14.656  34.014  23.710
ATOM   1956  C   ALA A 220     -16.903  34.714  24.309
ATOM   1957  O   ALA A 220     -17.312  35.804  23.912
ATOM   1958  N   ALA A 221     -17.682  33.599  24.379
ATOM   1959  H   ALA A 221     -17.314  32.733  24.698
ATOM   1960  CA  ALA A 221     -19.043  33.543  23.910
ATOM   1961  CB  ALA A 221     -19.670  32.145  24.060
ATOM   1962  C   ALA A 221     -19.883  34.509  24.688
ATOM   1963  O   ALA A 221     -20.639  35.275  24.089
ATOM   1964  N   GLN A 222     -19.678  34.558  26.026
ATOM   1965  H   GLN A 222     -19.020  33.946  26.465
ATOM   1966  CA  GLN A 222     -20.403  35.429  26.917
ATOM   1967  CB  GLN A 222     -20.014  35.207  28.396
ATOM   1968  CG  GLN A 222     -20.413  33.857  29.018
ATOM   1969  CD  GLN A 222     -21.932  33.688  29.072
ATOM   1970  OE1 GLN A 222     -22.685  34.574  29.477
ATOM   1971  NE2 GLN A 222     -22.409  32.489  28.651
ATOM   1972 1HE2 GLN A 222     -23.391  32.307  28.677
ATOM   1973 2HE2 GLN A 222     -21.775  31.780  28.343
ATOM   1974  C   GLN A 222     -20.140  36.888  26.625
ATOM   1975  O   GLN A 222     -21.044  37.713  26.766
ATOM   1976  N   ARG A 223     -18.903  37.224  26.193
ATOM   1977  H   ARG A 223     -18.198  36.534  26.041
ATOM   1978  CA  ARG A 223     -18.492  38.578  25.919
ATOM   1979  CB  ARG A 223     -17.215  38.907  26.716
ATOM   1980  CG  ARG A 223     -17.360  38.938  28.242
ATOM   1981  CD  ARG A 223     -18.249  40.071  28.770
ATOM   1982  NE  ARG A 223     -17.620  41.374  28.388
ATOM   1983  HE  ARG A 223     -17.896  41.798  27.526
ATOM   1984  CZ  ARG A 223     -16.688  42.004  29.169
ATOM   1985  NH1 ARG A 223     -16.277  41.484  30.365
ATOM   1986 1HH1 ARG A 223     -16.660  40.621  30.692
ATOM   1987 2HH1 ARG A 223     -15.590  41.952  30.918
ATOM   1988  NH2 ARG A 223     -16.152  43.175  28.723
ATOM   1989 1HH2 ARG A 223     -16.495  43.590  27.880
ATOM   1990 2HH2 ARG A 223     -15.515  43.690  29.295
ATOM   1991  C   ARG A 223     -18.214  38.866  24.455
ATOM   1992  O   ARG A 223     -17.461  39.791  24.147
ATOM   1993  N   ARG A 224     -18.900  38.179  23.511
ATOM   1994  H   ARG A 224     -19.553  37.465  23.762
ATOM   1995  CA  ARG A 224     -18.632  38.297  22.087
ATOM   1996  CB  ARG A 224     -19.093  37.034  21.303
ATOM   1997  CG  ARG A 224     -20.601  36.784  21.183
ATOM   1998  CD  ARG A 224     -20.901  35.432  20.531
ATOM   1999  NE  ARG A 224     -22.369  35.310  20.270
ATOM   2000  HE  ARG A 224     -22.694  35.494  19.343
ATOM   2001  CZ  ARG A 224     -23.282  34.926  21.217
ATOM   2002  NH1 ARG A 224     -22.949  34.702  22.522
ATOM   2003 1HH1 ARG A 224     -22.015  34.866  22.844
ATOM   2004 2HH1 ARG A 224     -23.656  34.458  23.185
ATOM   2005  NH2 ARG A 224     -24.582  34.772  20.834
ATOM   2006 1HH2 ARG A 224     -24.846  34.928  19.883
ATOM   2007 2HH2 ARG A 224     -25.276  34.505  21.502
ATOM   2008  C   ARG A 224     -19.003  39.544  21.289
ATOM   2009  O   ARG A 224     -19.194  39.455  20.072
ATOM   2010  N   GLY A 225     -19.130  40.737  21.928
ATOM   2011  H   GLY A 225     -18.941  40.835  22.902
ATOM   2012  CA  GLY A 225     -19.479  41.951  21.212
ATOM   2013  C   GLY A 225     -18.425  42.343  20.185
ATOM   2014  O   GLY A 225     -17.223  42.157  20.407
ATOM   2015  N   PRO A 226     -18.858  42.866  19.040
ATOM   2016  CA  PRO A 226     -17.987  43.274  17.969
ATOM   2017  CB  PRO A 226     -18.876  43.433  16.735
ATOM   2018  CG  PRO A 226     -20.283  43.689  17.299
ATOM   2019  CD  PRO A 226     -20.268  43.013  18.680
ATOM   2020  C   PRO A 226     -17.140  44.484  18.218
ATOM   2021  O   PRO A 226     -17.595  45.440  18.849
ATOM   2022  N   GLY A 227     -15.889  44.411  17.738
ATOM   2023  H   GLY A 227     -15.563  43.596  17.269
ATOM   2024  CA  GLY A 227     -14.932  45.478  17.777
ATOM   2025  C   GLY A 227     -14.602  45.684  16.310
ATOM   2026  O   GLY A 227     -15.310  45.149  15.444
ATOM   2027  N   PRO A 228     -13.589  46.475  15.949
ATOM   2028  CA  PRO A 228     -13.193  46.649  14.567
ATOM   2029  CB  PRO A 228     -12.078  47.691  14.567
ATOM   2030  CG  PRO A 228     -12.279  48.446  15.885
ATOM   2031  CD  PRO A 228     -12.894  47.400  16.827
ATOM   2032  C   PRO A 228     -12.690  45.292  14.146
ATOM   2033  O   PRO A 228     -11.985  44.659  14.937
ATOM   2034  N   GLY A 229     -13.080  44.811  12.949
ATOM   2035  H   GLY A 229     -13.682  45.312  12.332
ATOM   2036  CA  GLY A 229     -12.632  43.519  12.510
ATOM   2037  C   GLY A 229     -13.440  42.374  13.067
ATOM   2038  O   GLY A 229     -13.032  41.224  12.898
ATOM   2039  N   GLY A 230     -14.590  42.651  13.735
ATOM   2040  H   GLY A 230     -14.885  43.585  13.929
ATOM   2041  CA  GLY A 230     -15.409  41.604  14.293
ATOM   2042  C   GLY A 230     -15.214  41.475  15.780
ATOM   2043  O   GLY A 230     -14.489  42.281  16.366
ATOM   2044  N   PRO A 231     -15.827  40.474  16.422
ATOM   2045  CA  PRO A 231     -15.758  40.282  17.855
ATOM   2046  CB  PRO A 231     -16.638  39.073  18.153
ATOM   2047  CG  PRO A 231     -17.643  39.054  16.993
ATOM   2048  CD  PRO A 231     -16.848  39.630  15.814
ATOM   2049  C   PRO A 231     -14.396  40.151  18.450
ATOM   2050  O   PRO A 231     -13.563  39.400  17.928
ATOM   2051  N   LEU A 232     -14.191  40.886  19.568
ATOM   2052  H   LEU A 232     -14.912  41.459  19.955
ATOM   2053  CA  LEU A 232     -12.982  40.759  20.323
ATOM   2054  CB  LEU A 232     -12.448  42.072  20.918
ATOM   2055  CG  LEU A 232     -12.132  43.155  19.867
ATOM   2056  CD1 LEU A 232     -11.611  44.416  20.549
ATOM   2057  CD2 LEU A 232     -11.204  42.658  18.747
ATOM   2058  C   LEU A 232     -13.323  39.802  21.408
ATOM   2059  O   LEU A 232     -14.109  40.100  22.311
ATOM   2060  N   ARG A 233     -12.738  38.596  21.263
ATOM   2061  H   ARG A 233     -12.117  38.427  20.502
ATOM   2062  CA  ARG A 233     -12.917  37.477  22.144
ATOM   2063  CB  ARG A 233     -12.524  36.162  21.473
ATOM   2064  CG  ARG A 233     -13.602  35.556  20.562
ATOM   2065  CD  ARG A 233     -13.777  36.295  19.239
ATOM   2066  NE  ARG A 233     -14.663  35.479  18.362
ATOM   2067  HE  ARG A 233     -15.025  34.611  18.711
ATOM   2068  CZ  ARG A 233     -14.962  35.877  17.086
ATOM   2069  NH1 ARG A 233     -14.444  37.022  16.539
ATOM   2070 1HH1 ARG A 233     -13.904  37.661  17.095
ATOM   2071 2HH1 ARG A 233     -14.653  37.269  15.593
ATOM   2072  NH2 ARG A 233     -15.804  35.107  16.338
ATOM   2073 1HH2 ARG A 233     -16.203  34.276  16.723
ATOM   2074 2HH2 ARG A 233     -16.002  35.353  15.389
ATOM   2075  C   ARG A 233     -12.072  37.647  23.373
ATOM   2076  O   ARG A 233     -11.004  38.257  23.307
ATOM   2077  N   ILE A 234     -12.559  37.134  24.531
ATOM   2078  H   ILE A 234     -13.429  36.649  24.571
ATOM   2079  CA  ILE A 234     -11.850  37.252  25.782
ATOM   2080  CB  ILE A 234     -12.651  38.028  26.836
ATOM   2081  CG2 ILE A 234     -11.980  38.001  28.228
ATOM   2082  CG1 ILE A 234     -12.888  39.470  26.330
ATOM   2083  CD1 ILE A 234     -13.839  40.304  27.184
ATOM   2084  C   ILE A 234     -11.307  35.957  26.330
ATOM   2085  O   ILE A 234     -12.032  34.971  26.477
ATOM   2086  N   SER A 235      -9.990  36.020  26.657
ATOM   2087  H   SER A 235      -9.500  36.870  26.499
ATOM   2088  CA  SER A 235      -9.153  35.006  27.238
ATOM   2089  CB  SER A 235      -8.222  34.320  26.221
ATOM   2090  OG  SER A 235      -7.275  35.244  25.703
ATOM   2091  HG  SER A 235      -6.506  34.724  25.460
ATOM   2092  C   SER A 235      -8.277  35.708  28.275
ATOM   2093  O   SER A 235      -8.465  36.896  28.569
ATOM   2094  N   ALA A 236      -7.265  34.962  28.799
ATOM   2095  H   ALA A 236      -7.161  34.011  28.520
ATOM   2096  CA  ALA A 236      -6.295  35.350  29.799
ATOM   2097  CB  ALA A 236      -5.300  34.219  30.116
ATOM   2098  C   ALA A 236      -5.491  36.579  29.461
ATOM   2099  O   ALA A 236      -5.240  36.882  28.293
ATOM   2100  N   SER A 237      -5.047  37.272  30.540
ATOM   2101  H   SER A 237      -5.263  36.934  31.452
ATOM   2102  CA  SER A 237      -4.326  38.521  30.565
ATOM   2103  CB  SER A 237      -4.011  38.962  32.006
ATOM   2104  OG  SER A 237      -5.219  39.235  32.702
ATOM   2105  HG  SER A 237      -4.951  39.549  33.571
ATOM   2106  C   SER A 237      -3.061  38.661  29.771
ATOM   2107  O   SER A 237      -2.855  39.735  29.199
ATOM   2108  N   SER A 238      -2.217  37.605  29.674
ATOM   2109  H   SER A 238      -2.408  36.738  30.127
ATOM   2110  CA  SER A 238      -0.973  37.673  28.934
ATOM   2111  CB  SER A 238      -0.160  36.371  29.043
ATOM   2112  OG  SER A 238       0.260  36.174  30.386
ATOM   2113  HG  SER A 238       0.795  35.375  30.374
ATOM   2114  C   SER A 238      -1.253  37.933  27.475
ATOM   2115  O   SER A 238      -0.576  38.750  26.847
ATOM   2116  N   ALA A 239      -2.278  37.244  26.924
ATOM   2117  H   ALA A 239      -2.817  36.602  27.464
ATOM   2118  CA  ALA A 239      -2.701  37.397  25.559
ATOM   2119  CB  ALA A 239      -3.520  36.198  25.058
ATOM   2120  C   ALA A 239      -3.569  38.617  25.411
ATOM   2121  O   ALA A 239      -3.469  39.328  24.411
ATOM   2122  N   ALA A 240      -4.390  38.905  26.454
ATOM   2123  H   ALA A 240      -4.400  38.312  27.253
ATOM   2124  CA  ALA A 240      -5.344  39.984  26.507
ATOM   2125  CB  ALA A 240      -6.101  40.067  27.837
ATOM   2126  C   ALA A 240      -4.776  41.337  26.301
ATOM   2127  O   ALA A 240      -5.397  42.123  25.588
ATOM   2128  N   GLN A 241      -3.565  41.605  26.848
ATOM   2129  H   GLN A 241      -3.093  40.927  27.410
ATOM   2130  CA  GLN A 241      -2.910  42.888  26.732
ATOM   2131  CB  GLN A 241      -1.570  42.969  27.495
ATOM   2132  CG  GLN A 241      -1.693  42.903  29.028
ATOM   2133  CD  GLN A 241      -2.495  44.079  29.597
ATOM   2134  OE1 GLN A 241      -2.283  45.257  29.302
ATOM   2135  NE2 GLN A 241      -3.487  43.731  30.458
ATOM   2136 1HE2 GLN A 241      -4.067  44.434  30.868
ATOM   2137 2HE2 GLN A 241      -3.624  42.769  30.697
ATOM   2138  C   GLN A 241      -2.665  43.276  25.295
ATOM   2139  O   GLN A 241      -2.589  44.466  24.988
ATOM   2140  N   ARG A 242      -2.537  42.266  24.401
ATOM   2141  H   ARG A 242      -2.629  41.315  24.691
ATOM   2142  CA  ARG A 242      -2.308  42.413  22.989
ATOM   2143  CB  ARG A 242      -1.733  41.121  22.381
ATOM   2144  CG  ARG A 242      -0.312  40.800  22.851
ATOM   2145  CD  ARG A 242       0.226  39.490  22.284
ATOM   2146  NE  ARG A 242       1.629  39.322  22.759
ATOM   2147  HE  ARG A 242       2.067  40.080  23.243
ATOM   2148  CZ  ARG A 242       2.333  38.166  22.547
ATOM   2149  NH1 ARG A 242       1.784  37.086  21.913
ATOM   2150 1HH1 ARG A 242       0.835  37.110  21.600
ATOM   2151 2HH1 ARG A 242       2.328  36.259  21.774
ATOM   2152  NH2 ARG A 242       3.624  38.097  22.980
ATOM   2153 1HH2 ARG A 242       4.043  38.881  23.438
ATOM   2154 2HH2 ARG A 242       4.164  37.270  22.829
ATOM   2155  C   ARG A 242      -3.545  42.782  22.199
ATOM   2156  O   ARG A 242      -3.405  43.253  21.065
ATOM   2157  N   ARG A 243      -4.771  42.584  22.768
ATOM   2158  H   ARG A 243      -4.872  42.283  23.714
ATOM   2159  CA  ARG A 243      -6.025  42.867  22.097
ATOM   2160  CB  ARG A 243      -7.200  42.095  22.737
ATOM   2161  CG  ARG A 243      -7.123  40.578  22.624
ATOM   2162  CD  ARG A 243      -8.466  39.913  22.920
ATOM   2163  NE  ARG A 243      -8.826  39.965  24.374
ATOM   2164  HE  ARG A 243      -9.345  40.749  24.713
ATOM   2165  CZ  ARG A 243      -8.480  38.954  25.235
ATOM   2166  NH1 ARG A 243      -7.757  37.877  24.805
ATOM   2167 1HH1 ARG A 243      -7.466  37.815  23.851
ATOM   2168 2HH1 ARG A 243      -7.532  37.127  25.425
ATOM   2169  NH2 ARG A 243      -8.889  39.007  26.540
ATOM   2170 1HH2 ARG A 243      -9.428  39.784  26.863
ATOM   2171 2HH2 ARG A 243      -8.649  38.278  27.191
ATOM   2172  C   ARG A 243      -6.301  44.349  22.232
ATOM   2173  O   ARG A 243      -7.190  44.787  22.969
ATOM   2174  N   GLY A 244      -5.584  45.146  21.409
ATOM   2175  H   GLY A 244      -4.902  44.760  20.791
ATOM   2176  CA  GLY A 244      -5.641  46.582  21.456
ATOM   2177  C   GLY A 244      -6.788  47.345  20.874
ATOM   2178  O   GLY A 244      -6.853  48.551  21.122
ATOM   2179  N   GLY A 245      -7.712  46.709  20.114
ATOM   2180  H   GLY A 245      -7.684  45.730  19.933
ATOM   2181  CA  GLY A 245      -8.804  47.454  19.538
ATOM   2182  C   GLY A 245      -9.899  47.774  20.519
ATOM   2183  O   GLY A 245     -10.016  47.106  21.552
ATOM   2184  N   PRO A 246     -10.703  48.805  20.221
ATOM   2185  CA  PRO A 246     -11.832  49.197  21.035
ATOM   2186  CB  PRO A 246     -12.306  50.546  20.491
ATOM   2187  CG  PRO A 246     -11.768  50.601  19.051
ATOM   2188  CD  PRO A 246     -10.522  49.698  19.077
ATOM   2189  C   PRO A 246     -12.843  48.085  20.956
ATOM   2190  O   PRO A 246     -13.007  47.489  19.892
ATOM   2191  N   GLY A 247     -13.515  47.778  22.068
ATOM   2192  H   GLY A 247     -13.384  48.261  22.931
ATOM   2193  CA  GLY A 247     -14.458  46.698  22.071
ATOM   2194  C   GLY A 247     -14.238  45.971  23.364
ATOM   2195  O   GLY A 247     -13.549  46.495  24.249
ATOM   2196  N   PRO A 248     -14.758  44.750  23.501
ATOM   2197  CA  PRO A 248     -14.626  43.972  24.712
ATOM   2198  CB  PRO A 248     -15.386  42.675  24.467
ATOM   2199  CG  PRO A 248     -16.427  43.065  23.413
ATOM   2200  CD  PRO A 248     -15.740  44.169  22.593
ATOM   2201  C   PRO A 248     -13.200  43.741  25.112
ATOM   2202  O   PRO A 248     -12.973  43.610  26.314
ATOM   2203  N   GLY A 249     -12.245  43.742  24.145
ATOM   2204  H   GLY A 249     -12.475  43.874  23.185
ATOM   2205  CA  GLY A 249     -10.850  43.545  24.432
ATOM   2206  C   GLY A 249     -10.285  44.712  25.187
ATOM   2207  O   GLY A 249      -9.571  44.504  26.169
ATOM   2208  N   GLU A 250     -10.665  45.957  24.794
ATOM   2209  H   GLU A 250     -11.356  46.097  24.088
ATOM   2210  CA  GLU A 250     -10.183  47.160  25.430
ATOM   2211  CB  GLU A 250     -10.539  48.429  24.623
ATOM   2212  CG  GLU A 250      -9.639  49.660  24.855
ATOM   2213  CD  GLU A 250     -10.139  50.533  26.009
ATOM   2214  OE1 GLU A 250     -11.343  50.904  26.015
ATOM   2215  OE2 GLU A 250      -9.314  50.837  26.910
ATOM   2216  C   GLU A 250     -10.776  47.274  26.804
ATOM   2217  O   GLU A 250     -10.075  47.645  27.748
ATOM   2218  N   GLU A 251     -12.071  46.889  26.939
ATOM   2219  H   GLU A 251     -12.598  46.573  26.152
ATOM   2220  CA  GLU A 251     -12.787  46.949  28.186
ATOM   2221  CB  GLU A 251     -14.280  46.602  28.004
ATOM   2222  CG  GLU A 251     -15.160  46.880  29.229
ATOM   2223  CD  GLU A 251     -16.604  46.497  28.930
ATOM   2224  OE1 GLU A 251     -17.143  45.646  29.685
ATOM   2225  OE2 GLU A 251     -17.196  47.041  27.961
ATOM   2226  C   GLU A 251     -12.173  45.986  29.168
ATOM   2227  O   GLU A 251     -11.999  46.335  30.337
ATOM   2228  N   PHE A 252     -11.784  44.777  28.690
ATOM   2229  H   PHE A 252     -11.944  44.516  27.743
ATOM   2230  CA  PHE A 252     -11.190  43.761  29.514
ATOM   2231  CB  PHE A 252     -11.081  42.407  28.768
ATOM   2232  CG  PHE A 252     -10.602  41.299  29.655
ATOM   2233  CD1 PHE A 252     -11.450  40.772  30.640
ATOM   2234  CE1 PHE A 252     -11.023  39.729  31.467
ATOM   2235  CZ  PHE A 252      -9.744  39.192  31.304
ATOM   2236  CE2 PHE A 252      -8.899  39.696  30.313
ATOM   2237  CD2 PHE A 252      -9.330  40.741  29.490
ATOM   2238  C   PHE A 252      -9.837  44.217  29.994
ATOM   2239  O   PHE A 252      -9.556  44.046  31.179
ATOM   2240  N   ILE A 253      -9.012  44.864  29.119
ATOM   2241  H   ILE A 253      -9.268  44.991  28.161
ATOM   2242  CA  ILE A 253      -7.686  45.334  29.486
ATOM   2243  CB  ILE A 253      -6.911  45.934  28.311
ATOM   2244  CG2 ILE A 253      -5.602  46.625  28.775
ATOM   2245  CG1 ILE A 253      -6.580  44.836  27.293
ATOM   2246  CD1 ILE A 253      -6.054  45.388  25.968
ATOM   2247  C   ILE A 253      -7.823  46.371  30.576
ATOM   2248  O   ILE A 253      -7.080  46.309  31.558
ATOM   2249  N   ALA A 254      -8.823  47.283  30.450
ATOM   2250  H   ALA A 254      -9.427  47.279  29.656
ATOM   2251  CA  ALA A 254      -9.071  48.333  31.407
ATOM   2252  CB  ALA A 254     -10.201  49.276  30.958
ATOM   2253  C   ALA A 254      -9.446  47.756  32.742
ATOM   2254  O   ALA A 254      -8.952  48.229  33.767
ATOM   2255  N   LYS A 255     -10.281  46.686  32.748
ATOM   2256  H   LYS A 255     -10.665  46.322  31.902
ATOM   2257  CA  LYS A 255     -10.714  46.032  33.958
ATOM   2258  CB  LYS A 255     -11.858  45.027  33.729
ATOM   2259  CG  LYS A 255     -13.178  45.726  33.402
ATOM   2260  CD  LYS A 255     -14.354  44.792  33.127
ATOM   2261  CE  LYS A 255     -15.632  45.563  32.795
ATOM   2262  NZ  LYS A 255     -16.725  44.641  32.433
ATOM   2263  HZ1 LYS A 255     -16.384  43.661  32.443
ATOM   2264  HZ2 LYS A 255     -17.500  44.741  33.116
ATOM   2265  HZ3 LYS A 255     -17.074  44.881  31.483
ATOM   2266  C   LYS A 255      -9.577  45.334  34.649
ATOM   2267  O   LYS A 255      -9.490  45.412  35.874
ATOM   2268  N   VAL A 256      -8.659  44.686  33.880
ATOM   2269  H   VAL A 256      -8.761  44.649  32.890
ATOM   2270  CA  VAL A 256      -7.513  43.979  34.420
ATOM   2271  CB  VAL A 256      -6.765  43.164  33.365
ATOM   2272  CG1 VAL A 256      -5.438  42.569  33.891
ATOM   2273  CG2 VAL A 256      -7.703  42.040  32.907
ATOM   2274  C   VAL A 256      -6.589  44.973  35.078
ATOM   2275  O   VAL A 256      -6.107  44.709  36.182
ATOM   2276  N   ARG A 257      -6.376  46.154  34.444
ATOM   2277  H   ARG A 257      -6.797  46.358  33.563
ATOM   2278  CA  ARG A 257      -5.513  47.177  34.983
ATOM   2279  CB  ARG A 257      -5.218  48.310  33.990
ATOM   2280  CG  ARG A 257      -4.270  47.842  32.890
ATOM   2281  CD  ARG A 257      -3.943  48.897  31.842
ATOM   2282  NE  ARG A 257      -2.964  48.263  30.912
ATOM   2283  HE  ARG A 257      -2.710  47.307  31.063
ATOM   2284  CZ  ARG A 257      -2.404  48.942  29.865
ATOM   2285  NH1 ARG A 257      -2.696  50.254  29.615
ATOM   2286 1HH1 ARG A 257      -3.335  50.750  30.202
ATOM   2287 2HH1 ARG A 257      -2.263  50.733  28.852
ATOM   2288  NH2 ARG A 257      -1.520  48.282  29.062
ATOM   2289 1HH2 ARG A 257      -1.299  47.323  29.237
ATOM   2290 2HH2 ARG A 257      -1.076  48.758  28.303
ATOM   2291  C   ARG A 257      -6.062  47.756  36.256
ATOM   2292  O   ARG A 257      -5.298  47.990  37.195
ATOM   2293  N   SER A 258      -7.403  47.946  36.326
ATOM   2294  H   SER A 258      -7.995  47.758  35.545
ATOM   2295  CA  SER A 258      -8.068  48.479  37.490
ATOM   2296  CB  SER A 258      -9.564  48.736  37.237
ATOM   2297  OG  SER A 258      -9.726  49.758  36.263
ATOM   2298  HG  SER A 258     -10.671  49.809  36.093
ATOM   2299  C   SER A 258      -7.951  47.506  38.637
ATOM   2300  O   SER A 258      -7.682  47.921  39.766
ATOM   2301  N   HIS A 259      -8.095  46.186  38.347
ATOM   2302  H   HIS A 259      -8.296  45.888  37.417
ATOM   2303  CA  HIS A 259      -8.010  45.125  39.325
ATOM   2304  CB  HIS A 259      -8.382  43.740  38.754
ATOM   2305  CG  HIS A 259      -9.838  43.561  38.425
ATOM   2306  ND1 HIS A 259     -10.294  42.664  37.484
ATOM   2307  CE1 HIS A 259     -11.645  42.781  37.450
ATOM   2308  NE2 HIS A 259     -12.090  43.686  38.303
ATOM   2309  CD2 HIS A 259     -10.951  44.175  38.918
ATOM   2310  C   HIS A 259      -6.617  45.024  39.872
ATOM   2311  O   HIS A 259      -6.449  44.826  41.075
ATOM   2312  N   ALA A 260      -5.592  45.204  39.001
ATOM   2313  H   ALA A 260      -5.763  45.367  38.033
ATOM   2314  CA  ALA A 260      -4.201  45.140  39.382
ATOM   2315  CB  ALA A 260      -3.255  45.222  38.171
ATOM   2316  C   ALA A 260      -3.867  46.275  40.308
ATOM   2317  O   ALA A 260      -3.163  46.071  41.299
ATOM   2318  N   ALA A 261      -4.420  47.482  40.022
ATOM   2319  H   ALA A 261      -4.986  47.609  39.211
ATOM   2320  CA  ALA A 261      -4.196  48.669  40.808
ATOM   2321  CB  ALA A 261      -4.797  49.924  40.150
ATOM   2322  C   ALA A 261      -4.787  48.550  42.188
ATOM   2323  O   ALA A 261      -4.156  48.980  43.156
ATOM   2324  N   ILE A 262      -5.997  47.946  42.307
ATOM   2325  H   ILE A 262      -6.502  47.625  41.507
ATOM   2326  CA  ILE A 262      -6.654  47.794  43.587
ATOM   2327  CB  ILE A 262      -8.176  47.897  43.506
ATOM   2328  CG2 ILE A 262      -8.526  49.316  43.014
ATOM   2329  CG1 ILE A 262      -8.821  46.764  42.673
ATOM   2330  CD1 ILE A 262     -10.347  46.705  42.731
ATOM   2331  C   ILE A 262      -6.287  46.512  44.307
ATOM   2332  O   ILE A 262      -6.608  46.366  45.489
ATOM   2333  N   GLY A 263      -5.583  45.576  43.624
ATOM   2334  H   GLY A 263      -5.340  45.707  42.666
ATOM   2335  CA  GLY A 263      -5.196  44.301  44.178
ATOM   2336  C   GLY A 263      -3.976  44.313  45.046
ATOM   2337  O   GLY A 263      -3.342  45.346  45.278
ATOM   2338  N   ALA A 264      -3.654  43.105  45.562
ATOM   2339  H   ALA A 264      -4.195  42.296  45.345
ATOM   2340  CA  ALA A 264      -2.524  42.866  46.416
ATOM   2341  CB  ALA A 264      -2.693  41.613  47.294
ATOM   2342  C   ALA A 264      -1.311  42.648  45.504
ATOM   2343  O   ALA A 264      -1.417  41.875  44.513
ATOM   2344  OXT ALA A 264      -0.256  43.274  45.781
TER
END
