# Supplementary material for: Advancing molecular modeling and reverse vaccinology in broad-spectrum yellow fever virus vaccine development
Source: Sci Rep. 2024 May 12;14:10842. doi: 10.1038/s41598-024-60680-9 (PMC11089047; doi:10.1038/s41598-024-60680-9)
Supplement: Supplementary file 1 — Supplementary Information. [file 41598_2024_60680_MOESM1_ESM.zip › Yellow_Fever_data/5_Molecular docking/Galaxy web/model_2.pdb]

ATOM      1  N   GLY A   1       2.752  -1.598   0.646
ATOM      2  H1  GLY A   1       3.523  -2.079   0.147
ATOM      3  H2  GLY A   1       2.013  -2.283   0.889
ATOM      4  H3  GLY A   1       3.123  -1.165   1.514
ATOM      5  CA  GLY A   1       2.192  -0.542  -0.215
ATOM      6  C   GLY A   1       2.597   0.778   0.343
ATOM      7  O   GLY A   1       2.263   1.127   1.479
ATOM      8  N   ILE A   2       3.744   1.159  -0.256
ATOM      9  H   ILE A   2       4.107   0.669  -1.046
ATOM     10  CA  ILE A   2       4.419   2.391   0.055
ATOM     11  CB  ILE A   2       5.892   2.217   0.414
ATOM     12  CG2 ILE A   2       5.970   1.457   1.753
ATOM     13  CG1 ILE A   2       6.717   1.596  -0.733
ATOM     14  CD1 ILE A   2       8.229   1.610  -0.510
ATOM     15  C   ILE A   2       4.225   3.409  -1.043
ATOM     16  O   ILE A   2       3.681   3.111  -2.111
ATOM     17  N   ILE A   3       4.679   4.658  -0.776
ATOM     18  H   ILE A   3       5.108   4.859   0.101
ATOM     19  CA  ILE A   3       4.578   5.787  -1.675
ATOM     20  CB  ILE A   3       5.122   7.056  -1.020
ATOM     21  CG2 ILE A   3       5.200   8.222  -2.040
ATOM     22  CG1 ILE A   3       4.207   7.443   0.160
ATOM     23  CD1 ILE A   3       4.766   8.529   1.081
ATOM     24  C   ILE A   3       5.342   5.472  -2.945
ATOM     25  O   ILE A   3       4.837   5.746  -4.033
ATOM     26  N   ASN A   4       6.530   4.822  -2.827
ATOM     27  H   ASN A   4       6.893   4.575  -1.932
ATOM     28  CA  ASN A   4       7.360   4.473  -3.957
ATOM     29  CB  ASN A   4       8.733   3.908  -3.520
ATOM     30  CG  ASN A   4       9.674   3.735  -4.713
ATOM     31  OD1 ASN A   4      10.068   4.692  -5.379
ATOM     32  ND2 ASN A   4      10.051   2.462  -4.994
ATOM     33 1HD2 ASN A   4      10.669   2.280  -5.759
ATOM     34 2HD2 ASN A   4       9.716   1.706  -4.432
ATOM     35  C   ASN A   4       6.654   3.478  -4.852
ATOM     36  O   ASN A   4       6.720   3.616  -6.076
ATOM     37  N   THR A   5       5.929   2.487  -4.266
ATOM     38  H   THR A   5       5.857   2.395  -3.276
ATOM     39  CA  THR A   5       5.205   1.504  -5.044
ATOM     40  CB  THR A   5       4.752   0.274  -4.287
ATOM     41  CG2 THR A   5       5.993  -0.512  -3.829
ATOM     42  OG1 THR A   5       3.933   0.605  -3.177
ATOM     43  HG1 THR A   5       3.086   0.871  -3.544
ATOM     44  C   THR A   5       4.049   2.142  -5.773
ATOM     45  O   THR A   5       3.739   1.726  -6.889
ATOM     46  N   LEU A   6       3.404   3.171  -5.158
ATOM     47  H   LEU A   6       3.657   3.468  -4.238
ATOM     48  CA  LEU A   6       2.307   3.891  -5.770
ATOM     49  CB  LEU A   6       1.606   4.890  -4.825
ATOM     50  CG  LEU A   6       0.779   4.261  -3.688
ATOM     51  CD1 LEU A   6       0.299   5.333  -2.702
ATOM     52  CD2 LEU A   6      -0.390   3.430  -4.232
ATOM     53  C   LEU A   6       2.807   4.692  -6.948
ATOM     54  O   LEU A   6       2.121   4.785  -7.965
ATOM     55  N   GLN A   7       4.022   5.279  -6.816
ATOM     56  H   GLN A   7       4.531   5.189  -5.962
ATOM     57  CA  GLN A   7       4.675   6.071  -7.828
ATOM     58  CB  GLN A   7       5.910   6.839  -7.307
ATOM     59  CG  GLN A   7       5.627   7.994  -6.335
ATOM     60  CD  GLN A   7       4.812   9.081  -7.038
ATOM     61  OE1 GLN A   7       5.124   9.508  -8.151
ATOM     62  NE2 GLN A   7       3.730   9.554  -6.366
ATOM     63 1HE2 GLN A   7       3.173  10.284  -6.762
ATOM     64 2HE2 GLN A   7       3.508   9.203  -5.457
ATOM     65  C   GLN A   7       5.132   5.277  -9.014
ATOM     66  O   GLN A   7       5.212   5.831 -10.111
ATOM     67  N   LYS A   8       5.463   3.981  -8.814
ATOM     68  H   LYS A   8       5.435   3.581  -7.899
ATOM     69  CA  LYS A   8       5.938   3.098  -9.851
ATOM     70  CB  LYS A   8       6.352   1.736  -9.258
ATOM     71  CG  LYS A   8       7.054   0.759 -10.199
ATOM     72  CD  LYS A   8       7.495  -0.514  -9.482
ATOM     73  CE  LYS A   8       8.315  -1.458 -10.357
ATOM     74  NZ  LYS A   8       8.696  -2.653  -9.580
ATOM     75  HZ1 LYS A   8       7.982  -3.393  -9.711
ATOM     76  HZ2 LYS A   8       9.617  -3.004  -9.904
ATOM     77  HZ3 LYS A   8       8.762  -2.411  -8.573
ATOM     78  C   LYS A   8       4.916   2.890 -10.945
ATOM     79  O   LYS A   8       3.728   2.693 -10.683
ATOM     80  N   TYR A   9       5.384   2.960 -12.217
ATOM     81  H   TYR A   9       6.349   3.129 -12.400
ATOM     82  CA  TYR A   9       4.556   2.786 -13.382
ATOM     83  CB  TYR A   9       5.279   3.184 -14.713
ATOM     84  CG  TYR A   9       4.425   2.930 -15.930
ATOM     85  CD1 TYR A   9       3.324   3.737 -16.236
ATOM     86  CE1 TYR A   9       2.538   3.473 -17.359
ATOM     87  CZ  TYR A   9       2.843   2.400 -18.197
ATOM     88  OH  TYR A   9       2.039   2.143 -19.330
ATOM     89  HH  TYR A   9       1.334   2.795 -19.341
ATOM     90  CE2 TYR A   9       3.948   1.594 -17.912
ATOM     91  CD2 TYR A   9       4.731   1.862 -16.787
ATOM     92  C   TYR A   9       4.030   1.378 -13.493
ATOM     93  O   TYR A   9       4.772   0.401 -13.357
ATOM     94  N   TYR A  10       2.699   1.299 -13.721
ATOM     95  H   TYR A  10       2.148   2.124 -13.821
ATOM     96  CA  TYR A  10       1.979   0.072 -13.927
ATOM     97  CB  TYR A  10       0.855  -0.240 -12.919
ATOM     98  CG  TYR A  10       1.435  -0.576 -11.587
ATOM     99  CD1 TYR A  10       1.619   0.407 -10.615
ATOM    100  CE1 TYR A  10       2.165   0.082  -9.371
ATOM    101  CZ  TYR A  10       2.531  -1.232  -9.083
ATOM    102  OH  TYR A  10       3.082  -1.544  -7.821
ATOM    103  HH  TYR A  10       3.131  -0.729  -7.312
ATOM    104  CE2 TYR A  10       2.346  -2.226 -10.047
ATOM    105  CD2 TYR A  10       1.799  -1.897 -11.292
ATOM    106  C   TYR A  10       1.410   0.144 -15.313
ATOM    107  O   TYR A  10       0.878   1.184 -15.711
ATOM    108  N   CYS A  11       1.564  -0.967 -16.072
ATOM    109  H   CYS A  11       2.014  -1.772 -15.693
ATOM    110  CA  CYS A  11       1.135  -1.131 -17.443
ATOM    111  CB  CYS A  11       1.798  -2.340 -18.130
ATOM    112  SG  CYS A  11       3.594  -2.136 -18.340
ATOM    113  C   CYS A  11      -0.343  -1.240 -17.684
ATOM    114  O   CYS A  11      -1.050  -1.981 -17.002
ATOM    115  N   ARG A  12      -0.808  -0.466 -18.692
ATOM    116  H   ARG A  12      -0.170   0.101 -19.207
ATOM    117  CA  ARG A  12      -2.171  -0.364 -19.157
ATOM    118  CB  ARG A  12      -2.447   1.056 -19.697
ATOM    119  CG  ARG A  12      -3.903   1.426 -20.008
ATOM    120  CD  ARG A  12      -4.069   2.785 -20.698
ATOM    121  NE  ARG A  12      -3.629   2.664 -22.125
ATOM    122  HE  ARG A  12      -4.269   2.259 -22.777
ATOM    123  CZ  ARG A  12      -2.424   3.133 -22.581
ATOM    124  NH1 ARG A  12      -1.474   3.611 -21.723
ATOM    125 1HH1 ARG A  12      -1.643   3.619 -20.737
ATOM    126 2HH1 ARG A  12      -0.585   3.906 -22.068
ATOM    127  NH2 ARG A  12      -2.167   3.105 -23.921
ATOM    128 1HH2 ARG A  12      -2.864   2.780 -24.559
ATOM    129 2HH2 ARG A  12      -1.291   3.428 -24.278
ATOM    130  C   ARG A  12      -2.394  -1.291 -20.331
ATOM    131  O   ARG A  12      -1.461  -1.589 -21.083
ATOM    132  N   VAL A  13      -3.650  -1.786 -20.480
ATOM    133  H   VAL A  13      -4.380  -1.546 -19.845
ATOM    134  CA  VAL A  13      -4.050  -2.632 -21.579
ATOM    135  CB  VAL A  13      -5.061  -3.697 -21.181
ATOM    136  CG1 VAL A  13      -5.458  -4.540 -22.410
ATOM    137  CG2 VAL A  13      -4.493  -4.545 -20.025
ATOM    138  C   VAL A  13      -4.692  -1.653 -22.541
ATOM    139  O   VAL A  13      -5.675  -0.994 -22.179
ATOM    140  N   ARG A  14      -4.147  -1.533 -23.785
ATOM    141  H   ARG A  14      -3.360  -2.074 -24.075
ATOM    142  CA  ARG A  14      -4.684  -0.606 -24.755
ATOM    143  CB  ARG A  14      -3.756  -0.334 -25.969
ATOM    144  CG  ARG A  14      -4.286   0.758 -26.915
ATOM    145  CD  ARG A  14      -3.495   1.001 -28.205
ATOM    146  NE  ARG A  14      -2.188   1.656 -27.885
ATOM    147  HE  ARG A  14      -1.898   1.730 -26.931
ATOM    148  CZ  ARG A  14      -1.379   2.149 -28.878
ATOM    149  NH1 ARG A  14      -1.725   2.059 -30.198
ATOM    150 1HH1 ARG A  14      -2.560   1.582 -30.471
ATOM    151 2HH1 ARG A  14      -1.120   2.429 -30.903
ATOM    152  NH2 ARG A  14      -0.204   2.760 -28.546
ATOM    153 1HH2 ARG A  14       0.086   2.815 -27.593
ATOM    154 2HH2 ARG A  14       0.383   3.144 -29.260
ATOM    155  C   ARG A  14      -6.027  -1.062 -25.249
ATOM    156  O   ARG A  14      -6.160  -2.125 -25.861
ATOM    157  N   GLY A  15      -7.044  -0.213 -24.970
ATOM    158  H   GLY A  15      -6.871   0.627 -24.463
ATOM    159  CA  GLY A  15      -8.420  -0.413 -25.343
ATOM    160  C   GLY A  15      -9.106  -1.499 -24.555
ATOM    161  O   GLY A  15     -10.211  -1.896 -24.927
ATOM    162  N   GLY A  16      -8.478  -1.993 -23.459
ATOM    163  H   GLY A  16      -7.596  -1.644 -23.150
ATOM    164  CA  GLY A  16      -9.043  -3.046 -22.653
ATOM    165  C   GLY A  16      -9.640  -2.537 -21.382
ATOM    166  O   GLY A  16      -9.787  -1.333 -21.176
ATOM    167  N   ARG A  17     -10.015  -3.490 -20.502
ATOM    168  H   ARG A  17      -9.871  -4.452 -20.717
ATOM    169  CA  ARG A  17     -10.593  -3.224 -19.208
ATOM    170  CB  ARG A  17     -11.243  -4.476 -18.594
ATOM    171  CG  ARG A  17     -12.479  -4.963 -19.355
ATOM    172  CD  ARG A  17     -13.050  -6.275 -18.812
ATOM    173  NE  ARG A  17     -14.270  -6.634 -19.604
ATOM    174  HE  ARG A  17     -15.159  -6.361 -19.241
ATOM    175  CZ  ARG A  17     -14.228  -7.352 -20.773
ATOM    176  NH1 ARG A  17     -13.048  -7.692 -21.374
ATOM    177 1HH1 ARG A  17     -12.182  -7.391 -20.979
ATOM    178 2HH1 ARG A  17     -13.048  -8.223 -22.222
ATOM    179  NH2 ARG A  17     -15.400  -7.733 -21.358
ATOM    180 1HH2 ARG A  17     -16.275  -7.504 -20.932
ATOM    181 2HH2 ARG A  17     -15.389  -8.269 -22.203
ATOM    182  C   ARG A  17      -9.493  -2.761 -18.292
ATOM    183  O   ARG A  17      -8.379  -3.292 -18.333
ATOM    184  N   CYS A  18      -9.789  -1.723 -17.476
ATOM    185  H   CYS A  18     -10.695  -1.308 -17.478
ATOM    186  CA  CYS A  18      -8.847  -1.158 -16.541
ATOM    187  CB  CYS A  18      -9.236   0.252 -16.058
ATOM    188  SG  CYS A  18      -7.962   1.024 -15.016
ATOM    189  C   CYS A  18      -8.648  -2.035 -15.337
ATOM    190  O   CYS A  18      -9.600  -2.602 -14.797
ATOM    191  N   ALA A  19      -7.372  -2.158 -14.913
ATOM    192  H   ALA A  19      -6.629  -1.680 -15.373
ATOM    193  CA  ALA A  19      -6.968  -2.938 -13.772
ATOM    194  CB  ALA A  19      -5.812  -3.903 -14.109
ATOM    195  C   ALA A  19      -6.528  -2.002 -12.667
ATOM    196  O   ALA A  19      -6.604  -0.778 -12.815
ATOM    197  N   VAL A  20      -6.098  -2.571 -11.503
ATOM    198  H   VAL A  20      -6.063  -3.561 -11.398
ATOM    199  CA  VAL A  20      -5.616  -1.817 -10.361
ATOM    200  CB  VAL A  20      -5.544  -2.679  -9.102
ATOM    201  CG1 VAL A  20      -4.996  -1.885  -7.905
ATOM    202  CG2 VAL A  20      -6.949  -3.227  -8.796
ATOM    203  C   VAL A  20      -4.238  -1.428 -10.825
ATOM    204  O   VAL A  20      -3.307  -2.238 -10.804
ATOM    205  N   LEU A  21      -4.107  -0.147 -11.251
ATOM    206  H   LEU A  21      -4.873   0.491 -11.245
ATOM    207  CA  LEU A  21      -2.884   0.370 -11.804
ATOM    208  CB  LEU A  21      -3.016   0.457 -13.347
ATOM    209  CG  LEU A  21      -3.289  -0.878 -14.095
ATOM    210  CD1 LEU A  21      -3.723  -0.641 -15.547
ATOM    211  CD2 LEU A  21      -2.144  -1.892 -13.975
ATOM    212  C   LEU A  21      -2.723   1.756 -11.247
ATOM    213  O   LEU A  21      -3.408   2.687 -11.675
ATOM    214  N   SER A  22      -1.780   1.923 -10.293
ATOM    215  H   SER A  22      -1.207   1.172  -9.975
ATOM    216  CA  SER A  22      -1.570   3.182  -9.635
ATOM    217  CB  SER A  22      -0.873   3.010  -8.274
ATOM    218  OG  SER A  22       0.427   2.474  -8.438
ATOM    219  HG  SER A  22       1.026   3.225  -8.410
ATOM    220  C   SER A  22      -0.962   4.343 -10.373
ATOM    221  O   SER A  22      -1.456   5.454 -10.173
ATOM    222  N   CYS A  23       0.066   4.155 -11.249
ATOM    223  H   CYS A  23       0.477   3.271 -11.455
ATOM    224  CA  CYS A  23       0.628   5.326 -11.872
ATOM    225  CB  CYS A  23       1.953   5.770 -11.219
ATOM    226  SG  CYS A  23       2.412   7.458 -11.704
ATOM    227  C   CYS A  23       0.760   5.221 -13.364
ATOM    228  O   CYS A  23       1.852   5.283 -13.934
ATOM    229  N   LEU A  24      -0.413   5.080 -14.019
ATOM    230  H   LEU A  24      -1.264   5.040 -13.502
ATOM    231  CA  LEU A  24      -0.584   4.996 -15.447
ATOM    232  CB  LEU A  24      -2.065   4.805 -15.839
ATOM    233  CG  LEU A  24      -2.651   3.435 -15.526
ATOM    234  CD1 LEU A  24      -4.170   3.405 -15.735
ATOM    235  CD2 LEU A  24      -1.945   2.386 -16.380
ATOM    236  C   LEU A  24      -0.087   6.190 -16.236
ATOM    237  O   LEU A  24       0.559   5.933 -17.256
ATOM    238  N   PRO A  25      -0.299   7.472 -15.885
ATOM    239  CA  PRO A  25       0.171   8.593 -16.665
ATOM    240  CB  PRO A  25      -0.477   9.836 -16.047
ATOM    241  CG  PRO A  25      -0.783   9.439 -14.601
ATOM    242  CD  PRO A  25      -1.053   7.937 -14.713
ATOM    243  C   PRO A  25       1.658   8.739 -16.819
ATOM    244  O   PRO A  25       2.034   9.618 -17.596
ATOM    245  N   LYS A  26       2.515   7.964 -16.093
ATOM    246  H   LYS A  26       2.220   7.247 -15.464
ATOM    247  CA  LYS A  26       3.935   8.189 -16.230
ATOM    248  CB  LYS A  26       4.861   7.610 -15.146
ATOM    249  CG  LYS A  26       4.772   8.420 -13.854
ATOM    250  CD  LYS A  26       5.733   7.984 -12.752
ATOM    251  CE  LYS A  26       5.642   8.871 -11.508
ATOM    252  NZ  LYS A  26       6.585   8.396 -10.476
ATOM    253  HZ1 LYS A  26       7.558   8.597 -10.777
ATOM    254  HZ2 LYS A  26       6.397   8.874  -9.572
ATOM    255  HZ3 LYS A  26       6.468   7.370 -10.357
ATOM    256  C   LYS A  26       4.496   7.906 -17.589
ATOM    257  O   LYS A  26       5.345   8.679 -18.040
ATOM    258  N   GLU A  27       4.037   6.830 -18.272
ATOM    259  H   GLU A  27       3.328   6.230 -17.909
ATOM    260  CA  GLU A  27       4.512   6.545 -19.603
ATOM    261  CB  GLU A  27       4.507   5.049 -20.004
ATOM    262  CG  GLU A  27       5.190   4.750 -21.355
ATOM    263  CD  GLU A  27       5.294   3.263 -21.694
ATOM    264  OE1 GLU A  27       4.844   2.382 -20.916
ATOM    265  OE2 GLU A  27       5.853   2.987 -22.786
ATOM    266  C   GLU A  27       3.676   7.356 -20.566
ATOM    267  O   GLU A  27       2.472   7.537 -20.366
ATOM    268  N   GLU A  28       4.331   7.799 -21.662
ATOM    269  H   GLU A  28       5.299   7.580 -21.751
ATOM    270  CA  GLU A  28       3.841   8.621 -22.742
ATOM    271  CB  GLU A  28       4.946   8.936 -23.767
ATOM    272  CG  GLU A  28       6.048   9.886 -23.283
ATOM    273  CD  GLU A  28       7.122  10.091 -24.361
ATOM    274  OE1 GLU A  28       7.094   9.444 -25.444
ATOM    275  OE2 GLU A  28       8.012  10.940 -24.097
ATOM    276  C   GLU A  28       2.706   8.078 -23.558
ATOM    277  O   GLU A  28       2.112   8.836 -24.329
ATOM    278  N   GLN A  29       2.374   6.773 -23.410
ATOM    279  H   GLN A  29       2.872   6.193 -22.772
ATOM    280  CA  GLN A  29       1.328   6.108 -24.151
ATOM    281  CB  GLN A  29       1.091   4.667 -23.680
ATOM    282  CG  GLN A  29       2.200   3.656 -23.968
ATOM    283  CD  GLN A  29       1.695   2.314 -23.446
ATOM    284  OE1 GLN A  29       0.836   1.688 -24.066
ATOM    285  NE2 GLN A  29       2.200   1.868 -22.266
ATOM    286 1HE2 GLN A  29       1.893   0.995 -21.890
ATOM    287 2HE2 GLN A  29       2.879   2.405 -21.765
ATOM    288  C   GLN A  29       0.004   6.797 -23.994
ATOM    289  O   GLN A  29      -0.736   6.908 -24.974
ATOM    290  N   ILE A  30      -0.301   7.307 -22.773
ATOM    291  H   ILE A  30       0.328   7.250 -22.000
ATOM    292  CA  ILE A  30      -1.548   7.984 -22.531
ATOM    293  CB  ILE A  30      -1.903   8.077 -21.053
ATOM    294  CG2 ILE A  30      -3.106   9.005 -20.802
ATOM    295  CG1 ILE A  30      -2.205   6.655 -20.551
ATOM    296  CD1 ILE A  30      -2.359   6.534 -19.043
ATOM    297  C   ILE A  30      -1.583   9.314 -23.242
ATOM    298  O   ILE A  30      -2.628   9.653 -23.797
ATOM    299  N   GLY A  31      -0.441  10.046 -23.315
ATOM    300  H   GLY A  31       0.416   9.726 -22.919
ATOM    301  CA  GLY A  31      -0.383  11.327 -23.981
ATOM    302  C   GLY A  31      -0.621  11.159 -25.452
ATOM    303  O   GLY A  31      -1.370  11.936 -26.047
ATOM    304  N   LYS A  32      -0.040  10.087 -26.041
ATOM    305  H   LYS A  32       0.545   9.471 -25.517
ATOM    306  CA  LYS A  32      -0.164   9.779 -27.444
ATOM    307  CB  LYS A  32       0.755   8.607 -27.838
ATOM    308  CG  LYS A  32       2.240   8.979 -27.796
ATOM    309  CD  LYS A  32       3.190   7.831 -28.129
ATOM    310  CE  LYS A  32       4.665   8.220 -28.015
ATOM    311  NZ  LYS A  32       5.525   7.046 -28.264
ATOM    312  HZ1 LYS A  32       5.236   6.579 -29.144
ATOM    313  HZ2 LYS A  32       6.513   7.352 -28.348
ATOM    314  HZ3 LYS A  32       5.443   6.375 -27.477
ATOM    315  C   LYS A  32      -1.587   9.411 -27.772
ATOM    316  O   LYS A  32      -2.126   9.882 -28.776
ATOM    317  N   CYS A  33      -2.245   8.619 -26.887
ATOM    318  H   CYS A  33      -1.794   8.261 -26.073
ATOM    319  CA  CYS A  33      -3.607   8.194 -27.085
ATOM    320  CB  CYS A  33      -4.027   7.055 -26.153
ATOM    321  SG  CYS A  33      -3.195   5.486 -26.560
ATOM    322  C   CYS A  33      -4.570   9.343 -26.950
ATOM    323  O   CYS A  33      -5.555   9.396 -27.686
ATOM    324  N   SER A  34      -4.285  10.304 -26.035
ATOM    325  H   SER A  34      -3.489  10.225 -25.446
ATOM    326  CA  SER A  34      -5.104  11.469 -25.796
ATOM    327  CB  SER A  34      -4.660  12.271 -24.559
ATOM    328  OG  SER A  34      -4.870  11.496 -23.385
ATOM    329  HG  SER A  34      -4.116  10.903 -23.323
ATOM    330  C   SER A  34      -5.097  12.372 -26.999
ATOM    331  O   SER A  34      -6.143  12.919 -27.353
ATOM    332  N   THR A  35      -3.924  12.493 -27.678
ATOM    333  H   THR A  35      -3.097  12.047 -27.340
ATOM    334  CA  THR A  35      -3.740  13.295 -28.869
ATOM    335  CB  THR A  35      -2.273  13.360 -29.262
ATOM    336  CG2 THR A  35      -2.068  14.217 -30.527
ATOM    337  OG1 THR A  35      -1.533  13.956 -28.204
ATOM    338  HG1 THR A  35      -1.435  13.277 -27.530
ATOM    339  C   THR A  35      -4.584  12.693 -29.981
ATOM    340  O   THR A  35      -5.164  13.428 -30.784
ATOM    341  N   ARG A  36      -4.707  11.340 -30.003
ATOM    342  H   ARG A  36      -4.211  10.771 -29.350
ATOM    343  CA  ARG A  36      -5.486  10.615 -30.982
ATOM    344  CB  ARG A  36      -5.146   9.114 -31.015
ATOM    345  CG  ARG A  36      -3.751   8.749 -31.527
ATOM    346  CD  ARG A  36      -3.462   7.247 -31.432
ATOM    347  NE  ARG A  36      -4.388   6.544 -32.373
ATOM    348  HE  ARG A  36      -4.934   7.092 -33.006
ATOM    349  CZ  ARG A  36      -4.519   5.181 -32.392
ATOM    350  NH1 ARG A  36      -3.794   4.367 -31.564
ATOM    351 1HH1 ARG A  36      -3.118   4.758 -30.940
ATOM    352 2HH1 ARG A  36      -3.889   3.375 -31.631
ATOM    353  NH2 ARG A  36      -5.413   4.624 -33.259
ATOM    354 1HH2 ARG A  36      -5.960   5.208 -33.858
ATOM    355 2HH2 ARG A  36      -5.524   3.632 -33.308
ATOM    356  C   ARG A  36      -6.970  10.697 -30.686
ATOM    357  O   ARG A  36      -7.782  10.318 -31.534
ATOM    358  N   GLY A  37      -7.362  11.208 -29.490
ATOM    359  H   GLY A  37      -6.711  11.542 -28.815
ATOM    360  CA  GLY A  37      -8.744  11.333 -29.113
ATOM    361  C   GLY A  37      -9.308  10.080 -28.516
ATOM    362  O   GLY A  37     -10.531   9.949 -28.450
ATOM    363  N   ARG A  38      -8.442   9.136 -28.063
ATOM    364  H   ARG A  38      -7.454   9.256 -28.104
ATOM    365  CA  ARG A  38      -8.912   7.908 -27.482
ATOM    366  CB  ARG A  38      -7.838   6.799 -27.521
ATOM    367  CG  ARG A  38      -8.304   5.419 -27.054
ATOM    368  CD  ARG A  38      -7.195   4.358 -26.989
ATOM    369  NE  ARG A  38      -6.661   4.069 -28.362
ATOM    370  HE  ARG A  38      -5.817   4.526 -28.638
ATOM    371  CZ  ARG A  38      -7.234   3.174 -29.228
ATOM    372  NH1 ARG A  38      -8.422   2.556 -28.961
ATOM    373 1HH1 ARG A  38      -8.934   2.780 -28.133
ATOM    374 2HH1 ARG A  38      -8.810   1.909 -29.618
ATOM    375  NH2 ARG A  38      -6.591   2.895 -30.401
ATOM    376 1HH2 ARG A  38      -5.703   3.304 -30.600
ATOM    377 2HH2 ARG A  38      -6.995   2.259 -31.058
ATOM    378  C   ARG A  38      -9.236   8.266 -26.054
ATOM    379  O   ARG A  38      -8.355   8.432 -25.205
ATOM    380  N   LYS A  39     -10.557   8.331 -25.777
ATOM    381  H   LYS A  39     -11.223   8.153 -26.498
ATOM    382  CA  LYS A  39     -11.140   8.679 -24.504
ATOM    383  CB  LYS A  39     -12.657   8.957 -24.578
ATOM    384  CG  LYS A  39     -12.975  10.437 -24.830
ATOM    385  CD  LYS A  39     -12.633  10.922 -26.239
ATOM    386  CE  LYS A  39     -12.654  12.437 -26.432
ATOM    387  NZ  LYS A  39     -12.097  12.763 -27.762
ATOM    388  HZ1 LYS A  39     -11.930  11.888 -28.296
ATOM    389  HZ2 LYS A  39     -12.766  13.358 -28.285
ATOM    390  HZ3 LYS A  39     -11.203  13.278 -27.650
ATOM    391  C   LYS A  39     -10.867   7.671 -23.444
ATOM    392  O   LYS A  39     -10.905   8.009 -22.257
ATOM    393  N   CYS A  40     -10.539   6.425 -23.866
ATOM    394  H   CYS A  40     -10.519   6.205 -24.838
ATOM    395  CA  CYS A  40     -10.241   5.327 -22.991
ATOM    396  CB  CYS A  40      -9.859   4.045 -23.753
ATOM    397  SG  CYS A  40     -11.261   3.342 -24.674
ATOM    398  C   CYS A  40      -9.090   5.691 -22.098
ATOM    399  O   CYS A  40      -9.143   5.365 -20.916
ATOM    400  N   CYS A  41      -8.068   6.428 -22.607
ATOM    401  H   CYS A  41      -8.057   6.745 -23.554
ATOM    402  CA  CYS A  41      -6.940   6.815 -21.798
ATOM    403  CB  CYS A  41      -5.737   7.259 -22.624
ATOM    404  SG  CYS A  41      -5.012   5.800 -23.424
ATOM    405  C   CYS A  41      -7.264   7.809 -20.719
ATOM    406  O   CYS A  41      -6.690   7.734 -19.631
ATOM    407  N   ARG A  42      -8.220   8.736 -20.981
ATOM    408  H   ARG A  42      -8.707   8.753 -21.851
ATOM    409  CA  ARG A  42      -8.637   9.736 -20.023
ATOM    410  CB  ARG A  42      -9.539  10.801 -20.670
ATOM    411  CG  ARG A  42      -8.752  11.684 -21.644
ATOM    412  CD  ARG A  42      -9.594  12.684 -22.433
ATOM    413  NE  ARG A  42      -8.669  13.356 -23.396
ATOM    414  HE  ARG A  42      -7.691  13.154 -23.341
ATOM    415  CZ  ARG A  42      -9.117  14.228 -24.353
ATOM    416  NH1 ARG A  42     -10.439  14.565 -24.457
ATOM    417 1HH1 ARG A  42     -11.108  14.192 -23.815
ATOM    418 2HH1 ARG A  42     -10.741  15.212 -25.157
ATOM    419  NH2 ARG A  42      -8.218  14.768 -25.226
ATOM    420 1HH2 ARG A  42      -7.247  14.540 -25.158
ATOM    421 2HH2 ARG A  42      -8.522  15.407 -25.932
ATOM    422  C   ARG A  42      -9.374   9.035 -18.911
ATOM    423  O   ARG A  42      -9.161   9.338 -17.734
ATOM    424  N   ARG A  43     -10.204   8.027 -19.284
ATOM    425  H   ARG A  43     -10.343   7.807 -20.248
ATOM    426  CA  ARG A  43     -10.971   7.231 -18.360
ATOM    427  CB  ARG A  43     -11.949   6.289 -19.079
ATOM    428  CG  ARG A  43     -13.102   7.058 -19.726
ATOM    429  CD  ARG A  43     -14.043   6.210 -20.576
ATOM    430  NE  ARG A  43     -15.057   7.143 -21.155
ATOM    431  HE  ARG A  43     -15.077   8.089 -20.829
ATOM    432  CZ  ARG A  43     -15.956   6.748 -22.111
ATOM    433  NH1 ARG A  43     -15.970   5.474 -22.608
ATOM    434 1HH1 ARG A  43     -15.313   4.796 -22.283
ATOM    435 2HH1 ARG A  43     -16.638   5.213 -23.305
ATOM    436  NH2 ARG A  43     -16.858   7.655 -22.587
ATOM    437 1HH2 ARG A  43     -16.866   8.591 -22.235
ATOM    438 2HH2 ARG A  43     -17.520   7.390 -23.287
ATOM    439  C   ARG A  43     -10.027   6.424 -17.509
ATOM    440  O   ARG A  43     -10.275   6.273 -16.313
ATOM    441  N   LYS A  44      -8.908   5.924 -18.103
ATOM    442  H   LYS A  44      -8.754   6.027 -19.081
ATOM    443  CA  LYS A  44      -7.914   5.161 -17.392
ATOM    444  CB  LYS A  44      -6.874   4.463 -18.283
ATOM    445  CG  LYS A  44      -7.216   2.991 -18.548
ATOM    446  CD  LYS A  44      -8.489   2.792 -19.364
ATOM    447  CE  LYS A  44      -8.762   1.368 -19.810
ATOM    448  NZ  LYS A  44     -10.043   1.338 -20.545
ATOM    449  HZ1 LYS A  44     -10.374   0.358 -20.627
ATOM    450  HZ2 LYS A  44     -10.755   1.895 -20.036
ATOM    451  HZ3 LYS A  44      -9.915   1.731 -21.496
ATOM    452  C   LYS A  44      -7.216   6.017 -16.383
ATOM    453  O   LYS A  44      -6.959   5.524 -15.286
ATOM    454  N   LYS A  45      -6.928   7.312 -16.702
ATOM    455  H   LYS A  45      -7.087   7.676 -17.617
ATOM    456  CA  LYS A  45      -6.286   8.202 -15.753
ATOM    457  CB  LYS A  45      -5.976   9.627 -16.249
ATOM    458  CG  LYS A  45      -4.840   9.809 -17.248
ATOM    459  CD  LYS A  45      -4.664  11.298 -17.564
ATOM    460  CE  LYS A  45      -3.503  11.624 -18.492
ATOM    461  NZ  LYS A  45      -3.448  13.071 -18.769
ATOM    462  HZ1 LYS A  45      -2.607  13.282 -19.341
ATOM    463  HZ2 LYS A  45      -4.299  13.353 -19.290
ATOM    464  HZ3 LYS A  45      -3.401  13.599 -17.877
ATOM    465  C   LYS A  45      -7.180   8.412 -14.564
ATOM    466  O   LYS A  45      -6.697   8.383 -13.431
ATOM    467  N   GLU A  46      -8.510   8.570 -14.806
ATOM    468  H   GLU A  46      -8.869   8.578 -15.739
ATOM    469  CA  GLU A  46      -9.485   8.777 -13.762
ATOM    470  CB  GLU A  46     -10.884   9.077 -14.332
ATOM    471  CG  GLU A  46     -10.974  10.463 -14.994
ATOM    472  CD  GLU A  46     -12.307  10.687 -15.720
ATOM    473  OE1 GLU A  46     -12.483  11.830 -16.217
ATOM    474  OE2 GLU A  46     -13.160   9.764 -15.808
ATOM    475  C   GLU A  46      -9.561   7.556 -12.883
ATOM    476  O   GLU A  46      -9.617   7.685 -11.658
ATOM    477  N   ALA A  47      -9.493   6.346 -13.500
ATOM    478  H   ALA A  47      -9.441   6.277 -14.493
ATOM    479  CA  ALA A  47      -9.542   5.089 -12.797
ATOM    480  CB  ALA A  47      -9.573   3.876 -13.742
ATOM    481  C   ALA A  47      -8.340   4.957 -11.908
ATOM    482  O   ALA A  47      -8.496   4.561 -10.755
ATOM    483  N   ALA A  48      -7.139   5.367 -12.400
ATOM    484  H   ALA A  48      -7.061   5.704 -13.333
ATOM    485  CA  ALA A  48      -5.895   5.302 -11.668
ATOM    486  CB  ALA A  48      -4.676   5.729 -12.508
ATOM    487  C   ALA A  48      -5.950   6.194 -10.459
ATOM    488  O   ALA A  48      -5.490   5.791  -9.392
ATOM    489  N   LYS A  49      -6.568   7.397 -10.590
ATOM    490  H   LYS A  49      -6.908   7.696 -11.480
ATOM    491  CA  LYS A  49      -6.699   8.357  -9.512
ATOM    492  CB  LYS A  49      -7.370   9.654 -10.000
ATOM    493  CG  LYS A  49      -6.478  10.452 -10.953
ATOM    494  CD  LYS A  49      -7.145  11.675 -11.576
ATOM    495  CE  LYS A  49      -6.277  12.306 -12.665
ATOM    496  NZ  LYS A  49      -7.010  13.387 -13.352
ATOM    497  HZ1 LYS A  49      -6.647  13.491 -14.319
ATOM    498  HZ2 LYS A  49      -8.021  13.156 -13.392
ATOM    499  HZ3 LYS A  49      -6.884  14.284 -12.848
ATOM    500  C   LYS A  49      -7.556   7.757  -8.424
ATOM    501  O   LYS A  49      -7.200   7.846  -7.247
ATOM    502  N   ARG A  50      -8.664   7.071  -8.818
ATOM    503  H   ARG A  50      -8.911   7.012  -9.785
ATOM    504  CA  ARG A  50      -9.579   6.422  -7.904
ATOM    505  CB  ARG A  50     -10.805   5.807  -8.612
ATOM    506  CG  ARG A  50     -11.794   6.783  -9.258
ATOM    507  CD  ARG A  50     -12.789   7.384  -8.263
ATOM    508  NE  ARG A  50     -13.794   8.176  -9.036
ATOM    509  HE  ARG A  50     -13.649   8.316 -10.016
ATOM    510  CZ  ARG A  50     -14.883   8.748  -8.433
ATOM    511  NH1 ARG A  50     -15.182   8.534  -7.115
ATOM    512 1HH1 ARG A  50     -14.608   7.937  -6.555
ATOM    513 2HH1 ARG A  50     -15.999   8.945  -6.713
ATOM    514  NH2 ARG A  50     -15.706   9.548  -9.171
ATOM    515 1HH2 ARG A  50     -15.508   9.723 -10.135
ATOM    516 2HH2 ARG A  50     -16.509   9.971  -8.752
ATOM    517  C   ARG A  50      -8.890   5.310  -7.159
ATOM    518  O   ARG A  50      -9.097   5.170  -5.953
ATOM    519  N   VAL A  51      -8.026   4.534  -7.863
ATOM    520  H   VAL A  51      -7.909   4.676  -8.843
ATOM    521  CA  VAL A  51      -7.275   3.431  -7.308
ATOM    522  CB  VAL A  51      -6.521   2.656  -8.391
ATOM    523  CG1 VAL A  51      -5.545   1.622  -7.806
ATOM    524  CG2 VAL A  51      -7.551   1.947  -9.288
ATOM    525  C   VAL A  51      -6.313   3.941  -6.262
ATOM    526  O   VAL A  51      -6.257   3.359  -5.179
ATOM    527  N   VAL A  52      -5.601   5.067  -6.533
ATOM    528  H   VAL A  52      -5.686   5.531  -7.412
ATOM    529  CA  VAL A  52      -4.636   5.627  -5.608
ATOM    530  CB  VAL A  52      -3.804   6.749  -6.226
ATOM    531  CG1 VAL A  52      -2.892   7.448  -5.196
ATOM    532  CG2 VAL A  52      -2.963   6.144  -7.356
ATOM    533  C   VAL A  52      -5.341   6.095  -4.356
ATOM    534  O   VAL A  52      -4.849   5.823  -3.259
ATOM    535  N   ILE A  53      -6.534   6.737  -4.491
ATOM    536  H   ILE A  53      -6.920   6.933  -5.392
ATOM    537  CA  ILE A  53      -7.284   7.225  -3.350
ATOM    538  CB  ILE A  53      -8.465   8.109  -3.760
ATOM    539  CG2 ILE A  53      -9.386   8.430  -2.554
ATOM    540  CG1 ILE A  53      -7.917   9.411  -4.381
ATOM    541  CD1 ILE A  53      -8.962  10.278  -5.087
ATOM    542  C   ILE A  53      -7.735   6.051  -2.503
ATOM    543  O   ILE A  53      -7.589   6.097  -1.281
ATOM    544  N   ALA A  54      -8.209   4.951  -3.141
ATOM    545  H   ALA A  54      -8.282   4.921  -4.135
ATOM    546  CA  ALA A  54      -8.677   3.773  -2.447
ATOM    547  CB  ALA A  54      -9.277   2.722  -3.397
ATOM    548  C   ALA A  54      -7.567   3.113  -1.680
ATOM    549  O   ALA A  54      -7.771   2.723  -0.529
ATOM    550  N   LEU A  55      -6.356   3.033  -2.288
ATOM    551  H   LEU A  55      -6.219   3.377  -3.212
ATOM    552  CA  LEU A  55      -5.200   2.433  -1.671
ATOM    553  CB  LEU A  55      -4.020   2.215  -2.641
ATOM    554  CG  LEU A  55      -4.291   1.110  -3.693
ATOM    555  CD1 LEU A  55      -3.183   1.050  -4.752
ATOM    556  CD2 LEU A  55      -4.550  -0.261  -3.042
ATOM    557  C   LEU A  55      -4.758   3.240  -0.487
ATOM    558  O   LEU A  55      -4.370   2.657   0.525
ATOM    559  N   LEU A  56      -4.854   4.592  -0.578
ATOM    560  H   LEU A  56      -5.140   5.031  -1.426
ATOM    561  CA  LEU A  56      -4.501   5.494   0.494
ATOM    562  CB  LEU A  56      -4.707   6.982   0.107
ATOM    563  CG  LEU A  56      -4.481   8.035   1.224
ATOM    564  CD1 LEU A  56      -3.050   8.095   1.753
ATOM    565  CD2 LEU A  56      -5.063   9.387   0.835
ATOM    566  C   LEU A  56      -5.402   5.260   1.672
ATOM    567  O   LEU A  56      -4.896   5.141   2.789
ATOM    568  N   VAL A  57      -6.733   5.121   1.430
ATOM    569  H   VAL A  57      -7.099   5.203   0.504
ATOM    570  CA  VAL A  57      -7.701   4.938   2.487
ATOM    571  CB  VAL A  57      -9.144   4.877   1.990
ATOM    572  CG1 VAL A  57     -10.100   4.515   3.145
ATOM    573  CG2 VAL A  57      -9.532   6.182   1.285
ATOM    574  C   VAL A  57      -7.422   3.647   3.211
ATOM    575  O   VAL A  57      -7.377   3.652   4.441
ATOM    576  N   LEU A  58      -7.167   2.553   2.454
ATOM    577  H   LEU A  58      -7.166   2.599   1.458
ATOM    578  CA  LEU A  58      -6.926   1.251   3.020
ATOM    579  CB  LEU A  58      -6.860   0.154   1.939
ATOM    580  CG  LEU A  58      -8.214  -0.125   1.247
ATOM    581  CD1 LEU A  58      -8.033  -1.077   0.058
ATOM    582  CD2 LEU A  58      -9.298  -0.592   2.236
ATOM    583  C   LEU A  58      -5.669   1.205   3.832
ATOM    584  O   LEU A  58      -5.679   0.659   4.938
ATOM    585  N   ALA A  59      -4.585   1.841   3.330
ATOM    586  H   ALA A  59      -4.618   2.307   2.451
ATOM    587  CA  ALA A  59      -3.313   1.870   4.002
ATOM    588  CB  ALA A  59      -2.204   2.515   3.153
ATOM    589  C   ALA A  59      -3.421   2.643   5.277
ATOM    590  O   ALA A  59      -2.923   2.193   6.309
ATOM    591  N   ALA A  60      -4.149   3.782   5.242
ATOM    592  H   ALA A  60      -4.585   4.091   4.403
ATOM    593  CA  ALA A  60      -4.326   4.631   6.381
ATOM    594  CB  ALA A  60      -5.026   5.945   5.997
ATOM    595  C   ALA A  60      -5.122   3.937   7.448
ATOM    596  O   ALA A  60      -4.684   3.922   8.599
ATOM    597  N   TYR A  61      -6.232   3.248   7.071
ATOM    598  H   TYR A  61      -6.514   3.203   6.119
ATOM    599  CA  TYR A  61      -7.101   2.576   8.009
ATOM    600  CB  TYR A  61      -8.367   1.984   7.322
ATOM    601  CG  TYR A  61      -9.308   1.374   8.322
ATOM    602  CD1 TYR A  61     -10.121   2.196   9.115
ATOM    603  CE1 TYR A  61     -11.003   1.648  10.051
ATOM    604  CZ  TYR A  61     -11.085   0.260  10.199
ATOM    605  OH  TYR A  61     -11.972  -0.309  11.140
ATOM    606  HH  TYR A  61     -12.474   0.402  11.551
ATOM    607  CE2 TYR A  61     -10.288  -0.570   9.406
ATOM    608  CD2 TYR A  61      -9.409  -0.017   8.472
ATOM    609  C   TYR A  61      -6.329   1.498   8.724
ATOM    610  O   TYR A  61      -6.455   1.380   9.945
ATOM    611  N   THR A  62      -5.477   0.744   7.983
ATOM    612  H   THR A  62      -5.378   0.878   7.000
ATOM    613  CA  THR A  62      -4.672  -0.304   8.559
ATOM    614  CB  THR A  62      -4.056  -1.242   7.543
ATOM    615  CG2 THR A  62      -5.166  -2.032   6.829
ATOM    616  OG1 THR A  62      -3.249  -0.547   6.605
ATOM    617  HG1 THR A  62      -3.836   0.070   6.158
ATOM    618  C   THR A  62      -3.616   0.246   9.488
ATOM    619  O   THR A  62      -3.268  -0.426  10.462
ATOM    620  N   LEU A  63      -3.099   1.477   9.215
ATOM    621  H   LEU A  63      -3.381   2.000   8.413
ATOM    622  CA  LEU A  63      -2.091   2.095  10.045
ATOM    623  CB  LEU A  63      -1.411   3.329   9.406
ATOM    624  CG  LEU A  63      -0.472   3.030   8.216
ATOM    625  CD1 LEU A  63      -0.013   4.329   7.540
ATOM    626  CD2 LEU A  63       0.711   2.132   8.614
ATOM    627  C   LEU A  63      -2.602   2.511  11.399
ATOM    628  O   LEU A  63      -1.866   2.323  12.372
ATOM    629  N   GLY A  64      -3.849   3.052  11.519
ATOM    630  H   GLY A  64      -4.447   3.233  10.739
ATOM    631  CA  GLY A  64      -4.314   3.416  12.843
ATOM    632  C   GLY A  64      -4.892   4.783  12.997
ATOM    633  O   GLY A  64      -5.895   5.103  12.365
ATOM    634  N   ALA A  65      -4.345   5.569  13.959
ATOM    635  H   ALA A  65      -3.576   5.272  14.519
ATOM    636  CA  ALA A  65      -4.808   6.916  14.175
ATOM    637  CB  ALA A  65      -5.313   7.183  15.609
ATOM    638  C   ALA A  65      -3.617   7.773  13.876
ATOM    639  O   ALA A  65      -2.746   7.979  14.725
ATOM    640  N   ALA A  66      -3.577   8.285  12.628
ATOM    641  H   ALA A  66      -4.312   8.112  11.979
ATOM    642  CA  ALA A  66      -2.511   9.105  12.118
ATOM    643  CB  ALA A  66      -1.323   8.254  11.606
ATOM    644  C   ALA A  66      -2.995   9.947  10.960
ATOM    645  O   ALA A  66      -4.164   9.891  10.566
ATOM    646  N   MET A  67      -2.089  10.816  10.453
ATOM    647  H   MET A  67      -1.159  10.855  10.809
ATOM    648  CA  MET A  67      -2.320  11.670   9.319
ATOM    649  CB  MET A  67      -1.980  13.148   9.609
ATOM    650  CG  MET A  67      -2.262  14.143   8.477
ATOM    651  SD  MET A  67      -1.866  15.874   8.890
ATOM    652  CE  MET A  67      -3.283  16.156   9.992
ATOM    653  C   MET A  67      -1.344  11.149   8.291
ATOM    654  O   MET A  67      -0.163  10.967   8.603
ATOM    655  N   VAL A  68      -1.866  10.662   7.140
ATOM    656  H   VAL A  68      -2.843  10.718   6.950
ATOM    657  CA  VAL A  68      -1.027  10.130   6.087
ATOM    658  CB  VAL A  68      -1.437   8.724   5.653
ATOM    659  CG1 VAL A  68      -0.508   8.213   4.532
ATOM    660  CG2 VAL A  68      -1.479   7.787   6.875
ATOM    661  C   VAL A  68      -1.167  11.086   4.926
ATOM    662  O   VAL A  68      -2.284  11.330   4.474
ATOM    663  N   GLU A  69      -0.045  11.649   4.410
ATOM    664  H   GLU A  69       0.868  11.443   4.755
ATOM    665  CA  GLU A  69      -0.116  12.578   3.301
ATOM    666  CB  GLU A  69       0.482  13.970   3.621
ATOM    667  CG  GLU A  69      -0.237  14.788   4.701
ATOM    668  CD  GLU A  69       0.465  16.138   4.846
ATOM    669  OE1 GLU A  69       1.650  16.157   5.274
ATOM    670  OE2 GLU A  69      -0.175  17.176   4.535
ATOM    671  C   GLU A  69       0.670  12.028   2.144
ATOM    672  O   GLU A  69       1.896  11.990   2.201
ATOM    673  N   ILE A  70      -0.009  11.580   1.061
ATOM    674  H   ILE A  70      -0.998  11.662   0.995
ATOM    675  CA  ILE A  70       0.663  11.042  -0.102
ATOM    676  CB  ILE A  70       0.292   9.589  -0.423
ATOM    677  CG2 ILE A  70       0.947   9.108  -1.743
ATOM    678  CG1 ILE A  70       0.695   8.683   0.762
ATOM    679  CD1 ILE A  70       0.240   7.225   0.661
ATOM    680  C   ILE A  70       0.429  11.943  -1.287
ATOM    681  O   ILE A  70      -0.685  12.410  -1.515
ATOM    682  N   ALA A  71       1.511  12.245  -2.043
ATOM    683  H   ALA A  71       2.417  11.887  -1.837
ATOM    684  CA  ALA A  71       1.413  13.069  -3.213
ATOM    685  CB  ALA A  71       2.526  14.125  -3.335
ATOM    686  C   ALA A  71       1.423  12.237  -4.462
ATOM    687  O   ALA A  71       2.332  11.435  -4.684
ATOM    688  N   ALA A  72       0.358  12.406  -5.276
ATOM    689  H   ALA A  72      -0.346  13.066  -5.037
ATOM    690  CA  ALA A  72       0.149  11.772  -6.548
ATOM    691  CB  ALA A  72      -1.292  11.270  -6.757
ATOM    692  C   ALA A  72       0.420  12.849  -7.564
ATOM    693  O   ALA A  72      -0.056  13.983  -7.436
ATOM    694  N   TYR A  73       1.222  12.518  -8.599
ATOM    695  H   TYR A  73       1.610  11.608  -8.718
ATOM    696  CA  TYR A  73       1.548  13.495  -9.597
ATOM    697  CB  TYR A  73       3.016  13.396 -10.078
ATOM    698  CG  TYR A  73       3.904  13.794  -8.938
ATOM    699  CD1 TYR A  73       4.457  12.812  -8.104
ATOM    700  CE1 TYR A  73       5.279  13.162  -7.031
ATOM    701  CZ  TYR A  73       5.557  14.510  -6.785
ATOM    702  OH  TYR A  73       6.386  14.877  -5.705
ATOM    703  HH  TYR A  73       6.641  14.073  -5.243
ATOM    704  CE2 TYR A  73       5.012  15.500  -7.608
ATOM    705  CD2 TYR A  73       4.190  15.141  -8.679
ATOM    706  C   TYR A  73       0.625  13.407 -10.768
ATOM    707  O   TYR A  73       0.563  12.378 -11.442
ATOM    708  N   ASN A  74      -0.157  14.487 -10.998
ATOM    709  H   ASN A  74      -0.084  15.313 -10.441
ATOM    710  CA  ASN A  74      -1.046  14.545 -12.135
ATOM    711  CB  ASN A  74      -2.403  15.218 -11.858
ATOM    712  CG  ASN A  74      -3.240  14.327 -10.933
ATOM    713  OD1 ASN A  74      -3.169  13.097 -10.916
ATOM    714  ND2 ASN A  74      -4.072  14.986 -10.090
ATOM    715 1HD2 ASN A  74      -4.648  14.468  -9.457
ATOM    716 2HD2 ASN A  74      -4.078  15.985 -10.070
ATOM    717  C   ASN A  74      -0.253  15.241 -13.207
ATOM    718  O   ASN A  74       0.473  16.192 -12.907
ATOM    719  N   GLU A  75      -0.379  14.800 -14.486
ATOM    720  H   GLU A  75      -0.983  14.046 -14.727
ATOM    721  CA  GLU A  75       0.401  15.361 -15.565
ATOM    722  CB  GLU A  75       0.136  14.700 -16.928
ATOM    723  CG  GLU A  75       0.745  13.316 -17.146
ATOM    724  CD  GLU A  75       0.422  12.915 -18.583
ATOM    725  OE1 GLU A  75       0.861  13.634 -19.522
ATOM    726  OE2 GLU A  75      -0.291  11.896 -18.770
ATOM    727  C   GLU A  75       0.242  16.830 -15.838
ATOM    728  O   GLU A  75       1.260  17.520 -15.934
ATOM    729  N   ALA A  76      -1.007  17.345 -15.964
ATOM    730  H   ALA A  76      -1.833  16.794 -15.882
ATOM    731  CA  ALA A  76      -1.175  18.748 -16.246
ATOM    732  CB  ALA A  76      -2.499  19.056 -16.974
ATOM    733  C   ALA A  76      -1.124  19.566 -14.995
ATOM    734  O   ALA A  76      -0.262  20.435 -14.852
ATOM    735  N   LEU A  77      -2.026  19.232 -14.045
ATOM    736  H   LEU A  77      -2.660  18.480 -14.205
ATOM    737  CA  LEU A  77      -2.179  19.880 -12.767
ATOM    738  CB  LEU A  77      -3.655  19.803 -12.349
ATOM    739  CG  LEU A  77      -4.612  20.502 -13.330
ATOM    740  CD1 LEU A  77      -6.046  20.233 -12.913
ATOM    741  CD2 LEU A  77      -4.337  22.011 -13.458
ATOM    742  C   LEU A  77      -1.326  19.030 -11.881
ATOM    743  O   LEU A  77      -1.818  18.137 -11.192
ATOM    744  N   ALA A  78      -0.043  19.424 -11.787
ATOM    745  H   ALA A  78       0.271  20.225 -12.289
ATOM    746  CA  ALA A  78       0.995  18.684 -11.127
ATOM    747  CB  ALA A  78       2.335  19.437 -11.197
ATOM    748  C   ALA A  78       0.928  18.097  -9.746
ATOM    749  O   ALA A  78       1.229  16.904  -9.650
ATOM    750  N   ALA A  79       0.483  18.807  -8.679
ATOM    751  H   ALA A  79       0.166  19.751  -8.715
ATOM    752  CA  ALA A  79       0.561  18.150  -7.396
ATOM    753  CB  ALA A  79       1.550  18.848  -6.437
ATOM    754  C   ALA A  79      -0.691  17.853  -6.655
ATOM    755  O   ALA A  79      -1.210  18.709  -5.937
ATOM    756  N   ALA A  80      -1.175  16.591  -6.773
ATOM    757  H   ALA A  80      -0.700  15.853  -7.248
ATOM    758  CA  ALA A  80      -2.368  16.199  -6.082
ATOM    759  CB  ALA A  80      -3.183  15.099  -6.788
ATOM    760  C   ALA A  80      -1.913  15.697  -4.750
ATOM    761  O   ALA A  80      -1.212  14.690  -4.651
ATOM    762  N   GLY A  81      -2.298  16.429  -3.687
ATOM    763  H   GLY A  81      -2.869  17.241  -3.795
ATOM    764  CA  GLY A  81      -1.944  16.060  -2.345
ATOM    765  C   GLY A  81      -3.140  15.362  -1.800
ATOM    766  O   GLY A  81      -4.234  15.924  -1.826
ATOM    767  N   LEU A  82      -2.950  14.121  -1.306
ATOM    768  H   LEU A  82      -2.065  13.669  -1.317
ATOM    769  CA  LEU A  82      -4.028  13.349  -0.762
ATOM    770  CB  LEU A  82      -4.089  11.928  -1.356
ATOM    771  CG  LEU A  82      -4.148  11.783  -2.889
ATOM    772  CD1 LEU A  82      -4.048  10.304  -3.271
ATOM    773  CD2 LEU A  82      -5.356  12.471  -3.527
ATOM    774  C   LEU A  82      -3.680  13.183   0.684
ATOM    775  O   LEU A  82      -2.688  12.533   1.016
ATOM    776  N   ALA A  83      -4.492  13.775   1.583
ATOM    777  H   ALA A  83      -5.287  14.310   1.314
ATOM    778  CA  ALA A  83      -4.242  13.668   2.991
ATOM    779  CB  ALA A  83      -4.042  15.025   3.666
ATOM    780  C   ALA A  83      -5.383  12.974   3.655
ATOM    781  O   ALA A  83      -6.528  13.397   3.522
ATOM    782  N   ALA A  84      -5.082  11.863   4.360
ATOM    783  H   ALA A  84      -4.146  11.542   4.444
ATOM    784  CA  ALA A  84      -6.062  11.095   5.071
ATOM    785  CB  ALA A  84      -5.980   9.583   4.791
ATOM    786  C   ALA A  84      -5.852  11.300   6.537
ATOM    787  O   ALA A  84      -4.754  11.057   7.040
ATOM    788  N   TYR A  85      -6.908  11.789   7.229
ATOM    789  H   TYR A  85      -7.773  11.991   6.780
ATOM    790  CA  TYR A  85      -6.895  12.020   8.648
ATOM    791  CB  TYR A  85      -7.456  13.412   9.045
ATOM    792  CG  TYR A  85      -7.382  13.650  10.527
ATOM    793  CD1 TYR A  85      -6.152  13.887  11.156
ATOM    794  CE1 TYR A  85      -6.087  14.118  12.534
ATOM    795  CZ  TYR A  85      -7.257  14.122  13.298
ATOM    796  OH  TYR A  85      -7.197  14.355  14.690
ATOM    797  HH  TYR A  85      -6.274  14.487  14.928
ATOM    798  CE2 TYR A  85      -8.491  13.899  12.680
ATOM    799  CD2 TYR A  85      -8.550  13.669  11.302
ATOM    800  C   TYR A  85      -7.728  10.920   9.232
ATOM    801  O   TYR A  85      -8.887  10.728   8.854
ATOM    802  N   LEU A  86      -7.112  10.176  10.170
ATOM    803  H   LEU A  86      -6.170  10.356  10.440
ATOM    804  CA  LEU A  86      -7.719   9.061  10.833
ATOM    805  CB  LEU A  86      -6.698   7.935  10.925
ATOM    806  CG  LEU A  86      -6.150   7.489   9.569
ATOM    807  CD1 LEU A  86      -4.875   6.675   9.764
ATOM    808  CD2 LEU A  86      -7.219   6.729   8.781
ATOM    809  C   LEU A  86      -8.051   9.464  12.229
ATOM    810  O   LEU A  86      -7.163   9.749  13.036
ATOM    811  N   ALA A  87      -9.361   9.495  12.524
ATOM    812  H   ALA A  87     -10.037   9.234  11.845
ATOM    813  CA  ALA A  87      -9.863   9.827  13.823
ATOM    814  CB  ALA A  87     -11.232  10.534  13.810
ATOM    815  C   ALA A  87     -10.002   8.545  14.577
ATOM    816  O   ALA A  87     -10.501   7.546  14.047
ATOM    817  N   ALA A  88      -9.596   8.592  15.867
ATOM    818  H   ALA A  88      -9.223   9.440  16.235
ATOM    819  CA  ALA A  88      -9.628   7.501  16.816
ATOM    820  CB  ALA A  88      -9.026   7.897  18.175
ATOM    821  C   ALA A  88     -11.040   7.026  17.049
ATOM    822  O   ALA A  88     -11.256   5.877  17.438
ATOM    823  N   ALA A  89     -12.031   7.909  16.777
ATOM    824  H   ALA A  89     -11.815   8.832  16.470
ATOM    825  CA  ALA A  89     -13.438   7.645  16.918
ATOM    826  CB  ALA A  89     -14.266   8.943  16.887
ATOM    827  C   ALA A  89     -13.952   6.754  15.804
ATOM    828  O   ALA A  89     -15.111   6.333  15.859
ATOM    829  N   GLY A  90     -13.104   6.412  14.797
ATOM    830  H   GLY A  90     -12.165   6.744  14.747
ATOM    831  CA  GLY A  90     -13.516   5.559  13.716
ATOM    832  C   GLY A  90     -13.940   6.260  12.464
ATOM    833  O   GLY A  90     -14.780   5.714  11.747
ATOM    834  N   LEU A  91     -13.428   7.491  12.202
ATOM    835  H   LEU A  91     -12.745   7.925  12.787
ATOM    836  CA  LEU A  91     -13.783   8.191  10.989
ATOM    837  CB  LEU A  91     -14.575   9.499  11.255
ATOM    838  CG  LEU A  91     -15.252  10.169  10.033
ATOM    839  CD1 LEU A  91     -16.633  10.713  10.423
ATOM    840  CD2 LEU A  91     -14.382  11.274   9.398
ATOM    841  C   LEU A  91     -12.520   8.495  10.228
ATOM    842  O   LEU A  91     -11.599   9.101  10.769
ATOM    843  N   VAL A  92     -12.475   8.083   8.938
ATOM    844  H   VAL A  92     -13.246   7.606   8.532
ATOM    845  CA  VAL A  92     -11.361   8.291   8.040
ATOM    846  CB  VAL A  92     -11.015   7.065   7.194
ATOM    847  CG1 VAL A  92      -9.840   7.364   6.234
ATOM    848  CG2 VAL A  92     -10.766   5.849   8.104
ATOM    849  C   VAL A  92     -11.854   9.350   7.095
ATOM    850  O   VAL A  92     -12.828   9.113   6.381
ATOM    851  N   GLY A  93     -11.195  10.531   7.083
ATOM    852  H   GLY A  93     -10.416  10.712   7.677
ATOM    853  CA  GLY A  93     -11.571  11.606   6.205
ATOM    854  C   GLY A  93     -10.427  11.837   5.278
ATOM    855  O   GLY A  93      -9.341  12.206   5.727
ATOM    856  N   VAL A  94     -10.653  11.617   3.963
ATOM    857  H   VAL A  94     -11.528  11.273   3.629
ATOM    858  CA  VAL A  94      -9.634  11.805   2.956
ATOM    859  CB  VAL A  94      -9.557  10.640   1.978
ATOM    860  CG1 VAL A  94      -8.503  10.875   0.875
ATOM    861  CG2 VAL A  94      -9.256   9.372   2.790
ATOM    862  C   VAL A  94      -9.947  13.069   2.214
ATOM    863  O   VAL A  94     -11.085  13.271   1.789
ATOM    864  N   ALA A  95      -8.920  13.940   2.064
ATOM    865  H   ALA A  95      -8.025  13.761   2.454
ATOM    866  CA  ALA A  95      -9.040  15.186   1.369
ATOM    867  CB  ALA A  95      -8.824  16.405   2.284
ATOM    868  C   ALA A  95      -8.017  15.226   0.272
ATOM    869  O   ALA A  95      -6.815  15.171   0.527
ATOM    870  N   ALA A  96      -8.504  15.258  -0.986
ATOM    871  H   ALA A  96      -9.477  15.197  -1.141
ATOM    872  CA  ALA A  96      -7.717  15.337  -2.187
ATOM    873  CB  ALA A  96      -8.310  14.512  -3.345
ATOM    874  C   ALA A  96      -7.698  16.767  -2.640
ATOM    875  O   ALA A  96      -8.751  17.403  -2.763
ATOM    876  N   TYR A  97      -6.479  17.299  -2.891
ATOM    877  H   TYR A  97      -5.640  16.783  -2.758
ATOM    878  CA  TYR A  97      -6.317  18.652  -3.343
ATOM    879  CB  TYR A  97      -5.564  19.591  -2.362
ATOM    880  CG  TYR A  97      -6.294  19.795  -1.071
ATOM    881  CD1 TYR A  97      -5.962  19.047   0.066
ATOM    882  CE1 TYR A  97      -6.638  19.248   1.273
ATOM    883  CZ  TYR A  97      -7.657  20.202   1.356
ATOM    884  OH  TYR A  97      -8.343  20.411   2.573
ATOM    885  HH  TYR A  97      -7.979  19.816   3.232
ATOM    886  CE2 TYR A  97      -7.998  20.952   0.227
ATOM    887  CD2 TYR A  97      -7.317  20.747  -0.978
ATOM    888  C   TYR A  97      -5.554  18.644  -4.631
ATOM    889  O   TYR A  97      -4.341  18.423  -4.644
ATOM    890  N   ALA A  98      -6.298  18.818  -5.750
ATOM    891  H   ALA A  98      -7.283  18.958  -5.690
ATOM    892  CA  ALA A  98      -5.760  18.900  -7.088
ATOM    893  CB  ALA A  98      -6.757  18.455  -8.151
ATOM    894  C   ALA A  98      -5.391  20.342  -7.341
ATOM    895  O   ALA A  98      -5.939  21.242  -6.696
ATOM    896  N   ALA A  99      -4.498  20.597  -8.335
ATOM    897  H   ALA A  99      -4.090  19.872  -8.882
ATOM    898  CA  ALA A  99      -4.029  21.940  -8.583
ATOM    899  CB  ALA A  99      -2.871  22.000  -9.592
ATOM    900  C   ALA A  99      -5.021  23.009  -8.960
ATOM    901  O   ALA A  99      -4.981  24.059  -8.313
ATOM    902  N   ALA A 100      -5.930  22.801  -9.955
ATOM    903  H   ALA A 100      -5.994  21.954 -10.476
ATOM    904  CA  ALA A 100      -6.849  23.869 -10.279
ATOM    905  CB  ALA A 100      -6.251  24.870 -11.298
ATOM    906  C   ALA A 100      -8.169  23.424 -10.829
ATOM    907  O   ALA A 100      -9.219  23.688 -10.232
ATOM    908  N   GLY A 101      -8.099  22.732 -11.991
ATOM    909  H   GLY A 101      -7.216  22.554 -12.416
ATOM    910  CA  GLY A 101      -9.212  22.246 -12.756
ATOM    911  C   GLY A 101      -9.581  20.805 -12.586
ATOM    912  O   GLY A 101     -10.200  20.257 -13.502
ATOM    913  N   LEU A 102      -9.161  20.133 -11.484
ATOM    914  H   LEU A 102      -8.646  20.553 -10.743
ATOM    915  CA  LEU A 102      -9.529  18.752 -11.315
ATOM    916  CB  LEU A 102      -8.318  17.780 -11.288
ATOM    917  CG  LEU A 102      -8.607  16.280 -11.031
ATOM    918  CD1 LEU A 102      -9.381  15.616 -12.185
ATOM    919  CD2 LEU A 102      -7.313  15.537 -10.669
ATOM    920  C   LEU A 102     -10.341  18.577 -10.072
ATOM    921  O   LEU A 102      -9.908  18.946  -8.976
ATOM    922  N   VAL A 103     -11.540  17.971 -10.272
ATOM    923  H   VAL A 103     -11.791  17.680 -11.192
ATOM    924  CA  VAL A 103     -12.521  17.653  -9.263
ATOM    925  CB  VAL A 103     -13.826  17.132  -9.859
ATOM    926  CG1 VAL A 103     -14.829  16.684  -8.773
ATOM    927  CG2 VAL A 103     -14.415  18.245 -10.746
ATOM    928  C   VAL A 103     -11.884  16.625  -8.368
ATOM    929  O   VAL A 103     -11.303  15.645  -8.844
ATOM    930  N   GLY A 104     -11.974  16.873  -7.046
ATOM    931  H   GLY A 104     -12.518  17.640  -6.708
ATOM    932  CA  GLY A 104     -11.391  15.989  -6.077
ATOM    933  C   GLY A 104     -12.451  15.215  -5.376
ATOM    934  O   GLY A 104     -13.396  15.801  -4.856
ATOM    935  N   VAL A 105     -12.297  13.872  -5.342
ATOM    936  H   VAL A 105     -11.509  13.427  -5.761
ATOM    937  CA  VAL A 105     -13.227  12.989  -4.685
ATOM    938  CB  VAL A 105     -13.381  11.655  -5.391
ATOM    939  CG1 VAL A 105     -14.352  10.742  -4.617
ATOM    940  CG2 VAL A 105     -13.833  11.912  -6.842
ATOM    941  C   VAL A 105     -12.635  12.789  -3.318
ATOM    942  O   VAL A 105     -11.499  12.329  -3.170
ATOM    943  N   LEU A 106     -13.421  13.170  -2.293
ATOM    944  H   LEU A 106     -14.323  13.538  -2.454
ATOM    945  CA  LEU A 106     -13.041  13.088  -0.918
ATOM    946  CB  LEU A 106     -13.381  14.392  -0.140
ATOM    947  CG  LEU A 106     -12.989  15.755  -0.804
ATOM    948  CD1 LEU A 106     -13.194  16.951   0.123
ATOM    949  CD2 LEU A 106     -11.646  15.807  -1.501
ATOM    950  C   LEU A 106     -13.890  11.967  -0.378
ATOM    951  O   LEU A 106     -15.112  11.993  -0.517
ATOM    952  N   ALA A 107     -13.269  10.930   0.222
ATOM    953  H   ALA A 107     -12.283  10.905   0.359
ATOM    954  CA  ALA A 107     -14.009   9.813   0.753
ATOM    955  CB  ALA A 107     -13.451   8.454   0.294
ATOM    956  C   ALA A 107     -13.970   9.843   2.246
ATOM    957  O   ALA A 107     -12.922  10.107   2.840
ATOM    958  N   ALA A 108     -15.145   9.620   2.875
ATOM    959  H   ALA A 108     -15.993   9.479   2.372
ATOM    960  CA  ALA A 108     -15.250   9.575   4.303
ATOM    961  CB  ALA A 108     -16.175  10.649   4.907
ATOM    962  C   ALA A 108     -15.782   8.217   4.644
ATOM    963  O   ALA A 108     -16.870   7.836   4.218
ATOM    964  N   TYR A 109     -14.968   7.444   5.385
ATOM    965  H   TYR A 109     -14.110   7.824   5.718
ATOM    966  CA  TYR A 109     -15.295   6.115   5.838
ATOM    967  CB  TYR A 109     -14.168   5.079   5.641
ATOM    968  CG  TYR A 109     -14.009   4.614   4.235
ATOM    969  CD1 TYR A 109     -13.451   5.400   3.220
ATOM    970  CE1 TYR A 109     -13.300   4.876   1.931
ATOM    971  CZ  TYR A 109     -13.683   3.559   1.656
ATOM    972  OH  TYR A 109     -13.525   3.033   0.357
ATOM    973  HH  TYR A 109     -13.787   2.108   0.378
ATOM    974  CE2 TYR A 109     -14.217   2.764   2.671
ATOM    975  CD2 TYR A 109     -14.369   3.292   3.952
ATOM    976  C   TYR A 109     -15.576   6.128   7.297
ATOM    977  O   TYR A 109     -14.751   6.599   8.079
ATOM    978  N   SER A 110     -16.764   5.623   7.683
ATOM    979  H   SER A 110     -17.433   5.281   7.027
ATOM    980  CA  SER A 110     -17.146   5.540   9.062
ATOM    981  CB  SER A 110     -18.561   6.077   9.367
ATOM    982  OG  SER A 110     -19.571   5.285   8.760
ATOM    983  HG  SER A 110     -20.382   5.792   8.855
ATOM    984  C   SER A 110     -17.033   4.105   9.501
ATOM    985  O   SER A 110     -17.138   3.178   8.689
ATOM    986  N   GLU A 111     -16.837   3.912  10.828
ATOM    987  H   GLU A 111     -16.729   4.694  11.437
ATOM    988  CA  GLU A 111     -16.701   2.628  11.480
ATOM    989  CB  GLU A 111     -16.353   2.792  12.981
ATOM    990  CG  GLU A 111     -15.997   1.507  13.757
ATOM    991  CD  GLU A 111     -14.663   0.879  13.307
ATOM    992  OE1 GLU A 111     -13.846   1.514  12.587
ATOM    993  OE2 GLU A 111     -14.450  -0.297  13.699
ATOM    994  C   GLU A 111     -17.972   1.817  11.324
ATOM    995  O   GLU A 111     -17.926   0.585  11.331
ATOM    996  N   GLN A 112     -19.131   2.499  11.136
ATOM    997  H   GLN A 112     -19.135   3.496  11.116
ATOM    998  CA  GLN A 112     -20.425   1.882  10.955
ATOM    999  CB  GLN A 112     -21.612   2.853  11.170
ATOM   1000  CG  GLN A 112     -21.768   3.482  12.564
ATOM   1001  CD  GLN A 112     -21.062   4.835  12.668
ATOM   1002  OE1 GLN A 112     -19.958   5.089  12.187
ATOM   1003  NE2 GLN A 112     -21.785   5.796  13.297
ATOM   1004 1HE2 GLN A 112     -21.424   6.725  13.371
ATOM   1005 2HE2 GLN A 112     -22.699   5.585  13.645
ATOM   1006  C   GLN A 112     -20.580   1.314   9.557
ATOM   1007  O   GLN A 112     -21.588   0.669   9.260
ATOM   1008  N   GLY A 113     -19.582   1.534   8.666
ATOM   1009  H   GLY A 113     -18.767   2.057   8.900
ATOM   1010  CA  GLY A 113     -19.606   1.032   7.321
ATOM   1011  C   GLY A 113     -20.186   1.997   6.336
ATOM   1012  O   GLY A 113     -20.340   1.629   5.170
ATOM   1013  N   GLU A 114     -20.534   3.236   6.770
ATOM   1014  H   GLU A 114     -20.387   3.541   7.708
ATOM   1015  CA  GLU A 114     -21.086   4.208   5.870
ATOM   1016  CB  GLU A 114     -22.044   5.217   6.558
ATOM   1017  CG  GLU A 114     -22.739   6.220   5.622
ATOM   1018  CD  GLU A 114     -23.884   6.917   6.352
ATOM   1019  OE1 GLU A 114     -24.892   6.227   6.663
ATOM   1020  OE2 GLU A 114     -23.782   8.146   6.602
ATOM   1021  C   GLU A 114     -19.978   4.909   5.137
ATOM   1022  O   GLU A 114     -19.005   5.389   5.727
ATOM   1023  N   PHE A 115     -20.133   4.911   3.799
ATOM   1024  H   PHE A 115     -20.945   4.503   3.391
ATOM   1025  CA  PHE A 115     -19.250   5.516   2.848
ATOM   1026  CB  PHE A 115     -19.055   4.591   1.616
ATOM   1027  CG  PHE A 115     -18.148   5.161   0.570
ATOM   1028  CD1 PHE A 115     -16.763   5.201   0.741
ATOM   1029  CE1 PHE A 115     -15.942   5.733  -0.258
ATOM   1030  CZ  PHE A 115     -16.496   6.226  -1.439
ATOM   1031  CE2 PHE A 115     -17.878   6.182  -1.622
ATOM   1032  CD2 PHE A 115     -18.696   5.649  -0.624
ATOM   1033  C   PHE A 115     -19.933   6.783   2.424
ATOM   1034  O   PHE A 115     -21.055   6.752   1.914
ATOM   1035  N   LYS A 116     -19.260   7.924   2.655
ATOM   1036  H   LYS A 116     -18.366   7.921   3.087
ATOM   1037  CA  LYS A 116     -19.761   9.216   2.287
ATOM   1038  CB  LYS A 116     -19.724  10.236   3.440
ATOM   1039  CG  LYS A 116     -20.612   9.870   4.632
ATOM   1040  CD  LYS A 116     -20.503  10.865   5.785
ATOM   1041  CE  LYS A 116     -21.408  10.546   6.973
ATOM   1042  NZ  LYS A 116     -21.310  11.617   7.983
ATOM   1043  HZ1 LYS A 116     -21.927  11.381   8.783
ATOM   1044  HZ2 LYS A 116     -20.332  11.701   8.319
ATOM   1045  HZ3 LYS A 116     -21.611  12.520   7.573
ATOM   1046  C   LYS A 116     -18.849   9.705   1.203
ATOM   1047  O   LYS A 116     -17.633   9.772   1.394
ATOM   1048  N   LEU A 117     -19.428  10.028   0.026
ATOM   1049  H   LEU A 117     -20.423  10.030  -0.072
ATOM   1050  CA  LEU A 117     -18.658  10.517  -1.089
ATOM   1051  CB  LEU A 117     -19.058   9.875  -2.441
ATOM   1052  CG  LEU A 117     -18.053  10.041  -3.608
ATOM   1053  CD1 LEU A 117     -18.049   8.788  -4.497
ATOM   1054  CD2 LEU A 117     -18.315  11.304  -4.452
ATOM   1055  C   LEU A 117     -18.880  11.991  -1.131
ATOM   1056  O   LEU A 117     -20.013  12.452  -1.234
ATOM   1057  N   LEU A 118     -17.784  12.758  -1.040
ATOM   1058  H   LEU A 118     -16.877  12.367  -0.950
ATOM   1059  CA  LEU A 118     -17.818  14.186  -1.054
ATOM   1060  CB  LEU A 118     -17.137  14.680   0.237
ATOM   1061  CG  LEU A 118     -16.972  16.179   0.490
ATOM   1062  CD1 LEU A 118     -18.303  16.903   0.624
ATOM   1063  CD2 LEU A 118     -16.160  16.365   1.771
ATOM   1064  C   LEU A 118     -17.128  14.628  -2.316
ATOM   1065  O   LEU A 118     -15.981  14.276  -2.573
ATOM   1066  N   ALA A 119     -17.841  15.377  -3.178
ATOM   1067  H   ALA A 119     -18.781  15.649  -2.999
ATOM   1068  CA  ALA A 119     -17.269  15.859  -4.406
ATOM   1069  CB  ALA A 119     -18.238  15.775  -5.596
ATOM   1070  C   ALA A 119     -16.872  17.286  -4.195
ATOM   1071  O   ALA A 119     -17.706  18.108  -3.816
ATOM   1072  N   ALA A 120     -15.569  17.575  -4.405
ATOM   1073  H   ALA A 120     -14.926  16.874  -4.687
ATOM   1074  CA  ALA A 120     -14.989  18.884  -4.266
ATOM   1075  CB  ALA A 120     -13.609  18.873  -3.580
ATOM   1076  C   ALA A 120     -14.781  19.470  -5.623
ATOM   1077  O   ALA A 120     -14.095  18.876  -6.457
ATOM   1078  N   TYR A 121     -15.341  20.677  -5.838
ATOM   1079  H   TYR A 121     -15.884  21.132  -5.138
ATOM   1080  CA  TYR A 121     -15.244  21.365  -7.101
ATOM   1081  CB  TYR A 121     -16.622  21.697  -7.727
ATOM   1082  CG  TYR A 121     -17.503  20.514  -7.954
ATOM   1083  CD1 TYR A 121     -18.420  20.139  -6.964
ATOM   1084  CE1 TYR A 121     -19.263  19.042  -7.151
ATOM   1085  CZ  TYR A 121     -19.195  18.309  -8.338
ATOM   1086  OH  TYR A 121     -20.047  17.200  -8.527
ATOM   1087  HH  TYR A 121     -19.867  16.832  -9.396
ATOM   1088  CE2 TYR A 121     -18.284  18.677  -9.333
ATOM   1089  CD2 TYR A 121     -17.443  19.777  -9.140
ATOM   1090  C   TYR A 121     -14.708  22.755  -6.851
ATOM   1091  O   TYR A 121     -14.854  23.291  -5.752
ATOM   1092  N   GLY A 122     -14.091  23.370  -7.894
ATOM   1093  H   GLY A 122     -13.971  22.907  -8.769
ATOM   1094  CA  GLY A 122     -13.608  24.734  -7.848
ATOM   1095  C   GLY A 122     -12.393  25.175  -7.087
ATOM   1096  O   GLY A 122     -12.453  26.227  -6.443
ATOM   1097  N   GLY A 123     -11.278  24.405  -7.133
ATOM   1098  H   GLY A 123     -11.247  23.555  -7.652
ATOM   1099  CA  GLY A 123     -10.063  24.765  -6.433
ATOM   1100  C   GLY A 123      -9.374  26.014  -6.933
ATOM   1101  O   GLY A 123      -8.832  26.765  -6.119
ATOM   1102  N   GLU A 124      -9.460  26.302  -8.258
ATOM   1103  H   GLU A 124      -9.953  25.692  -8.875
ATOM   1104  CA  GLU A 124      -8.808  27.420  -8.908
ATOM   1105  CB  GLU A 124      -9.059  27.370 -10.437
ATOM   1106  CG  GLU A 124      -8.327  28.417 -11.299
ATOM   1107  CD  GLU A 124      -8.578  28.207 -12.798
ATOM   1108  OE1 GLU A 124      -9.278  27.244 -13.212
ATOM   1109  OE2 GLU A 124      -8.047  29.047 -13.569
ATOM   1110  C   GLU A 124      -9.186  28.782  -8.393
ATOM   1111  O   GLU A 124      -8.297  29.611  -8.184
ATOM   1112  N   ILE A 125     -10.491  29.029  -8.143
ATOM   1113  H   ILE A 125     -11.192  28.340  -8.309
ATOM   1114  CA  ILE A 125     -10.945  30.308  -7.647
ATOM   1115  CB  ILE A 125     -12.344  30.660  -8.139
ATOM   1116  CG2 ILE A 125     -12.282  30.827  -9.671
ATOM   1117  CG1 ILE A 125     -13.419  29.662  -7.651
ATOM   1118  CD1 ILE A 125     -14.856  30.098  -7.929
ATOM   1119  C   ILE A 125     -10.863  30.392  -6.141
ATOM   1120  O   ILE A 125     -10.890  31.493  -5.585
ATOM   1121  N   GLY A 126     -10.730  29.228  -5.458
ATOM   1122  H   GLY A 126     -10.695  28.349  -5.926
ATOM   1123  CA  GLY A 126     -10.634  29.150  -4.024
ATOM   1124  C   GLY A 126     -11.968  28.968  -3.363
ATOM   1125  O   GLY A 126     -12.014  28.672  -2.166
ATOM   1126  N   ALA A 127     -13.084  29.119  -4.121
ATOM   1127  H   ALA A 127     -13.045  29.337  -5.090
ATOM   1128  CA  ALA A 127     -14.398  28.946  -3.571
ATOM   1129  CB  ALA A 127     -15.445  29.934  -4.122
ATOM   1130  C   ALA A 127     -14.766  27.543  -3.926
ATOM   1131  O   ALA A 127     -15.304  27.260  -4.999
ATOM   1132  N   VAL A 128     -14.412  26.636  -2.996
ATOM   1133  H   VAL A 128     -13.958  26.926  -2.158
ATOM   1134  CA  VAL A 128     -14.644  25.222  -3.100
ATOM   1135  CB  VAL A 128     -13.688  24.426  -2.212
ATOM   1136  CG1 VAL A 128     -13.975  22.912  -2.260
ATOM   1137  CG2 VAL A 128     -12.242  24.746  -2.641
ATOM   1138  C   VAL A 128     -16.084  24.913  -2.771
ATOM   1139  O   VAL A 128     -16.622  25.387  -1.766
ATOM   1140  N   ALA A 129     -16.727  24.133  -3.670
ATOM   1141  H   ALA A 129     -16.252  23.786  -4.474
ATOM   1142  CA  ALA A 129     -18.088  23.691  -3.523
ATOM   1143  CB  ALA A 129     -18.916  23.822  -4.812
ATOM   1144  C   ALA A 129     -17.986  22.234  -3.192
ATOM   1145  O   ALA A 129     -17.353  21.472  -3.928
ATOM   1146  N   LEU A 130     -18.589  21.834  -2.051
ATOM   1147  H   LEU A 130     -19.094  22.469  -1.472
ATOM   1148  CA  LEU A 130     -18.569  20.470  -1.601
ATOM   1149  CB  LEU A 130     -18.018  20.317  -0.180
ATOM   1150  CG  LEU A 130     -16.561  20.725  -0.000
ATOM   1151  CD1 LEU A 130     -16.199  20.681   1.467
ATOM   1152  CD2 LEU A 130     -15.628  19.815  -0.792
ATOM   1153  C   LEU A 130     -19.938  19.895  -1.567
ATOM   1154  O   LEU A 130     -20.802  20.442  -0.883
ATOM   1155  N   ALA A 131     -20.151  18.776  -2.301
ATOM   1156  H   ALA A 131     -19.425  18.369  -2.851
ATOM   1157  CA  ALA A 131     -21.426  18.105  -2.328
ATOM   1158  CB  ALA A 131     -21.979  17.920  -3.754
ATOM   1159  C   ALA A 131     -21.210  16.758  -1.705
ATOM   1160  O   ALA A 131     -20.495  15.932  -2.272
ATOM   1161  N   ALA A 132     -21.803  16.518  -0.509
ATOM   1162  H   ALA A 132     -22.384  17.197  -0.066
ATOM   1163  CA  ALA A 132     -21.653  15.266   0.198
ATOM   1164  CB  ALA A 132     -21.377  15.436   1.700
ATOM   1165  C   ALA A 132     -22.855  14.396   0.055
ATOM   1166  O   ALA A 132     -23.966  14.849   0.326
ATOM   1167  N   TYR A 133     -22.632  13.122  -0.354
ATOM   1168  H   TYR A 133     -21.719  12.798  -0.566
ATOM   1169  CA  TYR A 133     -23.682  12.159  -0.559
ATOM   1170  CB  TYR A 133     -23.731  11.604  -2.005
ATOM   1171  CG  TYR A 133     -23.993  12.722  -2.963
ATOM   1172  CD1 TYR A 133     -22.912  13.324  -3.620
ATOM   1173  CE1 TYR A 133     -23.115  14.377  -4.511
ATOM   1174  CZ  TYR A 133     -24.408  14.845  -4.751
ATOM   1175  OH  TYR A 133     -24.611  15.913  -5.652
ATOM   1176  HH  TYR A 133     -23.748  16.218  -5.950
ATOM   1177  CE2 TYR A 133     -25.495  14.256  -4.097
ATOM   1178  CD2 TYR A 133     -25.288  13.199  -3.204
ATOM   1179  C   TYR A 133     -23.465  10.959   0.323
ATOM   1180  O   TYR A 133     -22.348  10.440   0.419
ATOM   1181  N   ASN A 134     -24.558  10.529   1.007
ATOM   1182  H   ASN A 134     -25.429  11.011   0.919
ATOM   1183  CA  ASN A 134     -24.581   9.372   1.878
ATOM   1184  CB  ASN A 134     -25.349   9.564   3.221
ATOM   1185  CG  ASN A 134     -26.829   9.917   3.085
ATOM   1186  OD1 ASN A 134     -27.591   9.380   2.282
ATOM   1187  ND2 ASN A 134     -27.260  10.888   3.931
ATOM   1188 1HD2 ASN A 134     -28.222  11.159   3.939
ATOM   1189 2HD2 ASN A 134     -26.614  11.334   4.551
ATOM   1190  C   ASN A 134     -25.069   8.141   1.143
ATOM   1191  O   ASN A 134     -25.351   8.197  -0.056
ATOM   1192  N   ARG A 135     -25.199   6.999   1.875
ATOM   1193  H   ARG A 135     -24.968   6.990   2.845
ATOM   1194  CA  ARG A 135     -25.637   5.717   1.366
ATOM   1195  CB  ARG A 135     -25.780   4.641   2.458
ATOM   1196  CG  ARG A 135     -24.493   4.110   3.086
ATOM   1197  CD  ARG A 135     -24.772   3.037   4.146
ATOM   1198  NE  ARG A 135     -25.393   3.701   5.337
ATOM   1199  HE  ARG A 135     -25.286   4.691   5.453
ATOM   1200  CZ  ARG A 135     -26.065   2.995   6.300
ATOM   1201  NH1 ARG A 135     -26.242   1.642   6.215
ATOM   1202 1HH1 ARG A 135     -25.884   1.134   5.433
ATOM   1203 2HH1 ARG A 135     -26.740   1.153   6.931
ATOM   1204  NH2 ARG A 135     -26.583   3.673   7.365
ATOM   1205 1HH2 ARG A 135     -26.455   4.662   7.442
ATOM   1206 2HH2 ARG A 135     -27.102   3.186   8.067
ATOM   1207  C   ARG A 135     -27.004   5.770   0.738
ATOM   1208  O   ARG A 135     -27.245   5.073  -0.249
ATOM   1209  N   ASN A 136     -27.911   6.611   1.287
ATOM   1210  H   ASN A 136     -27.677   7.186   2.067
ATOM   1211  CA  ASN A 136     -29.264   6.760   0.808
ATOM   1212  CB  ASN A 136     -30.200   7.293   1.920
ATOM   1213  CG  ASN A 136     -30.430   6.244   3.012
ATOM   1214  OD1 ASN A 136     -30.325   5.030   2.832
ATOM   1215  ND2 ASN A 136     -30.741   6.749   4.234
ATOM   1216 1HD2 ASN A 136     -30.891   6.132   5.007
ATOM   1217 2HD2 ASN A 136     -30.806   7.738   4.367
ATOM   1218  C   ASN A 136     -29.345   7.725  -0.353
ATOM   1219  O   ASN A 136     -30.399   7.835  -0.983
ATOM   1220  N   GLY A 137     -28.229   8.426  -0.679
ATOM   1221  H   GLY A 137     -27.374   8.317  -0.181
ATOM   1222  CA  GLY A 137     -28.174   9.380  -1.758
ATOM   1223  C   GLY A 137     -28.558  10.766  -1.316
ATOM   1224  O   GLY A 137     -28.692  11.655  -2.159
ATOM   1225  N   GLU A 138     -28.758  10.971   0.008
ATOM   1226  H   GLU A 138     -28.640  10.238   0.674
ATOM   1227  CA  GLU A 138     -29.122  12.242   0.578
ATOM   1228  CB  GLU A 138     -29.733  12.136   1.984
ATOM   1229  CG  GLU A 138     -31.027  11.327   2.089
ATOM   1230  CD  GLU A 138     -31.458  11.308   3.552
ATOM   1231  OE1 GLU A 138     -30.677  10.818   4.411
ATOM   1232  OE2 GLU A 138     -32.588  11.785   3.833
ATOM   1233  C   GLU A 138     -27.910  13.118   0.725
ATOM   1234  O   GLU A 138     -26.798  12.637   0.972
ATOM   1235  N   VAL A 139     -28.136  14.439   0.533
ATOM   1236  H   VAL A 139     -29.054  14.768   0.324
ATOM   1237  CA  VAL A 139     -27.135  15.469   0.641
ATOM   1238  CB  VAL A 139     -27.515  16.725  -0.133
ATOM   1239  CG1 VAL A 139     -26.475  17.842   0.056
ATOM   1240  CG2 VAL A 139     -27.675  16.354  -1.620
ATOM   1241  C   VAL A 139     -26.919  15.750   2.118
ATOM   1242  O   VAL A 139     -27.864  15.974   2.879
ATOM   1243  N   ILE A 140     -25.630  15.733   2.520
ATOM   1244  H   ILE A 140     -24.926  15.558   1.838
ATOM   1245  CA  ILE A 140     -25.122  15.940   3.861
ATOM   1246  CB  ILE A 140     -23.969  14.951   4.101
ATOM   1247  CG2 ILE A 140     -23.321  15.080   5.501
ATOM   1248  CG1 ILE A 140     -24.486  13.508   3.957
ATOM   1249  CD1 ILE A 140     -23.357  12.486   3.912
ATOM   1250  C   ILE A 140     -24.664  17.406   3.914
ATOM   1251  O   ILE A 140     -24.763  18.142   2.928
ATOM   1252  N   GLY A 141     -24.186  17.889   5.091
ATOM   1253  H   GLY A 141     -24.154  17.334   5.916
ATOM   1254  CA  GLY A 141     -23.753  19.247   5.282
ATOM   1255  C   GLY A 141     -22.528  19.607   4.517
ATOM   1256  O   GLY A 141     -21.405  19.190   4.816
ATOM   1257  N   LEU A 142     -22.779  20.532   3.571
ATOM   1258  H   LEU A 142     -23.710  20.871   3.462
ATOM   1259  CA  LEU A 142     -21.836  21.074   2.635
ATOM   1260  CB  LEU A 142     -22.576  22.015   1.652
ATOM   1261  CG  LEU A 142     -23.761  21.403   0.844
ATOM   1262  CD1 LEU A 142     -24.433  22.471  -0.028
ATOM   1263  CD2 LEU A 142     -23.523  20.049   0.171
ATOM   1264  C   LEU A 142     -20.929  21.960   3.460
ATOM   1265  O   LEU A 142     -19.702  21.860   3.393
ATOM   1266  N   ALA A 143     -21.565  22.774   4.346
ATOM   1267  H   ALA A 143     -22.560  22.767   4.408
ATOM   1268  CA  ALA A 143     -20.925  23.717   5.219
ATOM   1269  CB  ALA A 143     -21.932  24.592   5.985
ATOM   1270  C   ALA A 143     -20.060  23.043   6.232
ATOM   1271  O   ALA A 143     -18.960  23.530   6.482
ATOM   1272  N   ALA A 144     -20.507  21.888   6.789
ATOM   1273  H   ALA A 144     -21.392  21.500   6.545
ATOM   1274  CA  ALA A 144     -19.762  21.168   7.797
ATOM   1275  CB  ALA A 144     -20.534  19.955   8.344
ATOM   1276  C   ALA A 144     -18.460  20.667   7.251
ATOM   1277  O   ALA A 144     -17.416  20.845   7.885
ATOM   1278  N   TYR A 145     -18.498  20.084   6.029
ATOM   1279  H   TYR A 145     -19.350  19.961   5.520
ATOM   1280  CA  TYR A 145     -17.308  19.580   5.407
ATOM   1281  CB  TYR A 145     -17.585  18.608   4.250
ATOM   1282  CG  TYR A 145     -17.926  17.280   4.857
ATOM   1283  CD1 TYR A 145     -19.233  16.782   4.830
ATOM   1284  CE1 TYR A 145     -19.534  15.542   5.402
ATOM   1285  CZ  TYR A 145     -18.525  14.787   6.006
ATOM   1286  OH  TYR A 145     -18.824  13.537   6.586
ATOM   1287  HH  TYR A 145     -18.007  13.172   6.937
ATOM   1288  CE2 TYR A 145     -17.216  15.271   6.036
ATOM   1289  CD2 TYR A 145     -16.922  16.509   5.463
ATOM   1290  C   TYR A 145     -16.387  20.690   5.003
ATOM   1291  O   TYR A 145     -15.170  20.533   5.107
ATOM   1292  N   TYR A 146     -16.953  21.849   4.576
ATOM   1293  H   TYR A 146     -17.940  21.933   4.458
ATOM   1294  CA  TYR A 146     -16.182  22.999   4.167
ATOM   1295  CB  TYR A 146     -17.079  24.054   3.464
ATOM   1296  CG  TYR A 146     -16.307  25.225   2.944
ATOM   1297  CD1 TYR A 146     -15.426  25.077   1.863
ATOM   1298  CE1 TYR A 146     -14.714  26.173   1.369
ATOM   1299  CZ  TYR A 146     -14.899  27.436   1.938
ATOM   1300  OH  TYR A 146     -14.185  28.552   1.448
ATOM   1301  HH  TYR A 146     -13.565  28.242   0.783
ATOM   1302  CE2 TYR A 146     -15.805  27.600   2.990
ATOM   1303  CD2 TYR A 146     -16.512  26.500   3.483
ATOM   1304  C   TYR A 146     -15.424  23.552   5.348
ATOM   1305  O   TYR A 146     -14.247  23.884   5.202
ATOM   1306  N   ILE A 147     -16.058  23.587   6.550
ATOM   1307  H   ILE A 147     -17.005  23.290   6.640
ATOM   1308  CA  ILE A 147     -15.435  24.072   7.765
ATOM   1309  CB  ILE A 147     -16.420  24.206   8.926
ATOM   1310  CG2 ILE A 147     -15.688  24.445  10.267
ATOM   1311  CG1 ILE A 147     -17.418  25.343   8.619
ATOM   1312  CD1 ILE A 147     -18.619  25.407   9.565
ATOM   1313  C   ILE A 147     -14.293  23.141   8.107
ATOM   1314  O   ILE A 147     -13.217  23.621   8.467
ATOM   1315  N   MET A 148     -14.486  21.806   7.935
ATOM   1316  H   MET A 148     -15.373  21.438   7.661
ATOM   1317  CA  MET A 148     -13.455  20.837   8.224
ATOM   1318  CB  MET A 148     -13.914  19.370   8.131
ATOM   1319  CG  MET A 148     -14.855  18.951   9.265
ATOM   1320  SD  MET A 148     -14.140  19.066  10.939
ATOM   1321  CE  MET A 148     -12.966  17.685  10.792
ATOM   1322  C   MET A 148     -12.268  21.011   7.319
ATOM   1323  O   MET A 148     -11.143  21.024   7.821
ATOM   1324  N   LEU A 149     -12.502  21.350   6.021
ATOM   1325  H   LEU A 149     -13.425  21.381   5.646
ATOM   1326  CA  LEU A 149     -11.416  21.558   5.092
ATOM   1327  CB  LEU A 149     -11.774  21.718   3.602
ATOM   1328  CG  LEU A 149     -12.313  20.483   2.864
ATOM   1329  CD1 LEU A 149     -12.657  20.879   1.424
ATOM   1330  CD2 LEU A 149     -11.395  19.255   2.954
ATOM   1331  C   LEU A 149     -10.646  22.801   5.428
ATOM   1332  O   LEU A 149      -9.418  22.776   5.341
ATOM   1333  N   ILE A 150     -11.344  23.893   5.857
ATOM   1334  H   ILE A 150     -12.340  23.875   5.909
ATOM   1335  CA  ILE A 150     -10.721  25.157   6.207
ATOM   1336  CB  ILE A 150     -11.724  26.247   6.607
ATOM   1337  CG2 ILE A 150     -11.014  27.493   7.202
ATOM   1338  CG1 ILE A 150     -12.585  26.673   5.412
ATOM   1339  CD1 ILE A 150     -13.761  27.552   5.840
ATOM   1340  C   ILE A 150      -9.815  24.907   7.384
ATOM   1341  O   ILE A 150      -8.663  25.344   7.354
ATOM   1342  N   PHE A 151     -10.301  24.136   8.393
ATOM   1343  H   PHE A 151     -11.222  23.756   8.353
ATOM   1344  CA  PHE A 151      -9.554  23.822   9.583
ATOM   1345  CB  PHE A 151     -10.409  23.068  10.652
ATOM   1346  CG  PHE A 151      -9.572  22.640  11.826
ATOM   1347  CD1 PHE A 151      -9.081  23.570  12.749
ATOM   1348  CE1 PHE A 151      -8.294  23.153  13.827
ATOM   1349  CZ  PHE A 151      -8.004  21.799  14.001
ATOM   1350  CE2 PHE A 151      -8.504  20.859  13.097
ATOM   1351  CD2 PHE A 151      -9.286  21.280  12.019
ATOM   1352  C   PHE A 151      -8.318  23.041   9.243
ATOM   1353  O   PHE A 151      -7.258  23.350   9.785
ATOM   1354  N   PHE A 152      -8.424  22.070   8.308
ATOM   1355  H   PHE A 152      -9.295  21.862   7.872
ATOM   1356  CA  PHE A 152      -7.315  21.246   7.912
ATOM   1357  CB  PHE A 152      -7.771  20.104   6.953
ATOM   1358  CG  PHE A 152      -6.602  19.258   6.560
ATOM   1359  CD1 PHE A 152      -6.078  18.323   7.460
ATOM   1360  CE1 PHE A 152      -4.979  17.543   7.102
ATOM   1361  CZ  PHE A 152      -4.402  17.691   5.841
ATOM   1362  CE2 PHE A 152      -4.926  18.607   4.928
ATOM   1363  CD2 PHE A 152      -6.026  19.385   5.288
ATOM   1364  C   PHE A 152      -6.238  22.083   7.262
ATOM   1365  O   PHE A 152      -5.061  21.911   7.588
ATOM   1366  N   VAL A 153      -6.632  23.033   6.378
ATOM   1367  H   VAL A 153      -7.596  23.171   6.161
ATOM   1368  CA  VAL A 153      -5.698  23.883   5.675
ATOM   1369  CB  VAL A 153      -6.371  24.679   4.558
ATOM   1370  CG1 VAL A 153      -5.424  25.724   3.927
ATOM   1371  CG2 VAL A 153      -6.867  23.676   3.498
ATOM   1372  C   VAL A 153      -4.993  24.788   6.656
ATOM   1373  O   VAL A 153      -3.769  24.910   6.590
ATOM   1374  N   LEU A 154      -5.741  25.373   7.625
ATOM   1375  H   LEU A 154      -6.723  25.220   7.695
ATOM   1376  CA  LEU A 154      -5.171  26.260   8.608
ATOM   1377  CB  LEU A 154      -6.206  27.039   9.443
ATOM   1378  CG  LEU A 154      -6.965  28.116   8.642
ATOM   1379  CD1 LEU A 154      -8.093  28.725   9.485
ATOM   1380  CD2 LEU A 154      -6.014  29.178   8.057
ATOM   1381  C   LEU A 154      -4.242  25.553   9.543
ATOM   1382  O   LEU A 154      -3.212  26.121   9.895
ATOM   1383  N   ALA A 155      -4.561  24.292   9.926
ATOM   1384  H   ALA A 155      -5.388  23.848   9.595
ATOM   1385  CA  ALA A 155      -3.750  23.500  10.820
ATOM   1386  CB  ALA A 155      -4.436  22.189  11.246
ATOM   1387  C   ALA A 155      -2.443  23.146  10.170
ATOM   1388  O   ALA A 155      -1.398  23.197  10.822
ATOM   1389  N   ALA A 156      -2.478  22.816   8.855
ATOM   1390  H   ALA A 156      -3.340  22.783   8.353
ATOM   1391  CA  ALA A 156      -1.302  22.460   8.099
ATOM   1392  CB  ALA A 156      -1.650  21.936   6.693
ATOM   1393  C   ALA A 156      -0.393  23.651   7.948
ATOM   1394  O   ALA A 156       0.824  23.526   8.109
ATOM   1395  N   TYR A 157      -0.992  24.842   7.694
ATOM   1396  H   TYR A 157      -1.982  24.899   7.584
ATOM   1397  CA  TYR A 157      -0.290  26.089   7.516
ATOM   1398  CB  TYR A 157      -1.266  27.163   6.964
ATOM   1399  CG  TYR A 157      -0.655  28.430   6.434
ATOM   1400  CD1 TYR A 157       0.703  28.580   6.104
ATOM   1401  CE1 TYR A 157       1.192  29.791   5.607
ATOM   1402  CZ  TYR A 157       0.320  30.865   5.410
ATOM   1403  OH  TYR A 157       0.805  32.093   4.910
ATOM   1404  HH  TYR A 157       1.756  32.012   4.796
ATOM   1405  CE2 TYR A 157      -1.038  30.723   5.701
ATOM   1406  CD2 TYR A 157      -1.517  29.509   6.201
ATOM   1407  C   TYR A 157       0.348  26.492   8.829
ATOM   1408  O   TYR A 157       1.485  26.957   8.832
ATOM   1409  N   LEU A 158      -0.353  26.257   9.967
ATOM   1410  H   LEU A 158      -1.275  25.891   9.915
ATOM   1411  CA  LEU A 158       0.091  26.558  11.310
ATOM   1412  CB  LEU A 158      -1.008  26.178  12.334
ATOM   1413  CG  LEU A 158      -0.750  26.351  13.848
ATOM   1414  CD1 LEU A 158      -0.508  27.803  14.283
ATOM   1415  CD2 LEU A 158      -1.868  25.658  14.633
ATOM   1416  C   LEU A 158       1.316  25.764  11.645
ATOM   1417  O   LEU A 158       2.275  26.334  12.171
ATOM   1418  N   ALA A 159       1.311  24.454  11.290
ATOM   1419  H   ALA A 159       0.513  24.036  10.859
ATOM   1420  CA  ALA A 159       2.404  23.564  11.567
ATOM   1421  CB  ALA A 159       2.059  22.104  11.223
ATOM   1422  C   ALA A 159       3.634  23.939  10.799
ATOM   1423  O   ALA A 159       4.709  24.037  11.394
ATOM   1424  N   SER A 160       3.481  24.233   9.484
ATOM   1425  H   SER A 160       2.591  24.188   9.031
ATOM   1426  CA  SER A 160       4.595  24.583   8.640
ATOM   1427  CB  SER A 160       4.211  24.568   7.144
ATOM   1428  OG  SER A 160       3.209  25.532   6.854
ATOM   1429  HG  SER A 160       3.009  25.425   5.920
ATOM   1430  C   SER A 160       5.225  25.900   9.006
ATOM   1431  O   SER A 160       6.452  26.015   9.021
ATOM   1432  N   ALA A 161       4.382  26.902   9.333
ATOM   1433  H   ALA A 161       3.396  26.759   9.307
ATOM   1434  CA  ALA A 161       4.801  28.226   9.705
ATOM   1435  CB  ALA A 161       3.651  29.243   9.651
ATOM   1436  C   ALA A 161       5.393  28.304  11.082
ATOM   1437  O   ALA A 161       6.319  29.087  11.297
ATOM   1438  N   ALA A 162       4.901  27.457  12.024
ATOM   1439  H   ALA A 162       4.171  26.817  11.797
ATOM   1440  CA  ALA A 162       5.296  27.435  13.415
ATOM   1441  CB  ALA A 162       6.783  27.071  13.655
ATOM   1442  C   ALA A 162       4.915  28.748  14.067
ATOM   1443  O   ALA A 162       5.675  29.355  14.828
ATOM   1444  N   LEU A 163       3.681  29.206  13.719
ATOM   1445  H   LEU A 163       3.128  28.643  13.108
ATOM   1446  CA  LEU A 163       3.013  30.403  14.185
ATOM   1447  CB  LEU A 163       2.807  30.426  15.732
ATOM   1448  CG  LEU A 163       1.925  31.554  16.323
ATOM   1449  CD1 LEU A 163       0.469  31.462  15.840
ATOM   1450  CD2 LEU A 163       2.031  31.596  17.855
ATOM   1451  C   LEU A 163       3.565  31.727  13.709
ATOM   1452  O   LEU A 163       2.783  32.559  13.246
ATOM   1453  N   GLY A 164       4.907  31.928  13.778
ATOM   1454  H   GLY A 164       5.495  31.213  14.147
ATOM   1455  CA  GLY A 164       5.605  33.150  13.422
ATOM   1456  C   GLY A 164       5.165  33.862  12.167
ATOM   1457  O   GLY A 164       4.697  34.995  12.305
ATOM   1458  N   PRO A 165       5.229  33.273  10.972
ATOM   1459  CA  PRO A 165       4.814  33.925   9.744
ATOM   1460  CB  PRO A 165       5.241  32.995   8.610
ATOM   1461  CG  PRO A 165       6.433  32.227   9.198
ATOM   1462  CD  PRO A 165       6.119  32.153  10.700
ATOM   1463  C   PRO A 165       3.342  34.233   9.703
ATOM   1464  O   PRO A 165       2.970  35.169   8.994
ATOM   1465  N   LEU A 166       2.506  33.473  10.454
ATOM   1466  H   LEU A 166       2.846  32.793  11.102
ATOM   1467  CA  LEU A 166       1.079  33.681  10.519
ATOM   1468  CB  LEU A 166       0.367  32.530  11.238
ATOM   1469  CG  LEU A 166       0.407  31.201  10.481
ATOM   1470  CD1 LEU A 166      -0.096  30.084  11.379
ATOM   1471  CD2 LEU A 166      -0.385  31.264   9.178
ATOM   1472  C   LEU A 166       0.788  34.907  11.329
ATOM   1473  O   LEU A 166      -0.175  35.623  11.055
ATOM   1474  N   ALA A 167       1.612  35.144  12.376
ATOM   1475  H   ALA A 167       2.335  34.499  12.617
ATOM   1476  CA  ALA A 167       1.464  36.288  13.226
ATOM   1477  CB  ALA A 167       2.274  36.167  14.531
ATOM   1478  C   ALA A 167       1.905  37.526  12.496
ATOM   1479  O   ALA A 167       1.232  38.554  12.594
ATOM   1480  N   ALA A 168       3.017  37.425  11.715
ATOM   1481  H   ALA A 168       3.522  36.567  11.652
ATOM   1482  CA  ALA A 168       3.574  38.536  10.977
ATOM   1483  CB  ALA A 168       4.941  38.195  10.355
ATOM   1484  C   ALA A 168       2.667  38.993   9.874
ATOM   1485  O   ALA A 168       2.340  40.181   9.811
ATOM   1486  N   TYR A 169       2.221  38.060   8.997
ATOM   1487  H   TYR A 169       2.472  37.098   9.068
ATOM   1488  CA  TYR A 169       1.307  38.398   7.932
ATOM   1489  CB  TYR A 169       1.468  37.521   6.661
ATOM   1490  CG  TYR A 169       2.809  37.728   6.036
ATOM   1491  CD1 TYR A 169       3.864  36.854   6.339
ATOM   1492  CE1 TYR A 169       5.126  37.027   5.766
ATOM   1493  CZ  TYR A 169       5.343  38.083   4.878
ATOM   1494  OH  TYR A 169       6.614  38.269   4.291
ATOM   1495  HH  TYR A 169       7.194  37.568   4.604
ATOM   1496  CE2 TYR A 169       4.301  38.961   4.570
ATOM   1497  CD2 TYR A 169       3.040  38.783   5.147
ATOM   1498  C   TYR A 169       0.095  37.948   8.670
ATOM   1499  O   TYR A 169      -0.124  36.738   8.742
ATOM   1500  N   HIS A 170      -0.749  38.894   9.159
ATOM   1501  H   HIS A 170      -0.593  39.868   9.019
ATOM   1502  CA  HIS A 170      -1.873  38.523   9.985
ATOM   1503  CB  HIS A 170      -2.608  39.725  10.619
ATOM   1504  CG  HIS A 170      -1.789  40.534  11.579
ATOM   1505  ND1 HIS A 170      -1.445  40.128  12.849
ATOM   1506  CE1 HIS A 170      -0.721  41.138  13.397
ATOM   1507  NE2 HIS A 170      -0.576  42.158  12.571
ATOM   1508  CD2 HIS A 170      -1.249  41.774  11.426
ATOM   1509  C   HIS A 170      -2.882  37.698   9.261
ATOM   1510  O   HIS A 170      -3.756  38.189   8.543
ATOM   1511  N   ALA A 171      -2.745  36.380   9.518
ATOM   1512  H   ALA A 171      -2.012  36.057  10.116
ATOM   1513  CA  ALA A 171      -3.568  35.343   8.975
ATOM   1514  CB  ALA A 171      -2.775  34.131   8.454
ATOM   1515  C   ALA A 171      -4.478  34.879  10.066
ATOM   1516  O   ALA A 171      -4.082  34.821  11.233
ATOM   1517  N   THR A 172      -5.739  34.590   9.684
ATOM   1518  H   THR A 172      -6.015  34.682   8.731
ATOM   1519  CA  THR A 172      -6.777  34.134  10.570
ATOM   1520  CB  THR A 172      -8.140  34.405   9.947
ATOM   1521  CG2 THR A 172      -9.296  33.927  10.841
ATOM   1522  OG1 THR A 172      -8.291  35.801   9.721
ATOM   1523  HG1 THR A 172      -9.040  35.889   9.124
ATOM   1524  C   THR A 172      -6.623  32.662  10.894
ATOM   1525  O   THR A 172      -6.526  31.829   9.990
ATOM   1526  N   LEU A 173      -6.575  32.337  12.212
ATOM   1527  H   LEU A 173      -6.592  33.055  12.904
ATOM   1528  CA  LEU A 173      -6.480  30.982  12.705
ATOM   1529  CB  LEU A 173      -5.357  30.720  13.725
ATOM   1530  CG  LEU A 173      -3.933  30.909  13.188
ATOM   1531  CD1 LEU A 173      -2.916  30.739  14.321
ATOM   1532  CD2 LEU A 173      -3.655  29.963  12.006
ATOM   1533  C   LEU A 173      -7.766  30.594  13.364
ATOM   1534  O   LEU A 173      -8.389  31.416  14.034
ATOM   1535  N   THR A 174      -8.205  29.330  13.148
ATOM   1536  H   THR A 174      -7.694  28.683  12.589
ATOM   1537  CA  THR A 174      -9.413  28.809  13.731
ATOM   1538  CB  THR A 174     -10.558  28.707  12.734
ATOM   1539  CG2 THR A 174     -11.841  28.186  13.419
ATOM   1540  OG1 THR A 174     -10.831  29.985  12.174
ATOM   1541  HG1 THR A 174     -10.094  30.180  11.589
ATOM   1542  C   THR A 174      -9.086  27.433  14.244
ATOM   1543  O   THR A 174      -8.475  26.630  13.531
ATOM   1544  N   TYR A 175      -9.444  27.173  15.528
ATOM   1545  H   TYR A 175      -9.912  27.851  16.089
ATOM   1546  CA  TYR A 175      -9.248  25.892  16.154
ATOM   1547  CB  TYR A 175      -8.530  25.937  17.510
ATOM   1548  CG  TYR A 175      -7.107  26.351  17.353
ATOM   1549  CD1 TYR A 175      -6.789  27.709  17.340
ATOM   1550  CE1 TYR A 175      -5.468  28.125  17.212
ATOM   1551  CZ  TYR A 175      -4.441  27.189  17.102
ATOM   1552  OH  TYR A 175      -3.107  27.636  16.980
ATOM   1553  HH  TYR A 175      -3.107  28.594  17.067
ATOM   1554  CE2 TYR A 175      -4.746  25.824  17.117
ATOM   1555  CD2 TYR A 175      -6.077  25.408  17.244
ATOM   1556  C   TYR A 175     -10.629  25.330  16.325
ATOM   1557  O   TYR A 175     -11.527  26.006  16.843
ATOM   1558  N   ARG A 176     -10.819  24.071  15.868
ATOM   1559  H   ARG A 176     -10.080  23.519  15.494
ATOM   1560  CA  ARG A 176     -12.105  23.441  15.925
ATOM   1561  CB  ARG A 176     -12.556  22.892  14.545
ATOM   1562  CG  ARG A 176     -13.966  22.303  14.558
ATOM   1563  CD  ARG A 176     -14.564  21.855  13.228
ATOM   1564  NE  ARG A 176     -15.985  21.515  13.553
ATOM   1565  HE  ARG A 176     -16.657  22.256  13.500
ATOM   1566  CZ  ARG A 176     -16.402  20.282  13.978
ATOM   1567  NH1 ARG A 176     -15.569  19.198  14.008
ATOM   1568 1HH1 ARG A 176     -14.626  19.276  13.688
ATOM   1569 2HH1 ARG A 176     -15.911  18.313  14.323
ATOM   1570  NH2 ARG A 176     -17.693  20.152  14.401
ATOM   1571 1HH2 ARG A 176     -18.298  20.949  14.411
ATOM   1572 2HH2 ARG A 176     -18.032  19.275  14.741
ATOM   1573  C   ARG A 176     -12.113  22.311  16.914
ATOM   1574  O   ARG A 176     -11.163  21.526  16.980
ATOM   1575  N   MET A 177     -13.189  22.264  17.741
ATOM   1576  H   MET A 177     -13.933  22.922  17.662
ATOM   1577  CA  MET A 177     -13.407  21.220  18.707
ATOM   1578  CB  MET A 177     -14.294  21.578  19.907
ATOM   1579  CG  MET A 177     -13.648  22.566  20.865
ATOM   1580  SD  MET A 177     -12.088  21.979  21.603
ATOM   1581  CE  MET A 177     -12.819  20.674  22.638
ATOM   1582  C   MET A 177     -14.055  20.047  18.047
ATOM   1583  O   MET A 177     -14.926  20.208  17.189
ATOM   1584  N   LEU A 178     -13.559  18.838  18.394
ATOM   1585  H   LEU A 178     -12.819  18.757  19.057
ATOM   1586  CA  LEU A 178     -14.064  17.592  17.875
ATOM   1587  CB  LEU A 178     -13.121  16.388  18.100
ATOM   1588  CG  LEU A 178     -11.819  16.406  17.265
ATOM   1589  CD1 LEU A 178     -10.874  15.271  17.692
ATOM   1590  CD2 LEU A 178     -12.097  16.380  15.749
ATOM   1591  C   LEU A 178     -15.408  17.251  18.448
ATOM   1592  O   LEU A 178     -16.262  16.718  17.737
ATOM   1593  N   GLU A 179     -15.622  17.583  19.745
ATOM   1594  H   GLU A 179     -14.907  18.031  20.274
ATOM   1595  CA  GLU A 179     -16.851  17.334  20.464
ATOM   1596  CB  GLU A 179     -16.697  17.661  21.963
ATOM   1597  CG  GLU A 179     -15.664  16.757  22.652
ATOM   1598  CD  GLU A 179     -15.535  17.125  24.122
ATOM   1599  OE1 GLU A 179     -15.856  16.249  24.966
ATOM   1600  OE2 GLU A 179     -15.092  18.262  24.433
ATOM   1601  C   GLU A 179     -17.940  18.194  19.858
ATOM   1602  O   GLU A 179     -17.619  19.290  19.391
ATOM   1603  N   PRO A 180     -19.210  17.761  19.838
ATOM   1604  CA  PRO A 180     -20.295  18.521  19.237
ATOM   1605  CB  PRO A 180     -21.430  17.509  19.030
ATOM   1606  CG  PRO A 180     -20.705  16.160  18.945
ATOM   1607  CD  PRO A 180     -19.547  16.341  19.933
ATOM   1608  C   PRO A 180     -20.685  19.714  20.077
ATOM   1609  O   PRO A 180     -21.756  19.728  20.690
ATOM   1610  N   THR A 181     -19.777  20.709  20.129
ATOM   1611  H   THR A 181     -18.923  20.641  19.620
ATOM   1612  CA  THR A 181     -19.946  21.960  20.804
ATOM   1613  CB  THR A 181     -18.636  22.557  21.278
ATOM   1614  CG2 THR A 181     -17.990  21.568  22.262
ATOM   1615  OG1 THR A 181     -17.744  22.794  20.195
ATOM   1616  HG1 THR A 181     -18.112  23.530  19.700
ATOM   1617  C   THR A 181     -20.640  22.937  19.900
ATOM   1618  O   THR A 181     -20.590  22.809  18.673
ATOM   1619  N   ARG A 182     -21.334  23.921  20.517
ATOM   1620  H   ARG A 182     -21.376  23.986  21.511
ATOM   1621  CA  ARG A 182     -22.028  24.957  19.801
ATOM   1622  CB  ARG A 182     -23.080  25.698  20.662
ATOM   1623  CG  ARG A 182     -23.896  26.769  19.926
ATOM   1624  CD  ARG A 182     -24.968  27.441  20.780
ATOM   1625  NE  ARG A 182     -25.556  28.549  19.969
ATOM   1626  HE  ARG A 182     -25.183  28.725  19.056
ATOM   1627  CZ  ARG A 182     -26.563  29.346  20.447
ATOM   1628  NH1 ARG A 182     -27.151  29.121  21.662
ATOM   1629 1HH1 ARG A 182     -26.875  28.343  22.225
ATOM   1630 2HH1 ARG A 182     -27.886  29.717  21.984
ATOM   1631  NH2 ARG A 182     -26.988  30.398  19.689
ATOM   1632 1HH2 ARG A 182     -26.551  30.600  18.813
ATOM   1633 2HH2 ARG A 182     -27.731  30.985  20.010
ATOM   1634  C   ARG A 182     -21.028  25.944  19.243
ATOM   1635  O   ARG A 182     -20.057  26.324  19.910
ATOM   1636  N   VAL A 183     -21.257  26.317  17.961
ATOM   1637  H   VAL A 183     -22.042  25.958  17.463
ATOM   1638  CA  VAL A 183     -20.452  27.259  17.222
ATOM   1639  CB  VAL A 183     -20.483  27.035  15.711
ATOM   1640  CG1 VAL A 183     -19.608  28.077  14.978
ATOM   1641  CG2 VAL A 183     -20.164  25.574  15.366
ATOM   1642  C   VAL A 183     -21.099  28.602  17.465
ATOM   1643  O   VAL A 183     -22.317  28.749  17.310
ATOM   1644  N   VAL A 184     -20.285  29.604  17.865
ATOM   1645  H   VAL A 184     -19.309  29.462  17.991
ATOM   1646  CA  VAL A 184     -20.742  30.948  18.105
ATOM   1647  CB  VAL A 184     -20.824  31.359  19.578
ATOM   1648  CG1 VAL A 184     -21.872  30.504  20.318
ATOM   1649  CG2 VAL A 184     -19.448  31.248  20.257
ATOM   1650  C   VAL A 184     -19.893  31.918  17.304
ATOM   1651  O   VAL A 184     -18.783  31.599  16.853
ATOM   1652  N   GLY A 185     -20.450  33.139  17.104
ATOM   1653  H   GLY A 185     -21.358  33.354  17.454
ATOM   1654  CA  GLY A 185     -19.811  34.201  16.373
ATOM   1655  C   GLY A 185     -20.201  34.228  14.915
ATOM   1656  O   GLY A 185     -21.072  33.467  14.482
ATOM   1657  N   PRO A 186     -19.567  35.115  14.138
ATOM   1658  CA  PRO A 186     -19.794  35.283  12.712
ATOM   1659  CB  PRO A 186     -18.940  36.471  12.273
ATOM   1660  CG  PRO A 186     -18.632  37.232  13.567
ATOM   1661  CD  PRO A 186     -18.667  36.146  14.652
ATOM   1662  C   PRO A 186     -19.384  34.031  11.974
ATOM   1663  O   PRO A 186     -18.659  33.215  12.545
ATOM   1664  N   GLY A 187     -19.801  33.899  10.694
ATOM   1665  H   GLY A 187     -20.353  34.607  10.263
ATOM   1666  CA  GLY A 187     -19.544  32.750   9.858
ATOM   1667  C   GLY A 187     -18.090  32.407   9.606
ATOM   1668  O   GLY A 187     -17.196  33.087  10.115
ATOM   1669  N   PRO A 188     -17.830  31.367   8.802
ATOM   1670  CA  PRO A 188     -16.505  30.856   8.498
ATOM   1671  CB  PRO A 188     -16.716  29.625   7.607
ATOM   1672  CG  PRO A 188     -18.120  29.805   7.013
ATOM   1673  CD  PRO A 188     -18.864  30.621   8.081
ATOM   1674  C   PRO A 188     -15.461  31.803   7.977
ATOM   1675  O   PRO A 188     -14.290  31.421   8.015
ATOM   1676  N   GLY A 189     -15.842  33.006   7.483
ATOM   1677  H   GLY A 189     -16.799  33.283   7.457
ATOM   1678  CA  GLY A 189     -14.898  33.986   6.998
ATOM   1679  C   GLY A 189     -14.109  34.570   8.147
ATOM   1680  O   GLY A 189     -12.971  35.003   7.960
ATOM   1681  N   ALA A 190     -14.724  34.595   9.355
ATOM   1682  H   ALA A 190     -15.639  34.214   9.471
ATOM   1683  CA  ALA A 190     -14.146  35.075  10.581
ATOM   1684  CB  ALA A 190     -15.135  35.900  11.425
ATOM   1685  C   ALA A 190     -13.776  33.847  11.377
ATOM   1686  O   ALA A 190     -14.146  32.727  11.010
ATOM   1687  N   THR A 191     -12.980  34.018  12.468
ATOM   1688  H   THR A 191     -12.645  34.910  12.759
ATOM   1689  CA  THR A 191     -12.618  32.892  13.295
ATOM   1690  CB  THR A 191     -11.587  33.207  14.362
ATOM   1691  CG2 THR A 191     -11.266  31.955  15.200
ATOM   1692  OG1 THR A 191     -10.392  33.678  13.764
ATOM   1693  HG1 THR A 191      -9.809  33.911  14.491
ATOM   1694  C   THR A 191     -13.878  32.446  13.999
ATOM   1695  O   THR A 191     -14.575  33.244  14.629
ATOM   1696  N   LEU A 192     -14.193  31.144  13.836
ATOM   1697  H   LEU A 192     -13.612  30.543  13.294
ATOM   1698  CA  LEU A 192     -15.322  30.502  14.458
ATOM   1699  CB  LEU A 192     -15.687  29.162  13.796
ATOM   1700  CG  LEU A 192     -16.164  29.255  12.339
ATOM   1701  CD1 LEU A 192     -16.324  27.861  11.731
ATOM   1702  CD2 LEU A 192     -17.482  30.036  12.247
ATOM   1703  C   LEU A 192     -14.905  30.198  15.865
ATOM   1704  O   LEU A 192     -13.740  29.857  16.089
ATOM   1705  N   THR A 193     -15.830  30.378  16.837
ATOM   1706  H   THR A 193     -16.757  30.702  16.650
ATOM   1707  CA  THR A 193     -15.551  30.103  18.221
ATOM   1708  CB  THR A 193     -15.897  31.301  19.083
ATOM   1709  CG2 THR A 193     -15.676  31.013  20.579
ATOM   1710  OG1 THR A 193     -15.114  32.419  18.677
ATOM   1711  HG1 THR A 193     -14.207  32.100  18.665
ATOM   1712  C   THR A 193     -16.353  28.877  18.609
ATOM   1713  O   THR A 193     -17.574  28.857  18.457
ATOM   1714  N   TYR A 194     -15.668  27.808  19.089
ATOM   1715  H   TYR A 194     -14.677  27.825  19.197
ATOM   1716  CA  TYR A 194     -16.314  26.582  19.513
ATOM   1717  CB  TYR A 194     -15.581  25.316  19.017
ATOM   1718  CG  TYR A 194     -15.814  25.196  17.552
ATOM   1719  CD1 TYR A 194     -15.035  25.899  16.623
ATOM   1720  CE1 TYR A 194     -15.282  25.770  15.255
ATOM   1721  CZ  TYR A 194     -16.297  24.920  14.810
ATOM   1722  OH  TYR A 194     -16.562  24.773  13.434
ATOM   1723  HH  TYR A 194     -15.946  25.333  12.954
ATOM   1724  CE2 TYR A 194     -17.051  24.193  15.730
ATOM   1725  CD2 TYR A 194     -16.807  24.327  17.095
ATOM   1726  C   TYR A 194     -16.315  26.628  20.999
ATOM   1727  O   TYR A 194     -15.231  26.600  21.566
ATOM   1728  N   ARG A 195     -17.501  26.547  21.656
ATOM   1729  H   ARG A 195     -18.361  26.472  21.152
ATOM   1730  CA  ARG A 195     -17.652  26.696  23.093
ATOM   1731  CB  ARG A 195     -19.084  26.446  23.593
ATOM   1732  CG  ARG A 195     -20.054  27.589  23.302
ATOM   1733  CD  ARG A 195     -21.441  27.324  23.883
ATOM   1734  NE  ARG A 195     -22.276  28.545  23.675
ATOM   1735  HE  ARG A 195     -21.838  29.375  23.331
ATOM   1736  CZ  ARG A 195     -23.611  28.568  23.983
ATOM   1737  NH1 ARG A 195     -24.277  27.449  24.396
ATOM   1738 1HH1 ARG A 195     -23.794  26.579  24.490
ATOM   1739 2HH1 ARG A 195     -25.255  27.492  24.603
ATOM   1740  NH2 ARG A 195     -24.301  29.739  23.865
ATOM   1741 1HH2 ARG A 195     -23.831  30.578  23.596
ATOM   1742 2HH2 ARG A 195     -25.270  29.776  24.112
ATOM   1743  C   ARG A 195     -16.741  26.007  24.074
ATOM   1744  O   ARG A 195     -16.471  26.614  25.111
ATOM   1745  N   MET A 196     -16.238  24.778  23.804
ATOM   1746  H   MET A 196     -16.438  24.287  22.961
ATOM   1747  CA  MET A 196     -15.355  24.116  24.747
ATOM   1748  CB  MET A 196     -15.734  22.645  25.041
ATOM   1749  CG  MET A 196     -17.098  22.473  25.719
ATOM   1750  SD  MET A 196     -17.587  20.748  26.029
ATOM   1751  CE  MET A 196     -16.363  20.404  27.326
ATOM   1752  C   MET A 196     -13.872  24.225  24.425
ATOM   1753  O   MET A 196     -13.083  23.364  24.827
ATOM   1754  N   LEU A 197     -13.518  25.113  23.469
ATOM   1755  H   LEU A 197     -14.207  25.682  23.025
ATOM   1756  CA  LEU A 197     -12.175  25.360  23.000
ATOM   1757  CB  LEU A 197     -12.209  26.063  21.620
ATOM   1758  CG  LEU A 197     -10.881  26.345  20.904
ATOM   1759  CD1 LEU A 197     -10.186  25.040  20.483
ATOM   1760  CD2 LEU A 197     -11.072  27.394  19.799
ATOM   1761  C   LEU A 197     -11.228  26.156  23.871
ATOM   1762  O   LEU A 197     -11.548  27.240  24.368
ATOM   1763  N   GLU A 198     -10.000  25.599  24.022
ATOM   1764  H   GLU A 198      -9.786  24.715  23.612
ATOM   1765  CA  GLU A 198      -8.906  26.209  24.733
ATOM   1766  CB  GLU A 198      -8.484  25.541  26.061
ATOM   1767  CG  GLU A 198      -9.535  25.609  27.174
ATOM   1768  CD  GLU A 198      -8.923  25.069  28.461
ATOM   1769  OE1 GLU A 198      -8.563  23.863  28.507
ATOM   1770  OE2 GLU A 198      -8.799  25.868  29.425
ATOM   1771  C   GLU A 198      -7.760  26.139  23.738
ATOM   1772  O   GLU A 198      -7.055  25.129  23.678
ATOM   1773  N   PRO A 199      -7.590  27.156  22.893
ATOM   1774  CA  PRO A 199      -6.560  27.255  21.879
ATOM   1775  CB  PRO A 199      -6.981  28.398  20.978
ATOM   1776  CG  PRO A 199      -7.758  29.327  21.910
ATOM   1777  CD  PRO A 199      -8.335  28.396  22.984
ATOM   1778  C   PRO A 199      -5.196  27.528  22.452
ATOM   1779  O   PRO A 199      -5.099  27.932  23.617
ATOM   1780  N   THR A 200      -4.135  27.309  21.637
ATOM   1781  H   THR A 200      -4.224  26.916  20.725
ATOM   1782  CA  THR A 200      -2.823  27.777  22.001
ATOM   1783  CB  THR A 200      -1.747  27.083  21.185
ATOM   1784  CG2 THR A 200      -0.339  27.571  21.591
ATOM   1785  OG1 THR A 200      -1.826  25.678  21.386
ATOM   1786  HG1 THR A 200      -1.696  25.538  22.329
ATOM   1787  C   THR A 200      -2.782  29.275  21.767
ATOM   1788  O   THR A 200      -2.602  30.030  22.724
ATOM   1789  N   ARG A 201      -2.999  29.723  20.504
ATOM   1790  H   ARG A 201      -3.154  29.081  19.756
ATOM   1791  CA  ARG A 201      -3.028  31.112  20.101
ATOM   1792  CB  ARG A 201      -1.687  31.820  19.755
ATOM   1793  CG  ARG A 201      -0.660  32.021  20.871
ATOM   1794  CD  ARG A 201      -1.147  33.084  21.866
ATOM   1795  NE  ARG A 201      -0.077  33.377  22.865
ATOM   1796  HE  ARG A 201       0.512  34.170  22.707
ATOM   1797  CZ  ARG A 201       0.115  32.624  23.993
ATOM   1798  NH1 ARG A 201      -0.638  31.517  24.273
ATOM   1799 1HH1 ARG A 201      -1.348  31.206  23.640
ATOM   1800 2HH1 ARG A 201      -0.467  30.995  25.108
ATOM   1801  NH2 ARG A 201       1.086  33.009  24.870
ATOM   1802 1HH2 ARG A 201       1.640  33.820  24.683
ATOM   1803 2HH2 ARG A 201       1.244  32.486  25.708
ATOM   1804  C   ARG A 201      -3.853  31.240  18.871
ATOM   1805  O   ARG A 201      -3.666  30.481  17.917
ATOM   1806  N   VAL A 202      -4.810  32.196  18.890
ATOM   1807  H   VAL A 202      -4.946  32.799  19.671
ATOM   1808  CA  VAL A 202      -5.655  32.447  17.753
ATOM   1809  CB  VAL A 202      -7.144  32.463  18.056
ATOM   1810  CG1 VAL A 202      -7.955  32.802  16.795
ATOM   1811  CG2 VAL A 202      -7.570  31.110  18.626
ATOM   1812  C   VAL A 202      -5.276  33.803  17.252
ATOM   1813  O   VAL A 202      -5.427  34.790  17.976
ATOM   1814  N   VAL A 203      -4.773  33.868  15.998
ATOM   1815  H   VAL A 203      -4.661  33.067  15.415
ATOM   1816  CA  VAL A 203      -4.412  35.132  15.420
ATOM   1817  CB  VAL A 203      -3.160  35.093  14.555
ATOM   1818  CG1 VAL A 203      -2.864  36.491  13.966
ATOM   1819  CG2 VAL A 203      -1.981  34.545  15.381
ATOM   1820  C   VAL A 203      -5.604  35.525  14.590
ATOM   1821  O   VAL A 203      -6.051  34.762  13.732
ATOM   1822  N   ASN A 204      -6.208  36.679  14.944
ATOM   1823  H   ASN A 204      -5.862  37.210  15.714
ATOM   1824  CA  ASN A 204      -7.319  37.266  14.237
ATOM   1825  CB  ASN A 204      -8.677  36.525  14.445
ATOM   1826  CG  ASN A 204      -9.751  37.012  13.452
ATOM   1827  OD1 ASN A 204      -9.489  37.506  12.355
ATOM   1828  ND2 ASN A 204     -11.038  36.852  13.857
ATOM   1829 1HD2 ASN A 204     -11.787  37.137  13.260
ATOM   1830 2HD2 ASN A 204     -11.237  36.458  14.754
ATOM   1831  C   ASN A 204      -7.359  38.661  14.799
ATOM   1832  O   ASN A 204      -8.409  39.121  15.250
ATOM   1833  N   GLY A 205      -6.204  39.383  14.773
ATOM   1834  H   GLY A 205      -5.365  39.031  14.366
ATOM   1835  CA  GLY A 205      -6.137  40.703  15.355
ATOM   1836  C   GLY A 205      -7.005  41.705  14.652
ATOM   1837  O   GLY A 205      -7.175  41.617  13.434
ATOM   1838  N   PRO A 206      -7.544  42.680  15.389
ATOM   1839  CA  PRO A 206      -8.393  43.716  14.852
ATOM   1840  CB  PRO A 206      -9.190  44.214  16.062
ATOM   1841  CG  PRO A 206      -8.243  44.005  17.251
ATOM   1842  CD  PRO A 206      -7.486  42.729  16.853
ATOM   1843  C   PRO A 206      -7.539  44.747  14.153
ATOM   1844  O   PRO A 206      -7.397  45.868  14.648
ATOM   1845  N   GLY A 207      -6.957  44.344  13.001
ATOM   1846  H   GLY A 207      -7.089  43.419  12.656
ATOM   1847  CA  GLY A 207      -6.110  45.169  12.194
ATOM   1848  C   GLY A 207      -4.651  44.951  12.503
ATOM   1849  O   GLY A 207      -4.305  44.308  13.503
ATOM   1850  N   PRO A 208      -3.778  45.485  11.640
ATOM   1851  CA  PRO A 208      -2.346  45.386  11.781
ATOM   1852  CB  PRO A 208      -1.748  45.936  10.486
ATOM   1853  CG  PRO A 208      -2.843  46.840   9.896
ATOM   1854  CD  PRO A 208      -4.151  46.255  10.451
ATOM   1855  C   PRO A 208      -1.850  46.088  13.010
ATOM   1856  O   PRO A 208      -2.392  47.135  13.377
ATOM   1857  N   GLY A 209      -0.833  45.493  13.663
ATOM   1858  H   GLY A 209      -0.434  44.636  13.343
ATOM   1859  CA  GLY A 209      -0.251  46.048  14.852
ATOM   1860  C   GLY A 209      -0.927  45.563  16.099
ATOM   1861  O   GLY A 209      -0.405  45.801  17.190
ATOM   1862  N   LYS A 210      -2.099  44.888  15.976
ATOM   1863  H   LYS A 210      -2.522  44.693  15.094
ATOM   1864  CA  LYS A 210      -2.801  44.377  17.122
ATOM   1865  CB  LYS A 210      -4.326  44.583  17.056
ATOM   1866  CG  LYS A 210      -4.731  46.051  16.838
ATOM   1867  CD  LYS A 210      -4.286  47.035  17.922
ATOM   1868  CE  LYS A 210      -4.817  48.452  17.702
ATOM   1869  NZ  LYS A 210      -4.166  49.385  18.642
ATOM   1870  HZ1 LYS A 210      -4.560  50.338  18.527
ATOM   1871  HZ2 LYS A 210      -4.313  49.065  19.617
ATOM   1872  HZ3 LYS A 210      -3.149  49.417  18.439
ATOM   1873  C   LYS A 210      -2.463  42.912  17.153
ATOM   1874  O   LYS A 210      -2.321  42.278  16.102
ATOM   1875  N   GLY A 211      -2.335  42.344  18.371
ATOM   1876  H   GLY A 211      -2.512  42.848  19.214
ATOM   1877  CA  GLY A 211      -1.951  40.967  18.540
ATOM   1878  C   GLY A 211      -3.053  39.942  18.447
ATOM   1879  O   GLY A 211      -4.182  40.262  18.065
ATOM   1880  N   PRO A 212      -2.715  38.686  18.782
ATOM   1881  CA  PRO A 212      -3.621  37.559  18.759
ATOM   1882  CB  PRO A 212      -2.783  36.335  19.136
ATOM   1883  CG  PRO A 212      -1.352  36.729  18.753
ATOM   1884  CD  PRO A 212      -1.333  38.245  18.988
ATOM   1885  C   PRO A 212      -4.772  37.726  19.706
ATOM   1886  O   PRO A 212      -4.595  38.303  20.788
ATOM   1887  N   LEU A 213      -5.954  37.222  19.288
ATOM   1888  H   LEU A 213      -6.040  36.712  18.434
ATOM   1889  CA  LEU A 213      -7.096  37.203  20.147
ATOM   1890  CB  LEU A 213      -8.440  37.559  19.452
ATOM   1891  CG  LEU A 213      -8.598  38.898  18.715
ATOM   1892  CD1 LEU A 213      -9.986  38.950  18.061
ATOM   1893  CD2 LEU A 213      -8.330  40.121  19.591
ATOM   1894  C   LEU A 213      -7.225  35.763  20.561
ATOM   1895  O   LEU A 213      -7.915  34.994  19.889
ATOM   1896  N   ARG A 214      -6.556  35.349  21.673
ATOM   1897  H   ARG A 214      -5.991  35.969  22.209
ATOM   1898  CA  ARG A 214      -6.652  33.982  22.161
ATOM   1899  CB  ARG A 214      -5.653  33.640  23.286
ATOM   1900  CG  ARG A 214      -5.680  32.185  23.762
ATOM   1901  CD  ARG A 214      -4.634  31.859  24.830
ATOM   1902  NE  ARG A 214      -4.791  30.414  25.185
ATOM   1903  HE  ARG A 214      -4.280  29.736  24.653
ATOM   1904  CZ  ARG A 214      -5.648  29.971  26.162
ATOM   1905  NH1 ARG A 214      -6.355  30.826  26.962
ATOM   1906 1HH1 ARG A 214      -6.215  31.812  26.892
ATOM   1907 2HH1 ARG A 214      -6.980  30.464  27.655
ATOM   1908  NH2 ARG A 214      -5.783  28.625  26.343
ATOM   1909 1HH2 ARG A 214      -5.277  27.991  25.756
ATOM   1910 2HH2 ARG A 214      -6.356  28.268  27.079
ATOM   1911  C   ARG A 214      -8.085  33.821  22.605
ATOM   1912  O   ARG A 214      -8.625  34.715  23.264
ATOM   1913  N   ILE A 215      -8.715  32.673  22.241
ATOM   1914  H   ILE A 215      -8.271  31.949  21.721
ATOM   1915  CA  ILE A 215     -10.117  32.500  22.522
ATOM   1916  CB  ILE A 215     -10.870  32.180  21.211
ATOM   1917  CG2 ILE A 215     -12.380  32.010  21.480
ATOM   1918  CG1 ILE A 215     -10.667  33.259  20.135
ATOM   1919  CD1 ILE A 215     -11.254  32.902  18.770
ATOM   1920  C   ILE A 215     -10.441  31.401  23.516
ATOM   1921  O   ILE A 215     -10.605  30.250  23.104
ATOM   1922  N   SER A 216     -10.556  31.700  24.846
ATOM   1923  H   SER A 216     -10.449  32.619  25.212
ATOM   1924  CA  SER A 216     -10.987  30.669  25.782
ATOM   1925  CB  SER A 216     -10.704  30.904  27.278
ATOM   1926  OG  SER A 216      -9.303  30.892  27.517
ATOM   1927  HG  SER A 216      -9.204  30.953  28.471
ATOM   1928  C   SER A 216     -12.448  30.813  25.493
ATOM   1929  O   SER A 216     -13.097  31.780  25.895
ATOM   1930  N   ALA A 217     -12.979  29.789  24.811
ATOM   1931  H   ALA A 217     -12.436  28.985  24.569
ATOM   1932  CA  ALA A 217     -14.302  29.819  24.287
ATOM   1933  CB  ALA A 217     -14.495  28.656  23.378
ATOM   1934  C   ALA A 217     -15.538  30.014  25.086
ATOM   1935  O   ALA A 217     -16.414  30.722  24.589
ATOM   1936  N   SER A 218     -15.663  29.443  26.305
ATOM   1937  H   SER A 218     -14.954  28.872  26.709
ATOM   1938  CA  SER A 218     -16.866  29.627  27.086
ATOM   1939  CB  SER A 218     -16.903  28.734  28.339
ATOM   1940  OG  SER A 218     -16.972  27.365  27.962
ATOM   1941  HG  SER A 218     -16.993  26.867  28.784
ATOM   1942  C   SER A 218     -16.972  31.066  27.519
ATOM   1943  O   SER A 218     -18.028  31.686  27.367
ATOM   1944  N   SER A 219     -15.832  31.637  27.981
ATOM   1945  H   SER A 219     -14.988  31.111  28.039
ATOM   1946  CA  SER A 219     -15.733  32.999  28.442
ATOM   1947  CB  SER A 219     -14.357  33.288  29.070
ATOM   1948  OG  SER A 219     -14.196  32.514  30.252
ATOM   1949  HG  SER A 219     -13.853  31.662  29.965
ATOM   1950  C   SER A 219     -15.943  33.953  27.300
ATOM   1951  O   SER A 219     -16.651  34.953  27.446
ATOM   1952  N   ALA A 220     -15.374  33.608  26.119
ATOM   1953  H   ALA A 220     -14.810  32.791  26.039
ATOM   1954  CA  ALA A 220     -15.462  34.395  24.922
ATOM   1955  CB  ALA A 220     -14.640  33.792  23.788
ATOM   1956  C   ALA A 220     -16.876  34.488  24.443
ATOM   1957  O   ALA A 220     -17.312  35.587  24.102
ATOM   1958  N   ALA A 221     -17.634  33.358  24.500
ATOM   1959  H   ALA A 221     -17.246  32.490  24.789
ATOM   1960  CA  ALA A 221     -19.006  33.281  24.069
ATOM   1961  CB  ALA A 221     -19.605  31.869  24.214
ATOM   1962  C   ALA A 221     -19.838  34.223  24.885
ATOM   1963  O   ALA A 221     -20.657  34.958  24.330
ATOM   1964  N   GLN A 222     -19.574  34.281  26.208
ATOM   1965  H   GLN A 222     -18.885  33.691  26.626
ATOM   1966  CA  GLN A 222     -20.294  35.138  27.109
ATOM   1967  CB  GLN A 222     -20.001  34.817  28.590
ATOM   1968  CG  GLN A 222     -20.498  33.423  29.017
ATOM   1969  CD  GLN A 222     -22.012  33.302  28.817
ATOM   1970  OE1 GLN A 222     -22.813  34.101  29.302
ATOM   1971  NE2 GLN A 222     -22.417  32.281  28.018
ATOM   1972 1HE2 GLN A 222     -23.385  32.176  27.792
ATOM   1973 2HE2 GLN A 222     -21.745  31.649  27.632
ATOM   1974  C   GLN A 222     -20.046  36.601  26.848
ATOM   1975  O   GLN A 222     -20.943  37.412  27.091
ATOM   1976  N   ARG A 223     -18.844  36.975  26.337
ATOM   1977  H   ARG A 223     -18.147  36.318  26.056
ATOM   1978  CA  ARG A 223     -18.531  38.359  26.077
ATOM   1979  CB  ARG A 223     -17.396  38.919  26.965
ATOM   1980  CG  ARG A 223     -17.688  38.874  28.469
ATOM   1981  CD  ARG A 223     -16.561  39.427  29.340
ATOM   1982  NE  ARG A 223     -16.391  40.876  28.998
ATOM   1983  HE  ARG A 223     -17.156  41.363  28.574
ATOM   1984  CZ  ARG A 223     -15.237  41.558  29.275
ATOM   1985  NH1 ARG A 223     -14.165  40.930  29.844
ATOM   1986 1HH1 ARG A 223     -14.214  39.959  30.078
ATOM   1987 2HH1 ARG A 223     -13.333  41.441  30.057
ATOM   1988  NH2 ARG A 223     -15.156  42.888  28.976
ATOM   1989 1HH2 ARG A 223     -15.942  43.373  28.587
ATOM   1990 2HH2 ARG A 223     -14.311  43.396  29.146
ATOM   1991  C   ARG A 223     -18.244  38.649  24.614
ATOM   1992  O   ARG A 223     -17.371  39.452  24.285
ATOM   1993  N   ARG A 224     -19.052  38.063  23.700
ATOM   1994  H   ARG A 224     -19.770  37.435  23.994
ATOM   1995  CA  ARG A 224     -18.921  38.179  22.258
ATOM   1996  CB  ARG A 224     -19.784  37.155  21.488
ATOM   1997  CG  ARG A 224     -19.325  35.714  21.412
ATOM   1998  CD  ARG A 224     -20.367  34.878  20.674
ATOM   1999  NE  ARG A 224     -21.486  34.658  21.639
ATOM   2000  HE  ARG A 224     -21.263  34.650  22.612
ATOM   2001  CZ  ARG A 224     -22.785  34.445  21.271
ATOM   2002  NH1 ARG A 224     -23.191  34.490  19.968
ATOM   2003 1HH1 ARG A 224     -22.541  34.717  19.244
ATOM   2004 2HH1 ARG A 224     -24.156  34.362  19.743
ATOM   2005  NH2 ARG A 224     -23.699  34.196  22.253
ATOM   2006 1HH2 ARG A 224     -23.415  34.183  23.212
ATOM   2007 2HH2 ARG A 224     -24.663  34.068  22.024
ATOM   2008  C   ARG A 224     -19.179  39.486  21.532
ATOM   2009  O   ARG A 224     -19.285  39.460  20.301
ATOM   2010  N   GLY A 225     -19.292  40.651  22.221
ATOM   2011  H   GLY A 225     -19.192  40.699  23.212
ATOM   2012  CA  GLY A 225     -19.559  41.905  21.538
ATOM   2013  C   GLY A 225     -18.520  42.258  20.485
ATOM   2014  O   GLY A 225     -17.317  42.091  20.703
ATOM   2015  N   PRO A 226     -18.976  42.711  19.315
ATOM   2016  CA  PRO A 226     -18.112  43.075  18.219
ATOM   2017  CB  PRO A 226     -19.015  43.235  16.993
ATOM   2018  CG  PRO A 226     -20.271  42.423  17.339
ATOM   2019  CD  PRO A 226     -20.357  42.533  18.867
ATOM   2020  C   PRO A 226     -17.268  44.290  18.446
ATOM   2021  O   PRO A 226     -17.727  45.254  19.061
ATOM   2022  N   GLY A 227     -16.013  44.211  17.973
ATOM   2023  H   GLY A 227     -15.686  43.392  17.512
ATOM   2024  CA  GLY A 227     -15.059  45.281  18.003
ATOM   2025  C   GLY A 227     -14.741  45.493  16.537
ATOM   2026  O   GLY A 227     -15.474  44.986  15.674
ATOM   2027  N   PRO A 228     -13.719  46.270  16.176
ATOM   2028  CA  PRO A 228     -13.333  46.436  14.795
ATOM   2029  CB  PRO A 228     -12.256  47.519  14.789
ATOM   2030  CG  PRO A 228     -11.670  47.501  16.212
ATOM   2031  CD  PRO A 228     -12.808  46.948  17.088
ATOM   2032  C   PRO A 228     -12.842  45.074  14.354
ATOM   2033  O   PRO A 228     -12.151  44.413  15.134
ATOM   2034  N   GLY A 229     -13.241  44.615  13.153
ATOM   2035  H   GLY A 229     -13.839  45.133  12.548
ATOM   2036  CA  GLY A 229     -12.804  43.326  12.694
ATOM   2037  C   GLY A 229     -13.602  42.178  13.260
ATOM   2038  O   GLY A 229     -13.197  41.028  13.077
ATOM   2039  N   GLY A 230     -14.741  42.451  13.948
ATOM   2040  H   GLY A 230     -15.038  43.382  14.148
ATOM   2041  CA  GLY A 230     -15.550  41.402  14.514
ATOM   2042  C   GLY A 230     -15.347  41.275  16.000
ATOM   2043  O   GLY A 230     -14.615  42.079  16.581
ATOM   2044  N   PRO A 231     -15.959  40.278  16.648
ATOM   2045  CA  PRO A 231     -15.882  40.088  18.081
ATOM   2046  CB  PRO A 231     -16.763  38.881  18.385
ATOM   2047  CG  PRO A 231     -17.775  38.860  17.232
ATOM   2048  CD  PRO A 231     -16.987  39.435  16.048
ATOM   2049  C   PRO A 231     -14.515  39.947  18.664
ATOM   2050  O   PRO A 231     -13.696  39.188  18.132
ATOM   2051  N   LEU A 232     -14.290  40.682  19.779
ATOM   2052  H   LEU A 232     -14.998  41.263  20.178
ATOM   2053  CA  LEU A 232     -13.060  40.584  20.503
ATOM   2054  CB  LEU A 232     -12.549  41.911  21.083
ATOM   2055  CG  LEU A 232     -12.302  43.007  20.026
ATOM   2056  CD1 LEU A 232     -11.792  44.277  20.696
ATOM   2057  CD2 LEU A 232     -11.401  42.550  18.869
ATOM   2058  C   LEU A 232     -13.344  39.620  21.600
ATOM   2059  O   LEU A 232     -14.135  39.888  22.509
ATOM   2060  N   ARG A 233     -12.699  38.446  21.462
ATOM   2061  H   ARG A 233     -12.075  38.307  20.697
ATOM   2062  CA  ARG A 233     -12.816  37.329  22.351
ATOM   2063  CB  ARG A 233     -12.389  36.032  21.677
ATOM   2064  CG  ARG A 233     -13.482  35.393  20.812
ATOM   2065  CD  ARG A 233     -13.769  36.119  19.503
ATOM   2066  NE  ARG A 233     -14.643  35.228  18.699
ATOM   2067  HE  ARG A 233     -14.945  34.355  19.084
ATOM   2068  CZ  ARG A 233     -15.016  35.541  17.424
ATOM   2069  NH1 ARG A 233     -14.688  36.732  16.830
ATOM   2070 1HH1 ARG A 233     -14.216  37.455  17.345
ATOM   2071 2HH1 ARG A 233     -14.958  36.915  15.886
ATOM   2072  NH2 ARG A 233     -15.718  34.585  16.751
ATOM   2073 1HH2 ARG A 233     -15.866  33.696  17.193
ATOM   2074 2HH2 ARG A 233     -15.944  34.702  15.783
ATOM   2075  C   ARG A 233     -11.996  37.523  23.594
ATOM   2076  O   ARG A 233     -10.940  38.166  23.560
ATOM   2077  N   ILE A 234     -12.502  36.968  24.728
ATOM   2078  H   ILE A 234     -13.358  36.455  24.726
ATOM   2079  CA  ILE A 234     -11.864  37.096  26.018
ATOM   2080  CB  ILE A 234     -12.831  37.678  27.063
ATOM   2081  CG2 ILE A 234     -12.168  37.808  28.455
ATOM   2082  CG1 ILE A 234     -13.419  39.027  26.589
ATOM   2083  CD1 ILE A 234     -12.385  40.118  26.316
ATOM   2084  C   ILE A 234     -11.289  35.803  26.547
ATOM   2085  O   ILE A 234     -11.990  34.791  26.611
ATOM   2086  N   SER A 235      -9.988  35.865  26.945
ATOM   2087  H   SER A 235      -9.495  36.729  26.876
ATOM   2088  CA  SER A 235      -9.218  34.799  27.540
ATOM   2089  CB  SER A 235      -8.536  33.845  26.545
ATOM   2090  OG  SER A 235      -7.517  34.475  25.810
ATOM   2091  HG  SER A 235      -7.073  33.741  25.377
ATOM   2092  C   SER A 235      -8.192  35.441  28.472
ATOM   2093  O   SER A 235      -8.356  36.598  28.873
ATOM   2094  N   ALA A 236      -7.100  34.697  28.812
ATOM   2095  H   ALA A 236      -7.001  33.765  28.477
ATOM   2096  CA  ALA A 236      -6.018  35.080  29.695
ATOM   2097  CB  ALA A 236      -4.915  34.007  29.773
ATOM   2098  C   ALA A 236      -5.334  36.381  29.374
ATOM   2099  O   ALA A 236      -5.146  36.745  28.211
ATOM   2100  N   SER A 237      -4.921  37.066  30.470
ATOM   2101  H   SER A 237      -5.070  36.668  31.372
ATOM   2102  CA  SER A 237      -4.297  38.363  30.528
ATOM   2103  CB  SER A 237      -4.065  38.800  31.990
ATOM   2104  OG  SER A 237      -3.181  37.901  32.648
ATOM   2105  HG  SER A 237      -3.127  38.208  33.557
ATOM   2106  C   SER A 237      -3.035  38.596  29.754
ATOM   2107  O   SER A 237      -2.891  39.681  29.184
ATOM   2108  N   SER A 238      -2.123  37.597  29.673
ATOM   2109  H   SER A 238      -2.272  36.717  30.118
ATOM   2110  CA  SER A 238      -0.873  37.748  28.958
ATOM   2111  CB  SER A 238       0.044  36.514  29.128
ATOM   2112  OG  SER A 238      -0.559  35.339  28.599
ATOM   2113  HG  SER A 238       0.100  34.644  28.692
ATOM   2114  C   SER A 238      -1.120  38.014  27.494
ATOM   2115  O   SER A 238      -0.494  38.896  26.903
ATOM   2116  N   ALA A 239      -2.072  37.262  26.902
ATOM   2117  H   ALA A 239      -2.570  36.567  27.414
ATOM   2118  CA  ALA A 239      -2.449  37.410  25.527
ATOM   2119  CB  ALA A 239      -3.050  36.121  24.950
ATOM   2120  C   ALA A 239      -3.421  38.553  25.360
ATOM   2121  O   ALA A 239      -3.395  39.240  24.337
ATOM   2122  N   ALA A 240      -4.272  38.797  26.395
ATOM   2123  H   ALA A 240      -4.249  38.230  27.213
ATOM   2124  CA  ALA A 240      -5.293  39.820  26.406
ATOM   2125  CB  ALA A 240      -6.171  39.816  27.661
ATOM   2126  C   ALA A 240      -4.770  41.205  26.252
ATOM   2127  O   ALA A 240      -5.420  42.007  25.582
ATOM   2128  N   GLN A 241      -3.567  41.497  26.807
ATOM   2129  H   GLN A 241      -3.072  40.822  27.353
ATOM   2130  CA  GLN A 241      -2.952  42.802  26.730
ATOM   2131  CB  GLN A 241      -1.626  42.907  27.510
ATOM   2132  CG  GLN A 241      -1.787  42.828  29.036
ATOM   2133  CD  GLN A 241      -2.607  44.008  29.571
ATOM   2134  OE1 GLN A 241      -2.340  45.182  29.305
ATOM   2135  NE2 GLN A 241      -3.674  43.680  30.346
ATOM   2136 1HE2 GLN A 241      -4.257  44.399  30.725
ATOM   2137 2HE2 GLN A 241      -3.877  42.720  30.536
ATOM   2138  C   GLN A 241      -2.720  43.257  25.312
ATOM   2139  O   GLN A 241      -2.657  44.462  25.064
ATOM   2140  N   ARG A 242      -2.590  42.298  24.364
ATOM   2141  H   ARG A 242      -2.655  41.327  24.588
ATOM   2142  CA  ARG A 242      -2.374  42.577  22.970
ATOM   2143  CB  ARG A 242      -1.558  41.472  22.270
ATOM   2144  CG  ARG A 242      -0.114  41.366  22.777
ATOM   2145  CD  ARG A 242       0.717  40.242  22.142
ATOM   2146  NE  ARG A 242       0.853  40.489  20.669
ATOM   2147  HE  ARG A 242       0.206  40.039  20.055
ATOM   2148  CZ  ARG A 242       1.830  41.284  20.125
ATOM   2149  NH1 ARG A 242       2.754  41.933  20.896
ATOM   2150 1HH1 ARG A 242       2.732  41.847  21.891
ATOM   2151 2HH1 ARG A 242       3.455  42.502  20.467
ATOM   2152  NH2 ARG A 242       1.881  41.430  18.768
ATOM   2153 1HH2 ARG A 242       1.239  40.941  18.178
ATOM   2154 2HH2 ARG A 242       2.588  42.001  18.352
ATOM   2155  C   ARG A 242      -3.630  42.841  22.168
ATOM   2156  O   ARG A 242      -3.517  43.240  21.005
ATOM   2157  N   ARG A 243      -4.848  42.651  22.755
ATOM   2158  H   ARG A 243      -4.940  42.381  23.713
ATOM   2159  CA  ARG A 243      -6.112  42.854  22.059
ATOM   2160  CB  ARG A 243      -7.248  42.064  22.726
ATOM   2161  CG  ARG A 243      -6.846  40.616  22.826
ATOM   2162  CD  ARG A 243      -7.820  39.676  23.485
ATOM   2163  NE  ARG A 243      -6.918  38.519  23.641
ATOM   2164  HE  ARG A 243      -5.983  38.613  23.294
ATOM   2165  CZ  ARG A 243      -7.253  37.395  24.319
ATOM   2166  NH1 ARG A 243      -8.526  37.061  24.676
ATOM   2167 1HH1 ARG A 243      -9.306  37.609  24.362
ATOM   2168 2HH1 ARG A 243      -8.683  36.148  25.063
ATOM   2169  NH2 ARG A 243      -6.210  36.598  24.661
ATOM   2170 1HH2 ARG A 243      -5.283  36.865  24.400
ATOM   2171 2HH2 ARG A 243      -6.356  35.816  25.258
ATOM   2172  C   ARG A 243      -6.418  44.324  22.207
ATOM   2173  O   ARG A 243      -7.308  44.738  22.957
ATOM   2174  N   GLY A 244      -5.712  45.137  21.394
ATOM   2175  H   GLY A 244      -5.024  44.766  20.774
ATOM   2176  CA  GLY A 244      -5.792  46.570  21.453
ATOM   2177  C   GLY A 244      -6.975  47.300  20.904
ATOM   2178  O   GLY A 244      -7.071  48.501  21.160
ATOM   2179  N   GLY A 245      -7.890  46.635  20.160
ATOM   2180  H   GLY A 245      -7.827  45.661  19.964
ATOM   2181  CA  GLY A 245      -9.021  47.339  19.612
ATOM   2182  C   GLY A 245     -10.100  47.639  20.620
ATOM   2183  O   GLY A 245     -10.180  46.978  21.661
ATOM   2184  N   PRO A 246     -10.937  48.645  20.322
ATOM   2185  CA  PRO A 246     -12.054  49.035  21.157
ATOM   2186  CB  PRO A 246     -12.637  50.299  20.530
ATOM   2187  CG  PRO A 246     -11.485  50.876  19.695
ATOM   2188  CD  PRO A 246     -10.672  49.641  19.283
ATOM   2189  C   PRO A 246     -13.030  47.894  21.147
ATOM   2190  O   PRO A 246     -13.224  47.286  20.096
ATOM   2191  N   GLY A 247     -13.652  47.583  22.288
ATOM   2192  H   GLY A 247     -13.494  48.069  23.145
ATOM   2193  CA  GLY A 247     -14.565  46.477  22.326
ATOM   2194  C   GLY A 247     -14.311  45.759  23.616
ATOM   2195  O   GLY A 247     -13.598  46.289  24.476
ATOM   2196  N   PRO A 248     -14.824  44.537  23.776
ATOM   2197  CA  PRO A 248     -14.659  43.769  24.989
ATOM   2198  CB  PRO A 248     -15.428  42.471  24.780
ATOM   2199  CG  PRO A 248     -16.504  42.858  23.759
ATOM   2200  CD  PRO A 248     -15.844  43.958  22.910
ATOM   2201  C   PRO A 248     -13.224  43.553  25.361
ATOM   2202  O   PRO A 248     -12.972  43.433  26.560
ATOM   2203  N   GLY A 249     -12.291  43.552  24.371
ATOM   2204  H   GLY A 249     -12.547  43.672  23.416
ATOM   2205  CA  GLY A 249     -10.885  43.374  24.616
ATOM   2206  C   GLY A 249     -10.324  44.553  25.355
ATOM   2207  O   GLY A 249      -9.577  44.362  26.315
ATOM   2208  N   GLU A 250     -10.747  45.789  24.977
ATOM   2209  H   GLU A 250     -11.469  45.914  24.298
ATOM   2210  CA  GLU A 250     -10.282  47.008  25.594
ATOM   2211  CB  GLU A 250     -10.741  48.250  24.805
ATOM   2212  CG  GLU A 250     -10.211  49.601  25.307
ATOM   2213  CD  GLU A 250     -10.672  50.703  24.360
ATOM   2214  OE1 GLU A 250      -9.786  51.390  23.790
ATOM   2215  OE2 GLU A 250     -11.907  50.894  24.201
ATOM   2216  C   GLU A 250     -10.823  47.089  26.995
ATOM   2217  O   GLU A 250     -10.095  47.474  27.914
ATOM   2218  N   GLU A 251     -12.097  46.656  27.180
ATOM   2219  H   GLU A 251     -12.647  46.331  26.412
ATOM   2220  CA  GLU A 251     -12.762  46.675  28.458
ATOM   2221  CB  GLU A 251     -14.208  46.165  28.401
ATOM   2222  CG  GLU A 251     -15.220  47.044  27.668
ATOM   2223  CD  GLU A 251     -16.582  46.338  27.591
ATOM   2224  OE1 GLU A 251     -17.507  46.990  27.041
ATOM   2225  OE2 GLU A 251     -16.750  45.179  28.064
ATOM   2226  C   GLU A 251     -12.079  45.741  29.411
ATOM   2227  O   GLU A 251     -11.859  46.111  30.564
ATOM   2228  N   PHE A 252     -11.691  44.531  28.929
ATOM   2229  H   PHE A 252     -11.882  44.258  27.991
ATOM   2230  CA  PHE A 252     -11.045  43.538  29.743
ATOM   2231  CB  PHE A 252     -10.958  42.165  29.032
ATOM   2232  CG  PHE A 252     -10.404  41.076  29.904
ATOM   2233  CD1 PHE A 252     -11.155  40.558  30.969
ATOM   2234  CE1 PHE A 252     -10.651  39.533  31.773
ATOM   2235  CZ  PHE A 252      -9.388  39.000  31.506
ATOM   2236  CE2 PHE A 252      -8.638  39.492  30.436
ATOM   2237  CD2 PHE A 252      -9.149  40.519  29.637
ATOM   2238  C   PHE A 252      -9.685  44.017  30.167
ATOM   2239  O   PHE A 252      -9.354  43.851  31.340
ATOM   2240  N   ILE A 253      -8.914  44.680  29.259
ATOM   2241  H   ILE A 253      -9.212  44.806  28.313
ATOM   2242  CA  ILE A 253      -7.587  45.176  29.574
ATOM   2243  CB  ILE A 253      -6.886  45.785  28.361
ATOM   2244  CG2 ILE A 253      -5.584  46.518  28.759
ATOM   2245  CG1 ILE A 253      -6.572  44.691  27.334
ATOM   2246  CD1 ILE A 253      -6.127  45.256  25.987
ATOM   2247  C   ILE A 253      -7.705  46.208  30.674
ATOM   2248  O   ILE A 253      -6.932  46.153  31.634
ATOM   2249  N   ALA A 254      -8.723  47.103  30.582
ATOM   2250  H   ALA A 254      -9.347  47.094  29.804
ATOM   2251  CA  ALA A 254      -8.956  48.146  31.551
ATOM   2252  CB  ALA A 254     -10.105  49.082  31.135
ATOM   2253  C   ALA A 254      -9.294  47.568  32.898
ATOM   2254  O   ALA A 254      -8.788  48.054  33.911
ATOM   2255  N   LYS A 255     -10.116  46.487  32.924
ATOM   2256  H   LYS A 255     -10.505  46.118  32.083
ATOM   2257  CA  LYS A 255     -10.525  45.825  34.141
ATOM   2258  CB  LYS A 255     -11.600  44.745  33.902
ATOM   2259  CG  LYS A 255     -12.960  45.330  33.523
ATOM   2260  CD  LYS A 255     -14.036  44.292  33.210
ATOM   2261  CE  LYS A 255     -15.351  44.935  32.765
ATOM   2262  NZ  LYS A 255     -16.335  43.901  32.393
ATOM   2263  HZ1 LYS A 255     -16.355  43.792  31.362
ATOM   2264  HZ2 LYS A 255     -16.085  42.996  32.835
ATOM   2265  HZ3 LYS A 255     -17.275  44.191  32.722
ATOM   2266  C   LYS A 255      -9.354  45.168  34.819
ATOM   2267  O   LYS A 255      -9.235  45.273  36.039
ATOM   2268  N   VAL A 256      -8.442  44.533  34.034
ATOM   2269  H   VAL A 256      -8.567  44.484  33.047
ATOM   2270  CA  VAL A 256      -7.269  43.855  34.550
ATOM   2271  CB  VAL A 256      -6.529  43.057  33.474
ATOM   2272  CG1 VAL A 256      -5.172  42.498  33.960
ATOM   2273  CG2 VAL A 256      -7.447  41.906  33.041
ATOM   2274  C   VAL A 256      -6.347  44.869  35.182
ATOM   2275  O   VAL A 256      -5.847  44.626  36.282
ATOM   2276  N   ARG A 257      -6.166  46.045  34.531
ATOM   2277  H   ARG A 257      -6.614  46.230  33.658
ATOM   2278  CA  ARG A 257      -5.301  47.085  35.032
ATOM   2279  CB  ARG A 257      -5.068  48.212  34.014
ATOM   2280  CG  ARG A 257      -4.184  47.747  32.859
ATOM   2281  CD  ARG A 257      -3.944  48.792  31.777
ATOM   2282  NE  ARG A 257      -3.100  48.128  30.742
ATOM   2283  HE  ARG A 257      -2.811  47.182  30.894
ATOM   2284  CZ  ARG A 257      -2.730  48.760  29.586
ATOM   2285  NH1 ARG A 257      -3.049  50.067  29.343
ATOM   2286 1HH1 ARG A 257      -3.553  50.599  30.022
ATOM   2287 2HH1 ARG A 257      -2.772  50.503  28.487
ATOM   2288  NH2 ARG A 257      -2.033  48.053  28.649
ATOM   2289 1HH2 ARG A 257      -1.827  47.085  28.799
ATOM   2290 2HH2 ARG A 257      -1.746  48.492  27.798
ATOM   2291  C   ARG A 257      -5.816  47.679  36.312
ATOM   2292  O   ARG A 257      -5.030  47.909  37.233
ATOM   2293  N   SER A 258      -7.153  47.883  36.410
ATOM   2294  H   SER A 258      -7.767  47.688  35.649
ATOM   2295  CA  SER A 258      -7.781  48.443  37.583
ATOM   2296  CB  SER A 258      -9.274  48.743  37.362
ATOM   2297  OG  SER A 258      -9.425  49.768  36.389
ATOM   2298  HG  SER A 258     -10.372  49.920  36.314
ATOM   2299  C   SER A 258      -7.666  47.498  38.752
ATOM   2300  O   SER A 258      -7.359  47.931  39.865
ATOM   2301  N   HIS A 259      -7.853  46.178  38.496
ATOM   2302  H   HIS A 259      -8.070  45.858  37.577
ATOM   2303  CA  HIS A 259      -7.781  45.147  39.505
ATOM   2304  CB  HIS A 259      -8.242  43.766  38.993
ATOM   2305  CG  HIS A 259      -9.721  43.666  38.731
ATOM   2306  ND1 HIS A 259     -10.276  42.760  37.853
ATOM   2307  CE1 HIS A 259     -11.617  42.968  37.867
ATOM   2308  NE2 HIS A 259     -11.964  43.939  38.692
ATOM   2309  CD2 HIS A 259     -10.770  44.376  39.237
ATOM   2310  C   HIS A 259      -6.382  45.011  40.027
ATOM   2311  O   HIS A 259      -6.196  44.848  41.233
ATOM   2312  N   ALA A 260      -5.372  45.125  39.129
ATOM   2313  H   ALA A 260      -5.558  45.258  38.159
ATOM   2314  CA  ALA A 260      -3.977  45.024  39.480
ATOM   2315  CB  ALA A 260      -3.059  45.031  38.246
ATOM   2316  C   ALA A 260      -3.577  46.175  40.362
ATOM   2317  O   ALA A 260      -2.852  45.974  41.339
ATOM   2318  N   ALA A 261      -4.096  47.392  40.055
ATOM   2319  H   ALA A 261      -4.680  47.516  39.256
ATOM   2320  CA  ALA A 261      -3.807  48.593  40.796
ATOM   2321  CB  ALA A 261      -4.396  49.847  40.126
ATOM   2322  C   ALA A 261      -4.341  48.531  42.203
ATOM   2323  O   ALA A 261      -3.654  48.967  43.129
ATOM   2324  N   ILE A 262      -5.563  47.971  42.393
ATOM   2325  H   ILE A 262      -6.113  47.640  41.628
ATOM   2326  CA  ILE A 262      -6.160  47.879  43.708
ATOM   2327  CB  ILE A 262      -7.674  48.068  43.702
ATOM   2328  CG2 ILE A 262      -7.965  49.498  43.203
ATOM   2329  CG1 ILE A 262      -8.420  46.959  42.922
ATOM   2330  CD1 ILE A 262      -9.941  46.982  43.067
ATOM   2331  C   ILE A 262      -5.830  46.597  44.445
ATOM   2332  O   ILE A 262      -6.091  46.502  45.646
ATOM   2333  N   GLY A 263      -5.224  45.602  43.752
ATOM   2334  H   GLY A 263      -5.027  45.691  42.778
ATOM   2335  CA  GLY A 263      -4.883  44.321  44.323
ATOM   2336  C   GLY A 263      -3.624  44.283  45.133
ATOM   2337  O   GLY A 263      -2.890  45.268  45.257
ATOM   2338  N   ALA A 264      -3.382  43.090  45.722
ATOM   2339  H   ALA A 264      -4.004  42.322  45.592
ATOM   2340  CA  ALA A 264      -2.233  42.810  46.539
ATOM   2341  CB  ALA A 264      -2.531  41.801  47.663
ATOM   2342  C   ALA A 264      -1.134  42.207  45.646
ATOM   2343  O   ALA A 264      -1.440  41.722  44.523
ATOM   2344  OXT ALA A 264       0.044  42.223  46.086
TER
END
