# Supplementary material for: Advancing molecular modeling and reverse vaccinology in broad-spectrum yellow fever virus vaccine development
Source: Sci Rep. 2024 May 12;14:10842. doi: 10.1038/s41598-024-60680-9 (PMC11089047; doi:10.1038/s41598-024-60680-9)
Supplement: Supplementary file 1 — Supplementary Information. [file 41598_2024_60680_MOESM1_ESM.zip › Yellow_Fever_data/5_Molecular docking/Galaxy web/model_3.pdb]

ATOM      1  N   GLY A   1       2.584  -1.535   1.011
ATOM      2  H1  GLY A   1       3.556  -1.346   1.320
ATOM      3  H2  GLY A   1       2.533  -2.479   0.589
ATOM      4  H3  GLY A   1       1.950  -1.486   1.830
ATOM      5  CA  GLY A   1       2.185  -0.512   0.024
ATOM      6  C   GLY A   1       2.633   0.810   0.545
ATOM      7  O   GLY A   1       2.313   1.206   1.668
ATOM      8  N   ILE A   2       3.732   1.223  -0.123
ATOM      9  H   ILE A   2       4.047   0.755  -0.945
ATOM     10  CA  ILE A   2       4.409   2.457   0.168
ATOM     11  CB  ILE A   2       5.885   2.291   0.524
ATOM     12  CG2 ILE A   2       5.971   1.541   1.867
ATOM     13  CG1 ILE A   2       6.720   1.659  -0.607
ATOM     14  CD1 ILE A   2       8.229   1.721  -0.369
ATOM     15  C   ILE A   2       4.205   3.462  -0.941
ATOM     16  O   ILE A   2       3.602   3.167  -1.978
ATOM     17  N   ILE A   3       4.716   4.698  -0.721
ATOM     18  H   ILE A   3       5.205   4.895   0.125
ATOM     19  CA  ILE A   3       4.610   5.811  -1.638
ATOM     20  CB  ILE A   3       5.249   7.069  -1.054
ATOM     21  CG2 ILE A   3       5.296   8.205  -2.109
ATOM     22  CG1 ILE A   3       4.437   7.530   0.172
ATOM     23  CD1 ILE A   3       5.120   8.613   1.007
ATOM     24  C   ILE A   3       5.304   5.428  -2.927
ATOM     25  O   ILE A   3       4.757   5.689  -3.999
ATOM     26  N   ASN A   4       6.471   4.735  -2.838
ATOM     27  H   ASN A   4       6.872   4.501  -1.955
ATOM     28  CA  ASN A   4       7.235   4.322  -3.993
ATOM     29  CB  ASN A   4       8.573   3.639  -3.643
ATOM     30  CG  ASN A   4       9.598   4.649  -3.129
ATOM     31  OD1 ASN A   4       9.552   5.859  -3.352
ATOM     32  ND2 ASN A   4      10.587   4.107  -2.375
ATOM     33 1HD2 ASN A   4      11.296   4.692  -1.982
ATOM     34 2HD2 ASN A   4      10.597   3.122  -2.199
ATOM     35  C   ASN A   4       6.466   3.358  -4.846
ATOM     36  O   ASN A   4       6.505   3.487  -6.070
ATOM     37  N   THR A   5       5.713   2.409  -4.223
ATOM     38  H   THR A   5       5.659   2.337  -3.230
ATOM     39  CA  THR A   5       4.935   1.443  -4.967
ATOM     40  CB  THR A   5       4.415   0.262  -4.170
ATOM     41  CG2 THR A   5       5.622  -0.549  -3.663
ATOM     42  OG1 THR A   5       3.601   0.662  -3.079
ATOM     43  HG1 THR A   5       2.740   0.872  -3.452
ATOM     44  C   THR A   5       3.816   2.123  -5.710
ATOM     45  O   THR A   5       3.510   1.718  -6.832
ATOM     46  N   LEU A   6       3.212   3.181  -5.107
ATOM     47  H   LEU A   6       3.468   3.470  -4.186
ATOM     48  CA  LEU A   6       2.152   3.943  -5.725
ATOM     49  CB  LEU A   6       1.481   4.959  -4.771
ATOM     50  CG  LEU A   6       0.620   4.349  -3.648
ATOM     51  CD1 LEU A   6       0.178   5.421  -2.643
ATOM     52  CD2 LEU A   6      -0.581   3.589  -4.218
ATOM     53  C   LEU A   6       2.683   4.735  -6.895
ATOM     54  O   LEU A   6       2.005   4.849  -7.915
ATOM     55  N   GLN A   7       3.919   5.278  -6.767
ATOM     56  H   GLN A   7       4.448   5.147  -5.932
ATOM     57  CA  GLN A   7       4.569   6.070  -7.785
ATOM     58  CB  GLN A   7       5.866   6.762  -7.317
ATOM     59  CG  GLN A   7       5.719   7.868  -6.266
ATOM     60  CD  GLN A   7       4.848   9.008  -6.788
ATOM     61  OE1 GLN A   7       4.952   9.449  -7.932
ATOM     62  NE2 GLN A   7       3.968   9.525  -5.891
ATOM     63 1HE2 GLN A   7       3.412  10.324  -6.126
ATOM     64 2HE2 GLN A   7       3.884   9.120  -4.981
ATOM     65  C   GLN A   7       4.961   5.287  -8.997
ATOM     66  O   GLN A   7       5.001   5.857 -10.089
ATOM     67  N   LYS A   8       5.267   3.978  -8.822
ATOM     68  H   LYS A   8       5.268   3.569  -7.911
ATOM     69  CA  LYS A   8       5.682   3.107  -9.894
ATOM     70  CB  LYS A   8       5.969   1.666  -9.434
ATOM     71  CG  LYS A   8       7.188   1.535  -8.528
ATOM     72  CD  LYS A   8       7.440   0.109  -8.050
ATOM     73  CE  LYS A   8       8.599   0.014  -7.061
ATOM     74  NZ  LYS A   8       8.758  -1.377  -6.596
ATOM     75  HZ1 LYS A   8       7.957  -1.641  -5.992
ATOM     76  HZ2 LYS A   8       8.799  -2.021  -7.408
ATOM     77  HZ3 LYS A   8       9.639  -1.452  -6.052
ATOM     78  C   LYS A   8       4.689   2.998 -11.011
ATOM     79  O   LYS A   8       3.477   2.930 -10.796
ATOM     80  N   TYR A   9       5.227   3.032 -12.254
ATOM     81  H   TYR A   9       6.211   3.117 -12.384
ATOM     82  CA  TYR A   9       4.452   2.914 -13.455
ATOM     83  CB  TYR A   9       5.264   3.237 -14.748
ATOM     84  CG  TYR A   9       4.480   2.991 -16.014
ATOM     85  CD1 TYR A   9       3.432   3.821 -16.431
ATOM     86  CE1 TYR A   9       2.730   3.543 -17.608
ATOM     87  CZ  TYR A   9       3.077   2.438 -18.391
ATOM     88  OH  TYR A   9       2.371   2.158 -19.580
ATOM     89  HH  TYR A   9       1.730   2.862 -19.714
ATOM     90  CE2 TYR A   9       4.124   1.606 -17.989
ATOM     91  CD2 TYR A   9       4.822   1.889 -16.813
ATOM     92  C   TYR A   9       3.901   1.524 -13.551
ATOM     93  O   TYR A   9       4.626   0.534 -13.409
ATOM     94  N   TYR A  10       2.572   1.468 -13.751
ATOM     95  H   TYR A  10       2.024   2.297 -13.833
ATOM     96  CA  TYR A  10       1.863   0.241 -13.940
ATOM     97  CB  TYR A  10       0.767  -0.090 -12.914
ATOM     98  CG  TYR A  10       1.446  -0.495 -11.649
ATOM     99  CD1 TYR A  10       1.655   0.404 -10.602
ATOM    100  CE1 TYR A  10       2.304  -0.004  -9.432
ATOM    101  CZ  TYR A  10       2.756  -1.320  -9.305
ATOM    102  OH  TYR A  10       3.413  -1.742  -8.128
ATOM    103  HH  TYR A  10       3.423  -1.003  -7.513
ATOM    104  CE2 TYR A  10       2.556  -2.224 -10.349
ATOM    105  CD2 TYR A  10       1.908  -1.810 -11.513
ATOM    106  C   TYR A  10       1.336   0.238 -15.332
ATOM    107  O   TYR A  10       0.839   1.258 -15.821
ATOM    108  N   CYS A  11       1.518  -0.927 -15.991
ATOM    109  H   CYS A  11       1.957  -1.696 -15.532
ATOM    110  CA  CYS A  11       1.133  -1.184 -17.350
ATOM    111  CB  CYS A  11       1.810  -2.441 -17.929
ATOM    112  SG  CYS A  11       3.613  -2.250 -18.091
ATOM    113  C   CYS A  11      -0.343  -1.292 -17.584
ATOM    114  O   CYS A  11      -1.061  -2.032 -16.909
ATOM    115  N   ARG A  12      -0.785  -0.501 -18.581
ATOM    116  H   ARG A  12      -0.123   0.056 -19.077
ATOM    117  CA  ARG A  12      -2.123  -0.351 -19.086
ATOM    118  CB  ARG A  12      -2.277   1.077 -19.659
ATOM    119  CG  ARG A  12      -3.651   1.520 -20.148
ATOM    120  CD  ARG A  12      -3.676   2.983 -20.588
ATOM    121  NE  ARG A  12      -5.073   3.282 -21.007
ATOM    122  HE  ARG A  12      -5.725   3.552 -20.303
ATOM    123  CZ  ARG A  12      -5.500   3.120 -22.297
ATOM    124  NH1 ARG A  12      -4.629   2.890 -23.329
ATOM    125 1HH1 ARG A  12      -3.644   2.854 -23.157
ATOM    126 2HH1 ARG A  12      -4.966   2.809 -24.267
ATOM    127  NH2 ARG A  12      -6.840   3.195 -22.544
ATOM    128 1HH2 ARG A  12      -7.481   3.329 -21.787
ATOM    129 2HH2 ARG A  12      -7.188   3.073 -23.472
ATOM    130  C   ARG A  12      -2.400  -1.317 -20.211
ATOM    131  O   ARG A  12      -1.494  -1.678 -20.967
ATOM    132  N   VAL A  13      -3.675  -1.778 -20.304
ATOM    133  H   VAL A  13      -4.378  -1.492 -19.660
ATOM    134  CA  VAL A  13      -4.123  -2.648 -21.363
ATOM    135  CB  VAL A  13      -5.117  -3.709 -20.920
ATOM    136  CG1 VAL A  13      -5.541  -4.557 -22.135
ATOM    137  CG2 VAL A  13      -4.509  -4.549 -19.780
ATOM    138  C   VAL A  13      -4.797  -1.656 -22.283
ATOM    139  O   VAL A  13      -5.800  -1.037 -21.905
ATOM    140  N   ARG A  14      -4.246  -1.481 -23.511
ATOM    141  H   ARG A  14      -3.446  -1.991 -23.815
ATOM    142  CA  ARG A  14      -4.790  -0.527 -24.439
ATOM    143  CB  ARG A  14      -3.782  -0.125 -25.538
ATOM    144  CG  ARG A  14      -4.209   1.061 -26.414
ATOM    145  CD  ARG A  14      -3.157   1.513 -27.432
ATOM    146  NE  ARG A  14      -1.939   1.975 -26.691
ATOM    147  HE  ARG A  14      -1.946   1.983 -25.691
ATOM    148  CZ  ARG A  14      -0.804   2.365 -27.351
ATOM    149  NH1 ARG A  14      -0.739   2.395 -28.715
ATOM    150 1HH1 ARG A  14      -1.517   2.097 -29.265
ATOM    151 2HH1 ARG A  14       0.106   2.668 -29.174
ATOM    152  NH2 ARG A  14       0.293   2.731 -26.629
ATOM    153 1HH2 ARG A  14       0.288   2.661 -25.632
ATOM    154 2HH2 ARG A  14       1.134   3.000 -27.098
ATOM    155  C   ARG A  14      -6.084  -1.014 -25.018
ATOM    156  O   ARG A  14      -6.139  -2.036 -25.707
ATOM    157  N   GLY A  15      -7.151  -0.240 -24.713
ATOM    158  H   GLY A  15      -7.048   0.556 -24.124
ATOM    159  CA  GLY A  15      -8.498  -0.485 -25.151
ATOM    160  C   GLY A  15      -9.208  -1.541 -24.343
ATOM    161  O   GLY A  15     -10.337  -1.893 -24.688
ATOM    162  N   GLY A  16      -8.579  -2.071 -23.263
ATOM    163  H   GLY A  16      -7.679  -1.762 -22.965
ATOM    164  CA  GLY A  16      -9.180  -3.096 -22.443
ATOM    165  C   GLY A  16      -9.723  -2.554 -21.161
ATOM    166  O   GLY A  16      -9.773  -1.340 -20.959
ATOM    167  N   ARG A  17     -10.155  -3.476 -20.265
ATOM    168  H   ARG A  17     -10.119  -4.451 -20.469
ATOM    169  CA  ARG A  17     -10.685  -3.143 -18.965
ATOM    170  CB  ARG A  17     -11.435  -4.301 -18.280
ATOM    171  CG  ARG A  17     -12.738  -4.687 -18.981
ATOM    172  CD  ARG A  17     -13.440  -5.874 -18.329
ATOM    173  NE  ARG A  17     -14.674  -6.163 -19.115
ATOM    174  HE  ARG A  17     -14.908  -5.561 -19.879
ATOM    175  CZ  ARG A  17     -15.496  -7.214 -18.807
ATOM    176  NH1 ARG A  17     -15.211  -8.070 -17.779
ATOM    177 1HH1 ARG A  17     -14.385  -7.938 -17.229
ATOM    178 2HH1 ARG A  17     -15.823  -8.834 -17.579
ATOM    179  NH2 ARG A  17     -16.619  -7.415 -19.555
ATOM    180 1HH2 ARG A  17     -16.837  -6.799 -20.311
ATOM    181 2HH2 ARG A  17     -17.229  -8.180 -19.354
ATOM    182  C   ARG A  17      -9.551  -2.725 -18.071
ATOM    183  O   ARG A  17      -8.448  -3.275 -18.144
ATOM    184  N   CYS A  18      -9.820  -1.691 -17.239
ATOM    185  H   CYS A  18     -10.726  -1.280 -17.210
ATOM    186  CA  CYS A  18      -8.876  -1.127 -16.307
ATOM    187  CB  CYS A  18      -9.300   0.261 -15.778
ATOM    188  SG  CYS A  18      -8.072   1.035 -14.681
ATOM    189  C   CYS A  18      -8.654  -2.013 -15.120
ATOM    190  O   CYS A  18      -9.597  -2.582 -14.568
ATOM    191  N   ALA A  19      -7.371  -2.129 -14.718
ATOM    192  H   ALA A  19      -6.637  -1.640 -15.183
ATOM    193  CA  ALA A  19      -6.951  -2.912 -13.590
ATOM    194  CB  ALA A  19      -5.780  -3.855 -13.932
ATOM    195  C   ALA A  19      -6.531  -1.963 -12.491
ATOM    196  O   ALA A  19      -6.621  -0.739 -12.643
ATOM    197  N   VAL A  20      -6.089  -2.519 -11.330
ATOM    198  H   VAL A  20      -6.066  -3.510 -11.211
ATOM    199  CA  VAL A  20      -5.630  -1.752 -10.190
ATOM    200  CB  VAL A  20      -5.622  -2.604  -8.918
ATOM    201  CG1 VAL A  20      -5.132  -1.803  -7.698
ATOM    202  CG2 VAL A  20      -7.045  -3.151  -8.675
ATOM    203  C   VAL A  20      -4.239  -1.339 -10.604
ATOM    204  O   VAL A  20      -3.259  -2.067 -10.411
ATOM    205  N   LEU A  21      -4.168  -0.125 -11.204
ATOM    206  H   LEU A  21      -4.996   0.403 -11.384
ATOM    207  CA  LEU A  21      -2.953   0.426 -11.740
ATOM    208  CB  LEU A  21      -3.055   0.454 -13.282
ATOM    209  CG  LEU A  21      -3.342  -0.913 -13.970
ATOM    210  CD1 LEU A  21      -3.766  -0.732 -15.434
ATOM    211  CD2 LEU A  21      -2.204  -1.938 -13.818
ATOM    212  C   LEU A  21      -2.816   1.830 -11.223
ATOM    213  O   LEU A  21      -3.537   2.733 -11.652
ATOM    214  N   SER A  22      -1.843   2.042 -10.310
ATOM    215  H   SER A  22      -1.246   1.307  -9.994
ATOM    216  CA  SER A  22      -1.620   3.312  -9.676
ATOM    217  CB  SER A  22      -0.812   3.136  -8.379
ATOM    218  OG  SER A  22       0.460   2.572  -8.657
ATOM    219  HG  SER A  22       1.084   3.302  -8.661
ATOM    220  C   SER A  22      -1.083   4.478 -10.469
ATOM    221  O   SER A  22      -1.632   5.569 -10.313
ATOM    222  N   CYS A  23      -0.045   4.310 -11.335
ATOM    223  H   CYS A  23       0.413   3.436 -11.485
ATOM    224  CA  CYS A  23       0.460   5.450 -12.063
ATOM    225  CB  CYS A  23       1.709   6.139 -11.462
ATOM    226  SG  CYS A  23       1.399   6.894  -9.838
ATOM    227  C   CYS A  23       0.624   5.250 -13.533
ATOM    228  O   CYS A  23       1.730   5.203 -14.075
ATOM    229  N   LEU A  24      -0.546   5.141 -14.199
ATOM    230  H   LEU A  24      -1.406   5.180 -13.695
ATOM    231  CA  LEU A  24      -0.713   4.993 -15.620
ATOM    232  CB  LEU A  24      -2.198   4.803 -16.013
ATOM    233  CG  LEU A  24      -2.810   3.472 -15.590
ATOM    234  CD1 LEU A  24      -4.322   3.437 -15.831
ATOM    235  CD2 LEU A  24      -2.087   2.334 -16.298
ATOM    236  C   LEU A  24      -0.202   6.184 -16.414
ATOM    237  O   LEU A  24       0.481   5.920 -17.407
ATOM    238  N   PRO A  25      -0.440   7.472 -16.084
ATOM    239  CA  PRO A  25       0.043   8.590 -16.863
ATOM    240  CB  PRO A  25      -0.673   9.826 -16.318
ATOM    241  CG  PRO A  25      -1.053   9.458 -14.881
ATOM    242  CD  PRO A  25      -1.260   7.944 -14.959
ATOM    243  C   PRO A  25       1.532   8.765 -16.943
ATOM    244  O   PRO A  25       1.927   9.698 -17.643
ATOM    245  N   LYS A  26       2.367   7.953 -16.228
ATOM    246  H   LYS A  26       2.039   7.194 -15.672
ATOM    247  CA  LYS A  26       3.798   8.175 -16.213
ATOM    248  CB  LYS A  26       4.581   7.236 -15.268
ATOM    249  CG  LYS A  26       4.404   7.561 -13.779
ATOM    250  CD  LYS A  26       5.083   8.875 -13.374
ATOM    251  CE  LYS A  26       4.945   9.280 -11.904
ATOM    252  NZ  LYS A  26       5.635  10.575 -11.699
ATOM    253  HZ1 LYS A  26       6.660  10.409 -11.689
ATOM    254  HZ2 LYS A  26       5.410  11.215 -12.485
ATOM    255  HZ3 LYS A  26       5.358  11.013 -10.799
ATOM    256  C   LYS A  26       4.391   8.081 -17.591
ATOM    257  O   LYS A  26       5.153   8.976 -17.966
ATOM    258  N   GLU A  27       4.038   7.030 -18.374
ATOM    259  H   GLU A  27       3.410   6.320 -18.070
ATOM    260  CA  GLU A  27       4.514   6.911 -19.725
ATOM    261  CB  GLU A  27       4.810   5.495 -20.257
ATOM    262  CG  GLU A  27       5.959   4.796 -19.517
ATOM    263  CD  GLU A  27       6.328   3.456 -20.164
ATOM    264  OE1 GLU A  27       5.705   3.019 -21.169
ATOM    265  OE2 GLU A  27       7.280   2.832 -19.628
ATOM    266  C   GLU A  27       3.596   7.653 -20.659
ATOM    267  O   GLU A  27       2.390   7.769 -20.421
ATOM    268  N   GLU A  28       4.194   8.109 -21.781
ATOM    269  H   GLU A  28       5.163   7.911 -21.903
ATOM    270  CA  GLU A  28       3.644   8.901 -22.857
ATOM    271  CB  GLU A  28       4.728   9.357 -23.869
ATOM    272  CG  GLU A  28       5.832  10.287 -23.327
ATOM    273  CD  GLU A  28       7.008   9.562 -22.658
ATOM    274  OE1 GLU A  28       7.892  10.296 -22.147
ATOM    275  OE2 GLU A  28       7.071   8.304 -22.645
ATOM    276  C   GLU A  28       2.533   8.297 -23.667
ATOM    277  O   GLU A  28       1.941   8.995 -24.495
ATOM    278  N   GLN A  29       2.219   7.001 -23.445
ATOM    279  H   GLN A  29       2.712   6.478 -22.754
ATOM    280  CA  GLN A  29       1.192   6.268 -24.147
ATOM    281  CB  GLN A  29       1.095   4.825 -23.640
ATOM    282  CG  GLN A  29       2.324   4.004 -24.046
ATOM    283  CD  GLN A  29       2.237   2.620 -23.430
ATOM    284  OE1 GLN A  29       1.356   1.828 -23.765
ATOM    285  NE2 GLN A  29       3.195   2.318 -22.515
ATOM    286 1HE2 GLN A  29       3.226   1.413 -22.090
ATOM    287 2HE2 GLN A  29       3.895   2.991 -22.275
ATOM    288  C   GLN A  29      -0.148   6.929 -24.002
ATOM    289  O   GLN A  29      -0.914   6.960 -24.967
ATOM    290  N   ILE A  30      -0.434   7.513 -22.808
ATOM    291  H   ILE A  30       0.211   7.510 -22.046
ATOM    292  CA  ILE A  30      -1.680   8.196 -22.580
ATOM    293  CB  ILE A  30      -2.025   8.350 -21.104
ATOM    294  CG2 ILE A  30      -3.149   9.376 -20.846
ATOM    295  CG1 ILE A  30      -2.351   6.943 -20.566
ATOM    296  CD1 ILE A  30      -2.509   6.867 -19.059
ATOM    297  C   ILE A  30      -1.750   9.472 -23.384
ATOM    298  O   ILE A  30      -2.821   9.772 -23.913
ATOM    299  N   GLY A  31      -0.614  10.196 -23.567
ATOM    300  H   GLY A  31       0.266   9.909 -23.199
ATOM    301  CA  GLY A  31      -0.587  11.418 -24.335
ATOM    302  C   GLY A  31      -0.872  11.121 -25.782
ATOM    303  O   GLY A  31      -1.621  11.858 -26.424
ATOM    304  N   LYS A  32      -0.321   9.992 -26.293
ATOM    305  H   LYS A  32       0.272   9.418 -25.731
ATOM    306  CA  LYS A  32      -0.500   9.562 -27.661
ATOM    307  CB  LYS A  32       0.377   8.349 -28.011
ATOM    308  CG  LYS A  32       1.862   8.691 -28.073
ATOM    309  CD  LYS A  32       2.762   7.503 -28.395
ATOM    310  CE  LYS A  32       4.238   7.892 -28.408
ATOM    311  NZ  LYS A  32       5.082   6.710 -28.661
ATOM    312  HZ1 LYS A  32       4.688   6.148 -29.439
ATOM    313  HZ2 LYS A  32       6.035   7.029 -28.916
ATOM    314  HZ3 LYS A  32       5.133   6.126 -27.805
ATOM    315  C   LYS A  32      -1.931   9.165 -27.895
ATOM    316  O   LYS A  32      -2.495   9.461 -28.949
ATOM    317  N   CYS A  33      -2.561   8.514 -26.888
ATOM    318  H   CYS A  33      -2.076   8.266 -26.054
ATOM    319  CA  CYS A  33      -3.934   8.090 -26.973
ATOM    320  CB  CYS A  33      -4.327   7.126 -25.844
ATOM    321  SG  CYS A  33      -3.531   5.497 -26.015
ATOM    322  C   CYS A  33      -4.856   9.285 -26.961
ATOM    323  O   CYS A  33      -5.851   9.293 -27.688
ATOM    324  N   SER A  34      -4.503  10.334 -26.172
ATOM    325  H   SER A  34      -3.695  10.283 -25.595
ATOM    326  CA  SER A  34      -5.257  11.555 -26.032
ATOM    327  CB  SER A  34      -4.685  12.498 -24.951
ATOM    328  OG  SER A  34      -4.804  11.919 -23.659
ATOM    329  HG  SER A  34      -4.070  11.303 -23.581
ATOM    330  C   SER A  34      -5.289  12.313 -27.329
ATOM    331  O   SER A  34      -6.349  12.829 -27.689
ATOM    332  N   THR A  35      -4.148  12.345 -28.076
ATOM    333  H   THR A  35      -3.302  11.919 -27.759
ATOM    334  CA  THR A  35      -4.061  13.033 -29.350
ATOM    335  CB  THR A  35      -2.662  13.159 -29.915
ATOM    336  CG2 THR A  35      -1.809  14.012 -28.961
ATOM    337  OG1 THR A  35      -2.060  11.889 -30.101
ATOM    338  HG1 THR A  35      -1.306  12.037 -30.678
ATOM    339  C   THR A  35      -4.956  12.374 -30.370
ATOM    340  O   THR A  35      -5.518  13.057 -31.230
ATOM    341  N   ARG A  36      -5.127  11.031 -30.260
ATOM    342  H   ARG A  36      -4.650  10.507 -29.557
ATOM    343  CA  ARG A  36      -5.971  10.269 -31.148
ATOM    344  CB  ARG A  36      -5.634   8.768 -31.157
ATOM    345  CG  ARG A  36      -4.293   8.445 -31.807
ATOM    346  CD  ARG A  36      -3.941   6.961 -31.755
ATOM    347  NE  ARG A  36      -2.598   6.814 -32.386
ATOM    348  HE  ARG A  36      -2.241   7.575 -32.927
ATOM    349  CZ  ARG A  36      -1.845   5.679 -32.247
ATOM    350  NH1 ARG A  36      -2.282   4.594 -31.539
ATOM    351 1HH1 ARG A  36      -3.191   4.591 -31.123
ATOM    352 2HH1 ARG A  36      -1.704   3.782 -31.466
ATOM    353  NH2 ARG A  36      -0.610   5.637 -32.825
ATOM    354 1HH2 ARG A  36      -0.270   6.417 -33.351
ATOM    355 2HH2 ARG A  36      -0.034   4.826 -32.725
ATOM    356  C   ARG A  36      -7.428  10.398 -30.765
ATOM    357  O   ARG A  36      -8.300   9.988 -31.534
ATOM    358  N   GLY A  37      -7.725  10.981 -29.576
ATOM    359  H   GLY A  37      -7.022  11.315 -28.955
ATOM    360  CA  GLY A  37      -9.072  11.172 -29.116
ATOM    361  C   GLY A  37      -9.631   9.961 -28.441
ATOM    362  O   GLY A  37     -10.851   9.885 -28.269
ATOM    363  N   ARG A  38      -8.767   8.989 -28.041
ATOM    364  H   ARG A  38      -7.779   9.057 -28.150
ATOM    365  CA  ARG A  38      -9.269   7.812 -27.391
ATOM    366  CB  ARG A  38      -8.298   6.618 -27.379
ATOM    367  CG  ARG A  38      -7.977   6.119 -28.788
ATOM    368  CD  ARG A  38      -7.025   4.929 -28.830
ATOM    369  NE  ARG A  38      -6.689   4.696 -30.265
ATOM    370  HE  ARG A  38      -6.978   5.377 -30.940
ATOM    371  CZ  ARG A  38      -5.955   3.614 -30.674
ATOM    372  NH1 ARG A  38      -5.640   2.597 -29.815
ATOM    373 1HH1 ARG A  38      -5.983   2.609 -28.876
ATOM    374 2HH1 ARG A  38      -5.131   1.800 -30.140
ATOM    375  NH2 ARG A  38      -5.550   3.547 -31.976
ATOM    376 1HH2 ARG A  38      -5.788   4.278 -32.616
ATOM    377 2HH2 ARG A  38      -5.036   2.756 -32.306
ATOM    378  C   ARG A  38      -9.589   8.215 -25.991
ATOM    379  O   ARG A  38      -8.712   8.482 -25.169
ATOM    380  N   LYS A  39     -10.906   8.190 -25.713
ATOM    381  H   LYS A  39     -11.550   7.928 -26.427
ATOM    382  CA  LYS A  39     -11.533   8.552 -24.469
ATOM    383  CB  LYS A  39     -13.065   8.524 -24.588
ATOM    384  CG  LYS A  39     -13.612   9.648 -25.469
ATOM    385  CD  LYS A  39     -15.128   9.629 -25.646
ATOM    386  CE  LYS A  39     -15.633  10.753 -26.554
ATOM    387  NZ  LYS A  39     -17.097  10.656 -26.712
ATOM    388  HZ1 LYS A  39     -17.547  10.661 -25.777
ATOM    389  HZ2 LYS A  39     -17.451  11.458 -27.266
ATOM    390  HZ3 LYS A  39     -17.333   9.773 -27.200
ATOM    391  C   LYS A  39     -11.117   7.620 -23.376
ATOM    392  O   LYS A  39     -11.086   8.012 -22.208
ATOM    393  N   CYS A  40     -10.742   6.377 -23.761
ATOM    394  H   CYS A  40     -10.787   6.113 -24.720
ATOM    395  CA  CYS A  40     -10.310   5.335 -22.875
ATOM    396  CB  CYS A  40      -9.937   4.042 -23.614
ATOM    397  SG  CYS A  40     -11.384   3.228 -24.352
ATOM    398  C   CYS A  40      -9.125   5.757 -22.055
ATOM    399  O   CYS A  40      -9.042   5.344 -20.901
ATOM    400  N   CYS A  41      -8.210   6.607 -22.596
ATOM    401  H   CYS A  41      -8.317   6.990 -23.511
ATOM    402  CA  CYS A  41      -7.054   7.053 -21.850
ATOM    403  CB  CYS A  41      -6.036   7.839 -22.691
ATOM    404  SG  CYS A  41      -6.696   9.354 -23.448
ATOM    405  C   CYS A  41      -7.450   7.950 -20.705
ATOM    406  O   CYS A  41      -6.883   7.853 -19.616
ATOM    407  N   ARG A  42      -8.469   8.814 -20.932
ATOM    408  H   ARG A  42      -8.949   8.816 -21.807
ATOM    409  CA  ARG A  42      -8.975   9.759 -19.966
ATOM    410  CB  ARG A  42      -9.909  10.763 -20.659
ATOM    411  CG  ARG A  42      -9.087  11.670 -21.577
ATOM    412  CD  ARG A  42      -9.866  12.548 -22.549
ATOM    413  NE  ARG A  42      -8.817  13.239 -23.354
ATOM    414  HE  ARG A  42      -7.904  13.328 -22.957
ATOM    415  CZ  ARG A  42      -9.051  13.754 -24.600
ATOM    416  NH1 ARG A  42     -10.277  13.671 -25.201
ATOM    417 1HH1 ARG A  42     -11.046  13.248 -24.723
ATOM    418 2HH1 ARG A  42     -10.413  14.033 -26.123
ATOM    419  NH2 ARG A  42      -8.008  14.337 -25.259
ATOM    420 1HH2 ARG A  42      -7.111  14.398 -24.822
ATOM    421 2HH2 ARG A  42      -8.129  14.697 -26.183
ATOM    422  C   ARG A  42      -9.681   9.026 -18.866
ATOM    423  O   ARG A  42      -9.464   9.331 -17.691
ATOM    424  N   ARG A  43     -10.487   7.997 -19.239
ATOM    425  H   ARG A  43     -10.632   7.776 -20.200
ATOM    426  CA  ARG A  43     -11.213   7.185 -18.294
ATOM    427  CB  ARG A  43     -12.216   6.200 -18.934
ATOM    428  CG  ARG A  43     -13.480   6.868 -19.489
ATOM    429  CD  ARG A  43     -14.616   5.892 -19.835
ATOM    430  NE  ARG A  43     -14.290   5.108 -21.070
ATOM    431  HE  ARG A  43     -13.794   4.246 -20.973
ATOM    432  CZ  ARG A  43     -14.646   5.536 -22.325
ATOM    433  NH1 ARG A  43     -15.354   6.687 -22.527
ATOM    434 1HH1 ARG A  43     -15.633   7.253 -21.752
ATOM    435 2HH1 ARG A  43     -15.629   6.954 -23.450
ATOM    436  NH2 ARG A  43     -14.310   4.776 -23.408
ATOM    437 1HH2 ARG A  43     -13.820   3.913 -23.291
ATOM    438 2HH2 ARG A  43     -14.592   5.054 -24.326
ATOM    439  C   ARG A  43     -10.245   6.402 -17.453
ATOM    440  O   ARG A  43     -10.470   6.252 -16.252
ATOM    441  N   LYS A  44      -9.126   5.925 -18.063
ATOM    442  H   LYS A  44      -8.973   6.047 -19.038
ATOM    443  CA  LYS A  44      -8.108   5.176 -17.372
ATOM    444  CB  LYS A  44      -7.084   4.514 -18.304
ATOM    445  CG  LYS A  44      -7.348   3.021 -18.518
ATOM    446  CD  LYS A  44      -8.749   2.690 -19.021
ATOM    447  CE  LYS A  44      -8.942   1.229 -19.373
ATOM    448  NZ  LYS A  44     -10.383   0.975 -19.547
ATOM    449  HZ1 LYS A  44     -10.540  -0.016 -19.816
ATOM    450  HZ2 LYS A  44     -10.877   1.175 -18.656
ATOM    451  HZ3 LYS A  44     -10.760   1.591 -20.290
ATOM    452  C   LYS A  44      -7.392   6.023 -16.374
ATOM    453  O   LYS A  44      -7.127   5.537 -15.277
ATOM    454  N   LYS A  45      -7.108   7.310 -16.708
ATOM    455  H   LYS A  45      -7.302   7.663 -17.620
ATOM    456  CA  LYS A  45      -6.432   8.218 -15.805
ATOM    457  CB  LYS A  45      -6.146   9.605 -16.412
ATOM    458  CG  LYS A  45      -5.014   9.648 -17.437
ATOM    459  CD  LYS A  45      -4.705  11.061 -17.945
ATOM    460  CE  LYS A  45      -5.737  11.598 -18.945
ATOM    461  NZ  LYS A  45      -5.291  12.888 -19.503
ATOM    462  HZ1 LYS A  45      -6.034  13.602 -19.381
ATOM    463  HZ2 LYS A  45      -4.434  13.201 -19.010
ATOM    464  HZ3 LYS A  45      -5.088  12.777 -20.514
ATOM    465  C   LYS A  45      -7.282   8.462 -14.591
ATOM    466  O   LYS A  45      -6.770   8.438 -13.470
ATOM    467  N   GLU A  46      -8.612   8.637 -14.799
ATOM    468  H   GLU A  46      -9.005   8.623 -15.718
ATOM    469  CA  GLU A  46      -9.533   8.884 -13.720
ATOM    470  CB  GLU A  46     -10.913   9.346 -14.223
ATOM    471  CG  GLU A  46     -10.867  10.754 -14.853
ATOM    472  CD  GLU A  46     -10.345  11.805 -13.863
ATOM    473  OE1 GLU A  46     -10.932  11.944 -12.757
ATOM    474  OE2 GLU A  46      -9.329  12.472 -14.198
ATOM    475  C   GLU A  46      -9.655   7.673 -12.840
ATOM    476  O   GLU A  46      -9.709   7.809 -11.615
ATOM    477  N   ALA A  47      -9.636   6.460 -13.453
ATOM    478  H   ALA A  47      -9.580   6.383 -14.446
ATOM    479  CA  ALA A  47      -9.725   5.217 -12.733
ATOM    480  CB  ALA A  47      -9.834   3.993 -13.655
ATOM    481  C   ALA A  47      -8.504   5.056 -11.873
ATOM    482  O   ALA A  47      -8.645   4.681 -10.712
ATOM    483  N   ALA A  48      -7.302   5.420 -12.400
ATOM    484  H   ALA A  48      -7.236   5.743 -13.339
ATOM    485  CA  ALA A  48      -6.042   5.325 -11.698
ATOM    486  CB  ALA A  48      -4.837   5.730 -12.569
ATOM    487  C   ALA A  48      -6.051   6.219 -10.489
ATOM    488  O   ALA A  48      -5.580   5.809  -9.428
ATOM    489  N   LYS A  49      -6.647   7.435 -10.616
ATOM    490  H   LYS A  49      -6.993   7.741 -11.501
ATOM    491  CA  LYS A  49      -6.734   8.395  -9.536
ATOM    492  CB  LYS A  49      -7.339   9.727 -10.012
ATOM    493  CG  LYS A  49      -6.380  10.470 -10.942
ATOM    494  CD  LYS A  49      -6.918  11.759 -11.554
ATOM    495  CE  LYS A  49      -5.935  12.333 -12.572
ATOM    496  NZ  LYS A  49      -6.512  13.501 -13.264
ATOM    497  HZ1 LYS A  49      -5.753  13.979 -13.792
ATOM    498  HZ2 LYS A  49      -7.261  13.192 -13.917
ATOM    499  HZ3 LYS A  49      -6.916  14.155 -12.569
ATOM    500  C   LYS A  49      -7.587   7.833  -8.433
ATOM    501  O   LYS A  49      -7.210   7.934  -7.260
ATOM    502  N   ARG A  50      -8.720   7.173  -8.795
ATOM    503  H   ARG A  50      -9.002   7.105  -9.751
ATOM    504  CA  ARG A  50      -9.608   6.574  -7.830
ATOM    505  CB  ARG A  50     -10.976   6.150  -8.390
ATOM    506  CG  ARG A  50     -11.885   7.352  -8.654
ATOM    507  CD  ARG A  50     -13.268   7.001  -9.198
ATOM    508  NE  ARG A  50     -14.039   8.280  -9.251
ATOM    509  HE  ARG A  50     -13.575   9.126  -8.992
ATOM    510  CZ  ARG A  50     -15.355   8.336  -9.628
ATOM    511  NH1 ARG A  50     -16.060   7.222  -9.987
ATOM    512 1HH1 ARG A  50     -15.626   6.323  -9.975
ATOM    513 2HH1 ARG A  50     -17.027   7.294 -10.232
ATOM    514  NH2 ARG A  50     -15.980   9.549  -9.627
ATOM    515 1HH2 ARG A  50     -15.483  10.372  -9.354
ATOM    516 2HH2 ARG A  50     -16.941   9.622  -9.892
ATOM    517  C   ARG A  50      -8.956   5.417  -7.125
ATOM    518  O   ARG A  50      -9.180   5.238  -5.929
ATOM    519  N   VAL A  51      -8.109   4.637  -7.846
ATOM    520  H   VAL A  51      -7.990   4.787  -8.824
ATOM    521  CA  VAL A  51      -7.386   3.508  -7.303
ATOM    522  CB  VAL A  51      -6.649   2.720  -8.385
ATOM    523  CG1 VAL A  51      -5.708   1.661  -7.793
ATOM    524  CG2 VAL A  51      -7.689   2.042  -9.292
ATOM    525  C   VAL A  51      -6.406   4.010  -6.264
ATOM    526  O   VAL A  51      -6.348   3.427  -5.182
ATOM    527  N   VAL A  52      -5.682   5.128  -6.542
ATOM    528  H   VAL A  52      -5.758   5.575  -7.430
ATOM    529  CA  VAL A  52      -4.708   5.687  -5.625
ATOM    530  CB  VAL A  52      -3.890   6.825  -6.236
ATOM    531  CG1 VAL A  52      -2.986   7.534  -5.202
ATOM    532  CG2 VAL A  52      -3.047   6.244  -7.377
ATOM    533  C   VAL A  52      -5.406   6.159  -4.372
ATOM    534  O   VAL A  52      -4.914   5.868  -3.279
ATOM    535  N   ILE A  53      -6.592   6.818  -4.501
ATOM    536  H   ILE A  53      -6.981   7.027  -5.398
ATOM    537  CA  ILE A  53      -7.318   7.321  -3.354
ATOM    538  CB  ILE A  53      -8.521   8.188  -3.742
ATOM    539  CG2 ILE A  53      -9.371   8.547  -2.495
ATOM    540  CG1 ILE A  53      -8.029   9.487  -4.414
ATOM    541  CD1 ILE A  53      -9.124  10.311  -5.099
ATOM    542  C   ILE A  53      -7.753   6.147  -2.500
ATOM    543  O   ILE A  53      -7.542   6.180  -1.288
ATOM    544  N   ALA A  54      -8.265   5.057  -3.128
ATOM    545  H   ALA A  54      -8.364   5.030  -4.119
ATOM    546  CA  ALA A  54      -8.734   3.884  -2.424
ATOM    547  CB  ALA A  54      -9.385   2.849  -3.358
ATOM    548  C   ALA A  54      -7.632   3.194  -1.675
ATOM    549  O   ALA A  54      -7.831   2.804  -0.524
ATOM    550  N   LEU A  55      -6.430   3.088  -2.296
ATOM    551  H   LEU A  55      -6.297   3.440  -3.218
ATOM    552  CA  LEU A  55      -5.283   2.453  -1.692
ATOM    553  CB  LEU A  55      -4.108   2.234  -2.668
ATOM    554  CG  LEU A  55      -4.377   1.150  -3.739
ATOM    555  CD1 LEU A  55      -3.268   1.119  -4.799
ATOM    556  CD2 LEU A  55      -4.601  -0.237  -3.109
ATOM    557  C   LEU A  55      -4.806   3.234  -0.506
ATOM    558  O   LEU A  55      -4.420   2.642   0.501
ATOM    559  N   LEU A  56      -4.869   4.585  -0.596
ATOM    560  H   LEU A  56      -5.171   5.030  -1.436
ATOM    561  CA  LEU A  56      -4.469   5.484   0.456
ATOM    562  CB  LEU A  56      -4.509   6.942  -0.036
ATOM    563  CG  LEU A  56      -3.790   7.982   0.828
ATOM    564  CD1 LEU A  56      -2.968   8.896  -0.063
ATOM    565  CD2 LEU A  56      -4.779   8.823   1.640
ATOM    566  C   LEU A  56      -5.380   5.319   1.640
ATOM    567  O   LEU A  56      -4.891   5.259   2.769
ATOM    568  N   VAL A  57      -6.709   5.174   1.394
ATOM    569  H   VAL A  57      -7.062   5.229   0.462
ATOM    570  CA  VAL A  57      -7.698   5.018   2.441
ATOM    571  CB  VAL A  57      -9.130   4.949   1.909
ATOM    572  CG1 VAL A  57     -10.123   4.611   3.039
ATOM    573  CG2 VAL A  57      -9.499   6.246   1.180
ATOM    574  C   VAL A  57      -7.426   3.728   3.181
ATOM    575  O   VAL A  57      -7.405   3.726   4.414
ATOM    576  N   LEU A  58      -7.151   2.632   2.431
ATOM    577  H   LEU A  58      -7.156   2.681   1.434
ATOM    578  CA  LEU A  58      -6.899   1.327   2.991
ATOM    579  CB  LEU A  58      -6.765   0.243   1.908
ATOM    580  CG  LEU A  58      -8.083  -0.063   1.163
ATOM    581  CD1 LEU A  58      -7.826  -1.000  -0.026
ATOM    582  CD2 LEU A  58      -9.194  -0.562   2.106
ATOM    583  C   LEU A  58      -5.653   1.321   3.824
ATOM    584  O   LEU A  58      -5.649   0.741   4.911
ATOM    585  N   ALA A  59      -4.593   2.019   3.348
ATOM    586  H   ALA A  59      -4.638   2.470   2.462
ATOM    587  CA  ALA A  59      -3.328   2.121   4.030
ATOM    588  CB  ALA A  59      -2.265   2.877   3.215
ATOM    589  C   ALA A  59      -3.515   2.863   5.318
ATOM    590  O   ALA A  59      -2.983   2.434   6.341
ATOM    591  N   ALA A  60      -4.338   3.945   5.297
ATOM    592  H   ALA A  60      -4.759   4.252   4.450
ATOM    593  CA  ALA A  60      -4.619   4.760   6.455
ATOM    594  CB  ALA A  60      -5.500   5.982   6.135
ATOM    595  C   ALA A  60      -5.328   3.938   7.491
ATOM    596  O   ALA A  60      -4.941   3.998   8.661
ATOM    597  N   TYR A  61      -6.323   3.104   7.067
ATOM    598  H   TYR A  61      -6.605   3.074   6.113
ATOM    599  CA  TYR A  61      -7.055   2.243   7.969
ATOM    600  CB  TYR A  61      -8.087   1.300   7.313
ATOM    601  CG  TYR A  61      -9.502   1.760   7.310
ATOM    602  CD1 TYR A  61     -10.163   1.823   8.543
ATOM    603  CE1 TYR A  61     -11.499   2.203   8.623
ATOM    604  CZ  TYR A  61     -12.198   2.501   7.457
ATOM    605  OH  TYR A  61     -13.553   2.876   7.568
ATOM    606  HH  TYR A  61     -13.915   2.959   6.683
ATOM    607  CE2 TYR A  61     -11.557   2.426   6.213
ATOM    608  CD2 TYR A  61     -10.212   2.044   6.139
ATOM    609  C   TYR A  61      -6.151   1.287   8.674
ATOM    610  O   TYR A  61      -6.255   1.157   9.895
ATOM    611  N   THR A  62      -5.205   0.676   7.917
ATOM    612  H   THR A  62      -5.155   0.859   6.937
ATOM    613  CA  THR A  62      -4.259  -0.293   8.413
ATOM    614  CB  THR A  62      -3.451  -0.882   7.266
ATOM    615  CG2 THR A  62      -2.445  -1.938   7.769
ATOM    616  OG1 THR A  62      -4.334  -1.519   6.352
ATOM    617  HG1 THR A  62      -4.787  -0.811   5.885
ATOM    618  C   THR A  62      -3.345   0.350   9.435
ATOM    619  O   THR A  62      -3.023  -0.279  10.446
ATOM    620  N   LEU A  63      -2.950   1.627   9.208
ATOM    621  H   LEU A  63      -3.229   2.121   8.388
ATOM    622  CA  LEU A  63      -2.069   2.343  10.098
ATOM    623  CB  LEU A  63      -1.457   3.602   9.448
ATOM    624  CG  LEU A  63      -0.457   3.295   8.310
ATOM    625  CD1 LEU A  63      -0.018   4.578   7.596
ATOM    626  CD2 LEU A  63       0.737   2.451   8.788
ATOM    627  C   LEU A  63      -2.698   2.743  11.408
ATOM    628  O   LEU A  63      -1.992   2.755  12.419
ATOM    629  N   GLY A  64      -4.027   3.024  11.442
ATOM    630  H   GLY A  64      -4.598   3.033  10.623
ATOM    631  CA  GLY A  64      -4.657   3.408  12.685
ATOM    632  C   GLY A  64      -4.905   4.877  12.785
ATOM    633  O   GLY A  64      -5.214   5.505  11.780
ATOM    634  N   ALA A  65      -4.834   5.468  14.005
ATOM    635  H   ALA A  65      -4.596   4.967  14.834
ATOM    636  CA  ALA A  65      -5.107   6.881  14.137
ATOM    637  CB  ALA A  65      -5.687   7.269  15.512
ATOM    638  C   ALA A  65      -3.871   7.681  13.858
ATOM    639  O   ALA A  65      -2.977   7.792  14.700
ATOM    640  N   ALA A  66      -3.832   8.264  12.636
ATOM    641  H   ALA A  66      -4.587   8.150  11.994
ATOM    642  CA  ALA A  66      -2.740   9.063  12.140
ATOM    643  CB  ALA A  66      -1.529   8.205  11.700
ATOM    644  C   ALA A  66      -3.165   9.865  10.929
ATOM    645  O   ALA A  66      -4.295   9.734  10.444
ATOM    646  N   MET A  67      -2.262  10.785  10.485
ATOM    647  H   MET A  67      -1.367  10.876  10.914
ATOM    648  CA  MET A  67      -2.436  11.599   9.307
ATOM    649  CB  MET A  67      -2.154  13.105   9.519
ATOM    650  CG  MET A  67      -2.361  13.992   8.279
ATOM    651  SD  MET A  67      -2.077  15.772   8.535
ATOM    652  CE  MET A  67      -3.650  16.101   9.381
ATOM    653  C   MET A  67      -1.441  11.054   8.308
ATOM    654  O   MET A  67      -0.280  10.816   8.656
ATOM    655  N   VAL A  68      -1.938  10.656   7.111
ATOM    656  H   VAL A  68      -2.904  10.779   6.900
ATOM    657  CA  VAL A  68      -1.124  10.102   6.049
ATOM    658  CB  VAL A  68      -1.651   8.751   5.557
ATOM    659  CG1 VAL A  68      -0.766   8.192   4.423
ATOM    660  CG2 VAL A  68      -1.814   7.774   6.738
ATOM    661  C   VAL A  68      -1.208  11.091   4.908
ATOM    662  O   VAL A  68      -2.310  11.389   4.456
ATOM    663  N   GLU A  69      -0.064  11.617   4.400
ATOM    664  H   GLU A  69       0.841  11.384   4.748
ATOM    665  CA  GLU A  69      -0.112  12.568   3.307
ATOM    666  CB  GLU A  69       0.484  13.953   3.656
ATOM    667  CG  GLU A  69      -0.284  14.790   4.694
ATOM    668  CD  GLU A  69       0.340  16.183   4.883
ATOM    669  OE1 GLU A  69       1.337  16.539   4.198
ATOM    670  OE2 GLU A  69      -0.190  16.931   5.745
ATOM    671  C   GLU A  69       0.686  12.039   2.147
ATOM    672  O   GLU A  69       1.910  11.975   2.231
ATOM    673  N   ILE A  70       0.029  11.647   1.026
ATOM    674  H   ILE A  70      -0.952  11.796   0.931
ATOM    675  CA  ILE A  70       0.746  11.132  -0.126
ATOM    676  CB  ILE A  70       0.471   9.651  -0.421
ATOM    677  CG2 ILE A  70       1.204   9.184  -1.703
ATOM    678  CG1 ILE A  70       0.887   8.783   0.790
ATOM    679  CD1 ILE A  70       0.440   7.318   0.739
ATOM    680  C   ILE A  70       0.431  12.000  -1.322
ATOM    681  O   ILE A  70      -0.703  12.441  -1.503
ATOM    682  N   ALA A  71       1.469  12.327  -2.127
ATOM    683  H   ALA A  71       2.396  12.013  -1.944
ATOM    684  CA  ALA A  71       1.308  13.124  -3.311
ATOM    685  CB  ALA A  71       2.384  14.206  -3.495
ATOM    686  C   ALA A  71       1.290  12.284  -4.556
ATOM    687  O   ALA A  71       2.181  11.466  -4.789
ATOM    688  N   ALA A  72       0.216  12.470  -5.352
ATOM    689  H   ALA A  72      -0.479  13.131  -5.091
ATOM    690  CA  ALA A  72      -0.044  11.835  -6.615
ATOM    691  CB  ALA A  72      -1.500  11.350  -6.750
ATOM    692  C   ALA A  72       0.205  12.889  -7.667
ATOM    693  O   ALA A  72      -0.189  14.050  -7.518
ATOM    694  N   TYR A  73       0.902  12.506  -8.758
ATOM    695  H   TYR A  73       1.203  11.565  -8.892
ATOM    696  CA  TYR A  73       1.217  13.432  -9.813
ATOM    697  CB  TYR A  73       2.562  13.135 -10.512
ATOM    698  CG  TYR A  73       3.678  13.426  -9.568
ATOM    699  CD1 TYR A  73       4.216  12.398  -8.788
ATOM    700  CE1 TYR A  73       5.260  12.652  -7.897
ATOM    701  CZ  TYR A  73       5.777  13.943  -7.785
ATOM    702  OH  TYR A  73       6.833  14.200  -6.886
ATOM    703  HH  TYR A  73       7.034  13.380  -6.425
ATOM    704  CE2 TYR A  73       5.245  14.979  -8.558
ATOM    705  CD2 TYR A  73       4.199  14.720  -9.449
ATOM    706  C   TYR A  73       0.180  13.469 -10.887
ATOM    707  O   TYR A  73      -0.135  12.442 -11.489
ATOM    708  N   ASN A  74      -0.405  14.663 -11.119
ATOM    709  H   ASN A  74      -0.135  15.487 -10.625
ATOM    710  CA  ASN A  74      -1.354  14.829 -12.188
ATOM    711  CB  ASN A  74      -2.617  15.631 -11.811
ATOM    712  CG  ASN A  74      -3.675  15.586 -12.912
ATOM    713  OD1 ASN A  74      -3.825  14.652 -13.701
ATOM    714  ND2 ASN A  74      -4.477  16.679 -12.964
ATOM    715 1HD2 ASN A  74      -5.192  16.745 -13.656
ATOM    716 2HD2 ASN A  74      -4.343  17.421 -12.306
ATOM    717  C   ASN A  74      -0.534  15.481 -13.276
ATOM    718  O   ASN A  74       0.235  16.405 -12.995
ATOM    719  N   GLU A  75      -0.701  15.022 -14.545
ATOM    720  H   GLU A  75      -1.348  14.295 -14.760
ATOM    721  CA  GLU A  75       0.071  15.516 -15.661
ATOM    722  CB  GLU A  75      -0.320  14.865 -17.003
ATOM    723  CG  GLU A  75       0.086  13.404 -17.191
ATOM    724  CD  GLU A  75      -0.413  12.948 -18.563
ATOM    725  OE1 GLU A  75      -1.636  13.062 -18.848
ATOM    726  OE2 GLU A  75       0.448  12.503 -19.367
ATOM    727  C   GLU A  75      -0.014  16.992 -15.921
ATOM    728  O   GLU A  75       1.035  17.622 -16.080
ATOM    729  N   ALA A  76      -1.235  17.581 -15.962
ATOM    730  H   ALA A  76      -2.082  17.074 -15.823
ATOM    731  CA  ALA A  76      -1.335  18.993 -16.231
ATOM    732  CB  ALA A  76      -2.685  19.390 -16.861
ATOM    733  C   ALA A  76      -1.144  19.808 -14.990
ATOM    734  O   ALA A  76      -0.211  20.610 -14.911
ATOM    735  N   LEU A  77      -2.003  19.560 -13.974
ATOM    736  H   LEU A  77      -2.717  18.871 -14.069
ATOM    737  CA  LEU A  77      -1.985  20.243 -12.705
ATOM    738  CB  LEU A  77      -3.392  20.220 -12.109
ATOM    739  CG  LEU A  77      -4.473  20.873 -12.978
ATOM    740  CD1 LEU A  77      -5.813  20.612 -12.323
ATOM    741  CD2 LEU A  77      -4.238  22.372 -13.244
ATOM    742  C   LEU A  77      -1.093  19.356 -11.900
ATOM    743  O   LEU A  77      -1.554  18.359 -11.352
ATOM    744  N   ALA A  78       0.154  19.808 -11.671
ATOM    745  H   ALA A  78       0.458  20.688 -12.026
ATOM    746  CA  ALA A  78       1.180  19.007 -11.058
ATOM    747  CB  ALA A  78       2.480  19.815 -10.879
ATOM    748  C   ALA A  78       1.014  18.223  -9.786
ATOM    749  O   ALA A  78       1.265  17.015  -9.851
ATOM    750  N   ALA A  79       0.529  18.789  -8.651
ATOM    751  H   ALA A  79       0.262  19.744  -8.552
ATOM    752  CA  ALA A  79       0.501  17.934  -7.492
ATOM    753  CB  ALA A  79       1.659  18.211  -6.508
ATOM    754  C   ALA A  79      -0.752  17.801  -6.720
ATOM    755  O   ALA A  79      -1.151  18.715  -5.998
ATOM    756  N   ALA A  80      -1.362  16.596  -6.825
ATOM    757  H   ALA A  80      -0.960  15.829  -7.316
ATOM    758  CA  ALA A  80      -2.575  16.285  -6.138
ATOM    759  CB  ALA A  80      -3.473  15.281  -6.889
ATOM    760  C   ALA A  80      -2.143  15.692  -4.839
ATOM    761  O   ALA A  80      -1.650  14.564  -4.783
ATOM    762  N   GLY A  81      -2.303  16.488  -3.762
ATOM    763  H   GLY A  81      -2.745  17.381  -3.836
ATOM    764  CA  GLY A  81      -1.935  16.057  -2.444
ATOM    765  C   GLY A  81      -3.142  15.414  -1.858
ATOM    766  O   GLY A  81      -4.226  15.997  -1.902
ATOM    767  N   LEU A  82      -2.971  14.194  -1.302
ATOM    768  H   LEU A  82      -2.108  13.705  -1.310
ATOM    769  CA  LEU A  82      -4.058  13.478  -0.703
ATOM    770  CB  LEU A  82      -4.230  12.044  -1.253
ATOM    771  CG  LEU A  82      -4.400  11.874  -2.779
ATOM    772  CD1 LEU A  82      -4.425  10.389  -3.155
ATOM    773  CD2 LEU A  82      -5.590  12.643  -3.352
ATOM    774  C   LEU A  82      -3.666  13.328   0.733
ATOM    775  O   LEU A  82      -2.652  12.699   1.040
ATOM    776  N   ALA A  83      -4.467  13.917   1.644
ATOM    777  H   ALA A  83      -5.286  14.411   1.364
ATOM    778  CA  ALA A  83      -4.202  13.831   3.055
ATOM    779  CB  ALA A  83      -4.023  15.199   3.738
ATOM    780  C   ALA A  83      -5.347  13.129   3.710
ATOM    781  O   ALA A  83      -6.489  13.559   3.577
ATOM    782  N   ALA A  84      -5.063  12.007   4.406
ATOM    783  H   ALA A  84      -4.135  11.678   4.507
ATOM    784  CA  ALA A  84      -6.060  11.242   5.096
ATOM    785  CB  ALA A  84      -6.003   9.732   4.822
ATOM    786  C   ALA A  84      -5.872  11.395   6.565
ATOM    787  O   ALA A  84      -4.787  11.120   7.076
ATOM    788  N   TYR A  85      -6.935  11.872   7.247
ATOM    789  H   TYR A  85      -7.772  12.130   6.771
ATOM    790  CA  TYR A  85      -6.979  12.048   8.671
ATOM    791  CB  TYR A  85      -7.624  13.407   9.068
ATOM    792  CG  TYR A  85      -7.740  13.600  10.554
ATOM    793  CD1 TYR A  85      -6.635  13.865  11.375
ATOM    794  CE1 TYR A  85      -6.805  14.041  12.754
ATOM    795  CZ  TYR A  85      -8.082  13.965  13.322
ATOM    796  OH  TYR A  85      -8.253  14.141  14.714
ATOM    797  HH  TYR A  85      -9.177  13.978  14.927
ATOM    798  CE2 TYR A  85      -9.188  13.720  12.508
ATOM    799  CD2 TYR A  85      -9.013  13.545  11.136
ATOM    800  C   TYR A  85      -7.811  10.924   9.209
ATOM    801  O   TYR A  85      -8.972  10.783   8.811
ATOM    802  N   LEU A  86      -7.228  10.091  10.107
ATOM    803  H   LEU A  86      -6.266  10.145  10.370
ATOM    804  CA  LEU A  86      -8.003   9.027  10.675
ATOM    805  CB  LEU A  86      -7.384   7.622  10.503
ATOM    806  CG  LEU A  86      -8.351   6.425  10.712
ATOM    807  CD1 LEU A  86      -7.866   5.220   9.912
ATOM    808  CD2 LEU A  86      -8.562   6.007  12.176
ATOM    809  C   LEU A  86      -8.225   9.363  12.113
ATOM    810  O   LEU A  86      -7.296   9.418  12.921
ATOM    811  N   ALA A  87      -9.506   9.634  12.425
ATOM    812  H   ALA A  87     -10.206   9.609  11.722
ATOM    813  CA  ALA A  87      -9.971   9.949  13.741
ATOM    814  CB  ALA A  87     -11.270  10.775  13.758
ATOM    815  C   ALA A  87     -10.217   8.660  14.451
ATOM    816  O   ALA A  87     -10.827   7.744  13.889
ATOM    817  N   ALA A  88      -9.805   8.634  15.742
ATOM    818  H   ALA A  88      -9.379   9.449  16.124
ATOM    819  CA  ALA A  88      -9.889   7.538  16.685
ATOM    820  CB  ALA A  88      -9.325   7.925  18.062
ATOM    821  C   ALA A  88     -11.304   7.071  16.888
ATOM    822  O   ALA A  88     -11.533   5.936  17.309
ATOM    823  N   ALA A  89     -12.284   7.946  16.568
ATOM    824  H   ALA A  89     -12.066   8.859  16.238
ATOM    825  CA  ALA A  89     -13.691   7.673  16.675
ATOM    826  CB  ALA A  89     -14.524   8.966  16.595
ATOM    827  C   ALA A  89     -14.152   6.752  15.558
ATOM    828  O   ALA A  89     -15.301   6.308  15.585
ATOM    829  N   GLY A  90     -13.263   6.410  14.584
ATOM    830  H   GLY A  90     -12.340   6.779  14.554
ATOM    831  CA  GLY A  90     -13.607   5.534  13.497
ATOM    832  C   GLY A  90     -14.037   6.234  12.247
ATOM    833  O   GLY A  90     -14.910   5.716  11.547
ATOM    834  N   LEU A  91     -13.478   7.441  11.974
ATOM    835  H   LEU A  91     -12.730   7.809  12.527
ATOM    836  CA  LEU A  91     -13.839   8.160  10.776
ATOM    837  CB  LEU A  91     -14.652   9.453  11.060
ATOM    838  CG  LEU A  91     -15.072  10.312   9.839
ATOM    839  CD1 LEU A  91     -16.052   9.573   8.910
ATOM    840  CD2 LEU A  91     -15.601  11.684  10.284
ATOM    841  C   LEU A  91     -12.585   8.509  10.029
ATOM    842  O   LEU A  91     -11.706   9.181  10.566
ATOM    843  N   VAL A  92     -12.506   8.067   8.751
ATOM    844  H   VAL A  92     -13.243   7.537   8.348
ATOM    845  CA  VAL A  92     -11.379   8.313   7.882
ATOM    846  CB  VAL A  92     -11.003   7.132   6.991
ATOM    847  CG1 VAL A  92      -9.794   7.476   6.090
ATOM    848  CG2 VAL A  92     -10.802   5.879   7.845
ATOM    849  C   VAL A  92     -11.874   9.385   6.962
ATOM    850  O   VAL A  92     -12.859   9.162   6.260
ATOM    851  N   GLY A  93     -11.202  10.556   6.956
ATOM    852  H   GLY A  93     -10.408  10.715   7.538
ATOM    853  CA  GLY A  93     -11.578  11.642   6.095
ATOM    854  C   GLY A  93     -10.412  11.889   5.202
ATOM    855  O   GLY A  93      -9.347  12.270   5.689
ATOM    856  N   VAL A  94     -10.590  11.668   3.877
ATOM    857  H   VAL A  94     -11.443  11.311   3.499
ATOM    858  CA  VAL A  94      -9.525  11.881   2.924
ATOM    859  CB  VAL A  94      -9.367  10.736   1.930
ATOM    860  CG1 VAL A  94      -8.234  11.012   0.914
ATOM    861  CG2 VAL A  94      -9.143   9.439   2.721
ATOM    862  C   VAL A  94      -9.849  13.144   2.188
ATOM    863  O   VAL A  94     -10.980  13.308   1.730
ATOM    864  N   ALA A  95      -8.851  14.055   2.096
ATOM    865  H   ALA A  95      -7.964  13.877   2.500
ATOM    866  CA  ALA A  95      -8.940  15.318   1.425
ATOM    867  CB  ALA A  95      -8.506  16.492   2.319
ATOM    868  C   ALA A  95      -8.032  15.284   0.235
ATOM    869  O   ALA A  95      -6.842  15.005   0.377
ATOM    870  N   ALA A  96      -8.590  15.548  -0.969
ATOM    871  H   ALA A  96      -9.553  15.783  -1.059
ATOM    872  CA  ALA A  96      -7.837  15.571  -2.196
ATOM    873  CB  ALA A  96      -8.520  14.789  -3.336
ATOM    874  C   ALA A  96      -7.723  16.995  -2.644
ATOM    875  O   ALA A  96      -8.740  17.686  -2.766
ATOM    876  N   TYR A  97      -6.474  17.463  -2.886
ATOM    877  H   TYR A  97      -5.660  16.909  -2.738
ATOM    878  CA  TYR A  97      -6.250  18.812  -3.333
ATOM    879  CB  TYR A  97      -5.512  19.740  -2.331
ATOM    880  CG  TYR A  97      -6.307  19.989  -1.092
ATOM    881  CD1 TYR A  97      -6.059  19.273   0.085
ATOM    882  CE1 TYR A  97      -6.808  19.527   1.238
ATOM    883  CZ  TYR A  97      -7.817  20.495   1.220
ATOM    884  OH  TYR A  97      -8.578  20.759   2.377
ATOM    885  HH  TYR A  97      -8.263  20.190   3.083
ATOM    886  CE2 TYR A  97      -8.071  21.212   0.050
ATOM    887  CD2 TYR A  97      -7.320  20.956  -1.099
ATOM    888  C   TYR A  97      -5.468  18.833  -4.607
ATOM    889  O   TYR A  97      -4.253  18.625  -4.608
ATOM    890  N   ALA A  98      -6.200  19.031  -5.730
ATOM    891  H   ALA A  98      -7.185  19.175  -5.669
ATOM    892  CA  ALA A  98      -5.655  19.146  -7.063
ATOM    893  CB  ALA A  98      -6.631  18.688  -8.140
ATOM    894  C   ALA A  98      -5.320  20.603  -7.283
ATOM    895  O   ALA A  98      -5.902  21.474  -6.627
ATOM    896  N   ALA A  99      -4.418  20.912  -8.255
ATOM    897  H   ALA A  99      -3.974  20.219  -8.817
ATOM    898  CA  ALA A  99      -3.994  22.281  -8.449
ATOM    899  CB  ALA A  99      -2.789  22.420  -9.395
ATOM    900  C   ALA A  99      -5.004  23.339  -8.819
ATOM    901  O   ALA A  99      -4.989  24.376  -8.149
ATOM    902  N   ALA A 100      -5.892  23.141  -9.833
ATOM    903  H   ALA A 100      -5.929  22.308 -10.375
ATOM    904  CA  ALA A 100      -6.837  24.191 -10.142
ATOM    905  CB  ALA A 100      -6.262  25.257 -11.109
ATOM    906  C   ALA A 100      -8.127  23.710 -10.734
ATOM    907  O   ALA A 100      -9.197  23.916 -10.152
ATOM    908  N   GLY A 101      -8.006  23.048 -11.910
ATOM    909  H   GLY A 101      -7.107  22.921 -12.319
ATOM    910  CA  GLY A 101      -9.080  22.535 -12.717
ATOM    911  C   GLY A 101      -9.439  21.086 -12.574
ATOM    912  O   GLY A 101     -10.073  20.556 -13.491
ATOM    913  N   LEU A 102      -9.003  20.392 -11.494
ATOM    914  H   LEU A 102      -8.481  20.799 -10.750
ATOM    915  CA  LEU A 102      -9.357  19.001 -11.351
ATOM    916  CB  LEU A 102      -8.133  18.037 -11.316
ATOM    917  CG  LEU A 102      -8.384  16.523 -11.084
ATOM    918  CD1 LEU A 102      -9.108  15.860 -12.271
ATOM    919  CD2 LEU A 102      -7.075  15.805 -10.711
ATOM    920  C   LEU A 102     -10.199  18.788 -10.134
ATOM    921  O   LEU A 102      -9.806  19.150  -9.020
ATOM    922  N   VAL A 103     -11.380  18.162 -10.375
ATOM    923  H   VAL A 103     -11.610  17.897 -11.310
ATOM    924  CA  VAL A 103     -12.382  17.791  -9.401
ATOM    925  CB  VAL A 103     -13.634  17.199 -10.044
ATOM    926  CG1 VAL A 103     -14.651  16.702  -8.989
ATOM    927  CG2 VAL A 103     -14.251  18.255 -10.982
ATOM    928  C   VAL A 103     -11.733  16.765  -8.513
ATOM    929  O   VAL A 103     -11.101  15.824  -9.001
ATOM    930  N   GLY A 104     -11.872  16.958  -7.186
ATOM    931  H   GLY A 104     -12.456  17.687  -6.832
ATOM    932  CA  GLY A 104     -11.282  16.056  -6.242
ATOM    933  C   GLY A 104     -12.345  15.298  -5.535
ATOM    934  O   GLY A 104     -13.293  15.895  -5.032
ATOM    935  N   VAL A 105     -12.200  13.956  -5.475
ATOM    936  H   VAL A 105     -11.420  13.494  -5.889
ATOM    937  CA  VAL A 105     -13.146  13.106  -4.799
ATOM    938  CB  VAL A 105     -13.400  11.779  -5.503
ATOM    939  CG1 VAL A 105     -14.406  10.928  -4.695
ATOM    940  CG2 VAL A 105     -13.883  12.044  -6.946
ATOM    941  C   VAL A 105     -12.529  12.855  -3.447
ATOM    942  O   VAL A 105     -11.389  12.400  -3.328
ATOM    943  N   LEU A 106     -13.296  13.205  -2.401
ATOM    944  H   LEU A 106     -14.200  13.577  -2.544
ATOM    945  CA  LEU A 106     -12.937  13.056  -1.026
ATOM    946  CB  LEU A 106     -13.255  14.322  -0.203
ATOM    947  CG  LEU A 106     -12.222  15.469  -0.303
ATOM    948  CD1 LEU A 106     -12.183  16.157  -1.671
ATOM    949  CD2 LEU A 106     -12.397  16.466   0.842
ATOM    950  C   LEU A 106     -13.779  11.927  -0.519
ATOM    951  O   LEU A 106     -14.995  11.927  -0.699
ATOM    952  N   ALA A 107     -13.151  10.907   0.094
ATOM    953  H   ALA A 107     -12.165  10.896   0.245
ATOM    954  CA  ALA A 107     -13.887   9.785   0.604
ATOM    955  CB  ALA A 107     -13.329   8.448   0.095
ATOM    956  C   ALA A 107     -13.847   9.789   2.099
ATOM    957  O   ALA A 107     -12.794  10.017   2.700
ATOM    958  N   ALA A 108     -15.031   9.598   2.716
ATOM    959  H   ALA A 108     -15.876   9.487   2.207
ATOM    960  CA  ALA A 108     -15.162   9.523   4.139
ATOM    961  CB  ALA A 108     -16.133  10.547   4.758
ATOM    962  C   ALA A 108     -15.664   8.140   4.402
ATOM    963  O   ALA A 108     -16.713   7.736   3.903
ATOM    964  N   TYR A 109     -14.870   7.372   5.163
ATOM    965  H   TYR A 109     -14.048   7.773   5.558
ATOM    966  CA  TYR A 109     -15.167   6.015   5.539
ATOM    967  CB  TYR A 109     -14.016   5.048   5.211
ATOM    968  CG  TYR A 109     -13.890   4.693   3.763
ATOM    969  CD1 TYR A 109     -13.465   5.587   2.771
ATOM    970  CE1 TYR A 109     -13.336   5.161   1.442
ATOM    971  CZ  TYR A 109     -13.597   3.834   1.097
ATOM    972  OH  TYR A 109     -13.463   3.412  -0.245
ATOM    973  HH  TYR A 109     -13.745   2.494  -0.302
ATOM    974  CE2 TYR A 109     -13.969   2.927   2.089
ATOM    975  CD2 TYR A 109     -14.103   3.355   3.410
ATOM    976  C   TYR A 109     -15.444   5.961   7.002
ATOM    977  O   TYR A 109     -14.612   6.371   7.808
ATOM    978  N   SER A 110     -16.646   5.472   7.357
ATOM    979  H   SER A 110     -17.298   5.162   6.670
ATOM    980  CA  SER A 110     -17.084   5.347   8.717
ATOM    981  CB  SER A 110     -18.562   5.740   8.898
ATOM    982  OG  SER A 110     -18.749   7.123   8.635
ATOM    983  HG  SER A 110     -19.695   7.281   8.705
ATOM    984  C   SER A 110     -16.930   3.930   9.190
ATOM    985  O   SER A 110     -16.964   2.979   8.403
ATOM    986  N   GLU A 111     -16.781   3.786  10.530
ATOM    987  H   GLU A 111     -16.706   4.598  11.104
ATOM    988  CA  GLU A 111     -16.648   2.542  11.258
ATOM    989  CB  GLU A 111     -16.420   2.820  12.761
ATOM    990  CG  GLU A 111     -16.046   1.606  13.623
ATOM    991  CD  GLU A 111     -15.719   2.006  15.066
ATOM    992  OE1 GLU A 111     -15.422   1.063  15.843
ATOM    993  OE2 GLU A 111     -15.752   3.210  15.436
ATOM    994  C   GLU A 111     -17.918   1.728  11.079
ATOM    995  O   GLU A 111     -17.884   0.496  11.104
ATOM    996  N   GLN A 112     -19.063   2.422  10.850
ATOM    997  H   GLN A 112     -19.049   3.419  10.844
ATOM    998  CA  GLN A 112     -20.371   1.848  10.638
ATOM    999  CB  GLN A 112     -21.475   2.923  10.621
ATOM   1000  CG  GLN A 112     -21.727   3.680  11.929
ATOM   1001  CD  GLN A 112     -22.816   4.705  11.627
ATOM   1002  OE1 GLN A 112     -22.546   5.776  11.085
ATOM   1003  NE2 GLN A 112     -24.089   4.374  11.966
ATOM   1004 1HE2 GLN A 112     -24.840   4.993  11.735
ATOM   1005 2HE2 GLN A 112     -24.284   3.505  12.421
ATOM   1006  C   GLN A 112     -20.460   1.211   9.264
ATOM   1007  O   GLN A 112     -21.416   0.485   8.988
ATOM   1008  N   GLY A 113     -19.461   1.447   8.376
ATOM   1009  H   GLY A 113     -18.667   2.003   8.605
ATOM   1010  CA  GLY A 113     -19.448   0.918   7.040
ATOM   1011  C   GLY A 113     -20.089   1.879   6.080
ATOM   1012  O   GLY A 113     -20.356   1.506   4.937
ATOM   1013  N   GLU A 114     -20.369   3.129   6.532
ATOM   1014  H   GLU A 114     -20.133   3.415   7.455
ATOM   1015  CA  GLU A 114     -20.973   4.137   5.709
ATOM   1016  CB  GLU A 114     -21.762   5.182   6.531
ATOM   1017  CG  GLU A 114     -22.537   6.229   5.712
ATOM   1018  CD  GLU A 114     -23.345   7.174   6.610
ATOM   1019  OE1 GLU A 114     -24.080   8.007   6.019
ATOM   1020  OE2 GLU A 114     -23.257   7.107   7.867
ATOM   1021  C   GLU A 114     -19.892   4.800   4.901
ATOM   1022  O   GLU A 114     -18.849   5.202   5.426
ATOM   1023  N   PHE A 115     -20.147   4.880   3.580
ATOM   1024  H   PHE A 115     -21.002   4.534   3.202
ATOM   1025  CA  PHE A 115     -19.267   5.470   2.609
ATOM   1026  CB  PHE A 115     -19.286   4.735   1.249
ATOM   1027  CG  PHE A 115     -18.816   3.327   1.388
ATOM   1028  CD1 PHE A 115     -17.464   2.985   1.306
ATOM   1029  CE1 PHE A 115     -17.069   1.650   1.439
ATOM   1030  CZ  PHE A 115     -18.022   0.653   1.649
ATOM   1031  CE2 PHE A 115     -19.375   0.984   1.727
ATOM   1032  CD2 PHE A 115     -19.766   2.317   1.594
ATOM   1033  C   PHE A 115     -19.903   6.796   2.307
ATOM   1034  O   PHE A 115     -21.089   6.854   1.975
ATOM   1035  N   LYS A 116     -19.136   7.895   2.441
ATOM   1036  H   LYS A 116     -18.198   7.846   2.762
ATOM   1037  CA  LYS A 116     -19.634   9.211   2.150
ATOM   1038  CB  LYS A 116     -19.607  10.165   3.360
ATOM   1039  CG  LYS A 116     -20.499   9.726   4.524
ATOM   1040  CD  LYS A 116     -20.490  10.698   5.701
ATOM   1041  CE  LYS A 116     -21.357  10.250   6.876
ATOM   1042  NZ  LYS A 116     -21.440  11.315   7.895
ATOM   1043  HZ1 LYS A 116     -22.308  11.868   7.759
ATOM   1044  HZ2 LYS A 116     -21.454  10.879   8.837
ATOM   1045  HZ3 LYS A 116     -20.618  11.942   7.822
ATOM   1046  C   LYS A 116     -18.708   9.744   1.098
ATOM   1047  O   LYS A 116     -17.501   9.846   1.316
ATOM   1048  N   LEU A 117     -19.263  10.061  -0.090
ATOM   1049  H   LEU A 117     -20.254  10.059  -0.209
ATOM   1050  CA  LEU A 117     -18.478  10.578  -1.183
ATOM   1051  CB  LEU A 117     -18.808   9.940  -2.547
ATOM   1052  CG  LEU A 117     -18.557   8.416  -2.619
ATOM   1053  CD1 LEU A 117     -19.013   7.851  -3.972
ATOM   1054  CD2 LEU A 117     -17.092   8.050  -2.301
ATOM   1055  C   LEU A 117     -18.719  12.044  -1.251
ATOM   1056  O   LEU A 117     -19.855  12.489  -1.382
ATOM   1057  N   LEU A 118     -17.633  12.823  -1.140
ATOM   1058  H   LEU A 118     -16.730  12.430  -1.049
ATOM   1059  CA  LEU A 118     -17.672  14.254  -1.158
ATOM   1060  CB  LEU A 118     -16.936  14.774   0.101
ATOM   1061  CG  LEU A 118     -16.814  16.286   0.336
ATOM   1062  CD1 LEU A 118     -18.173  16.935   0.567
ATOM   1063  CD2 LEU A 118     -15.887  16.571   1.519
ATOM   1064  C   LEU A 118     -16.988  14.698  -2.424
ATOM   1065  O   LEU A 118     -15.815  14.415  -2.640
ATOM   1066  N   ALA A 119     -17.718  15.384  -3.325
ATOM   1067  H   ALA A 119     -18.675  15.612  -3.173
ATOM   1068  CA  ALA A 119     -17.137  15.860  -4.551
ATOM   1069  CB  ALA A 119     -18.067  15.719  -5.767
ATOM   1070  C   ALA A 119     -16.788  17.304  -4.362
ATOM   1071  O   ALA A 119     -17.656  18.112  -4.024
ATOM   1072  N   ALA A 120     -15.486  17.620  -4.540
ATOM   1073  H   ALA A 120     -14.824  16.923  -4.785
ATOM   1074  CA  ALA A 120     -14.934  18.944  -4.418
ATOM   1075  CB  ALA A 120     -13.555  18.979  -3.735
ATOM   1076  C   ALA A 120     -14.724  19.528  -5.777
ATOM   1077  O   ALA A 120     -14.029  18.938  -6.607
ATOM   1078  N   TYR A 121     -15.299  20.729  -5.997
ATOM   1079  H   TYR A 121     -15.838  21.182  -5.292
ATOM   1080  CA  TYR A 121     -15.200  21.431  -7.255
ATOM   1081  CB  TYR A 121     -16.575  21.711  -7.921
ATOM   1082  CG  TYR A 121     -17.388  20.496  -8.225
ATOM   1083  CD1 TYR A 121     -18.273  20.001  -7.258
ATOM   1084  CE1 TYR A 121     -19.057  18.875  -7.518
ATOM   1085  CZ  TYR A 121     -18.968  18.235  -8.757
ATOM   1086  OH  TYR A 121     -19.759  17.097  -9.025
ATOM   1087  HH  TYR A 121     -20.281  16.906  -8.239
ATOM   1088  CE2 TYR A 121     -18.098  18.729  -9.733
ATOM   1089  CD2 TYR A 121     -17.314  19.858  -9.468
ATOM   1090  C   TYR A 121     -14.721  22.836  -6.969
ATOM   1091  O   TYR A 121     -14.948  23.355  -5.877
ATOM   1092  N   GLY A 122     -14.066  23.490  -7.962
ATOM   1093  H   GLY A 122     -13.873  23.049  -8.835
ATOM   1094  CA  GLY A 122     -13.633  24.869  -7.845
ATOM   1095  C   GLY A 122     -12.438  25.305  -7.047
ATOM   1096  O   GLY A 122     -12.543  26.298  -6.321
ATOM   1097  N   GLY A 123     -11.292  24.589  -7.150
ATOM   1098  H   GLY A 123     -11.219  23.800  -7.754
ATOM   1099  CA  GLY A 123     -10.092  24.939  -6.425
ATOM   1100  C   GLY A 123      -9.445  26.238  -6.842
ATOM   1101  O   GLY A 123      -8.932  26.952  -5.979
ATOM   1102  N   GLU A 124      -9.535  26.607  -8.147
ATOM   1103  H   GLU A 124     -10.010  26.031  -8.808
ATOM   1104  CA  GLU A 124      -8.915  27.789  -8.710
ATOM   1105  CB  GLU A 124      -9.147  27.859 -10.239
ATOM   1106  CG  GLU A 124      -8.440  29.008 -10.984
ATOM   1107  CD  GLU A 124      -8.696  28.970 -12.495
ATOM   1108  OE1 GLU A 124      -9.372  28.039 -13.010
ATOM   1109  OE2 GLU A 124      -8.205  29.914 -13.167
ATOM   1110  C   GLU A 124      -9.342  29.098  -8.103
ATOM   1111  O   GLU A 124      -8.482  29.937  -7.834
ATOM   1112  N   ILE A 125     -10.655  29.285  -7.844
ATOM   1113  H   ILE A 125     -11.333  28.590  -8.065
ATOM   1114  CA  ILE A 125     -11.156  30.510  -7.264
ATOM   1115  CB  ILE A 125     -12.586  30.819  -7.693
ATOM   1116  CG2 ILE A 125     -12.578  31.076  -9.214
ATOM   1117  CG1 ILE A 125     -13.609  29.752  -7.230
ATOM   1118  CD1 ILE A 125     -15.073  30.141  -7.440
ATOM   1119  C   ILE A 125     -11.029  30.517  -5.757
ATOM   1120  O   ILE A 125     -11.059  31.586  -5.141
ATOM   1121  N   GLY A 126     -10.855  29.322  -5.139
ATOM   1122  H   GLY A 126     -10.816  28.470  -5.655
ATOM   1123  CA  GLY A 126     -10.710  29.169  -3.714
ATOM   1124  C   GLY A 126     -12.021  28.924  -3.028
ATOM   1125  O   GLY A 126     -12.032  28.519  -1.863
ATOM   1126  N   ALA A 127     -13.157  29.145  -3.735
ATOM   1127  H   ALA A 127     -13.142  29.463  -4.678
ATOM   1128  CA  ALA A 127     -14.455  28.919  -3.169
ATOM   1129  CB  ALA A 127     -15.517  29.958  -3.588
ATOM   1130  C   ALA A 127     -14.805  27.564  -3.682
ATOM   1131  O   ALA A 127     -15.322  27.397  -4.789
ATOM   1132  N   VAL A 128     -14.457  26.563  -2.853
ATOM   1133  H   VAL A 128     -14.046  26.752  -1.966
ATOM   1134  CA  VAL A 128     -14.671  25.176  -3.143
ATOM   1135  CB  VAL A 128     -13.658  24.287  -2.425
ATOM   1136  CG1 VAL A 128     -13.920  22.791  -2.686
ATOM   1137  CG2 VAL A 128     -12.233  24.709  -2.835
ATOM   1138  C   VAL A 128     -16.087  24.799  -2.788
ATOM   1139  O   VAL A 128     -16.589  25.136  -1.712
ATOM   1140  N   ALA A 129     -16.759  24.128  -3.749
ATOM   1141  H   ALA A 129     -16.314  23.895  -4.609
ATOM   1142  CA  ALA A 129     -18.102  23.632  -3.603
ATOM   1143  CB  ALA A 129     -18.912  23.688  -4.910
ATOM   1144  C   ALA A 129     -17.914  22.189  -3.229
ATOM   1145  O   ALA A 129     -17.183  21.468  -3.910
ATOM   1146  N   LEU A 130     -18.545  21.757  -2.114
ATOM   1147  H   LEU A 130     -19.137  22.347  -1.569
ATOM   1148  CA  LEU A 130     -18.435  20.407  -1.636
ATOM   1149  CB  LEU A 130     -17.799  20.335  -0.240
ATOM   1150  CG  LEU A 130     -16.347  20.795  -0.139
ATOM   1151  CD1 LEU A 130     -15.965  20.892   1.322
ATOM   1152  CD2 LEU A 130     -15.409  19.787  -0.811
ATOM   1153  C   LEU A 130     -19.787  19.797  -1.535
ATOM   1154  O   LEU A 130     -20.584  20.222  -0.696
ATOM   1155  N   ALA A 131     -20.063  18.799  -2.414
ATOM   1156  H   ALA A 131     -19.392  18.503  -3.092
ATOM   1157  CA  ALA A 131     -21.325  18.105  -2.412
ATOM   1158  CB  ALA A 131     -21.912  17.910  -3.825
ATOM   1159  C   ALA A 131     -21.089  16.761  -1.794
ATOM   1160  O   ALA A 131     -20.368  15.944  -2.370
ATOM   1161  N   ALA A 132     -21.676  16.513  -0.596
ATOM   1162  H   ALA A 132     -22.251  17.189  -0.143
ATOM   1163  CA  ALA A 132     -21.516  15.266   0.108
ATOM   1164  CB  ALA A 132     -21.251  15.437   1.609
ATOM   1165  C   ALA A 132     -22.719  14.405  -0.044
ATOM   1166  O   ALA A 132     -23.832  14.837   0.261
ATOM   1167  N   TYR A 133     -22.490  13.161  -0.525
ATOM   1168  H   TYR A 133     -21.576  12.852  -0.761
ATOM   1169  CA  TYR A 133     -23.522  12.189  -0.744
ATOM   1170  CB  TYR A 133     -23.552  11.611  -2.179
ATOM   1171  CG  TYR A 133     -23.845  12.686  -3.174
ATOM   1172  CD1 TYR A 133     -22.783  13.329  -3.821
ATOM   1173  CE1 TYR A 133     -23.022  14.334  -4.759
ATOM   1174  CZ  TYR A 133     -24.334  14.715  -5.047
ATOM   1175  OH  TYR A 133     -24.580  15.732  -5.993
ATOM   1176  HH  TYR A 133     -23.735  16.005  -6.364
ATOM   1177  CE2 TYR A 133     -25.404  14.079  -4.409
ATOM   1178  CD2 TYR A 133     -25.159  13.072  -3.469
ATOM   1179  C   TYR A 133     -23.273  11.010   0.146
ATOM   1180  O   TYR A 133     -22.147  10.506   0.237
ATOM   1181  N   ASN A 134     -24.348  10.581   0.842
ATOM   1182  H   ASN A 134     -25.234  11.032   0.739
ATOM   1183  CA  ASN A 134     -24.331   9.438   1.720
ATOM   1184  CB  ASN A 134     -25.045   9.684   3.074
ATOM   1185  CG  ASN A 134     -26.554   9.904   2.986
ATOM   1186  OD1 ASN A 134     -27.247   9.686   1.994
ATOM   1187  ND2 ASN A 134     -27.093  10.390   4.132
ATOM   1188 1HD2 ASN A 134     -28.065  10.615   4.179
ATOM   1189 2HD2 ASN A 134     -26.513  10.542   4.932
ATOM   1190  C   ASN A 134     -24.822   8.209   0.982
ATOM   1191  O   ASN A 134     -25.105   8.275  -0.218
ATOM   1192  N   ARG A 135     -24.946   7.056   1.694
ATOM   1193  H   ARG A 135     -24.711   7.024   2.663
ATOM   1194  CA  ARG A 135     -25.387   5.795   1.136
ATOM   1195  CB  ARG A 135     -25.370   4.627   2.137
ATOM   1196  CG  ARG A 135     -23.970   4.143   2.516
ATOM   1197  CD  ARG A 135     -23.985   2.953   3.479
ATOM   1198  NE  ARG A 135     -24.426   3.453   4.816
ATOM   1199  HE  ARG A 135     -24.519   4.440   4.950
ATOM   1200  CZ  ARG A 135     -24.676   2.617   5.870
ATOM   1201  NH1 ARG A 135     -24.596   1.257   5.760
ATOM   1202 1HH1 ARG A 135     -24.360   0.832   4.887
ATOM   1203 2HH1 ARG A 135     -24.786   0.675   6.550
ATOM   1204  NH2 ARG A 135     -25.009   3.178   7.068
ATOM   1205 1HH2 ARG A 135     -25.060   4.172   7.159
ATOM   1206 2HH2 ARG A 135     -25.202   2.602   7.861
ATOM   1207  C   ARG A 135     -26.763   5.831   0.531
ATOM   1208  O   ARG A 135     -27.019   5.100  -0.429
ATOM   1209  N   ASN A 136     -27.664   6.688   1.065
ATOM   1210  H   ASN A 136     -27.423   7.285   1.828
ATOM   1211  CA  ASN A 136     -29.019   6.828   0.582
ATOM   1212  CB  ASN A 136     -29.933   7.524   1.617
ATOM   1213  CG  ASN A 136     -30.194   6.652   2.844
ATOM   1214  OD1 ASN A 136     -30.081   5.427   2.855
ATOM   1215  ND2 ASN A 136     -30.554   7.339   3.959
ATOM   1216 1HD2 ASN A 136     -30.673   6.855   4.826
ATOM   1217 2HD2 ASN A 136     -30.708   8.327   3.912
ATOM   1218  C   ASN A 136     -29.055   7.715  -0.647
ATOM   1219  O   ASN A 136     -30.070   7.754  -1.348
ATOM   1220  N   GLY A 137     -27.936   8.423  -0.953
ATOM   1221  H   GLY A 137     -27.107   8.360  -0.402
ATOM   1222  CA  GLY A 137     -27.836   9.321  -2.075
ATOM   1223  C   GLY A 137     -28.263  10.714  -1.696
ATOM   1224  O   GLY A 137     -28.389  11.576  -2.567
ATOM   1225  N   GLU A 138     -28.512  10.947  -0.385
ATOM   1226  H   GLU A 138     -28.382  10.233   0.297
ATOM   1227  CA  GLU A 138     -28.929  12.207   0.163
ATOM   1228  CB  GLU A 138     -29.631  12.053   1.527
ATOM   1229  CG  GLU A 138     -30.973  11.312   1.459
ATOM   1230  CD  GLU A 138     -31.589  11.229   2.851
ATOM   1231  OE1 GLU A 138     -31.805  12.296   3.484
ATOM   1232  OE2 GLU A 138     -31.850  10.085   3.308
ATOM   1233  C   GLU A 138     -27.744  13.104   0.371
ATOM   1234  O   GLU A 138     -26.656  12.648   0.739
ATOM   1235  N   VAL A 139     -27.964  14.409   0.087
ATOM   1236  H   VAL A 139     -28.859  14.711  -0.232
ATOM   1237  CA  VAL A 139     -26.996  15.469   0.235
ATOM   1238  CB  VAL A 139     -27.374  16.698  -0.581
ATOM   1239  CG1 VAL A 139     -26.389  17.853  -0.346
ATOM   1240  CG2 VAL A 139     -27.443  16.306  -2.069
ATOM   1241  C   VAL A 139     -26.953  15.803   1.709
ATOM   1242  O   VAL A 139     -27.999  16.054   2.316
ATOM   1243  N   ILE A 140     -25.735  15.829   2.304
ATOM   1244  H   ILE A 140     -24.903  15.636   1.790
ATOM   1245  CA  ILE A 140     -25.593  16.112   3.713
ATOM   1246  CB  ILE A 140     -25.024  14.940   4.519
ATOM   1247  CG2 ILE A 140     -26.067  13.805   4.527
ATOM   1248  CG1 ILE A 140     -23.633  14.498   4.037
ATOM   1249  CD1 ILE A 140     -22.926  13.517   4.966
ATOM   1250  C   ILE A 140     -24.944  17.462   4.013
ATOM   1251  O   ILE A 140     -25.268  18.450   3.348
ATOM   1252  N   GLY A 141     -24.007  17.551   5.000
ATOM   1253  H   GLY A 141     -23.710  16.764   5.532
ATOM   1254  CA  GLY A 141     -23.398  18.789   5.419
ATOM   1255  C   GLY A 141     -22.272  19.293   4.595
ATOM   1256  O   GLY A 141     -21.107  18.999   4.856
ATOM   1257  N   LEU A 142     -22.638  20.168   3.638
ATOM   1258  H   LEU A 142     -23.601  20.406   3.539
ATOM   1259  CA  LEU A 142     -21.758  20.790   2.684
ATOM   1260  CB  LEU A 142     -22.602  21.671   1.737
ATOM   1261  CG  LEU A 142     -23.736  20.937   0.968
ATOM   1262  CD1 LEU A 142     -24.563  21.922   0.135
ATOM   1263  CD2 LEU A 142     -23.340  19.643   0.260
ATOM   1264  C   LEU A 142     -20.888  21.743   3.475
ATOM   1265  O   LEU A 142     -19.657  21.709   3.393
ATOM   1266  N   ALA A 143     -21.552  22.544   4.349
ATOM   1267  H   ALA A 143     -22.544  22.492   4.419
ATOM   1268  CA  ALA A 143     -20.945  23.537   5.193
ATOM   1269  CB  ALA A 143     -21.984  24.381   5.952
ATOM   1270  C   ALA A 143     -20.050  22.906   6.208
ATOM   1271  O   ALA A 143     -18.956  23.418   6.433
ATOM   1272  N   ALA A 144     -20.468  21.753   6.791
ATOM   1273  H   ALA A 144     -21.344  21.340   6.555
ATOM   1274  CA  ALA A 144     -19.701  21.062   7.799
ATOM   1275  CB  ALA A 144     -20.453  19.863   8.401
ATOM   1276  C   ALA A 144     -18.412  20.551   7.237
ATOM   1277  O   ALA A 144     -17.366  20.719   7.870
ATOM   1278  N   TYR A 145     -18.455  19.967   6.014
ATOM   1279  H   TYR A 145     -19.309  19.848   5.509
ATOM   1280  CA  TYR A 145     -17.264  19.457   5.390
ATOM   1281  CB  TYR A 145     -17.521  18.471   4.231
ATOM   1282  CG  TYR A 145     -17.901  17.160   4.856
ATOM   1283  CD1 TYR A 145     -19.208  16.677   4.755
ATOM   1284  CE1 TYR A 145     -19.580  15.468   5.345
ATOM   1285  CZ  TYR A 145     -18.635  14.719   6.047
ATOM   1286  OH  TYR A 145     -19.015  13.501   6.648
ATOM   1287  HH  TYR A 145     -19.969  13.425   6.570
ATOM   1288  CE2 TYR A 145     -17.320  15.178   6.153
ATOM   1289  CD2 TYR A 145     -16.958  16.391   5.558
ATOM   1290  C   TYR A 145     -16.346  20.570   4.983
ATOM   1291  O   TYR A 145     -15.127  20.410   5.066
ATOM   1292  N   TYR A 146     -16.919  21.738   4.585
ATOM   1293  H   TYR A 146     -17.910  21.824   4.492
ATOM   1294  CA  TYR A 146     -16.152  22.890   4.172
ATOM   1295  CB  TYR A 146     -17.057  23.967   3.511
ATOM   1296  CG  TYR A 146     -16.266  25.080   2.895
ATOM   1297  CD1 TYR A 146     -15.521  24.841   1.731
ATOM   1298  CE1 TYR A 146     -14.791  25.864   1.121
ATOM   1299  CZ  TYR A 146     -14.794  27.143   1.678
ATOM   1300  OH  TYR A 146     -14.055  28.182   1.069
ATOM   1301  HH  TYR A 146     -13.555  27.805   0.339
ATOM   1302  CE2 TYR A 146     -15.562  27.403   2.815
ATOM   1303  CD2 TYR A 146     -16.290  26.375   3.425
ATOM   1304  C   TYR A 146     -15.389  23.421   5.361
ATOM   1305  O   TYR A 146     -14.202  23.720   5.228
ATOM   1306  N   ILE A 147     -16.036  23.458   6.557
ATOM   1307  H   ILE A 147     -16.992  23.184   6.625
ATOM   1308  CA  ILE A 147     -15.437  23.928   7.789
ATOM   1309  CB  ILE A 147     -16.445  23.999   8.938
ATOM   1310  CG2 ILE A 147     -15.738  24.224  10.293
ATOM   1311  CG1 ILE A 147     -17.485  25.103   8.666
ATOM   1312  CD1 ILE A 147     -18.691  25.068   9.608
ATOM   1313  C   ILE A 147     -14.295  23.006   8.156
ATOM   1314  O   ILE A 147     -13.223  23.498   8.514
ATOM   1315  N   MET A 148     -14.482  21.667   8.011
ATOM   1316  H   MET A 148     -15.358  21.297   7.710
ATOM   1317  CA  MET A 148     -13.460  20.700   8.343
ATOM   1318  CB  MET A 148     -13.926  19.234   8.287
ATOM   1319  CG  MET A 148     -14.900  18.874   9.415
ATOM   1320  SD  MET A 148     -15.551  17.176   9.376
ATOM   1321  CE  MET A 148     -13.999  16.349   9.836
ATOM   1322  C   MET A 148     -12.257  20.853   7.462
ATOM   1323  O   MET A 148     -11.138  20.870   7.979
ATOM   1324  N   LEU A 149     -12.472  21.172   6.159
ATOM   1325  H   LEU A 149     -13.389  21.198   5.769
ATOM   1326  CA  LEU A 149     -11.375  21.365   5.248
ATOM   1327  CB  LEU A 149     -11.720  21.363   3.751
ATOM   1328  CG  LEU A 149     -12.153  19.990   3.209
ATOM   1329  CD1 LEU A 149     -12.532  20.112   1.732
ATOM   1330  CD2 LEU A 149     -11.130  18.878   3.494
ATOM   1331  C   LEU A 149     -10.622  22.626   5.548
ATOM   1332  O   LEU A 149      -9.394  22.613   5.462
ATOM   1333  N   ILE A 150     -11.330  23.718   5.956
ATOM   1334  H   ILE A 150     -12.326  23.692   6.001
ATOM   1335  CA  ILE A 150     -10.716  24.995   6.283
ATOM   1336  CB  ILE A 150     -11.723  26.087   6.667
ATOM   1337  CG2 ILE A 150     -11.008  27.348   7.220
ATOM   1338  CG1 ILE A 150     -12.597  26.489   5.472
ATOM   1339  CD1 ILE A 150     -13.777  27.368   5.894
ATOM   1340  C   ILE A 150      -9.812  24.756   7.470
ATOM   1341  O   ILE A 150      -8.665  25.203   7.448
ATOM   1342  N   PHE A 151     -10.297  23.984   8.479
ATOM   1343  H   PHE A 151     -11.223  23.615   8.443
ATOM   1344  CA  PHE A 151      -9.555  23.668   9.674
ATOM   1345  CB  PHE A 151     -10.427  22.904  10.719
ATOM   1346  CG  PHE A 151      -9.633  22.421  11.901
ATOM   1347  CD1 PHE A 151      -9.124  23.302  12.864
ATOM   1348  CE1 PHE A 151      -8.386  22.816  13.948
ATOM   1349  CZ  PHE A 151      -8.166  21.444  14.089
ATOM   1350  CE2 PHE A 151      -8.687  20.553  13.148
ATOM   1351  CD2 PHE A 151      -9.419  21.043  12.064
ATOM   1352  C   PHE A 151      -8.305  22.901   9.347
ATOM   1353  O   PHE A 151      -7.252  23.232   9.893
ATOM   1354  N   PHE A 152      -8.383  21.913   8.424
ATOM   1355  H   PHE A 152      -9.249  21.660   7.999
ATOM   1356  CA  PHE A 152      -7.244  21.115   8.044
ATOM   1357  CB  PHE A 152      -7.603  19.949   7.087
ATOM   1358  CG  PHE A 152      -8.387  18.845   7.750
ATOM   1359  CD1 PHE A 152      -8.410  18.632   9.141
ATOM   1360  CE1 PHE A 152      -9.155  17.590   9.701
ATOM   1361  CZ  PHE A 152      -9.887  16.740   8.871
ATOM   1362  CE2 PHE A 152      -9.875  16.932   7.488
ATOM   1363  CD2 PHE A 152      -9.127  17.977   6.938
ATOM   1364  C   PHE A 152      -6.182  21.942   7.373
ATOM   1365  O   PHE A 152      -4.998  21.767   7.673
ATOM   1366  N   VAL A 153      -6.591  22.896   6.495
ATOM   1367  H   VAL A 153      -7.558  23.030   6.286
ATOM   1368  CA  VAL A 153      -5.672  23.752   5.777
ATOM   1369  CB  VAL A 153      -6.357  24.570   4.678
ATOM   1370  CG1 VAL A 153      -5.404  25.608   4.037
ATOM   1371  CG2 VAL A 153      -6.921  23.605   3.621
ATOM   1372  C   VAL A 153      -4.983  24.679   6.751
ATOM   1373  O   VAL A 153      -3.760  24.819   6.691
ATOM   1374  N   LEU A 154      -5.747  25.272   7.704
ATOM   1375  H   LEU A 154      -6.725  25.098   7.777
ATOM   1376  CA  LEU A 154      -5.203  26.191   8.674
ATOM   1377  CB  LEU A 154      -6.255  26.960   9.497
ATOM   1378  CG  LEU A 154      -7.029  28.014   8.683
ATOM   1379  CD1 LEU A 154      -8.175  28.599   9.516
ATOM   1380  CD2 LEU A 154      -6.100  29.100   8.106
ATOM   1381  C   LEU A 154      -4.262  25.533   9.625
ATOM   1382  O   LEU A 154      -3.246  26.134   9.969
ATOM   1383  N   ALA A 155      -4.559  24.278  10.041
ATOM   1384  H   ALA A 155      -5.386  23.814   9.739
ATOM   1385  CA  ALA A 155      -3.726  23.532  10.951
ATOM   1386  CB  ALA A 155      -4.372  22.211  11.406
ATOM   1387  C   ALA A 155      -2.412  23.212  10.292
ATOM   1388  O   ALA A 155      -1.364  23.327  10.931
ATOM   1389  N   ALA A 156      -2.445  22.851   8.982
ATOM   1390  H   ALA A 156      -3.310  22.754   8.491
ATOM   1391  CA  ALA A 156      -1.259  22.529   8.224
ATOM   1392  CB  ALA A 156      -1.586  21.977   6.824
ATOM   1393  C   ALA A 156      -0.389  23.748   8.052
ATOM   1394  O   ALA A 156       0.830  23.657   8.210
ATOM   1395  N   TYR A 157      -1.017  24.922   7.785
ATOM   1396  H   TYR A 157      -2.008  24.960   7.680
ATOM   1397  CA  TYR A 157      -0.336  26.179   7.592
ATOM   1398  CB  TYR A 157      -1.304  27.250   7.017
ATOM   1399  CG  TYR A 157      -0.679  28.525   6.510
ATOM   1400  CD1 TYR A 157       0.683  28.680   6.191
ATOM   1401  CE1 TYR A 157       1.179  29.899   5.715
ATOM   1402  CZ  TYR A 157       0.314  30.984   5.547
ATOM   1403  OH  TYR A 157       0.793  32.224   5.069
ATOM   1404  HH  TYR A 157       1.732  32.132   4.885
ATOM   1405  CE2 TYR A 157      -1.044  30.836   5.827
ATOM   1406  CD2 TYR A 157      -1.530  29.617   6.305
ATOM   1407  C   TYR A 157       0.298  26.610   8.892
ATOM   1408  O   TYR A 157       1.430  27.083   8.867
ATOM   1409  N   LEU A 158      -0.387  26.397  10.046
ATOM   1410  H   LEU A 158      -1.307  26.023  10.021
ATOM   1411  CA  LEU A 158       0.088  26.735  11.371
ATOM   1412  CB  LEU A 158      -0.964  26.368  12.450
ATOM   1413  CG  LEU A 158      -0.607  26.572  13.947
ATOM   1414  CD1 LEU A 158      -0.348  28.030  14.354
ATOM   1415  CD2 LEU A 158      -1.633  25.860  14.833
ATOM   1416  C   LEU A 158       1.333  25.961  11.690
ATOM   1417  O   LEU A 158       2.300  26.554  12.174
ATOM   1418  N   ALA A 159       1.339  24.642  11.364
ATOM   1419  H   ALA A 159       0.538  24.201  10.966
ATOM   1420  CA  ALA A 159       2.458  23.781  11.635
ATOM   1421  CB  ALA A 159       2.143  22.308  11.322
ATOM   1422  C   ALA A 159       3.669  24.175  10.843
ATOM   1423  O   ALA A 159       4.749  24.314  11.420
ATOM   1424  N   SER A 160       3.488  24.446   9.527
ATOM   1425  H   SER A 160       2.595  24.354   9.090
ATOM   1426  CA  SER A 160       4.574  24.815   8.654
ATOM   1427  CB  SER A 160       4.145  24.816   7.178
ATOM   1428  OG  SER A 160       3.820  23.492   6.778
ATOM   1429  HG  SER A 160       3.669  23.535   5.830
ATOM   1430  C   SER A 160       5.162  26.161   8.976
ATOM   1431  O   SER A 160       6.383  26.324   8.949
ATOM   1432  N   ALA A 161       4.292  27.138   9.308
ATOM   1433  H   ALA A 161       3.315  26.956   9.333
ATOM   1434  CA  ALA A 161       4.664  28.488   9.631
ATOM   1435  CB  ALA A 161       3.459  29.446   9.633
ATOM   1436  C   ALA A 161       5.324  28.619  10.968
ATOM   1437  O   ALA A 161       6.244  29.425  11.114
ATOM   1438  N   ALA A 162       4.894  27.793  11.957
ATOM   1439  H   ALA A 162       4.163  27.139  11.785
ATOM   1440  CA  ALA A 162       5.361  27.813  13.323
ATOM   1441  CB  ALA A 162       6.859  27.451  13.487
ATOM   1442  C   ALA A 162       5.021  29.151  13.949
ATOM   1443  O   ALA A 162       5.834  29.786  14.625
ATOM   1444  N   LEU A 163       3.768  29.608  13.666
ATOM   1445  H   LEU A 163       3.167  29.048  13.103
ATOM   1446  CA  LEU A 163       3.146  30.827  14.138
ATOM   1447  CB  LEU A 163       3.070  30.937  15.693
ATOM   1448  CG  LEU A 163       2.200  32.076  16.284
ATOM   1449  CD1 LEU A 163       0.715  31.926  15.911
ATOM   1450  CD2 LEU A 163       2.413  32.208  17.797
ATOM   1451  C   LEU A 163       3.667  32.124  13.565
ATOM   1452  O   LEU A 163       2.849  32.962  13.185
ATOM   1453  N   GLY A 164       5.013  32.299  13.466
ATOM   1454  H   GLY A 164       5.633  31.579  13.766
ATOM   1455  CA  GLY A 164       5.683  33.496  12.999
ATOM   1456  C   GLY A 164       5.142  34.176  11.763
ATOM   1457  O   GLY A 164       4.684  35.312  11.913
ATOM   1458  N   PRO A 165       5.114  33.564  10.578
ATOM   1459  CA  PRO A 165       4.603  34.183   9.367
ATOM   1460  CB  PRO A 165       4.900  33.199   8.236
ATOM   1461  CG  PRO A 165       6.114  32.409   8.744
ATOM   1462  CD  PRO A 165       5.948  32.414  10.271
ATOM   1463  C   PRO A 165       3.143  34.510   9.444
ATOM   1464  O   PRO A 165       2.734  35.494   8.823
ATOM   1465  N   LEU A 166       2.370  33.714  10.223
ATOM   1466  H   LEU A 166       2.779  32.963  10.735
ATOM   1467  CA  LEU A 166       0.953  33.883  10.418
ATOM   1468  CB  LEU A 166       0.343  32.741  11.241
ATOM   1469  CG  LEU A 166       0.313  31.366  10.571
ATOM   1470  CD1 LEU A 166      -0.072  30.321  11.607
ATOM   1471  CD2 LEU A 166      -0.648  31.313   9.384
ATOM   1472  C   LEU A 166       0.683  35.111  11.234
ATOM   1473  O   LEU A 166      -0.326  35.783  11.026
ATOM   1474  N   ALA A 167       1.571  35.402  12.212
ATOM   1475  H   ALA A 167       2.373  34.834  12.379
ATOM   1476  CA  ALA A 167       1.432  36.550  13.058
ATOM   1477  CB  ALA A 167       2.303  36.460  14.322
ATOM   1478  C   ALA A 167       1.804  37.801  12.316
ATOM   1479  O   ALA A 167       1.103  38.807  12.445
ATOM   1480  N   ALA A 168       2.893  37.733  11.493
ATOM   1481  H   ALA A 168       3.419  36.890  11.406
ATOM   1482  CA  ALA A 168       3.396  38.862  10.740
ATOM   1483  CB  ALA A 168       4.734  38.546  10.042
ATOM   1484  C   ALA A 168       2.411  39.308   9.701
ATOM   1485  O   ALA A 168       2.022  40.478   9.701
ATOM   1486  N   TYR A 169       1.967  38.385   8.813
ATOM   1487  H   TYR A 169       2.300  37.443   8.800
ATOM   1488  CA  TYR A 169       0.961  38.710   7.834
ATOM   1489  CB  TYR A 169       1.059  37.904   6.514
ATOM   1490  CG  TYR A 169       2.273  38.325   5.762
ATOM   1491  CD1 TYR A 169       3.498  37.666   5.929
ATOM   1492  CE1 TYR A 169       4.625  38.081   5.215
ATOM   1493  CZ  TYR A 169       4.529  39.155   4.324
ATOM   1494  OH  TYR A 169       5.656  39.586   3.596
ATOM   1495  HH  TYR A 169       6.397  39.024   3.838
ATOM   1496  CE2 TYR A 169       3.311  39.813   4.152
ATOM   1497  CD2 TYR A 169       2.188  39.397   4.866
ATOM   1498  C   TYR A 169      -0.172  38.194   8.639
ATOM   1499  O   TYR A 169      -0.317  36.975   8.725
ATOM   1500  N   HIS A 170      -1.027  39.101   9.181
ATOM   1501  H   HIS A 170      -0.919  40.082   9.047
ATOM   1502  CA  HIS A 170      -2.084  38.684  10.069
ATOM   1503  CB  HIS A 170      -2.823  39.870  10.733
ATOM   1504  CG  HIS A 170      -1.981  40.724  11.640
ATOM   1505  ND1 HIS A 170      -1.606  40.374  12.918
ATOM   1506  CE1 HIS A 170      -0.872  41.406  13.408
ATOM   1507  NE2 HIS A 170      -0.748  42.390  12.536
ATOM   1508  CD2 HIS A 170      -1.446  41.957  11.422
ATOM   1509  C   HIS A 170      -3.092  37.820   9.380
ATOM   1510  O   HIS A 170      -4.012  38.283   8.702
ATOM   1511  N   ALA A 171      -2.892  36.502   9.608
ATOM   1512  H   ALA A 171      -2.126  36.204  10.175
ATOM   1513  CA  ALA A 171      -3.685  35.425   9.092
ATOM   1514  CB  ALA A 171      -2.853  34.224   8.613
ATOM   1515  C   ALA A 171      -4.596  34.956  10.181
ATOM   1516  O   ALA A 171      -4.233  34.990  11.357
ATOM   1517  N   THR A 172      -5.815  34.547   9.781
ATOM   1518  H   THR A 172      -6.046  34.539   8.810
ATOM   1519  CA  THR A 172      -6.861  34.068  10.647
ATOM   1520  CB  THR A 172      -8.203  34.356   9.978
ATOM   1521  CG2 THR A 172      -9.411  33.813  10.753
ATOM   1522  OG1 THR A 172      -8.351  35.757   9.780
ATOM   1523  HG1 THR A 172      -7.683  36.008   9.139
ATOM   1524  C   THR A 172      -6.722  32.599  11.006
ATOM   1525  O   THR A 172      -6.678  31.743  10.120
ATOM   1526  N   LEU A 173      -6.635  32.299  12.333
ATOM   1527  H   LEU A 173      -6.596  33.028  13.014
ATOM   1528  CA  LEU A 173      -6.544  30.946  12.850
ATOM   1529  CB  LEU A 173      -5.422  30.720  13.880
ATOM   1530  CG  LEU A 173      -3.999  30.916  13.337
ATOM   1531  CD1 LEU A 173      -2.967  30.816  14.467
ATOM   1532  CD2 LEU A 173      -3.710  29.924  12.197
ATOM   1533  C   LEU A 173      -7.833  30.521  13.500
ATOM   1534  O   LEU A 173      -8.422  31.291  14.259
ATOM   1535  N   THR A 174      -8.303  29.284  13.206
ATOM   1536  H   THR A 174      -7.813  28.670  12.592
ATOM   1537  CA  THR A 174      -9.526  28.750  13.764
ATOM   1538  CB  THR A 174     -10.633  28.620  12.721
ATOM   1539  CG2 THR A 174     -11.932  28.068  13.346
ATOM   1540  OG1 THR A 174     -10.918  29.889  12.148
ATOM   1541  HG1 THR A 174     -10.451  29.915  11.309
ATOM   1542  C   THR A 174      -9.204  27.377  14.300
ATOM   1543  O   THR A 174      -8.524  26.595  13.627
ATOM   1544  N   TYR A 175      -9.654  27.083  15.552
ATOM   1545  H   TYR A 175     -10.183  27.733  16.094
ATOM   1546  CA  TYR A 175      -9.445  25.788  16.159
ATOM   1547  CB  TYR A 175      -8.686  25.798  17.498
ATOM   1548  CG  TYR A 175      -7.304  26.302  17.271
ATOM   1549  CD1 TYR A 175      -7.064  27.672  17.391
ATOM   1550  CE1 TYR A 175      -5.788  28.187  17.189
ATOM   1551  CZ  TYR A 175      -4.731  27.340  16.865
ATOM   1552  OH  TYR A 175      -3.443  27.885  16.668
ATOM   1553  HH  TYR A 175      -3.499  28.836  16.801
ATOM   1554  CE2 TYR A 175      -4.959  25.965  16.737
ATOM   1555  CD2 TYR A 175      -6.245  25.447  16.939
ATOM   1556  C   TYR A 175     -10.814  25.199  16.362
ATOM   1557  O   TYR A 175     -11.703  25.833  16.942
ATOM   1558  N   ARG A 176     -10.994  23.963  15.841
ATOM   1559  H   ARG A 176     -10.244  23.479  15.399
ATOM   1560  CA  ARG A 176     -12.231  23.229  15.878
ATOM   1561  CB  ARG A 176     -12.493  22.473  14.549
ATOM   1562  CG  ARG A 176     -13.817  21.708  14.463
ATOM   1563  CD  ARG A 176     -14.062  20.974  13.147
ATOM   1564  NE  ARG A 176     -15.403  20.325  13.268
ATOM   1565  HE  ARG A 176     -16.191  20.808  12.887
ATOM   1566  CZ  ARG A 176     -15.598  19.081  13.813
ATOM   1567  NH1 ARG A 176     -14.598  18.367  14.414
ATOM   1568 1HH1 ARG A 176     -13.675  18.742  14.497
ATOM   1569 2HH1 ARG A 176     -14.798  17.472  14.813
ATOM   1570  NH2 ARG A 176     -16.856  18.550  13.772
ATOM   1571 1HH2 ARG A 176     -17.600  19.058  13.336
ATOM   1572 2HH2 ARG A 176     -17.042  17.662  14.191
ATOM   1573  C   ARG A 176     -12.239  22.182  16.956
ATOM   1574  O   ARG A 176     -11.258  21.451  17.124
ATOM   1575  N   MET A 177     -13.361  22.128  17.721
ATOM   1576  H   MET A 177     -14.130  22.740  17.552
ATOM   1577  CA  MET A 177     -13.568  21.133  18.743
ATOM   1578  CB  MET A 177     -14.457  21.525  19.936
ATOM   1579  CG  MET A 177     -13.832  22.576  20.839
ATOM   1580  SD  MET A 177     -12.265  22.050  21.605
ATOM   1581  CE  MET A 177     -12.967  20.785  22.708
ATOM   1582  C   MET A 177     -14.201  19.913  18.151
ATOM   1583  O   MET A 177     -15.075  20.009  17.286
ATOM   1584  N   LEU A 178     -13.683  18.739  18.569
ATOM   1585  H   LEU A 178     -12.934  18.729  19.225
ATOM   1586  CA  LEU A 178     -14.138  17.435  18.155
ATOM   1587  CB  LEU A 178     -13.134  16.304  18.478
ATOM   1588  CG  LEU A 178     -11.807  16.332  17.682
ATOM   1589  CD1 LEU A 178     -10.837  15.262  18.207
ATOM   1590  CD2 LEU A 178     -12.024  16.219  16.161
ATOM   1591  C   LEU A 178     -15.455  17.076  18.787
ATOM   1592  O   LEU A 178     -16.257  16.363  18.182
ATOM   1593  N   GLU A 179     -15.701  17.579  20.022
ATOM   1594  H   GLU A 179     -15.031  18.171  20.461
ATOM   1595  CA  GLU A 179     -16.900  17.351  20.795
ATOM   1596  CB  GLU A 179     -16.765  17.950  22.212
ATOM   1597  CG  GLU A 179     -15.732  17.227  23.087
ATOM   1598  CD  GLU A 179     -15.612  17.839  24.485
ATOM   1599  OE1 GLU A 179     -16.267  18.866  24.812
ATOM   1600  OE2 GLU A 179     -14.837  17.238  25.274
ATOM   1601  C   GLU A 179     -18.069  18.013  20.096
ATOM   1602  O   GLU A 179     -17.845  19.015  19.409
ATOM   1603  N   PRO A 180     -19.310  17.522  20.225
ATOM   1604  CA  PRO A 180     -20.471  18.096  19.575
ATOM   1605  CB  PRO A 180     -21.533  16.990  19.619
ATOM   1606  CG  PRO A 180     -21.187  16.200  20.893
ATOM   1607  CD  PRO A 180     -19.653  16.305  20.964
ATOM   1608  C   PRO A 180     -20.854  19.402  20.219
ATOM   1609  O   PRO A 180     -21.766  19.453  21.046
ATOM   1610  N   THR A 181     -20.105  20.456  19.840
ATOM   1611  H   THR A 181     -19.405  20.352  19.137
ATOM   1612  CA  THR A 181     -20.071  21.709  20.530
ATOM   1613  CB  THR A 181     -18.640  22.126  20.788
ATOM   1614  CG2 THR A 181     -18.624  23.413  21.604
ATOM   1615  OG1 THR A 181     -17.963  21.135  21.548
ATOM   1616  HG1 THR A 181     -17.758  20.429  20.931
ATOM   1617  C   THR A 181     -20.716  22.724  19.623
ATOM   1618  O   THR A 181     -20.596  22.644  18.396
ATOM   1619  N   ARG A 182     -21.451  23.681  20.240
ATOM   1620  H   ARG A 182     -21.554  23.699  21.231
ATOM   1621  CA  ARG A 182     -22.108  24.740  19.526
ATOM   1622  CB  ARG A 182     -23.167  25.506  20.324
ATOM   1623  CG  ARG A 182     -24.411  24.692  20.646
ATOM   1624  CD  ARG A 182     -25.416  25.512  21.436
ATOM   1625  NE  ARG A 182     -26.619  24.665  21.651
ATOM   1626  HE  ARG A 182     -26.620  23.726  21.306
ATOM   1627  CZ  ARG A 182     -27.726  25.157  22.288
ATOM   1628  NH1 ARG A 182     -27.759  26.436  22.768
ATOM   1629 1HH1 ARG A 182     -26.990  27.054  22.609
ATOM   1630 2HH1 ARG A 182     -28.570  26.780  23.240
ATOM   1631  NH2 ARG A 182     -28.815  24.351  22.432
ATOM   1632 1HH2 ARG A 182     -28.795  23.414  22.086
ATOM   1633 2HH2 ARG A 182     -29.644  24.693  22.872
ATOM   1634  C   ARG A 182     -21.113  25.756  19.041
ATOM   1635  O   ARG A 182     -20.186  26.151  19.760
ATOM   1636  N   VAL A 183     -21.303  26.149  17.762
ATOM   1637  H   VAL A 183     -22.064  25.788  17.230
ATOM   1638  CA  VAL A 183     -20.495  27.118  17.067
ATOM   1639  CB  VAL A 183     -20.393  26.831  15.570
ATOM   1640  CG1 VAL A 183     -19.548  27.901  14.849
ATOM   1641  CG2 VAL A 183     -19.886  25.400  15.342
ATOM   1642  C   VAL A 183     -21.184  28.450  17.254
ATOM   1643  O   VAL A 183     -22.395  28.575  17.037
ATOM   1644  N   VAL A 184     -20.404  29.466  17.687
ATOM   1645  H   VAL A 184     -19.439  29.330  17.872
ATOM   1646  CA  VAL A 184     -20.863  30.811  17.898
ATOM   1647  CB  VAL A 184     -20.978  31.243  19.361
ATOM   1648  CG1 VAL A 184     -22.042  30.389  20.066
ATOM   1649  CG2 VAL A 184     -19.619  31.165  20.085
ATOM   1650  C   VAL A 184     -19.986  31.776  17.127
ATOM   1651  O   VAL A 184     -18.884  31.446  16.661
ATOM   1652  N   GLY A 185     -20.525  33.014  16.981
ATOM   1653  H   GLY A 185     -21.417  33.228  17.369
ATOM   1654  CA  GLY A 185     -19.891  34.102  16.293
ATOM   1655  C   GLY A 185     -20.273  34.158  14.837
ATOM   1656  O   GLY A 185     -21.131  33.397  14.378
ATOM   1657  N   PRO A 186     -19.652  35.083  14.100
ATOM   1658  CA  PRO A 186     -19.854  35.278  12.675
ATOM   1659  CB  PRO A 186     -19.077  36.544  12.306
ATOM   1660  CG  PRO A 186     -17.999  36.665  13.394
ATOM   1661  CD  PRO A 186     -18.601  35.958  14.616
ATOM   1662  C   PRO A 186     -19.393  34.048  11.930
ATOM   1663  O   PRO A 186     -18.629  33.265  12.496
ATOM   1664  N   GLY A 187     -19.803  33.891  10.652
ATOM   1665  H   GLY A 187     -20.360  34.586  10.208
ATOM   1666  CA  GLY A 187     -19.511  32.739   9.834
ATOM   1667  C   GLY A 187     -18.060  32.393   9.586
ATOM   1668  O   GLY A 187     -17.166  33.098  10.059
ATOM   1669  N   PRO A 188     -17.813  31.325   8.808
ATOM   1670  CA  PRO A 188     -16.495  30.793   8.504
ATOM   1671  CB  PRO A 188     -16.729  29.600   7.573
ATOM   1672  CG  PRO A 188     -18.134  29.116   7.949
ATOM   1673  CD  PRO A 188     -18.861  30.406   8.357
ATOM   1674  C   PRO A 188     -15.445  31.731   7.984
ATOM   1675  O   PRO A 188     -14.275  31.348   8.044
ATOM   1676  N   GLY A 189     -15.817  32.929   7.471
ATOM   1677  H   GLY A 189     -16.774  33.204   7.434
ATOM   1678  CA  GLY A 189     -14.863  33.896   6.977
ATOM   1679  C   GLY A 189     -14.064  34.503   8.106
ATOM   1680  O   GLY A 189     -12.939  34.957   7.893
ATOM   1681  N   ALA A 190     -14.652  34.522   9.324
ATOM   1682  H   ALA A 190     -15.551  34.112   9.463
ATOM   1683  CA  ALA A 190     -14.051  35.031  10.524
ATOM   1684  CB  ALA A 190     -14.983  35.964  11.314
ATOM   1685  C   ALA A 190     -13.750  33.833  11.388
ATOM   1686  O   ALA A 190     -14.118  32.701  11.052
ATOM   1687  N   THR A 191     -13.010  34.051  12.507
ATOM   1688  H   THR A 191     -12.673  34.954  12.761
ATOM   1689  CA  THR A 191     -12.699  32.975  13.416
ATOM   1690  CB  THR A 191     -11.788  33.372  14.559
ATOM   1691  CG2 THR A 191     -10.394  33.673  14.039
ATOM   1692  OG1 THR A 191     -12.298  34.495  15.283
ATOM   1693  HG1 THR A 191     -11.842  34.451  16.127
ATOM   1694  C   THR A 191     -13.969  32.456  14.024
ATOM   1695  O   THR A 191     -14.768  33.221  14.567
ATOM   1696  N   LEU A 192     -14.197  31.137  13.862
ATOM   1697  H   LEU A 192     -13.550  30.563  13.367
ATOM   1698  CA  LEU A 192     -15.339  30.456  14.420
ATOM   1699  CB  LEU A 192     -15.639  29.080  13.790
ATOM   1700  CG  LEU A 192     -16.053  29.078  12.312
ATOM   1701  CD1 LEU A 192     -16.158  27.641  11.789
ATOM   1702  CD2 LEU A 192     -17.378  29.830  12.119
ATOM   1703  C   LEU A 192     -14.977  30.174  15.841
ATOM   1704  O   LEU A 192     -13.811  29.868  16.108
ATOM   1705  N   THR A 193     -15.947  30.330  16.776
ATOM   1706  H   THR A 193     -16.879  30.645  16.573
ATOM   1707  CA  THR A 193     -15.683  30.051  18.162
ATOM   1708  CB  THR A 193     -16.005  31.246  19.028
ATOM   1709  CG2 THR A 193     -15.775  30.948  20.520
ATOM   1710  OG1 THR A 193     -15.198  32.344  18.627
ATOM   1711  HG1 THR A 193     -14.298  32.005  18.593
ATOM   1712  C   THR A 193     -16.502  28.838  18.549
ATOM   1713  O   THR A 193     -17.721  28.826  18.392
ATOM   1714  N   TYR A 194     -15.838  27.762  19.035
ATOM   1715  H   TYR A 194     -14.850  27.769  19.158
ATOM   1716  CA  TYR A 194     -16.510  26.550  19.460
ATOM   1717  CB  TYR A 194     -15.741  25.269  19.068
ATOM   1718  CG  TYR A 194     -15.791  25.088  17.588
ATOM   1719  CD1 TYR A 194     -14.912  25.794  16.759
ATOM   1720  CE1 TYR A 194     -14.942  25.627  15.376
ATOM   1721  CZ  TYR A 194     -15.855  24.740  14.810
ATOM   1722  OH  TYR A 194     -15.885  24.574  13.414
ATOM   1723  HH  TYR A 194     -16.630  24.010  13.193
ATOM   1724  CE2 TYR A 194     -16.715  24.003  15.626
ATOM   1725  CD2 TYR A 194     -16.683  24.177  17.012
ATOM   1726  C   TYR A 194     -16.538  26.674  20.944
ATOM   1727  O   TYR A 194     -15.462  26.694  21.527
ATOM   1728  N   ARG A 195     -17.731  26.619  21.589
ATOM   1729  H   ARG A 195     -18.574  26.491  21.070
ATOM   1730  CA  ARG A 195     -17.920  26.831  23.016
ATOM   1731  CB  ARG A 195     -19.384  26.651  23.468
ATOM   1732  CG  ARG A 195     -20.302  27.787  23.019
ATOM   1733  CD  ARG A 195     -21.752  27.650  23.494
ATOM   1734  NE  ARG A 195     -22.491  28.843  22.977
ATOM   1735  HE  ARG A 195     -21.962  29.569  22.538
ATOM   1736  CZ  ARG A 195     -23.849  28.992  23.088
ATOM   1737  NH1 ARG A 195     -24.641  28.049  23.681
ATOM   1738 1HH1 ARG A 195     -24.238  27.214  24.054
ATOM   1739 2HH1 ARG A 195     -25.625  28.197  23.769
ATOM   1740  NH2 ARG A 195     -24.428  30.124  22.589
ATOM   1741 1HH2 ARG A 195     -23.869  30.828  22.151
ATOM   1742 2HH2 ARG A 195     -25.417  30.259  22.653
ATOM   1743  C   ARG A 195     -17.048  26.106  24.013
ATOM   1744  O   ARG A 195     -16.820  26.654  25.091
ATOM   1745  N   MET A 196     -16.532  24.898  23.694
ATOM   1746  H   MET A 196     -16.698  24.486  22.806
ATOM   1747  CA  MET A 196     -15.688  24.129  24.586
ATOM   1748  CB  MET A 196     -16.067  22.629  24.599
ATOM   1749  CG  MET A 196     -17.478  22.326  25.116
ATOM   1750  SD  MET A 196     -17.714  22.746  26.873
ATOM   1751  CE  MET A 196     -16.753  21.345  27.525
ATOM   1752  C   MET A 196     -14.199  24.256  24.309
ATOM   1753  O   MET A 196     -13.412  23.415  24.752
ATOM   1754  N   LEU A 197     -13.815  25.186  23.407
ATOM   1755  H   LEU A 197     -14.488  25.790  22.985
ATOM   1756  CA  LEU A 197     -12.461  25.447  22.980
ATOM   1757  CB  LEU A 197     -12.463  26.147  21.596
ATOM   1758  CG  LEU A 197     -11.120  26.439  20.916
ATOM   1759  CD1 LEU A 197     -10.399  25.139  20.534
ATOM   1760  CD2 LEU A 197     -11.304  27.440  19.765
ATOM   1761  C   LEU A 197     -11.531  26.208  23.897
ATOM   1762  O   LEU A 197     -11.861  27.274  24.428
ATOM   1763  N   GLU A 198     -10.302  25.650  24.028
ATOM   1764  H   GLU A 198     -10.080  24.800  23.556
ATOM   1765  CA  GLU A 198      -9.221  26.202  24.795
ATOM   1766  CB  GLU A 198      -8.870  25.352  26.040
ATOM   1767  CG  GLU A 198      -7.824  25.934  27.009
ATOM   1768  CD  GLU A 198      -8.244  27.294  27.546
ATOM   1769  OE1 GLU A 198      -9.277  27.345  28.261
ATOM   1770  OE2 GLU A 198      -7.519  28.290  27.283
ATOM   1771  C   GLU A 198      -8.071  26.183  23.799
ATOM   1772  O   GLU A 198      -7.342  25.192  23.720
ATOM   1773  N   PRO A 199      -7.914  27.211  22.969
ATOM   1774  CA  PRO A 199      -6.872  27.327  21.971
ATOM   1775  CB  PRO A 199      -7.326  28.430  21.036
ATOM   1776  CG  PRO A 199      -8.158  29.345  21.930
ATOM   1777  CD  PRO A 199      -8.710  28.422  23.026
ATOM   1778  C   PRO A 199      -5.521  27.648  22.555
ATOM   1779  O   PRO A 199      -5.455  28.148  23.686
ATOM   1780  N   THR A 200      -4.442  27.368  21.779
ATOM   1781  H   THR A 200      -4.523  26.903  20.905
ATOM   1782  CA  THR A 200      -3.114  27.776  22.158
ATOM   1783  CB  THR A 200      -2.069  27.015  21.352
ATOM   1784  CG2 THR A 200      -0.647  27.434  21.791
ATOM   1785  OG1 THR A 200      -2.205  25.618  21.592
ATOM   1786  HG1 THR A 200      -2.955  25.340  21.043
ATOM   1787  C   THR A 200      -2.992  29.272  21.892
ATOM   1788  O   THR A 200      -2.799  30.032  22.839
ATOM   1789  N   ARG A 201      -3.161  29.707  20.616
ATOM   1790  H   ARG A 201      -3.321  29.059  19.878
ATOM   1791  CA  ARG A 201      -3.097  31.090  20.189
ATOM   1792  CB  ARG A 201      -1.689  31.658  19.834
ATOM   1793  CG  ARG A 201      -0.662  31.752  20.968
ATOM   1794  CD  ARG A 201      -1.021  32.851  21.974
ATOM   1795  NE  ARG A 201       0.076  33.004  22.985
ATOM   1796  HE  ARG A 201       0.796  33.680  22.812
ATOM   1797  CZ  ARG A 201       0.143  32.251  24.132
ATOM   1798  NH1 ARG A 201      -0.806  31.326  24.470
ATOM   1799 1HH1 ARG A 201      -1.579  31.138  23.863
ATOM   1800 2HH1 ARG A 201      -0.711  30.801  25.317
ATOM   1801  NH2 ARG A 201       1.182  32.447  24.996
ATOM   1802 1HH2 ARG A 201       1.902  33.107  24.784
ATOM   1803 2HH2 ARG A 201       1.229  31.927  25.849
ATOM   1804  C   ARG A 201      -3.946  31.267  18.969
ATOM   1805  O   ARG A 201      -3.813  30.508  18.007
ATOM   1806  N   VAL A 202      -4.870  32.261  19.003
ATOM   1807  H   VAL A 202      -4.987  32.854  19.796
ATOM   1808  CA  VAL A 202      -5.726  32.533  17.869
ATOM   1809  CB  VAL A 202      -7.212  32.537  18.198
ATOM   1810  CG1 VAL A 202      -8.062  32.883  16.965
ATOM   1811  CG2 VAL A 202      -7.610  31.177  18.766
ATOM   1812  C   VAL A 202      -5.355  33.891  17.358
ATOM   1813  O   VAL A 202      -5.521  34.886  18.065
ATOM   1814  N   VAL A 203      -4.827  33.943  16.114
ATOM   1815  H   VAL A 203      -4.697  33.124  15.561
ATOM   1816  CA  VAL A 203      -4.460  35.193  15.509
ATOM   1817  CB  VAL A 203      -3.163  35.141  14.698
ATOM   1818  CG1 VAL A 203      -2.847  36.512  14.052
ATOM   1819  CG2 VAL A 203      -2.012  34.670  15.607
ATOM   1820  C   VAL A 203      -5.618  35.589  14.630
ATOM   1821  O   VAL A 203      -6.088  34.790  13.816
ATOM   1822  N   ASN A 204      -6.159  36.802  14.893
ATOM   1823  H   ASN A 204      -5.773  37.366  15.619
ATOM   1824  CA  ASN A 204      -7.215  37.437  14.139
ATOM   1825  CB  ASN A 204      -8.605  36.739  14.157
ATOM   1826  CG  ASN A 204      -9.565  37.362  13.124
ATOM   1827  OD1 ASN A 204      -9.191  37.978  12.125
ATOM   1828  ND2 ASN A 204     -10.886  37.159  13.365
ATOM   1829 1HD2 ASN A 204     -11.567  37.508  12.724
ATOM   1830 2HD2 ASN A 204     -11.176  36.623  14.157
ATOM   1831  C   ASN A 204      -7.290  38.798  14.777
ATOM   1832  O   ASN A 204      -8.349  39.216  15.252
ATOM   1833  N   GLY A 205      -6.148  39.533  14.798
ATOM   1834  H   GLY A 205      -5.293  39.209  14.406
ATOM   1835  CA  GLY A 205      -6.106  40.827  15.431
ATOM   1836  C   GLY A 205      -6.977  41.830  14.728
ATOM   1837  O   GLY A 205      -7.121  41.758  13.505
ATOM   1838  N   PRO A 206      -7.550  42.786  15.461
ATOM   1839  CA  PRO A 206      -8.410  43.814  14.919
ATOM   1840  CB  PRO A 206      -9.229  44.285  16.127
ATOM   1841  CG  PRO A 206      -8.295  44.080  17.326
ATOM   1842  CD  PRO A 206      -7.514  42.820  16.924
ATOM   1843  C   PRO A 206      -7.574  44.873  14.238
ATOM   1844  O   PRO A 206      -7.486  46.000  14.732
ATOM   1845  N   GLY A 207      -6.956  44.504  13.094
ATOM   1846  H   GLY A 207      -7.058  43.584  12.724
ATOM   1847  CA  GLY A 207      -6.118  45.380  12.331
ATOM   1848  C   GLY A 207      -4.657  45.194  12.660
ATOM   1849  O   GLY A 207      -4.309  44.521  13.636
ATOM   1850  N   PRO A 208      -3.785  45.785  11.834
ATOM   1851  CA  PRO A 208      -2.352  45.722  11.990
ATOM   1852  CB  PRO A 208      -1.761  46.357  10.729
ATOM   1853  CG  PRO A 208      -2.872  47.265  10.180
ATOM   1854  CD  PRO A 208      -4.167  46.617  10.691
ATOM   1855  C   PRO A 208      -1.877  46.380  13.252
ATOM   1856  O   PRO A 208      -2.427  47.415  13.644
ATOM   1857  N   GLY A 209      -0.868  45.764  13.902
ATOM   1858  H   GLY A 209      -0.461  44.916  13.565
ATOM   1859  CA  GLY A 209      -0.310  46.286  15.119
ATOM   1860  C   GLY A 209      -1.022  45.786  16.342
ATOM   1861  O   GLY A 209      -0.541  46.021  17.451
ATOM   1862  N   LYS A 210      -2.184  45.107  16.177
ATOM   1863  H   LYS A 210      -2.558  44.900  15.276
ATOM   1864  CA  LYS A 210      -2.934  44.571  17.283
ATOM   1865  CB  LYS A 210      -4.451  44.752  17.106
ATOM   1866  CG  LYS A 210      -4.927  46.206  16.896
ATOM   1867  CD  LYS A 210      -4.739  47.204  18.046
ATOM   1868  CE  LYS A 210      -5.365  48.577  17.748
ATOM   1869  NZ  LYS A 210      -5.118  49.535  18.850
ATOM   1870  HZ1 LYS A 210      -4.107  49.544  19.084
ATOM   1871  HZ2 LYS A 210      -5.400  50.487  18.548
ATOM   1872  HZ3 LYS A 210      -5.673  49.269  19.690
ATOM   1873  C   LYS A 210      -2.569  43.109  17.296
ATOM   1874  O   LYS A 210      -2.412  42.499  16.234
ATOM   1875  N   GLY A 211      -2.428  42.517  18.505
ATOM   1876  H   GLY A 211      -2.589  43.003  19.362
ATOM   1877  CA  GLY A 211      -2.018  41.143  18.643
ATOM   1878  C   GLY A 211      -3.104  40.105  18.522
ATOM   1879  O   GLY A 211      -4.229  40.413  18.122
ATOM   1880  N   PRO A 212      -2.753  38.846  18.828
ATOM   1881  CA  PRO A 212      -3.654  37.715  18.783
ATOM   1882  CB  PRO A 212      -2.790  36.479  19.057
ATOM   1883  CG  PRO A 212      -1.560  37.014  19.805
ATOM   1884  CD  PRO A 212      -1.422  38.456  19.297
ATOM   1885  C   PRO A 212      -4.801  37.846  19.750
ATOM   1886  O   PRO A 212      -4.622  38.417  20.832
ATOM   1887  N   LEU A 213      -5.983  37.328  19.346
ATOM   1888  H   LEU A 213      -6.061  36.815  18.495
ATOM   1889  CA  LEU A 213      -7.135  37.326  20.200
ATOM   1890  CB  LEU A 213      -8.470  37.709  19.498
ATOM   1891  CG  LEU A 213      -8.606  39.046  18.752
ATOM   1892  CD1 LEU A 213      -9.996  39.123  18.101
ATOM   1893  CD2 LEU A 213      -8.295  40.262  19.619
ATOM   1894  C   LEU A 213      -7.297  35.887  20.606
ATOM   1895  O   LEU A 213      -7.991  35.133  19.920
ATOM   1896  N   ARG A 214      -6.665  35.455  21.731
ATOM   1897  H   ARG A 214      -6.111  36.065  22.293
ATOM   1898  CA  ARG A 214      -6.792  34.083  22.196
ATOM   1899  CB  ARG A 214      -5.834  33.728  23.345
ATOM   1900  CG  ARG A 214      -5.852  32.258  23.768
ATOM   1901  CD  ARG A 214      -4.892  31.970  24.916
ATOM   1902  NE  ARG A 214      -5.040  30.533  25.300
ATOM   1903  HE  ARG A 214      -5.562  29.910  24.714
ATOM   1904  CZ  ARG A 214      -4.431  30.033  26.420
ATOM   1905  NH1 ARG A 214      -3.717  30.824  27.279
ATOM   1906 1HH1 ARG A 214      -3.616  31.802  27.106
ATOM   1907 2HH1 ARG A 214      -3.311  30.434  28.105
ATOM   1908  NH2 ARG A 214      -4.566  28.706  26.702
ATOM   1909 1HH2 ARG A 214      -5.110  28.117  26.104
ATOM   1910 2HH2 ARG A 214      -4.133  28.318  27.516
ATOM   1911  C   ARG A 214      -8.236  33.945  22.611
ATOM   1912  O   ARG A 214      -8.758  34.835  23.283
ATOM   1913  N   ILE A 215      -8.909  32.833  22.214
ATOM   1914  H   ILE A 215      -8.486  32.092  21.701
ATOM   1915  CA  ILE A 215     -10.320  32.726  22.495
ATOM   1916  CB  ILE A 215     -11.102  32.593  21.170
ATOM   1917  CG2 ILE A 215     -12.612  32.509  21.433
ATOM   1918  CG1 ILE A 215     -10.813  33.744  20.185
ATOM   1919  CD1 ILE A 215     -11.417  33.549  18.792
ATOM   1920  C   ILE A 215     -10.705  31.596  23.420
ATOM   1921  O   ILE A 215     -10.917  30.479  22.947
ATOM   1922  N   SER A 216     -10.819  31.844  24.761
ATOM   1923  H   SER A 216     -10.688  32.748  25.153
ATOM   1924  CA  SER A 216     -11.280  30.811  25.675
ATOM   1925  CB  SER A 216     -11.072  31.049  27.184
ATOM   1926  OG  SER A 216     -11.661  29.997  27.938
ATOM   1927  HG  SER A 216     -11.431  30.168  28.855
ATOM   1928  C   SER A 216     -12.732  30.955  25.355
ATOM   1929  O   SER A 216     -13.369  31.964  25.669
ATOM   1930  N   ALA A 217     -13.270  29.889  24.760
ATOM   1931  H   ALA A 217     -12.730  29.063  24.595
ATOM   1932  CA  ALA A 217     -14.590  29.884  24.235
ATOM   1933  CB  ALA A 217     -14.773  28.641  23.450
ATOM   1934  C   ALA A 217     -15.815  30.129  25.044
ATOM   1935  O   ALA A 217     -16.716  30.787  24.522
ATOM   1936  N   SER A 218     -15.896  29.646  26.304
ATOM   1937  H   SER A 218     -15.156  29.135  26.731
ATOM   1938  CA  SER A 218     -17.073  29.865  27.109
ATOM   1939  CB  SER A 218     -17.065  29.025  28.407
ATOM   1940  OG  SER A 218     -15.952  29.355  29.230
ATOM   1941  HG  SER A 218     -16.320  29.666  30.064
ATOM   1942  C   SER A 218     -17.214  31.325  27.455
ATOM   1943  O   SER A 218     -18.286  31.906  27.271
ATOM   1944  N   SER A 219     -16.089  31.950  27.879
ATOM   1945  H   SER A 219     -15.230  31.453  27.964
ATOM   1946  CA  SER A 219     -16.029  33.339  28.254
ATOM   1947  CB  SER A 219     -14.679  33.723  28.892
ATOM   1948  OG  SER A 219     -14.522  33.048  30.133
ATOM   1949  HG  SER A 219     -13.698  33.374  30.509
ATOM   1950  C   SER A 219     -16.257  34.198  27.043
ATOM   1951  O   SER A 219     -16.983  35.190  27.113
ATOM   1952  N   ALA A 220     -15.689  33.770  25.890
ATOM   1953  H   ALA A 220     -15.103  32.966  25.877
ATOM   1954  CA  ALA A 220     -15.800  34.459  24.636
ATOM   1955  CB  ALA A 220     -15.039  33.742  23.536
ATOM   1956  C   ALA A 220     -17.216  34.520  24.160
ATOM   1957  O   ALA A 220     -17.633  35.578  23.684
ATOM   1958  N   ALA A 221     -17.986  33.407  24.326
ATOM   1959  H   ALA A 221     -17.604  32.557  24.673
ATOM   1960  CA  ALA A 221     -19.362  33.323  23.912
ATOM   1961  CB  ALA A 221     -19.989  31.939  24.165
ATOM   1962  C   ALA A 221     -20.160  34.339  24.670
ATOM   1963  O   ALA A 221     -20.930  35.084  24.063
ATOM   1964  N   GLN A 222     -19.909  34.456  25.997
ATOM   1965  H   GLN A 222     -19.248  33.864  26.459
ATOM   1966  CA  GLN A 222     -20.604  35.396  26.839
ATOM   1967  CB  GLN A 222     -20.299  35.184  28.330
ATOM   1968  CG  GLN A 222     -20.910  33.882  28.863
ATOM   1969  CD  GLN A 222     -20.617  33.724  30.349
ATOM   1970  OE1 GLN A 222     -20.943  34.576  31.175
ATOM   1971  NE2 GLN A 222     -20.028  32.559  30.720
ATOM   1972 1HE2 GLN A 222     -19.865  32.366  31.687
ATOM   1973 2HE2 GLN A 222     -19.798  31.874  30.030
ATOM   1974  C   GLN A 222     -20.300  36.828  26.468
ATOM   1975  O   GLN A 222     -21.193  37.675  26.509
ATOM   1976  N   ARG A 223     -19.042  37.116  26.064
ATOM   1977  H   ARG A 223     -18.314  36.431  26.109
ATOM   1978  CA  ARG A 223     -18.620  38.440  25.689
ATOM   1979  CB  ARG A 223     -17.400  38.915  26.495
ATOM   1980  CG  ARG A 223     -17.684  39.162  27.981
ATOM   1981  CD  ARG A 223     -18.626  40.353  28.255
ATOM   1982  NE  ARG A 223     -17.970  41.606  27.756
ATOM   1983  HE  ARG A 223     -18.177  41.918  26.826
ATOM   1984  CZ  ARG A 223     -17.113  42.342  28.532
ATOM   1985  NH1 ARG A 223     -16.821  41.980  29.819
ATOM   1986 1HH1 ARG A 223     -17.260  41.180  30.229
ATOM   1987 2HH1 ARG A 223     -16.186  42.522  30.365
ATOM   1988  NH2 ARG A 223     -16.520  43.453  28.005
ATOM   1989 1HH2 ARG A 223     -16.762  43.768  27.086
ATOM   1990 2HH2 ARG A 223     -15.905  44.009  28.563
ATOM   1991  C   ARG A 223     -18.417  38.721  24.207
ATOM   1992  O   ARG A 223     -17.607  39.572  23.837
ATOM   1993  N   ARG A 224     -19.231  38.090  23.327
ATOM   1994  H   ARG A 224     -19.903  37.426  23.648
ATOM   1995  CA  ARG A 224     -19.164  38.197  21.876
ATOM   1996  CB  ARG A 224     -20.148  37.233  21.163
ATOM   1997  CG  ARG A 224     -19.796  35.754  21.115
ATOM   1998  CD  ARG A 224     -20.907  34.915  20.473
ATOM   1999  NE  ARG A 224     -22.038  34.777  21.450
ATOM   2000  HE  ARG A 224     -21.861  34.973  22.414
ATOM   2001  CZ  ARG A 224     -23.275  34.311  21.083
ATOM   2002  NH1 ARG A 224     -23.613  34.094  19.778
ATOM   2003 1HH1 ARG A 224     -22.974  34.319  19.046
ATOM   2004 2HH1 ARG A 224     -24.532  33.777  19.543
ATOM   2005  NH2 ARG A 224     -24.205  34.041  22.044
ATOM   2006 1HH2 ARG A 224     -23.997  34.187  23.010
ATOM   2007 2HH2 ARG A 224     -25.113  33.712  21.785
ATOM   2008  C   ARG A 224     -19.372  39.523  21.159
ATOM   2009  O   ARG A 224     -19.434  39.514  19.926
ATOM   2010  N   GLY A 225     -19.479  40.683  21.858
ATOM   2011  H   GLY A 225     -19.415  40.701  22.851
ATOM   2012  CA  GLY A 225     -19.699  41.966  21.213
ATOM   2013  C   GLY A 225     -18.625  42.337  20.206
ATOM   2014  O   GLY A 225     -17.430  42.163  20.460
ATOM   2015  N   PRO A 226     -19.032  42.820  19.036
ATOM   2016  CA  PRO A 226     -18.134  43.206  17.978
ATOM   2017  CB  PRO A 226     -18.989  43.288  16.710
ATOM   2018  CG  PRO A 226     -20.423  43.520  17.216
ATOM   2019  CD  PRO A 226     -20.432  42.895  18.619
ATOM   2020  C   PRO A 226     -17.316  44.443  18.213
ATOM   2021  O   PRO A 226     -17.813  45.417  18.782
ATOM   2022  N   GLY A 227     -16.039  44.374  17.804
ATOM   2023  H   GLY A 227     -15.665  43.543  17.403
ATOM   2024  CA  GLY A 227     -15.114  45.468  17.845
ATOM   2025  C   GLY A 227     -14.761  45.660  16.382
ATOM   2026  O   GLY A 227     -15.468  45.130  15.510
ATOM   2027  N   PRO A 228     -13.741  46.443  16.024
ATOM   2028  CA  PRO A 228     -13.336  46.588  14.646
ATOM   2029  CB  PRO A 228     -12.293  47.704  14.625
ATOM   2030  CG  PRO A 228     -11.736  47.750  16.061
ATOM   2031  CD  PRO A 228     -12.873  47.184  16.931
ATOM   2032  C   PRO A 228     -12.813  45.233  14.226
ATOM   2033  O   PRO A 228     -12.095  44.607  15.011
ATOM   2034  N   GLY A 229     -13.200  44.747  13.031
ATOM   2035  H   GLY A 229     -13.808  45.245  12.418
ATOM   2036  CA  GLY A 229     -12.740  43.460  12.588
ATOM   2037  C   GLY A 229     -13.541  42.307  13.136
ATOM   2038  O   GLY A 229     -13.117  41.160  12.973
ATOM   2039  N   GLY A 230     -14.705  42.571  13.787
ATOM   2040  H   GLY A 230     -15.016  43.499  13.987
ATOM   2041  CA  GLY A 230     -15.515  41.513  14.333
ATOM   2042  C   GLY A 230     -15.336  41.398  15.821
ATOM   2043  O   GLY A 230     -14.647  42.230  16.412
ATOM   2044  N   PRO A 231     -15.939  40.396  16.465
ATOM   2045  CA  PRO A 231     -15.870  40.218  17.896
ATOM   2046  CB  PRO A 231     -16.795  39.050  18.222
ATOM   2047  CG  PRO A 231     -16.939  38.281  16.903
ATOM   2048  CD  PRO A 231     -16.716  39.347  15.820
ATOM   2049  C   PRO A 231     -14.517  40.070  18.504
ATOM   2050  O   PRO A 231     -13.713  39.239  18.056
ATOM   2051  N   LEU A 232     -14.298  40.877  19.569
ATOM   2052  H   LEU A 232     -14.984  41.523  19.895
ATOM   2053  CA  LEU A 232     -13.125  40.747  20.372
ATOM   2054  CB  LEU A 232     -12.527  42.054  20.921
ATOM   2055  CG  LEU A 232     -11.554  42.767  19.956
ATOM   2056  CD1 LEU A 232     -12.222  43.342  18.699
ATOM   2057  CD2 LEU A 232     -10.679  43.775  20.704
ATOM   2058  C   LEU A 232     -13.496  39.857  21.498
ATOM   2059  O   LEU A 232     -14.299  40.188  22.375
ATOM   2060  N   ARG A 233     -12.915  38.647  21.414
ATOM   2061  H   ARG A 233     -12.304  38.428  20.664
ATOM   2062  CA  ARG A 233     -13.111  37.593  22.353
ATOM   2063  CB  ARG A 233     -13.251  36.274  21.599
ATOM   2064  CG  ARG A 233     -14.675  36.314  21.005
ATOM   2065  CD  ARG A 233     -14.972  35.480  19.778
ATOM   2066  NE  ARG A 233     -14.251  36.209  18.692
ATOM   2067  HE  ARG A 233     -13.818  37.093  18.894
ATOM   2068  CZ  ARG A 233     -14.258  35.798  17.392
ATOM   2069  NH1 ARG A 233     -14.832  34.623  17.004
ATOM   2070 1HH1 ARG A 233     -15.239  34.009  17.678
ATOM   2071 2HH1 ARG A 233     -14.784  34.327  16.050
ATOM   2072  NH2 ARG A 233     -13.736  36.632  16.447
ATOM   2073 1HH2 ARG A 233     -13.400  37.539  16.723
ATOM   2074 2HH2 ARG A 233     -13.670  36.322  15.493
ATOM   2075  C   ARG A 233     -12.185  37.664  23.532
ATOM   2076  O   ARG A 233     -11.060  38.166  23.439
ATOM   2077  N   ILE A 234     -12.710  37.194  24.690
ATOM   2078  H   ILE A 234     -13.617  36.782  24.720
ATOM   2079  CA  ILE A 234     -12.007  37.257  25.946
ATOM   2080  CB  ILE A 234     -12.832  38.047  26.976
ATOM   2081  CG2 ILE A 234     -12.181  38.053  28.375
ATOM   2082  CG1 ILE A 234     -13.065  39.493  26.479
ATOM   2083  CD1 ILE A 234     -14.043  40.309  27.326
ATOM   2084  C   ILE A 234     -11.553  35.936  26.522
ATOM   2085  O   ILE A 234     -12.320  34.973  26.591
ATOM   2086  N   SER A 235     -10.261  35.937  26.954
ATOM   2087  H   SER A 235      -9.722  36.773  26.881
ATOM   2088  CA  SER A 235      -9.546  34.872  27.602
ATOM   2089  CB  SER A 235      -8.930  33.836  26.649
ATOM   2090  OG  SER A 235      -7.906  34.377  25.846
ATOM   2091  HG  SER A 235      -7.650  33.650  25.273
ATOM   2092  C   SER A 235      -8.517  35.506  28.535
ATOM   2093  O   SER A 235      -8.662  36.672  28.916
ATOM   2094  N   ALA A 236      -7.451  34.743  28.900
ATOM   2095  H   ALA A 236      -7.373  33.805  28.578
ATOM   2096  CA  ALA A 236      -6.376  35.105  29.795
ATOM   2097  CB  ALA A 236      -5.324  33.986  29.921
ATOM   2098  C   ALA A 236      -5.646  36.380  29.485
ATOM   2099  O   ALA A 236      -5.420  36.730  28.324
ATOM   2100  N   SER A 237      -5.239  37.053  30.590
ATOM   2101  H   SER A 237      -5.438  36.663  31.487
ATOM   2102  CA  SER A 237      -4.578  38.330  30.676
ATOM   2103  CB  SER A 237      -4.305  38.709  32.147
ATOM   2104  OG  SER A 237      -3.429  37.767  32.753
ATOM   2105  HG  SER A 237      -3.318  38.060  33.662
ATOM   2106  C   SER A 237      -3.300  38.528  29.915
ATOM   2107  O   SER A 237      -3.119  39.610  29.350
ATOM   2108  N   SER A 238      -2.416  37.503  29.840
ATOM   2109  H   SER A 238      -2.591  36.629  30.289
ATOM   2110  CA  SER A 238      -1.155  37.623  29.143
ATOM   2111  CB  SER A 238      -0.275  36.363  29.325
ATOM   2112  OG  SER A 238      -0.914  35.211  28.790
ATOM   2113  HG  SER A 238      -0.578  35.120  27.894
ATOM   2114  C   SER A 238      -1.369  37.915  27.678
ATOM   2115  O   SER A 238      -0.699  38.782  27.110
ATOM   2116  N   ALA A 239      -2.336  37.204  27.055
ATOM   2117  H   ALA A 239      -2.873  36.515  27.536
ATOM   2118  CA  ALA A 239      -2.672  37.401  25.676
ATOM   2119  CB  ALA A 239      -3.267  36.143  25.022
ATOM   2120  C   ALA A 239      -3.632  38.555  25.524
ATOM   2121  O   ALA A 239      -3.577  39.269  24.522
ATOM   2122  N   ALA A 240      -4.506  38.783  26.543
ATOM   2123  H   ALA A 240      -4.518  38.189  27.342
ATOM   2124  CA  ALA A 240      -5.520  39.815  26.551
ATOM   2125  CB  ALA A 240      -6.418  39.803  27.794
ATOM   2126  C   ALA A 240      -4.986  41.197  26.404
ATOM   2127  O   ALA A 240      -5.599  42.006  25.710
ATOM   2128  N   GLN A 241      -3.796  41.467  26.983
ATOM   2129  H   GLN A 241      -3.339  40.775  27.538
ATOM   2130  CA  GLN A 241      -3.136  42.751  26.935
ATOM   2131  CB  GLN A 241      -1.837  42.757  27.759
ATOM   2132  CG  GLN A 241      -2.105  42.690  29.268
ATOM   2133  CD  GLN A 241      -0.792  42.542  30.023
ATOM   2134  OE1 GLN A 241       0.009  43.466  30.161
ATOM   2135  NE2 GLN A 241      -0.568  41.308  30.545
ATOM   2136 1HE2 GLN A 241       0.267  41.127  31.065
ATOM   2137 2HE2 GLN A 241      -1.241  40.580  30.408
ATOM   2138  C   GLN A 241      -2.840  43.200  25.522
ATOM   2139  O   GLN A 241      -2.691  44.398  25.279
ATOM   2140  N   ARG A 242      -2.753  42.244  24.568
ATOM   2141  H   ARG A 242      -2.909  41.282  24.785
ATOM   2142  CA  ARG A 242      -2.478  42.479  23.176
ATOM   2143  CB  ARG A 242      -1.824  41.233  22.554
ATOM   2144  CG  ARG A 242      -0.456  40.897  23.153
ATOM   2145  CD  ARG A 242       0.165  39.614  22.601
ATOM   2146  NE  ARG A 242       1.439  39.386  23.343
ATOM   2147  HE  ARG A 242       1.786  40.122  23.924
ATOM   2148  CZ  ARG A 242       2.144  38.214  23.258
ATOM   2149  NH1 ARG A 242       1.764  37.191  22.433
ATOM   2150 1HH1 ARG A 242       0.969  37.290  21.834
ATOM   2151 2HH1 ARG A 242       2.309  36.353  22.390
ATOM   2152  NH2 ARG A 242       3.265  38.075  24.025
ATOM   2153 1HH2 ARG A 242       3.557  38.815  24.631
ATOM   2154 2HH2 ARG A 242       3.800  37.232  23.991
ATOM   2155  C   ARG A 242      -3.704  42.804  22.339
ATOM   2156  O   ARG A 242      -3.544  43.256  21.201
ATOM   2157  N   ARG A 243      -4.945  42.606  22.881
ATOM   2158  H   ARG A 243      -5.057  42.330  23.834
ATOM   2159  CA  ARG A 243      -6.198  42.818  22.167
ATOM   2160  CB  ARG A 243      -7.342  42.017  22.832
ATOM   2161  CG  ARG A 243      -6.955  40.561  22.990
ATOM   2162  CD  ARG A 243      -7.957  39.649  23.657
ATOM   2163  NE  ARG A 243      -7.067  38.502  23.939
ATOM   2164  HE  ARG A 243      -6.097  38.611  23.720
ATOM   2165  CZ  ARG A 243      -7.464  37.392  24.611
ATOM   2166  NH1 ARG A 243      -8.768  37.055  24.804
ATOM   2167 1HH1 ARG A 243      -9.508  37.592  24.392
ATOM   2168 2HH1 ARG A 243      -8.964  36.142  25.163
ATOM   2169  NH2 ARG A 243      -6.482  36.609  25.131
ATOM   2170 1HH2 ARG A 243      -5.526  36.866  25.016
ATOM   2171 2HH2 ARG A 243      -6.704  35.814  25.689
ATOM   2172  C   ARG A 243      -6.507  44.292  22.316
ATOM   2173  O   ARG A 243      -7.428  44.703  23.029
ATOM   2174  N   GLY A 244      -5.775  45.117  21.538
ATOM   2175  H   GLY A 244      -5.072  44.764  20.923
ATOM   2176  CA  GLY A 244      -5.864  46.549  21.625
ATOM   2177  C   GLY A 244      -6.992  47.311  21.005
ATOM   2178  O   GLY A 244      -7.014  48.533  21.177
ATOM   2179  N   GLY A 245      -7.922  46.668  20.259
ATOM   2180  H   GLY A 245      -7.913  45.682  20.114
ATOM   2181  CA  GLY A 245      -8.999  47.411  19.655
ATOM   2182  C   GLY A 245     -10.121  47.725  20.609
ATOM   2183  O   GLY A 245     -10.270  47.052  21.634
ATOM   2184  N   PRO A 246     -10.929  48.744  20.279
ATOM   2185  CA  PRO A 246     -12.083  49.146  21.057
ATOM   2186  CB  PRO A 246     -12.632  50.400  20.383
ATOM   2187  CG  PRO A 246     -11.419  50.986  19.648
ATOM   2188  CD  PRO A 246     -10.590  49.750  19.272
ATOM   2189  C   PRO A 246     -13.051  47.997  21.013
ATOM   2190  O   PRO A 246     -13.168  47.355  19.966
ATOM   2191  N   GLY A 247     -13.734  47.708  22.117
ATOM   2192  H   GLY A 247     -13.656  48.237  22.960
ATOM   2193  CA  GLY A 247     -14.634  46.593  22.129
ATOM   2194  C   GLY A 247     -14.435  45.896  23.437
ATOM   2195  O   GLY A 247     -13.767  46.439  24.328
ATOM   2196  N   PRO A 248     -14.954  44.674  23.581
ATOM   2197  CA  PRO A 248     -14.846  43.914  24.805
ATOM   2198  CB  PRO A 248     -15.602  42.612  24.564
ATOM   2199  CG  PRO A 248     -16.614  42.979  23.476
ATOM   2200  CD  PRO A 248     -15.898  44.062  22.652
ATOM   2201  C   PRO A 248     -13.426  43.684  25.223
ATOM   2202  O   PRO A 248     -13.208  43.584  26.430
ATOM   2203  N   GLY A 249     -12.467  43.652  24.258
ATOM   2204  H   GLY A 249     -12.698  43.749  23.293
ATOM   2205  CA  GLY A 249     -11.075  43.451  24.553
ATOM   2206  C   GLY A 249     -10.494  44.623  25.285
ATOM   2207  O   GLY A 249      -9.781  44.420  26.268
ATOM   2208  N   GLU A 250     -10.850  45.870  24.869
ATOM   2209  H   GLU A 250     -11.527  46.020  24.151
ATOM   2210  CA  GLU A 250     -10.339  47.067  25.492
ATOM   2211  CB  GLU A 250     -10.648  48.339  24.673
ATOM   2212  CG  GLU A 250     -10.004  49.634  25.193
ATOM   2213  CD  GLU A 250     -10.258  50.773  24.210
ATOM   2214  OE1 GLU A 250     -11.446  51.096  23.943
ATOM   2215  OE2 GLU A 250      -9.256  51.346  23.707
ATOM   2216  C   GLU A 250     -10.921  47.200  26.870
ATOM   2217  O   GLU A 250     -10.207  47.581  27.802
ATOM   2218  N   GLU A 251     -12.217  46.825  27.030
ATOM   2219  H   GLU A 251     -12.769  46.499  26.262
ATOM   2220  CA  GLU A 251     -12.889  46.902  28.302
ATOM   2221  CB  GLU A 251     -14.397  46.626  28.209
ATOM   2222  CG  GLU A 251     -15.166  47.753  27.508
ATOM   2223  CD  GLU A 251     -16.648  47.420  27.332
ATOM   2224  OE1 GLU A 251     -17.105  46.285  27.635
ATOM   2225  OE2 GLU A 251     -17.365  48.351  26.882
ATOM   2226  C   GLU A 251     -12.292  45.936  29.280
ATOM   2227  O   GLU A 251     -12.114  46.291  30.446
ATOM   2228  N   PHE A 252     -11.932  44.715  28.809
ATOM   2229  H   PHE A 252     -12.120  44.443  27.870
ATOM   2230  CA  PHE A 252     -11.344  43.703  29.648
ATOM   2231  CB  PHE A 252     -11.257  42.327  28.939
ATOM   2232  CG  PHE A 252     -10.755  41.243  29.852
ATOM   2233  CD1 PHE A 252     -11.570  40.739  30.876
ATOM   2234  CE1 PHE A 252     -11.114  39.722  31.720
ATOM   2235  CZ  PHE A 252      -9.839  39.187  31.536
ATOM   2236  CE2 PHE A 252      -9.024  39.665  30.509
ATOM   2237  CD2 PHE A 252      -9.485  40.683  29.669
ATOM   2238  C   PHE A 252      -9.978  44.156  30.104
ATOM   2239  O   PHE A 252      -9.679  44.001  31.288
ATOM   2240  N   ILE A 253      -9.165  44.786  29.207
ATOM   2241  H   ILE A 253      -9.436  44.904  28.253
ATOM   2242  CA  ILE A 253      -7.831  45.253  29.543
ATOM   2243  CB  ILE A 253      -7.076  45.839  28.348
ATOM   2244  CG2 ILE A 253      -5.745  46.498  28.787
ATOM   2245  CG1 ILE A 253      -6.768  44.744  27.322
ATOM   2246  CD1 ILE A 253      -6.263  45.309  25.996
ATOM   2247  C   ILE A 253      -7.956  46.310  30.619
ATOM   2248  O   ILE A 253      -7.200  46.265  31.591
ATOM   2249  N   ALA A 254      -8.956  47.225  30.495
ATOM   2250  H   ALA A 254      -9.568  47.223  29.707
ATOM   2251  CA  ALA A 254      -9.183  48.285  31.449
ATOM   2252  CB  ALA A 254     -10.316  49.235  31.022
ATOM   2253  C   ALA A 254      -9.529  47.717  32.798
ATOM   2254  O   ALA A 254      -9.036  48.218  33.811
ATOM   2255  N   LYS A 255     -10.343  46.630  32.828
ATOM   2256  H   LYS A 255     -10.724  46.250  31.988
ATOM   2257  CA  LYS A 255     -10.737  45.986  34.058
ATOM   2258  CB  LYS A 255     -11.835  44.919  33.884
ATOM   2259  CG  LYS A 255     -13.206  45.503  33.542
ATOM   2260  CD  LYS A 255     -14.306  44.451  33.410
ATOM   2261  CE  LYS A 255     -15.658  45.032  32.998
ATOM   2262  NZ  LYS A 255     -16.671  43.961  32.950
ATOM   2263  HZ1 LYS A 255     -16.242  43.083  32.604
ATOM   2264  HZ2 LYS A 255     -17.050  43.806  33.903
ATOM   2265  HZ3 LYS A 255     -17.445  44.241  32.319
ATOM   2266  C   LYS A 255      -9.561  45.334  34.735
ATOM   2267  O   LYS A 255      -9.437  45.450  35.953
ATOM   2268  N   VAL A 256      -8.650  44.688  33.956
ATOM   2269  H   VAL A 256      -8.785  44.617  32.971
ATOM   2270  CA  VAL A 256      -7.473  44.016  34.475
ATOM   2271  CB  VAL A 256      -6.749  43.198  33.405
ATOM   2272  CG1 VAL A 256      -5.391  42.641  33.885
ATOM   2273  CG2 VAL A 256      -7.678  42.050  32.992
ATOM   2274  C   VAL A 256      -6.542  45.034  35.094
ATOM   2275  O   VAL A 256      -6.010  44.789  36.179
ATOM   2276  N   ARG A 257      -6.381  46.215  34.446
ATOM   2277  H   ARG A 257      -6.842  46.400  33.582
ATOM   2278  CA  ARG A 257      -5.521  47.266  34.935
ATOM   2279  CB  ARG A 257      -5.343  48.418  33.931
ATOM   2280  CG  ARG A 257      -4.487  48.032  32.727
ATOM   2281  CD  ARG A 257      -4.358  49.144  31.692
ATOM   2282  NE  ARG A 257      -3.548  48.603  30.561
ATOM   2283  HE  ARG A 257      -3.126  47.701  30.656
ATOM   2284  CZ  ARG A 257      -3.383  49.298  29.392
ATOM   2285  NH1 ARG A 257      -3.890  50.555  29.219
ATOM   2286 1HH1 ARG A 257      -4.376  51.013  29.962
ATOM   2287 2HH1 ARG A 257      -3.761  51.035  28.351
ATOM   2288  NH2 ARG A 257      -2.710  48.707  28.364
ATOM   2289 1HH2 ARG A 257      -2.340  47.785  28.469
ATOM   2290 2HH2 ARG A 257      -2.590  49.190  27.497
ATOM   2291  C   ARG A 257      -6.047  47.844  36.220
ATOM   2292  O   ARG A 257      -5.266  48.101  37.138
ATOM   2293  N   SER A 258      -7.391  48.009  36.321
ATOM   2294  H   SER A 258      -8.000  47.791  35.561
ATOM   2295  CA  SER A 258      -8.039  48.546  37.492
ATOM   2296  CB  SER A 258      -9.549  48.761  37.280
ATOM   2297  OG  SER A 258      -9.772  49.762  36.297
ATOM   2298  HG  SER A 258     -10.718  49.749  36.125
ATOM   2299  C   SER A 258      -7.877  47.604  38.656
ATOM   2300  O   SER A 258      -7.579  48.051  39.764
ATOM   2301  N   HIS A 259      -8.007  46.275  38.398
ATOM   2302  H   HIS A 259      -8.219  45.954  37.478
ATOM   2303  CA  HIS A 259      -7.893  45.239  39.399
ATOM   2304  CB  HIS A 259      -8.202  43.829  38.853
ATOM   2305  CG  HIS A 259      -9.639  43.577  38.489
ATOM   2306  ND1 HIS A 259     -10.027  42.610  37.587
ATOM   2307  CE1 HIS A 259     -11.379  42.686  37.486
ATOM   2308  NE2 HIS A 259     -11.886  43.628  38.258
ATOM   2309  CD2 HIS A 259     -10.790  44.186  38.892
ATOM   2310  C   HIS A 259      -6.492  45.191  39.930
ATOM   2311  O   HIS A 259      -6.307  45.066  41.140
ATOM   2312  N   ALA A 260      -5.484  45.346  39.033
ATOM   2313  H   ALA A 260      -5.667  45.452  38.059
ATOM   2314  CA  ALA A 260      -4.090  45.320  39.397
ATOM   2315  CB  ALA A 260      -3.161  45.360  38.173
ATOM   2316  C   ALA A 260      -3.745  46.491  40.270
ATOM   2317  O   ALA A 260      -3.048  46.318  41.272
ATOM   2318  N   ALA A 261      -4.294  47.688  39.940
ATOM   2319  H   ALA A 261      -4.876  47.783  39.135
ATOM   2320  CA  ALA A 261      -4.048  48.906  40.670
ATOM   2321  CB  ALA A 261      -4.662  50.134  39.976
ATOM   2322  C   ALA A 261      -4.588  48.855  42.072
ATOM   2323  O   ALA A 261      -3.924  49.333  42.995
ATOM   2324  N   ILE A 262      -5.791  48.260  42.260
ATOM   2325  H   ILE A 262      -6.321  47.896  41.495
ATOM   2326  CA  ILE A 262      -6.395  48.171  43.569
ATOM   2327  CB  ILE A 262      -7.908  48.364  43.549
ATOM   2328  CG2 ILE A 262      -8.191  49.797  43.053
ATOM   2329  CG1 ILE A 262      -8.650  47.259  42.763
ATOM   2330  CD1 ILE A 262     -10.172  47.299  42.872
ATOM   2331  C   ILE A 262      -6.046  46.904  44.322
ATOM   2332  O   ILE A 262      -6.350  46.803  45.513
ATOM   2333  N   GLY A 263      -5.369  45.931  43.661
ATOM   2334  H   GLY A 263      -5.122  46.028  42.700
ATOM   2335  CA  GLY A 263      -5.000  44.665  44.253
ATOM   2336  C   GLY A 263      -3.765  44.700  45.101
ATOM   2337  O   GLY A 263      -3.167  45.751  45.340
ATOM   2338  N   ALA A 264      -3.389  43.496  45.597
ATOM   2339  H   ALA A 264      -3.900  42.670  45.373
ATOM   2340  CA  ALA A 264      -2.239  43.287  46.435
ATOM   2341  CB  ALA A 264      -2.294  41.957  47.208
ATOM   2342  C   ALA A 264      -1.006  43.253  45.527
ATOM   2343  O   ALA A 264      -0.999  42.484  44.530
ATOM   2344  OXT ALA A 264      -0.053  44.023  45.812
TER
END
