# Supplementary material for: Advancing molecular modeling and reverse vaccinology in broad-spectrum yellow fever virus vaccine development
Source: Sci Rep. 2024 May 12;14:10842. doi: 10.1038/s41598-024-60680-9 (PMC11089047; doi:10.1038/s41598-024-60680-9)
Supplement: Supplementary file 1 — Supplementary Information. [file 41598_2024_60680_MOESM1_ESM.zip › Yellow_Fever_data/5_Molecular docking/Galaxy web/model_4.pdb]

ATOM      1  N   GLY A   1       2.464  -1.697   0.626
ATOM      2  H1  GLY A   1       2.460  -2.619   0.153
ATOM      3  H2  GLY A   1       1.744  -1.683   1.372
ATOM      4  H3  GLY A   1       3.395  -1.522   1.049
ATOM      5  CA  GLY A   1       2.175  -0.631  -0.348
ATOM      6  C   GLY A   1       2.599   0.673   0.241
ATOM      7  O   GLY A   1       2.269   1.012   1.380
ATOM      8  N   ILE A   2       3.725   1.084  -0.378
ATOM      9  H   ILE A   2       4.067   0.621  -1.193
ATOM     10  CA  ILE A   2       4.410   2.307  -0.045
ATOM     11  CB  ILE A   2       5.877   2.102   0.328
ATOM     12  CG2 ILE A   2       5.936   1.325   1.660
ATOM     13  CG1 ILE A   2       6.702   1.478  -0.821
ATOM     14  CD1 ILE A   2       8.210   1.463  -0.576
ATOM     15  C   ILE A   2       4.248   3.317  -1.156
ATOM     16  O   ILE A   2       3.729   3.007  -2.233
ATOM     17  N   ILE A   3       4.699   4.571  -0.900
ATOM     18  H   ILE A   3       5.106   4.801  -0.019
ATOM     19  CA  ILE A   3       4.618   5.662  -1.844
ATOM     20  CB  ILE A   3       5.038   7.010  -1.251
ATOM     21  CG2 ILE A   3       6.526   7.002  -0.828
ATOM     22  CG1 ILE A   3       4.629   8.172  -2.188
ATOM     23  CD1 ILE A   3       4.730   9.569  -1.575
ATOM     24  C   ILE A   3       5.381   5.337  -3.111
ATOM     25  O   ILE A   3       4.900   5.661  -4.196
ATOM     26  N   ASN A   4       6.532   4.622  -2.996
ATOM     27  H   ASN A   4       6.873   4.342  -2.102
ATOM     28  CA  ASN A   4       7.365   4.243  -4.115
ATOM     29  CB  ASN A   4       8.659   3.520  -3.684
ATOM     30  CG  ASN A   4       9.655   4.475  -3.022
ATOM     31  OD1 ASN A   4       9.642   5.697  -3.171
ATOM     32  ND2 ASN A   4      10.573   3.874  -2.221
ATOM     33 1HD2 ASN A   4      11.257   4.423  -1.741
ATOM     34 2HD2 ASN A   4      10.559   2.882  -2.103
ATOM     35  C   ASN A   4       6.623   3.301  -5.024
ATOM     36  O   ASN A   4       6.701   3.449  -6.246
ATOM     37  N   THR A   5       5.856   2.337  -4.445
ATOM     38  H   THR A   5       5.768   2.253  -3.456
ATOM     39  CA  THR A   5       5.090   1.390  -5.220
ATOM     40  CB  THR A   5       4.593   0.175  -4.461
ATOM     41  CG2 THR A   5       5.807  -0.658  -4.016
ATOM     42  OG1 THR A   5       3.800   0.534  -3.340
ATOM     43  HG1 THR A   5       2.938   0.778  -3.688
ATOM     44  C   THR A   5       3.958   2.084  -5.929
ATOM     45  O   THR A   5       3.630   1.703  -7.052
ATOM     46  N   LEU A   6       3.356   3.124  -5.291
ATOM     47  H   LEU A   6       3.629   3.392  -4.368
ATOM     48  CA  LEU A   6       2.282   3.893  -5.879
ATOM     49  CB  LEU A   6       1.611   4.879  -4.897
ATOM     50  CG  LEU A   6       0.770   4.231  -3.778
ATOM     51  CD1 LEU A   6       0.325   5.275  -2.744
ATOM     52  CD2 LEU A   6      -0.425   3.454  -4.347
ATOM     53  C   LEU A   6       2.788   4.708  -7.047
ATOM     54  O   LEU A   6       2.092   4.829  -8.056
ATOM     55  N   GLN A   7       4.018   5.266  -6.927
ATOM     56  H   GLN A   7       4.543   5.147  -6.089
ATOM     57  CA  GLN A   7       4.665   6.075  -7.934
ATOM     58  CB  GLN A   7       5.950   6.779  -7.439
ATOM     59  CG  GLN A   7       5.792   7.861  -6.357
ATOM     60  CD  GLN A   7       4.922   9.031  -6.813
ATOM     61  OE1 GLN A   7       5.050   9.574  -7.910
ATOM     62  NE2 GLN A   7       4.005   9.453  -5.903
ATOM     63 1HE2 GLN A   7       3.430  10.249  -6.092
ATOM     64 2HE2 GLN A   7       3.930   8.993  -5.018
ATOM     65  C   GLN A   7       5.077   5.275  -9.141
ATOM     66  O   GLN A   7       5.147   5.830 -10.239
ATOM     67  N   LYS A   8       5.383   3.966  -8.954
ATOM     68  H   LYS A   8       5.351   3.563  -8.041
ATOM     69  CA  LYS A   8       5.812   3.066  -9.999
ATOM     70  CB  LYS A   8       6.209   1.685  -9.425
ATOM     71  CG  LYS A   8       6.786   0.674 -10.419
ATOM     72  CD  LYS A   8       7.230  -0.633  -9.766
ATOM     73  CE  LYS A   8       7.801  -1.642 -10.761
ATOM     74  NZ  LYS A   8       8.241  -2.852 -10.043
ATOM     75  HZ1 LYS A   8       7.417  -3.418  -9.767
ATOM     76  HZ2 LYS A   8       8.857  -3.417 -10.657
ATOM     77  HZ3 LYS A   8       8.767  -2.575  -9.193
ATOM     78  C   LYS A   8       4.765   2.865 -11.069
ATOM     79  O   LYS A   8       3.582   2.678 -10.780
ATOM     80  N   TYR A   9       5.214   2.918 -12.351
ATOM     81  H   TYR A   9       6.176   3.071 -12.556
ATOM     82  CA  TYR A   9       4.359   2.738 -13.495
ATOM     83  CB  TYR A   9       5.033   3.098 -14.863
ATOM     84  CG  TYR A   9       4.116   2.850 -16.038
ATOM     85  CD1 TYR A   9       3.027   3.686 -16.304
ATOM     86  CE1 TYR A   9       2.178   3.438 -17.384
ATOM     87  CZ  TYR A   9       2.410   2.350 -18.226
ATOM     88  OH  TYR A   9       1.545   2.101 -19.314
ATOM     89  HH  TYR A   9       0.850   2.763 -19.296
ATOM     90  CE2 TYR A   9       3.502   1.513 -17.985
ATOM     91  CD2 TYR A   9       4.348   1.767 -16.901
ATOM     92  C   TYR A   9       3.854   1.326 -13.575
ATOM     93  O   TYR A   9       4.614   0.360 -13.461
ATOM     94  N   TYR A  10       2.519   1.231 -13.750
ATOM     95  H   TYR A  10       1.952   2.047 -13.824
ATOM     96  CA  TYR A  10       1.820  -0.007 -13.936
ATOM     97  CB  TYR A  10       0.774  -0.404 -12.874
ATOM     98  CG  TYR A  10       1.465  -0.756 -11.598
ATOM     99  CD1 TYR A  10       1.594   0.178 -10.571
ATOM    100  CE1 TYR A  10       2.244  -0.158  -9.381
ATOM    101  CZ  TYR A  10       2.778  -1.436  -9.208
ATOM    102  OH  TYR A  10       3.433  -1.768  -8.002
ATOM    103  HH  TYR A  10       3.379  -1.006  -7.418
ATOM    104  CE2 TYR A  10       2.659  -2.378 -10.233
ATOM    105  CD2 TYR A  10       2.007  -2.037 -11.422
ATOM    106  C   TYR A  10       1.197   0.098 -15.294
ATOM    107  O   TYR A  10       0.650   1.144 -15.654
ATOM    108  N   CYS A  11       1.336  -0.995 -16.079
ATOM    109  H   CYS A  11       1.783  -1.811 -15.723
ATOM    110  CA  CYS A  11       0.876  -1.126 -17.439
ATOM    111  CB  CYS A  11       1.555  -2.301 -18.176
ATOM    112  SG  CYS A  11       1.078  -2.455 -19.926
ATOM    113  C   CYS A  11      -0.606  -1.216 -17.661
ATOM    114  O   CYS A  11      -1.317  -1.976 -17.005
ATOM    115  N   ARG A  12      -1.053  -0.399 -18.638
ATOM    116  H   ARG A  12      -0.386   0.165 -19.119
ATOM    117  CA  ARG A  12      -2.392  -0.217 -19.135
ATOM    118  CB  ARG A  12      -2.490   1.198 -19.748
ATOM    119  CG  ARG A  12      -3.815   1.675 -20.352
ATOM    120  CD  ARG A  12      -3.710   3.110 -20.889
ATOM    121  NE  ARG A  12      -2.666   3.125 -21.970
ATOM    122  HE  ARG A  12      -1.721   3.321 -21.708
ATOM    123  CZ  ARG A  12      -2.947   2.833 -23.279
ATOM    124  NH1 ARG A  12      -4.229   2.624 -23.704
ATOM    125 1HH1 ARG A  12      -4.986   2.688 -23.054
ATOM    126 2HH1 ARG A  12      -4.417   2.424 -24.664
ATOM    127  NH2 ARG A  12      -1.921   2.747 -24.177
ATOM    128 1HH2 ARG A  12      -0.971   2.809 -23.867
ATOM    129 2HH2 ARG A  12      -2.110   2.546 -25.137
ATOM    130  C   ARG A  12      -2.711  -1.206 -20.226
ATOM    131  O   ARG A  12      -1.829  -1.602 -20.994
ATOM    132  N   VAL A  13      -4.000  -1.629 -20.293
ATOM    133  H   VAL A  13      -4.688  -1.299 -19.652
ATOM    134  CA  VAL A  13      -4.492  -2.534 -21.304
ATOM    135  CB  VAL A  13      -5.568  -3.479 -20.793
ATOM    136  CG1 VAL A  13      -6.053  -4.397 -21.934
ATOM    137  CG2 VAL A  13      -5.033  -4.264 -19.581
ATOM    138  C   VAL A  13      -5.075  -1.600 -22.343
ATOM    139  O   VAL A  13      -5.989  -0.824 -22.038
ATOM    140  N   ARG A  14      -4.553  -1.673 -23.595
ATOM    141  H   ARG A  14      -3.831  -2.323 -23.817
ATOM    142  CA  ARG A  14      -4.982  -0.820 -24.678
ATOM    143  CB  ARG A  14      -4.057  -0.952 -25.904
ATOM    144  CG  ARG A  14      -2.641  -0.407 -25.674
ATOM    145  CD  ARG A  14      -1.697  -0.600 -26.867
ATOM    146  NE  ARG A  14      -2.179   0.197 -28.038
ATOM    147  HE  ARG A  14      -2.821  -0.230 -28.676
ATOM    148  CZ  ARG A  14      -1.790   1.495 -28.247
ATOM    149  NH1 ARG A  14      -0.891   2.119 -27.426
ATOM    150 1HH1 ARG A  14      -0.464   1.614 -26.676
ATOM    151 2HH1 ARG A  14      -0.580   3.045 -27.633
ATOM    152  NH2 ARG A  14      -2.294   2.168 -29.321
ATOM    153 1HH2 ARG A  14      -2.934   1.716 -29.942
ATOM    154 2HH2 ARG A  14      -1.992   3.099 -29.519
ATOM    155  C   ARG A  14      -6.384  -1.168 -25.090
ATOM    156  O   ARG A  14      -6.646  -2.252 -25.620
ATOM    157  N   GLY A  15      -7.306  -0.207 -24.836
ATOM    158  H   GLY A  15      -7.036   0.643 -24.392
ATOM    159  CA  GLY A  15      -8.712  -0.298 -25.140
ATOM    160  C   GLY A  15      -9.437  -1.357 -24.347
ATOM    161  O   GLY A  15     -10.533  -1.756 -24.745
ATOM    162  N   GLY A  16      -8.853  -1.830 -23.217
ATOM    163  H   GLY A  16      -7.979  -1.478 -22.885
ATOM    164  CA  GLY A  16      -9.461  -2.862 -22.411
ATOM    165  C   GLY A  16     -10.020  -2.344 -21.125
ATOM    166  O   GLY A  16     -10.171  -1.138 -20.935
ATOM    167  N   ARG A  17     -10.366  -3.291 -20.219
ATOM    168  H   ARG A  17     -10.235  -4.259 -20.417
ATOM    169  CA  ARG A  17     -10.899  -3.001 -18.910
ATOM    170  CB  ARG A  17     -11.581  -4.204 -18.238
ATOM    171  CG  ARG A  17     -12.848  -4.682 -18.945
ATOM    172  CD  ARG A  17     -13.484  -5.897 -18.274
ATOM    173  NE  ARG A  17     -14.693  -6.273 -19.064
ATOM    174  HE  ARG A  17     -14.984  -5.677 -19.814
ATOM    175  CZ  ARG A  17     -15.410  -7.407 -18.792
ATOM    176  NH1 ARG A  17     -15.067  -8.253 -17.773
ATOM    177 1HH1 ARG A  17     -14.285  -8.045 -17.186
ATOM    178 2HH1 ARG A  17     -15.598  -9.083 -17.607
ATOM    179  NH2 ARG A  17     -16.491  -7.708 -19.568
ATOM    180 1HH2 ARG A  17     -16.754  -7.104 -20.320
ATOM    181 2HH2 ARG A  17     -17.019  -8.538 -19.395
ATOM    182  C   ARG A  17      -9.754  -2.587 -18.028
ATOM    183  O   ARG A  17      -8.666  -3.166 -18.103
ATOM    184  N   CYS A  18      -9.987  -1.542 -17.199
ATOM    185  H   CYS A  18     -10.875  -1.092 -17.161
ATOM    186  CA  CYS A  18      -8.986  -1.022 -16.300
ATOM    187  CB  CYS A  18      -9.256   0.428 -15.844
ATOM    188  SG  CYS A  18      -7.893   1.156 -14.881
ATOM    189  C   CYS A  18      -8.812  -1.887 -15.083
ATOM    190  O   CYS A  18      -9.784  -2.362 -14.491
ATOM    191  N   ALA A  19      -7.534  -2.106 -14.711
ATOM    192  H   ALA A  19      -6.780  -1.690 -15.213
ATOM    193  CA  ALA A  19      -7.128  -2.889 -13.571
ATOM    194  CB  ALA A  19      -6.011  -3.893 -13.931
ATOM    195  C   ALA A  19      -6.629  -1.952 -12.491
ATOM    196  O   ALA A  19      -6.680  -0.728 -12.654
ATOM    197  N   VAL A  20      -6.175  -2.513 -11.331
ATOM    198  H   VAL A  20      -6.168  -3.501 -11.208
ATOM    199  CA  VAL A  20      -5.629  -1.746 -10.226
ATOM    200  CB  VAL A  20      -5.487  -2.582  -8.955
ATOM    201  CG1 VAL A  20      -4.885  -1.760  -7.798
ATOM    202  CG2 VAL A  20      -6.872  -3.145  -8.581
ATOM    203  C   VAL A  20      -4.274  -1.355 -10.757
ATOM    204  O   VAL A  20      -3.337  -2.160 -10.779
ATOM    205  N   LEU A  21      -4.174  -0.075 -11.192
ATOM    206  H   LEU A  21      -4.952   0.547 -11.157
ATOM    207  CA  LEU A  21      -2.983   0.457 -11.801
ATOM    208  CB  LEU A  21      -3.187   0.573 -13.333
ATOM    209  CG  LEU A  21      -3.493  -0.753 -14.079
ATOM    210  CD1 LEU A  21      -3.995  -0.510 -15.505
ATOM    211  CD2 LEU A  21      -2.355  -1.774 -14.011
ATOM    212  C   LEU A  21      -2.802   1.834 -11.232
ATOM    213  O   LEU A  21      -3.523   2.765 -11.595
ATOM    214  N   SER A  22      -1.809   1.985 -10.328
ATOM    215  H   SER A  22      -1.216   1.228 -10.060
ATOM    216  CA  SER A  22      -1.553   3.228  -9.655
ATOM    217  CB  SER A  22      -0.740   3.001  -8.370
ATOM    218  OG  SER A  22       0.533   2.460  -8.680
ATOM    219  HG  SER A  22       1.151   3.194  -8.644
ATOM    220  C   SER A  22      -0.979   4.405 -10.403
ATOM    221  O   SER A  22      -1.460   5.517 -10.174
ATOM    222  N   CYS A  23       0.015   4.224 -11.316
ATOM    223  H   CYS A  23       0.412   3.336 -11.534
ATOM    224  CA  CYS A  23       0.573   5.384 -11.965
ATOM    225  CB  CYS A  23       1.941   5.804 -11.375
ATOM    226  SG  CYS A  23       2.497   7.443 -11.949
ATOM    227  C   CYS A  23       0.642   5.274 -13.461
ATOM    228  O   CYS A  23       1.715   5.332 -14.065
ATOM    229  N   LEU A  24      -0.550   5.130 -14.085
ATOM    230  H   LEU A  24      -1.391   5.080 -13.552
ATOM    231  CA  LEU A  24      -0.742   5.048 -15.513
ATOM    232  CB  LEU A  24      -2.224   4.865 -15.904
ATOM    233  CG  LEU A  24      -2.820   3.503 -15.581
ATOM    234  CD1 LEU A  24      -4.337   3.478 -15.805
ATOM    235  CD2 LEU A  24      -2.103   2.438 -16.404
ATOM    236  C   LEU A  24      -0.253   6.252 -16.297
ATOM    237  O   LEU A  24       0.393   6.008 -17.319
ATOM    238  N   PRO A  25      -0.472   7.529 -15.933
ATOM    239  CA  PRO A  25      -0.008   8.668 -16.695
ATOM    240  CB  PRO A  25      -0.684   9.894 -16.074
ATOM    241  CG  PRO A  25      -1.009   9.475 -14.638
ATOM    242  CD  PRO A  25      -1.257   7.972 -14.774
ATOM    243  C   PRO A  25       1.483   8.818 -16.807
ATOM    244  O   PRO A  25       1.891   9.740 -17.513
ATOM    245  N   LYS A  26       2.303   7.981 -16.111
ATOM    246  H   LYS A  26       1.958   7.235 -15.545
ATOM    247  CA  LYS A  26       3.734   8.158 -16.093
ATOM    248  CB  LYS A  26       4.435   7.160 -15.147
ATOM    249  CG  LYS A  26       5.946   7.359 -15.021
ATOM    250  CD  LYS A  26       6.610   6.432 -14.012
ATOM    251  CE  LYS A  26       8.123   6.619 -13.945
ATOM    252  NZ  LYS A  26       8.695   5.678 -12.968
ATOM    253  HZ1 LYS A  26       9.724   5.799 -12.940
ATOM    254  HZ2 LYS A  26       8.302   5.872 -12.028
ATOM    255  HZ3 LYS A  26       8.471   4.705 -13.252
ATOM    256  C   LYS A  26       4.279   8.016 -17.497
ATOM    257  O   LYS A  26       5.091   8.845 -17.914
ATOM    258  N   GLU A  27       3.814   6.989 -18.251
ATOM    259  H   GLU A  27       3.127   6.355 -17.904
ATOM    260  CA  GLU A  27       4.229   6.786 -19.613
ATOM    261  CB  GLU A  27       4.235   5.323 -20.099
ATOM    262  CG  GLU A  27       5.281   4.433 -19.409
ATOM    263  CD  GLU A  27       6.700   4.939 -19.657
ATOM    264  OE1 GLU A  27       7.105   5.073 -20.842
ATOM    265  OE2 GLU A  27       7.404   5.200 -18.646
ATOM    266  C   GLU A  27       3.380   7.613 -20.533
ATOM    267  O   GLU A  27       2.188   7.815 -20.291
ATOM    268  N   GLU A  28       4.008   8.041 -21.650
ATOM    269  H   GLU A  28       4.961   7.783 -21.790
ATOM    270  CA  GLU A  28       3.479   8.878 -22.700
ATOM    271  CB  GLU A  28       4.580   9.428 -23.640
ATOM    272  CG  GLU A  28       5.598  10.381 -22.984
ATOM    273  CD  GLU A  28       6.760   9.678 -22.269
ATOM    274  OE1 GLU A  28       7.530  10.417 -21.604
ATOM    275  OE2 GLU A  28       6.920   8.433 -22.368
ATOM    276  C   GLU A  28       2.395   8.274 -23.549
ATOM    277  O   GLU A  28       1.866   8.948 -24.436
ATOM    278  N   GLN A  29       2.042   6.991 -23.295
ATOM    279  H   GLN A  29       2.501   6.477 -22.576
ATOM    280  CA  GLN A  29       1.020   6.253 -23.995
ATOM    281  CB  GLN A  29       0.827   4.853 -23.395
ATOM    282  CG  GLN A  29       1.980   3.883 -23.655
ATOM    283  CD  GLN A  29       1.691   2.602 -22.889
ATOM    284  OE1 GLN A  29       0.708   1.899 -23.130
ATOM    285  NE2 GLN A  29       2.589   2.296 -21.918
ATOM    286 1HE2 GLN A  29       2.451   1.492 -21.340
ATOM    287 2HE2 GLN A  29       3.376   2.894 -21.757
ATOM    288  C   GLN A  29      -0.302   6.956 -23.870
ATOM    289  O   GLN A  29      -1.053   7.005 -24.846
ATOM    290  N   ILE A  30      -0.590   7.548 -22.678
ATOM    291  H   ILE A  30       0.047   7.526 -21.910
ATOM    292  CA  ILE A  30      -1.826   8.256 -22.459
ATOM    293  CB  ILE A  30      -2.166   8.447 -20.982
ATOM    294  CG2 ILE A  30      -3.302   9.471 -20.730
ATOM    295  CG1 ILE A  30      -2.496   7.052 -20.416
ATOM    296  CD1 ILE A  30      -2.650   6.997 -18.904
ATOM    297  C   ILE A  30      -1.860   9.525 -23.268
ATOM    298  O   ILE A  30      -2.916   9.840 -23.816
ATOM    299  N   GLY A  31      -0.707  10.226 -23.426
ATOM    300  H   GLY A  31       0.147   9.934 -23.003
ATOM    301  CA  GLY A  31      -0.636  11.445 -24.196
ATOM    302  C   GLY A  31      -0.901  11.161 -25.648
ATOM    303  O   GLY A  31      -1.639  11.908 -26.294
ATOM    304  N   LYS A  32      -0.347  10.038 -26.172
ATOM    305  H   LYS A  32       0.242   9.442 -25.630
ATOM    306  CA  LYS A  32      -0.540   9.664 -27.551
ATOM    307  CB  LYS A  32       0.324   8.477 -28.008
ATOM    308  CG  LYS A  32       1.812   8.794 -28.130
ATOM    309  CD  LYS A  32       2.615   7.606 -28.652
ATOM    310  CE  LYS A  32       4.113   7.874 -28.772
ATOM    311  NZ  LYS A  32       4.777   6.684 -29.335
ATOM    312  HZ1 LYS A  32       4.489   6.566 -30.325
ATOM    313  HZ2 LYS A  32       5.806   6.802 -29.292
ATOM    314  HZ3 LYS A  32       4.504   5.841 -28.797
ATOM    315  C   LYS A  32      -1.968   9.277 -27.802
ATOM    316  O   LYS A  32      -2.534   9.657 -28.826
ATOM    317  N   CYS A  33      -2.595   8.558 -26.843
ATOM    318  H   CYS A  33      -2.125   8.259 -26.016
ATOM    319  CA  CYS A  33      -3.958   8.130 -26.984
ATOM    320  CB  CYS A  33      -4.352   7.048 -25.982
ATOM    321  SG  CYS A  33      -3.526   5.462 -26.332
ATOM    322  C   CYS A  33      -4.921   9.281 -26.904
ATOM    323  O   CYS A  33      -5.914   9.278 -27.631
ATOM    324  N   SER A  34      -4.631  10.303 -26.056
ATOM    325  H   SER A  34      -3.824  10.287 -25.476
ATOM    326  CA  SER A  34      -5.476  11.462 -25.895
ATOM    327  CB  SER A  34      -5.103  12.348 -24.679
ATOM    328  OG  SER A  34      -3.807  12.914 -24.812
ATOM    329  HG  SER A  34      -3.926  13.739 -25.290
ATOM    330  C   SER A  34      -5.505  12.278 -27.157
ATOM    331  O   SER A  34      -6.577  12.747 -27.545
ATOM    332  N   THR A  35      -4.340  12.414 -27.847
ATOM    333  H   THR A  35      -3.482  12.026 -27.511
ATOM    334  CA  THR A  35      -4.246  13.147 -29.090
ATOM    335  CB  THR A  35      -2.833  13.453 -29.532
ATOM    336  CG2 THR A  35      -2.185  14.401 -28.507
ATOM    337  OG1 THR A  35      -2.065  12.268 -29.669
ATOM    338  HG1 THR A  35      -1.273  12.524 -30.148
ATOM    339  C   THR A  35      -5.011  12.431 -30.180
ATOM    340  O   THR A  35      -5.550  13.079 -31.080
ATOM    341  N   ARG A  36      -5.099  11.077 -30.091
ATOM    342  H   ARG A  36      -4.632  10.579 -29.363
ATOM    343  CA  ARG A  36      -5.817  10.256 -31.042
ATOM    344  CB  ARG A  36      -5.342   8.789 -31.035
ATOM    345  CG  ARG A  36      -3.918   8.613 -31.558
ATOM    346  CD  ARG A  36      -3.400   7.179 -31.477
ATOM    347  NE  ARG A  36      -1.944   7.232 -31.803
ATOM    348  HE  ARG A  36      -1.560   8.090 -32.145
ATOM    349  CZ  ARG A  36      -1.115   6.158 -31.616
ATOM    350  NH1 ARG A  36      -1.588   4.939 -31.214
ATOM    351 1HH1 ARG A  36      -2.568   4.796 -31.083
ATOM    352 2HH1 ARG A  36      -0.959   4.170 -31.102
ATOM    353  NH2 ARG A  36       0.222   6.315 -31.838
ATOM    354 1HH2 ARG A  36       0.579   7.200 -32.136
ATOM    355 2HH2 ARG A  36       0.852   5.552 -31.697
ATOM    356  C   ARG A  36      -7.306  10.272 -30.745
ATOM    357  O   ARG A  36      -8.097   9.745 -31.530
ATOM    358  N   GLY A  37      -7.722  10.889 -29.608
ATOM    359  H   GLY A  37      -7.084  11.313 -28.971
ATOM    360  CA  GLY A  37      -9.105  10.999 -29.230
ATOM    361  C   GLY A  37      -9.644   9.832 -28.468
ATOM    362  O   GLY A  37     -10.865   9.734 -28.320
ATOM    363  N   ARG A  38      -8.768   8.924 -27.963
ATOM    364  H   ARG A  38      -7.780   9.009 -28.061
ATOM    365  CA  ARG A  38      -9.253   7.795 -27.222
ATOM    366  CB  ARG A  38      -8.259   6.628 -27.090
ATOM    367  CG  ARG A  38      -7.962   5.887 -28.391
ATOM    368  CD  ARG A  38      -7.041   4.686 -28.161
ATOM    369  NE  ARG A  38      -6.728   4.049 -29.477
ATOM    370  HE  ARG A  38      -5.871   4.291 -29.933
ATOM    371  CZ  ARG A  38      -7.555   3.131 -30.071
ATOM    372  NH1 ARG A  38      -8.749   2.757 -29.518
ATOM    373 1HH1 ARG A  38      -9.060   3.167 -28.660
ATOM    374 2HH1 ARG A  38      -9.327   2.081 -29.976
ATOM    375  NH2 ARG A  38      -7.159   2.571 -31.251
ATOM    376 1HH2 ARG A  38      -6.288   2.832 -31.665
ATOM    377 2HH2 ARG A  38      -7.736   1.897 -31.711
ATOM    378  C   ARG A  38      -9.600   8.271 -25.848
ATOM    379  O   ARG A  38      -8.739   8.606 -25.030
ATOM    380  N   LYS A  39     -10.922   8.233 -25.587
ATOM    381  H   LYS A  39     -11.550   7.920 -26.294
ATOM    382  CA  LYS A  39     -11.578   8.628 -24.367
ATOM    383  CB  LYS A  39     -13.112   8.577 -24.497
ATOM    384  CG  LYS A  39     -13.703   9.651 -25.413
ATOM    385  CD  LYS A  39     -15.222   9.557 -25.545
ATOM    386  CE  LYS A  39     -15.830  10.621 -26.457
ATOM    387  NZ  LYS A  39     -17.287  10.413 -26.559
ATOM    388  HZ1 LYS A  39     -17.711  10.426 -25.613
ATOM    389  HZ2 LYS A  39     -17.708  11.166 -27.134
ATOM    390  HZ3 LYS A  39     -17.479   9.496 -27.004
ATOM    391  C   LYS A  39     -11.193   7.692 -23.267
ATOM    392  O   LYS A  39     -11.165   8.084 -22.097
ATOM    393  N   CYS A  40     -10.839   6.440 -23.657
ATOM    394  H   CYS A  40     -10.871   6.185 -24.620
ATOM    395  CA  CYS A  40     -10.448   5.378 -22.780
ATOM    396  CB  CYS A  40     -10.018   4.110 -23.540
ATOM    397  SG  CYS A  40     -11.404   3.292 -24.384
ATOM    398  C   CYS A  40      -9.293   5.796 -21.928
ATOM    399  O   CYS A  40      -9.315   5.485 -20.741
ATOM    400  N   CYS A  41      -8.301   6.550 -22.474
ATOM    401  H   CYS A  41      -8.311   6.852 -23.425
ATOM    402  CA  CYS A  41      -7.177   6.972 -21.678
ATOM    403  CB  CYS A  41      -5.960   7.399 -22.494
ATOM    404  SG  CYS A  41      -5.207   5.907 -23.204
ATOM    405  C   CYS A  41      -7.511   7.974 -20.616
ATOM    406  O   CYS A  41      -6.919   7.928 -19.537
ATOM    407  N   ARG A  42      -8.495   8.870 -20.880
ATOM    408  H   ARG A  42      -9.001   8.856 -21.740
ATOM    409  CA  ARG A  42      -8.915   9.865 -19.922
ATOM    410  CB  ARG A  42      -9.867  10.907 -20.536
ATOM    411  CG  ARG A  42      -9.167  11.814 -21.553
ATOM    412  CD  ARG A  42     -10.073  12.884 -22.170
ATOM    413  NE  ARG A  42      -9.292  13.636 -23.205
ATOM    414  HE  ARG A  42      -9.404  13.372 -24.163
ATOM    415  CZ  ARG A  42      -8.438  14.667 -22.900
ATOM    416  NH1 ARG A  42      -8.247  15.105 -21.619
ATOM    417 1HH1 ARG A  42      -8.733  14.676 -20.859
ATOM    418 2HH1 ARG A  42      -7.630  15.870 -21.437
ATOM    419  NH2 ARG A  42      -7.761  15.283 -23.912
ATOM    420 1HH2 ARG A  42      -7.901  14.997 -24.860
ATOM    421 2HH2 ARG A  42      -7.144  16.044 -23.713
ATOM    422  C   ARG A  42      -9.604   9.160 -18.784
ATOM    423  O   ARG A  42      -9.334   9.462 -17.618
ATOM    424  N   ARG A  43     -10.451   8.146 -19.114
ATOM    425  H   ARG A  43     -10.627   7.907 -20.068
ATOM    426  CA  ARG A  43     -11.162   7.369 -18.129
ATOM    427  CB  ARG A  43     -12.177   6.361 -18.694
ATOM    428  CG  ARG A  43     -13.467   6.947 -19.263
ATOM    429  CD  ARG A  43     -14.397   5.834 -19.747
ATOM    430  NE  ARG A  43     -15.707   6.428 -20.150
ATOM    431  HE  ARG A  43     -15.800   7.423 -20.196
ATOM    432  CZ  ARG A  43     -16.782   5.634 -20.459
ATOM    433  NH1 ARG A  43     -16.708   4.269 -20.413
ATOM    434 1HH1 ARG A  43     -15.856   3.817 -20.151
ATOM    435 2HH1 ARG A  43     -17.513   3.712 -20.614
ATOM    436  NH2 ARG A  43     -17.969   6.215 -20.800
ATOM    437 1HH2 ARG A  43     -18.055   7.210 -20.827
ATOM    438 2HH2 ARG A  43     -18.769   5.649 -20.996
ATOM    439  C   ARG A  43     -10.204   6.565 -17.302
ATOM    440  O   ARG A  43     -10.402   6.446 -16.095
ATOM    441  N   LYS A  44      -9.131   6.027 -17.936
ATOM    442  H   LYS A  44      -8.998   6.147 -18.915
ATOM    443  CA  LYS A  44      -8.128   5.233 -17.274
ATOM    444  CB  LYS A  44      -7.160   4.536 -18.251
ATOM    445  CG  LYS A  44      -7.552   3.091 -18.603
ATOM    446  CD  LYS A  44      -9.001   2.914 -19.066
ATOM    447  CE  LYS A  44      -9.321   1.561 -19.675
ATOM    448  NZ  LYS A  44     -10.771   1.472 -19.959
ATOM    449  HZ1 LYS A  44     -11.300   1.441 -19.066
ATOM    450  HZ2 LYS A  44     -11.076   2.297 -20.509
ATOM    451  HZ3 LYS A  44     -10.966   0.608 -20.502
ATOM    452  C   LYS A  44      -7.354   6.058 -16.298
ATOM    453  O   LYS A  44      -7.065   5.573 -15.208
ATOM    454  N   LYS A  45      -7.048   7.334 -16.642
ATOM    455  H   LYS A  45      -7.263   7.691 -17.548
ATOM    456  CA  LYS A  45      -6.311   8.227 -15.779
ATOM    457  CB  LYS A  45      -5.951   9.523 -16.533
ATOM    458  CG  LYS A  45      -5.047  10.522 -15.810
ATOM    459  CD  LYS A  45      -4.652  11.676 -16.733
ATOM    460  CE  LYS A  45      -3.742  12.731 -16.108
ATOM    461  NZ  LYS A  45      -3.468  13.784 -17.110
ATOM    462  HZ1 LYS A  45      -3.036  14.616 -16.666
ATOM    463  HZ2 LYS A  45      -2.827  13.415 -17.840
ATOM    464  HZ3 LYS A  45      -4.361  14.064 -17.558
ATOM    465  C   LYS A  45      -7.142   8.518 -14.547
ATOM    466  O   LYS A  45      -6.619   8.491 -13.427
ATOM    467  N   GLU A  46      -8.474   8.726 -14.734
ATOM    468  H   GLU A  46      -8.877   8.731 -15.648
ATOM    469  CA  GLU A  46      -9.390   8.996 -13.651
ATOM    470  CB  GLU A  46     -10.816   9.334 -14.136
ATOM    471  CG  GLU A  46     -10.975  10.690 -14.847
ATOM    472  CD  GLU A  46     -10.571  11.859 -13.949
ATOM    473  OE1 GLU A  46     -11.091  11.970 -12.807
ATOM    474  OE2 GLU A  46      -9.723  12.669 -14.406
ATOM    475  C   GLU A  46      -9.491   7.794 -12.751
ATOM    476  O   GLU A  46      -9.494   7.942 -11.527
ATOM    477  N   ALA A  47      -9.510   6.575 -13.353
ATOM    478  H   ALA A  47      -9.484   6.492 -14.345
ATOM    479  CA  ALA A  47      -9.602   5.328 -12.639
ATOM    480  CB  ALA A  47      -9.743   4.112 -13.571
ATOM    481  C   ALA A  47      -8.380   5.134 -11.796
ATOM    482  O   ALA A  47      -8.520   4.748 -10.640
ATOM    483  N   ALA A  48      -7.177   5.479 -12.330
ATOM    484  H   ALA A  48      -7.112   5.807 -13.267
ATOM    485  CA  ALA A  48      -5.915   5.346 -11.638
ATOM    486  CB  ALA A  48      -4.708   5.745 -12.507
ATOM    487  C   ALA A  48      -5.904   6.223 -10.421
ATOM    488  O   ALA A  48      -5.483   5.776  -9.353
ATOM    489  N   LYS A  49      -6.433   7.468 -10.544
ATOM    490  H   LYS A  49      -6.748   7.811 -11.431
ATOM    491  CA  LYS A  49      -6.486   8.402  -9.442
ATOM    492  CB  LYS A  49      -6.939   9.793  -9.913
ATOM    493  CG  LYS A  49      -5.829  10.496 -10.705
ATOM    494  CD  LYS A  49      -6.176  11.895 -11.210
ATOM    495  CE  LYS A  49      -7.070  11.846 -12.448
ATOM    496  NZ  LYS A  49      -7.308  13.193 -12.989
ATOM    497  HZ1 LYS A  49      -6.412  13.634 -13.265
ATOM    498  HZ2 LYS A  49      -7.932  13.125 -13.819
ATOM    499  HZ3 LYS A  49      -7.777  13.769 -12.264
ATOM    500  C   LYS A  49      -7.382   7.886  -8.346
ATOM    501  O   LYS A  49      -7.022   7.972  -7.169
ATOM    502  N   ARG A  50      -8.531   7.267  -8.724
ATOM    503  H   ARG A  50      -8.785   7.199  -9.688
ATOM    504  CA  ARG A  50      -9.482   6.711  -7.787
ATOM    505  CB  ARG A  50     -10.789   6.277  -8.472
ATOM    506  CG  ARG A  50     -11.597   7.470  -8.989
ATOM    507  CD  ARG A  50     -12.889   7.094  -9.720
ATOM    508  NE  ARG A  50     -13.476   8.349 -10.287
ATOM    509  HE  ARG A  50     -13.261   8.585 -11.235
ATOM    510  CZ  ARG A  50     -14.252   9.207  -9.553
ATOM    511  NH1 ARG A  50     -14.659   8.906  -8.283
ATOM    512 1HH1 ARG A  50     -14.407   8.032  -7.868
ATOM    513 2HH1 ARG A  50     -15.235   9.544  -7.773
ATOM    514  NH2 ARG A  50     -14.625  10.392 -10.120
ATOM    515 1HH2 ARG A  50     -14.318  10.625 -11.042
ATOM    516 2HH2 ARG A  50     -15.185  11.044  -9.610
ATOM    517  C   ARG A  50      -8.881   5.531  -7.062
ATOM    518  O   ARG A  50      -9.113   5.362  -5.864
ATOM    519  N   VAL A  51      -8.067   4.713  -7.778
ATOM    520  H   VAL A  51      -7.922   4.870  -8.751
ATOM    521  CA  VAL A  51      -7.396   3.555  -7.234
ATOM    522  CB  VAL A  51      -6.732   2.709  -8.316
ATOM    523  CG1 VAL A  51      -5.847   1.608  -7.717
ATOM    524  CG2 VAL A  51      -7.835   2.068  -9.177
ATOM    525  C   VAL A  51      -6.387   4.010  -6.205
ATOM    526  O   VAL A  51      -6.331   3.413  -5.130
ATOM    527  N   VAL A  52      -5.628   5.107  -6.482
ATOM    528  H   VAL A  52      -5.697   5.570  -7.363
ATOM    529  CA  VAL A  52      -4.625   5.625  -5.571
ATOM    530  CB  VAL A  52      -3.772   6.736  -6.182
ATOM    531  CG1 VAL A  52      -2.834   7.399  -5.150
ATOM    532  CG2 VAL A  52      -2.958   6.129  -7.329
ATOM    533  C   VAL A  52      -5.310   6.097  -4.307
ATOM    534  O   VAL A  52      -4.809   5.809  -3.219
ATOM    535  N   ILE A  53      -6.496   6.759  -4.425
ATOM    536  H   ILE A  53      -6.879   6.986  -5.322
ATOM    537  CA  ILE A  53      -7.230   7.248  -3.275
ATOM    538  CB  ILE A  53      -8.421   8.127  -3.668
ATOM    539  CG2 ILE A  53      -9.323   8.447  -2.448
ATOM    540  CG1 ILE A  53      -7.893   9.429  -4.303
ATOM    541  CD1 ILE A  53      -8.955  10.287  -4.995
ATOM    542  C   ILE A  53      -7.674   6.071  -2.430
ATOM    543  O   ILE A  53      -7.499   6.108  -1.212
ATOM    544  N   ALA A  54      -8.170   4.977  -3.065
ATOM    545  H   ALA A  54      -8.270   4.955  -4.057
ATOM    546  CA  ALA A  54      -8.634   3.799  -2.366
ATOM    547  CB  ALA A  54      -9.265   2.761  -3.310
ATOM    548  C   ALA A  54      -7.518   3.120  -1.618
ATOM    549  O   ALA A  54      -7.705   2.718  -0.467
ATOM    550  N   LEU A  55      -6.318   3.035  -2.245
ATOM    551  H   LEU A  55      -6.195   3.387  -3.168
ATOM    552  CA  LEU A  55      -5.157   2.419  -1.653
ATOM    553  CB  LEU A  55      -3.999   2.205  -2.651
ATOM    554  CG  LEU A  55      -4.300   1.115  -3.710
ATOM    555  CD1 LEU A  55      -3.219   1.066  -4.798
ATOM    556  CD2 LEU A  55      -4.541  -0.266  -3.074
ATOM    557  C   LEU A  55      -4.691   3.216  -0.470
ATOM    558  O   LEU A  55      -4.294   2.627   0.536
ATOM    559  N   LEU A  56      -4.778   4.570  -0.555
ATOM    560  H   LEU A  56      -5.073   5.015  -1.397
ATOM    561  CA  LEU A  56      -4.404   5.466   0.514
ATOM    562  CB  LEU A  56      -4.560   6.960   0.135
ATOM    563  CG  LEU A  56      -4.249   7.981   1.259
ATOM    564  CD1 LEU A  56      -2.795   7.946   1.733
ATOM    565  CD2 LEU A  56      -4.769   9.372   0.914
ATOM    566  C   LEU A  56      -5.308   5.239   1.694
ATOM    567  O   LEU A  56      -4.801   5.145   2.812
ATOM    568  N   VAL A  57      -6.640   5.087   1.457
ATOM    569  H   VAL A  57      -7.007   5.167   0.533
ATOM    570  CA  VAL A  57      -7.613   4.890   2.512
ATOM    571  CB  VAL A  57      -9.050   4.776   1.996
ATOM    572  CG1 VAL A  57     -10.031   4.382   3.123
ATOM    573  CG2 VAL A  57      -9.463   6.082   1.307
ATOM    574  C   VAL A  57      -7.291   3.617   3.249
ATOM    575  O   VAL A  57      -7.236   3.639   4.479
ATOM    576  N   LEU A  58      -6.995   2.524   2.504
ATOM    577  H   LEU A  58      -7.005   2.560   1.506
ATOM    578  CA  LEU A  58      -6.705   1.235   3.081
ATOM    579  CB  LEU A  58      -6.551   0.139   2.008
ATOM    580  CG  LEU A  58      -7.858  -0.235   1.278
ATOM    581  CD1 LEU A  58      -7.575  -1.175   0.098
ATOM    582  CD2 LEU A  58      -8.923  -0.788   2.242
ATOM    583  C   LEU A  58      -5.453   1.238   3.902
ATOM    584  O   LEU A  58      -5.458   0.713   5.017
ATOM    585  N   ALA A  59      -4.381   1.889   3.393
ATOM    586  H   ALA A  59      -4.424   2.338   2.505
ATOM    587  CA  ALA A  59      -3.110   1.957   4.068
ATOM    588  CB  ALA A  59      -2.013   2.593   3.195
ATOM    589  C   ALA A  59      -3.212   2.754   5.332
ATOM    590  O   ALA A  59      -2.679   2.350   6.366
ATOM    591  N   ALA A  60      -3.959   3.877   5.281
ATOM    592  H   ALA A  60      -4.419   4.151   4.443
ATOM    593  CA  ALA A  60      -4.146   4.754   6.401
ATOM    594  CB  ALA A  60      -4.813   6.062   5.966
ATOM    595  C   ALA A  60      -4.956   4.089   7.478
ATOM    596  O   ALA A  60      -4.623   4.221   8.658
ATOM    597  N   TYR A  61      -5.993   3.302   7.077
ATOM    598  H   TYR A  61      -6.224   3.208   6.114
ATOM    599  CA  TYR A  61      -6.867   2.606   7.988
ATOM    600  CB  TYR A  61      -8.056   1.933   7.245
ATOM    601  CG  TYR A  61      -9.012   1.257   8.180
ATOM    602  CD1 TYR A  61      -9.928   2.012   8.926
ATOM    603  CE1 TYR A  61     -10.826   1.388   9.797
ATOM    604  CZ  TYR A  61     -10.818  -0.005   9.923
ATOM    605  OH  TYR A  61     -11.719  -0.648  10.799
ATOM    606  HH  TYR A  61     -12.241   0.029  11.239
ATOM    607  CE2 TYR A  61      -9.918  -0.767   9.175
ATOM    608  CD2 TYR A  61      -9.023  -0.139   8.306
ATOM    609  C   TYR A  61      -6.067   1.584   8.750
ATOM    610  O   TYR A  61      -6.217   1.504   9.971
ATOM    611  N   THR A  62      -5.170   0.839   8.050
ATOM    612  H   THR A  62      -5.056   0.942   7.063
ATOM    613  CA  THR A  62      -4.337  -0.163   8.672
ATOM    614  CB  THR A  62      -3.640  -1.096   7.701
ATOM    615  CG2 THR A  62      -4.702  -1.930   6.964
ATOM    616  OG1 THR A  62      -2.834  -0.387   6.771
ATOM    617  HG1 THR A  62      -2.053  -0.101   7.253
ATOM    618  C   THR A  62      -3.338   0.454   9.616
ATOM    619  O   THR A  62      -2.996  -0.170  10.623
ATOM    620  N   LEU A  63      -2.864   1.694   9.315
ATOM    621  H   LEU A  63      -3.129   2.167   8.476
ATOM    622  CA  LEU A  63      -1.910   2.381  10.154
ATOM    623  CB  LEU A  63      -1.250   3.609   9.488
ATOM    624  CG  LEU A  63      -0.279   3.276   8.332
ATOM    625  CD1 LEU A  63       0.192   4.549   7.618
ATOM    626  CD2 LEU A  63       0.896   2.398   8.793
ATOM    627  C   LEU A  63      -2.477   2.824  11.478
ATOM    628  O   LEU A  63      -1.741   2.778  12.466
ATOM    629  N   GLY A  64      -3.774   3.232  11.552
ATOM    630  H   GLY A  64      -4.377   3.289  10.757
ATOM    631  CA  GLY A  64      -4.315   3.629  12.834
ATOM    632  C   GLY A  64      -4.785   5.041  12.909
ATOM    633  O   GLY A  64      -5.454   5.511  11.998
ATOM    634  N   ALA A  65      -4.526   5.732  14.048
ATOM    635  H   ALA A  65      -4.021   5.344  14.813
ATOM    636  CA  ALA A  65      -4.958   7.101  14.182
ATOM    637  CB  ALA A  65      -5.559   7.434  15.564
ATOM    638  C   ALA A  65      -3.781   7.983  13.904
ATOM    639  O   ALA A  65      -2.944   8.230  14.778
ATOM    640  N   ALA A  66      -3.716   8.464  12.642
ATOM    641  H   ALA A  66      -4.421   8.243  11.971
ATOM    642  CA  ALA A  66      -2.664   9.313  12.149
ATOM    643  CB  ALA A  66      -1.403   8.515  11.747
ATOM    644  C   ALA A  66      -3.118  10.049  10.913
ATOM    645  O   ALA A  66      -4.234   9.841  10.422
ATOM    646  N   MET A  67      -2.266  11.005  10.454
ATOM    647  H   MET A  67      -1.384  11.165  10.890
ATOM    648  CA  MET A  67      -2.488  11.758   9.248
ATOM    649  CB  MET A  67      -2.396  13.298   9.396
ATOM    650  CG  MET A  67      -2.663  14.079   8.095
ATOM    651  SD  MET A  67      -2.614  15.896   8.222
ATOM    652  CE  MET A  67      -4.259  16.115   8.958
ATOM    653  C   MET A  67      -1.415  11.297   8.293
ATOM    654  O   MET A  67      -0.254  11.157   8.689
ATOM    655  N   VAL A  68      -1.845  10.784   7.115
ATOM    656  H   VAL A  68      -2.816  10.784   6.890
ATOM    657  CA  VAL A  68      -0.940  10.302   6.092
ATOM    658  CB  VAL A  68      -1.217   8.862   5.672
ATOM    659  CG1 VAL A  68      -0.227   8.415   4.576
ATOM    660  CG2 VAL A  68      -1.192   7.946   6.910
ATOM    661  C   VAL A  68      -1.136  11.216   4.905
ATOM    662  O   VAL A  68      -2.267  11.386   4.456
ATOM    663  N   GLU A  69      -0.049  11.813   4.352
ATOM    664  H   GLU A  69       0.880  11.675   4.686
ATOM    665  CA  GLU A  69      -0.221  12.696   3.223
ATOM    666  CB  GLU A  69       0.062  14.176   3.581
ATOM    667  CG  GLU A  69      -0.185  15.195   2.457
ATOM    668  CD  GLU A  69       0.158  16.596   2.955
ATOM    669  OE1 GLU A  69      -0.339  17.009   4.037
ATOM    670  OE2 GLU A  69       0.932  17.287   2.243
ATOM    671  C   GLU A  69       0.650  12.243   2.081
ATOM    672  O   GLU A  69       1.867  12.412   2.109
ATOM    673  N   ILE A  70       0.017  11.641   1.047
ATOM    674  H   ILE A  70      -0.980  11.628   1.018
ATOM    675  CA  ILE A  70       0.681  11.135  -0.133
ATOM    676  CB  ILE A  70       0.382   9.656  -0.414
ATOM    677  CG2 ILE A  70       0.836   9.188  -1.819
ATOM    678  CG1 ILE A  70       0.973   8.812   0.741
ATOM    679  CD1 ILE A  70       0.637   7.320   0.710
ATOM    680  C   ILE A  70       0.436  12.020  -1.325
ATOM    681  O   ILE A  70      -0.681  12.481  -1.552
ATOM    682  N   ALA A  71       1.513  12.311  -2.091
ATOM    683  H   ALA A  71       2.419  11.944  -1.892
ATOM    684  CA  ALA A  71       1.411  13.126  -3.266
ATOM    685  CB  ALA A  71       2.508  14.200  -3.384
ATOM    686  C   ALA A  71       1.432  12.306  -4.522
ATOM    687  O   ALA A  71       2.347  11.513  -4.756
ATOM    688  N   ALA A  72       0.363  12.479  -5.327
ATOM    689  H   ALA A  72      -0.354  13.113  -5.060
ATOM    690  CA  ALA A  72       0.142  11.875  -6.613
ATOM    691  CB  ALA A  72      -1.311  11.417  -6.834
ATOM    692  C   ALA A  72       0.439  12.982  -7.591
ATOM    693  O   ALA A  72       0.079  14.146  -7.369
ATOM    694  N   TYR A  73       1.148  12.654  -8.692
ATOM    695  H   TYR A  73       1.454  11.727  -8.893
ATOM    696  CA  TYR A  73       1.480  13.679  -9.638
ATOM    697  CB  TYR A  73       2.970  13.649 -10.059
ATOM    698  CG  TYR A  73       3.769  13.956  -8.825
ATOM    699  CD1 TYR A  73       4.291  12.905  -8.057
ATOM    700  CE1 TYR A  73       5.022  13.157  -6.894
ATOM    701  CZ  TYR A  73       5.231  14.474  -6.481
ATOM    702  OH  TYR A  73       5.967  14.732  -5.305
ATOM    703  HH  TYR A  73       5.987  15.685  -5.172
ATOM    704  CE2 TYR A  73       4.709  15.533  -7.231
ATOM    705  CD2 TYR A  73       3.978  15.274  -8.395
ATOM    706  C   TYR A  73       0.582  13.620 -10.827
ATOM    707  O   TYR A  73       0.545  12.614 -11.536
ATOM    708  N   ASN A  74      -0.212  14.698 -11.026
ATOM    709  H   ASN A  74      -0.146  15.506 -10.441
ATOM    710  CA  ASN A  74      -1.091  14.802 -12.164
ATOM    711  CB  ASN A  74      -2.419  15.534 -11.869
ATOM    712  CG  ASN A  74      -3.343  15.563 -13.086
ATOM    713  OD1 ASN A  74      -3.181  16.362 -14.011
ATOM    714  ND2 ASN A  74      -4.343  14.645 -13.097
ATOM    715 1HD2 ASN A  74      -4.975  14.616 -13.869
ATOM    716 2HD2 ASN A  74      -4.428  13.999 -12.338
ATOM    717  C   ASN A  74      -0.275  15.473 -13.236
ATOM    718  O   ASN A  74       0.465  16.417 -12.950
ATOM    719  N   GLU A  75      -0.415  15.004 -14.499
ATOM    720  H   GLU A  75      -1.030  14.249 -14.705
ATOM    721  CA  GLU A  75       0.341  15.519 -15.611
ATOM    722  CB  GLU A  75       0.005  14.800 -16.929
ATOM    723  CG  GLU A  75       0.482  13.353 -17.048
ATOM    724  CD  GLU A  75       0.010  12.805 -18.394
ATOM    725  OE1 GLU A  75       0.881  12.304 -19.151
ATOM    726  OE2 GLU A  75      -1.217  12.855 -18.682
ATOM    727  C   GLU A  75       0.135  16.978 -15.910
ATOM    728  O   GLU A  75       1.127  17.695 -16.055
ATOM    729  N   ALA A  76      -1.133  17.453 -15.992
ATOM    730  H   ALA A  76      -1.937  16.887 -15.830
ATOM    731  CA  ALA A  76      -1.367  18.838 -16.307
ATOM    732  CB  ALA A  76      -2.733  19.065 -16.985
ATOM    733  C   ALA A  76      -1.293  19.711 -15.097
ATOM    734  O   ALA A  76      -0.476  20.632 -15.045
ATOM    735  N   LEU A  77      -2.120  19.382 -14.079
ATOM    736  H   LEU A  77      -2.715  18.583 -14.145
ATOM    737  CA  LEU A  77      -2.210  20.108 -12.837
ATOM    738  CB  LEU A  77      -3.679  20.148 -12.384
ATOM    739  CG  LEU A  77      -4.622  20.827 -13.393
ATOM    740  CD1 LEU A  77      -6.059  20.669 -12.931
ATOM    741  CD2 LEU A  77      -4.267  22.305 -13.637
ATOM    742  C   LEU A  77      -1.379  19.266 -11.925
ATOM    743  O   LEU A  77      -1.896  18.400 -11.222
ATOM    744  N   ALA A  78      -0.093  19.644 -11.811
ATOM    745  H   ALA A  78       0.246  20.435 -12.314
ATOM    746  CA  ALA A  78       0.919  18.889 -11.122
ATOM    747  CB  ALA A  78       2.263  19.635 -11.143
ATOM    748  C   ALA A  78       0.808  18.288  -9.748
ATOM    749  O   ALA A  78       1.083  17.088  -9.658
ATOM    750  N   ALA A  79       0.366  18.997  -8.680
ATOM    751  H   ALA A  79       0.080  19.951  -8.714
ATOM    752  CA  ALA A  79       0.384  18.326  -7.399
ATOM    753  CB  ALA A  79       1.259  19.053  -6.357
ATOM    754  C   ALA A  79      -0.908  17.970  -6.751
ATOM    755  O   ALA A  79      -1.560  18.826  -6.153
ATOM    756  N   ALA A  80      -1.268  16.663  -6.792
ATOM    757  H   ALA A  80      -0.710  15.937  -7.186
ATOM    758  CA  ALA A  80      -2.485  16.217  -6.180
ATOM    759  CB  ALA A  80      -3.249  15.160  -7.002
ATOM    760  C   ALA A  80      -2.073  15.649  -4.859
ATOM    761  O   ALA A  80      -1.546  14.539  -4.773
ATOM    762  N   GLY A  81      -2.290  16.450  -3.794
ATOM    763  H   GLY A  81      -2.756  17.329  -3.890
ATOM    764  CA  GLY A  81      -1.951  16.046  -2.456
ATOM    765  C   GLY A  81      -3.156  15.374  -1.897
ATOM    766  O   GLY A  81      -4.248  15.938  -1.946
ATOM    767  N   LEU A  82      -2.968  14.153  -1.353
ATOM    768  H   LEU A  82      -2.084  13.701  -1.346
ATOM    769  CA  LEU A  82      -4.040  13.389  -0.785
ATOM    770  CB  LEU A  82      -4.115  11.971  -1.390
ATOM    771  CG  LEU A  82      -4.245  11.843  -2.922
ATOM    772  CD1 LEU A  82      -4.116  10.374  -3.341
ATOM    773  CD2 LEU A  82      -5.519  12.492  -3.474
ATOM    774  C   LEU A  82      -3.687  13.223   0.664
ATOM    775  O   LEU A  82      -2.720  12.531   0.995
ATOM    776  N   ALA A  83      -4.469  13.867   1.558
ATOM    777  H   ALA A  83      -5.246  14.420   1.272
ATOM    778  CA  ALA A  83      -4.242  13.777   2.976
ATOM    779  CB  ALA A  83      -4.123  15.149   3.666
ATOM    780  C   ALA A  83      -5.368  13.027   3.612
ATOM    781  O   ALA A  83      -6.525  13.409   3.461
ATOM    782  N   ALA A  84      -5.044  11.917   4.309
ATOM    783  H   ALA A  84      -4.102  11.625   4.411
ATOM    784  CA  ALA A  84      -6.001  11.098   4.994
ATOM    785  CB  ALA A  84      -5.838   9.593   4.720
ATOM    786  C   ALA A  84      -5.818  11.323   6.458
ATOM    787  O   ALA A  84      -4.729  11.108   6.990
ATOM    788  N   TYR A  85      -6.898  11.797   7.109
ATOM    789  H   TYR A  85      -7.741  11.974   6.613
ATOM    790  CA  TYR A  85      -6.990  12.086   8.512
ATOM    791  CB  TYR A  85      -7.718  13.446   8.697
ATOM    792  CG  TYR A  85      -7.954  13.878  10.112
ATOM    793  CD1 TYR A  85      -6.929  14.386  10.918
ATOM    794  CE1 TYR A  85      -7.195  14.794  12.229
ATOM    795  CZ  TYR A  85      -8.494  14.702  12.741
ATOM    796  OH  TYR A  85      -8.779  15.111  14.060
ATOM    797  HH  TYR A  85      -7.970  15.465  14.440
ATOM    798  CE2 TYR A  85      -9.526  14.203  11.945
ATOM    799  CD2 TYR A  85      -9.253  13.798  10.638
ATOM    800  C   TYR A  85      -7.790  10.996   9.151
ATOM    801  O   TYR A  85      -8.939  10.776   8.760
ATOM    802  N   LEU A  86      -7.193  10.275  10.130
ATOM    803  H   LEU A  86      -6.243  10.399  10.407
ATOM    804  CA  LEU A  86      -7.933   9.249  10.804
ATOM    805  CB  LEU A  86      -7.347   7.838  10.793
ATOM    806  CG  LEU A  86      -7.699   7.057   9.533
ATOM    807  CD1 LEU A  86      -6.848   7.494   8.343
ATOM    808  CD2 LEU A  86      -7.719   5.554   9.811
ATOM    809  C   LEU A  86      -8.176   9.598  12.220
ATOM    810  O   LEU A  86      -7.249   9.716  13.024
ATOM    811  N   ALA A  87      -9.471   9.790  12.523
ATOM    812  H   ALA A  87     -10.179   9.707  11.831
ATOM    813  CA  ALA A  87      -9.950  10.093  13.829
ATOM    814  CB  ALA A  87     -11.292  10.849  13.833
ATOM    815  C   ALA A  87     -10.146   8.783  14.518
ATOM    816  O   ALA A  87     -10.712   7.845  13.943
ATOM    817  N   ALA A  88      -9.728   8.757  15.806
ATOM    818  H   ALA A  88      -9.317   9.575  16.200
ATOM    819  CA  ALA A  88      -9.791   7.646  16.730
ATOM    820  CB  ALA A  88      -9.180   7.995  18.096
ATOM    821  C   ALA A  88     -11.216   7.217  16.957
ATOM    822  O   ALA A  88     -11.470   6.084  17.372
ATOM    823  N   ALA A  89     -12.177   8.122  16.654
ATOM    824  H   ALA A  89     -11.928   9.032  16.332
ATOM    825  CA  ALA A  89     -13.594   7.911  16.775
ATOM    826  CB  ALA A  89     -14.371   9.234  16.649
ATOM    827  C   ALA A  89     -14.089   6.984  15.679
ATOM    828  O   ALA A  89     -15.255   6.582  15.712
ATOM    829  N   GLY A  90     -13.212   6.593  14.714
ATOM    830  H   GLY A  90     -12.274   6.925  14.680
ATOM    831  CA  GLY A  90     -13.586   5.703  13.653
ATOM    832  C   GLY A  90     -13.999   6.354  12.378
ATOM    833  O   GLY A  90     -14.883   5.817  11.706
ATOM    834  N   LEU A  91     -13.409   7.534  12.056
ATOM    835  H   LEU A  91     -12.658   7.908  12.603
ATOM    836  CA  LEU A  91     -13.742   8.213  10.829
ATOM    837  CB  LEU A  91     -14.486   9.557  11.053
ATOM    838  CG  LEU A  91     -14.870  10.357   9.782
ATOM    839  CD1 LEU A  91     -15.941   9.639   8.941
ATOM    840  CD2 LEU A  91     -15.250  11.804  10.127
ATOM    841  C   LEU A  91     -12.471   8.481  10.068
ATOM    842  O   LEU A  91     -11.529   9.069  10.596
ATOM    843  N   VAL A  92     -12.445   8.063   8.783
ATOM    844  H   VAL A  92     -13.232   7.614   8.382
ATOM    845  CA  VAL A  92     -11.330   8.234   7.883
ATOM    846  CB  VAL A  92     -11.048   7.006   7.016
ATOM    847  CG1 VAL A  92      -9.859   7.263   6.064
ATOM    848  CG2 VAL A  92     -10.893   5.750   7.891
ATOM    849  C   VAL A  92     -11.821   9.306   6.954
ATOM    850  O   VAL A  92     -12.811   9.082   6.259
ATOM    851  N   GLY A  93     -11.156  10.480   6.930
ATOM    852  H   GLY A  93     -10.368  10.657   7.513
ATOM    853  CA  GLY A  93     -11.544  11.555   6.061
ATOM    854  C   GLY A  93     -10.400  11.806   5.140
ATOM    855  O   GLY A  93      -9.322  12.183   5.597
ATOM    856  N   VAL A  94     -10.612  11.589   3.822
ATOM    857  H   VAL A  94     -11.474  11.227   3.472
ATOM    858  CA  VAL A  94      -9.579  11.806   2.836
ATOM    859  CB  VAL A  94      -9.445  10.655   1.846
ATOM    860  CG1 VAL A  94      -8.365  10.931   0.776
ATOM    861  CG2 VAL A  94      -9.133   9.381   2.647
ATOM    862  C   VAL A  94      -9.908  13.076   2.109
ATOM    863  O   VAL A  94     -11.046  13.272   1.683
ATOM    864  N   ALA A  95      -8.892  13.963   1.986
ATOM    865  H   ALA A  95      -7.997  13.778   2.375
ATOM    866  CA  ALA A  95      -9.007  15.220   1.313
ATOM    867  CB  ALA A  95      -8.750  16.412   2.247
ATOM    868  C   ALA A  95      -8.007  15.262   0.195
ATOM    869  O   ALA A  95      -6.802  15.150   0.417
ATOM    870  N   ALA A  96      -8.518  15.381  -1.046
ATOM    871  H   ALA A  96      -9.495  15.436  -1.171
ATOM    872  CA  ALA A  96      -7.758  15.471  -2.263
ATOM    873  CB  ALA A  96      -8.406  14.723  -3.445
ATOM    874  C   ALA A  96      -7.689  16.920  -2.643
ATOM    875  O   ALA A  96      -8.712  17.615  -2.673
ATOM    876  N   TYR A  97      -6.458  17.395  -2.940
ATOM    877  H   TYR A  97      -5.645  16.825  -2.888
ATOM    878  CA  TYR A  97      -6.234  18.761  -3.315
ATOM    879  CB  TYR A  97      -5.353  19.558  -2.315
ATOM    880  CG  TYR A  97      -5.960  19.641  -0.952
ATOM    881  CD1 TYR A  97      -5.511  18.768   0.046
ATOM    882  CE1 TYR A  97      -6.050  18.821   1.331
ATOM    883  CZ  TYR A  97      -7.050  19.751   1.630
ATOM    884  OH  TYR A  97      -7.594  19.803   2.931
ATOM    885  HH  TYR A  97      -7.167  19.123   3.460
ATOM    886  CE2 TYR A  97      -7.508  20.627   0.641
ATOM    887  CD2 TYR A  97      -6.963  20.570  -0.647
ATOM    888  C   TYR A  97      -5.510  18.769  -4.629
ATOM    889  O   TYR A  97      -4.301  18.530  -4.681
ATOM    890  N   ALA A  98      -6.281  18.970  -5.726
ATOM    891  H   ALA A  98      -7.262  19.115  -5.639
ATOM    892  CA  ALA A  98      -5.772  19.071  -7.075
ATOM    893  CB  ALA A  98      -6.790  18.647  -8.124
ATOM    894  C   ALA A  98      -5.394  20.515  -7.312
ATOM    895  O   ALA A  98      -5.921  21.408  -6.639
ATOM    896  N   ALA A  99      -4.524  20.785  -8.323
ATOM    897  H   ALA A  99      -4.136  20.071  -8.900
ATOM    898  CA  ALA A  99      -4.050  22.131  -8.545
ATOM    899  CB  ALA A  99      -2.897  22.205  -9.557
ATOM    900  C   ALA A  99      -5.033  23.225  -8.877
ATOM    901  O   ALA A  99      -4.981  24.245  -8.186
ATOM    902  N   ALA A 100      -5.946  23.069  -9.877
ATOM    903  H   ALA A 100      -6.012  22.252 -10.443
ATOM    904  CA  ALA A 100      -6.859  24.156 -10.151
ATOM    905  CB  ALA A 100      -6.270  25.193 -11.139
ATOM    906  C   ALA A 100      -8.189  23.729 -10.692
ATOM    907  O   ALA A 100      -9.228  23.976 -10.070
ATOM    908  N   GLY A 101      -8.140  23.073 -11.875
ATOM    909  H   GLY A 101      -7.264  22.914 -12.320
ATOM    910  CA  GLY A 101      -9.265  22.605 -12.635
ATOM    911  C   GLY A 101      -9.603  21.152 -12.517
ATOM    912  O   GLY A 101     -10.218  20.624 -13.446
ATOM    913  N   LEU A 102      -9.159  20.449 -11.444
ATOM    914  H   LEU A 102      -8.650  20.858 -10.692
ATOM    915  CA  LEU A 102      -9.491  19.052 -11.326
ATOM    916  CB  LEU A 102      -8.247  18.122 -11.359
ATOM    917  CG  LEU A 102      -8.462  16.599 -11.184
ATOM    918  CD1 LEU A 102      -9.234  15.974 -12.359
ATOM    919  CD2 LEU A 102      -7.124  15.896 -10.895
ATOM    920  C   LEU A 102     -10.295  18.807 -10.086
ATOM    921  O   LEU A 102      -9.877  19.146  -8.976
ATOM    922  N   VAL A 103     -11.475  18.173 -10.309
ATOM    923  H   VAL A 103     -11.711  17.905 -11.239
ATOM    924  CA  VAL A 103     -12.459  17.793  -9.322
ATOM    925  CB  VAL A 103     -13.729  17.228  -9.954
ATOM    926  CG1 VAL A 103     -14.726  16.703  -8.894
ATOM    927  CG2 VAL A 103     -14.345  18.317 -10.852
ATOM    928  C   VAL A 103     -11.815  16.764  -8.433
ATOM    929  O   VAL A 103     -11.174  15.825  -8.916
ATOM    930  N   GLY A 104     -11.968  16.959  -7.106
ATOM    931  H   GLY A 104     -12.541  17.697  -6.754
ATOM    932  CA  GLY A 104     -11.395  16.057  -6.149
ATOM    933  C   GLY A 104     -12.469  15.292  -5.456
ATOM    934  O   GLY A 104     -13.410  15.885  -4.937
ATOM    935  N   VAL A 105     -12.333  13.947  -5.432
ATOM    936  H   VAL A 105     -11.548  13.497  -5.851
ATOM    937  CA  VAL A 105     -13.275  13.072  -4.779
ATOM    938  CB  VAL A 105     -13.461  11.740  -5.486
ATOM    939  CG1 VAL A 105     -14.452  10.843  -4.712
ATOM    940  CG2 VAL A 105     -13.912  12.015  -6.933
ATOM    941  C   VAL A 105     -12.664  12.868  -3.420
ATOM    942  O   VAL A 105     -11.513  12.438  -3.289
ATOM    943  N   LEU A 106     -13.445  13.217  -2.381
ATOM    944  H   LEU A 106     -14.363  13.560  -2.515
ATOM    945  CA  LEU A 106     -13.025  13.124  -1.018
ATOM    946  CB  LEU A 106     -13.334  14.417  -0.212
ATOM    947  CG  LEU A 106     -12.969  15.785  -0.874
ATOM    948  CD1 LEU A 106     -13.128  16.957   0.090
ATOM    949  CD2 LEU A 106     -11.675  15.841  -1.663
ATOM    950  C   LEU A 106     -13.875  12.014  -0.471
ATOM    951  O   LEU A 106     -15.102  12.085  -0.530
ATOM    952  N   ALA A 107     -13.251  10.940   0.050
ATOM    953  H   ALA A 107     -12.258  10.871   0.112
ATOM    954  CA  ALA A 107     -14.004   9.836   0.578
ATOM    955  CB  ALA A 107     -13.556   8.485  -0.001
ATOM    956  C   ALA A 107     -13.893   9.786   2.066
ATOM    957  O   ALA A 107     -12.814   9.989   2.628
ATOM    958  N   ALA A 108     -15.050   9.580   2.728
ATOM    959  H   ALA A 108     -15.916   9.489   2.249
ATOM    960  CA  ALA A 108     -15.120   9.459   4.152
ATOM    961  CB  ALA A 108     -16.053  10.477   4.831
ATOM    962  C   ALA A 108     -15.617   8.071   4.420
ATOM    963  O   ALA A 108     -16.655   7.659   3.907
ATOM    964  N   TYR A 109     -14.835   7.306   5.203
ATOM    965  H   TYR A 109     -14.018   7.703   5.611
ATOM    966  CA  TYR A 109     -15.152   5.950   5.574
ATOM    967  CB  TYR A 109     -14.057   4.924   5.201
ATOM    968  CG  TYR A 109     -13.968   4.682   3.731
ATOM    969  CD1 TYR A 109     -13.337   5.570   2.850
ATOM    970  CE1 TYR A 109     -13.264   5.275   1.484
ATOM    971  CZ  TYR A 109     -13.800   4.085   0.990
ATOM    972  OH  TYR A 109     -13.727   3.784  -0.388
ATOM    973  HH  TYR A 109     -14.154   2.934  -0.528
ATOM    974  CE2 TYR A 109     -14.400   3.185   1.869
ATOM    975  CD2 TYR A 109     -14.477   3.480   3.230
ATOM    976  C   TYR A 109     -15.317   5.880   7.051
ATOM    977  O   TYR A 109     -14.459   6.355   7.792
ATOM    978  N   SER A 110     -16.436   5.288   7.513
ATOM    979  H   SER A 110     -17.147   4.929   6.912
ATOM    980  CA  SER A 110     -16.665   5.160   8.923
ATOM    981  CB  SER A 110     -17.998   5.774   9.406
ATOM    982  OG  SER A 110     -19.114   5.087   8.858
ATOM    983  HG  SER A 110     -19.884   5.589   9.137
ATOM    984  C   SER A 110     -16.628   3.711   9.308
ATOM    985  O   SER A 110     -16.841   2.827   8.471
ATOM    986  N   GLU A 111     -16.360   3.453  10.615
ATOM    987  H   GLU A 111     -16.144   4.194  11.249
ATOM    988  CA  GLU A 111     -16.319   2.119  11.178
ATOM    989  CB  GLU A 111     -15.824   2.028  12.632
ATOM    990  CG  GLU A 111     -14.308   2.213  12.779
ATOM    991  CD  GLU A 111     -13.860   2.159  14.246
ATOM    992  OE1 GLU A 111     -12.618   2.204  14.446
ATOM    993  OE2 GLU A 111     -14.701   2.081  15.182
ATOM    994  C   GLU A 111     -17.661   1.440  11.104
ATOM    995  O   GLU A 111     -17.733   0.211  11.143
ATOM    996  N   GLN A 112     -18.750   2.236  10.963
ATOM    997  H   GLN A 112     -18.655   3.227  10.927
ATOM    998  CA  GLN A 112     -20.107   1.758  10.860
ATOM    999  CB  GLN A 112     -21.135   2.880  11.143
ATOM   1000  CG  GLN A 112     -21.064   3.491  12.554
ATOM   1001  CD  GLN A 112     -21.330   2.442  13.634
ATOM   1002  OE1 GLN A 112     -22.335   1.732  13.645
ATOM   1003  NE2 GLN A 112     -20.357   2.320  14.574
ATOM   1004 1HE2 GLN A 112     -20.451   1.654  15.313
ATOM   1005 2HE2 GLN A 112     -19.535   2.886  14.520
ATOM   1006  C   GLN A 112     -20.378   1.231   9.462
ATOM   1007  O   GLN A 112     -21.462   0.704   9.200
ATOM   1008  N   GLY A 113     -19.395   1.358   8.534
ATOM   1009  H   GLY A 113     -18.525   1.795   8.743
ATOM   1010  CA  GLY A 113     -19.513   0.890   7.182
ATOM   1011  C   GLY A 113     -20.135   1.902   6.273
ATOM   1012  O   GLY A 113     -20.507   1.545   5.155
ATOM   1013  N   GLU A 114     -20.286   3.169   6.736
ATOM   1014  H   GLU A 114     -19.970   3.451   7.639
ATOM   1015  CA  GLU A 114     -20.872   4.198   5.928
ATOM   1016  CB  GLU A 114     -21.614   5.263   6.767
ATOM   1017  CG  GLU A 114     -22.358   6.365   5.996
ATOM   1018  CD  GLU A 114     -23.049   7.344   6.953
ATOM   1019  OE1 GLU A 114     -22.924   7.229   8.203
ATOM   1020  OE2 GLU A 114     -23.746   8.244   6.417
ATOM   1021  C   GLU A 114     -19.803   4.807   5.068
ATOM   1022  O   GLU A 114     -18.710   5.140   5.534
ATOM   1023  N   PHE A 115     -20.134   4.902   3.763
ATOM   1024  H   PHE A 115     -21.032   4.606   3.448
ATOM   1025  CA  PHE A 115     -19.297   5.447   2.729
ATOM   1026  CB  PHE A 115     -19.459   4.709   1.377
ATOM   1027  CG  PHE A 115     -19.088   3.266   1.459
ATOM   1028  CD1 PHE A 115     -17.793   2.822   1.184
ATOM   1029  CE1 PHE A 115     -17.478   1.461   1.266
ATOM   1030  CZ  PHE A 115     -18.462   0.534   1.612
ATOM   1031  CE2 PHE A 115     -19.762   0.965   1.879
ATOM   1032  CD2 PHE A 115     -20.071   2.324   1.795
ATOM   1033  C   PHE A 115     -19.921   6.788   2.454
ATOM   1034  O   PHE A 115     -21.117   6.864   2.160
ATOM   1035  N   LYS A 116     -19.138   7.877   2.562
ATOM   1036  H   LYS A 116     -18.190   7.813   2.849
ATOM   1037  CA  LYS A 116     -19.633   9.199   2.293
ATOM   1038  CB  LYS A 116     -19.536  10.158   3.493
ATOM   1039  CG  LYS A 116     -20.372   9.753   4.708
ATOM   1040  CD  LYS A 116     -20.256  10.750   5.855
ATOM   1041  CE  LYS A 116     -21.044  10.373   7.106
ATOM   1042  NZ  LYS A 116     -20.950  11.457   8.102
ATOM   1043  HZ1 LYS A 116     -21.489  11.190   8.948
ATOM   1044  HZ2 LYS A 116     -19.957  11.616   8.357
ATOM   1045  HZ3 LYS A 116     -21.346  12.331   7.706
ATOM   1046  C   LYS A 116     -18.763   9.740   1.202
ATOM   1047  O   LYS A 116     -17.545   9.818   1.353
ATOM   1048  N   LEU A 117     -19.380  10.101   0.059
ATOM   1049  H   LEU A 117     -20.376  10.106  -0.004
ATOM   1050  CA  LEU A 117     -18.654  10.635  -1.065
ATOM   1051  CB  LEU A 117     -19.119  10.091  -2.430
ATOM   1052  CG  LEU A 117     -18.979   8.564  -2.611
ATOM   1053  CD1 LEU A 117     -19.554   8.129  -3.966
ATOM   1054  CD2 LEU A 117     -17.533   8.075  -2.399
ATOM   1055  C   LEU A 117     -18.856  12.109  -1.065
ATOM   1056  O   LEU A 117     -19.989  12.582  -1.061
ATOM   1057  N   LEU A 118     -17.750  12.866  -1.066
ATOM   1058  H   LEU A 118     -16.838  12.476  -1.056
ATOM   1059  CA  LEU A 118     -17.791  14.293  -1.048
ATOM   1060  CB  LEU A 118     -17.094  14.778   0.242
ATOM   1061  CG  LEU A 118     -16.951  16.280   0.508
ATOM   1062  CD1 LEU A 118     -18.298  16.972   0.673
ATOM   1063  CD2 LEU A 118     -16.104  16.489   1.764
ATOM   1064  C   LEU A 118     -17.104  14.759  -2.301
ATOM   1065  O   LEU A 118     -15.923  14.507  -2.511
ATOM   1066  N   ALA A 119     -17.854  15.421  -3.201
ATOM   1067  H   ALA A 119     -18.818  15.613  -3.045
ATOM   1068  CA  ALA A 119     -17.296  15.921  -4.428
ATOM   1069  CB  ALA A 119     -18.277  15.844  -5.609
ATOM   1070  C   ALA A 119     -16.890  17.347  -4.209
ATOM   1071  O   ALA A 119     -17.719  18.171  -3.823
ATOM   1072  N   ALA A 120     -15.587  17.633  -4.427
ATOM   1073  H   ALA A 120     -14.950  16.932  -4.724
ATOM   1074  CA  ALA A 120     -14.995  18.936  -4.278
ATOM   1075  CB  ALA A 120     -13.625  18.919  -3.570
ATOM   1076  C   ALA A 120     -14.761  19.542  -5.622
ATOM   1077  O   ALA A 120     -14.093  18.947  -6.471
ATOM   1078  N   TYR A 121     -15.285  20.771  -5.807
ATOM   1079  H   TYR A 121     -15.815  21.221  -5.093
ATOM   1080  CA  TYR A 121     -15.164  21.497  -7.046
ATOM   1081  CB  TYR A 121     -16.533  21.821  -7.701
ATOM   1082  CG  TYR A 121     -17.358  20.616  -8.012
ATOM   1083  CD1 TYR A 121     -18.274  20.139  -7.065
ATOM   1084  CE1 TYR A 121     -19.059  19.017  -7.338
ATOM   1085  CZ  TYR A 121     -18.938  18.367  -8.568
ATOM   1086  OH  TYR A 121     -19.730  17.232  -8.843
ATOM   1087  HH  TYR A 121     -19.504  16.922  -9.724
ATOM   1088  CE2 TYR A 121     -18.032  18.839  -9.520
ATOM   1089  CD2 TYR A 121     -17.249  19.964  -9.243
ATOM   1090  C   TYR A 121     -14.643  22.883  -6.746
ATOM   1091  O   TYR A 121     -14.797  23.375  -5.628
ATOM   1092  N   GLY A 122     -14.028  23.545  -7.761
ATOM   1093  H   GLY A 122     -13.892  23.117  -8.651
ATOM   1094  CA  GLY A 122     -13.560  24.911  -7.658
ATOM   1095  C   GLY A 122     -12.351  25.328  -6.872
ATOM   1096  O   GLY A 122     -12.424  26.343  -6.173
ATOM   1097  N   GLY A 123     -11.229  24.572  -6.954
ATOM   1098  H   GLY A 123     -11.187  23.753  -7.520
ATOM   1099  CA  GLY A 123     -10.019  24.910  -6.237
ATOM   1100  C   GLY A 123      -9.341  26.182  -6.691
ATOM   1101  O   GLY A 123      -8.796  26.905  -5.854
ATOM   1102  N   GLU A 124      -9.450  26.523  -8.001
ATOM   1103  H   GLU A 124      -9.946  25.931  -8.632
ATOM   1104  CA  GLU A 124      -8.810  27.662  -8.625
ATOM   1105  CB  GLU A 124      -9.163  27.700 -10.132
ATOM   1106  CG  GLU A 124      -8.457  28.765 -10.986
ATOM   1107  CD  GLU A 124      -8.951  28.655 -12.422
ATOM   1108  OE1 GLU A 124      -8.798  27.569 -13.040
ATOM   1109  OE2 GLU A 124      -9.499  29.669 -12.927
ATOM   1110  C   GLU A 124      -9.121  29.010  -8.031
ATOM   1111  O   GLU A 124      -8.193  29.788  -7.798
ATOM   1112  N   ILE A 125     -10.407  29.304  -7.743
ATOM   1113  H   ILE A 125     -11.147  28.660  -7.917
ATOM   1114  CA  ILE A 125     -10.783  30.581  -7.182
ATOM   1115  CB  ILE A 125     -12.113  31.087  -7.726
ATOM   1116  CG2 ILE A 125     -11.937  31.349  -9.238
ATOM   1117  CG1 ILE A 125     -13.298  30.159  -7.365
ATOM   1118  CD1 ILE A 125     -14.675  30.724  -7.711
ATOM   1119  C   ILE A 125     -10.776  30.563  -5.671
ATOM   1120  O   ILE A 125     -10.819  31.623  -5.042
ATOM   1121  N   GLY A 126     -10.692  29.354  -5.064
ATOM   1122  H   GLY A 126     -10.623  28.510  -5.589
ATOM   1123  CA  GLY A 126     -10.669  29.178  -3.636
ATOM   1124  C   GLY A 126     -12.039  29.001  -3.049
ATOM   1125  O   GLY A 126     -12.152  28.649  -1.872
ATOM   1126  N   ALA A 127     -13.112  29.221  -3.849
ATOM   1127  H   ALA A 127     -13.020  29.487  -4.803
ATOM   1128  CA  ALA A 127     -14.456  29.058  -3.369
ATOM   1129  CB  ALA A 127     -15.457  30.081  -3.940
ATOM   1130  C   ALA A 127     -14.832  27.667  -3.768
ATOM   1131  O   ALA A 127     -15.392  27.417  -4.839
ATOM   1132  N   VAL A 128     -14.454  26.726  -2.881
ATOM   1133  H   VAL A 128     -13.981  26.989  -2.044
ATOM   1134  CA  VAL A 128     -14.686  25.315  -3.032
ATOM   1135  CB  VAL A 128     -13.723  24.490  -2.175
ATOM   1136  CG1 VAL A 128     -14.006  22.976  -2.265
ATOM   1137  CG2 VAL A 128     -12.278  24.823  -2.598
ATOM   1138  C   VAL A 128     -16.126  24.979  -2.722
ATOM   1139  O   VAL A 128     -16.685  25.430  -1.719
ATOM   1140  N   ALA A 129     -16.747  24.202  -3.640
ATOM   1141  H   ALA A 129     -16.251  23.876  -4.439
ATOM   1142  CA  ALA A 129     -18.101  23.728  -3.521
ATOM   1143  CB  ALA A 129     -18.900  23.818  -4.833
ATOM   1144  C   ALA A 129     -17.970  22.278  -3.165
ATOM   1145  O   ALA A 129     -17.274  21.530  -3.857
ATOM   1146  N   LEU A 130     -18.627  21.868  -2.057
ATOM   1147  H   LEU A 130     -19.181  22.493  -1.513
ATOM   1148  CA  LEU A 130     -18.584  20.512  -1.586
ATOM   1149  CB  LEU A 130     -18.012  20.399  -0.168
ATOM   1150  CG  LEU A 130     -16.552  20.821  -0.024
ATOM   1151  CD1 LEU A 130     -16.164  20.860   1.438
ATOM   1152  CD2 LEU A 130     -15.630  19.867  -0.777
ATOM   1153  C   LEU A 130     -19.946  19.917  -1.532
ATOM   1154  O   LEU A 130     -20.805  20.442  -0.825
ATOM   1155  N   ALA A 131     -20.161  18.809  -2.283
ATOM   1156  H   ALA A 131     -19.438  18.418  -2.848
ATOM   1157  CA  ALA A 131     -21.426  18.120  -2.298
ATOM   1158  CB  ALA A 131     -21.966  17.885  -3.722
ATOM   1159  C   ALA A 131     -21.198  16.793  -1.637
ATOM   1160  O   ALA A 131     -20.467  15.961  -2.175
ATOM   1161  N   ALA A 132     -21.804  16.579  -0.444
ATOM   1162  H   ALA A 132     -22.397  17.265  -0.031
ATOM   1163  CA  ALA A 132     -21.654  15.355   0.310
ATOM   1164  CB  ALA A 132     -21.407  15.590   1.808
ATOM   1165  C   ALA A 132     -22.849  14.474   0.199
ATOM   1166  O   ALA A 132     -23.965  14.925   0.463
ATOM   1167  N   TYR A 133     -22.617  13.193  -0.171
ATOM   1168  H   TYR A 133     -21.696  12.875  -0.368
ATOM   1169  CA  TYR A 133     -23.654  12.211  -0.331
ATOM   1170  CB  TYR A 133     -23.810  11.683  -1.777
ATOM   1171  CG  TYR A 133     -24.199  12.792  -2.697
ATOM   1172  CD1 TYR A 133     -23.220  13.504  -3.403
ATOM   1173  CE1 TYR A 133     -23.581  14.546  -4.260
ATOM   1174  CZ  TYR A 133     -24.927  14.883  -4.417
ATOM   1175  OH  TYR A 133     -25.301  15.936  -5.280
ATOM   1176  HH  TYR A 133     -24.499  16.326  -5.640
ATOM   1177  CE2 TYR A 133     -25.908  14.176  -3.718
ATOM   1178  CD2 TYR A 133     -25.545  13.135  -2.861
ATOM   1179  C   TYR A 133     -23.375  10.999   0.507
ATOM   1180  O   TYR A 133     -22.244  10.504   0.549
ATOM   1181  N   ASN A 134     -24.430  10.527   1.216
ATOM   1182  H   ASN A 134     -25.315  10.990   1.175
ATOM   1183  CA  ASN A 134     -24.390   9.347   2.050
ATOM   1184  CB  ASN A 134     -25.124   9.467   3.417
ATOM   1185  CG  ASN A 134     -26.615   9.772   3.317
ATOM   1186  OD1 ASN A 134     -27.363   9.256   2.487
ATOM   1187  ND2 ASN A 134     -27.075  10.661   4.234
ATOM   1188 1HD2 ASN A 134     -28.046  10.896   4.261
ATOM   1189 2HD2 ASN A 134     -26.447  11.071   4.896
ATOM   1190  C   ASN A 134     -24.847   8.126   1.276
ATOM   1191  O   ASN A 134     -25.140   8.215   0.081
ATOM   1192  N   ARG A 135     -24.933   6.953   1.961
ATOM   1193  H   ARG A 135     -24.689   6.913   2.926
ATOM   1194  CA  ARG A 135     -25.337   5.683   1.396
ATOM   1195  CB  ARG A 135     -25.288   4.513   2.403
ATOM   1196  CG  ARG A 135     -23.870   4.080   2.783
ATOM   1197  CD  ARG A 135     -23.784   2.872   3.727
ATOM   1198  NE  ARG A 135     -24.203   3.289   5.103
ATOM   1199  HE  ARG A 135     -24.536   4.221   5.245
ATOM   1200  CZ  ARG A 135     -24.116   2.439   6.177
ATOM   1201  NH1 ARG A 135     -23.681   1.149   6.050
ATOM   1202 1HH1 ARG A 135     -23.426   0.786   5.154
ATOM   1203 2HH1 ARG A 135     -23.590   0.565   6.857
ATOM   1204  NH2 ARG A 135     -24.428   2.910   7.420
ATOM   1205 1HH2 ARG A 135     -24.702   3.863   7.544
ATOM   1206 2HH2 ARG A 135     -24.350   2.314   8.219
ATOM   1207  C   ARG A 135     -26.715   5.694   0.792
ATOM   1208  O   ARG A 135     -26.953   4.979  -0.183
ATOM   1209  N   ASN A 136     -27.639   6.515   1.346
ATOM   1210  H   ASN A 136     -27.415   7.101   2.121
ATOM   1211  CA  ASN A 136     -28.995   6.627   0.862
ATOM   1212  CB  ASN A 136     -29.963   7.184   1.929
ATOM   1213  CG  ASN A 136     -30.219   6.208   3.072
ATOM   1214  OD1 ASN A 136     -30.040   4.992   3.002
ATOM   1215  ND2 ASN A 136     -30.681   6.793   4.208
ATOM   1216 1HD2 ASN A 136     -30.872   6.236   5.015
ATOM   1217 2HD2 ASN A 136     -30.845   7.780   4.236
ATOM   1218  C   ASN A 136     -29.080   7.598  -0.296
ATOM   1219  O   ASN A 136     -30.115   7.662  -0.962
ATOM   1220  N   GLY A 137     -27.989   8.354  -0.581
ATOM   1221  H   GLY A 137     -27.145   8.277  -0.056
ATOM   1222  CA  GLY A 137     -27.950   9.329  -1.644
ATOM   1223  C   GLY A 137     -28.401  10.688  -1.168
ATOM   1224  O   GLY A 137     -28.595  11.588  -1.986
ATOM   1225  N   GLU A 138     -28.592  10.850   0.165
ATOM   1226  H   GLU A 138     -28.407  10.104   0.801
ATOM   1227  CA  GLU A 138     -29.017  12.073   0.801
ATOM   1228  CB  GLU A 138     -29.539  11.833   2.227
ATOM   1229  CG  GLU A 138     -30.763  10.911   2.317
ATOM   1230  CD  GLU A 138     -31.152  10.624   3.773
ATOM   1231  OE1 GLU A 138     -30.497  11.117   4.730
ATOM   1232  OE2 GLU A 138     -32.129   9.849   3.941
ATOM   1233  C   GLU A 138     -27.849  13.013   0.938
ATOM   1234  O   GLU A 138     -26.713  12.586   1.173
ATOM   1235  N   VAL A 139     -28.137  14.325   0.763
ATOM   1236  H   VAL A 139     -29.072  14.618   0.580
ATOM   1237  CA  VAL A 139     -27.177  15.396   0.859
ATOM   1238  CB  VAL A 139     -27.639  16.654   0.129
ATOM   1239  CG1 VAL A 139     -26.641  17.816   0.294
ATOM   1240  CG2 VAL A 139     -27.872  16.309  -1.353
ATOM   1241  C   VAL A 139     -26.932  15.676   2.330
ATOM   1242  O   VAL A 139     -27.864  15.848   3.118
ATOM   1243  N   ILE A 140     -25.635  15.723   2.701
ATOM   1244  H   ILE A 140     -24.935  15.583   2.007
ATOM   1245  CA  ILE A 140     -25.130  15.963   4.037
ATOM   1246  CB  ILE A 140     -23.969  14.998   4.330
ATOM   1247  CG2 ILE A 140     -23.362  15.193   5.740
ATOM   1248  CG1 ILE A 140     -24.464  13.542   4.239
ATOM   1249  CD1 ILE A 140     -23.324  12.526   4.262
ATOM   1250  C   ILE A 140     -24.691  17.436   4.038
ATOM   1251  O   ILE A 140     -24.772  18.127   3.018
ATOM   1252  N   GLY A 141     -24.246  17.978   5.201
ATOM   1253  H   GLY A 141     -24.219  17.459   6.050
ATOM   1254  CA  GLY A 141     -23.838  19.351   5.335
ATOM   1255  C   GLY A 141     -22.614  19.695   4.561
ATOM   1256  O   GLY A 141     -21.494  19.281   4.867
ATOM   1257  N   LEU A 142     -22.860  20.598   3.593
ATOM   1258  H   LEU A 142     -23.789  20.937   3.471
ATOM   1259  CA  LEU A 142     -21.912  21.111   2.646
ATOM   1260  CB  LEU A 142     -22.665  21.995   1.623
ATOM   1261  CG  LEU A 142     -23.819  21.306   0.829
ATOM   1262  CD1 LEU A 142     -24.513  22.306  -0.105
ATOM   1263  CD2 LEU A 142     -23.530  19.924   0.235
ATOM   1264  C   LEU A 142     -21.007  22.024   3.443
ATOM   1265  O   LEU A 142     -19.779  21.932   3.371
ATOM   1266  N   ALA A 143     -21.640  22.860   4.311
ATOM   1267  H   ALA A 143     -22.635  22.852   4.377
ATOM   1268  CA  ALA A 143     -20.996  23.823   5.160
ATOM   1269  CB  ALA A 143     -21.995  24.728   5.901
ATOM   1270  C   ALA A 143     -20.140  23.160   6.190
ATOM   1271  O   ALA A 143     -19.039  23.645   6.444
ATOM   1272  N   ALA A 144     -20.598  22.014   6.758
ATOM   1273  H   ALA A 144     -21.485  21.632   6.513
ATOM   1274  CA  ALA A 144     -19.865  21.296   7.776
ATOM   1275  CB  ALA A 144     -20.651  20.094   8.327
ATOM   1276  C   ALA A 144     -18.568  20.776   7.234
ATOM   1277  O   ALA A 144     -17.524  20.943   7.871
ATOM   1278  N   TYR A 145     -18.608  20.186   6.015
ATOM   1279  H   TYR A 145     -19.462  20.067   5.511
ATOM   1280  CA  TYR A 145     -17.423  19.665   5.389
ATOM   1281  CB  TYR A 145     -17.708  18.719   4.213
ATOM   1282  CG  TYR A 145     -18.056  17.383   4.792
ATOM   1283  CD1 TYR A 145     -19.376  16.922   4.803
ATOM   1284  CE1 TYR A 145     -19.690  15.674   5.346
ATOM   1285  CZ  TYR A 145     -18.681  14.872   5.883
ATOM   1286  OH  TYR A 145     -19.000  13.614   6.434
ATOM   1287  HH  TYR A 145     -18.184  13.213   6.746
ATOM   1288  CE2 TYR A 145     -17.358  15.315   5.873
ATOM   1289  CD2 TYR A 145     -17.051  16.564   5.329
ATOM   1290  C   TYR A 145     -16.483  20.758   4.990
ATOM   1291  O   TYR A 145     -15.268  20.577   5.082
ATOM   1292  N   TYR A 146     -17.031  21.931   4.575
ATOM   1293  H   TYR A 146     -18.017  22.028   4.454
ATOM   1294  CA  TYR A 146     -16.247  23.072   4.169
ATOM   1295  CB  TYR A 146     -17.147  24.147   3.501
ATOM   1296  CG  TYR A 146     -16.379  25.284   2.903
ATOM   1297  CD1 TYR A 146     -15.604  25.081   1.753
ATOM   1298  CE1 TYR A 146     -14.895  26.135   1.171
ATOM   1299  CZ  TYR A 146     -14.974  27.415   1.725
ATOM   1300  OH  TYR A 146     -14.262  28.489   1.147
ATOM   1301  HH  TYR A 146     -13.745  28.146   0.412
ATOM   1302  CE2 TYR A 146     -15.773  27.635   2.850
ATOM   1303  CD2 TYR A 146     -16.479  26.576   3.431
ATOM   1304  C   TYR A 146     -15.487  23.588   5.365
ATOM   1305  O   TYR A 146     -14.304  23.898   5.231
ATOM   1306  N   ILE A 147     -16.126  23.606   6.567
ATOM   1307  H   ILE A 147     -17.077  23.319   6.647
ATOM   1308  CA  ILE A 147     -15.505  24.054   7.798
ATOM   1309  CB  ILE A 147     -16.503  24.173   8.952
ATOM   1310  CG2 ILE A 147     -15.789  24.373  10.311
ATOM   1311  CG1 ILE A 147     -17.484  25.326   8.657
ATOM   1312  CD1 ILE A 147     -18.700  25.386   9.584
ATOM   1313  C   ILE A 147     -14.379  23.099   8.136
ATOM   1314  O   ILE A 147     -13.301  23.559   8.518
ATOM   1315  N   MET A 148     -14.585  21.768   7.939
ATOM   1316  H   MET A 148     -15.474  21.418   7.649
ATOM   1317  CA  MET A 148     -13.576  20.771   8.226
ATOM   1318  CB  MET A 148     -14.059  19.319   8.038
ATOM   1319  CG  MET A 148     -15.070  18.856   9.091
ATOM   1320  SD  MET A 148     -14.455  18.848  10.805
ATOM   1321  CE  MET A 148     -13.339  17.424  10.634
ATOM   1322  C   MET A 148     -12.369  20.958   7.351
ATOM   1323  O   MET A 148     -11.252  20.979   7.873
ATOM   1324  N   LEU A 149     -12.580  21.301   6.051
ATOM   1325  H   LEU A 149     -13.493  21.333   5.653
ATOM   1326  CA  LEU A 149     -11.477  21.524   5.150
ATOM   1327  CB  LEU A 149     -11.806  21.576   3.647
ATOM   1328  CG  LEU A 149     -12.214  20.236   3.009
ATOM   1329  CD1 LEU A 149     -12.598  20.459   1.544
ATOM   1330  CD2 LEU A 149     -11.149  19.140   3.180
ATOM   1331  C   LEU A 149     -10.724  22.777   5.482
ATOM   1332  O   LEU A 149      -9.497  22.758   5.403
ATOM   1333  N   ILE A 150     -11.430  23.867   5.904
ATOM   1334  H   ILE A 150     -12.426  23.849   5.950
ATOM   1335  CA  ILE A 150     -10.807  25.132   6.258
ATOM   1336  CB  ILE A 150     -11.811  26.229   6.635
ATOM   1337  CG2 ILE A 150     -11.107  27.474   7.233
ATOM   1338  CG1 ILE A 150     -12.643  26.648   5.417
ATOM   1339  CD1 ILE A 150     -13.826  27.537   5.804
ATOM   1340  C   ILE A 150      -9.905  24.870   7.439
ATOM   1341  O   ILE A 150      -8.761  25.324   7.429
ATOM   1342  N   PHE A 151     -10.384  24.070   8.426
ATOM   1343  H   PHE A 151     -11.307  23.696   8.371
ATOM   1344  CA  PHE A 151      -9.653  23.714   9.617
ATOM   1345  CB  PHE A 151     -10.552  22.891  10.590
ATOM   1346  CG  PHE A 151      -9.818  22.313  11.764
ATOM   1347  CD1 PHE A 151      -9.342  23.103  12.817
ATOM   1348  CE1 PHE A 151      -8.668  22.513  13.891
ATOM   1349  CZ  PHE A 151      -8.481  21.128  13.927
ATOM   1350  CE2 PHE A 151      -8.970  20.328  12.893
ATOM   1351  CD2 PHE A 151      -9.639  20.923  11.822
ATOM   1352  C   PHE A 151      -8.391  22.967   9.277
ATOM   1353  O   PHE A 151      -7.342  23.293   9.834
ATOM   1354  N   PHE A 152      -8.458  22.004   8.326
ATOM   1355  H   PHE A 152      -9.320  21.767   7.883
ATOM   1356  CA  PHE A 152      -7.309  21.224   7.928
ATOM   1357  CB  PHE A 152      -7.651  20.088   6.932
ATOM   1358  CG  PHE A 152      -8.457  18.980   7.547
ATOM   1359  CD1 PHE A 152      -9.261  18.198   6.709
ATOM   1360  CE1 PHE A 152     -10.032  17.152   7.223
ATOM   1361  CZ  PHE A 152      -9.998  16.874   8.591
ATOM   1362  CE2 PHE A 152      -9.191  17.633   9.441
ATOM   1363  CD2 PHE A 152      -8.424  18.676   8.919
ATOM   1364  C   PHE A 152      -6.263  22.077   7.268
ATOM   1365  O   PHE A 152      -5.073  21.920   7.552
ATOM   1366  N   VAL A 153      -6.702  23.034   6.414
ATOM   1367  H   VAL A 153      -7.675  23.155   6.231
ATOM   1368  CA  VAL A 153      -5.817  23.922   5.697
ATOM   1369  CB  VAL A 153      -6.556  24.674   4.592
ATOM   1370  CG1 VAL A 153      -5.686  25.761   3.936
ATOM   1371  CG2 VAL A 153      -7.014  23.643   3.542
ATOM   1372  C   VAL A 153      -5.125  24.855   6.670
ATOM   1373  O   VAL A 153      -3.912  25.047   6.565
ATOM   1374  N   LEU A 154      -5.866  25.398   7.670
ATOM   1375  H   LEU A 154      -6.837  25.206   7.763
ATOM   1376  CA  LEU A 154      -5.312  26.304   8.650
ATOM   1377  CB  LEU A 154      -6.362  27.032   9.513
ATOM   1378  CG  LEU A 154      -7.191  28.073   8.731
ATOM   1379  CD1 LEU A 154      -8.323  28.633   9.600
ATOM   1380  CD2 LEU A 154      -6.316  29.173   8.103
ATOM   1381  C   LEU A 154      -4.338  25.614   9.555
ATOM   1382  O   LEU A 154      -3.317  26.206   9.900
ATOM   1383  N   ALA A 155      -4.615  24.337   9.924
ATOM   1384  H   ALA A 155      -5.454  23.886   9.630
ATOM   1385  CA  ALA A 155      -3.756  23.548  10.776
ATOM   1386  CB  ALA A 155      -4.375  22.189  11.150
ATOM   1387  C   ALA A 155      -2.454  23.286  10.068
ATOM   1388  O   ALA A 155      -1.392  23.346  10.692
ATOM   1389  N   ALA A 156      -2.518  23.033   8.733
ATOM   1390  H   ALA A 156      -3.395  22.978   8.258
ATOM   1391  CA  ALA A 156      -1.357  22.780   7.915
ATOM   1392  CB  ALA A 156      -1.725  22.354   6.482
ATOM   1393  C   ALA A 156      -0.509  24.020   7.833
ATOM   1394  O   ALA A 156       0.715  23.927   7.956
ATOM   1395  N   TYR A 157      -1.154  25.209   7.678
ATOM   1396  H   TYR A 157      -2.146  25.252   7.578
ATOM   1397  CA  TYR A 157      -0.466  26.478   7.602
ATOM   1398  CB  TYR A 157      -1.365  27.698   7.286
ATOM   1399  CG  TYR A 157      -1.863  27.757   5.872
ATOM   1400  CD1 TYR A 157      -1.292  27.017   4.825
ATOM   1401  CE1 TYR A 157      -1.786  27.118   3.524
ATOM   1402  CZ  TYR A 157      -2.855  27.974   3.251
ATOM   1403  OH  TYR A 157      -3.355  28.077   1.935
ATOM   1404  HH  TYR A 157      -2.846  27.480   1.379
ATOM   1405  CE2 TYR A 157      -3.429  28.724   4.280
ATOM   1406  CD2 TYR A 157      -2.929  28.617   5.581
ATOM   1407  C   TYR A 157       0.218  26.803   8.892
ATOM   1408  O   TYR A 157       1.341  27.301   8.870
ATOM   1409  N   LEU A 158      -0.436  26.484  10.036
ATOM   1410  H   LEU A 158      -1.352  26.095  10.000
ATOM   1411  CA  LEU A 158       0.069  26.726  11.364
ATOM   1412  CB  LEU A 158      -0.966  26.289  12.428
ATOM   1413  CG  LEU A 158      -0.601  26.470  13.918
ATOM   1414  CD1 LEU A 158      -0.392  27.939  14.317
ATOM   1415  CD2 LEU A 158      -1.607  25.722  14.800
ATOM   1416  C   LEU A 158       1.324  25.935  11.583
ATOM   1417  O   LEU A 158       2.309  26.494  12.072
ATOM   1418  N   ALA A 159       1.319  24.647  11.157
ATOM   1419  H   ALA A 159       0.507  24.239  10.742
ATOM   1420  CA  ALA A 159       2.442  23.766  11.323
ATOM   1421  CB  ALA A 159       2.104  22.319  10.921
ATOM   1422  C   ALA A 159       3.627  24.201  10.512
ATOM   1423  O   ALA A 159       4.734  24.273  11.052
ATOM   1424  N   SER A 160       3.404  24.573   9.228
ATOM   1425  H   SER A 160       2.490  24.565   8.825
ATOM   1426  CA  SER A 160       4.469  24.980   8.347
ATOM   1427  CB  SER A 160       4.003  25.075   6.877
ATOM   1428  OG  SER A 160       2.997  26.067   6.716
ATOM   1429  HG  SER A 160       2.906  26.198   5.768
ATOM   1430  C   SER A 160       5.112  26.277   8.753
ATOM   1431  O   SER A 160       6.340  26.386   8.745
ATOM   1432  N   ALA A 161       4.283  27.267   9.144
ATOM   1433  H   ALA A 161       3.296  27.128   9.153
ATOM   1434  CA  ALA A 161       4.727  28.572   9.548
ATOM   1435  CB  ALA A 161       3.594  29.609   9.543
ATOM   1436  C   ALA A 161       5.355  28.617  10.907
ATOM   1437  O   ALA A 161       6.291  29.389  11.114
ATOM   1438  N   ALA A 162       4.886  27.750  11.841
ATOM   1439  H   ALA A 162       4.153  27.112  11.618
ATOM   1440  CA  ALA A 162       5.314  27.696  13.220
ATOM   1441  CB  ALA A 162       6.806  27.323  13.417
ATOM   1442  C   ALA A 162       4.940  28.993  13.910
ATOM   1443  O   ALA A 162       5.720  29.594  14.655
ATOM   1444  N   LEU A 163       3.690  29.447  13.612
ATOM   1445  H   LEU A 163       3.125  28.912  12.988
ATOM   1446  CA  LEU A 163       3.018  30.622  14.125
ATOM   1447  CB  LEU A 163       2.854  30.603  15.677
ATOM   1448  CG  LEU A 163       1.963  31.696  16.318
ATOM   1449  CD1 LEU A 163       0.497  31.583  15.869
ATOM   1450  CD2 LEU A 163       2.101  31.697  17.849
ATOM   1451  C   LEU A 163       3.537  31.965  13.664
ATOM   1452  O   LEU A 163       2.728  32.795  13.243
ATOM   1453  N   GLY A 164       4.878  32.185  13.710
ATOM   1454  H   GLY A 164       5.487  31.474  14.051
ATOM   1455  CA  GLY A 164       5.550  33.421  13.362
ATOM   1456  C   GLY A 164       5.116  34.131  12.101
ATOM   1457  O   GLY A 164       4.622  35.253  12.237
ATOM   1458  N   PRO A 165       5.212  33.555  10.902
ATOM   1459  CA  PRO A 165       4.817  34.213   9.667
ATOM   1460  CB  PRO A 165       5.276  33.294   8.536
ATOM   1461  CG  PRO A 165       6.457  32.524   9.146
ATOM   1462  CD  PRO A 165       6.138  32.462  10.648
ATOM   1463  C   PRO A 165       3.345  34.509   9.594
ATOM   1464  O   PRO A 165       2.988  35.493   8.943
ATOM   1465  N   LEU A 166       2.506  33.690  10.275
ATOM   1466  H   LEU A 166       2.865  32.935  10.817
ATOM   1467  CA  LEU A 166       1.076  33.877  10.340
ATOM   1468  CB  LEU A 166       0.352  32.704  11.016
ATOM   1469  CG  LEU A 166       0.376  31.367  10.262
ATOM   1470  CD1 LEU A 166      -0.203  30.280  11.158
ATOM   1471  CD2 LEU A 166      -0.322  31.420   8.894
ATOM   1472  C   LEU A 166       0.763  35.078  11.183
ATOM   1473  O   LEU A 166      -0.213  35.780  10.921
ATOM   1474  N   ALA A 167       1.578  35.315  12.239
ATOM   1475  H   ALA A 167       2.340  34.710  12.460
ATOM   1476  CA  ALA A 167       1.399  36.439  13.113
ATOM   1477  CB  ALA A 167       2.207  36.317  14.418
ATOM   1478  C   ALA A 167       1.817  37.699  12.410
ATOM   1479  O   ALA A 167       1.126  38.712  12.535
ATOM   1480  N   ALA A 168       2.930  37.639  11.623
ATOM   1481  H   ALA A 168       3.456  36.796  11.542
ATOM   1482  CA  ALA A 168       3.460  38.781  10.911
ATOM   1483  CB  ALA A 168       4.821  38.480  10.255
ATOM   1484  C   ALA A 168       2.523  39.248   9.837
ATOM   1485  O   ALA A 168       2.170  40.429   9.806
ATOM   1486  N   TYR A 169       2.077  38.325   8.953
ATOM   1487  H   TYR A 169       2.347  37.367   8.999
ATOM   1488  CA  TYR A 169       1.135  38.669   7.918
ATOM   1489  CB  TYR A 169       1.397  37.957   6.566
ATOM   1490  CG  TYR A 169       2.720  38.420   6.045
ATOM   1491  CD1 TYR A 169       3.874  37.659   6.273
ATOM   1492  CE1 TYR A 169       5.115  38.089   5.796
ATOM   1493  CZ  TYR A 169       5.211  39.289   5.086
ATOM   1494  OH  TYR A 169       6.464  39.725   4.604
ATOM   1495  HH  TYR A 169       6.337  40.573   4.169
ATOM   1496  CE2 TYR A 169       4.066  40.055   4.855
ATOM   1497  CD2 TYR A 169       2.828  39.622   5.334
ATOM   1498  C   TYR A 169      -0.048  38.107   8.610
ATOM   1499  O   TYR A 169      -0.248  36.892   8.566
ATOM   1500  N   HIS A 170      -0.882  39.004   9.194
ATOM   1501  H   HIS A 170      -0.719  39.985   9.132
ATOM   1502  CA  HIS A 170      -1.994  38.595  10.013
ATOM   1503  CB  HIS A 170      -2.727  39.781  10.683
ATOM   1504  CG  HIS A 170      -1.907  40.584  11.652
ATOM   1505  ND1 HIS A 170      -1.590  40.185  12.931
ATOM   1506  CE1 HIS A 170      -0.856  41.185  13.483
ATOM   1507  NE2 HIS A 170      -0.679  42.195  12.650
ATOM   1508  CD2 HIS A 170      -1.340  41.812  11.496
ATOM   1509  C   HIS A 170      -3.009  37.778   9.287
ATOM   1510  O   HIS A 170      -3.900  38.273   8.592
ATOM   1511  N   ALA A 171      -2.854  36.458   9.521
ATOM   1512  H   ALA A 171      -2.098  36.141  10.091
ATOM   1513  CA  ALA A 171      -3.672  35.408   8.991
ATOM   1514  CB  ALA A 171      -2.873  34.190   8.503
ATOM   1515  C   ALA A 171      -4.570  34.957  10.099
ATOM   1516  O   ALA A 171      -4.172  34.958  11.266
ATOM   1517  N   THR A 172      -5.820  34.602   9.733
ATOM   1518  H   THR A 172      -6.092  34.621   8.775
ATOM   1519  CA  THR A 172      -6.842  34.153  10.642
ATOM   1520  CB  THR A 172      -8.217  34.440  10.053
ATOM   1521  CG2 THR A 172      -9.354  33.994  10.989
ATOM   1522  OG1 THR A 172      -8.351  35.837   9.825
ATOM   1523  HG1 THR A 172      -7.803  36.030   9.059
ATOM   1524  C   THR A 172      -6.703  32.677  10.955
ATOM   1525  O   THR A 172      -6.646  31.851  10.043
ATOM   1526  N   LEU A 173      -6.623  32.340  12.269
ATOM   1527  H   LEU A 173      -6.605  33.054  12.966
ATOM   1528  CA  LEU A 173      -6.536  30.979  12.753
ATOM   1529  CB  LEU A 173      -5.417  30.729  13.780
ATOM   1530  CG  LEU A 173      -4.000  30.946  13.231
ATOM   1531  CD1 LEU A 173      -2.965  30.801  14.350
ATOM   1532  CD2 LEU A 173      -3.716  30.003  12.048
ATOM   1533  C   LEU A 173      -7.830  30.566  13.391
ATOM   1534  O   LEU A 173      -8.467  31.376  14.063
ATOM   1535  N   THR A 174      -8.257  29.298  13.163
ATOM   1536  H   THR A 174      -7.731  28.661  12.605
ATOM   1537  CA  THR A 174      -9.475  28.764  13.726
ATOM   1538  CB  THR A 174     -10.601  28.659  12.704
ATOM   1539  CG2 THR A 174     -11.896  28.127  13.359
ATOM   1540  OG1 THR A 174     -10.875  29.942  12.156
ATOM   1541  HG1 THR A 174     -11.378  29.785  11.353
ATOM   1542  C   THR A 174      -9.152  27.390  14.262
ATOM   1543  O   THR A 174      -8.521  26.580  13.575
ATOM   1544  N   TYR A 175      -9.550  27.136  15.536
ATOM   1545  H   TYR A 175     -10.043  27.812  16.077
ATOM   1546  CA  TYR A 175      -9.348  25.866  16.185
ATOM   1547  CB  TYR A 175      -8.611  25.967  17.530
ATOM   1548  CG  TYR A 175      -7.203  26.417  17.319
ATOM   1549  CD1 TYR A 175      -6.922  27.783  17.229
ATOM   1550  CE1 TYR A 175      -5.618  28.232  17.045
ATOM   1551  CZ  TYR A 175      -4.571  27.317  16.957
ATOM   1552  OH  TYR A 175      -3.257  27.796  16.777
ATOM   1553  HH  TYR A 175      -2.658  27.049  16.828
ATOM   1554  CE2 TYR A 175      -4.835  25.946  17.052
ATOM   1555  CD2 TYR A 175      -6.148  25.499  17.234
ATOM   1556  C   TYR A 175     -10.726  25.296  16.386
ATOM   1557  O   TYR A 175     -11.624  25.975  16.899
ATOM   1558  N   ARG A 176     -10.910  24.024  15.961
ATOM   1559  H   ARG A 176     -10.164  23.483  15.586
ATOM   1560  CA  ARG A 176     -12.180  23.359  16.034
ATOM   1561  CB  ARG A 176     -12.603  22.770  14.663
ATOM   1562  CG  ARG A 176     -13.981  22.117  14.654
ATOM   1563  CD  ARG A 176     -14.520  21.656  13.304
ATOM   1564  NE  ARG A 176     -15.914  21.200  13.600
ATOM   1565  HE  ARG A 176     -16.644  21.886  13.565
ATOM   1566  CZ  ARG A 176     -16.226  19.924  13.990
ATOM   1567  NH1 ARG A 176     -15.304  18.915  13.996
ATOM   1568 1HH1 ARG A 176     -14.377  19.083  13.664
ATOM   1569 2HH1 ARG A 176     -15.566  17.996  14.291
ATOM   1570  NH2 ARG A 176     -17.498  19.672  14.415
ATOM   1571 1HH2 ARG A 176     -18.175  20.407  14.439
ATOM   1572 2HH2 ARG A 176     -17.752  18.762  14.741
ATOM   1573  C   ARG A 176     -12.205  22.253  17.051
ATOM   1574  O   ARG A 176     -11.272  21.451  17.128
ATOM   1575  N   MET A 177     -13.286  22.236  17.874
ATOM   1576  H   MET A 177     -14.014  22.911  17.782
ATOM   1577  CA  MET A 177     -13.518  21.216  18.864
ATOM   1578  CB  MET A 177     -14.325  21.632  20.102
ATOM   1579  CG  MET A 177     -13.581  22.575  21.031
ATOM   1580  SD  MET A 177     -12.059  21.875  21.751
ATOM   1581  CE  MET A 177     -12.871  20.656  22.828
ATOM   1582  C   MET A 177     -14.260  20.064  18.268
ATOM   1583  O   MET A 177     -15.161  20.251  17.445
ATOM   1584  N   LEU A 178     -13.766  18.842  18.570
ATOM   1585  H   LEU A 178     -12.986  18.739  19.182
ATOM   1586  CA  LEU A 178     -14.349  17.609  18.107
ATOM   1587  CB  LEU A 178     -13.375  16.408  18.092
ATOM   1588  CG  LEU A 178     -12.208  16.522  17.080
ATOM   1589  CD1 LEU A 178     -11.247  15.330  17.213
ATOM   1590  CD2 LEU A 178     -12.696  16.704  15.630
ATOM   1591  C   LEU A 178     -15.591  17.227  18.860
ATOM   1592  O   LEU A 178     -16.492  16.625  18.273
ATOM   1593  N   GLU A 179     -15.672  17.583  20.171
ATOM   1594  H   GLU A 179     -14.931  18.078  20.617
ATOM   1595  CA  GLU A 179     -16.807  17.291  21.023
ATOM   1596  CB  GLU A 179     -16.597  17.769  22.475
ATOM   1597  CG  GLU A 179     -15.536  16.993  23.269
ATOM   1598  CD  GLU A 179     -15.350  17.560  24.684
ATOM   1599  OE1 GLU A 179     -14.536  16.945  25.420
ATOM   1600  OE2 GLU A 179     -15.984  18.579  25.070
ATOM   1601  C   GLU A 179     -18.003  18.043  20.492
ATOM   1602  O   GLU A 179     -17.801  19.140  19.961
ATOM   1603  N   PRO A 180     -19.238  17.521  20.576
ATOM   1604  CA  PRO A 180     -20.402  18.216  20.068
ATOM   1605  CB  PRO A 180     -21.561  17.219  20.170
ATOM   1606  CG  PRO A 180     -20.871  15.844  20.232
ATOM   1607  CD  PRO A 180     -19.529  16.132  20.919
ATOM   1608  C   PRO A 180     -20.603  19.457  20.884
ATOM   1609  O   PRO A 180     -21.027  19.379  22.041
ATOM   1610  N   THR A 181     -20.305  20.603  20.247
ATOM   1611  H   THR A 181     -20.037  20.609  19.287
ATOM   1612  CA  THR A 181     -20.186  21.860  20.922
ATOM   1613  CB  THR A 181     -18.744  22.245  21.199
ATOM   1614  CG2 THR A 181     -18.710  23.542  22.004
ATOM   1615  OG1 THR A 181     -18.103  21.246  21.980
ATOM   1616  HG1 THR A 181     -17.920  20.523  21.377
ATOM   1617  C   THR A 181     -20.822  22.872  20.011
ATOM   1618  O   THR A 181     -20.723  22.782  18.784
ATOM   1619  N   ARG A 182     -21.523  23.847  20.630
ATOM   1620  H   ARG A 182     -21.593  23.876  21.623
ATOM   1621  CA  ARG A 182     -22.194  24.912  19.942
ATOM   1622  CB  ARG A 182     -23.204  25.656  20.837
ATOM   1623  CG  ARG A 182     -24.410  24.791  21.221
ATOM   1624  CD  ARG A 182     -25.449  25.499  22.097
ATOM   1625  NE  ARG A 182     -26.483  24.494  22.510
ATOM   1626  HE  ARG A 182     -26.345  23.999  23.369
ATOM   1627  CZ  ARG A 182     -27.593  24.205  21.756
ATOM   1628  NH1 ARG A 182     -27.865  24.858  20.587
ATOM   1629 1HH1 ARG A 182     -27.249  25.573  20.257
ATOM   1630 2HH1 ARG A 182     -28.687  24.638  20.063
ATOM   1631  NH2 ARG A 182     -28.449  23.236  22.194
ATOM   1632 1HH2 ARG A 182     -28.260  22.742  23.042
ATOM   1633 2HH2 ARG A 182     -29.276  23.016  21.676
ATOM   1634  C   ARG A 182     -21.191  25.902  19.409
ATOM   1635  O   ARG A 182     -20.239  26.293  20.096
ATOM   1636  N   VAL A 183     -21.404  26.271  18.124
ATOM   1637  H   VAL A 183     -22.186  25.914  17.621
ATOM   1638  CA  VAL A 183     -20.592  27.206  17.382
ATOM   1639  CB  VAL A 183     -20.585  26.939  15.880
ATOM   1640  CG1 VAL A 183     -19.712  27.972  15.131
ATOM   1641  CG2 VAL A 183     -20.230  25.474  15.595
ATOM   1642  C   VAL A 183     -21.232  28.558  17.581
ATOM   1643  O   VAL A 183     -22.443  28.718  17.393
ATOM   1644  N   VAL A 184     -20.409  29.555  17.972
ATOM   1645  H   VAL A 184     -19.441  29.399  18.126
ATOM   1646  CA  VAL A 184     -20.842  30.907  18.184
ATOM   1647  CB  VAL A 184     -20.894  31.342  19.652
ATOM   1648  CG1 VAL A 184     -21.935  30.500  20.416
ATOM   1649  CG2 VAL A 184     -19.507  31.253  20.309
ATOM   1650  C   VAL A 184     -19.990  31.852  17.358
ATOM   1651  O   VAL A 184     -18.886  31.520  16.895
ATOM   1652  N   GLY A 185     -20.550  33.071  17.153
ATOM   1653  H   GLY A 185     -21.453  33.281  17.517
ATOM   1654  CA  GLY A 185     -19.938  34.134  16.404
ATOM   1655  C   GLY A 185     -20.364  34.142  14.959
ATOM   1656  O   GLY A 185     -21.211  33.345  14.543
ATOM   1657  N   PRO A 186     -19.793  35.060  14.176
ATOM   1658  CA  PRO A 186     -20.050  35.207  12.757
ATOM   1659  CB  PRO A 186     -19.379  36.520  12.351
ATOM   1660  CG  PRO A 186     -18.251  36.704  13.375
ATOM   1661  CD  PRO A 186     -18.781  36.010  14.637
ATOM   1662  C   PRO A 186     -19.547  33.990  12.007
ATOM   1663  O   PRO A 186     -18.774  33.213  12.573
ATOM   1664  N   GLY A 187     -19.948  33.839  10.727
ATOM   1665  H   GLY A 187     -20.539  34.520  10.305
ATOM   1666  CA  GLY A 187     -19.623  32.713   9.884
ATOM   1667  C   GLY A 187     -18.158  32.421   9.635
ATOM   1668  O   GLY A 187     -17.288  33.131  10.144
ATOM   1669  N   PRO A 188     -17.872  31.391   8.824
ATOM   1670  CA  PRO A 188     -16.536  30.907   8.511
ATOM   1671  CB  PRO A 188     -16.730  29.754   7.525
ATOM   1672  CG  PRO A 188     -18.128  29.221   7.858
ATOM   1673  CD  PRO A 188     -18.891  30.474   8.305
ATOM   1674  C   PRO A 188     -15.507  31.888   8.032
ATOM   1675  O   PRO A 188     -14.329  31.528   8.082
ATOM   1676  N   GLY A 189     -15.906  33.095   7.560
ATOM   1677  H   GLY A 189     -16.870  33.347   7.522
ATOM   1678  CA  GLY A 189     -14.975  34.105   7.108
ATOM   1679  C   GLY A 189     -14.185  34.657   8.271
ATOM   1680  O   GLY A 189     -13.059  35.124   8.090
ATOM   1681  N   ALA A 190     -14.784  34.616   9.484
ATOM   1682  H   ALA A 190     -15.692  34.217   9.592
ATOM   1683  CA  ALA A 190     -14.186  35.057  10.713
ATOM   1684  CB  ALA A 190     -15.134  35.901  11.579
ATOM   1685  C   ALA A 190     -13.842  33.812  11.489
ATOM   1686  O   ALA A 190     -14.230  32.703  11.104
ATOM   1687  N   THR A 191     -13.047  33.956  12.583
ATOM   1688  H   THR A 191     -12.691  34.836  12.884
ATOM   1689  CA  THR A 191     -12.700  32.816  13.392
ATOM   1690  CB  THR A 191     -11.681  33.116  14.475
ATOM   1691  CG2 THR A 191     -11.349  31.829  15.255
ATOM   1692  OG1 THR A 191     -10.486  33.623  13.905
ATOM   1693  HG1 THR A 191      -9.910  33.838  14.642
ATOM   1694  C   THR A 191     -13.969  32.375  14.080
ATOM   1695  O   THR A 191     -14.654  33.178  14.721
ATOM   1696  N   LEU A 192     -14.313  31.081  13.892
ATOM   1697  H   LEU A 192     -13.747  30.478  13.336
ATOM   1698  CA  LEU A 192     -15.458  30.455  14.509
ATOM   1699  CB  LEU A 192     -15.845  29.090  13.905
ATOM   1700  CG  LEU A 192     -16.313  29.102  12.442
ATOM   1701  CD1 LEU A 192     -16.512  27.670  11.940
ATOM   1702  CD2 LEU A 192     -17.598  29.926  12.270
ATOM   1703  C   LEU A 192     -15.047  30.165  15.919
ATOM   1704  O   LEU A 192     -13.878  29.839  16.148
ATOM   1705  N   THR A 193     -15.979  30.335  16.889
ATOM   1706  H   THR A 193     -16.919  30.647  16.723
ATOM   1707  CA  THR A 193     -15.673  30.063  18.267
ATOM   1708  CB  THR A 193     -15.993  31.275  19.122
ATOM   1709  CG2 THR A 193     -15.728  30.998  20.612
ATOM   1710  OG1 THR A 193     -15.211  32.386  18.691
ATOM   1711  HG1 THR A 193     -15.276  32.372  17.733
ATOM   1712  C   THR A 193     -16.478  28.844  18.681
ATOM   1713  O   THR A 193     -17.701  28.830  18.554
ATOM   1714  N   TYR A 194     -15.796  27.767  19.144
ATOM   1715  H   TYR A 194     -14.803  27.773  19.234
ATOM   1716  CA  TYR A 194     -16.454  26.562  19.607
ATOM   1717  CB  TYR A 194     -15.752  25.264  19.148
ATOM   1718  CG  TYR A 194     -16.020  25.023  17.699
ATOM   1719  CD1 TYR A 194     -15.320  25.677  16.676
ATOM   1720  CE1 TYR A 194     -15.609  25.404  15.334
ATOM   1721  CZ  TYR A 194     -16.586  24.457  15.009
ATOM   1722  OH  TYR A 194     -16.891  24.162  13.662
ATOM   1723  HH  TYR A 194     -16.327  24.703  13.104
ATOM   1724  CE2 TYR A 194     -17.259  23.777  16.025
ATOM   1725  CD2 TYR A 194     -16.972  24.057  17.360
ATOM   1726  C   TYR A 194     -16.415  26.681  21.089
ATOM   1727  O   TYR A 194     -15.318  26.650  21.631
ATOM   1728  N   ARG A 195     -17.583  26.677  21.780
ATOM   1729  H   ARG A 195     -18.458  26.592  21.305
ATOM   1730  CA  ARG A 195     -17.678  26.903  23.214
ATOM   1731  CB  ARG A 195     -19.109  26.812  23.785
ATOM   1732  CG  ARG A 195     -20.023  27.980  23.421
ATOM   1733  CD  ARG A 195     -21.354  27.931  24.175
ATOM   1734  NE  ARG A 195     -22.173  29.111  23.762
ATOM   1735  HE  ARG A 195     -21.806  29.732  23.070
ATOM   1736  CZ  ARG A 195     -23.412  29.353  24.295
ATOM   1737  NH1 ARG A 195     -23.946  28.566  25.278
ATOM   1738 1HH1 ARG A 195     -23.432  27.790  25.643
ATOM   1739 2HH1 ARG A 195     -24.845  28.778  25.660
ATOM   1740  NH2 ARG A 195     -24.131  30.424  23.852
ATOM   1741 1HH2 ARG A 195     -23.769  31.017  23.134
ATOM   1742 2HH2 ARG A 195     -25.036  30.612  24.234
ATOM   1743  C   ARG A 195     -16.793  26.163  24.189
ATOM   1744  O   ARG A 195     -16.523  26.718  25.255
ATOM   1745  N   MET A 196     -16.319  24.934  23.877
ATOM   1746  H   MET A 196     -16.487  24.511  22.992
ATOM   1747  CA  MET A 196     -15.471  24.180  24.779
ATOM   1748  CB  MET A 196     -15.864  22.683  24.860
ATOM   1749  CG  MET A 196     -17.278  22.429  25.392
ATOM   1750  SD  MET A 196     -17.548  22.955  27.114
ATOM   1751  CE  MET A 196     -16.601  21.607  27.878
ATOM   1752  C   MET A 196     -13.985  24.294  24.479
ATOM   1753  O   MET A 196     -13.196  23.457  24.928
ATOM   1754  N   LEU A 197     -13.622  25.168  23.513
ATOM   1755  H   LEU A 197     -14.312  25.732  23.063
ATOM   1756  CA  LEU A 197     -12.279  25.411  23.040
ATOM   1757  CB  LEU A 197     -12.322  26.103  21.655
ATOM   1758  CG  LEU A 197     -11.016  26.316  20.883
ATOM   1759  CD1 LEU A 197     -10.418  24.977  20.423
ATOM   1760  CD2 LEU A 197     -11.204  27.385  19.795
ATOM   1761  C   LEU A 197     -11.327  26.210  23.895
ATOM   1762  O   LEU A 197     -11.643  27.292  24.397
ATOM   1763  N   GLU A 198     -10.097  25.657  24.029
ATOM   1764  H   GLU A 198      -9.883  24.780  23.608
ATOM   1765  CA  GLU A 198      -9.000  26.272  24.726
ATOM   1766  CB  GLU A 198      -8.591  25.622  26.067
ATOM   1767  CG  GLU A 198      -9.553  25.876  27.232
ATOM   1768  CD  GLU A 198      -9.021  25.140  28.455
ATOM   1769  OE1 GLU A 198      -7.854  25.382  28.868
ATOM   1770  OE2 GLU A 198      -9.791  24.313  29.004
ATOM   1771  C   GLU A 198      -7.847  26.183  23.737
ATOM   1772  O   GLU A 198      -7.107  25.195  23.735
ATOM   1773  N   PRO A 199      -7.700  27.154  22.835
ATOM   1774  CA  PRO A 199      -6.659  27.223  21.830
ATOM   1775  CB  PRO A 199      -7.110  28.279  20.840
ATOM   1776  CG  PRO A 199      -7.950  29.236  21.683
ATOM   1777  CD  PRO A 199      -8.505  28.360  22.815
ATOM   1778  C   PRO A 199      -5.317  27.580  22.407
ATOM   1779  O   PRO A 199      -5.267  28.039  23.553
ATOM   1780  N   THR A 200      -4.229  27.368  21.621
ATOM   1781  H   THR A 200      -4.289  26.957  20.715
ATOM   1782  CA  THR A 200      -2.923  27.835  22.016
ATOM   1783  CB  THR A 200      -1.823  27.154  21.215
ATOM   1784  CG2 THR A 200      -0.432  27.668  21.646
ATOM   1785  OG1 THR A 200      -1.871  25.753  21.443
ATOM   1786  HG1 THR A 200      -2.629  25.430  20.947
ATOM   1787  C   THR A 200      -2.877  29.337  21.812
ATOM   1788  O   THR A 200      -2.708  30.073  22.785
ATOM   1789  N   ARG A 201      -3.075  29.807  20.553
ATOM   1790  H   ARG A 201      -3.224  29.183  19.790
ATOM   1791  CA  ARG A 201      -3.101  31.201  20.168
ATOM   1792  CB  ARG A 201      -1.748  31.929  19.915
ATOM   1793  CG  ARG A 201      -0.826  32.151  21.121
ATOM   1794  CD  ARG A 201      -1.389  33.229  22.063
ATOM   1795  NE  ARG A 201      -0.407  33.530  23.149
ATOM   1796  HE  ARG A 201       0.243  34.277  23.004
ATOM   1797  CZ  ARG A 201      -0.368  32.838  24.331
ATOM   1798  NH1 ARG A 201      -1.216  31.798  24.600
ATOM   1799 1HH1 ARG A 201      -1.855  31.467  23.904
ATOM   1800 2HH1 ARG A 201      -1.166  31.327  25.481
ATOM   1801  NH2 ARG A 201       0.536  33.231  25.276
ATOM   1802 1HH2 ARG A 201       1.167  33.982  25.084
ATOM   1803 2HH2 ARG A 201       0.580  32.766  26.159
ATOM   1804  C   ARG A 201      -3.892  31.328  18.913
ATOM   1805  O   ARG A 201      -3.685  30.570  17.964
ATOM   1806  N   VAL A 202      -4.852  32.281  18.908
ATOM   1807  H   VAL A 202      -5.016  32.879  19.688
ATOM   1808  CA  VAL A 202      -5.671  32.528  17.750
ATOM   1809  CB  VAL A 202      -7.167  32.540  18.025
ATOM   1810  CG1 VAL A 202      -7.968  32.873  16.756
ATOM   1811  CG2 VAL A 202      -7.586  31.183  18.587
ATOM   1812  C   VAL A 202      -5.287  33.878  17.242
ATOM   1813  O   VAL A 202      -5.458  34.873  17.950
ATOM   1814  N   VAL A 203      -4.751  33.932  16.001
ATOM   1815  H   VAL A 203      -4.618  33.123  15.435
ATOM   1816  CA  VAL A 203      -4.391  35.195  15.419
ATOM   1817  CB  VAL A 203      -3.149  35.168  14.539
ATOM   1818  CG1 VAL A 203      -2.883  36.574  13.952
ATOM   1819  CG2 VAL A 203      -1.955  34.638  15.353
ATOM   1820  C   VAL A 203      -5.603  35.571  14.612
ATOM   1821  O   VAL A 203      -6.065  34.798  13.770
ATOM   1822  N   ASN A 204      -6.210  36.719  14.979
ATOM   1823  H   ASN A 204      -5.860  37.247  15.749
ATOM   1824  CA  ASN A 204      -7.349  37.289  14.307
ATOM   1825  CB  ASN A 204      -8.678  36.549  14.665
ATOM   1826  CG  ASN A 204      -9.869  36.987  13.796
ATOM   1827  OD1 ASN A 204      -9.759  37.403  12.643
ATOM   1828  ND2 ASN A 204     -11.084  36.879  14.396
ATOM   1829 1HD2 ASN A 204     -11.910  37.162  13.910
ATOM   1830 2HD2 ASN A 204     -11.149  36.526  15.329
ATOM   1831  C   ASN A 204      -7.346  38.711  14.817
ATOM   1832  O   ASN A 204      -8.386  39.214  15.244
ATOM   1833  N   GLY A 205      -6.176  39.413  14.774
ATOM   1834  H   GLY A 205      -5.335  39.035  14.396
ATOM   1835  CA  GLY A 205      -6.087  40.752  15.312
ATOM   1836  C   GLY A 205      -6.952  41.746  14.593
ATOM   1837  O   GLY A 205      -7.111  41.649  13.374
ATOM   1838  N   PRO A 206      -7.506  42.722  15.316
ATOM   1839  CA  PRO A 206      -8.352  43.750  14.757
ATOM   1840  CB  PRO A 206      -9.186  44.233  15.948
ATOM   1841  CG  PRO A 206      -8.267  44.036  17.160
ATOM   1842  CD  PRO A 206      -7.466  42.782  16.780
ATOM   1843  C   PRO A 206      -7.490  44.792  14.083
ATOM   1844  O   PRO A 206      -7.411  45.925  14.560
ATOM   1845  N   GLY A 207      -6.839  44.398  12.965
ATOM   1846  H   GLY A 207      -6.940  43.472  12.612
ATOM   1847  CA  GLY A 207      -5.971  45.249  12.202
ATOM   1848  C   GLY A 207      -4.519  45.076  12.586
ATOM   1849  O   GLY A 207      -4.209  44.455  13.610
ATOM   1850  N   PRO A 208      -3.613  45.632  11.771
ATOM   1851  CA  PRO A 208      -2.185  45.570  11.983
ATOM   1852  CB  PRO A 208      -1.535  46.152  10.727
ATOM   1853  CG  PRO A 208      -2.626  47.033  10.094
ATOM   1854  CD  PRO A 208      -3.946  46.407  10.573
ATOM   1855  C   PRO A 208      -1.744  46.273  13.233
ATOM   1856  O   PRO A 208      -2.326  47.299  13.594
ATOM   1857  N   GLY A 209      -0.725  45.706  13.908
ATOM   1858  H   GLY A 209      -0.293  44.862  13.599
ATOM   1859  CA  GLY A 209      -0.193  46.268  15.117
ATOM   1860  C   GLY A 209      -0.902  45.753  16.333
ATOM   1861  O   GLY A 209      -0.450  46.020  17.447
ATOM   1862  N   LYS A 210      -2.030  45.021  16.156
ATOM   1863  H   LYS A 210      -2.407  44.819  15.254
ATOM   1864  CA  LYS A 210      -2.771  44.477  17.258
ATOM   1865  CB  LYS A 210      -4.267  44.810  17.156
ATOM   1866  CG  LYS A 210      -4.440  46.331  17.287
ATOM   1867  CD  LYS A 210      -5.845  46.883  17.114
ATOM   1868  CE  LYS A 210      -5.897  48.408  17.195
ATOM   1869  NZ  LYS A 210      -7.255  48.899  16.886
ATOM   1870  HZ1 LYS A 210      -7.552  49.579  17.612
ATOM   1871  HZ2 LYS A 210      -7.234  49.376  15.964
ATOM   1872  HZ3 LYS A 210      -7.932  48.114  16.843
ATOM   1873  C   LYS A 210      -2.475  43.009  17.236
ATOM   1874  O   LYS A 210      -2.395  42.392  16.169
ATOM   1875  N   GLY A 211      -2.308  42.426  18.442
ATOM   1876  H   GLY A 211      -2.446  42.930  19.293
ATOM   1877  CA  GLY A 211      -1.942  41.043  18.596
ATOM   1878  C   GLY A 211      -3.046  40.028  18.479
ATOM   1879  O   GLY A 211      -4.166  40.353  18.075
ATOM   1880  N   PRO A 212      -2.715  38.769  18.800
ATOM   1881  CA  PRO A 212      -3.629  37.652  18.758
ATOM   1882  CB  PRO A 212      -2.783  36.405  19.042
ATOM   1883  CG  PRO A 212      -1.553  36.925  19.799
ATOM   1884  CD  PRO A 212      -1.392  38.361  19.281
ATOM   1885  C   PRO A 212      -4.782  37.793  19.713
ATOM   1886  O   PRO A 212      -4.618  38.369  20.796
ATOM   1887  N   LEU A 213      -5.957  37.269  19.294
ATOM   1888  H   LEU A 213      -6.032  36.751  18.444
ATOM   1889  CA  LEU A 213      -7.108  37.245  20.143
ATOM   1890  CB  LEU A 213      -8.456  37.588  19.442
ATOM   1891  CG  LEU A 213      -8.642  38.918  18.694
ATOM   1892  CD1 LEU A 213     -10.028  38.927  18.030
ATOM   1893  CD2 LEU A 213      -8.405  40.158  19.556
ATOM   1894  C   LEU A 213      -7.238  35.800  20.547
ATOM   1895  O   LEU A 213      -7.935  35.038  19.874
ATOM   1896  N   ARG A 214      -6.567  35.372  21.653
ATOM   1897  H   ARG A 214      -5.987  35.985  22.180
ATOM   1898  CA  ARG A 214      -6.666  33.999  22.131
ATOM   1899  CB  ARG A 214      -5.739  33.641  23.310
ATOM   1900  CG  ARG A 214      -5.767  32.168  23.725
ATOM   1901  CD  ARG A 214      -4.884  31.843  24.929
ATOM   1902  NE  ARG A 214      -4.994  30.371  25.150
ATOM   1903  HE  ARG A 214      -5.416  29.806  24.439
ATOM   1904  CZ  ARG A 214      -4.496  29.751  26.264
ATOM   1905  NH1 ARG A 214      -3.938  30.443  27.303
ATOM   1906 1HH1 ARG A 214      -3.869  31.439  27.270
ATOM   1907 2HH1 ARG A 214      -3.601  29.954  28.107
ATOM   1908  NH2 ARG A 214      -4.591  28.391  26.326
ATOM   1909 1HH2 ARG A 214      -4.971  27.886  25.548
ATOM   1910 2HH2 ARG A 214      -4.257  27.895  27.127
ATOM   1911  C   ARG A 214      -8.102  33.860  22.570
ATOM   1912  O   ARG A 214      -8.625  34.747  23.254
ATOM   1913  N   ILE A 215      -8.757  32.742  22.173
ATOM   1914  H   ILE A 215      -8.326  32.023  21.634
ATOM   1915  CA  ILE A 215     -10.156  32.587  22.458
ATOM   1916  CB  ILE A 215     -10.916  32.269  21.156
ATOM   1917  CG2 ILE A 215     -12.424  32.100  21.433
ATOM   1918  CG1 ILE A 215     -10.700  33.348  20.080
ATOM   1919  CD1 ILE A 215     -11.295  33.007  18.716
ATOM   1920  C   ILE A 215     -10.467  31.504  23.466
ATOM   1921  O   ILE A 215     -10.621  30.347  23.077
ATOM   1922  N   SER A 216     -10.597  31.837  24.785
ATOM   1923  H   SER A 216     -10.502  32.772  25.114
ATOM   1924  CA  SER A 216     -11.001  30.837  25.765
ATOM   1925  CB  SER A 216     -10.759  31.206  27.242
ATOM   1926  OG  SER A 216     -11.265  30.193  28.100
ATOM   1927  HG  SER A 216     -11.135  30.523  28.994
ATOM   1928  C   SER A 216     -12.460  30.948  25.445
ATOM   1929  O   SER A 216     -13.120  31.927  25.795
ATOM   1930  N   ALA A 217     -12.982  29.894  24.805
ATOM   1931  H   ALA A 217     -12.441  29.078  24.607
ATOM   1932  CA  ALA A 217     -14.302  29.907  24.275
ATOM   1933  CB  ALA A 217     -14.490  28.723  23.393
ATOM   1934  C   ALA A 217     -15.534  30.108  25.080
ATOM   1935  O   ALA A 217     -16.426  30.793  24.579
ATOM   1936  N   SER A 218     -15.629  29.564  26.314
ATOM   1937  H   SER A 218     -14.900  29.016  26.713
ATOM   1938  CA  SER A 218     -16.820  29.734  27.114
ATOM   1939  CB  SER A 218     -16.782  28.874  28.390
ATOM   1940  OG  SER A 218     -16.792  27.496  28.045
ATOM   1941  HG  SER A 218     -17.650  27.332  27.643
ATOM   1942  C   SER A 218     -16.957  31.178  27.515
ATOM   1943  O   SER A 218     -18.022  31.776  27.339
ATOM   1944  N   SER A 219     -15.831  31.778  27.973
ATOM   1945  H   SER A 219     -14.979  31.266  28.053
ATOM   1946  CA  SER A 219     -15.754  33.149  28.407
ATOM   1947  CB  SER A 219     -14.379  33.483  29.013
ATOM   1948  OG  SER A 219     -14.184  32.738  30.207
ATOM   1949  HG  SER A 219     -14.582  33.263  30.907
ATOM   1950  C   SER A 219     -15.977  34.073  27.246
ATOM   1951  O   SER A 219     -16.697  35.067  27.370
ATOM   1952  N   ALA A 220     -15.405  33.708  26.073
ATOM   1953  H   ALA A 220     -14.836  32.893  26.011
ATOM   1954  CA  ALA A 220     -15.500  34.470  24.863
ATOM   1955  CB  ALA A 220     -14.672  33.862  23.736
ATOM   1956  C   ALA A 220     -16.906  34.552  24.368
ATOM   1957  O   ALA A 220     -17.335  35.646  24.008
ATOM   1958  N   ALA A 221     -17.671  33.428  24.423
ATOM   1959  H   ALA A 221     -17.299  32.556  24.724
ATOM   1960  CA  ALA A 221     -19.035  33.382  23.962
ATOM   1961  CB  ALA A 221     -19.668  31.984  24.095
ATOM   1962  C   ALA A 221     -19.871  34.334  24.758
ATOM   1963  O   ALA A 221     -20.621  35.115  24.174
ATOM   1964  N   GLN A 222     -19.659  34.359  26.094
ATOM   1965  H   GLN A 222     -18.991  33.748  26.516
ATOM   1966  CA  GLN A 222     -20.390  35.204  27.003
ATOM   1967  CB  GLN A 222     -20.015  34.933  28.478
ATOM   1968  CG  GLN A 222     -20.401  33.541  29.009
ATOM   1969  CD  GLN A 222     -21.912  33.321  28.967
ATOM   1970  OE1 GLN A 222     -22.710  34.137  29.429
ATOM   1971  NE2 GLN A 222     -22.324  32.172  28.370
ATOM   1972 1HE2 GLN A 222     -23.299  31.964  28.302
ATOM   1973 2HE2 GLN A 222     -21.650  31.533  27.997
ATOM   1974  C   GLN A 222     -20.147  36.671  26.746
ATOM   1975  O   GLN A 222     -21.061  37.480  26.907
ATOM   1976  N   ARG A 223     -18.915  37.033  26.323
ATOM   1977  H   ARG A 223     -18.204  36.354  26.152
ATOM   1978  CA  ARG A 223     -18.523  38.397  26.077
ATOM   1979  CB  ARG A 223     -17.218  38.712  26.840
ATOM   1980  CG  ARG A 223     -17.313  38.687  28.366
ATOM   1981  CD  ARG A 223     -18.111  39.856  28.951
ATOM   1982  NE  ARG A 223     -18.036  39.748  30.439
ATOM   1983  HE  ARG A 223     -17.267  40.182  30.910
ATOM   1984  CZ  ARG A 223     -18.956  39.041  31.169
ATOM   1985  NH1 ARG A 223     -20.063  38.480  30.593
ATOM   1986 1HH1 ARG A 223     -20.237  38.592  29.615
ATOM   1987 2HH1 ARG A 223     -20.729  37.993  31.158
ATOM   1988  NH2 ARG A 223     -18.762  38.895  32.512
ATOM   1989 1HH2 ARG A 223     -17.952  39.283  32.951
ATOM   1990 2HH2 ARG A 223     -19.410  38.366  33.059
ATOM   1991  C   ARG A 223     -18.292  38.756  24.623
ATOM   1992  O   ARG A 223     -17.653  39.779  24.364
ATOM   1993  N   ARG A 224     -18.855  38.005  23.639
ATOM   1994  H   ARG A 224     -19.381  37.178  23.834
ATOM   1995  CA  ARG A 224     -18.552  38.272  22.241
ATOM   1996  CB  ARG A 224     -18.743  36.986  21.380
ATOM   1997  CG  ARG A 224     -20.190  36.483  21.212
ATOM   1998  CD  ARG A 224     -20.309  35.153  20.472
ATOM   1999  NE  ARG A 224     -21.746  34.924  20.103
ATOM   2000  HE  ARG A 224     -22.022  35.133  19.164
ATOM   2001  CZ  ARG A 224     -22.693  34.415  20.954
ATOM   2002  NH1 ARG A 224     -22.450  34.158  22.272
ATOM   2003 1HH1 ARG A 224     -21.584  34.425  22.691
ATOM   2004 2HH1 ARG A 224     -23.184  33.809  22.854
ATOM   2005  NH2 ARG A 224     -23.937  34.151  20.458
ATOM   2006 1HH2 ARG A 224     -24.144  34.325  19.496
ATOM   2007 2HH2 ARG A 224     -24.652  33.787  21.054
ATOM   2008  C   ARG A 224     -19.164  39.470  21.519
ATOM   2009  O   ARG A 224     -19.821  39.350  20.479
ATOM   2010  N   GLY A 225     -18.891  40.698  22.021
ATOM   2011  H   GLY A 225     -18.333  40.824  22.838
ATOM   2012  CA  GLY A 225     -19.383  41.893  21.379
ATOM   2013  C   GLY A 225     -18.444  42.233  20.239
ATOM   2014  O   GLY A 225     -17.231  42.017  20.355
ATOM   2015  N   PRO A 226     -18.961  42.764  19.137
ATOM   2016  CA  PRO A 226     -18.169  43.136  17.995
ATOM   2017  CB  PRO A 226     -19.154  43.320  16.840
ATOM   2018  CG  PRO A 226     -20.502  43.620  17.519
ATOM   2019  CD  PRO A 226     -20.391  42.957  18.902
ATOM   2020  C   PRO A 226     -17.297  44.334  18.218
ATOM   2021  O   PRO A 226     -17.739  45.307  18.834
ATOM   2022  N   GLY A 227     -16.045  44.239  17.742
ATOM   2023  H   GLY A 227     -15.724  43.418  17.278
ATOM   2024  CA  GLY A 227     -15.081  45.300  17.781
ATOM   2025  C   GLY A 227     -14.744  45.513  16.320
ATOM   2026  O   GLY A 227     -15.466  45.007  15.447
ATOM   2027  N   PRO A 228     -13.715  46.288  15.973
ATOM   2028  CA  PRO A 228     -13.313  46.452  14.597
ATOM   2029  CB  PRO A 228     -12.233  47.533  14.600
ATOM   2030  CG  PRO A 228     -11.660  47.516  16.030
ATOM   2031  CD  PRO A 228     -12.802  46.953  16.895
ATOM   2032  C   PRO A 228     -12.822  45.086  14.172
ATOM   2033  O   PRO A 228     -12.124  44.439  14.959
ATOM   2034  N   GLY A 229     -13.221  44.613  12.976
ATOM   2035  H   GLY A 229     -13.819  45.126  12.365
ATOM   2036  CA  GLY A 229     -12.786  43.318  12.534
ATOM   2037  C   GLY A 229     -13.593  42.180  13.109
ATOM   2038  O   GLY A 229     -13.169  41.031  12.976
ATOM   2039  N   GLY A 230     -14.754  42.460  13.758
ATOM   2040  H   GLY A 230     -15.059  43.395  13.928
ATOM   2041  CA  GLY A 230     -15.574  41.419  14.328
ATOM   2042  C   GLY A 230     -15.376  41.303  15.814
ATOM   2043  O   GLY A 230     -14.629  42.101  16.383
ATOM   2044  N   PRO A 231     -16.017  40.337  16.481
ATOM   2045  CA  PRO A 231     -15.921  40.176  17.911
ATOM   2046  CB  PRO A 231     -16.964  39.127  18.298
ATOM   2047  CG  PRO A 231     -17.268  38.377  16.997
ATOM   2048  CD  PRO A 231     -16.946  39.385  15.882
ATOM   2049  C   PRO A 231     -14.569  39.971  18.510
ATOM   2050  O   PRO A 231     -13.759  39.191  17.993
ATOM   2051  N   LEU A 232     -14.343  40.711  19.621
ATOM   2052  H   LEU A 232     -15.057  41.301  19.997
ATOM   2053  CA  LEU A 232     -13.107  40.635  20.341
ATOM   2054  CB  LEU A 232     -12.596  41.979  20.883
ATOM   2055  CG  LEU A 232     -12.360  43.044  19.793
ATOM   2056  CD1 LEU A 232     -11.848  44.332  20.430
ATOM   2057  CD2 LEU A 232     -11.471  42.556  18.637
ATOM   2058  C   LEU A 232     -13.392  39.701  21.462
ATOM   2059  O   LEU A 232     -14.175  39.995  22.369
ATOM   2060  N   ARG A 233     -12.764  38.516  21.344
ATOM   2061  H   ARG A 233     -12.161  38.346  20.570
ATOM   2062  CA  ARG A 233     -12.878  37.420  22.257
ATOM   2063  CB  ARG A 233     -12.467  36.103  21.613
ATOM   2064  CG  ARG A 233     -13.560  35.451  20.761
ATOM   2065  CD  ARG A 233     -13.804  36.139  19.426
ATOM   2066  NE  ARG A 233     -14.689  35.259  18.618
ATOM   2067  HE  ARG A 233     -15.040  34.409  19.019
ATOM   2068  CZ  ARG A 233     -14.988  35.568  17.320
ATOM   2069  NH1 ARG A 233     -14.476  36.682  16.705
ATOM   2070 1HH1 ARG A 233     -13.983  37.382  17.231
ATOM   2071 2HH1 ARG A 233     -14.674  36.865  15.743
ATOM   2072  NH2 ARG A 233     -15.809  34.722  16.633
ATOM   2073 1HH2 ARG A 233     -16.201  33.925  17.092
ATOM   2074 2HH2 ARG A 233     -15.950  34.838  15.650
ATOM   2075  C   ARG A 233     -12.021  37.625  23.473
ATOM   2076  O   ARG A 233     -10.956  38.251  23.405
ATOM   2077  N   ILE A 234     -12.504  37.099  24.628
ATOM   2078  H   ILE A 234     -13.362  36.592  24.657
ATOM   2079  CA  ILE A 234     -11.811  37.231  25.886
ATOM   2080  CB  ILE A 234     -12.645  37.996  26.923
ATOM   2081  CG2 ILE A 234     -11.987  37.992  28.320
ATOM   2082  CG1 ILE A 234     -12.923  39.431  26.419
ATOM   2083  CD1 ILE A 234     -13.910  40.226  27.270
ATOM   2084  C   ILE A 234     -11.311  35.922  26.448
ATOM   2085  O   ILE A 234     -12.060  34.948  26.544
ATOM   2086  N   SER A 235     -10.004  35.940  26.830
ATOM   2087  H   SER A 235      -9.475  36.781  26.737
ATOM   2088  CA  SER A 235      -9.261  34.869  27.443
ATOM   2089  CB  SER A 235      -8.453  34.010  26.450
ATOM   2090  OG  SER A 235      -7.404  34.765  25.874
ATOM   2091  HG  SER A 235      -6.705  34.741  26.533
ATOM   2092  C   SER A 235      -8.307  35.530  28.444
ATOM   2093  O   SER A 235      -8.502  36.687  28.831
ATOM   2094  N   ALA A 236      -7.237  34.795  28.860
ATOM   2095  H   ALA A 236      -7.117  33.857  28.547
ATOM   2096  CA  ALA A 236      -6.214  35.195  29.803
ATOM   2097  CB  ALA A 236      -5.160  34.095  30.028
ATOM   2098  C   ALA A 236      -5.470  36.460  29.458
ATOM   2099  O   ALA A 236      -5.248  36.777  28.287
ATOM   2100  N   SER A 237      -5.042  37.165  30.537
ATOM   2101  H   SER A 237      -5.232  36.808  31.449
ATOM   2102  CA  SER A 237      -4.369  38.440  30.573
ATOM   2103  CB  SER A 237      -4.094  38.887  32.027
ATOM   2104  OG  SER A 237      -3.231  37.967  32.684
ATOM   2105  HG  SER A 237      -3.042  38.352  33.545
ATOM   2106  C   SER A 237      -3.104  38.630  29.787
ATOM   2107  O   SER A 237      -2.925  39.714  29.224
ATOM   2108  N   SER A 238      -2.227  37.601  29.693
ATOM   2109  H   SER A 238      -2.398  36.723  30.132
ATOM   2110  CA  SER A 238      -0.979  37.708  28.970
ATOM   2111  CB  SER A 238      -0.136  36.417  29.104
ATOM   2112  OG  SER A 238      -0.823  35.290  28.568
ATOM   2113  HG  SER A 238      -0.229  34.542  28.682
ATOM   2114  C   SER A 238      -1.227  38.002  27.512
ATOM   2115  O   SER A 238      -0.594  38.890  26.935
ATOM   2116  N   ALA A 239      -2.187  37.270  26.910
ATOM   2117  H   ALA A 239      -2.684  36.563  27.408
ATOM   2118  CA  ALA A 239      -2.560  37.444  25.538
ATOM   2119  CB  ALA A 239      -3.154  36.164  24.933
ATOM   2120  C   ALA A 239      -3.537  38.579  25.381
ATOM   2121  O   ALA A 239      -3.489  39.296  24.381
ATOM   2122  N   ALA A 240      -4.413  38.788  26.402
ATOM   2123  H   ALA A 240      -4.401  38.203  27.209
ATOM   2124  CA  ALA A 240      -5.447  39.796  26.403
ATOM   2125  CB  ALA A 240      -6.351  39.759  27.642
ATOM   2126  C   ALA A 240      -4.946  41.190  26.272
ATOM   2127  O   ALA A 240      -5.573  41.982  25.569
ATOM   2128  N   GLN A 241      -3.774  41.500  26.876
ATOM   2129  H   GLN A 241      -3.278  40.832  27.428
ATOM   2130  CA  GLN A 241      -3.203  42.823  26.822
ATOM   2131  CB  GLN A 241      -2.056  43.043  27.825
ATOM   2132  CG  GLN A 241      -2.605  43.064  29.261
ATOM   2133  CD  GLN A 241      -1.505  43.372  30.265
ATOM   2134  OE1 GLN A 241      -1.166  44.531  30.502
ATOM   2135  NE2 GLN A 241      -0.937  42.308  30.892
ATOM   2136 1HE2 GLN A 241      -0.210  42.452  31.564
ATOM   2137 2HE2 GLN A 241      -1.247  41.381  30.684
ATOM   2138  C   GLN A 241      -2.835  43.274  25.431
ATOM   2139  O   GLN A 241      -2.656  44.472  25.205
ATOM   2140  N   ARG A 242      -2.723  42.320  24.476
ATOM   2141  H   ARG A 242      -2.890  41.357  24.678
ATOM   2142  CA  ARG A 242      -2.396  42.580  23.100
ATOM   2143  CB  ARG A 242      -1.694  41.370  22.453
ATOM   2144  CG  ARG A 242      -0.328  41.040  23.061
ATOM   2145  CD  ARG A 242       0.337  39.817  22.436
ATOM   2146  NE  ARG A 242       1.625  39.583  23.154
ATOM   2147  HE  ARG A 242       1.944  40.267  23.810
ATOM   2148  CZ  ARG A 242       2.379  38.460  22.935
ATOM   2149  NH1 ARG A 242       1.988  37.488  22.056
ATOM   2150 1HH1 ARG A 242       1.139  37.585  21.539
ATOM   2151 2HH1 ARG A 242       2.567  36.688  21.902
ATOM   2152  NH2 ARG A 242       3.556  38.309  23.608
ATOM   2153 1HH2 ARG A 242       3.866  39.011  24.248
ATOM   2154 2HH2 ARG A 242       4.126  37.502  23.452
ATOM   2155  C   ARG A 242      -3.613  42.909  22.253
ATOM   2156  O   ARG A 242      -3.445  43.335  21.106
ATOM   2157  N   ARG A 243      -4.859  42.737  22.789
ATOM   2158  H   ARG A 243      -4.988  42.447  23.737
ATOM   2159  CA  ARG A 243      -6.097  42.978  22.056
ATOM   2160  CB  ARG A 243      -7.268  42.204  22.676
ATOM   2161  CG  ARG A 243      -6.889  40.757  22.757
ATOM   2162  CD  ARG A 243      -7.870  39.819  23.394
ATOM   2163  NE  ARG A 243      -6.960  38.667  23.491
ATOM   2164  HE  ARG A 243      -6.031  38.776  23.132
ATOM   2165  CZ  ARG A 243      -7.283  37.504  24.100
ATOM   2166  NH1 ARG A 243      -8.532  37.170  24.532
ATOM   2167 1HH1 ARG A 243      -9.322  37.743  24.297
ATOM   2168 2HH1 ARG A 243      -8.672  36.254  24.917
ATOM   2169  NH2 ARG A 243      -6.247  36.647  24.259
ATOM   2170 1HH2 ARG A 243      -5.334  36.907  23.946
ATOM   2171 2HH2 ARG A 243      -6.413  35.740  24.633
ATOM   2172  C   ARG A 243      -6.408  44.444  22.182
ATOM   2173  O   ARG A 243      -7.310  44.866  22.914
ATOM   2174  N   GLY A 244      -5.701  45.245  21.362
ATOM   2175  H   GLY A 244      -4.999  44.871  20.760
ATOM   2176  CA  GLY A 244      -5.801  46.676  21.401
ATOM   2177  C   GLY A 244      -6.989  47.371  20.816
ATOM   2178  O   GLY A 244      -7.098  48.581  21.019
ATOM   2179  N   GLY A 245      -7.896  46.668  20.095
ATOM   2180  H   GLY A 245      -7.824  45.685  19.948
ATOM   2181  CA  GLY A 245      -9.028  47.341  19.510
ATOM   2182  C   GLY A 245     -10.121  47.680  20.484
ATOM   2183  O   GLY A 245     -10.248  47.026  21.524
ATOM   2184  N   PRO A 246     -10.924  48.706  20.152
ATOM   2185  CA  PRO A 246     -12.055  49.132  20.950
ATOM   2186  CB  PRO A 246     -12.592  50.402  20.295
ATOM   2187  CG  PRO A 246     -11.397  50.946  19.499
ATOM   2188  CD  PRO A 246     -10.596  49.692  19.123
ATOM   2189  C   PRO A 246     -13.043  48.006  20.924
ATOM   2190  O   PRO A 246     -13.228  47.401  19.869
ATOM   2191  N   GLY A 247     -13.680  47.701  22.059
ATOM   2192  H   GLY A 247     -13.530  48.189  22.916
ATOM   2193  CA  GLY A 247     -14.600  46.603  22.092
ATOM   2194  C   GLY A 247     -14.344  45.882  23.382
ATOM   2195  O   GLY A 247     -13.631  46.410  24.244
ATOM   2196  N   PRO A 248     -14.857  44.658  23.535
ATOM   2197  CA  PRO A 248     -14.696  43.884  24.746
ATOM   2198  CB  PRO A 248     -15.457  42.585  24.521
ATOM   2199  CG  PRO A 248     -16.519  42.971  23.488
ATOM   2200  CD  PRO A 248     -15.851  44.069  22.647
ATOM   2201  C   PRO A 248     -13.264  43.666  25.129
ATOM   2202  O   PRO A 248     -13.021  43.545  26.328
ATOM   2203  N   GLY A 249     -12.321  43.665  24.150
ATOM   2204  H   GLY A 249     -12.559  43.781  23.190
ATOM   2205  CA  GLY A 249     -10.922  43.485  24.430
ATOM   2206  C   GLY A 249     -10.370  44.669  25.171
ATOM   2207  O   GLY A 249      -9.653  44.483  26.154
ATOM   2208  N   GLU A 250     -10.766  45.905  24.767
ATOM   2209  H   GLU A 250     -11.460  46.033  24.061
ATOM   2210  CA  GLU A 250     -10.293  47.119  25.391
ATOM   2211  CB  GLU A 250     -10.676  48.366  24.572
ATOM   2212  CG  GLU A 250     -10.094  49.696  25.072
ATOM   2213  CD  GLU A 250     -10.462  50.799  24.091
ATOM   2214  OE1 GLU A 250      -9.522  51.420  23.530
ATOM   2215  OE2 GLU A 250     -11.679  51.060  23.898
ATOM   2216  C   GLU A 250     -10.874  47.239  26.774
ATOM   2217  O   GLU A 250     -10.172  47.637  27.707
ATOM   2218  N   GLU A 251     -12.159  46.829  26.925
ATOM   2219  H   GLU A 251     -12.687  46.501  26.143
ATOM   2220  CA  GLU A 251     -12.874  46.879  28.176
ATOM   2221  CB  GLU A 251     -14.335  46.415  28.030
ATOM   2222  CG  GLU A 251     -15.235  47.370  27.236
ATOM   2223  CD  GLU A 251     -16.629  46.775  26.998
ATOM   2224  OE1 GLU A 251     -16.921  45.611  27.387
ATOM   2225  OE2 GLU A 251     -17.443  47.515  26.389
ATOM   2226  C   GLU A 251     -12.235  45.950  29.166
ATOM   2227  O   GLU A 251     -12.035  46.336  30.318
ATOM   2228  N   PHE A 252     -11.849  44.732  28.707
ATOM   2229  H   PHE A 252     -12.022  44.453  27.768
ATOM   2230  CA  PHE A 252     -11.243  43.733  29.540
ATOM   2231  CB  PHE A 252     -11.158  42.364  28.821
ATOM   2232  CG  PHE A 252     -10.660  41.265  29.709
ATOM   2233  CD1 PHE A 252     -11.476  40.753  30.728
ATOM   2234  CE1 PHE A 252     -11.024  39.717  31.550
ATOM   2235  CZ  PHE A 252      -9.753  39.172  31.350
ATOM   2236  CE2 PHE A 252      -8.940  39.662  30.326
ATOM   2237  CD2 PHE A 252      -9.395  40.700  29.507
ATOM   2238  C   PHE A 252      -9.885  44.187  29.994
ATOM   2239  O   PHE A 252      -9.593  44.030  31.177
ATOM   2240  N   ILE A 253      -9.071  44.818  29.101
ATOM   2241  H   ILE A 253      -9.341  44.939  28.147
ATOM   2242  CA  ILE A 253      -7.737  45.281  29.444
ATOM   2243  CB  ILE A 253      -6.982  45.858  28.246
ATOM   2244  CG2 ILE A 253      -5.655  46.534  28.675
ATOM   2245  CG1 ILE A 253      -6.680  44.745  27.238
ATOM   2246  CD1 ILE A 253      -6.183  45.285  25.900
ATOM   2247  C   ILE A 253      -7.847  46.337  30.518
ATOM   2248  O   ILE A 253      -7.098  46.276  31.495
ATOM   2249  N   ALA A 254      -8.828  47.267  30.384
ATOM   2250  H   ALA A 254      -9.432  47.269  29.589
ATOM   2251  CA  ALA A 254      -9.039  48.334  31.330
ATOM   2252  CB  ALA A 254     -10.152  49.296  30.883
ATOM   2253  C   ALA A 254      -9.411  47.788  32.680
ATOM   2254  O   ALA A 254      -8.886  48.258  33.691
ATOM   2255  N   LYS A 255     -10.276  46.743  32.711
ATOM   2256  H   LYS A 255     -10.670  46.376  31.871
ATOM   2257  CA  LYS A 255     -10.719  46.123  33.936
ATOM   2258  CB  LYS A 255     -11.872  45.124  33.719
ATOM   2259  CG  LYS A 255     -13.188  45.808  33.341
ATOM   2260  CD  LYS A 255     -14.350  44.849  33.082
ATOM   2261  CE  LYS A 255     -15.620  45.566  32.620
ATOM   2262  NZ  LYS A 255     -16.685  44.586  32.331
ATOM   2263  HZ1 LYS A 255     -17.504  45.074  31.921
ATOM   2264  HZ2 LYS A 255     -16.336  43.878  31.659
ATOM   2265  HZ3 LYS A 255     -16.975  44.116  33.209
ATOM   2266  C   LYS A 255      -9.596  45.405  34.632
ATOM   2267  O   LYS A 255      -9.475  45.527  35.851
ATOM   2268  N   VAL A 256      -8.722  44.694  33.871
ATOM   2269  H   VAL A 256      -8.830  44.646  32.882
ATOM   2270  CA  VAL A 256      -7.602  43.947  34.412
ATOM   2271  CB  VAL A 256      -6.929  43.057  33.369
ATOM   2272  CG1 VAL A 256      -5.620  42.408  33.874
ATOM   2273  CG2 VAL A 256      -7.942  41.968  32.994
ATOM   2274  C   VAL A 256      -6.613  44.898  35.031
ATOM   2275  O   VAL A 256      -6.130  44.632  36.134
ATOM   2276  N   ARG A 257      -6.343  46.047  34.365
ATOM   2277  H   ARG A 257      -6.768  46.257  33.487
ATOM   2278  CA  ARG A 257      -5.413  47.025  34.869
ATOM   2279  CB  ARG A 257      -4.988  48.055  33.809
ATOM   2280  CG  ARG A 257      -4.050  47.382  32.800
ATOM   2281  CD  ARG A 257      -3.583  48.236  31.627
ATOM   2282  NE  ARG A 257      -2.685  47.364  30.807
ATOM   2283  HE  ARG A 257      -2.445  46.457  31.157
ATOM   2284  CZ  ARG A 257      -2.181  47.765  29.598
ATOM   2285  NH1 ARG A 257      -2.469  48.990  29.065
ATOM   2286 1HH1 ARG A 257      -3.063  49.628  29.553
ATOM   2287 2HH1 ARG A 257      -2.077  49.258  28.185
ATOM   2288  NH2 ARG A 257      -1.374  46.915  28.901
ATOM   2289 1HH2 ARG A 257      -1.132  46.022  29.282
ATOM   2290 2HH2 ARG A 257      -1.004  47.187  28.013
ATOM   2291  C   ARG A 257      -5.925  47.673  36.125
ATOM   2292  O   ARG A 257      -5.140  47.921  37.042
ATOM   2293  N   SER A 258      -7.260  47.903  36.211
ATOM   2294  H   SER A 258      -7.872  47.712  35.447
ATOM   2295  CA  SER A 258      -7.887  48.490  37.372
ATOM   2296  CB  SER A 258      -9.375  48.799  37.139
ATOM   2297  OG  SER A 258      -9.510  49.805  36.145
ATOM   2298  HG  SER A 258     -10.454  49.892  35.986
ATOM   2299  C   SER A 258      -7.787  47.539  38.541
ATOM   2300  O   SER A 258      -7.491  47.972  39.657
ATOM   2301  N   HIS A 259      -7.983  46.214  38.292
ATOM   2302  H   HIS A 259      -8.207  45.890  37.377
ATOM   2303  CA  HIS A 259      -7.907  45.191  39.312
ATOM   2304  CB  HIS A 259      -8.380  43.790  38.869
ATOM   2305  CG  HIS A 259      -9.866  43.665  38.691
ATOM   2306  ND1 HIS A 259     -10.792  43.967  39.667
ATOM   2307  CE1 HIS A 259     -12.015  43.710  39.140
ATOM   2308  NE2 HIS A 259     -11.943  43.263  37.900
ATOM   2309  CD2 HIS A 259     -10.588  43.233  37.620
ATOM   2310  C   HIS A 259      -6.503  45.053  39.823
ATOM   2311  O   HIS A 259      -6.307  44.856  41.023
ATOM   2312  N   ALA A 260      -5.498  45.193  38.921
ATOM   2313  H   ALA A 260      -5.688  45.344  37.954
ATOM   2314  CA  ALA A 260      -4.102  45.099  39.271
ATOM   2315  CB  ALA A 260      -3.182  45.153  38.038
ATOM   2316  C   ALA A 260      -3.734  46.243  40.178
ATOM   2317  O   ALA A 260      -3.025  46.038  41.165
ATOM   2318  N   ALA A 261      -4.271  47.456  39.882
ATOM   2319  H   ALA A 261      -4.850  47.581  39.078
ATOM   2320  CA  ALA A 261      -4.019  48.651  40.646
ATOM   2321  CB  ALA A 261      -4.610  49.907  39.980
ATOM   2322  C   ALA A 261      -4.589  48.558  42.037
ATOM   2323  O   ALA A 261      -3.940  49.004  42.986
ATOM   2324  N   ILE A 262      -5.799  47.961  42.189
ATOM   2325  H   ILE A 262      -6.319  47.624  41.406
ATOM   2326  CA  ILE A 262      -6.428  47.837  43.487
ATOM   2327  CB  ILE A 262      -7.956  47.893  43.446
ATOM   2328  CG2 ILE A 262      -8.359  49.282  42.912
ATOM   2329  CG1 ILE A 262      -8.594  46.713  42.675
ATOM   2330  CD1 ILE A 262     -10.115  46.606  42.783
ATOM   2331  C   ILE A 262      -6.006  46.597  44.248
ATOM   2332  O   ILE A 262      -6.255  46.513  45.452
ATOM   2333  N   GLY A 263      -5.334  45.629  43.575
ATOM   2334  H   GLY A 263      -5.142  45.707  42.600
ATOM   2335  CA  GLY A 263      -4.903  44.394  44.183
ATOM   2336  C   GLY A 263      -3.598  44.461  44.921
ATOM   2337  O   GLY A 263      -2.968  45.514  45.052
ATOM   2338  N   ALA A 264      -3.198  43.280  45.447
ATOM   2339  H   ALA A 264      -3.741  42.454  45.320
ATOM   2340  CA  ALA A 264      -1.980  43.095  46.185
ATOM   2341  CB  ALA A 264      -2.075  41.970  47.231
ATOM   2342  C   ALA A 264      -0.898  42.708  45.169
ATOM   2343  O   ALA A 264      -1.165  41.848  44.286
ATOM   2344  OXT ALA A 264       0.216  43.284  45.255
TER
END
