# Supplementary material for: Advancing molecular modeling and reverse vaccinology in broad-spectrum yellow fever virus vaccine development
Source: Sci Rep. 2024 May 12;14:10842. doi: 10.1038/s41598-024-60680-9 (PMC11089047; doi:10.1038/s41598-024-60680-9)
Supplement: Supplementary file 1 — Supplementary Information. [file 41598_2024_60680_MOESM1_ESM.zip › Yellow_Fever_data/5_Molecular docking/Galaxy web/model_5.pdb]

ATOM      1  N   GLY A   1       2.764  -1.776   0.644
ATOM      2  H1  GLY A   1       2.987  -2.634   0.105
ATOM      3  H2  GLY A   1       2.027  -1.984   1.342
ATOM      4  H3  GLY A   1       3.617  -1.448   1.135
ATOM      5  CA  GLY A   1       2.301  -0.722  -0.276
ATOM      6  C   GLY A   1       2.666   0.606   0.296
ATOM      7  O   GLY A   1       2.259   0.968   1.403
ATOM      8  N   ILE A   2       3.817   1.032  -0.265
ATOM      9  H   ILE A   2       4.222   0.552  -1.040
ATOM     10  CA  ILE A   2       4.447   2.283   0.071
ATOM     11  CB  ILE A   2       5.921   2.152   0.450
ATOM     12  CG2 ILE A   2       6.004   1.349   1.765
ATOM     13  CG1 ILE A   2       6.794   1.593  -0.694
ATOM     14  CD1 ILE A   2       8.297   1.705  -0.437
ATOM     15  C   ILE A   2       4.228   3.297  -1.030
ATOM     16  O   ILE A   2       3.696   2.980  -2.098
ATOM     17  N   ILE A   3       4.640   4.564  -0.773
ATOM     18  H   ILE A   3       5.073   4.788   0.096
ATOM     19  CA  ILE A   3       4.497   5.677  -1.688
ATOM     20  CB  ILE A   3       4.942   6.986  -1.042
ATOM     21  CG2 ILE A   3       4.981   8.143  -2.074
ATOM     22  CG1 ILE A   3       3.956   7.315   0.097
ATOM     23  CD1 ILE A   3       4.391   8.448   1.027
ATOM     24  C   ILE A   3       5.274   5.381  -2.951
ATOM     25  O   ILE A   3       4.766   5.646  -4.041
ATOM     26  N   ASN A   4       6.474   4.753  -2.829
ATOM     27  H   ASN A   4       6.846   4.525  -1.933
ATOM     28  CA  ASN A   4       7.314   4.410  -3.955
ATOM     29  CB  ASN A   4       8.650   3.758  -3.540
ATOM     30  CG  ASN A   4       9.612   4.767  -2.913
ATOM     31  OD1 ASN A   4       9.551   5.984  -3.091
ATOM     32  ND2 ASN A   4      10.549   4.218  -2.098
ATOM     33 1HD2 ASN A   4      11.216   4.800  -1.635
ATOM     34 2HD2 ASN A   4      10.558   3.229  -1.946
ATOM     35  C   ASN A   4       6.616   3.421  -4.851
ATOM     36  O   ASN A   4       6.665   3.579  -6.072
ATOM     37  N   THR A   5       5.913   2.412  -4.268
ATOM     38  H   THR A   5       5.858   2.311  -3.279
ATOM     39  CA  THR A   5       5.198   1.420  -5.041
ATOM     40  CB  THR A   5       4.783   0.176  -4.284
ATOM     41  CG2 THR A   5       6.052  -0.569  -3.836
ATOM     42  OG1 THR A   5       3.965   0.481  -3.167
ATOM     43  HG1 THR A   5       3.097   0.687  -3.526
ATOM     44  C   THR A   5       4.020   2.034  -5.752
ATOM     45  O   THR A   5       3.697   1.609  -6.862
ATOM     46  N   LEU A   6       3.369   3.052  -5.129
ATOM     47  H   LEU A   6       3.630   3.347  -4.211
ATOM     48  CA  LEU A   6       2.246   3.751  -5.719
ATOM     49  CB  LEU A   6       1.567   4.752  -4.759
ATOM     50  CG  LEU A   6       0.821   4.118  -3.568
ATOM     51  CD1 LEU A   6       0.336   5.190  -2.587
ATOM     52  CD2 LEU A   6      -0.309   3.192  -4.019
ATOM     53  C   LEU A   6       2.719   4.549  -6.913
ATOM     54  O   LEU A   6       2.011   4.638  -7.916
ATOM     55  N   GLN A   7       3.937   5.137  -6.811
ATOM     56  H   GLN A   7       4.463   5.052  -5.969
ATOM     57  CA  GLN A   7       4.571   5.928  -7.837
ATOM     58  CB  GLN A   7       5.836   6.673  -7.352
ATOM     59  CG  GLN A   7       5.634   7.782  -6.308
ATOM     60  CD  GLN A   7       4.738   8.900  -6.834
ATOM     61  OE1 GLN A   7       4.859   9.381  -7.960
ATOM     62  NE2 GLN A   7       3.804   9.350  -5.958
ATOM     63 1HE2 GLN A   7       3.222  10.130  -6.193
ATOM     64 2HE2 GLN A   7       3.730   8.939  -5.050
ATOM     65  C   GLN A   7       5.006   5.102  -9.018
ATOM     66  O   GLN A   7       5.098   5.641 -10.122
ATOM     67  N   LYS A   8       5.314   3.794  -8.805
ATOM     68  H   LYS A   8       5.256   3.397  -7.892
ATOM     69  CA  LYS A   8       5.759   2.891  -9.846
ATOM     70  CB  LYS A   8       6.163   1.489  -9.336
ATOM     71  CG  LYS A   8       7.417   1.482  -8.459
ATOM     72  CD  LYS A   8       7.827   0.104  -7.932
ATOM     73  CE  LYS A   8       9.028   0.172  -6.984
ATOM     74  NZ  LYS A   8       9.383  -1.173  -6.487
ATOM     75  HZ1 LYS A   8      10.230  -1.104  -5.892
ATOM     76  HZ2 LYS A   8       8.605  -1.563  -5.923
ATOM     77  HZ3 LYS A   8       9.578  -1.805  -7.286
ATOM     78  C   LYS A   8       4.731   2.687 -10.922
ATOM     79  O   LYS A   8       3.538   2.532 -10.653
ATOM     80  N   TYR A   9       5.208   2.709 -12.190
ATOM     81  H   TYR A   9       6.180   2.830 -12.372
ATOM     82  CA  TYR A   9       4.385   2.534 -13.355
ATOM     83  CB  TYR A   9       5.125   2.866 -14.690
ATOM     84  CG  TYR A   9       4.267   2.644 -15.910
ATOM     85  CD1 TYR A   9       3.217   3.511 -16.233
ATOM     86  CE1 TYR A   9       2.427   3.287 -17.362
ATOM     87  CZ  TYR A   9       2.682   2.192 -18.190
ATOM     88  OH  TYR A   9       1.884   1.964 -19.331
ATOM     89  HH  TYR A   9       1.248   2.682 -19.394
ATOM     90  CE2 TYR A   9       3.732   1.324 -17.888
ATOM     91  CD2 TYR A   9       4.519   1.553 -16.757
ATOM     92  C   TYR A   9       3.845   1.137 -13.439
ATOM     93  O   TYR A   9       4.575   0.152 -13.287
ATOM     94  N   TYR A  10       2.515   1.072 -13.660
ATOM     95  H   TYR A  10       1.963   1.896 -13.755
ATOM     96  CA  TYR A  10       1.806  -0.159 -13.853
ATOM     97  CB  TYR A  10       0.774  -0.551 -12.770
ATOM     98  CG  TYR A  10       1.482  -0.886 -11.493
ATOM     99  CD1 TYR A  10       1.590   0.052 -10.464
ATOM    100  CE1 TYR A  10       2.260  -0.261  -9.277
ATOM    101  CZ  TYR A  10       2.837  -1.521  -9.108
ATOM    102  OH  TYR A  10       3.514  -1.835  -7.910
ATOM    103  HH  TYR A  10       3.496  -1.054  -7.349
ATOM    104  CE2 TYR A  10       2.741  -2.467 -10.131
ATOM    105  CD2 TYR A  10       2.069  -2.147 -11.315
ATOM    106  C   TYR A  10       1.164  -0.030 -15.206
ATOM    107  O   TYR A  10       0.621   1.025 -15.546
ATOM    108  N   CYS A  11       1.293  -1.106 -16.017
ATOM    109  H   CYS A  11       1.768  -1.917 -15.685
ATOM    110  CA  CYS A  11       0.806  -1.231 -17.373
ATOM    111  CB  CYS A  11       1.476  -2.388 -18.138
ATOM    112  SG  CYS A  11       3.256  -2.128 -18.398
ATOM    113  C   CYS A  11      -0.673  -1.395 -17.574
ATOM    114  O   CYS A  11      -1.332  -2.157 -16.866
ATOM    115  N   ARG A  12      -1.199  -0.646 -18.574
ATOM    116  H   ARG A  12      -0.596  -0.073 -19.122
ATOM    117  CA  ARG A  12      -2.581  -0.627 -19.000
ATOM    118  CB  ARG A  12      -3.152   0.790 -19.279
ATOM    119  CG  ARG A  12      -2.186   1.845 -19.857
ATOM    120  CD  ARG A  12      -2.001   1.891 -21.373
ATOM    121  NE  ARG A  12      -3.274   2.362 -21.993
ATOM    122  HE  ARG A  12      -4.062   2.532 -21.403
ATOM    123  CZ  ARG A  12      -3.391   2.539 -23.345
ATOM    124  NH1 ARG A  12      -2.331   2.366 -24.194
ATOM    125 1HH1 ARG A  12      -1.436   2.084 -23.844
ATOM    126 2HH1 ARG A  12      -2.441   2.522 -25.175
ATOM    127  NH2 ARG A  12      -4.601   2.906 -23.857
ATOM    128 1HH2 ARG A  12      -5.390   3.019 -23.255
ATOM    129 2HH2 ARG A  12      -4.711   3.050 -24.840
ATOM    130  C   ARG A  12      -2.827  -1.456 -20.231
ATOM    131  O   ARG A  12      -1.922  -1.651 -21.047
ATOM    132  N   VAL A  13      -4.069  -1.994 -20.357
ATOM    133  H   VAL A  13      -4.777  -1.840 -19.674
ATOM    134  CA  VAL A  13      -4.476  -2.775 -21.502
ATOM    135  CB  VAL A  13      -5.384  -3.948 -21.153
ATOM    136  CG1 VAL A  13      -5.796  -4.713 -22.430
ATOM    137  CG2 VAL A  13      -4.675  -4.849 -20.123
ATOM    138  C   VAL A  13      -5.210  -1.794 -22.386
ATOM    139  O   VAL A  13      -6.212  -1.205 -21.964
ATOM    140  N   ARG A  14      -4.709  -1.609 -23.635
ATOM    141  H   ARG A  14      -3.904  -2.106 -23.950
ATOM    142  CA  ARG A  14      -5.289  -0.693 -24.582
ATOM    143  CB  ARG A  14      -4.363  -0.425 -25.789
ATOM    144  CG  ARG A  14      -4.871   0.602 -26.806
ATOM    145  CD  ARG A  14      -3.852   0.880 -27.906
ATOM    146  NE  ARG A  14      -4.462   1.827 -28.885
ATOM    147  HE  ARG A  14      -5.436   2.043 -28.811
ATOM    148  CZ  ARG A  14      -3.732   2.333 -29.926
ATOM    149  NH1 ARG A  14      -2.385   2.114 -30.030
ATOM    150 1HH1 ARG A  14      -1.907   1.573 -29.339
ATOM    151 2HH1 ARG A  14      -1.872   2.476 -30.806
ATOM    152  NH2 ARG A  14      -4.357   3.077 -30.883
ATOM    153 1HH2 ARG A  14      -5.349   3.197 -30.860
ATOM    154 2HH2 ARG A  14      -3.835   3.439 -31.656
ATOM    155  C   ARG A  14      -6.646  -1.136 -25.043
ATOM    156  O   ARG A  14      -6.814  -2.213 -25.623
ATOM    157  N   GLY A  15      -7.639  -0.261 -24.760
ATOM    158  H   GLY A  15      -7.440   0.594 -24.290
ATOM    159  CA  GLY A  15      -9.023  -0.438 -25.103
ATOM    160  C   GLY A  15      -9.743  -1.437 -24.235
ATOM    161  O   GLY A  15     -10.906  -1.732 -24.513
ATOM    162  N   GLY A  16      -9.085  -1.973 -23.176
ATOM    163  H   GLY A  16      -8.150  -1.714 -22.940
ATOM    164  CA  GLY A  16      -9.693  -2.949 -22.308
ATOM    165  C   GLY A  16     -10.159  -2.362 -21.014
ATOM    166  O   GLY A  16     -10.059  -1.153 -20.784
ATOM    167  N   ARG A  17     -10.686  -3.251 -20.131
ATOM    168  H   ARG A  17     -10.754  -4.223 -20.347
ATOM    169  CA  ARG A  17     -11.161  -2.872 -18.826
ATOM    170  CB  ARG A  17     -12.011  -3.925 -18.084
ATOM    171  CG  ARG A  17     -13.372  -4.215 -18.720
ATOM    172  CD  ARG A  17     -14.159  -5.310 -17.992
ATOM    173  NE  ARG A  17     -15.503  -5.424 -18.639
ATOM    174  HE  ARG A  17     -16.236  -4.825 -18.317
ATOM    175  CZ  ARG A  17     -15.760  -6.286 -19.673
ATOM    176  NH1 ARG A  17     -14.827  -7.180 -20.117
ATOM    177 1HH1 ARG A  17     -13.929  -7.230 -19.682
ATOM    178 2HH1 ARG A  17     -15.052  -7.814 -20.856
ATOM    179  NH2 ARG A  17     -16.990  -6.254 -20.261
ATOM    180 1HH2 ARG A  17     -17.680  -5.601 -19.948
ATOM    181 2HH2 ARG A  17     -17.204  -6.868 -21.020
ATOM    182  C   ARG A  17      -9.984  -2.536 -17.962
ATOM    183  O   ARG A  17      -8.924  -3.161 -18.057
ATOM    184  N   CYS A  18     -10.158  -1.478 -17.141
ATOM    185  H   CYS A  18     -11.030  -0.998 -17.095
ATOM    186  CA  CYS A  18      -9.138  -0.988 -16.257
ATOM    187  CB  CYS A  18      -9.389   0.472 -15.823
ATOM    188  SG  CYS A  18      -8.084   1.158 -14.759
ATOM    189  C   CYS A  18      -8.947  -1.838 -15.032
ATOM    190  O   CYS A  18      -9.903  -2.216 -14.352
ATOM    191  N   ALA A  19      -7.665  -2.174 -14.778
ATOM    192  H   ALA A  19      -6.938  -1.857 -15.380
ATOM    193  CA  ALA A  19      -7.197  -2.946 -13.656
ATOM    194  CB  ALA A  19      -6.022  -3.872 -14.031
ATOM    195  C   ALA A  19      -6.763  -2.006 -12.552
ATOM    196  O   ALA A  19      -6.818  -0.782 -12.710
ATOM    197  N   VAL A  20      -6.357  -2.568 -11.378
ATOM    198  H   VAL A  20      -6.339  -3.557 -11.260
ATOM    199  CA  VAL A  20      -5.877  -1.798 -10.246
ATOM    200  CB  VAL A  20      -5.846  -2.631  -8.967
ATOM    201  CG1 VAL A  20      -5.297  -1.825  -7.777
ATOM    202  CG2 VAL A  20      -7.271  -3.141  -8.681
ATOM    203  C   VAL A  20      -4.486  -1.435 -10.698
ATOM    204  O   VAL A  20      -3.568  -2.261 -10.660
ATOM    205  N   LEU A  21      -4.332  -0.159 -11.136
ATOM    206  H   LEU A  21      -5.093   0.487 -11.143
ATOM    207  CA  LEU A  21      -3.096   0.341 -11.682
ATOM    208  CB  LEU A  21      -3.220   0.425 -13.222
ATOM    209  CG  LEU A  21      -3.500  -0.915 -13.951
ATOM    210  CD1 LEU A  21      -3.951  -0.696 -15.397
ATOM    211  CD2 LEU A  21      -2.349  -1.921 -13.828
ATOM    212  C   LEU A  21      -2.900   1.727 -11.134
ATOM    213  O   LEU A  21      -3.584   2.669 -11.537
ATOM    214  N   SER A  22      -1.923   1.875 -10.212
ATOM    215  H   SER A  22      -1.358   1.107  -9.920
ATOM    216  CA  SER A  22      -1.648   3.119  -9.550
ATOM    217  CB  SER A  22      -0.858   2.890  -8.249
ATOM    218  OG  SER A  22       0.402   2.301  -8.528
ATOM    219  HG  SER A  22       1.050   3.006  -8.453
ATOM    220  C   SER A  22      -1.048   4.275 -10.305
ATOM    221  O   SER A  22      -1.519   5.394 -10.092
ATOM    222  N   CYS A  23      -0.051   4.070 -11.208
ATOM    223  H   CYS A  23       0.333   3.173 -11.414
ATOM    224  CA  CYS A  23       0.528   5.216 -11.865
ATOM    225  CB  CYS A  23       1.893   5.627 -11.264
ATOM    226  SG  CYS A  23       2.468   7.256 -11.846
ATOM    227  C   CYS A  23       0.617   5.072 -13.356
ATOM    228  O   CYS A  23       1.698   5.061 -13.948
ATOM    229  N   LEU A  24      -0.573   4.974 -13.989
ATOM    230  H   LEU A  24      -1.421   4.985 -13.463
ATOM    231  CA  LEU A  24      -0.758   4.871 -15.415
ATOM    232  CB  LEU A  24      -2.239   4.714 -15.815
ATOM    233  CG  LEU A  24      -2.856   3.372 -15.454
ATOM    234  CD1 LEU A  24      -4.368   3.348 -15.706
ATOM    235  CD2 LEU A  24      -2.120   2.268 -16.202
ATOM    236  C   LEU A  24      -0.230   6.046 -16.210
ATOM    237  O   LEU A  24       0.411   5.769 -17.227
ATOM    238  N   PRO A  25      -0.415   7.334 -15.861
ATOM    239  CA  PRO A  25       0.089   8.447 -16.635
ATOM    240  CB  PRO A  25      -0.538   9.701 -16.016
ATOM    241  CG  PRO A  25      -0.878   9.308 -14.577
ATOM    242  CD  PRO A  25      -1.185   7.815 -14.705
ATOM    243  C   PRO A  25       1.585   8.551 -16.758
ATOM    244  O   PRO A  25       2.012   9.446 -17.488
ATOM    245  N   LYS A  26       2.389   7.710 -16.048
ATOM    246  H   LYS A  26       2.027   6.971 -15.484
ATOM    247  CA  LYS A  26       3.819   7.903 -15.984
ATOM    248  CB  LYS A  26       4.495   6.934 -14.981
ATOM    249  CG  LYS A  26       6.000   7.139 -14.778
ATOM    250  CD  LYS A  26       6.613   6.258 -13.689
ATOM    251  CE  LYS A  26       8.120   6.465 -13.523
ATOM    252  NZ  LYS A  26       8.650   5.581 -12.465
ATOM    253  HZ1 LYS A  26       9.674   5.726 -12.377
ATOM    254  HZ2 LYS A  26       8.196   5.804 -11.559
ATOM    255  HZ3 LYS A  26       8.470   4.589 -12.710
ATOM    256  C   LYS A  26       4.414   7.760 -17.369
ATOM    257  O   LYS A  26       5.216   8.607 -17.767
ATOM    258  N   GLU A  27       3.999   6.719 -18.135
ATOM    259  H   GLU A  27       3.333   6.055 -17.803
ATOM    260  CA  GLU A  27       4.467   6.517 -19.483
ATOM    261  CB  GLU A  27       4.655   5.047 -19.915
ATOM    262  CG  GLU A  27       5.753   4.307 -19.131
ATOM    263  CD  GLU A  27       7.118   4.962 -19.349
ATOM    264  OE1 GLU A  27       7.552   5.108 -20.523
ATOM    265  OE2 GLU A  27       7.748   5.331 -18.325
ATOM    266  C   GLU A  27       3.636   7.267 -20.489
ATOM    267  O   GLU A  27       2.456   7.541 -20.264
ATOM    268  N   GLU A  28       4.271   7.547 -21.652
ATOM    269  H   GLU A  28       5.212   7.235 -21.762
ATOM    270  CA  GLU A  28       3.795   8.292 -22.796
ATOM    271  CB  GLU A  28       4.863   8.405 -23.905
ATOM    272  CG  GLU A  28       6.072   9.296 -23.596
ATOM    273  CD  GLU A  28       7.079   9.289 -24.756
ATOM    274  OE1 GLU A  28       8.063  10.062 -24.631
ATOM    275  OE2 GLU A  28       6.913   8.551 -25.766
ATOM    276  C   GLU A  28       2.584   7.782 -23.516
ATOM    277  O   GLU A  28       2.002   8.533 -24.302
ATOM    278  N   GLN A  29       2.177   6.516 -23.269
ATOM    279  H   GLN A  29       2.663   5.942 -22.616
ATOM    280  CA  GLN A  29       1.058   5.881 -23.919
ATOM    281  CB  GLN A  29       0.793   4.466 -23.385
ATOM    282  CG  GLN A  29       1.864   3.448 -23.782
ATOM    283  CD  GLN A  29       1.457   2.099 -23.209
ATOM    284  OE1 GLN A  29       0.484   1.486 -23.651
ATOM    285  NE2 GLN A  29       2.220   1.624 -22.191
ATOM    286 1HE2 GLN A  29       1.980   0.770 -21.732
ATOM    287 2HE2 GLN A  29       3.015   2.140 -21.872
ATOM    288  C   GLN A  29      -0.218   6.650 -23.781
ATOM    289  O   GLN A  29      -0.972   6.733 -24.753
ATOM    290  N   ILE A  30      -0.461   7.266 -22.597
ATOM    291  H   ILE A  30       0.177   7.223 -21.831
ATOM    292  CA  ILE A  30      -1.658   8.036 -22.382
ATOM    293  CB  ILE A  30      -1.982   8.214 -20.907
ATOM    294  CG2 ILE A  30      -3.045   9.299 -20.644
ATOM    295  CG1 ILE A  30      -2.394   6.828 -20.375
ATOM    296  CD1 ILE A  30      -2.550   6.735 -18.869
ATOM    297  C   ILE A  30      -1.651   9.306 -23.193
ATOM    298  O   ILE A  30      -2.700   9.674 -23.725
ATOM    299  N   GLY A  31      -0.468   9.945 -23.373
ATOM    300  H   GLY A  31       0.383   9.600 -22.987
ATOM    301  CA  GLY A  31      -0.352  11.154 -24.149
ATOM    302  C   GLY A  31      -0.628  10.854 -25.595
ATOM    303  O   GLY A  31      -1.324  11.620 -26.260
ATOM    304  N   LYS A  32      -0.135   9.693 -26.090
ATOM    305  H   LYS A  32       0.416   9.083 -25.524
ATOM    306  CA  LYS A  32      -0.330   9.287 -27.461
ATOM    307  CB  LYS A  32       0.551   8.085 -27.848
ATOM    308  CG  LYS A  32       2.036   8.453 -27.924
ATOM    309  CD  LYS A  32       2.966   7.308 -28.323
ATOM    310  CE  LYS A  32       4.441   7.721 -28.329
ATOM    311  NZ  LYS A  32       5.296   6.594 -28.750
ATOM    312  HZ1 LYS A  32       5.242   6.483 -29.780
ATOM    313  HZ2 LYS A  32       6.279   6.781 -28.479
ATOM    314  HZ3 LYS A  32       4.977   5.719 -28.293
ATOM    315  C   LYS A  32      -1.776   8.948 -27.719
ATOM    316  O   LYS A  32      -2.307   9.275 -28.783
ATOM    317  N   CYS A  33      -2.457   8.321 -26.726
ATOM    318  H   CYS A  33      -2.014   8.064 -25.869
ATOM    319  CA  CYS A  33      -3.845   7.954 -26.846
ATOM    320  CB  CYS A  33      -4.321   6.991 -25.747
ATOM    321  SG  CYS A  33      -3.605   5.329 -25.927
ATOM    322  C   CYS A  33      -4.728   9.174 -26.845
ATOM    323  O   CYS A  33      -5.693   9.219 -27.612
ATOM    324  N   SER A  34      -4.388  10.199 -26.020
ATOM    325  H   SER A  34      -3.607  10.135 -25.406
ATOM    326  CA  SER A  34      -5.136  11.429 -25.916
ATOM    327  CB  SER A  34      -4.737  12.298 -24.699
ATOM    328  OG  SER A  34      -3.391  12.740 -24.782
ATOM    329  HG  SER A  34      -3.191  13.125 -23.924
ATOM    330  C   SER A  34      -5.059  12.218 -27.194
ATOM    331  O   SER A  34      -6.070  12.793 -27.603
ATOM    332  N   THR A  35      -3.879  12.202 -27.875
ATOM    333  H   THR A  35      -3.078  11.747 -27.489
ATOM    334  CA  THR A  35      -3.648  12.887 -29.133
ATOM    335  CB  THR A  35      -2.200  12.756 -29.588
ATOM    336  CG2 THR A  35      -1.962  13.495 -30.923
ATOM    337  OG1 THR A  35      -1.339  13.330 -28.615
ATOM    338  HG1 THR A  35      -1.191  12.647 -27.955
ATOM    339  C   THR A  35      -4.567  12.278 -30.177
ATOM    340  O   THR A  35      -5.126  12.998 -31.008
ATOM    341  N   ARG A  36      -4.779  10.940 -30.105
ATOM    342  H   ARG A  36      -4.314  10.376 -29.426
ATOM    343  CA  ARG A  36      -5.631  10.225 -31.022
ATOM    344  CB  ARG A  36      -5.205   8.750 -31.161
ATOM    345  CG  ARG A  36      -3.854   8.653 -31.880
ATOM    346  CD  ARG A  36      -3.203   7.273 -31.973
ATOM    347  NE  ARG A  36      -2.723   6.862 -30.619
ATOM    348  HE  ARG A  36      -2.887   7.469 -29.839
ATOM    349  CZ  ARG A  36      -2.036   5.687 -30.444
ATOM    350  NH1 ARG A  36      -1.762   4.855 -31.495
ATOM    351 1HH1 ARG A  36      -2.051   5.096 -32.421
ATOM    352 2HH1 ARG A  36      -1.229   4.022 -31.356
ATOM    353  NH2 ARG A  36      -1.597   5.334 -29.200
ATOM    354 1HH2 ARG A  36      -1.770   5.921 -28.410
ATOM    355 2HH2 ARG A  36      -1.071   4.491 -29.080
ATOM    356  C   ARG A  36      -7.100  10.350 -30.686
ATOM    357  O   ARG A  36      -7.947   9.896 -31.458
ATOM    358  N   GLY A  37      -7.433  10.987 -29.533
ATOM    359  H   GLY A  37      -6.746  11.360 -28.916
ATOM    360  CA  GLY A  37      -8.791  11.212 -29.113
ATOM    361  C   GLY A  37      -9.432  10.055 -28.422
ATOM    362  O   GLY A  37     -10.652  10.071 -28.234
ATOM    363  N   ARG A  38      -8.638   9.031 -28.022
ATOM    364  H   ARG A  38      -7.648   9.030 -28.132
ATOM    365  CA  ARG A  38      -9.206   7.897 -27.356
ATOM    366  CB  ARG A  38      -8.329   6.633 -27.433
ATOM    367  CG  ARG A  38      -8.307   6.041 -28.847
ATOM    368  CD  ARG A  38      -7.478   4.761 -29.014
ATOM    369  NE  ARG A  38      -7.537   4.376 -30.461
ATOM    370  HE  ARG A  38      -6.854   4.752 -31.088
ATOM    371  CZ  ARG A  38      -8.546   3.597 -30.970
ATOM    372  NH1 ARG A  38      -9.478   2.994 -30.170
ATOM    373 1HH1 ARG A  38      -9.445   3.088 -29.175
ATOM    374 2HH1 ARG A  38     -10.188   2.419 -30.575
ATOM    375  NH2 ARG A  38      -8.618   3.423 -32.322
ATOM    376 1HH2 ARG A  38      -7.957   3.871 -32.923
ATOM    377 2HH2 ARG A  38      -9.353   2.874 -32.719
ATOM    378  C   ARG A  38      -9.494   8.283 -25.944
ATOM    379  O   ARG A  38      -8.598   8.502 -25.129
ATOM    380  N   LYS A  39     -10.810   8.291 -25.647
ATOM    381  H   LYS A  39     -11.468   8.053 -26.357
ATOM    382  CA  LYS A  39     -11.420   8.646 -24.389
ATOM    383  CB  LYS A  39     -12.958   8.596 -24.450
ATOM    384  CG  LYS A  39     -13.596   9.686 -25.308
ATOM    385  CD  LYS A  39     -15.119   9.587 -25.331
ATOM    386  CE  LYS A  39     -15.789  10.629 -26.224
ATOM    387  NZ  LYS A  39     -17.252  10.438 -26.206
ATOM    388  HZ1 LYS A  39     -17.651  10.902 -25.368
ATOM    389  HZ2 LYS A  39     -17.671  10.852 -27.059
ATOM    390  HZ3 LYS A  39     -17.471   9.425 -26.176
ATOM    391  C   LYS A  39     -11.016   7.704 -23.302
ATOM    392  O   LYS A  39     -10.993   8.087 -22.130
ATOM    393  N   CYS A  40     -10.648   6.460 -23.699
ATOM    394  H   CYS A  40     -10.676   6.203 -24.660
ATOM    395  CA  CYS A  40     -10.247   5.407 -22.814
ATOM    396  CB  CYS A  40      -9.877   4.104 -23.555
ATOM    397  SG  CYS A  40      -8.498   4.285 -24.729
ATOM    398  C   CYS A  40      -9.080   5.825 -21.966
ATOM    399  O   CYS A  40      -9.050   5.450 -20.798
ATOM    400  N   CYS A  41      -8.130   6.651 -22.496
ATOM    401  H   CYS A  41      -8.196   7.002 -23.428
ATOM    402  CA  CYS A  41      -6.981   7.092 -21.735
ATOM    403  CB  CYS A  41      -5.935   7.857 -22.564
ATOM    404  SG  CYS A  41      -6.560   9.375 -23.344
ATOM    405  C   CYS A  41      -7.377   8.006 -20.606
ATOM    406  O   CYS A  41      -6.832   7.899 -19.507
ATOM    407  N   ARG A  42      -8.364   8.904 -20.856
ATOM    408  H   ARG A  42      -8.823   8.931 -21.741
ATOM    409  CA  ARG A  42      -8.856   9.847 -19.883
ATOM    410  CB  ARG A  42      -9.787  10.892 -20.528
ATOM    411  CG  ARG A  42      -9.017  11.938 -21.344
ATOM    412  CD  ARG A  42      -9.859  13.132 -21.809
ATOM    413  NE  ARG A  42     -10.663  12.713 -23.002
ATOM    414  HE  ARG A  42     -11.559  12.290 -22.862
ATOM    415  CZ  ARG A  42     -10.174  12.863 -24.278
ATOM    416  NH1 ARG A  42      -8.991  13.508 -24.520
ATOM    417 1HH1 ARG A  42      -8.470  13.905 -23.764
ATOM    418 2HH1 ARG A  42      -8.680  13.661 -25.457
ATOM    419  NH2 ARG A  42     -10.891  12.386 -25.338
ATOM    420 1HH2 ARG A  42     -11.771  11.936 -25.192
ATOM    421 2HH2 ARG A  42     -10.560  12.527 -26.271
ATOM    422  C   ARG A  42      -9.569   9.121 -18.784
ATOM    423  O   ARG A  42      -9.348   9.420 -17.606
ATOM    424  N   ARG A  43     -10.384   8.102 -19.158
ATOM    425  H   ARG A  43     -10.531   7.871 -20.118
ATOM    426  CA  ARG A  43     -11.113   7.314 -18.201
ATOM    427  CB  ARG A  43     -12.171   6.383 -18.813
ATOM    428  CG  ARG A  43     -13.367   7.169 -19.347
ATOM    429  CD  ARG A  43     -14.500   6.314 -19.902
ATOM    430  NE  ARG A  43     -15.558   7.257 -20.376
ATOM    431  HE  ARG A  43     -15.320   8.220 -20.503
ATOM    432  CZ  ARG A  43     -16.822   6.832 -20.690
ATOM    433  NH1 ARG A  43     -17.235   5.551 -20.445
ATOM    434 1HH1 ARG A  43     -16.621   4.898 -20.002
ATOM    435 2HH1 ARG A  43     -18.171   5.275 -20.657
ATOM    436  NH2 ARG A  43     -17.699   7.720 -21.243
ATOM    437 1HH2 ARG A  43     -17.420   8.663 -21.422
ATOM    438 2HH2 ARG A  43     -18.628   7.434 -21.475
ATOM    439  C   ARG A  43     -10.161   6.511 -17.367
ATOM    440  O   ARG A  43     -10.385   6.377 -16.166
ATOM    441  N   LYS A  44      -9.060   6.002 -17.981
ATOM    442  H   LYS A  44      -8.920   6.100 -18.960
ATOM    443  CA  LYS A  44      -8.061   5.237 -17.285
ATOM    444  CB  LYS A  44      -7.064   4.497 -18.189
ATOM    445  CG  LYS A  44      -7.723   3.287 -18.853
ATOM    446  CD  LYS A  44      -6.804   2.459 -19.744
ATOM    447  CE  LYS A  44      -7.532   1.322 -20.463
ATOM    448  NZ  LYS A  44      -8.007   0.300 -19.501
ATOM    449  HZ1 LYS A  44      -9.038   0.387 -19.395
ATOM    450  HZ2 LYS A  44      -7.781  -0.648 -19.864
ATOM    451  HZ3 LYS A  44      -7.542   0.439 -18.584
ATOM    452  C   LYS A  44      -7.334   6.087 -16.292
ATOM    453  O   LYS A  44      -7.057   5.588 -15.204
ATOM    454  N   LYS A  45      -7.043   7.381 -16.609
ATOM    455  H   LYS A  45      -7.228   7.760 -17.513
ATOM    456  CA  LYS A  45      -6.372   8.248 -15.660
ATOM    457  CB  LYS A  45      -5.914   9.623 -16.187
ATOM    458  CG  LYS A  45      -4.696   9.570 -17.108
ATOM    459  CD  LYS A  45      -4.107  10.945 -17.449
ATOM    460  CE  LYS A  45      -4.899  11.775 -18.461
ATOM    461  NZ  LYS A  45      -4.170  13.029 -18.748
ATOM    462  HZ1 LYS A  45      -3.204  12.831 -19.078
ATOM    463  HZ2 LYS A  45      -4.677  13.561 -19.480
ATOM    464  HZ3 LYS A  45      -4.122  13.602 -17.884
ATOM    465  C   LYS A  45      -7.247   8.502 -14.465
ATOM    466  O   LYS A  45      -6.753   8.483 -13.335
ATOM    467  N   GLU A  46      -8.574   8.689 -14.692
ATOM    468  H   GLU A  46      -8.951   8.699 -15.617
ATOM    469  CA  GLU A  46      -9.519   8.920 -13.624
ATOM    470  CB  GLU A  46     -10.920   9.320 -14.130
ATOM    471  CG  GLU A  46     -11.009  10.739 -14.725
ATOM    472  CD  GLU A  46     -10.634  11.816 -13.696
ATOM    473  OE1 GLU A  46     -11.237  11.852 -12.589
ATOM    474  OE2 GLU A  46      -9.725  12.629 -14.007
ATOM    475  C   GLU A  46      -9.636   7.690 -12.762
ATOM    476  O   GLU A  46      -9.732   7.800 -11.537
ATOM    477  N   ALA A  47      -9.581   6.487 -13.389
ATOM    478  H   ALA A  47      -9.506   6.429 -14.381
ATOM    479  CA  ALA A  47      -9.661   5.227 -12.698
ATOM    480  CB  ALA A  47      -9.740   4.026 -13.652
ATOM    481  C   ALA A  47      -8.452   5.059 -11.823
ATOM    482  O   ALA A  47      -8.608   4.666 -10.669
ATOM    483  N   ALA A  48      -7.242   5.434 -12.326
ATOM    484  H   ALA A  48      -7.166   5.765 -13.261
ATOM    485  CA  ALA A  48      -5.988   5.336 -11.609
ATOM    486  CB  ALA A  48      -4.772   5.747 -12.461
ATOM    487  C   ALA A  48      -6.022   6.225 -10.396
ATOM    488  O   ALA A  48      -5.560   5.823  -9.330
ATOM    489  N   LYS A  49      -6.630   7.429 -10.529
ATOM    490  H   LYS A  49      -6.961   7.719 -11.425
ATOM    491  CA  LYS A  49      -6.781   8.414  -9.481
ATOM    492  CB  LYS A  49      -7.495   9.631 -10.101
ATOM    493  CG  LYS A  49      -7.805  10.903  -9.318
ATOM    494  CD  LYS A  49      -8.500  11.861 -10.292
ATOM    495  CE  LYS A  49      -9.006  13.193  -9.749
ATOM    496  NZ  LYS A  49      -9.773  13.868 -10.823
ATOM    497  HZ1 LYS A  49     -10.292  14.679 -10.430
ATOM    498  HZ2 LYS A  49      -9.127  14.189 -11.570
ATOM    499  HZ3 LYS A  49     -10.450  13.194 -11.239
ATOM    500  C   LYS A  49      -7.627   7.814  -8.377
ATOM    501  O   LYS A  49      -7.256   7.905  -7.203
ATOM    502  N   ARG A  50      -8.739   7.122  -8.748
ATOM    503  H   ARG A  50      -9.006   7.050  -9.708
ATOM    504  CA  ARG A  50      -9.629   6.485  -7.802
ATOM    505  CB  ARG A  50     -10.940   5.961  -8.419
ATOM    506  CG  ARG A  50     -11.912   7.062  -8.848
ATOM    507  CD  ARG A  50     -13.231   6.509  -9.400
ATOM    508  NE  ARG A  50     -14.123   7.648  -9.787
ATOM    509  HE  ARG A  50     -14.147   7.929 -10.747
ATOM    510  CZ  ARG A  50     -14.912   8.314  -8.882
ATOM    511  NH1 ARG A  50     -14.948   7.979  -7.556
ATOM    512 1HH1 ARG A  50     -14.386   7.230  -7.208
ATOM    513 2HH1 ARG A  50     -15.560   8.464  -6.932
ATOM    514  NH2 ARG A  50     -15.702   9.336  -9.321
ATOM    515 1HH2 ARG A  50     -15.703   9.592 -10.287
ATOM    516 2HH2 ARG A  50     -16.302   9.820  -8.684
ATOM    517  C   ARG A  50      -8.953   5.350  -7.085
ATOM    518  O   ARG A  50      -9.179   5.167  -5.888
ATOM    519  N   VAL A  51      -8.089   4.589  -7.803
ATOM    520  H   VAL A  51      -7.971   4.751  -8.779
ATOM    521  CA  VAL A  51      -7.338   3.475  -7.266
ATOM    522  CB  VAL A  51      -6.575   2.718  -8.351
ATOM    523  CG1 VAL A  51      -5.605   1.683  -7.763
ATOM    524  CG2 VAL A  51      -7.597   2.017  -9.265
ATOM    525  C   VAL A  51      -6.385   4.000  -6.215
ATOM    526  O   VAL A  51      -6.310   3.411  -5.137
ATOM    527  N   VAL A  52      -5.702   5.146  -6.481
ATOM    528  H   VAL A  52      -5.796   5.601  -7.363
ATOM    529  CA  VAL A  52      -4.761   5.750  -5.559
ATOM    530  CB  VAL A  52      -4.000   6.928  -6.169
ATOM    531  CG1 VAL A  52      -3.149   7.697  -5.131
ATOM    532  CG2 VAL A  52      -3.099   6.371  -7.283
ATOM    533  C   VAL A  52      -5.494   6.171  -4.306
ATOM    534  O   VAL A  52      -4.986   5.912  -3.214
ATOM    535  N   ILE A  53      -6.722   6.747  -4.436
ATOM    536  H   ILE A  53      -7.102   6.949  -5.339
ATOM    537  CA  ILE A  53      -7.507   7.193  -3.300
ATOM    538  CB  ILE A  53      -8.804   7.900  -3.721
ATOM    539  CG2 ILE A  53      -9.714   8.179  -2.495
ATOM    540  CG1 ILE A  53      -8.476   9.226  -4.435
ATOM    541  CD1 ILE A  53      -9.661   9.881  -5.145
ATOM    542  C   ILE A  53      -7.850   5.990  -2.443
ATOM    543  O   ILE A  53      -7.650   6.037  -1.229
ATOM    544  N   ALA A  54      -8.279   4.868  -3.075
ATOM    545  H   ALA A  54      -8.386   4.844  -4.066
ATOM    546  CA  ALA A  54      -8.661   3.660  -2.383
ATOM    547  CB  ALA A  54      -9.220   2.591  -3.338
ATOM    548  C   ALA A  54      -7.509   3.051  -1.636
ATOM    549  O   ALA A  54      -7.679   2.643  -0.486
ATOM    550  N   LEU A  55      -6.305   3.035  -2.258
ATOM    551  H   LEU A  55      -6.197   3.397  -3.179
ATOM    552  CA  LEU A  55      -5.111   2.484  -1.665
ATOM    553  CB  LEU A  55      -3.953   2.325  -2.674
ATOM    554  CG  LEU A  55      -4.215   1.207  -3.717
ATOM    555  CD1 LEU A  55      -3.168   1.196  -4.837
ATOM    556  CD2 LEU A  55      -4.351  -0.176  -3.056
ATOM    557  C   LEU A  55      -4.686   3.298  -0.479
ATOM    558  O   LEU A  55      -4.260   2.724   0.524
ATOM    559  N   LEU A  56      -4.839   4.647  -0.558
ATOM    560  H   LEU A  56      -5.167   5.077  -1.395
ATOM    561  CA  LEU A  56      -4.513   5.556   0.516
ATOM    562  CB  LEU A  56      -4.753   7.044   0.141
ATOM    563  CG  LEU A  56      -4.578   8.092   1.276
ATOM    564  CD1 LEU A  56      -3.169   8.176   1.857
ATOM    565  CD2 LEU A  56      -5.142   9.448   0.873
ATOM    566  C   LEU A  56      -5.401   5.277   1.692
ATOM    567  O   LEU A  56      -4.889   5.181   2.807
ATOM    568  N   VAL A  57      -6.723   5.078   1.448
ATOM    569  H   VAL A  57      -7.091   5.144   0.522
ATOM    570  CA  VAL A  57      -7.686   4.835   2.498
ATOM    571  CB  VAL A  57      -9.116   4.707   1.982
ATOM    572  CG1 VAL A  57     -10.085   4.265   3.101
ATOM    573  CG2 VAL A  57      -9.542   6.031   1.339
ATOM    574  C   VAL A  57      -7.342   3.562   3.221
ATOM    575  O   VAL A  57      -7.310   3.573   4.452
ATOM    576  N   LEU A  58      -7.011   2.486   2.465
ATOM    577  H   LEU A  58      -7.010   2.536   1.468
ATOM    578  CA  LEU A  58      -6.694   1.195   3.023
ATOM    579  CB  LEU A  58      -6.444   0.128   1.936
ATOM    580  CG  LEU A  58      -7.680  -0.299   1.118
ATOM    581  CD1 LEU A  58      -7.264  -1.197  -0.056
ATOM    582  CD2 LEU A  58      -8.774  -0.929   1.997
ATOM    583  C   LEU A  58      -5.457   1.236   3.863
ATOM    584  O   LEU A  58      -5.471   0.729   4.986
ATOM    585  N   ALA A  59      -4.394   1.910   3.363
ATOM    586  H   ALA A  59      -4.436   2.356   2.473
ATOM    587  CA  ALA A  59      -3.133   2.009   4.050
ATOM    588  CB  ALA A  59      -2.051   2.693   3.194
ATOM    589  C   ALA A  59      -3.268   2.790   5.318
ATOM    590  O   ALA A  59      -2.753   2.371   6.356
ATOM    591  N   ALA A  60      -4.033   3.901   5.264
ATOM    592  H   ALA A  60      -4.485   4.174   4.422
ATOM    593  CA  ALA A  60      -4.243   4.766   6.385
ATOM    594  CB  ALA A  60      -4.977   6.050   5.969
ATOM    595  C   ALA A  60      -5.032   4.078   7.456
ATOM    596  O   ALA A  60      -4.627   4.122   8.619
ATOM    597  N   TYR A  61      -6.107   3.341   7.077
ATOM    598  H   TYR A  61      -6.368   3.254   6.121
ATOM    599  CA  TYR A  61      -6.963   2.674   8.028
ATOM    600  CB  TYR A  61      -8.234   2.082   7.358
ATOM    601  CG  TYR A  61      -9.187   1.541   8.384
ATOM    602  CD1 TYR A  61      -9.960   2.433   9.141
ATOM    603  CE1 TYR A  61     -10.861   1.971  10.104
ATOM    604  CZ  TYR A  61     -11.002   0.597  10.313
ATOM    605  OH  TYR A  61     -11.906   0.110  11.282
ATOM    606  HH  TYR A  61     -12.350   0.865  11.681
ATOM    607  CE2 TYR A  61     -10.248  -0.303   9.556
ATOM    608  CD2 TYR A  61      -9.348   0.166   8.593
ATOM    609  C   TYR A  61      -6.174   1.613   8.758
ATOM    610  O   TYR A  61      -6.321   1.492   9.976
ATOM    611  N   THR A  62      -5.282   0.885   8.033
ATOM    612  H   THR A  62      -5.182   1.024   7.049
ATOM    613  CA  THR A  62      -4.447  -0.151   8.596
ATOM    614  CB  THR A  62      -3.719  -0.931   7.511
ATOM    615  CG2 THR A  62      -2.828  -2.041   8.109
ATOM    616  OG1 THR A  62      -4.674  -1.553   6.661
ATOM    617  HG1 THR A  62      -5.038  -0.855   6.111
ATOM    618  C   THR A  62      -3.463   0.469   9.575
ATOM    619  O   THR A  62      -3.186  -0.137  10.614
ATOM    620  N   LEU A  63      -2.953   1.699   9.282
ATOM    621  H   LEU A  63      -3.172   2.170   8.430
ATOM    622  CA  LEU A  63      -2.009   2.370  10.147
ATOM    623  CB  LEU A  63      -1.355   3.623   9.520
ATOM    624  CG  LEU A  63      -0.357   3.347   8.374
ATOM    625  CD1 LEU A  63       0.078   4.655   7.703
ATOM    626  CD2 LEU A  63       0.842   2.502   8.836
ATOM    627  C   LEU A  63      -2.589   2.788  11.473
ATOM    628  O   LEU A  63      -1.888   2.638  12.477
ATOM    629  N   GLY A  64      -3.855   3.290  11.532
ATOM    630  H   GLY A  64      -4.427   3.437  10.726
ATOM    631  CA  GLY A  64      -4.382   3.654  12.830
ATOM    632  C   GLY A  64      -4.962   5.021  12.945
ATOM    633  O   GLY A  64      -5.930   5.338  12.259
ATOM    634  N   ALA A  65      -4.463   5.816  13.927
ATOM    635  H   ALA A  65      -3.719   5.526  14.523
ATOM    636  CA  ALA A  65      -4.938   7.165  14.107
ATOM    637  CB  ALA A  65      -5.496   7.454  15.517
ATOM    638  C   ALA A  65      -3.746   8.028  13.836
ATOM    639  O   ALA A  65      -2.899   8.240  14.708
ATOM    640  N   ALA A  66      -3.677   8.542  12.590
ATOM    641  H   ALA A  66      -4.394   8.362  11.923
ATOM    642  CA  ALA A  66      -2.601   9.368  12.108
ATOM    643  CB  ALA A  66      -1.384   8.526  11.654
ATOM    644  C   ALA A  66      -3.051  10.185  10.918
ATOM    645  O   ALA A  66      -4.211  10.133  10.501
ATOM    646  N   MET A  67      -2.128  11.038  10.412
ATOM    647  H   MET A  67      -1.206  11.081  10.788
ATOM    648  CA  MET A  67      -2.335  11.855   9.246
ATOM    649  CB  MET A  67      -2.037  13.349   9.488
ATOM    650  CG  MET A  67      -2.279  14.272   8.286
ATOM    651  SD  MET A  67      -1.862  16.019   8.579
ATOM    652  CE  MET A  67      -0.062  15.772   8.586
ATOM    653  C   MET A  67      -1.341  11.313   8.246
ATOM    654  O   MET A  67      -0.170  11.116   8.584
ATOM    655  N   VAL A  68      -1.842  10.853   7.074
ATOM    656  H   VAL A  68      -2.813  10.942   6.871
ATOM    657  CA  VAL A  68      -0.997  10.297   6.036
ATOM    658  CB  VAL A  68      -1.406   8.879   5.640
ATOM    659  CG1 VAL A  68      -0.479   8.329   4.536
ATOM    660  CG2 VAL A  68      -1.466   7.978   6.889
ATOM    661  C   VAL A  68      -1.143  11.207   4.838
ATOM    662  O   VAL A  68      -2.264  11.435   4.389
ATOM    663  N   GLU A  69      -0.029  11.747   4.280
ATOM    664  H   GLU A  69       0.890  11.561   4.615
ATOM    665  CA  GLU A  69      -0.133  12.624   3.133
ATOM    666  CB  GLU A  69       0.411  14.051   3.381
ATOM    667  CG  GLU A  69      -0.399  14.897   4.377
ATOM    668  CD  GLU A  69       0.147  16.325   4.517
ATOM    669  OE1 GLU A  69       1.147  16.703   3.848
ATOM    670  OE2 GLU A  69      -0.457  17.079   5.323
ATOM    671  C   GLU A  69       0.632  12.045   1.975
ATOM    672  O   GLU A  69       1.858  11.986   2.015
ATOM    673  N   ILE A  70      -0.072  11.594   0.911
ATOM    674  H   ILE A  70      -1.060  11.698   0.866
ATOM    675  CA  ILE A  70       0.549  11.020  -0.263
ATOM    676  CB  ILE A  70       0.089   9.590  -0.574
ATOM    677  CG2 ILE A  70       0.661   9.072  -1.917
ATOM    678  CG1 ILE A  70       0.471   8.668   0.605
ATOM    679  CD1 ILE A  70      -0.051   7.233   0.520
ATOM    680  C   ILE A  70       0.330  11.928  -1.445
ATOM    681  O   ILE A  70      -0.777  12.416  -1.667
ATOM    682  N   ALA A  71       1.413  12.201  -2.210
ATOM    683  H   ALA A  71       2.311  11.816  -2.013
ATOM    684  CA  ALA A  71       1.324  13.031  -3.376
ATOM    685  CB  ALA A  71       2.429  14.099  -3.478
ATOM    686  C   ALA A  71       1.358  12.210  -4.632
ATOM    687  O   ALA A  71       2.284  11.431  -4.858
ATOM    688  N   ALA A  72       0.291  12.360  -5.445
ATOM    689  H   ALA A  72      -0.436  12.987  -5.189
ATOM    690  CA  ALA A  72       0.088  11.743  -6.728
ATOM    691  CB  ALA A  72      -1.353  11.246  -6.950
ATOM    692  C   ALA A  72       0.371  12.836  -7.730
ATOM    693  O   ALA A  72       0.034  14.006  -7.511
ATOM    694  N   TYR A  73       1.041  12.488  -8.850
ATOM    695  H   TYR A  73       1.332  11.557  -9.051
ATOM    696  CA  TYR A  73       1.359  13.498  -9.820
ATOM    697  CB  TYR A  73       2.817  13.402 -10.329
ATOM    698  CG  TYR A  73       3.739  13.653  -9.175
ATOM    699  CD1 TYR A  73       4.260  12.562  -8.467
ATOM    700  CE1 TYR A  73       5.115  12.751  -7.381
ATOM    701  CZ  TYR A  73       5.453  14.045  -6.986
ATOM    702  OH  TYR A  73       6.319  14.228  -5.887
ATOM    703  HH  TYR A  73       6.479  15.171  -5.790
ATOM    704  CE2 TYR A  73       4.935  15.146  -7.676
ATOM    705  CD2 TYR A  73       4.078  14.950  -8.765
ATOM    706  C   TYR A  73       0.435  13.437 -10.995
ATOM    707  O   TYR A  73       0.389  12.418 -11.686
ATOM    708  N   ASN A  74      -0.368  14.510 -11.211
ATOM    709  H   ASN A  74      -0.319  15.334 -10.649
ATOM    710  CA  ASN A  74      -1.227  14.559 -12.374
ATOM    711  CB  ASN A  74      -2.613  15.214 -12.230
ATOM    712  CG  ASN A  74      -3.511  14.349 -11.353
ATOM    713  OD1 ASN A  74      -3.763  13.178 -11.633
ATOM    714  ND2 ASN A  74      -4.063  14.959 -10.276
ATOM    715 1HD2 ASN A  74      -4.684  14.449  -9.683
ATOM    716 2HD2 ASN A  74      -3.847  15.915 -10.078
ATOM    717  C   ASN A  74      -0.432  15.219 -13.459
ATOM    718  O   ASN A  74       0.331  16.147 -13.185
ATOM    719  N   GLU A  75      -0.613  14.767 -14.724
ATOM    720  H   GLU A  75      -1.255  14.032 -14.928
ATOM    721  CA  GLU A  75       0.138  15.275 -15.844
ATOM    722  CB  GLU A  75      -0.262  14.603 -17.170
ATOM    723  CG  GLU A  75       0.161  13.145 -17.360
ATOM    724  CD  GLU A  75      -0.458  12.562 -18.641
ATOM    725  OE1 GLU A  75      -1.319  13.208 -19.301
ATOM    726  OE2 GLU A  75      -0.052  11.424 -18.986
ATOM    727  C   GLU A  75       0.012  16.745 -16.125
ATOM    728  O   GLU A  75       1.045  17.408 -16.244
ATOM    729  N   ALA A  76      -1.227  17.291 -16.217
ATOM    730  H   ALA A  76      -2.064  16.762 -16.108
ATOM    731  CA  ALA A  76      -1.367  18.694 -16.515
ATOM    732  CB  ALA A  76      -2.710  19.022 -17.198
ATOM    733  C   ALA A  76      -1.243  19.531 -15.285
ATOM    734  O   ALA A  76      -0.338  20.362 -15.188
ATOM    735  N   LEU A  77      -2.129  19.264 -14.301
ATOM    736  H   LEU A  77      -2.815  18.550 -14.416
ATOM    737  CA  LEU A  77      -2.190  19.957 -13.042
ATOM    738  CB  LEU A  77      -3.662  20.089 -12.631
ATOM    739  CG  LEU A  77      -4.488  20.884 -13.660
ATOM    740  CD1 LEU A  77      -5.957  20.830 -13.298
ATOM    741  CD2 LEU A  77      -4.008  22.339 -13.805
ATOM    742  C   LEU A  77      -1.422  19.046 -12.148
ATOM    743  O   LEU A  77      -1.984  18.156 -11.508
ATOM    744  N   ALA A  78      -0.127  19.378 -12.000
ATOM    745  H   ALA A  78       0.240  20.181 -12.463
ATOM    746  CA  ALA A  78       0.851  18.581 -11.319
ATOM    747  CB  ALA A  78       2.241  19.234 -11.394
ATOM    748  C   ALA A  78       0.731  18.030  -9.928
ATOM    749  O   ALA A  78       0.948  16.823  -9.801
ATOM    750  N   ALA A  79       0.346  18.802  -8.883
ATOM    751  H   ALA A  79       0.107  19.767  -8.953
ATOM    752  CA  ALA A  79       0.347  18.192  -7.574
ATOM    753  CB  ALA A  79       1.178  18.994  -6.550
ATOM    754  C   ALA A  79      -0.950  17.831  -6.933
ATOM    755  O   ALA A  79      -1.621  18.691  -6.364
ATOM    756  N   ALA A  80      -1.295  16.520  -6.942
ATOM    757  H   ALA A  80      -0.733  15.793  -7.328
ATOM    758  CA  ALA A  80      -2.512  16.081  -6.323
ATOM    759  CB  ALA A  80      -3.259  14.976  -7.091
ATOM    760  C   ALA A  80      -2.093  15.559  -4.987
ATOM    761  O   ALA A  80      -1.535  14.467  -4.870
ATOM    762  N   GLY A  81      -2.343  16.372  -3.941
ATOM    763  H   GLY A  81      -2.824  17.239  -4.060
ATOM    764  CA  GLY A  81      -1.998  16.006  -2.595
ATOM    765  C   GLY A  81      -3.207  15.372  -2.004
ATOM    766  O   GLY A  81      -4.284  15.966  -2.029
ATOM    767  N   LEU A  82      -3.038  14.147  -1.465
ATOM    768  H   LEU A  82      -2.164  13.675  -1.482
ATOM    769  CA  LEU A  82      -4.104  13.405  -0.861
ATOM    770  CB  LEU A  82      -4.230  11.990  -1.457
ATOM    771  CG  LEU A  82      -5.015  11.821  -2.770
ATOM    772  CD1 LEU A  82      -4.285  12.391  -3.996
ATOM    773  CD2 LEU A  82      -5.332  10.339  -2.972
ATOM    774  C   LEU A  82      -3.718  13.248   0.575
ATOM    775  O   LEU A  82      -2.722  12.595   0.886
ATOM    776  N   ALA A  83      -4.504  13.853   1.487
ATOM    777  H   ALA A  83      -5.307  14.379   1.227
ATOM    778  CA  ALA A  83      -4.232  13.767   2.891
ATOM    779  CB  ALA A  83      -4.054  15.145   3.535
ATOM    780  C   ALA A  83      -5.356  13.062   3.575
ATOM    781  O   ALA A  83      -6.506  13.474   3.453
ATOM    782  N   ALA A  84      -5.039  11.954   4.277
ATOM    783  H   ALA A  84      -4.102  11.640   4.350
ATOM    784  CA  ALA A  84      -5.999  11.177   5.005
ATOM    785  CB  ALA A  84      -5.858   9.660   4.796
ATOM    786  C   ALA A  84      -5.824  11.463   6.462
ATOM    787  O   ALA A  84      -4.731  11.287   7.003
ATOM    788  N   TYR A  85      -6.921  11.943   7.085
ATOM    789  H   TYR A  85      -7.752  12.092   6.562
ATOM    790  CA  TYR A  85      -7.063  12.290   8.473
ATOM    791  CB  TYR A  85      -7.894  13.601   8.559
ATOM    792  CG  TYR A  85      -8.149  14.157   9.925
ATOM    793  CD1 TYR A  85      -7.151  14.804  10.664
ATOM    794  CE1 TYR A  85      -7.435  15.332  11.929
ATOM    795  CZ  TYR A  85      -8.726  15.226  12.460
ATOM    796  OH  TYR A  85      -9.026  15.755  13.734
ATOM    797  HH  TYR A  85      -8.234  16.182  14.073
ATOM    798  CE2 TYR A  85      -9.730  14.595  11.723
ATOM    799  CD2 TYR A  85      -9.441  14.071  10.461
ATOM    800  C   TYR A  85      -7.806  11.140   9.088
ATOM    801  O   TYR A  85      -8.946  10.861   8.709
ATOM    802  N   LEU A  86      -7.156  10.437  10.041
ATOM    803  H   LEU A  86      -6.206  10.622  10.289
ATOM    804  CA  LEU A  86      -7.745   9.303  10.699
ATOM    805  CB  LEU A  86      -6.714   8.186  10.801
ATOM    806  CG  LEU A  86      -6.165   7.736   9.447
ATOM    807  CD1 LEU A  86      -4.890   6.926   9.650
ATOM    808  CD2 LEU A  86      -7.229   6.955   8.670
ATOM    809  C   LEU A  86      -8.129   9.689  12.087
ATOM    810  O   LEU A  86      -7.274   9.979  12.928
ATOM    811  N   ALA A  87      -9.449   9.691  12.338
ATOM    812  H   ALA A  87     -10.096   9.415  11.637
ATOM    813  CA  ALA A  87     -10.005  10.012  13.617
ATOM    814  CB  ALA A  87     -11.381  10.701  13.543
ATOM    815  C   ALA A  87     -10.155   8.743  14.388
ATOM    816  O   ALA A  87     -10.637   7.734  13.863
ATOM    817  N   ALA A  88      -9.784   8.823  15.687
ATOM    818  H   ALA A  88      -9.438   9.688  16.042
ATOM    819  CA  ALA A  88      -9.829   7.764  16.672
ATOM    820  CB  ALA A  88      -9.269   8.216  18.030
ATOM    821  C   ALA A  88     -11.246   7.301  16.888
ATOM    822  O   ALA A  88     -11.476   6.168  17.313
ATOM    823  N   ALA A  89     -12.225   8.181  16.566
ATOM    824  H   ALA A  89     -11.995   9.089  16.228
ATOM    825  CA  ALA A  89     -13.638   7.932  16.678
ATOM    826  CB  ALA A  89     -14.454   9.232  16.551
ATOM    827  C   ALA A  89     -14.105   6.997  15.580
ATOM    828  O   ALA A  89     -15.245   6.529  15.627
ATOM    829  N   GLY A  90     -13.222   6.667  14.600
ATOM    830  H   GLY A  90     -12.298   7.035  14.572
ATOM    831  CA  GLY A  90     -13.559   5.777  13.529
ATOM    832  C   GLY A  90     -13.997   6.415  12.254
ATOM    833  O   GLY A  90     -14.846   5.838  11.570
ATOM    834  N   LEU A  91     -13.480   7.633  11.949
ATOM    835  H   LEU A  91     -12.771   8.055  12.512
ATOM    836  CA  LEU A  91     -13.829   8.296  10.718
ATOM    837  CB  LEU A  91     -14.580   9.641  10.916
ATOM    838  CG  LEU A  91     -14.962  10.419   9.627
ATOM    839  CD1 LEU A  91     -15.983   9.657   8.763
ATOM    840  CD2 LEU A  91     -15.390  11.861   9.938
ATOM    841  C   LEU A  91     -12.549   8.578   9.975
ATOM    842  O   LEU A  91     -11.649   9.229  10.503
ATOM    843  N   VAL A  92     -12.465   8.092   8.716
ATOM    844  H   VAL A  92     -13.219   7.586   8.316
ATOM    845  CA  VAL A  92     -11.333   8.282   7.840
ATOM    846  CB  VAL A  92     -10.986   7.062   6.989
ATOM    847  CG1 VAL A  92      -9.791   7.364   6.053
ATOM    848  CG2 VAL A  92     -10.761   5.840   7.896
ATOM    849  C   VAL A  92     -11.829   9.340   6.904
ATOM    850  O   VAL A  92     -12.811   9.104   6.202
ATOM    851  N   GLY A  93     -11.169  10.517   6.890
ATOM    852  H   GLY A  93     -10.381  10.690   7.473
ATOM    853  CA  GLY A  93     -11.552  11.594   6.026
ATOM    854  C   GLY A  93     -10.412  11.858   5.107
ATOM    855  O   GLY A  93      -9.347  12.279   5.558
ATOM    856  N   VAL A  94     -10.613  11.587   3.799
ATOM    857  H   VAL A  94     -11.468  11.191   3.465
ATOM    858  CA  VAL A  94      -9.602  11.818   2.795
ATOM    859  CB  VAL A  94      -9.547  10.716   1.746
ATOM    860  CG1 VAL A  94      -8.509  11.013   0.643
ATOM    861  CG2 VAL A  94      -9.229   9.402   2.475
ATOM    862  C   VAL A  94      -9.919  13.129   2.141
ATOM    863  O   VAL A  94     -11.070  13.365   1.777
ATOM    864  N   ALA A  95      -8.889  13.999   2.016
ATOM    865  H   ALA A  95      -7.992  13.774   2.373
ATOM    866  CA  ALA A  95      -8.971  15.293   1.401
ATOM    867  CB  ALA A  95      -8.507  16.421   2.341
ATOM    868  C   ALA A  95      -8.060  15.276   0.212
ATOM    869  O   ALA A  95      -6.860  15.055   0.363
ATOM    870  N   ALA A  96      -8.615  15.482  -1.005
ATOM    871  H   ALA A  96      -9.587  15.664  -1.126
ATOM    872  CA  ALA A  96      -7.815  15.497  -2.204
ATOM    873  CB  ALA A  96      -8.336  14.553  -3.305
ATOM    874  C   ALA A  96      -7.787  16.890  -2.753
ATOM    875  O   ALA A  96      -8.835  17.519  -2.922
ATOM    876  N   TYR A  97      -6.560  17.401  -3.018
ATOM    877  H   TYR A  97      -5.724  16.890  -2.849
ATOM    878  CA  TYR A  97      -6.386  18.717  -3.567
ATOM    879  CB  TYR A  97      -5.755  19.773  -2.625
ATOM    880  CG  TYR A  97      -6.625  20.093  -1.450
ATOM    881  CD1 TYR A  97      -6.480  19.439  -0.218
ATOM    882  CE1 TYR A  97      -7.302  19.775   0.863
ATOM    883  CZ  TYR A  97      -8.275  20.769   0.720
ATOM    884  OH  TYR A  97      -9.105  21.118   1.804
ATOM    885  HH  TYR A  97      -8.846  20.592   2.565
ATOM    886  CE2 TYR A  97      -8.425  21.427  -0.502
ATOM    887  CD2 TYR A  97      -7.602  21.087  -1.577
ATOM    888  C   TYR A  97      -5.574  18.683  -4.821
ATOM    889  O   TYR A  97      -4.368  18.428  -4.790
ATOM    890  N   ALA A  98      -6.280  18.889  -5.960
ATOM    891  H   ALA A  98      -7.259  19.068  -5.922
ATOM    892  CA  ALA A  98      -5.711  18.963  -7.285
ATOM    893  CB  ALA A  98      -6.678  18.516  -8.382
ATOM    894  C   ALA A  98      -5.321  20.404  -7.519
ATOM    895  O   ALA A  98      -5.846  21.303  -6.849
ATOM    896  N   ALA A  99      -4.443  20.664  -8.525
ATOM    897  H   ALA A  99      -4.059  19.944  -9.098
ATOM    898  CA  ALA A  99      -3.953  22.003  -8.746
ATOM    899  CB  ALA A  99      -2.817  22.067  -9.781
ATOM    900  C   ALA A  99      -4.934  23.103  -9.056
ATOM    901  O   ALA A  99      -4.862  24.123  -8.366
ATOM    902  N   ALA A 100      -5.870  22.952 -10.034
ATOM    903  H   ALA A 100      -5.955  22.131 -10.592
ATOM    904  CA  ALA A 100      -6.784  24.042 -10.287
ATOM    905  CB  ALA A 100      -6.198  25.093 -11.263
ATOM    906  C   ALA A 100      -8.110  23.613 -10.836
ATOM    907  O   ALA A 100      -9.153  23.844 -10.215
ATOM    908  N   GLY A 101      -8.051  22.973 -12.027
ATOM    909  H   GLY A 101      -7.171  22.850 -12.473
ATOM    910  CA  GLY A 101      -9.163  22.503 -12.803
ATOM    911  C   GLY A 101      -9.581  21.072 -12.652
ATOM    912  O   GLY A 101     -10.322  20.598 -13.516
ATOM    913  N   LEU A 102      -9.078  20.325 -11.636
ATOM    914  H   LEU A 102      -8.456  20.684 -10.946
ATOM    915  CA  LEU A 102      -9.510  18.956 -11.482
ATOM    916  CB  LEU A 102      -8.419  17.855 -11.506
ATOM    917  CG  LEU A 102      -7.629  17.654 -12.814
ATOM    918  CD1 LEU A 102      -6.514  16.617 -12.613
ATOM    919  CD2 LEU A 102      -8.546  17.278 -13.992
ATOM    920  C   LEU A 102     -10.291  18.743 -10.230
ATOM    921  O   LEU A 102      -9.851  19.099  -9.133
ATOM    922  N   VAL A 103     -11.477  18.113 -10.422
ATOM    923  H   VAL A 103     -11.738  17.843 -11.345
ATOM    924  CA  VAL A 103     -12.449  17.753  -9.415
ATOM    925  CB  VAL A 103     -13.718  17.161 -10.022
ATOM    926  CG1 VAL A 103     -14.714  16.674  -8.942
ATOM    927  CG2 VAL A 103     -14.323  18.195 -10.988
ATOM    928  C   VAL A 103     -11.787  16.731  -8.526
ATOM    929  O   VAL A 103     -11.156  15.787  -9.014
ATOM    930  N   GLY A 104     -11.914  16.939  -7.198
ATOM    931  H   GLY A 104     -12.483  17.684  -6.851
ATOM    932  CA  GLY A 104     -11.329  16.053  -6.232
ATOM    933  C   GLY A 104     -12.405  15.280  -5.550
ATOM    934  O   GLY A 104     -13.392  15.862  -5.108
ATOM    935  N   VAL A 105     -12.226  13.944  -5.438
ATOM    936  H   VAL A 105     -11.406  13.491  -5.777
ATOM    937  CA  VAL A 105     -13.185  13.089  -4.784
ATOM    938  CB  VAL A 105     -13.430  11.766  -5.499
ATOM    939  CG1 VAL A 105     -14.449  10.906  -4.720
ATOM    940  CG2 VAL A 105     -13.880  12.047  -6.946
ATOM    941  C   VAL A 105     -12.580  12.833  -3.432
ATOM    942  O   VAL A 105     -11.445  12.367  -3.307
ATOM    943  N   LEU A 106     -13.349  13.192  -2.391
ATOM    944  H   LEU A 106     -14.251  13.571  -2.539
ATOM    945  CA  LEU A 106     -12.991  13.046  -1.015
ATOM    946  CB  LEU A 106     -13.292  14.333  -0.217
ATOM    947  CG  LEU A 106     -12.256  15.475  -0.359
ATOM    948  CD1 LEU A 106     -12.229  16.121  -1.747
ATOM    949  CD2 LEU A 106     -12.421  16.511   0.753
ATOM    950  C   LEU A 106     -13.849  11.934  -0.501
ATOM    951  O   LEU A 106     -15.068  11.976  -0.644
ATOM    952  N   ALA A 107     -13.236  10.887   0.079
ATOM    953  H   ALA A 107     -12.248  10.841   0.202
ATOM    954  CA  ALA A 107     -13.997   9.782   0.589
ATOM    955  CB  ALA A 107     -13.511   8.434   0.036
ATOM    956  C   ALA A 107     -13.918   9.760   2.081
ATOM    957  O   ALA A 107     -12.846   9.957   2.658
ATOM    958  N   ALA A 108     -15.092   9.592   2.726
ATOM    959  H   ALA A 108     -15.951   9.509   2.232
ATOM    960  CA  ALA A 108     -15.193   9.501   4.152
ATOM    961  CB  ALA A 108     -16.145  10.528   4.791
ATOM    962  C   ALA A 108     -15.694   8.116   4.428
ATOM    963  O   ALA A 108     -16.726   7.698   3.907
ATOM    964  N   TYR A 109     -14.916   7.363   5.224
ATOM    965  H   TYR A 109     -14.097   7.766   5.622
ATOM    966  CA  TYR A 109     -15.214   6.005   5.612
ATOM    967  CB  TYR A 109     -14.038   5.040   5.340
ATOM    968  CG  TYR A 109     -13.859   4.745   3.885
ATOM    969  CD1 TYR A 109     -13.342   5.683   2.983
ATOM    970  CE1 TYR A 109     -13.169   5.348   1.636
ATOM    971  CZ  TYR A 109     -13.479   4.067   1.181
ATOM    972  OH  TYR A 109     -13.297   3.735  -0.180
ATOM    973  HH  TYR A 109     -13.545   2.814  -0.297
ATOM    974  CE2 TYR A 109     -13.955   3.116   2.083
ATOM    975  CD2 TYR A 109     -14.136   3.452   3.427
ATOM    976  C   TYR A 109     -15.469   5.983   7.081
ATOM    977  O   TYR A 109     -14.641   6.471   7.849
ATOM    978  N   SER A 110     -16.620   5.416   7.501
ATOM    979  H   SER A 110     -17.304   5.056   6.868
ATOM    980  CA  SER A 110     -16.948   5.341   8.900
ATOM    981  CB  SER A 110     -18.304   6.000   9.251
ATOM    982  OG  SER A 110     -19.389   5.328   8.625
ATOM    983  HG  SER A 110     -20.166   5.859   8.821
ATOM    984  C   SER A 110     -16.959   3.916   9.379
ATOM    985  O   SER A 110     -17.074   2.980   8.581
ATOM    986  N   GLU A 111     -16.852   3.744  10.727
ATOM    987  H   GLU A 111     -16.718   4.530  11.326
ATOM    988  CA  GLU A 111     -16.871   2.461  11.409
ATOM    989  CB  GLU A 111     -16.779   2.532  12.949
ATOM    990  CG  GLU A 111     -15.427   2.879  13.569
ATOM    991  CD  GLU A 111     -14.354   1.858  13.199
ATOM    992  OE1 GLU A 111     -14.567   0.633  13.403
ATOM    993  OE2 GLU A 111     -13.283   2.303  12.712
ATOM    994  C   GLU A 111     -18.162   1.730  11.170
ATOM    995  O   GLU A 111     -18.189   0.501  11.188
ATOM    996  N   GLN A 112     -19.250   2.494  10.911
ATOM    997  H   GLN A 112     -19.175   3.487  10.888
ATOM    998  CA  GLN A 112     -20.577   1.990  10.666
ATOM    999  CB  GLN A 112     -21.614   3.123  10.814
ATOM   1000  CG  GLN A 112     -21.711   3.638  12.256
ATOM   1001  CD  GLN A 112     -22.679   4.809  12.341
ATOM   1002  OE1 GLN A 112     -23.899   4.654  12.281
ATOM   1003  NE2 GLN A 112     -22.115   6.032  12.517
ATOM   1004 1HE2 GLN A 112     -22.692   6.837  12.648
ATOM   1005 2HE2 GLN A 112     -21.119   6.127  12.539
ATOM   1006  C   GLN A 112     -20.691   1.392   9.280
ATOM   1007  O   GLN A 112     -21.727   0.816   8.940
ATOM   1008  N   GLY A 113     -19.620   1.506   8.453
ATOM   1009  H   GLY A 113     -18.793   1.989   8.727
ATOM   1010  CA  GLY A 113     -19.579   0.974   7.119
ATOM   1011  C   GLY A 113     -20.169   1.922   6.127
ATOM   1012  O   GLY A 113     -20.461   1.507   5.004
ATOM   1013  N   GLU A 114     -20.382   3.201   6.529
ATOM   1014  H   GLU A 114     -20.127   3.534   7.434
ATOM   1015  CA  GLU A 114     -20.947   4.166   5.640
ATOM   1016  CB  GLU A 114     -21.873   5.172   6.366
ATOM   1017  CG  GLU A 114     -22.596   6.189   5.475
ATOM   1018  CD  GLU A 114     -23.714   6.838   6.283
ATOM   1019  OE1 GLU A 114     -23.441   7.481   7.332
ATOM   1020  OE2 GLU A 114     -24.888   6.656   5.865
ATOM   1021  C   GLU A 114     -19.850   4.832   4.865
ATOM   1022  O   GLU A 114     -18.835   5.263   5.422
ATOM   1023  N   PHE A 115     -20.062   4.852   3.531
ATOM   1024  H   PHE A 115     -20.900   4.467   3.153
ATOM   1025  CA  PHE A 115     -19.187   5.433   2.547
ATOM   1026  CB  PHE A 115     -19.212   4.684   1.192
ATOM   1027  CG  PHE A 115     -18.727   3.281   1.321
ATOM   1028  CD1 PHE A 115     -19.644   2.266   1.629
ATOM   1029  CE1 PHE A 115     -19.227   0.940   1.751
ATOM   1030  CZ  PHE A 115     -17.885   0.617   1.552
ATOM   1031  CE2 PHE A 115     -16.968   1.617   1.226
ATOM   1032  CD2 PHE A 115     -17.388   2.946   1.106
ATOM   1033  C   PHE A 115     -19.859   6.742   2.244
ATOM   1034  O   PHE A 115     -21.038   6.769   1.884
ATOM   1035  N   LYS A 116     -19.126   7.859   2.397
ATOM   1036  H   LYS A 116     -18.192   7.829   2.735
ATOM   1037  CA  LYS A 116     -19.661   9.167   2.140
ATOM   1038  CB  LYS A 116     -19.575  10.061   3.393
ATOM   1039  CG  LYS A 116     -20.370   9.499   4.576
ATOM   1040  CD  LYS A 116     -20.232  10.269   5.887
ATOM   1041  CE  LYS A 116     -20.927   9.545   7.039
ATOM   1042  NZ  LYS A 116     -20.812  10.305   8.296
ATOM   1043  HZ1 LYS A 116     -19.815  10.389   8.569
ATOM   1044  HZ2 LYS A 116     -21.221  11.250   8.174
ATOM   1045  HZ3 LYS A 116     -21.330   9.802   9.042
ATOM   1046  C   LYS A 116     -18.768   9.743   1.082
ATOM   1047  O   LYS A 116     -17.560   9.860   1.290
ATOM   1048  N   LEU A 117     -19.340  10.083  -0.095
ATOM   1049  H   LEU A 117     -20.331  10.063  -0.216
ATOM   1050  CA  LEU A 117     -18.558  10.648  -1.166
ATOM   1051  CB  LEU A 117     -18.851  10.094  -2.576
ATOM   1052  CG  LEU A 117     -18.579   8.587  -2.767
ATOM   1053  CD1 LEU A 117     -18.974   8.147  -4.185
ATOM   1054  CD2 LEU A 117     -17.128   8.200  -2.417
ATOM   1055  C   LEU A 117     -18.785  12.117  -1.193
ATOM   1056  O   LEU A 117     -19.922  12.575  -1.279
ATOM   1057  N   LEU A 118     -17.687  12.879  -1.097
ATOM   1058  H   LEU A 118     -16.786  12.476  -1.037
ATOM   1059  CA  LEU A 118     -17.703  14.307  -1.093
ATOM   1060  CB  LEU A 118     -16.948  14.805   0.161
ATOM   1061  CG  LEU A 118     -16.809  16.315   0.401
ATOM   1062  CD1 LEU A 118     -18.165  16.969   0.641
ATOM   1063  CD2 LEU A 118     -15.877  16.586   1.585
ATOM   1064  C   LEU A 118     -17.037  14.735  -2.375
ATOM   1065  O   LEU A 118     -15.890  14.389  -2.644
ATOM   1066  N   ALA A 119     -17.768  15.469  -3.233
ATOM   1067  H   ALA A 119     -18.704  15.739  -3.035
ATOM   1068  CA  ALA A 119     -17.227  15.939  -4.479
ATOM   1069  CB  ALA A 119     -18.231  15.850  -5.639
ATOM   1070  C   ALA A 119     -16.819  17.366  -4.282
ATOM   1071  O   ALA A 119     -17.646  18.200  -3.910
ATOM   1072  N   ALA A 120     -15.515  17.642  -4.502
ATOM   1073  H   ALA A 120     -14.885  16.935  -4.798
ATOM   1074  CA  ALA A 120     -14.925  18.945  -4.371
ATOM   1075  CB  ALA A 120     -13.546  18.943  -3.687
ATOM   1076  C   ALA A 120     -14.697  19.534  -5.723
ATOM   1077  O   ALA A 120     -14.033  18.930  -6.570
ATOM   1078  N   TYR A 121     -15.225  20.757  -5.916
ATOM   1079  H   TYR A 121     -15.742  21.212  -5.196
ATOM   1080  CA  TYR A 121     -15.112  21.488  -7.152
ATOM   1081  CB  TYR A 121     -16.479  21.771  -7.828
ATOM   1082  CG  TYR A 121     -17.226  20.547  -8.233
ATOM   1083  CD1 TYR A 121     -18.102  19.907  -7.347
ATOM   1084  CE1 TYR A 121     -18.803  18.766  -7.747
ATOM   1085  CZ  TYR A 121     -18.641  18.263  -9.041
ATOM   1086  OH  TYR A 121     -19.346  17.110  -9.447
ATOM   1087  HH  TYR A 121     -19.066  16.891 -10.341
ATOM   1088  CE2 TYR A 121     -17.785  18.908  -9.934
ATOM   1089  CD2 TYR A 121     -17.087  20.048  -9.531
ATOM   1090  C   TYR A 121     -14.600  22.878  -6.871
ATOM   1091  O   TYR A 121     -14.744  23.386  -5.758
ATOM   1092  N   GLY A 122     -13.998  23.520  -7.905
ATOM   1093  H   GLY A 122     -13.879  23.073  -8.787
ATOM   1094  CA  GLY A 122     -13.530  24.887  -7.843
ATOM   1095  C   GLY A 122     -12.321  25.330  -7.073
ATOM   1096  O   GLY A 122     -12.393  26.374  -6.419
ATOM   1097  N   GLY A 123     -11.200  24.570  -7.120
ATOM   1098  H   GLY A 123     -11.159  23.725  -7.647
ATOM   1099  CA  GLY A 123      -9.990  24.931  -6.412
ATOM   1100  C   GLY A 123      -9.294  26.178  -6.908
ATOM   1101  O   GLY A 123      -8.715  26.904  -6.098
ATOM   1102  N   GLU A 124      -9.414  26.493  -8.223
ATOM   1103  H   GLU A 124      -9.944  25.908  -8.833
ATOM   1104  CA  GLU A 124      -8.760  27.606  -8.876
ATOM   1105  CB  GLU A 124      -9.079  27.584 -10.393
ATOM   1106  CG  GLU A 124      -8.366  28.620 -11.277
ATOM   1107  CD  GLU A 124      -8.699  28.342 -12.740
ATOM   1108  OE1 GLU A 124      -9.902  28.365 -13.112
ATOM   1109  OE2 GLU A 124      -7.738  28.093 -13.514
ATOM   1110  C   GLU A 124      -9.071  28.971  -8.324
ATOM   1111  O   GLU A 124      -8.141  29.752  -8.113
ATOM   1112  N   ILE A 125     -10.358  29.277  -8.045
ATOM   1113  H   ILE A 125     -11.100  28.631  -8.204
ATOM   1114  CA  ILE A 125     -10.726  30.572  -7.515
ATOM   1115  CB  ILE A 125     -12.037  31.101  -8.081
ATOM   1116  CG2 ILE A 125     -11.838  31.344  -9.593
ATOM   1117  CG1 ILE A 125     -13.247  30.208  -7.721
ATOM   1118  CD1 ILE A 125     -14.606  30.806  -8.086
ATOM   1119  C   ILE A 125     -10.730  30.594  -6.005
ATOM   1120  O   ILE A 125     -10.796  31.670  -5.406
ATOM   1121  N   GLY A 126     -10.632  29.403  -5.363
ATOM   1122  H   GLY A 126     -10.551  28.544  -5.863
ATOM   1123  CA  GLY A 126     -10.613  29.270  -3.930
ATOM   1124  C   GLY A 126     -11.974  29.075  -3.328
ATOM   1125  O   GLY A 126     -12.067  28.757  -2.139
ATOM   1126  N   ALA A 127     -13.059  29.235  -4.128
ATOM   1127  H   ALA A 127     -12.982  29.484  -5.089
ATOM   1128  CA  ALA A 127     -14.394  29.049  -3.628
ATOM   1129  CB  ALA A 127     -15.431  30.000  -4.261
ATOM   1130  C   ALA A 127     -14.731  27.622  -3.935
ATOM   1131  O   ALA A 127     -15.300  27.298  -4.981
ATOM   1132  N   VAL A 128     -14.322  26.737  -3.002
ATOM   1133  H   VAL A 128     -13.847  27.050  -2.183
ATOM   1134  CA  VAL A 128     -14.528  25.315  -3.092
ATOM   1135  CB  VAL A 128     -13.524  24.536  -2.245
ATOM   1136  CG1 VAL A 128     -13.788  23.016  -2.286
ATOM   1137  CG2 VAL A 128     -12.102  24.879  -2.735
ATOM   1138  C   VAL A 128     -15.953  24.965  -2.731
ATOM   1139  O   VAL A 128     -16.485  25.415  -1.713
ATOM   1140  N   ALA A 129     -16.590  24.172  -3.623
ATOM   1141  H   ALA A 129     -16.110  23.843  -4.432
ATOM   1142  CA  ALA A 129     -17.935  23.681  -3.470
ATOM   1143  CB  ALA A 129     -18.758  23.742  -4.769
ATOM   1144  C   ALA A 129     -17.770  22.238  -3.100
ATOM   1145  O   ALA A 129     -17.040  21.509  -3.777
ATOM   1146  N   LEU A 130     -18.441  21.808  -2.006
ATOM   1147  H   LEU A 130     -19.034  22.414  -1.483
ATOM   1148  CA  LEU A 130     -18.350  20.455  -1.528
ATOM   1149  CB  LEU A 130     -17.712  20.382  -0.129
ATOM   1150  CG  LEU A 130     -16.247  20.803  -0.025
ATOM   1151  CD1 LEU A 130     -15.869  20.957   1.436
ATOM   1152  CD2 LEU A 130     -15.318  19.798  -0.706
ATOM   1153  C   LEU A 130     -19.709  19.843  -1.401
ATOM   1154  O   LEU A 130     -20.476  20.244  -0.523
ATOM   1155  N   ALA A 131     -20.032  18.862  -2.284
ATOM   1156  H   ALA A 131     -19.390  18.558  -2.985
ATOM   1157  CA  ALA A 131     -21.307  18.184  -2.238
ATOM   1158  CB  ALA A 131     -21.978  18.047  -3.619
ATOM   1159  C   ALA A 131     -21.094  16.814  -1.663
ATOM   1160  O   ALA A 131     -20.397  16.001  -2.270
ATOM   1161  N   ALA A 132     -21.681  16.537  -0.472
ATOM   1162  H   ALA A 132     -22.239  17.211   0.005
ATOM   1163  CA  ALA A 132     -21.538  15.262   0.194
ATOM   1164  CB  ALA A 132     -21.197  15.382   1.689
ATOM   1165  C   ALA A 132     -22.757  14.407   0.084
ATOM   1166  O   ALA A 132     -23.852  14.857   0.420
ATOM   1167  N   TYR A 133     -22.566  13.146  -0.380
ATOM   1168  H   TYR A 133     -21.666  12.830  -0.652
ATOM   1169  CA  TYR A 133     -23.623  12.181  -0.551
ATOM   1170  CB  TYR A 133     -23.796  11.700  -2.013
ATOM   1171  CG  TYR A 133     -24.239  12.842  -2.865
ATOM   1172  CD1 TYR A 133     -23.304  13.617  -3.565
ATOM   1173  CE1 TYR A 133     -23.722  14.689  -4.357
ATOM   1174  CZ  TYR A 133     -25.082  14.994  -4.452
ATOM   1175  OH  TYR A 133     -25.516  16.076  -5.249
ATOM   1176  HH  TYR A 133     -24.741  16.486  -5.643
ATOM   1177  CE2 TYR A 133     -26.019  14.227  -3.757
ATOM   1178  CD2 TYR A 133     -25.599  13.156  -2.966
ATOM   1179  C   TYR A 133     -23.351  10.949   0.262
ATOM   1180  O   TYR A 133     -22.230  10.430   0.260
ATOM   1181  N   ASN A 134     -24.391  10.480   1.000
ATOM   1182  H   ASN A 134     -25.274  10.949   1.000
ATOM   1183  CA  ASN A 134     -24.315   9.287   1.818
ATOM   1184  CB  ASN A 134     -24.928   9.422   3.248
ATOM   1185  CG  ASN A 134     -26.445   9.596   3.307
ATOM   1186  OD1 ASN A 134     -27.185   9.419   2.342
ATOM   1187  ND2 ASN A 134     -26.944   9.954   4.518
ATOM   1188 1HD2 ASN A 134     -27.930  10.080   4.634
ATOM   1189 2HD2 ASN A 134     -26.328  10.086   5.294
ATOM   1190  C   ASN A 134     -24.868   8.082   1.077
ATOM   1191  O   ASN A 134     -25.248   8.184  -0.092
ATOM   1192  N   ARG A 135     -24.942   6.910   1.768
ATOM   1193  H   ARG A 135     -24.632   6.860   2.715
ATOM   1194  CA  ARG A 135     -25.429   5.650   1.242
ATOM   1195  CB  ARG A 135     -25.401   4.493   2.265
ATOM   1196  CG  ARG A 135     -24.014   3.978   2.651
ATOM   1197  CD  ARG A 135     -24.023   2.803   3.643
ATOM   1198  NE  ARG A 135     -24.524   3.300   4.965
ATOM   1199  HE  ARG A 135     -24.928   4.214   5.012
ATOM   1200  CZ  ARG A 135     -24.462   2.543   6.108
ATOM   1201  NH1 ARG A 135     -23.867   1.312   6.139
ATOM   1202 1HH1 ARG A 135     -23.464   0.922   5.311
ATOM   1203 2HH1 ARG A 135     -23.805   0.806   6.999
ATOM   1204  NH2 ARG A 135     -24.970   3.064   7.263
ATOM   1205 1HH2 ARG A 135     -25.392   3.971   7.263
ATOM   1206 2HH2 ARG A 135     -24.917   2.547   8.117
ATOM   1207  C   ARG A 135     -26.859   5.724   0.780
ATOM   1208  O   ARG A 135     -27.223   5.054  -0.187
ATOM   1209  N   ASN A 136     -27.685   6.555   1.457
ATOM   1210  H   ASN A 136     -27.347   7.103   2.219
ATOM   1211  CA  ASN A 136     -29.084   6.735   1.156
ATOM   1212  CB  ASN A 136     -29.841   7.357   2.351
ATOM   1213  CG  ASN A 136     -29.939   6.399   3.538
ATOM   1214  OD1 ASN A 136     -29.882   5.172   3.446
ATOM   1215  ND2 ASN A 136     -30.064   7.011   4.743
ATOM   1216 1HD2 ASN A 136     -30.091   6.469   5.583
ATOM   1217 2HD2 ASN A 136     -30.119   8.009   4.792
ATOM   1218  C   ASN A 136     -29.271   7.700   0.006
ATOM   1219  O   ASN A 136     -30.374   7.794  -0.537
ATOM   1220  N   GLY A 137     -28.195   8.418  -0.409
ATOM   1221  H   GLY A 137     -27.300   8.317   0.018
ATOM   1222  CA  GLY A 137     -28.247   9.384  -1.479
ATOM   1223  C   GLY A 137     -28.580  10.762  -0.965
ATOM   1224  O   GLY A 137     -28.765  11.683  -1.762
ATOM   1225  N   GLU A 138     -28.674  10.920   0.379
ATOM   1226  H   GLU A 138     -28.515  10.149   0.989
ATOM   1227  CA  GLU A 138     -28.971  12.154   1.062
ATOM   1228  CB  GLU A 138     -29.283  11.960   2.559
ATOM   1229  CG  GLU A 138     -30.579  11.217   2.890
ATOM   1230  CD  GLU A 138     -30.690  11.103   4.409
ATOM   1231  OE1 GLU A 138     -30.797   9.947   4.893
ATOM   1232  OE2 GLU A 138     -30.670  12.148   5.113
ATOM   1233  C   GLU A 138     -27.771  13.056   1.043
ATOM   1234  O   GLU A 138     -26.628  12.596   1.128
ATOM   1235  N   VAL A 139     -28.044  14.374   0.896
ATOM   1236  H   VAL A 139     -28.983  14.701   0.828
ATOM   1237  CA  VAL A 139     -27.035  15.397   0.883
ATOM   1238  CB  VAL A 139     -27.466  16.657   0.143
ATOM   1239  CG1 VAL A 139     -26.370  17.740   0.200
ATOM   1240  CG2 VAL A 139     -27.847  16.290  -1.303
ATOM   1241  C   VAL A 139     -26.756  15.708   2.339
ATOM   1242  O   VAL A 139     -27.659  16.029   3.115
ATOM   1243  N   ILE A 140     -25.466  15.594   2.709
ATOM   1244  H   ILE A 140     -24.798  15.334   2.019
ATOM   1245  CA  ILE A 140     -24.913  15.825   4.025
ATOM   1246  CB  ILE A 140     -23.713  14.890   4.239
ATOM   1247  CG2 ILE A 140     -23.051  15.093   5.622
ATOM   1248  CG1 ILE A 140     -24.165  13.418   4.150
ATOM   1249  CD1 ILE A 140     -22.991  12.442   4.079
ATOM   1250  C   ILE A 140     -24.516  17.311   4.031
ATOM   1251  O   ILE A 140     -24.629  18.010   3.019
ATOM   1252  N   GLY A 141     -24.079  17.856   5.193
ATOM   1253  H   GLY A 141     -24.020  17.331   6.037
ATOM   1254  CA  GLY A 141     -23.709  19.242   5.316
ATOM   1255  C   GLY A 141     -22.489  19.619   4.547
ATOM   1256  O   GLY A 141     -21.367  19.198   4.843
ATOM   1257  N   LEU A 142     -22.736  20.548   3.599
ATOM   1258  H   LEU A 142     -23.666  20.884   3.477
ATOM   1259  CA  LEU A 142     -21.786  21.102   2.672
ATOM   1260  CB  LEU A 142     -22.507  22.076   1.708
ATOM   1261  CG  LEU A 142     -23.681  21.512   0.856
ATOM   1262  CD1 LEU A 142     -24.335  22.639   0.047
ATOM   1263  CD2 LEU A 142     -23.413  20.229   0.070
ATOM   1264  C   LEU A 142     -20.888  21.978   3.515
ATOM   1265  O   LEU A 142     -19.661  21.873   3.467
ATOM   1266  N   ALA A 143     -21.534  22.795   4.391
ATOM   1267  H   ALA A 143     -22.529  22.791   4.434
ATOM   1268  CA  ALA A 143     -20.903  23.730   5.278
ATOM   1269  CB  ALA A 143     -21.913  24.627   6.013
ATOM   1270  C   ALA A 143     -20.071  23.044   6.311
ATOM   1271  O   ALA A 143     -18.983  23.533   6.609
ATOM   1272  N   ALA A 144     -20.536  21.882   6.841
ATOM   1273  H   ALA A 144     -21.411  21.493   6.565
ATOM   1274  CA  ALA A 144     -19.815  21.150   7.857
ATOM   1275  CB  ALA A 144     -20.603  19.939   8.386
ATOM   1276  C   ALA A 144     -18.510  20.644   7.322
ATOM   1277  O   ALA A 144     -17.476  20.820   7.971
ATOM   1278  N   TYR A 145     -18.527  20.065   6.095
ATOM   1279  H   TYR A 145     -19.372  19.948   5.574
ATOM   1280  CA  TYR A 145     -17.328  19.563   5.477
ATOM   1281  CB  TYR A 145     -17.577  18.609   4.293
ATOM   1282  CG  TYR A 145     -17.868  17.253   4.862
ATOM   1283  CD1 TYR A 145     -19.173  16.756   4.931
ATOM   1284  CE1 TYR A 145     -19.423  15.489   5.468
ATOM   1285  CZ  TYR A 145     -18.368  14.700   5.934
ATOM   1286  OH  TYR A 145     -18.621  13.422   6.479
ATOM   1287  HH  TYR A 145     -19.571  13.327   6.590
ATOM   1288  CE2 TYR A 145     -17.059  15.178   5.857
ATOM   1289  CD2 TYR A 145     -16.815  16.446   5.321
ATOM   1290  C   TYR A 145     -16.394  20.670   5.098
ATOM   1291  O   TYR A 145     -15.179  20.497   5.200
ATOM   1292  N   TYR A 146     -16.947  21.845   4.699
ATOM   1293  H   TYR A 146     -17.933  21.940   4.581
ATOM   1294  CA  TYR A 146     -16.167  22.994   4.308
ATOM   1295  CB  TYR A 146     -17.069  24.079   3.661
ATOM   1296  CG  TYR A 146     -16.293  25.197   3.040
ATOM   1297  CD1 TYR A 146     -15.584  24.964   1.854
ATOM   1298  CE1 TYR A 146     -14.861  25.987   1.238
ATOM   1299  CZ  TYR A 146     -14.858  27.267   1.795
ATOM   1300  OH  TYR A 146     -14.129  28.305   1.176
ATOM   1301  HH  TYR A 146     -13.681  27.939   0.408
ATOM   1302  CE2 TYR A 146     -15.587  27.520   2.960
ATOM   1303  CD2 TYR A 146     -16.309  26.491   3.575
ATOM   1304  C   TYR A 146     -15.418  23.505   5.515
ATOM   1305  O   TYR A 146     -14.227  23.792   5.398
ATOM   1306  N   ILE A 147     -16.074  23.546   6.708
ATOM   1307  H   ILE A 147     -17.030  23.274   6.776
ATOM   1308  CA  ILE A 147     -15.468  23.997   7.945
ATOM   1309  CB  ILE A 147     -16.482  24.160   9.079
ATOM   1310  CG2 ILE A 147     -15.792  24.348  10.451
ATOM   1311  CG1 ILE A 147     -17.428  25.335   8.751
ATOM   1312  CD1 ILE A 147     -18.651  25.442   9.664
ATOM   1313  C   ILE A 147     -14.362  23.036   8.326
ATOM   1314  O   ILE A 147     -13.287  23.491   8.725
ATOM   1315  N   MET A 148     -14.581  21.705   8.148
ATOM   1316  H   MET A 148     -15.463  21.361   7.833
ATOM   1317  CA  MET A 148     -13.596  20.696   8.476
ATOM   1318  CB  MET A 148     -14.086  19.249   8.267
ATOM   1319  CG  MET A 148     -15.148  18.775   9.264
ATOM   1320  SD  MET A 148     -15.814  17.111   8.939
ATOM   1321  CE  MET A 148     -14.311  16.177   9.359
ATOM   1322  C   MET A 148     -12.367  20.866   7.632
ATOM   1323  O   MET A 148     -11.262  20.886   8.178
ATOM   1324  N   LEU A 149     -12.552  21.195   6.326
ATOM   1325  H   LEU A 149     -13.459  21.234   5.915
ATOM   1326  CA  LEU A 149     -11.440  21.403   5.440
ATOM   1327  CB  LEU A 149     -11.749  21.355   3.936
ATOM   1328  CG  LEU A 149     -12.081  19.942   3.421
ATOM   1329  CD1 LEU A 149     -12.480  20.002   1.947
ATOM   1330  CD2 LEU A 149     -10.948  18.935   3.687
ATOM   1331  C   LEU A 149     -10.687  22.660   5.744
ATOM   1332  O   LEU A 149      -9.461  22.635   5.654
ATOM   1333  N   ILE A 150     -11.385  23.757   6.155
ATOM   1334  H   ILE A 150     -12.381  23.744   6.200
ATOM   1335  CA  ILE A 150     -10.754  25.024   6.490
ATOM   1336  CB  ILE A 150     -11.750  26.125   6.877
ATOM   1337  CG2 ILE A 150     -11.033  27.368   7.467
ATOM   1338  CG1 ILE A 150     -12.604  26.543   5.674
ATOM   1339  CD1 ILE A 150     -13.781  27.431   6.078
ATOM   1340  C   ILE A 150      -9.853  24.769   7.675
ATOM   1341  O   ILE A 150      -8.694  25.184   7.643
ATOM   1342  N   PHE A 151     -10.350  24.016   8.691
ATOM   1343  H   PHE A 151     -11.279  23.652   8.655
ATOM   1344  CA  PHE A 151      -9.608  23.695   9.885
ATOM   1345  CB  PHE A 151     -10.497  22.984  10.953
ATOM   1346  CG  PHE A 151      -9.714  22.493  12.140
ATOM   1347  CD1 PHE A 151      -9.153  23.371  13.077
ATOM   1348  CE1 PHE A 151      -8.433  22.876  14.169
ATOM   1349  CZ  PHE A 151      -8.283  21.499  14.344
ATOM   1350  CE2 PHE A 151      -8.856  20.613  13.430
ATOM   1351  CD2 PHE A 151      -9.572  21.111  12.339
ATOM   1352  C   PHE A 151      -8.386  22.878   9.576
ATOM   1353  O   PHE A 151      -7.323  23.162  10.127
ATOM   1354  N   PHE A 152      -8.506  21.894   8.658
ATOM   1355  H   PHE A 152      -9.381  21.701   8.220
ATOM   1356  CA  PHE A 152      -7.418  21.027   8.288
ATOM   1357  CB  PHE A 152      -7.934  19.887   7.365
ATOM   1358  CG  PHE A 152      -6.858  18.909   7.033
ATOM   1359  CD1 PHE A 152      -6.467  17.953   7.979
ATOM   1360  CE1 PHE A 152      -5.461  17.031   7.685
ATOM   1361  CZ  PHE A 152      -4.847  17.062   6.433
ATOM   1362  CE2 PHE A 152      -5.239  18.001   5.475
ATOM   1363  CD2 PHE A 152      -6.246  18.919   5.773
ATOM   1364  C   PHE A 152      -6.322  21.823   7.613
ATOM   1365  O   PHE A 152      -5.145  21.635   7.931
ATOM   1366  N   VAL A 153      -6.703  22.766   6.714
ATOM   1367  H   VAL A 153      -7.665  22.919   6.503
ATOM   1368  CA  VAL A 153      -5.766  23.593   5.988
ATOM   1369  CB  VAL A 153      -6.437  24.368   4.856
ATOM   1370  CG1 VAL A 153      -5.489  25.398   4.202
ATOM   1371  CG2 VAL A 153      -6.928  23.344   3.812
ATOM   1372  C   VAL A 153      -5.053  24.514   6.948
ATOM   1373  O   VAL A 153      -3.830  24.631   6.869
ATOM   1374  N   LEU A 154      -5.790  25.125   7.911
ATOM   1375  H   LEU A 154      -6.772  24.983   7.984
ATOM   1376  CA  LEU A 154      -5.211  26.026   8.876
ATOM   1377  CB  LEU A 154      -6.233  26.835   9.699
ATOM   1378  CG  LEU A 154      -6.960  27.919   8.876
ATOM   1379  CD1 LEU A 154      -8.090  28.560   9.688
ATOM   1380  CD2 LEU A 154      -5.980  28.968   8.314
ATOM   1381  C   LEU A 154      -4.276  25.326   9.809
ATOM   1382  O   LEU A 154      -3.242  25.897  10.141
ATOM   1383  N   ALA A 155      -4.591  24.068  10.209
ATOM   1384  H   ALA A 155      -5.432  23.627   9.909
ATOM   1385  CA  ALA A 155      -3.767  23.282  11.098
ATOM   1386  CB  ALA A 155      -4.441  21.968  11.531
ATOM   1387  C   ALA A 155      -2.461  22.940  10.435
ATOM   1388  O   ALA A 155      -1.404  23.011  11.069
ATOM   1389  N   ALA A 156      -2.514  22.604   9.122
ATOM   1390  H   ALA A 156      -3.385  22.552   8.636
ATOM   1391  CA  ALA A 156      -1.349  22.265   8.344
ATOM   1392  CB  ALA A 156      -1.714  21.732   6.946
ATOM   1393  C   ALA A 156      -0.475  23.480   8.177
ATOM   1394  O   ALA A 156       0.751  23.379   8.253
ATOM   1395  N   TYR A 157      -1.114  24.662   7.991
ATOM   1396  H   TYR A 157      -2.109  24.695   7.943
ATOM   1397  CA  TYR A 157      -0.459  25.931   7.812
ATOM   1398  CB  TYR A 157      -1.476  26.987   7.307
ATOM   1399  CG  TYR A 157      -0.893  28.259   6.759
ATOM   1400  CD1 TYR A 157       0.451  28.403   6.375
ATOM   1401  CE1 TYR A 157       0.928  29.609   5.860
ATOM   1402  CZ  TYR A 157       0.056  30.687   5.698
ATOM   1403  OH  TYR A 157       0.536  31.907   5.177
ATOM   1404  HH  TYR A 157       1.477  31.805   5.007
ATOM   1405  CE2 TYR A 157      -1.291  30.553   6.043
ATOM   1406  CD2 TYR A 157      -1.759  29.342   6.562
ATOM   1407  C   TYR A 157       0.211  26.334   9.108
ATOM   1408  O   TYR A 157       1.316  26.868   9.056
ATOM   1409  N   LEU A 158      -0.410  26.035  10.286
ATOM   1410  H   LEU A 158      -1.310  25.612  10.287
ATOM   1411  CA  LEU A 158       0.114  26.345  11.606
ATOM   1412  CB  LEU A 158      -0.713  25.740  12.772
ATOM   1413  CG  LEU A 158      -2.102  26.295  13.104
ATOM   1414  CD1 LEU A 158      -2.821  25.381  14.104
ATOM   1415  CD2 LEU A 158      -2.012  27.704  13.663
ATOM   1416  C   LEU A 158       1.415  25.624  11.788
ATOM   1417  O   LEU A 158       2.395  26.234  12.217
ATOM   1418  N   ALA A 159       1.439  24.319  11.402
ATOM   1419  H   ALA A 159       0.620  23.870  11.046
ATOM   1420  CA  ALA A 159       2.594  23.478  11.538
ATOM   1421  CB  ALA A 159       2.273  22.007  11.214
ATOM   1422  C   ALA A 159       3.727  23.902  10.653
ATOM   1423  O   ALA A 159       4.857  24.017  11.130
ATOM   1424  N   SER A 160       3.426  24.219   9.372
ATOM   1425  H   SER A 160       2.491  24.153   9.030
ATOM   1426  CA  SER A 160       4.418  24.609   8.399
ATOM   1427  CB  SER A 160       3.798  24.742   6.996
ATOM   1428  OG  SER A 160       3.330  23.477   6.546
ATOM   1429  HG  SER A 160       2.442  23.384   6.905
ATOM   1430  C   SER A 160       5.065  25.923   8.736
ATOM   1431  O   SER A 160       6.286  26.062   8.634
ATOM   1432  N   ALA A 161       4.244  26.900   9.169
ATOM   1433  H   ALA A 161       3.267  26.730   9.265
ATOM   1434  CA  ALA A 161       4.664  28.224   9.525
ATOM   1435  CB  ALA A 161       3.486  29.208   9.556
ATOM   1436  C   ALA A 161       5.349  28.310  10.854
ATOM   1437  O   ALA A 161       6.272  29.111  11.010
ATOM   1438  N   ALA A 162       4.939  27.449  11.822
ATOM   1439  H   ALA A 162       4.218  26.787  11.636
ATOM   1440  CA  ALA A 162       5.422  27.425  13.184
ATOM   1441  CB  ALA A 162       6.928  27.085  13.322
ATOM   1442  C   ALA A 162       5.060  28.729  13.866
ATOM   1443  O   ALA A 162       5.852  29.325  14.601
ATOM   1444  N   LEU A 163       3.811  29.198  13.585
ATOM   1445  H   LEU A 163       3.221  28.671  12.978
ATOM   1446  CA  LEU A 163       3.184  30.396  14.108
ATOM   1447  CB  LEU A 163       2.968  30.417  15.646
ATOM   1448  CG  LEU A 163       2.032  29.321  16.205
ATOM   1449  CD1 LEU A 163       2.006  29.352  17.738
ATOM   1450  CD2 LEU A 163       0.612  29.436  15.631
ATOM   1451  C   LEU A 163       3.715  31.737  13.691
ATOM   1452  O   LEU A 163       2.908  32.624  13.409
ATOM   1453  N   GLY A 164       5.062  31.907  13.633
ATOM   1454  H   GLY A 164       5.676  31.158  13.867
ATOM   1455  CA  GLY A 164       5.737  33.144  13.302
ATOM   1456  C   GLY A 164       5.254  33.904  12.093
ATOM   1457  O   GLY A 164       4.762  35.016  12.299
ATOM   1458  N   PRO A 165       5.318  33.399  10.863
ATOM   1459  CA  PRO A 165       4.853  34.112   9.692
ATOM   1460  CB  PRO A 165       5.456  33.395   8.484
ATOM   1461  CG  PRO A 165       5.781  31.990   9.004
ATOM   1462  CD  PRO A 165       6.057  32.198  10.503
ATOM   1463  C   PRO A 165       3.361  34.314   9.641
ATOM   1464  O   PRO A 165       2.934  35.257   8.972
ATOM   1465  N   LEU A 166       2.576  33.470  10.358
ATOM   1466  H   LEU A 166       2.973  32.713  10.870
ATOM   1467  CA  LEU A 166       1.151  33.643  10.540
ATOM   1468  CB  LEU A 166       0.529  32.490  11.349
ATOM   1469  CG  LEU A 166       0.488  31.129  10.651
ATOM   1470  CD1 LEU A 166       0.122  30.033  11.647
ATOM   1471  CD2 LEU A 166      -0.488  31.135   9.478
ATOM   1472  C   LEU A 166       0.874  34.873  11.360
ATOM   1473  O   LEU A 166      -0.101  35.580  11.102
ATOM   1474  N   ALA A 167       1.723  35.134  12.383
ATOM   1475  H   ALA A 167       2.494  34.535  12.593
ATOM   1476  CA  ALA A 167       1.572  36.278  13.237
ATOM   1477  CB  ALA A 167       2.390  36.163  14.536
ATOM   1478  C   ALA A 167       1.989  37.534  12.530
ATOM   1479  O   ALA A 167       1.304  38.551  12.658
ATOM   1480  N   ALA A 168       3.097  37.459  11.738
ATOM   1481  H   ALA A 168       3.610  36.607  11.656
ATOM   1482  CA  ALA A 168       3.642  38.592  11.024
ATOM   1483  CB  ALA A 168       4.991  38.264  10.355
ATOM   1484  C   ALA A 168       2.707  39.087   9.963
ATOM   1485  O   ALA A 168       2.372  40.273   9.957
ATOM   1486  N   TYR A 169       2.249  38.188   9.058
ATOM   1487  H   TYR A 169       2.510  37.226   9.082
ATOM   1488  CA  TYR A 169       1.298  38.565   8.042
ATOM   1489  CB  TYR A 169       1.460  37.808   6.699
ATOM   1490  CG  TYR A 169       2.737  38.191   6.023
ATOM   1491  CD1 TYR A 169       3.903  37.439   6.226
ATOM   1492  CE1 TYR A 169       5.098  37.792   5.592
ATOM   1493  CZ  TYR A 169       5.134  38.904   4.744
ATOM   1494  OH  TYR A 169       6.332  39.272   4.095
ATOM   1495  HH  TYR A 169       7.015  38.646   4.352
ATOM   1496  CE2 TYR A 169       3.977  39.656   4.535
ATOM   1497  CD2 TYR A 169       2.785  39.301   5.171
ATOM   1498  C   TYR A 169       0.114  38.042   8.771
ATOM   1499  O   TYR A 169      -0.060  36.823   8.808
ATOM   1500  N   HIS A 170      -0.747  38.946   9.304
ATOM   1501  H   HIS A 170      -0.617  39.929   9.207
ATOM   1502  CA  HIS A 170      -1.853  38.518  10.125
ATOM   1503  CB  HIS A 170      -2.609  39.685  10.801
ATOM   1504  CG  HIS A 170      -1.813  40.422  11.836
ATOM   1505  ND1 HIS A 170      -0.914  41.426  11.552
ATOM   1506  CE1 HIS A 170      -0.411  41.846  12.740
ATOM   1507  NE2 HIS A 170      -0.924  41.186  13.763
ATOM   1508  CD2 HIS A 170      -1.807  40.289  13.191
ATOM   1509  C   HIS A 170      -2.845  37.675   9.399
ATOM   1510  O   HIS A 170      -3.725  38.152   8.678
ATOM   1511  N   ALA A 171      -2.683  36.360   9.656
ATOM   1512  H   ALA A 171      -1.945  36.053  10.255
ATOM   1513  CA  ALA A 171      -3.483  35.301   9.120
ATOM   1514  CB  ALA A 171      -2.668  34.076   8.674
ATOM   1515  C   ALA A 171      -4.417  34.865  10.202
ATOM   1516  O   ALA A 171      -4.041  34.842  11.377
ATOM   1517  N   THR A 172      -5.668  34.554   9.801
ATOM   1518  H   THR A 172      -5.918  34.603   8.838
ATOM   1519  CA  THR A 172      -6.727  34.120  10.675
ATOM   1520  CB  THR A 172      -8.075  34.363  10.016
ATOM   1521  CG2 THR A 172      -9.241  33.941  10.923
ATOM   1522  OG1 THR A 172      -8.219  35.747   9.725
ATOM   1523  HG1 THR A 172      -7.693  35.903   8.935
ATOM   1524  C   THR A 172      -6.564  32.653  11.013
ATOM   1525  O   THR A 172      -6.477  31.808  10.117
ATOM   1526  N   LEU A 173      -6.506  32.341  12.331
ATOM   1527  H   LEU A 173      -6.506  33.063  13.020
ATOM   1528  CA  LEU A 173      -6.376  30.989  12.822
ATOM   1529  CB  LEU A 173      -5.251  30.822  13.859
ATOM   1530  CG  LEU A 173      -3.864  31.253  13.339
ATOM   1531  CD1 LEU A 173      -2.802  31.136  14.440
ATOM   1532  CD2 LEU A 173      -3.493  30.557  12.016
ATOM   1533  C   LEU A 173      -7.671  30.586  13.465
ATOM   1534  O   LEU A 173      -8.280  31.392  14.170
ATOM   1535  N   THR A 174      -8.129  29.334  13.211
ATOM   1536  H   THR A 174      -7.626  28.694  12.636
ATOM   1537  CA  THR A 174      -9.360  28.830  13.772
ATOM   1538  CB  THR A 174     -10.468  28.714  12.734
ATOM   1539  CG2 THR A 174     -11.780  28.221  13.382
ATOM   1540  OG1 THR A 174     -10.712  29.985  12.146
ATOM   1541  HG1 THR A 174      -9.978  30.142  11.546
ATOM   1542  C   THR A 174      -9.075  27.468  14.351
ATOM   1543  O   THR A 174      -8.445  26.626  13.701
ATOM   1544  N   TYR A 175      -9.511  27.260  15.621
ATOM   1545  H   TYR A 175     -10.001  27.964  16.128
ATOM   1546  CA  TYR A 175      -9.349  26.008  16.312
ATOM   1547  CB  TYR A 175      -8.618  26.141  17.658
ATOM   1548  CG  TYR A 175      -7.191  26.537  17.447
ATOM   1549  CD1 TYR A 175      -6.858  27.890  17.346
ATOM   1550  CE1 TYR A 175      -5.536  28.286  17.164
ATOM   1551  CZ  TYR A 175      -4.521  27.333  17.085
ATOM   1552  OH  TYR A 175      -3.182  27.745  16.907
ATOM   1553  HH  TYR A 175      -3.146  28.699  17.025
ATOM   1554  CE2 TYR A 175      -4.839  25.976  17.188
ATOM   1555  CD2 TYR A 175      -6.170  25.581  17.369
ATOM   1556  C   TYR A 175     -10.732  25.438  16.492
ATOM   1557  O   TYR A 175     -11.652  26.126  16.948
ATOM   1558  N   ARG A 176     -10.891  24.152  16.104
ATOM   1559  H   ARG A 176     -10.118  23.618  15.776
ATOM   1560  CA  ARG A 176     -12.141  23.439  16.142
ATOM   1561  CB  ARG A 176     -12.438  22.803  14.761
ATOM   1562  CG  ARG A 176     -13.746  22.035  14.579
ATOM   1563  CD  ARG A 176     -13.971  21.585  13.135
ATOM   1564  NE  ARG A 176     -15.304  20.915  13.058
ATOM   1565  HE  ARG A 176     -16.103  21.476  12.836
ATOM   1566  CZ  ARG A 176     -15.472  19.572  13.272
ATOM   1567  NH1 ARG A 176     -14.437  18.748  13.618
ATOM   1568 1HH1 ARG A 176     -13.511  19.111  13.719
ATOM   1569 2HH1 ARG A 176     -14.604  17.775  13.776
ATOM   1570  NH2 ARG A 176     -16.719  19.042  13.121
ATOM   1571 1HH2 ARG A 176     -17.483  19.626  12.847
ATOM   1572 2HH2 ARG A 176     -16.872  18.065  13.268
ATOM   1573  C   ARG A 176     -12.170  22.355  17.181
ATOM   1574  O   ARG A 176     -11.216  21.581  17.304
ATOM   1575  N   MET A 177     -13.272  22.326  17.976
ATOM   1576  H   MET A 177     -14.023  22.966  17.837
ATOM   1577  CA  MET A 177     -13.505  21.319  18.984
ATOM   1578  CB  MET A 177     -14.419  21.699  20.160
ATOM   1579  CG  MET A 177     -13.803  22.677  21.145
ATOM   1580  SD  MET A 177     -12.284  22.064  21.945
ATOM   1581  CE  MET A 177     -13.071  20.751  22.928
ATOM   1582  C   MET A 177     -14.125  20.102  18.392
ATOM   1583  O   MET A 177     -14.964  20.199  17.493
ATOM   1584  N   LEU A 178     -13.604  18.925  18.810
ATOM   1585  H   LEU A 178     -12.879  18.891  19.493
ATOM   1586  CA  LEU A 178     -14.095  17.653  18.353
ATOM   1587  CB  LEU A 178     -13.082  16.491  18.476
ATOM   1588  CG  LEU A 178     -11.827  16.623  17.575
ATOM   1589  CD1 LEU A 178     -10.841  15.471  17.837
ATOM   1590  CD2 LEU A 178     -12.173  16.782  16.078
ATOM   1591  C   LEU A 178     -15.389  17.271  19.011
ATOM   1592  O   LEU A 178     -16.235  16.664  18.353
ATOM   1593  N   GLU A 179     -15.579  17.629  20.312
ATOM   1594  H   GLU A 179     -14.881  18.134  20.814
ATOM   1595  CA  GLU A 179     -16.791  17.326  21.050
ATOM   1596  CB  GLU A 179     -16.718  17.699  22.550
ATOM   1597  CG  GLU A 179     -15.743  16.871  23.394
ATOM   1598  CD  GLU A 179     -15.867  17.304  24.852
ATOM   1599  OE1 GLU A 179     -16.983  17.195  25.427
ATOM   1600  OE2 GLU A 179     -14.837  17.757  25.417
ATOM   1601  C   GLU A 179     -17.918  18.135  20.450
ATOM   1602  O   GLU A 179     -17.652  19.252  19.994
ATOM   1603  N   PRO A 180     -19.162  17.637  20.401
ATOM   1604  CA  PRO A 180     -20.262  18.373  19.826
ATOM   1605  CB  PRO A 180     -21.395  17.353  19.668
ATOM   1606  CG  PRO A 180     -21.092  16.278  20.727
ATOM   1607  CD  PRO A 180     -19.558  16.294  20.828
ATOM   1608  C   PRO A 180     -20.578  19.573  20.668
ATOM   1609  O   PRO A 180     -21.233  19.461  21.707
ATOM   1610  N   THR A 181     -20.090  20.732  20.186
ATOM   1611  H   THR A 181     -19.589  20.759  19.325
ATOM   1612  CA  THR A 181     -20.160  21.987  20.874
ATOM   1613  CB  THR A 181     -18.823  22.525  21.366
ATOM   1614  CG2 THR A 181     -18.224  21.552  22.393
ATOM   1615  OG1 THR A 181     -17.907  22.725  20.296
ATOM   1616  HG1 THR A 181     -18.236  23.475  19.794
ATOM   1617  C   THR A 181     -20.754  22.972  19.921
ATOM   1618  O   THR A 181     -20.620  22.839  18.699
ATOM   1619  N   ARG A 182     -21.461  23.971  20.487
ATOM   1620  H   ARG A 182     -21.567  24.044  21.475
ATOM   1621  CA  ARG A 182     -22.088  25.005  19.712
ATOM   1622  CB  ARG A 182     -23.183  25.784  20.461
ATOM   1623  CG  ARG A 182     -24.418  24.940  20.780
ATOM   1624  CD  ARG A 182     -25.510  25.698  21.534
ATOM   1625  NE  ARG A 182     -26.622  24.731  21.776
ATOM   1626  HE  ARG A 182     -26.501  23.783  21.481
ATOM   1627  CZ  ARG A 182     -27.794  25.091  22.387
ATOM   1628  NH1 ARG A 182     -28.027  26.366  22.823
ATOM   1629 1HH1 ARG A 182     -27.338  27.078  22.700
ATOM   1630 2HH1 ARG A 182     -28.900  26.598  23.252
ATOM   1631  NH2 ARG A 182     -28.761  24.144  22.558
ATOM   1632 1HH2 ARG A 182     -28.609  23.210  22.238
ATOM   1633 2HH2 ARG A 182     -29.630  24.377  22.994
ATOM   1634  C   ARG A 182     -21.077  25.987  19.193
ATOM   1635  O   ARG A 182     -20.141  26.382  19.899
ATOM   1636  N   VAL A 183     -21.253  26.341  17.899
ATOM   1637  H   VAL A 183     -22.008  25.963  17.369
ATOM   1638  CA  VAL A 183     -20.426  27.280  17.181
ATOM   1639  CB  VAL A 183     -20.361  27.007  15.680
ATOM   1640  CG1 VAL A 183     -19.477  28.050  14.959
ATOM   1641  CG2 VAL A 183     -19.953  25.552  15.414
ATOM   1642  C   VAL A 183     -21.094  28.624  17.360
ATOM   1643  O   VAL A 183     -22.305  28.758  17.151
ATOM   1644  N   VAL A 184     -20.303  29.644  17.765
ATOM   1645  H   VAL A 184     -19.332  29.512  17.932
ATOM   1646  CA  VAL A 184     -20.778  30.991  17.955
ATOM   1647  CB  VAL A 184     -20.917  31.448  19.412
ATOM   1648  CG1 VAL A 184     -21.976  30.592  20.131
ATOM   1649  CG2 VAL A 184     -19.564  31.414  20.145
ATOM   1650  C   VAL A 184     -19.904  31.950  17.170
ATOM   1651  O   VAL A 184     -18.797  31.612  16.726
ATOM   1652  N   GLY A 185     -20.436  33.184  16.979
ATOM   1653  H   GLY A 185     -21.340  33.414  17.330
ATOM   1654  CA  GLY A 185     -19.778  34.245  16.266
ATOM   1655  C   GLY A 185     -20.159  34.287  14.810
ATOM   1656  O   GLY A 185     -21.016  33.520  14.362
ATOM   1657  N   PRO A 186     -19.531  35.192  14.051
ATOM   1658  CA  PRO A 186     -19.749  35.371  12.628
ATOM   1659  CB  PRO A 186     -18.931  36.592  12.209
ATOM   1660  CG  PRO A 186     -18.675  37.352  13.515
ATOM   1661  CD  PRO A 186     -18.687  36.256  14.590
ATOM   1662  C   PRO A 186     -19.312  34.131  11.889
ATOM   1663  O   PRO A 186     -18.589  33.314  12.467
ATOM   1664  N   GLY A 187     -19.706  34.008  10.604
ATOM   1665  H   GLY A 187     -20.247  34.722  10.168
ATOM   1666  CA  GLY A 187     -19.431  32.866   9.768
ATOM   1667  C   GLY A 187     -17.976  32.514   9.534
ATOM   1668  O   GLY A 187     -17.083  33.181  10.061
ATOM   1669  N   PRO A 188     -17.722  31.480   8.718
ATOM   1670  CA  PRO A 188     -16.402  30.948   8.416
ATOM   1671  CB  PRO A 188     -16.631  29.815   7.413
ATOM   1672  CG  PRO A 188     -18.054  29.334   7.721
ATOM   1673  CD  PRO A 188     -18.770  30.616   8.169
ATOM   1674  C   PRO A 188     -15.339  31.903   7.955
ATOM   1675  O   PRO A 188     -14.170  31.519   8.038
ATOM   1676  N   GLY A 189     -15.702  33.112   7.461
ATOM   1677  H   GLY A 189     -16.660  33.379   7.388
ATOM   1678  CA  GLY A 189     -14.744  34.101   7.024
ATOM   1679  C   GLY A 189     -13.974  34.657   8.200
ATOM   1680  O   GLY A 189     -12.827  35.080   8.045
ATOM   1681  N   ALA A 190     -14.614  34.673   9.393
ATOM   1682  H   ALA A 190     -15.539  34.310   9.479
ATOM   1683  CA  ALA A 190     -14.045  35.125  10.633
ATOM   1684  CB  ALA A 190     -15.028  35.953  11.483
ATOM   1685  C   ALA A 190     -13.688  33.883  11.412
ATOM   1686  O   ALA A 190     -14.065  32.770  11.029
ATOM   1687  N   THR A 191     -12.891  34.035  12.503
ATOM   1688  H   THR A 191     -12.539  34.920  12.794
ATOM   1689  CA  THR A 191     -12.536  32.901  13.321
ATOM   1690  CB  THR A 191     -11.525  33.217  14.407
ATOM   1691  CG2 THR A 191     -11.187  31.949  15.212
ATOM   1692  OG1 THR A 191     -10.329  33.720  13.839
ATOM   1693  HG1 THR A 191      -9.738  33.892  14.576
ATOM   1694  C   THR A 191     -13.805  32.455  14.007
ATOM   1695  O   THR A 191     -14.512  33.261  14.616
ATOM   1696  N   LEU A 192     -14.123  31.151  13.854
ATOM   1697  H   LEU A 192     -13.539  30.540  13.326
ATOM   1698  CA  LEU A 192     -15.266  30.525  14.473
ATOM   1699  CB  LEU A 192     -15.627  29.152  13.876
ATOM   1700  CG  LEU A 192     -16.052  29.159  12.399
ATOM   1701  CD1 LEU A 192     -16.236  27.726  11.896
ATOM   1702  CD2 LEU A 192     -17.320  29.995  12.174
ATOM   1703  C   LEU A 192     -14.877  30.265  15.899
ATOM   1704  O   LEU A 192     -13.698  30.024  16.170
ATOM   1705  N   THR A 193     -15.851  30.363  16.834
ATOM   1706  H   THR A 193     -16.796  30.594  16.608
ATOM   1707  CA  THR A 193     -15.595  30.120  18.230
ATOM   1708  CB  THR A 193     -15.952  31.343  19.058
ATOM   1709  CG2 THR A 193     -15.736  31.098  20.564
ATOM   1710  OG1 THR A 193     -15.166  32.451  18.634
ATOM   1711  HG1 THR A 193     -15.209  32.431  17.675
ATOM   1712  C   THR A 193     -16.418  28.916  18.646
ATOM   1713  O   THR A 193     -17.644  28.930  18.535
ATOM   1714  N   TYR A 194     -15.745  27.826  19.095
ATOM   1715  H   TYR A 194     -14.750  27.818  19.156
ATOM   1716  CA  TYR A 194     -16.402  26.621  19.565
ATOM   1717  CB  TYR A 194     -15.678  25.325  19.143
ATOM   1718  CG  TYR A 194     -15.924  25.026  17.700
ATOM   1719  CD1 TYR A 194     -15.251  25.672  16.652
ATOM   1720  CE1 TYR A 194     -15.522  25.331  15.321
ATOM   1721  CZ  TYR A 194     -16.449  24.323  15.032
ATOM   1722  OH  TYR A 194     -16.732  23.962  13.696
ATOM   1723  HH  TYR A 194     -16.236  24.548  13.119
ATOM   1724  CE2 TYR A 194     -17.093  23.652  16.071
ATOM   1725  CD2 TYR A 194     -16.823  24.001  17.394
ATOM   1726  C   TYR A 194     -16.431  26.741  21.049
ATOM   1727  O   TYR A 194     -15.360  26.770  21.639
ATOM   1728  N   ARG A 195     -17.625  26.667  21.689
ATOM   1729  H   ARG A 195     -18.469  26.539  21.169
ATOM   1730  CA  ARG A 195     -17.806  26.888  23.115
ATOM   1731  CB  ARG A 195     -19.255  26.674  23.593
ATOM   1732  CG  ARG A 195     -20.227  27.765  23.139
ATOM   1733  CD  ARG A 195     -21.631  27.585  23.717
ATOM   1734  NE  ARG A 195     -22.506  28.662  23.161
ATOM   1735  HE  ARG A 195     -22.099  29.358  22.569
ATOM   1736  CZ  ARG A 195     -23.850  28.711  23.427
ATOM   1737  NH1 ARG A 195     -24.456  27.811  24.261
ATOM   1738 1HH1 ARG A 195     -23.919  27.101  24.715
ATOM   1739 2HH1 ARG A 195     -25.438  27.870  24.439
ATOM   1740  NH2 ARG A 195     -24.607  29.681  22.836
ATOM   1741 1HH2 ARG A 195     -24.186  30.348  22.223
ATOM   1742 2HH2 ARG A 195     -25.591  29.727  23.007
ATOM   1743  C   ARG A 195     -16.918  26.223  24.140
ATOM   1744  O   ARG A 195     -16.689  26.841  25.181
ATOM   1745  N   MET A 196     -16.398  24.994  23.905
ATOM   1746  H   MET A 196     -16.566  24.497  23.057
ATOM   1747  CA  MET A 196     -15.536  24.337  24.873
ATOM   1748  CB  MET A 196     -15.920  22.862  25.140
ATOM   1749  CG  MET A 196     -17.304  22.660  25.766
ATOM   1750  SD  MET A 196     -17.780  20.920  26.018
ATOM   1751  CE  MET A 196     -16.575  20.552  27.326
ATOM   1752  C   MET A 196     -14.050  24.424  24.559
ATOM   1753  O   MET A 196     -13.265  23.581  25.004
ATOM   1754  N   LEU A 197     -13.680  25.292  23.590
ATOM   1755  H   LEU A 197     -14.359  25.868  23.139
ATOM   1756  CA  LEU A 197     -12.335  25.506  23.113
ATOM   1757  CB  LEU A 197     -12.378  26.190  21.728
ATOM   1758  CG  LEU A 197     -11.079  26.399  20.951
ATOM   1759  CD1 LEU A 197     -10.478  25.058  20.500
ATOM   1760  CD2 LEU A 197     -11.291  27.453  19.855
ATOM   1761  C   LEU A 197     -11.384  26.302  23.976
ATOM   1762  O   LEU A 197     -11.687  27.399  24.455
ATOM   1763  N   GLU A 198     -10.168  25.733  24.144
ATOM   1764  H   GLU A 198      -9.956  24.845  23.742
ATOM   1765  CA  GLU A 198      -9.081  26.341  24.864
ATOM   1766  CB  GLU A 198      -8.715  25.667  26.208
ATOM   1767  CG  GLU A 198      -9.819  25.718  27.273
ATOM   1768  CD  GLU A 198      -9.273  25.153  28.577
ATOM   1769  OE1 GLU A 198      -8.936  23.940  28.623
ATOM   1770  OE2 GLU A 198      -9.182  25.936  29.558
ATOM   1771  C   GLU A 198      -7.927  26.237  23.883
ATOM   1772  O   GLU A 198      -7.175  25.261  23.911
ATOM   1773  N   PRO A 199      -7.796  27.190  22.959
ATOM   1774  CA  PRO A 199      -6.768  27.247  21.943
ATOM   1775  CB  PRO A 199      -7.215  28.312  20.962
ATOM   1776  CG  PRO A 199      -8.031  29.278  21.819
ATOM   1777  CD  PRO A 199      -8.586  28.406  22.950
ATOM   1778  C   PRO A 199      -5.418  27.580  22.498
ATOM   1779  O   PRO A 199      -5.337  28.080  23.624
ATOM   1780  N   THR A 200      -4.356  27.284  21.716
ATOM   1781  H   THR A 200      -4.446  26.840  20.827
ATOM   1782  CA  THR A 200      -3.029  27.701  22.070
ATOM   1783  CB  THR A 200      -1.968  26.882  21.361
ATOM   1784  CG2 THR A 200      -2.053  25.421  21.835
ATOM   1785  OG1 THR A 200      -2.139  26.939  19.949
ATOM   1786  HG1 THR A 200      -1.332  26.575  19.574
ATOM   1787  C   THR A 200      -2.805  29.167  21.792
ATOM   1788  O   THR A 200      -2.501  29.919  22.720
ATOM   1789  N   ARG A 201      -3.012  29.605  20.525
ATOM   1790  H   ARG A 201      -3.257  28.971  19.792
ATOM   1791  CA  ARG A 201      -2.818  30.979  20.130
ATOM   1792  CB  ARG A 201      -1.365  31.242  19.675
ATOM   1793  CG  ARG A 201      -0.988  32.686  19.348
ATOM   1794  CD  ARG A 201       0.482  32.773  18.955
ATOM   1795  NE  ARG A 201       0.820  34.184  18.616
ATOM   1796  HE  ARG A 201       0.104  34.881  18.645
ATOM   1797  CZ  ARG A 201       2.103  34.540  18.298
ATOM   1798  NH1 ARG A 201       3.112  33.617  18.249
ATOM   1799 1HH1 ARG A 201       2.936  32.659  18.477
ATOM   1800 2HH1 ARG A 201       4.040  33.895  18.006
ATOM   1801  NH2 ARG A 201       2.384  35.846  18.020
ATOM   1802 1HH2 ARG A 201       1.666  36.540  18.060
ATOM   1803 2HH2 ARG A 201       3.314  36.115  17.773
ATOM   1804  C   ARG A 201      -3.705  31.220  18.944
ATOM   1805  O   ARG A 201      -3.585  30.508  17.946
ATOM   1806  N   VAL A 202      -4.641  32.198  19.035
ATOM   1807  H   VAL A 202      -4.747  32.777  19.839
ATOM   1808  CA  VAL A 202      -5.499  32.489  17.908
ATOM   1809  CB  VAL A 202      -6.989  32.546  18.210
ATOM   1810  CG1 VAL A 202      -7.805  32.899  16.949
ATOM   1811  CG2 VAL A 202      -7.443  31.222  18.810
ATOM   1812  C   VAL A 202      -5.105  33.837  17.397
ATOM   1813  O   VAL A 202      -5.213  34.822  18.128
ATOM   1814  N   VAL A 203      -4.636  33.903  16.128
ATOM   1815  H   VAL A 203      -4.551  33.102  15.541
ATOM   1816  CA  VAL A 203      -4.280  35.167  15.543
ATOM   1817  CB  VAL A 203      -3.013  35.153  14.697
ATOM   1818  CG1 VAL A 203      -2.750  36.554  14.103
ATOM   1819  CG2 VAL A 203      -1.830  34.668  15.560
ATOM   1820  C   VAL A 203      -5.478  35.539  14.712
ATOM   1821  O   VAL A 203      -5.924  34.767  13.861
ATOM   1822  N   ASN A 204      -6.088  36.692  15.063
ATOM   1823  H   ASN A 204      -5.738  37.233  15.824
ATOM   1824  CA  ASN A 204      -7.217  37.261  14.375
ATOM   1825  CB  ASN A 204      -8.549  36.522  14.715
ATOM   1826  CG  ASN A 204      -9.722  36.971  13.829
ATOM   1827  OD1 ASN A 204      -9.598  37.367  12.671
ATOM   1828  ND2 ASN A 204     -10.936  36.929  14.437
ATOM   1829 1HD2 ASN A 204     -11.746  37.260  13.953
ATOM   1830 2HD2 ASN A 204     -11.005  36.613  15.382
ATOM   1831  C   ASN A 204      -7.235  38.685  14.879
ATOM   1832  O   ASN A 204      -8.292  39.191  15.260
ATOM   1833  N   GLY A 205      -6.065  39.387  14.875
ATOM   1834  H   GLY A 205      -5.212  39.003  14.531
ATOM   1835  CA  GLY A 205      -5.995  40.729  15.412
ATOM   1836  C   GLY A 205      -6.854  41.723  14.679
ATOM   1837  O   GLY A 205      -6.995  41.629  13.458
ATOM   1838  N   PRO A 206      -7.423  42.697  15.396
ATOM   1839  CA  PRO A 206      -8.269  43.722  14.833
ATOM   1840  CB  PRO A 206      -9.114  44.207  16.015
ATOM   1841  CG  PRO A 206      -8.202  44.017  17.233
ATOM   1842  CD  PRO A 206      -7.402  42.761  16.858
ATOM   1843  C   PRO A 206      -7.402  44.758  14.165
ATOM   1844  O   PRO A 206      -7.262  45.873  14.676
ATOM   1845  N   GLY A 207      -6.795  44.361  13.024
ATOM   1846  H   GLY A 207      -6.927  43.438  12.671
ATOM   1847  CA  GLY A 207      -5.929  45.187  12.240
ATOM   1848  C   GLY A 207      -4.482  44.989  12.617
ATOM   1849  O   GLY A 207      -4.177  44.366  13.642
ATOM   1850  N   PRO A 208      -3.570  45.514  11.791
ATOM   1851  CA  PRO A 208      -2.146  45.430  12.007
ATOM   1852  CB  PRO A 208      -1.493  45.924  10.717
ATOM   1853  CG  PRO A 208      -2.550  46.839  10.077
ATOM   1854  CD  PRO A 208      -3.886  46.261  10.572
ATOM   1855  C   PRO A 208      -1.720  46.183  13.235
ATOM   1856  O   PRO A 208      -2.318  47.212  13.563
ATOM   1857  N   GLY A 209      -0.699  45.648  13.931
ATOM   1858  H   GLY A 209      -0.248  44.808  13.640
ATOM   1859  CA  GLY A 209      -0.183  46.243  15.130
ATOM   1860  C   GLY A 209      -0.882  45.720  16.350
ATOM   1861  O   GLY A 209      -0.435  45.997  17.464
ATOM   1862  N   LYS A 210      -1.995  44.965  16.173
ATOM   1863  H   LYS A 210      -2.359  44.745  15.270
ATOM   1864  CA  LYS A 210      -2.727  44.406  17.273
ATOM   1865  CB  LYS A 210      -4.246  44.561  17.118
ATOM   1866  CG  LYS A 210      -4.682  46.026  16.937
ATOM   1867  CD  LYS A 210      -4.373  46.954  18.116
ATOM   1868  CE  LYS A 210      -4.929  48.370  17.947
ATOM   1869  NZ  LYS A 210      -4.495  49.219  19.075
ATOM   1870  HZ1 LYS A 210      -3.930  48.657  19.740
ATOM   1871  HZ2 LYS A 210      -3.927  50.017  18.729
ATOM   1872  HZ3 LYS A 210      -5.332  49.584  19.568
ATOM   1873  C   LYS A 210      -2.328  42.960  17.316
ATOM   1874  O   LYS A 210      -2.104  42.338  16.273
ATOM   1875  N   GLY A 211      -2.237  42.398  18.541
ATOM   1876  H   GLY A 211      -2.486  42.886  19.377
ATOM   1877  CA  GLY A 211      -1.804  41.039  18.726
ATOM   1878  C   GLY A 211      -2.874  39.988  18.588
ATOM   1879  O   GLY A 211      -3.990  40.281  18.152
ATOM   1880  N   PRO A 212      -2.521  38.739  18.928
ATOM   1881  CA  PRO A 212      -3.407  37.598  18.877
ATOM   1882  CB  PRO A 212      -2.536  36.376  19.189
ATOM   1883  CG  PRO A 212      -1.336  36.935  19.968
ATOM   1884  CD  PRO A 212      -1.204  38.375  19.456
ATOM   1885  C   PRO A 212      -4.560  37.741  19.831
ATOM   1886  O   PRO A 212      -4.392  38.334  20.904
ATOM   1887  N   LEU A 213      -5.738  37.213  19.425
ATOM   1888  H   LEU A 213      -5.819  36.660  18.600
ATOM   1889  CA  LEU A 213      -6.888  37.277  20.271
ATOM   1890  CB  LEU A 213      -8.213  37.698  19.574
ATOM   1891  CG  LEU A 213      -8.256  38.976  18.716
ATOM   1892  CD1 LEU A 213      -9.667  39.160  18.139
ATOM   1893  CD2 LEU A 213      -7.703  40.224  19.396
ATOM   1894  C   LEU A 213      -7.089  35.847  20.678
ATOM   1895  O   LEU A 213      -7.786  35.104  19.982
ATOM   1896  N   ARG A 214      -6.475  35.415  21.815
ATOM   1897  H   ARG A 214      -5.907  36.015  22.371
ATOM   1898  CA  ARG A 214      -6.638  34.052  22.288
ATOM   1899  CB  ARG A 214      -5.709  33.647  23.450
ATOM   1900  CG  ARG A 214      -5.800  32.170  23.856
ATOM   1901  CD  ARG A 214      -4.862  31.774  24.997
ATOM   1902  NE  ARG A 214      -5.127  30.335  25.303
ATOM   1903  HE  ARG A 214      -5.755  29.822  24.716
ATOM   1904  CZ  ARG A 214      -4.503  29.673  26.328
ATOM   1905  NH1 ARG A 214      -3.602  30.289  27.152
ATOM   1906 1HH1 ARG A 214      -3.360  31.248  27.008
ATOM   1907 2HH1 ARG A 214      -3.149  29.772  27.877
ATOM   1908  NH2 ARG A 214      -4.796  28.353  26.520
ATOM   1909 1HH2 ARG A 214      -5.422  27.881  25.898
ATOM   1910 2HH2 ARG A 214      -4.360  27.841  27.259
ATOM   1911  C   ARG A 214      -8.089  33.957  22.688
ATOM   1912  O   ARG A 214      -8.621  34.886  23.308
ATOM   1913  N   ILE A 215      -8.745  32.833  22.302
ATOM   1914  H   ILE A 215      -8.294  32.096  21.807
ATOM   1915  CA  ILE A 215     -10.156  32.682  22.535
ATOM   1916  CB  ILE A 215     -10.863  32.337  21.207
ATOM   1917  CG2 ILE A 215     -12.382  32.139  21.418
ATOM   1918  CG1 ILE A 215     -10.607  33.403  20.126
ATOM   1919  CD1 ILE A 215     -11.144  33.030  18.747
ATOM   1920  C   ILE A 215     -10.501  31.619  23.554
ATOM   1921  O   ILE A 215     -10.654  30.454  23.184
ATOM   1922  N   SER A 216     -10.654  31.972  24.866
ATOM   1923  H   SER A 216     -10.547  32.909  25.190
ATOM   1924  CA  SER A 216     -11.085  30.987  25.847
ATOM   1925  CB  SER A 216     -10.881  31.387  27.324
ATOM   1926  OG  SER A 216     -11.397  30.383  28.190
ATOM   1927  HG  SER A 216     -12.165  30.774  28.616
ATOM   1928  C   SER A 216     -12.543  31.068  25.495
ATOM   1929  O   SER A 216     -13.225  32.039  25.824
ATOM   1930  N   ALA A 217     -13.042  29.997  24.858
ATOM   1931  H   ALA A 217     -12.483  29.190  24.673
ATOM   1932  CA  ALA A 217     -14.357  29.977  24.306
ATOM   1933  CB  ALA A 217     -14.533  28.753  23.480
ATOM   1934  C   ALA A 217     -15.598  30.186  25.093
ATOM   1935  O   ALA A 217     -16.492  30.852  24.571
ATOM   1936  N   SER A 218     -15.701  29.661  26.332
ATOM   1937  H   SER A 218     -14.966  29.134  26.750
ATOM   1938  CA  SER A 218     -16.894  29.838  27.125
ATOM   1939  CB  SER A 218     -16.865  28.943  28.384
ATOM   1940  OG  SER A 218     -15.745  29.253  29.205
ATOM   1941  HG  SER A 218     -16.052  29.914  29.833
ATOM   1942  C   SER A 218     -17.068  31.289  27.504
ATOM   1943  O   SER A 218     -18.145  31.860  27.314
ATOM   1944  N   SER A 219     -15.958  31.920  27.957
ATOM   1945  H   SER A 219     -15.099  31.425  28.058
ATOM   1946  CA  SER A 219     -15.904  33.300  28.367
ATOM   1947  CB  SER A 219     -14.524  33.660  28.942
ATOM   1948  OG  SER A 219     -14.291  32.936  30.140
ATOM   1949  HG  SER A 219     -13.368  33.090  30.361
ATOM   1950  C   SER A 219     -16.132  34.197  27.182
ATOM   1951  O   SER A 219     -16.866  35.186  27.271
ATOM   1952  N   ALA A 220     -15.536  33.811  26.029
ATOM   1953  H   ALA A 220     -14.955  33.002  26.000
ATOM   1954  CA  ALA A 220     -15.620  34.533  24.792
ATOM   1955  CB  ALA A 220     -14.781  33.881  23.699
ATOM   1956  C   ALA A 220     -17.023  34.589  24.278
ATOM   1957  O   ALA A 220     -17.448  35.655  23.835
ATOM   1958  N   ALA A 221     -17.774  33.459  24.383
ATOM   1959  H   ALA A 221     -17.383  32.609  24.718
ATOM   1960  CA  ALA A 221     -19.135  33.357  23.926
ATOM   1961  CB  ALA A 221     -19.717  31.941  24.107
ATOM   1962  C   ALA A 221     -19.999  34.310  24.695
ATOM   1963  O   ALA A 221     -20.798  35.027  24.091
ATOM   1964  N   GLN A 222     -19.785  34.390  26.031
ATOM   1965  H   GLN A 222     -19.105  33.812  26.480
ATOM   1966  CA  GLN A 222     -20.534  35.253  26.907
ATOM   1967  CB  GLN A 222     -20.180  35.010  28.391
ATOM   1968  CG  GLN A 222     -20.721  33.700  28.990
ATOM   1969  CD  GLN A 222     -22.251  33.703  28.986
ATOM   1970  OE1 GLN A 222     -22.892  32.924  28.280
ATOM   1971  NE2 GLN A 222     -22.860  34.595  29.811
ATOM   1972 1HE2 GLN A 222     -23.858  34.631  29.870
ATOM   1973 2HE2 GLN A 222     -22.311  35.212  30.374
ATOM   1974  C   GLN A 222     -20.293  36.713  26.610
ATOM   1975  O   GLN A 222     -21.237  37.504  26.637
ATOM   1976  N   ARG A 223     -19.031  37.086  26.285
ATOM   1977  H   ARG A 223     -18.280  36.426  26.317
ATOM   1978  CA  ARG A 223     -18.650  38.457  26.013
ATOM   1979  CB  ARG A 223     -17.533  38.884  26.988
ATOM   1980  CG  ARG A 223     -18.062  39.060  28.419
ATOM   1981  CD  ARG A 223     -17.022  39.317  29.509
ATOM   1982  NE  ARG A 223     -16.278  38.038  29.726
ATOM   1983  HE  ARG A 223     -16.581  37.220  29.236
ATOM   1984  CZ  ARG A 223     -15.216  37.948  30.586
ATOM   1985  NH1 ARG A 223     -14.746  39.027  31.280
ATOM   1986 1HH1 ARG A 223     -15.193  39.917  31.193
ATOM   1987 2HH1 ARG A 223     -13.984  38.920  31.919
ATOM   1988  NH2 ARG A 223     -14.617  36.735  30.765
ATOM   1989 1HH2 ARG A 223     -14.985  35.921  30.317
ATOM   1990 2HH2 ARG A 223     -13.851  36.639  31.400
ATOM   1991  C   ARG A 223     -18.277  38.718  24.562
ATOM   1992  O   ARG A 223     -17.394  39.521  24.262
ATOM   1993  N   ARG A 224     -19.051  38.118  23.632
ATOM   1994  H   ARG A 224     -19.786  37.518  23.943
ATOM   1995  CA  ARG A 224     -18.893  38.111  22.188
ATOM   1996  CB  ARG A 224     -19.839  36.996  21.653
ATOM   1997  CG  ARG A 224     -19.669  36.436  20.234
ATOM   1998  CD  ARG A 224     -20.767  35.437  19.864
ATOM   1999  NE  ARG A 224     -22.028  36.222  19.670
ATOM   2000  HE  ARG A 224     -21.958  37.214  19.560
ATOM   2001  CZ  ARG A 224     -23.268  35.640  19.632
ATOM   2002  NH1 ARG A 224     -23.451  34.293  19.777
ATOM   2003 1HH1 ARG A 224     -22.674  33.686  19.939
ATOM   2004 2HH1 ARG A 224     -24.374  33.908  19.741
ATOM   2005  NH2 ARG A 224     -24.360  36.438  19.445
ATOM   2006 1HH2 ARG A 224     -24.252  37.426  19.340
ATOM   2007 2HH2 ARG A 224     -25.276  36.040  19.416
ATOM   2008  C   ARG A 224     -19.139  39.401  21.400
ATOM   2009  O   ARG A 224     -19.182  39.350  20.167
ATOM   2010  N   GLY A 225     -19.292  40.592  22.041
ATOM   2011  H   GLY A 225     -19.228  40.670  23.032
ATOM   2012  CA  GLY A 225     -19.561  41.826  21.315
ATOM   2013  C   GLY A 225     -18.511  42.205  20.284
ATOM   2014  O   GLY A 225     -17.311  42.062  20.525
ATOM   2015  N   PRO A 226     -18.946  42.671  19.111
ATOM   2016  CA  PRO A 226     -18.063  43.061  18.036
ATOM   2017  CB  PRO A 226     -18.943  43.231  16.796
ATOM   2018  CG  PRO A 226     -20.199  42.405  17.105
ATOM   2019  CD  PRO A 226     -20.316  42.486  18.633
ATOM   2020  C   PRO A 226     -17.240  44.288  18.288
ATOM   2021  O   PRO A 226     -17.714  45.223  18.937
ATOM   2022  N   GLY A 227     -15.988  44.252  17.803
ATOM   2023  H   GLY A 227     -15.643  43.452  17.321
ATOM   2024  CA  GLY A 227     -15.059  45.344  17.850
ATOM   2025  C   GLY A 227     -14.704  45.555  16.391
ATOM   2026  O   GLY A 227     -15.369  44.982  15.514
ATOM   2027  N   PRO A 228     -13.714  46.385  16.048
ATOM   2028  CA  PRO A 228     -13.296  46.566  14.673
ATOM   2029  CB  PRO A 228     -12.225  47.654  14.697
ATOM   2030  CG  PRO A 228     -12.537  48.444  15.976
ATOM   2031  CD  PRO A 228     -13.128  47.388  16.924
ATOM   2032  C   PRO A 228     -12.748  45.224  14.261
ATOM   2033  O   PRO A 228     -12.033  44.612  15.061
ATOM   2034  N   GLY A 229     -13.110  44.730  13.063
ATOM   2035  H   GLY A 229     -13.710  45.219  12.436
ATOM   2036  CA  GLY A 229     -12.623  43.448  12.633
ATOM   2037  C   GLY A 229     -13.410  42.284  13.183
ATOM   2038  O   GLY A 229     -12.976  41.143  13.011
ATOM   2039  N   GLY A 230     -14.571  42.529  13.845
ATOM   2040  H   GLY A 230     -14.889  43.455  14.040
ATOM   2041  CA  GLY A 230     -15.371  41.463  14.399
ATOM   2042  C   GLY A 230     -15.178  41.338  15.887
ATOM   2043  O   GLY A 230     -14.475  42.163  16.472
ATOM   2044  N   PRO A 231     -15.768  40.328  16.538
ATOM   2045  CA  PRO A 231     -15.689  40.147  17.973
ATOM   2046  CB  PRO A 231     -16.538  38.918  18.280
ATOM   2047  CG  PRO A 231     -17.543  38.867  17.122
ATOM   2048  CD  PRO A 231     -16.760  39.447  15.937
ATOM   2049  C   PRO A 231     -14.314  40.038  18.549
ATOM   2050  O   PRO A 231     -13.495  39.271  18.031
ATOM   2051  N   LEU A 232     -14.078  40.804  19.642
ATOM   2052  H   LEU A 232     -14.770  41.414  20.022
ATOM   2053  CA  LEU A 232     -12.892  40.621  20.424
ATOM   2054  CB  LEU A 232     -12.258  41.894  21.022
ATOM   2055  CG  LEU A 232     -11.311  42.645  20.057
ATOM   2056  CD1 LEU A 232     -12.033  43.273  18.854
ATOM   2057  CD2 LEU A 232     -10.431  43.643  20.815
ATOM   2058  C   LEU A 232     -13.282  39.676  21.501
ATOM   2059  O   LEU A 232     -14.112  39.978  22.362
ATOM   2060  N   ARG A 233     -12.693  38.471  21.397
ATOM   2061  H   ARG A 233     -12.029  38.291  20.676
ATOM   2062  CA  ARG A 233     -12.922  37.375  22.292
ATOM   2063  CB  ARG A 233     -12.533  36.041  21.669
ATOM   2064  CG  ARG A 233     -13.600  35.441  20.749
ATOM   2065  CD  ARG A 233     -13.733  36.115  19.390
ATOM   2066  NE  ARG A 233     -14.633  35.250  18.581
ATOM   2067  HE  ARG A 233     -15.093  34.479  19.026
ATOM   2068  CZ  ARG A 233     -14.825  35.463  17.244
ATOM   2069  NH1 ARG A 233     -14.120  36.413  16.555
ATOM   2070 1HH1 ARG A 233     -13.473  37.010  17.032
ATOM   2071 2HH1 ARG A 233     -14.241  36.514  15.568
ATOM   2072  NH2 ARG A 233     -15.716  34.661  16.592
ATOM   2073 1HH2 ARG A 233     -16.241  33.980  17.102
ATOM   2074 2HH2 ARG A 233     -15.744  34.651  15.592
ATOM   2075  C   ARG A 233     -12.104  37.557  23.535
ATOM   2076  O   ARG A 233     -11.036  38.167  23.480
ATOM   2077  N   ILE A 234     -12.611  37.055  24.689
ATOM   2078  H   ILE A 234     -13.482  36.573  24.722
ATOM   2079  CA  ILE A 234     -11.920  37.192  25.948
ATOM   2080  CB  ILE A 234     -12.755  37.953  26.983
ATOM   2081  CG2 ILE A 234     -12.090  37.961  28.377
ATOM   2082  CG1 ILE A 234     -13.025  39.384  26.465
ATOM   2083  CD1 ILE A 234     -14.025  40.186  27.289
ATOM   2084  C   ILE A 234     -11.364  35.904  26.505
ATOM   2085  O   ILE A 234     -12.084  34.914  26.657
ATOM   2086  N   SER A 235     -10.046  35.973  26.831
ATOM   2087  H   SER A 235      -9.556  36.823  26.669
ATOM   2088  CA  SER A 235      -9.208  34.962  27.419
ATOM   2089  CB  SER A 235      -8.268  34.271  26.410
ATOM   2090  OG  SER A 235      -7.318  35.194  25.896
ATOM   2091  HG  SER A 235      -6.531  34.681  25.696
ATOM   2092  C   SER A 235      -8.346  35.662  28.468
ATOM   2093  O   SER A 235      -8.558  36.842  28.777
ATOM   2094  N   ALA A 236      -7.318  34.930  28.985
ATOM   2095  H   ALA A 236      -7.183  33.989  28.685
ATOM   2096  CA  ALA A 236      -6.361  35.326  29.997
ATOM   2097  CB  ALA A 236      -5.327  34.222  30.289
ATOM   2098  C   ALA A 236      -5.590  36.586  29.693
ATOM   2099  O   ALA A 236      -5.353  36.922  28.533
ATOM   2100  N   SER A 237      -5.157  37.264  30.788
ATOM   2101  H   SER A 237      -5.340  36.885  31.691
ATOM   2102  CA  SER A 237      -4.464  38.532  30.842
ATOM   2103  CB  SER A 237      -4.151  38.937  32.302
ATOM   2104  OG  SER A 237      -3.288  37.986  32.917
ATOM   2105  HG  SER A 237      -3.147  38.299  33.815
ATOM   2106  C   SER A 237      -3.211  38.720  30.037
ATOM   2107  O   SER A 237      -3.044  39.791  29.448
ATOM   2108  N   SER A 238      -2.335  37.693  29.957
ATOM   2109  H   SER A 238      -2.499  36.832  30.431
ATOM   2110  CA  SER A 238      -1.095  37.771  29.217
ATOM   2111  CB  SER A 238      -0.249  36.497  29.432
ATOM   2112  OG  SER A 238      -0.944  35.342  28.977
ATOM   2113  HG  SER A 238      -0.398  34.592  29.230
ATOM   2114  C   SER A 238      -1.356  38.004  27.748
ATOM   2115  O   SER A 238      -0.679  38.819  27.115
ATOM   2116  N   ALA A 239      -2.364  37.292  27.196
ATOM   2117  H   ALA A 239      -2.897  36.653  27.746
ATOM   2118  CA  ALA A 239      -2.774  37.412  25.823
ATOM   2119  CB  ALA A 239      -3.565  36.186  25.337
ATOM   2120  C   ALA A 239      -3.667  38.613  25.650
ATOM   2121  O   ALA A 239      -3.571  39.313  24.642
ATOM   2122  N   ALA A 240      -4.503  38.897  26.683
ATOM   2123  H   ALA A 240      -4.500  38.319  27.493
ATOM   2124  CA  ALA A 240      -5.484  39.954  26.719
ATOM   2125  CB  ALA A 240      -6.240  40.050  28.053
ATOM   2126  C   ALA A 240      -4.944  41.313  26.499
ATOM   2127  O   ALA A 240      -5.565  42.072  25.758
ATOM   2128  N   GLN A 241      -3.752  41.615  27.067
ATOM   2129  H   GLN A 241      -3.282  40.958  27.655
ATOM   2130  CA  GLN A 241      -3.123  42.909  26.945
ATOM   2131  CB  GLN A 241      -1.819  43.035  27.752
ATOM   2132  CG  GLN A 241      -2.052  43.106  29.268
ATOM   2133  CD  GLN A 241      -0.729  43.204  30.034
ATOM   2134  OE1 GLN A 241       0.384  43.138  29.509
ATOM   2135  NE2 GLN A 241      -0.860  43.389  31.374
ATOM   2136 1HE2 GLN A 241      -0.047  43.487  31.947
ATOM   2137 2HE2 GLN A 241      -1.767  43.428  31.793
ATOM   2138  C   GLN A 241      -2.846  43.292  25.513
ATOM   2139  O   GLN A 241      -2.775  44.481  25.199
ATOM   2140  N   ARG A 242      -2.691  42.281  24.629
ATOM   2141  H   ARG A 242      -2.788  41.332  24.923
ATOM   2142  CA  ARG A 242      -2.417  42.424  23.224
ATOM   2143  CB  ARG A 242      -1.697  41.162  22.717
ATOM   2144  CG  ARG A 242      -0.312  41.102  23.364
ATOM   2145  CD  ARG A 242       0.490  39.817  23.220
ATOM   2146  NE  ARG A 242       1.726  40.078  24.018
ATOM   2147  HE  ARG A 242       2.000  41.029  24.166
ATOM   2148  CZ  ARG A 242       2.506  39.084  24.542
ATOM   2149  NH1 ARG A 242       2.174  37.764  24.429
ATOM   2150 1HH1 ARG A 242       1.336  37.492  23.958
ATOM   2151 2HH1 ARG A 242       2.758  37.063  24.838
ATOM   2152  NH2 ARG A 242       3.637  39.442  25.215
ATOM   2153 1HH2 ARG A 242       3.881  40.407  25.307
ATOM   2154 2HH2 ARG A 242       4.231  38.745  25.616
ATOM   2155  C   ARG A 242      -3.641  42.728  22.390
ATOM   2156  O   ARG A 242      -3.489  43.148  21.238
ATOM   2157  N   ARG A 243      -4.872  42.542  22.951
ATOM   2158  H   ARG A 243      -4.983  42.266  23.904
ATOM   2159  CA  ARG A 243      -6.121  42.787  22.259
ATOM   2160  CB  ARG A 243      -7.298  42.031  22.907
ATOM   2161  CG  ARG A 243      -7.240  40.516  22.822
ATOM   2162  CD  ARG A 243      -8.601  39.907  23.131
ATOM   2163  NE  ARG A 243      -8.912  39.950  24.596
ATOM   2164  HE  ARG A 243      -9.350  40.764  24.976
ATOM   2165  CZ  ARG A 243      -8.600  38.895  25.415
ATOM   2166  NH1 ARG A 243      -8.008  37.768  24.913
ATOM   2167 1HH1 ARG A 243      -7.833  37.688  23.932
ATOM   2168 2HH1 ARG A 243      -7.777  36.997  25.504
ATOM   2169  NH2 ARG A 243      -8.921  38.953  26.744
ATOM   2170 1HH2 ARG A 243      -9.349  39.776  27.118
ATOM   2171 2HH2 ARG A 243      -8.695  38.200  27.372
ATOM   2172  C   ARG A 243      -6.406  44.268  22.379
ATOM   2173  O   ARG A 243      -7.312  44.708  23.096
ATOM   2174  N   GLY A 244      -5.679  45.065  21.567
ATOM   2175  H   GLY A 244      -4.989  44.683  20.956
ATOM   2176  CA  GLY A 244      -5.753  46.500  21.619
ATOM   2177  C   GLY A 244      -6.892  47.240  20.998
ATOM   2178  O   GLY A 244      -6.953  48.457  21.186
ATOM   2179  N   GLY A 245      -7.801  46.571  20.251
ATOM   2180  H   GLY A 245      -7.774  45.584  20.119
ATOM   2181  CA  GLY A 245      -8.889  47.283  19.633
ATOM   2182  C   GLY A 245     -10.009  47.607  20.584
ATOM   2183  O   GLY A 245     -10.138  46.968  21.635
ATOM   2184  N   PRO A 246     -10.833  48.600  20.218
ATOM   2185  CA  PRO A 246     -11.991  49.009  20.985
ATOM   2186  CB  PRO A 246     -12.561  50.230  20.267
ATOM   2187  CG  PRO A 246     -11.361  50.803  19.500
ATOM   2188  CD  PRO A 246     -10.533  49.559  19.155
ATOM   2189  C   PRO A 246     -12.950  47.855  20.980
ATOM   2190  O   PRO A 246     -13.023  47.141  19.980
ATOM   2191  N   GLY A 247     -13.678  47.636  22.078
ATOM   2192  H   GLY A 247     -13.608  48.196  22.899
ATOM   2193  CA  GLY A 247     -14.584  46.526  22.122
ATOM   2194  C   GLY A 247     -14.400  45.882  23.460
ATOM   2195  O   GLY A 247     -13.716  46.446  24.325
ATOM   2196  N   PRO A 248     -14.951  44.685  23.664
ATOM   2197  CA  PRO A 248     -14.846  43.978  24.917
ATOM   2198  CB  PRO A 248     -15.728  42.739  24.788
ATOM   2199  CG  PRO A 248     -15.830  42.516  23.276
ATOM   2200  CD  PRO A 248     -15.692  43.921  22.668
ATOM   2201  C   PRO A 248     -13.422  43.706  25.307
ATOM   2202  O   PRO A 248     -13.188  43.578  26.506
ATOM   2203  N   GLY A 249     -12.473  43.667  24.332
ATOM   2204  H   GLY A 249     -12.705  43.791  23.371
ATOM   2205  CA  GLY A 249     -11.083  43.443  24.618
ATOM   2206  C   GLY A 249     -10.496  44.617  25.346
ATOM   2207  O   GLY A 249      -9.800  44.411  26.342
ATOM   2208  N   GLU A 250     -10.835  45.866  24.921
ATOM   2209  H   GLU A 250     -11.517  46.019  24.209
ATOM   2210  CA  GLU A 250     -10.311  47.060  25.544
ATOM   2211  CB  GLU A 250     -10.572  48.345  24.724
ATOM   2212  CG  GLU A 250      -9.888  49.606  25.291
ATOM   2213  CD  GLU A 250     -10.109  50.861  24.443
ATOM   2214  OE1 GLU A 250      -9.559  51.911  24.865
ATOM   2215  OE2 GLU A 250     -10.807  50.830  23.396
ATOM   2216  C   GLU A 250     -10.916  47.221  26.912
ATOM   2217  O   GLU A 250     -10.216  47.605  27.853
ATOM   2218  N   GLU A 251     -12.219  46.865  27.050
ATOM   2219  H   GLU A 251     -12.751  46.533  26.273
ATOM   2220  CA  GLU A 251     -12.936  46.969  28.298
ATOM   2221  CB  GLU A 251     -14.427  46.624  28.151
ATOM   2222  CG  GLU A 251     -15.235  47.656  27.352
ATOM   2223  CD  GLU A 251     -16.679  47.192  27.118
ATOM   2224  OE1 GLU A 251     -17.073  46.058  27.504
ATOM   2225  OE2 GLU A 251     -17.428  48.006  26.520
ATOM   2226  C   GLU A 251     -12.358  46.024  29.313
ATOM   2227  O   GLU A 251     -12.181  46.406  30.471
ATOM   2228  N   PHE A 252     -12.005  44.789  28.873
ATOM   2229  H   PHE A 252     -12.178  44.507  27.934
ATOM   2230  CA  PHE A 252     -11.445  43.772  29.720
ATOM   2231  CB  PHE A 252     -11.353  42.409  28.987
ATOM   2232  CG  PHE A 252     -10.876  41.295  29.869
ATOM   2233  CD1 PHE A 252     -11.717  40.761  30.855
ATOM   2234  CE1 PHE A 252     -11.283  39.712  31.671
ATOM   2235  CZ  PHE A 252     -10.004  39.179  31.498
ATOM   2236  CE2 PHE A 252      -9.163  39.692  30.507
ATOM   2237  CD2 PHE A 252      -9.602  40.741  29.695
ATOM   2238  C   PHE A 252     -10.086  44.208  30.196
ATOM   2239  O   PHE A 252      -9.811  44.063  31.386
ATOM   2240  N   ILE A 253      -9.253  44.813  29.302
ATOM   2241  H   ILE A 253      -9.514  44.923  28.344
ATOM   2242  CA  ILE A 253      -7.916  45.261  29.647
ATOM   2243  CB  ILE A 253      -7.150  45.814  28.448
ATOM   2244  CG2 ILE A 253      -5.812  46.465  28.876
ATOM   2245  CG1 ILE A 253      -6.859  44.692  27.449
ATOM   2246  CD1 ILE A 253      -6.351  45.225  26.112
ATOM   2247  C   ILE A 253      -8.020  46.334  30.703
ATOM   2248  O   ILE A 253      -7.276  46.277  31.684
ATOM   2249  N   ALA A 254      -8.991  47.273  30.554
ATOM   2250  H   ALA A 254      -9.598  47.266  29.762
ATOM   2251  CA  ALA A 254      -9.191  48.361  31.480
ATOM   2252  CB  ALA A 254     -10.303  49.319  31.018
ATOM   2253  C   ALA A 254      -9.560  47.850  32.843
ATOM   2254  O   ALA A 254      -9.018  48.331  33.842
ATOM   2255  N   LYS A 255     -10.443  46.822  32.899
ATOM   2256  H   LYS A 255     -10.862  46.450  32.073
ATOM   2257  CA  LYS A 255     -10.880  46.237  34.141
ATOM   2258  CB  LYS A 255     -12.024  45.225  33.961
ATOM   2259  CG  LYS A 255     -13.361  45.857  33.579
ATOM   2260  CD  LYS A 255     -14.465  44.821  33.394
ATOM   2261  CE  LYS A 255     -15.815  45.407  32.983
ATOM   2262  NZ  LYS A 255     -16.781  44.308  32.802
ATOM   2263  HZ1 LYS A 255     -16.506  43.509  33.406
ATOM   2264  HZ2 LYS A 255     -17.731  44.628  33.068
ATOM   2265  HZ3 LYS A 255     -16.785  44.002  31.810
ATOM   2266  C   LYS A 255      -9.758  45.528  34.843
ATOM   2267  O   LYS A 255      -9.613  45.695  36.054
ATOM   2268  N   VAL A 256      -8.909  44.778  34.090
ATOM   2269  H   VAL A 256      -9.041  44.692  33.106
ATOM   2270  CA  VAL A 256      -7.795  44.030  34.639
ATOM   2271  CB  VAL A 256      -7.167  43.084  33.618
ATOM   2272  CG1 VAL A 256      -5.863  42.426  34.124
ATOM   2273  CG2 VAL A 256      -8.212  42.003  33.301
ATOM   2274  C   VAL A 256      -6.771  44.973  35.221
ATOM   2275  O   VAL A 256      -6.293  44.726  36.330
ATOM   2276  N   ARG A 257      -6.473  46.099  34.524
ATOM   2277  H   ARG A 257      -6.899  46.295  33.644
ATOM   2278  CA  ARG A 257      -5.507  47.070  34.986
ATOM   2279  CB  ARG A 257      -5.180  48.151  33.936
ATOM   2280  CG  ARG A 257      -4.380  47.622  32.741
ATOM   2281  CD  ARG A 257      -4.044  48.698  31.702
ATOM   2282  NE  ARG A 257      -3.327  48.056  30.553
ATOM   2283  HE  ARG A 257      -3.861  47.793  29.750
ATOM   2284  CZ  ARG A 257      -1.980  47.802  30.562
ATOM   2285  NH1 ARG A 257      -1.179  48.196  31.597
ATOM   2286 1HH1 ARG A 257      -1.565  48.694  32.373
ATOM   2287 2HH1 ARG A 257      -0.194  48.028  31.565
ATOM   2288  NH2 ARG A 257      -1.421  47.158  29.496
ATOM   2289 1HH2 ARG A 257      -1.981  46.897  28.710
ATOM   2290 2HH2 ARG A 257      -0.438  46.976  29.477
ATOM   2291  C   ARG A 257      -5.975  47.741  36.248
ATOM   2292  O   ARG A 257      -5.178  47.930  37.170
ATOM   2293  N   SER A 258      -7.294  48.051  36.332
ATOM   2294  H   SER A 258      -7.919  47.879  35.573
ATOM   2295  CA  SER A 258      -7.880  48.690  37.485
ATOM   2296  CB  SER A 258      -9.348  49.083  37.246
ATOM   2297  OG  SER A 258      -9.426  50.079  36.236
ATOM   2298  HG  SER A 258      -9.440  49.603  35.401
ATOM   2299  C   SER A 258      -7.833  47.773  38.681
ATOM   2300  O   SER A 258      -7.480  48.214  39.777
ATOM   2301  N   HIS A 259      -8.136  46.464  38.473
ATOM   2302  H   HIS A 259      -8.394  46.128  37.570
ATOM   2303  CA  HIS A 259      -8.126  45.478  39.526
ATOM   2304  CB  HIS A 259      -8.812  44.143  39.174
ATOM   2305  CG  HIS A 259     -10.312  44.249  39.131
ATOM   2306  ND1 HIS A 259     -11.081  44.682  40.191
ATOM   2307  CE1 HIS A 259     -12.374  44.636  39.783
ATOM   2308  NE2 HIS A 259     -12.491  44.205  38.540
ATOM   2309  CD2 HIS A 259     -11.192  43.960  38.133
ATOM   2310  C   HIS A 259      -6.738  45.214  40.025
ATOM   2311  O   HIS A 259      -6.558  45.005  41.225
ATOM   2312  N   ALA A 260      -5.726  45.258  39.121
ATOM   2313  H   ALA A 260      -5.901  45.429  38.155
ATOM   2314  CA  ALA A 260      -4.343  45.043  39.471
ATOM   2315  CB  ALA A 260      -3.418  45.006  38.241
ATOM   2316  C   ALA A 260      -3.883  46.165  40.362
ATOM   2317  O   ALA A 260      -3.219  45.913  41.369
ATOM   2318  N   ALA A 261      -4.303  47.416  40.037
ATOM   2319  H   ALA A 261      -4.847  47.578  39.216
ATOM   2320  CA  ALA A 261      -3.952  48.598  40.785
ATOM   2321  CB  ALA A 261      -4.435  49.887  40.097
ATOM   2322  C   ALA A 261      -4.530  48.577  42.178
ATOM   2323  O   ALA A 261      -3.847  48.980  43.121
ATOM   2324  N   ILE A 262      -5.787  48.087  42.336
ATOM   2325  H   ILE A 262      -6.331  47.783  41.557
ATOM   2326  CA  ILE A 262      -6.433  48.033  43.632
ATOM   2327  CB  ILE A 262      -7.936  48.307  43.581
ATOM   2328  CG2 ILE A 262      -8.134  49.744  43.055
ATOM   2329  CG1 ILE A 262      -8.723  47.235  42.793
ATOM   2330  CD1 ILE A 262     -10.244  47.344  42.895
ATOM   2331  C   ILE A 262      -6.199  46.728  44.372
ATOM   2332  O   ILE A 262      -6.603  46.603  45.531
ATOM   2333  N   GLY A 263      -5.519  45.744  43.731
ATOM   2334  H   GLY A 263      -5.181  45.867  42.801
ATOM   2335  CA  GLY A 263      -5.252  44.443  44.296
ATOM   2336  C   GLY A 263      -4.158  44.397  45.318
ATOM   2337  O   GLY A 263      -3.466  45.384  45.583
ATOM   2338  N   ALA A 264      -4.013  43.197  45.924
ATOM   2339  H   ALA A 264      -4.591  42.423  45.676
ATOM   2340  CA  ALA A 264      -3.026  42.922  46.933
ATOM   2341  CB  ALA A 264      -3.434  41.761  47.859
ATOM   2342  C   ALA A 264      -1.693  42.551  46.261
ATOM   2343  O   ALA A 264      -1.665  42.274  45.031
ATOM   2344  OXT ALA A 264      -0.666  42.542  46.989
TER
END
