# Supplementary material for: Advancing molecular modeling and reverse vaccinology in broad-spectrum yellow fever virus vaccine development
Source: Sci Rep. 2024 May 12;14:10842. doi: 10.1038/s41598-024-60680-9 (PMC11089047; doi:10.1038/s41598-024-60680-9)
Supplement: Supplementary file 1 — Supplementary Information. [file 41598_2024_60680_MOESM1_ESM.zip › Yellow_Fever_data/3_Prediction of B-cell epitopes/B cell.xlsx]

## Sheet:  M
Start	End	BL	Length	Conservancy	HTL
6	28	THENHGLKTRQEKWMTGRMGERQ	23	100.00% (3/3)	NA
30	30	Q	1	100.00% (3/3)

## Sheet:  E
Start	END	Peptide	LENGTH	Conservancy	HTL
51	51	D	1	100.00% (5/5)	123 KSMSLFEVDQTKIQY
68	103	VKINDKCPSTGEAHLEEENEGDNACKRTYSDRGWGN	36	60.00% (3/5)	125 MSLFEVDQTKIQYVI
146	157	GAKQENWNTDIK	12	60.00% (3/5)	130 VDQTKIQYVIRAQLH
159	168	LKFDALSGSQ	10	100.00% (5/5)	131 DQTKIQYVIRAQLHV
187	191	AVDFS	5	100.00% (5/5)	132 QTKIQYVIRAQLHVG
210	230	AQDLTLPWQSGSGGVWREMHH	21	100.00% (5/5)	133 TKIQYVIRAQLHVGA
237	237	P	1	100.00% (5/5)	134 KIQYVIRAQLHVGAK
263	276	RVTKDTNNSKLYKL	14	60.00% (3/5)
299	315	MCTDKMSFVKNPTDTGH	17	100.00% (5/5)
339	344	DLTAAV	6	80.00% (4/5)
390	392	HKE	3	100.00% (5/5)
394	395	SS	2	100.00% (5/5)
418	425	WDFGSAGG	8	60.00% (3/5)

## Sheet:  C
Start	End	BL		Length	HTL
5	44	KAQGKTLGVNMVRRGVRSLSSKIKQKTKQIGSRPGPSRGV	40.00% (2/5)	40	87 VVASLMRGLSSRKRR
59	79	KKITAHLKKLWRMLDPRQGLA	60.00% (3/5)	21	75 RQGLAVLKKVKRVVA	HTL 1
96	97	SS	100.00% (5/5)		76 QGLAVLKKVKRVVAS
					77 GLAVLKKVKRVVASL
					73 DPRQGLAVLKKVKRV
					74 PRQGLAVLKKVKRVV

## Sheet: NS1
Start	End	BL	Conservancy	Length	HTL
10	10	K	100.00% (9/9)	1	119 GKNLVFSPGRKNGSF
25	37	SDDWLNKYSYYPE	77.78% (7/9)	13	161 GVFTTRVYMDAVFEY	HTL 1
62	65	SLEH	100.00% (9/9)	4	38 DPVKLASIVKASFEE
93	116	SKNIYQRGTHPFSRIRDGLQYGWK	55.56% (5/9)	24
127	132	GRKNGS	100.00% (9/9)	6
137	148	GKSRKECPFSNR	100.00% (9/9)	12
173	178	FEYTMD	88.89% (8/9)	6
208	210	NGT	100.00% (9/9)	3
215	243	TLETLDYKECEWPLTHTIGTSVEESDMFM	88.89% (8/9)	29
248	271	GGPVSSHNHIPGYKVQTNGPWMQV	100.00% (9/9)	24
273	281	LEVKREACP	100.00% (9/9)	9
291	318	CDGRGKSTRSTTDSGKIIPEWCCRSCTM	88.89% (8/9)	28
338	348	KKTHDSHLVRS	66.67% (6/9)	11

## Sheet: NS2A
Start	End	BL	Length		HTL
23	29	KRQGPKQ	7	90.00% (9/10)	131 LCILTINAVASRKAS
95	99	LWSPR	5	100.00% (10/10)	156 TPVTMAEVRLATMLF	HTL 0
118	121	MMGG	4	80.00% (8/10)
182	189	NSKDTSMQ	8	90.00% (9/10)
220	220	I	1	100.00% (10/10)

## Sheet: NS2B
Start	End	BL	Length	Conservancy	HTL
23	27	QEMEN	5	100.00% (6/6)	12 GLVGVLAGLAFQEME
48	76	VDGLELKKLGEVSWEEEAEISGSSARYDV	29	50.00% (3/6)	14 VGVLAGLAFQEMENF	HTL 2
81	94	QGEFKLLSEEKVPW	14	83.33% (5/6)

## Sheet: NS3
Start	End	BL	Length	conservancy	HTL
6	20	WDIPTPKIIEECEYL	15	70.00% (7/10)	267 HATLTYRMLEPTRVV
32	35	FLGA	4	100.00% (10/10)	268 ATLTYRMLEPTRVVN
67	94	LVPSWASVKEDLVAYGGSWKLEGRWDGE	28	60.00% (6/10)	49 HTMWHVTRGAFLVRN	HTL 11
125	147	EIGAVALDYPSGTSGSPIVNRNG	23	100.00% (10/10)	281 VNWEVIIMDEAHFLD
159	186	VGDNSFVSAISQTEVKEEGKEELQEIPT	28	70.00% (7/10)	354 DWILADKRPTAWFLP
255	257	HGS	3	100.00% (10/10)	363 TAWFLPSIRAANVMA
277	281	PTRVV	5	100.00% (10/10)	366 FLPSIRAANVMAASL
310	311	RA	2	100.00% (10/10)	367 LPSIRAANVMAASLR
326	360	TSDEFPHSNGEIEDVQTDIPSEPWNTGHDWILADK	35	80.00% (8/10)	368 PSIRAANVMAASLRK
394	404	TFEKEYPTIKQ	11	90.00% (9/10)	407 PDFILATDIAEMGAN
433	448	AFKPVLVDEGRKVAIK	16	90.00% (9/10)	448 KGPLRISASSAAQRR
458	471	AAQRRGRIGRNPNR	14	100.00% (10/10)	449 GPLRISASSAAQRRG
480	494	EPTSEDNAHHVCWLE	15	90.00% (9/10)	450 PLRISASSAAQRRGR
514	535	GIEGTKTPVSPGEMRLRDDQRR	22	70.00% (7/10)	451 LRISASSAAQRRGRI
558	582	GLKTNDRKWCFEGPEEHEILNDSGE	25	100.00% (10/10)	404 QKKPDFILATDIAEM
591	598	GAKKPLRP	8	80.00% (8/10)	405 KKPDFILATDIAEMG
600	613	WCDERVSSDQSALA	14	90.00% (9/10)	47 KKPDFILATDIAEMG
					50 TMWHVTRGAFLVRNG
					218 RRRLRTLVLAPTRVV
					122 NGGEIGAVALDYPSG
					123 GGEIGAVALDYPSGT
					432 TAFKPVLVDEGRKVA
					161 DNSFVSAISQTEVKE
					162 NSFVSAISQTEVKEE
					217 ARRRLRTLVLAPTRV

## Sheet: NS4A
Start	End	BL	Length	Conservancy	HTL
34	42	EEGSRAYRN	9	100.00% (7/7)	73 SPKGISRMSMAMGTM	HTL 1
76	77	GI	2	100.00% (7/7)
122	122	P	1	100.00% (7/7)

## Sheet: NS4B
Start	End	BL	Length		HTL
12	32	DLFGKKNLIPSSAAPWSWPDL	21	0.00% (0/5)	42 VYVGIVTMLSPMLHH
77	86	LSFMDKGIPF	10	100.00% (5/5)	188 RTPFSLAEGIVLASA
134	134	L	1	100.00% (5/5)	189 TPFSLAEGIVLASAA		HTL 0
148	150	VVD	3	100.00% (5/5)	193 LAEGIVLASAALGPL
160	167	APEMPALY	8	100.00% (5/5)	194 AEGIVLASAALGPLI
209	214	EGNTSL	6	100.00% (5/5)	192 SLAEGIVLASAALGP
246	246	K	1	100.00% (5/5)

## Sheet: NS5
Start	End	BL	Length		HTL
6	11	KTLGEV	6	100.00% (4/4)	771 FHKRDMRLLSLAVSS
13	39	KRELNLLDKQQFELYKRTDIVEVDRDT	27	50.00% (2/4)	528 GGGFYADDTAGWDTR
44	54	LAEGKVDTGVA	11	100.00% (4/4)	396 TKEEFIAKVRSHAAI	HTL 5
67	72	ERGYVK	6	75.00% (3/4)	397 KEEFIAKVRSHAAIG
98	98	S	1	100.00% (4/4)	398 EEFIAKVRSHAAIGA
104	121	TLGKEGHEKPMNVQSLGW	18	100.00% (4/4)	395 CTKEEFIAKVRSHAA
129	138	KTDIHRLEPV	10	50.00% (2/4)	475 IWYMWLGARYLEFEA
150	161	SSPSSVTEGERT	12	75.00% (3/4)	773 KRDMRLLSLAVSSAV
173	173	G	1	100.00% (4/4)	772 HKRDMRLLSLAVSSA
197	201	LLQRR	5	100.00% (4/4)	476 WYMWLGARYLEFEAL
226	231	RSNIAF	6	50.00% (2/4)	477 YMWLGARYLEFEALG
246	301	RPTGKVTLEADVILPIGTRSVETDKGPLDRAAIEERVERIKSEYTATWFHDNDNPY	56	25.00% (1/4)	248 TGKVTLEADVILPIG
312	321	TRTSGSAASM	10	100.00% (4/4)	250 KVTLEADVILPIGTR
331	336	YPWDRI	6	100.00% (4/4)	251 VTLEADVILPIGTRS
348	370	TPFGQQRVFKEKVDTRAKDPPAG	23	75.00% (3/4)	553 EILNYMSPHHRKLAL
389	398	EKNPRLCTKE	10	50.00% (2/4)	184 LAPYMPDVLEKLELL
401	409	IAKVRSHAA	9	100.00% (4/4)
413	447	FLEEQEQWKTANEAVQDPKFWELVDEERRLHQQGR	35	100.00% (4/4)
456	471	MGKREKKLSEFGKAKG	16	100.00% (4/4)
497	511	HWASRENSGGGVEGI	15	100.00% (4/4)
538	560	GWDTRITEADLDDEQEILNYMSP	23	75.00% (3/4)
598	606	RDQRGSGQV	9	75.00% (3/4)
629	645	MVIHHQHVQDCDDAVLT	17	25.00% (1/4)
656	658	CDR	3	100.00% (4/4)
676	677	DR	2	100.00% (4/4)
690	710	KVRKDISEWQPSKGWDDWENV	21	50.00% (2/4)
712	712	F	1	100.00% (4/4)
737	737	E	1	100.00% (4/4)
744	754	VSPGNGWMIKE	11	100.00% (4/4)
790	811	SWVPQGRTTWSVHGKGEWMTTE	22	100.00% (4/4)
825	862	NPHMQDKTTVKEWRDIPYLTKRQDKLCGSLIGMTNRAT	38	25.00% (1/4)
879	902	GKEKYTDYLTVMDRYSVDADLQPG	24	25.00% (1/4)
