# Supplementary material for: Advancing molecular modeling and reverse vaccinology in broad-spectrum yellow fever virus vaccine development
Source: Sci Rep. 2024 May 12;14:10842. doi: 10.1038/s41598-024-60680-9 (PMC11089047; doi:10.1038/s41598-024-60680-9)
Supplement: Supplementary file 1 — Supplementary Information. [file 41598_2024_60680_MOESM1_ESM.zip › Yellow_Fever_data/5_Molecular docking/Receptor TRL 2/2z7x.pdb]

HEADER    IMMUNE SYSTEM                           29-AUG-07   2Z7X              
TITLE     CRYSTAL STRUCTURE OF THE TLR1-TLR2 HETERODIMER INDUCED BY BINDING OF A
TITLE    2 TRI-ACYLATED LIPOPEPTIDE                                             
CAVEAT     2Z7X    NAG A 901 HAS WRONG CHIRALITY AT ATOM C1                     
COMPND    MOL_ID: 1;                                                            
COMPND   2 MOLECULE: TOLL-LIKE RECEPTOR 2, VARIABLE LYMPHOCYTE RECEPTOR B;      
COMPND   3 CHAIN: A;                                                            
COMPND   4 FRAGMENT: TLR2, UNP RESIDUES 27-506(HUMAN), VLRB.61, UNP RESIDUES    
COMPND   5 133-199(INSHORE HAGFISH);                                            
COMPND   6 SYNONYM: TOLL/INTERLEUKIN-1 RECEPTOR-LIKE PROTEIN 4, CD282 ANTIGEN;  
COMPND   7 ENGINEERED: YES;                                                     
COMPND   8 MOL_ID: 2;                                                           
COMPND   9 MOLECULE: TOLL-LIKE RECEPTOR 1, VARIABLE LYMPHOCYTE RECEPTOR B;      
COMPND  10 CHAIN: B;                                                            
COMPND  11 FRAGMENT: TLR1, UNP RESIDUES 25-475(HUMAN), VLRB.61, UNP RESIDUES    
COMPND  12 133-199(INSHORE HAGFISH);                                            
COMPND  13 SYNONYM: TOLL/INTERLEUKIN-1 RECEPTOR-LIKE PROTEIN, TIL, CD281        
COMPND  14 ANTIGEN;                                                             
COMPND  15 ENGINEERED: YES;                                                     
COMPND  16 MOL_ID: 3;                                                           
COMPND  17 MOLECULE: PAM3CSK4;                                                  
COMPND  18 CHAIN: C;                                                            
COMPND  19 FRAGMENT: PAM3CSK4;                                                  
COMPND  20 ENGINEERED: YES                                                      
SOURCE    MOL_ID: 1;                                                            
SOURCE   2 ORGANISM_SCIENTIFIC: HOMO SAPIENS, EPTATRETUS BURGERI;               
SOURCE   3 ORGANISM_COMMON: HUMAN, INSHORE HAGFISH;                             
SOURCE   4 ORGANISM_TAXID: 9606, 7764;                                          
SOURCE   5 STRAIN: ,;                                                           
SOURCE   6 GENE: TLR2, TIL4, VLRB;                                              
SOURCE   7 EXPRESSION_SYSTEM: TRICHOPLUSIA NI;                                  
SOURCE   8 EXPRESSION_SYSTEM_COMMON: CABBAGE LOOPER;                            
SOURCE   9 EXPRESSION_SYSTEM_TAXID: 7111;                                       
SOURCE  10 EXPRESSION_SYSTEM_STRAIN: HI-5;                                      
SOURCE  11 EXPRESSION_SYSTEM_VECTOR_TYPE: BACULOVIRUS;                          
SOURCE  12 EXPRESSION_SYSTEM_PLASMID: PVL1393;                                  
SOURCE  13 MOL_ID: 2;                                                           
SOURCE  14 ORGANISM_SCIENTIFIC: HOMO SAPIENS, EPTATRETUS BURGERI;               
SOURCE  15 ORGANISM_COMMON: HUMAN, INSHORE HAGFISH;                             
SOURCE  16 ORGANISM_TAXID: 9606, 7764;                                          
SOURCE  17 STRAIN: ,;                                                           
SOURCE  18 GENE: TLR1, KIAA0012, VLRB;                                          
SOURCE  19 EXPRESSION_SYSTEM: TRICHOPLUSIA NI;                                  
SOURCE  20 EXPRESSION_SYSTEM_COMMON: CABBAGE LOOPER;                            
SOURCE  21 EXPRESSION_SYSTEM_TAXID: 7111;                                       
SOURCE  22 EXPRESSION_SYSTEM_STRAIN: HI-5;                                      
SOURCE  23 EXPRESSION_SYSTEM_VECTOR_TYPE: BACULOVIRUS;                          
SOURCE  24 EXPRESSION_SYSTEM_PLASMID: PVL1393;                                  
SOURCE  25 MOL_ID: 3;                                                           
SOURCE  26 SYNTHETIC: YES;                                                      
SOURCE  27 ORGANISM_SCIENTIFIC: SYNTHETIC CONSTRUCT;                            
SOURCE  28 ORGANISM_TAXID: 32630;                                               
SOURCE  29 OTHER_DETAILS: PEPTIDE SYNTHESIS                                     
KEYWDS    TLR2, TLR1, PAM3CSK4, LIPOPEPTIDE, INNATE IMMUNITY, GLYCOPROTEIN,     
KEYWDS   2 IMMUNE RESPONSE, INFLAMMATORY RESPONSE, LEUCINE-RICH REPEAT,         
KEYWDS   3 MEMBRANE, RECEPTOR, TRANSMEMBRANE, CYTOPLASMIC VESICLE, IMMUNE       
KEYWDS   4 SYSTEM                                                               
EXPDTA    X-RAY DIFFRACTION                                                     
AUTHOR    J.O.LEE,M.S.JIN,S.E.KIM,J.Y.HEO                                       
REVDAT   7   29-JUL-20 2Z7X    1       CAVEAT COMPND REMARK SEQADV              
REVDAT   7 2                   1       HETNAM LINK   SITE   ATOM                
REVDAT   6   23-AUG-17 2Z7X    1       SOURCE                                   
REVDAT   5   16-AUG-17 2Z7X    1       SOURCE REMARK                            
REVDAT   4   13-JUL-11 2Z7X    1       VERSN                                    
REVDAT   3   24-FEB-09 2Z7X    1       VERSN                                    
REVDAT   2   16-OCT-07 2Z7X    1       LINK                                     
REVDAT   1   02-OCT-07 2Z7X    0                                                
JRNL        AUTH   M.S.JIN,S.E.KIM,J.Y.HEO,M.E.LEE,H.M.KIM,S.G.PAIK,H.LEE,      
JRNL        AUTH 2 J.O.LEE                                                      
JRNL        TITL   CRYSTAL STRUCTURE OF THE TLR1-TLR2 HETERODIMER INDUCED BY    
JRNL        TITL 2 BINDING OF A TRI-ACYLATED LIPOPEPTIDE                        
JRNL        REF    CELL(CAMBRIDGE,MASS.)         V. 130  1071 2007              
JRNL        REFN                   ISSN 0092-8674                               
JRNL        PMID   17889651                                                     
JRNL        DOI    10.1016/J.CELL.2007.09.008                                   
REMARK   2                                                                      
REMARK   2 RESOLUTION.    2.10 ANGSTROMS.                                       
REMARK   3                                                                      
REMARK   3 REFINEMENT.                                                          
REMARK   3   PROGRAM     : CNS 1.2                                              
REMARK   3   AUTHORS     : BRUNGER,ADAMS,CLORE,DELANO,GROS,GROSSE-              
REMARK   3               : KUNSTLEVE,JIANG,KUSZEWSKI,NILGES,PANNU,              
REMARK   3               : READ,RICE,SIMONSON,WARREN                            
REMARK   3                                                                      
REMARK   3  REFINEMENT TARGET : ENGH & HUBER                                    
REMARK   3                                                                      
REMARK   3  DATA USED IN REFINEMENT.                                            
REMARK   3   RESOLUTION RANGE HIGH (ANGSTROMS) : 2.10                           
REMARK   3   RESOLUTION RANGE LOW  (ANGSTROMS) : 45.85                          
REMARK   3   DATA CUTOFF            (SIGMA(F)) : 0.000                          
REMARK   3   DATA CUTOFF HIGH         (ABS(F)) : NULL                           
REMARK   3   DATA CUTOFF LOW          (ABS(F)) : NULL                           
REMARK   3   COMPLETENESS (WORKING+TEST)   (%) : 94.5                           
REMARK   3   NUMBER OF REFLECTIONS             : 99311                          
REMARK   3                                                                      
REMARK   3  FIT TO DATA USED IN REFINEMENT.                                     
REMARK   3   CROSS-VALIDATION METHOD          : NULL                            
REMARK   3   FREE R VALUE TEST SET SELECTION  : RANDOM                          
REMARK   3   R VALUE            (WORKING SET) : 0.244                           
REMARK   3   FREE R VALUE                     : 0.270                           
REMARK   3   FREE R VALUE TEST SET SIZE   (%) : NULL                            
REMARK   3   FREE R VALUE TEST SET COUNT      : NULL                            
REMARK   3   ESTIMATED ERROR OF FREE R VALUE  : NULL                            
REMARK   3                                                                      
REMARK   3  FIT IN THE HIGHEST RESOLUTION BIN.                                  
REMARK   3   TOTAL NUMBER OF BINS USED           : NULL                         
REMARK   3   BIN RESOLUTION RANGE HIGH       (A) : 2.10                         
REMARK   3   BIN RESOLUTION RANGE LOW        (A) : 2.23                         
REMARK   3   BIN COMPLETENESS (WORKING+TEST) (%) : 87.80                        
REMARK   3   REFLECTIONS IN BIN    (WORKING SET) : NULL                         
REMARK   3   BIN R VALUE           (WORKING SET) : 0.3760                       
REMARK   3   BIN FREE R VALUE                    : 0.3850                       
REMARK   3   BIN FREE R VALUE TEST SET SIZE  (%) : NULL                         
REMARK   3   BIN FREE R VALUE TEST SET COUNT     : 756                          
REMARK   3   ESTIMATED ERROR OF BIN FREE R VALUE : 0.014                        
REMARK   3                                                                      
REMARK   3  NUMBER OF NON-HYDROGEN ATOMS USED IN REFINEMENT.                    
REMARK   3   PROTEIN ATOMS            : 8581                                    
REMARK   3   NUCLEIC ACID ATOMS       : 0                                       
REMARK   3   HETEROGEN ATOMS          : 260                                     
REMARK   3   SOLVENT ATOMS            : 247                                     
REMARK   3                                                                      
REMARK   3  B VALUES.                                                           
REMARK   3   FROM WILSON PLOT           (A**2) : NULL                           
REMARK   3   MEAN B VALUE      (OVERALL, A**2) : 54.50                          
REMARK   3   OVERALL ANISOTROPIC B VALUE.                                       
REMARK   3    B11 (A**2) : -5.18000                                             
REMARK   3    B22 (A**2) : 6.86000                                              
REMARK   3    B33 (A**2) : -1.69000                                             
REMARK   3    B12 (A**2) : 0.00000                                              
REMARK   3    B13 (A**2) : 0.00000                                              
REMARK   3    B23 (A**2) : 0.00000                                              
REMARK   3                                                                      
REMARK   3  ESTIMATED COORDINATE ERROR.                                         
REMARK   3   ESD FROM LUZZATI PLOT        (A) : 0.31                            
REMARK   3   ESD FROM SIGMAA              (A) : 0.41                            
REMARK   3   LOW RESOLUTION CUTOFF        (A) : 5.00                            
REMARK   3                                                                      
REMARK   3  CROSS-VALIDATED ESTIMATED COORDINATE ERROR.                         
REMARK   3   ESD FROM C-V LUZZATI PLOT    (A) : NULL                            
REMARK   3   ESD FROM C-V SIGMAA          (A) : NULL                            
REMARK   3                                                                      
REMARK   3  RMS DEVIATIONS FROM IDEAL VALUES.                                   
REMARK   3   BOND LENGTHS                 (A) : 0.006                           
REMARK   3   BOND ANGLES            (DEGREES) : 1.300                           
REMARK   3   DIHEDRAL ANGLES        (DEGREES) : 25.40                           
REMARK   3   IMPROPER ANGLES        (DEGREES) : 0.890                           
REMARK   3                                                                      
REMARK   3  ISOTROPIC THERMAL MODEL : NULL                                      
REMARK   3                                                                      
REMARK   3  ISOTROPIC THERMAL FACTOR RESTRAINTS.    RMS    SIGMA                
REMARK   3   MAIN-CHAIN BOND              (A**2) : NULL  ; NULL                 
REMARK   3   MAIN-CHAIN ANGLE             (A**2) : NULL  ; NULL                 
REMARK   3   SIDE-CHAIN BOND              (A**2) : NULL  ; NULL                 
REMARK   3   SIDE-CHAIN ANGLE             (A**2) : NULL  ; NULL                 
REMARK   3                                                                      
REMARK   3  BULK SOLVENT MODELING.                                              
REMARK   3   METHOD USED : NULL                                                 
REMARK   3   KSOL        : NULL                                                 
REMARK   3   BSOL        : NULL                                                 
REMARK   3                                                                      
REMARK   3  NCS MODEL : NULL                                                    
REMARK   3                                                                      
REMARK   3  NCS RESTRAINTS.                         RMS   SIGMA/WEIGHT          
REMARK   3   GROUP  1  POSITIONAL            (A) : NULL  ; NULL                 
REMARK   3   GROUP  1  B-FACTOR           (A**2) : NULL  ; NULL                 
REMARK   3                                                                      
REMARK   3  PARAMETER FILE  1  : NULL                                           
REMARK   3  TOPOLOGY FILE  1   : NULL                                           
REMARK   3                                                                      
REMARK   3  OTHER REFINEMENT REMARKS: NULL                                      
REMARK   4                                                                      
REMARK   4 2Z7X COMPLIES WITH FORMAT V. 3.30, 13-JUL-11                         
REMARK 100                                                                      
REMARK 100 THIS ENTRY HAS BEEN PROCESSED BY PDBJ ON 21-SEP-07.                  
REMARK 100 THE DEPOSITION ID IS D_1000027633.                                   
REMARK 200                                                                      
REMARK 200 EXPERIMENTAL DETAILS                                                 
REMARK 200  EXPERIMENT TYPE                : X-RAY DIFFRACTION                  
REMARK 200  DATE OF DATA COLLECTION        : 12-JUN-07                          
REMARK 200  TEMPERATURE           (KELVIN) : 100                                
REMARK 200  PH                             : NULL                               
REMARK 200  NUMBER OF CRYSTALS USED        : 1                                  
REMARK 200                                                                      
REMARK 200  SYNCHROTRON              (Y/N) : Y                                  
REMARK 200  RADIATION SOURCE               : PAL/PLS                            
REMARK 200  BEAMLINE                       : 4A                                 
REMARK 200  X-RAY GENERATOR MODEL          : NULL                               
REMARK 200  MONOCHROMATIC OR LAUE    (M/L) : M                                  
REMARK 200  WAVELENGTH OR RANGE        (A) : 1.000                              
REMARK 200  MONOCHROMATOR                  : SAGITALLY FOCUSED SI(111)          
REMARK 200  OPTICS                         : NULL                               
REMARK 200                                                                      
REMARK 200  DETECTOR TYPE                  : CCD                                
REMARK 200  DETECTOR MANUFACTURER          : ADSC QUANTUM 210                   
REMARK 200  INTENSITY-INTEGRATION SOFTWARE : HKL-2000                           
REMARK 200  DATA SCALING SOFTWARE          : SCALEPACK                          
REMARK 200                                                                      
REMARK 200  NUMBER OF UNIQUE REFLECTIONS   : 99311                              
REMARK 200  RESOLUTION RANGE HIGH      (A) : 2.100                              
REMARK 200  RESOLUTION RANGE LOW       (A) : 50.000                             
REMARK 200  REJECTION CRITERIA  (SIGMA(I)) : 0.000                              
REMARK 200                                                                      
REMARK 200 OVERALL.                                                             
REMARK 200  COMPLETENESS FOR RANGE     (%) : 94.5                               
REMARK 200  DATA REDUNDANCY                : 4.900                              
REMARK 200  R MERGE                    (I) : NULL                               
REMARK 200  R SYM                      (I) : 0.09500                            
REMARK 200  <I/SIGMA(I)> FOR THE DATA SET  : NULL                               
REMARK 200                                                                      
REMARK 200 IN THE HIGHEST RESOLUTION SHELL.                                     
REMARK 200  HIGHEST RESOLUTION SHELL, RANGE HIGH (A) : 2.10                     
REMARK 200  HIGHEST RESOLUTION SHELL, RANGE LOW  (A) : 2.20                     
REMARK 200  COMPLETENESS FOR SHELL     (%) : 83.5                               
REMARK 200  DATA REDUNDANCY IN SHELL       : NULL                               
REMARK 200  R MERGE FOR SHELL          (I) : NULL                               
REMARK 200  R SYM FOR SHELL            (I) : 0.33000                            
REMARK 200  <I/SIGMA(I)> FOR SHELL         : NULL                               
REMARK 200                                                                      
REMARK 200 DIFFRACTION PROTOCOL: SINGLE WAVELENGTH                              
REMARK 200 METHOD USED TO DETERMINE THE STRUCTURE: MOLECULAR REPLACEMENT        
REMARK 200 SOFTWARE USED: PHASER                                                
REMARK 200 STARTING MODEL: NULL                                                 
REMARK 200                                                                      
REMARK 200 REMARK: NULL                                                         
REMARK 280                                                                      
REMARK 280 CRYSTAL                                                              
REMARK 280 SOLVENT CONTENT, VS   (%): 66.29                                     
REMARK 280 MATTHEWS COEFFICIENT, VM (ANGSTROMS**3/DA): 3.65                     
REMARK 280                                                                      
REMARK 280 CRYSTALLIZATION CONDITIONS: 0.2M SODIUM CITRATE, 20% PEG3350,        
REMARK 280  VAPOR DIFFUSION, HANGING DROP, TEMPERATURE 296K                     
REMARK 290                                                                      
REMARK 290 CRYSTALLOGRAPHIC SYMMETRY                                            
REMARK 290 SYMMETRY OPERATORS FOR SPACE GROUP: P 21 21 2                        
REMARK 290                                                                      
REMARK 290      SYMOP   SYMMETRY                                                
REMARK 290     NNNMMM   OPERATOR                                                
REMARK 290       1555   X,Y,Z                                                   
REMARK 290       2555   -X,-Y,Z                                                 
REMARK 290       3555   -X+1/2,Y+1/2,-Z                                         
REMARK 290       4555   X+1/2,-Y+1/2,-Z                                         
REMARK 290                                                                      
REMARK 290     WHERE NNN -> OPERATOR NUMBER                                     
REMARK 290           MMM -> TRANSLATION VECTOR                                  
REMARK 290                                                                      
REMARK 290 CRYSTALLOGRAPHIC SYMMETRY TRANSFORMATIONS                            
REMARK 290 THE FOLLOWING TRANSFORMATIONS OPERATE ON THE ATOM/HETATM             
REMARK 290 RECORDS IN THIS ENTRY TO PRODUCE CRYSTALLOGRAPHICALLY                
REMARK 290 RELATED MOLECULES.                                                   
REMARK 290   SMTRY1   1  1.000000  0.000000  0.000000        0.00000            
REMARK 290   SMTRY2   1  0.000000  1.000000  0.000000        0.00000            
REMARK 290   SMTRY3   1  0.000000  0.000000  1.000000        0.00000            
REMARK 290   SMTRY1   2 -1.000000  0.000000  0.000000        0.00000            
REMARK 290   SMTRY2   2  0.000000 -1.000000  0.000000        0.00000            
REMARK 290   SMTRY3   2  0.000000  0.000000  1.000000        0.00000            
REMARK 290   SMTRY1   3 -1.000000  0.000000  0.000000      100.15150            
REMARK 290   SMTRY2   3  0.000000  1.000000  0.000000       60.07000            
REMARK 290   SMTRY3   3  0.000000  0.000000 -1.000000        0.00000            
REMARK 290   SMTRY1   4  1.000000  0.000000  0.000000      100.15150            
REMARK 290   SMTRY2   4  0.000000 -1.000000  0.000000       60.07000            
REMARK 290   SMTRY3   4  0.000000  0.000000 -1.000000        0.00000            
REMARK 290                                                                      
REMARK 290 REMARK: NULL                                                         
REMARK 300                                                                      
REMARK 300 BIOMOLECULE: 1                                                       
REMARK 300 SEE REMARK 350 FOR THE AUTHOR PROVIDED AND/OR PROGRAM                
REMARK 300 GENERATED ASSEMBLY INFORMATION FOR THE STRUCTURE IN                  
REMARK 300 THIS ENTRY. THE REMARK MAY ALSO PROVIDE INFORMATION ON               
REMARK 300 BURIED SURFACE AREA.                                                 
REMARK 350                                                                      
REMARK 350 COORDINATES FOR A COMPLETE MULTIMER REPRESENTING THE KNOWN           
REMARK 350 BIOLOGICALLY SIGNIFICANT OLIGOMERIZATION STATE OF THE                
REMARK 350 MOLECULE CAN BE GENERATED BY APPLYING BIOMT TRANSFORMATIONS          
REMARK 350 GIVEN BELOW.  BOTH NON-CRYSTALLOGRAPHIC AND                          
REMARK 350 CRYSTALLOGRAPHIC OPERATIONS ARE GIVEN.                               
REMARK 350                                                                      
REMARK 350 BIOMOLECULE: 1                                                       
REMARK 350 AUTHOR DETERMINED BIOLOGICAL UNIT: TRIMERIC                          
REMARK 350 SOFTWARE DETERMINED QUATERNARY STRUCTURE: TRIMERIC                   
REMARK 350 SOFTWARE USED: PISA                                                  
REMARK 350 TOTAL BURIED SURFACE AREA: 7820 ANGSTROM**2                          
REMARK 350 APPLY THE FOLLOWING TO CHAINS: A, B, C, D, E, F, G                   
REMARK 350   BIOMT1   1  1.000000  0.000000  0.000000        0.00000            
REMARK 350   BIOMT2   1  0.000000  1.000000  0.000000        0.00000            
REMARK 350   BIOMT3   1  0.000000  0.000000  1.000000        0.00000            
REMARK 500                                                                      
REMARK 500 GEOMETRY AND STEREOCHEMISTRY                                         
REMARK 500 SUBTOPIC: TORSION ANGLES                                             
REMARK 500                                                                      
REMARK 500 TORSION ANGLES OUTSIDE THE EXPECTED RAMACHANDRAN REGIONS:            
REMARK 500 (M=MODEL NUMBER; RES=RESIDUE NAME; C=CHAIN IDENTIFIER;               
REMARK 500 SSEQ=SEQUENCE NUMBER; I=INSERTION CODE).                             
REMARK 500                                                                      
REMARK 500 STANDARD TABLE:                                                      
REMARK 500 FORMAT:(10X,I3,1X,A3,1X,A1,I4,A1,4X,F7.2,3X,F7.2)                    
REMARK 500                                                                      
REMARK 500 EXPECTED VALUES: GJ KLEYWEGT AND TA JONES (1996). PHI/PSI-           
REMARK 500 CHOLOGY: RAMACHANDRAN REVISITED. STRUCTURE 4, 1395 - 1400            
REMARK 500                                                                      
REMARK 500  M RES CSSEQI        PSI       PHI                                   
REMARK 500    ARG A  32       14.50    -67.22                                   
REMARK 500    SER A  39     -102.35    -55.91                                   
REMARK 500    SER A  40      101.10    -52.31                                   
REMARK 500    SER A  42       12.72   -159.47                                   
REMARK 500    PRO A  47      155.53    -47.11                                   
REMARK 500    ASP A  58       88.54   -159.22                                   
REMARK 500    LEU A  59       51.42   -112.48                                   
REMARK 500    ASN A  61       70.11     60.38                                   
REMARK 500    ARG A  63       89.02    -65.47                                   
REMARK 500    THR A  65      -20.75   -149.31                                   
REMARK 500    SER A  70       54.74    -98.00                                   
REMARK 500    ASP A  71        0.05   -165.00                                   
REMARK 500    LEU A  72       29.77   -159.83                                   
REMARK 500    CYS A  75       46.57   -150.17                                   
REMARK 500    LEU A  83       65.87   -115.56                                   
REMARK 500    SER A  85       84.32     44.58                                   
REMARK 500    GLU A 103      -81.74   -105.13                                   
REMARK 500    TYR A 109       60.28     38.29                                   
REMARK 500    ASN A 110     -163.27   -117.80                                   
REMARK 500    PHE A 120       38.09    -96.89                                   
REMARK 500    SER A 125       74.33   -118.07                                   
REMARK 500    THR A 127      -34.81   -137.01                                   
REMARK 500    PRO A 135       -9.50    -50.95                                   
REMARK 500    GLU A 141       30.39    -84.42                                   
REMARK 500    SER A 143       82.22     -6.23                                   
REMARK 500    PHE A 145       88.88     54.63                                   
REMARK 500    SER A 146      -79.33   -126.50                                   
REMARK 500    LEU A 148       43.37    -91.02                                   
REMARK 500    LYS A 150       -1.65   -151.76                                   
REMARK 500    MET A 159       49.14    -81.38                                   
REMARK 500    ASP A 160      -56.08   -140.24                                   
REMARK 500    THR A 161       -7.49   -140.05                                   
REMARK 500    LYS A 168       24.04    -71.69                                   
REMARK 500    ALA A 183       45.68   -106.05                                   
REMARK 500    ASP A 231       10.99     54.28                                   
REMARK 500    GLU A 241       97.43    -48.66                                   
REMARK 500    ASP A 299     -148.01   -119.35                                   
REMARK 500    ASP A 301      -76.71   -109.08                                   
REMARK 500    ARG A 321       51.19   -110.45                                   
REMARK 500    ASN A 370     -158.01   -119.54                                   
REMARK 500    ALA A 381       53.64   -104.05                                   
REMARK 500    TRP A 386       58.26     33.03                                   
REMARK 500    ARG A 395      -78.20    -42.96                                   
REMARK 500    GLN A 396       78.57   -100.67                                   
REMARK 500    ASN A 397     -146.75   -118.47                                   
REMARK 500    LYS A 437       30.76    -92.08                                   
REMARK 500    ILE A 484       33.08   -141.03                                   
REMARK 500    ASN A 487     -167.22   -129.74                                   
REMARK 500    ASP A 494      100.44    -44.79                                   
REMARK 500    SER A 513     -163.39   -108.28                                   
REMARK 500                                                                      
REMARK 500 THIS ENTRY HAS      81 RAMACHANDRAN OUTLIERS.                        
REMARK 500                                                                      
REMARK 500 REMARK: NULL                                                         
REMARK 610                                                                      
REMARK 610 MISSING HETEROATOM                                                   
REMARK 610 THE FOLLOWING RESIDUES HAVE MISSING ATOMS (M=MODEL NUMBER;           
REMARK 610 RES=RESIDUE NAME; C=CHAIN IDENTIFIER; SSEQ=SEQUENCE NUMBER;          
REMARK 610 I=INSERTION CODE):                                                   
REMARK 610   M RES C SSEQI                                                      
REMARK 610     NAG G    1                                                       
REMARK 900                                                                      
REMARK 900 RELATED ENTRIES                                                      
REMARK 900 RELATED ID: 2Z80   RELATED DB: PDB                                   
REMARK 900 RELATED ID: 2Z81   RELATED DB: PDB                                   
REMARK 900 RELATED ID: 2Z82   RELATED DB: PDB                                   
DBREF  2Z7X A   27   506  UNP    O60603   TLR2_HUMAN      27    506             
DBREF  2Z7X A  509   575  UNP    Q4G1L2   Q4G1L2_EPTBU   133    199             
DBREF  2Z7X B   25   475  UNP    Q15399   TLR1_HUMAN      25    475             
DBREF  2Z7X B  478   544  UNP    Q4G1L2   Q4G1L2_EPTBU   133    199             
DBREF  2Z7X C    2     6  PDB    2Z7X     2Z7X             2      6             
SEQADV 2Z7X SER A  507  UNP  O60603              LINKER                         
SEQADV 2Z7X ARG A  508  UNP  O60603              LINKER                         
SEQADV 2Z7X ALA B  476  UNP  Q15399              LINKER                         
SEQADV 2Z7X SER B  477  UNP  Q15399              LINKER                         
SEQRES   1 A  549  SER LEU SER CYS ASP ARG ASN GLY ILE CYS LYS GLY SER          
SEQRES   2 A  549  SER GLY SER LEU ASN SER ILE PRO SER GLY LEU THR GLU          
SEQRES   3 A  549  ALA VAL LYS SER LEU ASP LEU SER ASN ASN ARG ILE THR          
SEQRES   4 A  549  TYR ILE SER ASN SER ASP LEU GLN ARG CYS VAL ASN LEU          
SEQRES   5 A  549  GLN ALA LEU VAL LEU THR SER ASN GLY ILE ASN THR ILE          
SEQRES   6 A  549  GLU GLU ASP SER PHE SER SER LEU GLY SER LEU GLU HIS          
SEQRES   7 A  549  LEU ASP LEU SER TYR ASN TYR LEU SER ASN LEU SER SER          
SEQRES   8 A  549  SER TRP PHE LYS PRO LEU SER SER LEU THR PHE LEU ASN          
SEQRES   9 A  549  LEU LEU GLY ASN PRO TYR LYS THR LEU GLY GLU THR SER          
SEQRES  10 A  549  LEU PHE SER HIS LEU THR LYS LEU GLN ILE LEU ARG VAL          
SEQRES  11 A  549  GLY ASN MET ASP THR PHE THR LYS ILE GLN ARG LYS ASP          
SEQRES  12 A  549  PHE ALA GLY LEU THR PHE LEU GLU GLU LEU GLU ILE ASP          
SEQRES  13 A  549  ALA SER ASP LEU GLN SER TYR GLU PRO LYS SER LEU LYS          
SEQRES  14 A  549  SER ILE GLN ASN VAL SER HIS LEU ILE LEU HIS MET LYS          
SEQRES  15 A  549  GLN HIS ILE LEU LEU LEU GLU ILE PHE VAL ASP VAL THR          
SEQRES  16 A  549  SER SER VAL GLU CYS LEU GLU LEU ARG ASP THR ASP LEU          
SEQRES  17 A  549  ASP THR PHE HIS PHE SER GLU LEU SER THR GLY GLU THR          
SEQRES  18 A  549  ASN SER LEU ILE LYS LYS PHE THR PHE ARG ASN VAL LYS          
SEQRES  19 A  549  ILE THR ASP GLU SER LEU PHE GLN VAL MET LYS LEU LEU          
SEQRES  20 A  549  ASN GLN ILE SER GLY LEU LEU GLU LEU GLU PHE ASP ASP          
SEQRES  21 A  549  CYS THR LEU ASN GLY VAL GLY ASN PHE ARG ALA SER ASP          
SEQRES  22 A  549  ASN ASP ARG VAL ILE ASP PRO GLY LYS VAL GLU THR LEU          
SEQRES  23 A  549  THR ILE ARG ARG LEU HIS ILE PRO ARG PHE TYR LEU PHE          
SEQRES  24 A  549  TYR ASP LEU SER THR LEU TYR SER LEU THR GLU ARG VAL          
SEQRES  25 A  549  LYS ARG ILE THR VAL GLU ASN SER LYS VAL PHE LEU VAL          
SEQRES  26 A  549  PRO CYS LEU LEU SER GLN HIS LEU LYS SER LEU GLU TYR          
SEQRES  27 A  549  LEU ASP LEU SER GLU ASN LEU MET VAL GLU GLU TYR LEU          
SEQRES  28 A  549  LYS ASN SER ALA CYS GLU ASP ALA TRP PRO SER LEU GLN          
SEQRES  29 A  549  THR LEU ILE LEU ARG GLN ASN HIS LEU ALA SER LEU GLU          
SEQRES  30 A  549  LYS THR GLY GLU THR LEU LEU THR LEU LYS ASN LEU THR          
SEQRES  31 A  549  ASN ILE ASP ILE SER LYS ASN SER PHE HIS SER MET PRO          
SEQRES  32 A  549  GLU THR CYS GLN TRP PRO GLU LYS MET LYS TYR LEU ASN          
SEQRES  33 A  549  LEU SER SER THR ARG ILE HIS SER VAL THR GLY CYS ILE          
SEQRES  34 A  549  PRO LYS THR LEU GLU ILE LEU ASP VAL SER ASN ASN ASN          
SEQRES  35 A  549  LEU ASN LEU PHE SER LEU ASN LEU PRO GLN LEU LYS GLU          
SEQRES  36 A  549  LEU TYR ILE SER ARG ASN LYS LEU MET THR LEU PRO ASP          
SEQRES  37 A  549  ALA SER LEU LEU PRO MET LEU LEU VAL LEU LYS ILE SER          
SEQRES  38 A  549  ARG ASN GLN LEU LYS SER VAL PRO ASP GLY ILE PHE ASP          
SEQRES  39 A  549  ARG LEU THR SER LEU GLN LYS ILE TRP LEU HIS THR ASN          
SEQRES  40 A  549  PRO TRP ASP CYS SER CYS PRO ARG ILE ASP TYR LEU SER          
SEQRES  41 A  549  ARG TRP LEU ASN LYS ASN SER GLN LYS GLU GLN GLY SER          
SEQRES  42 A  549  ALA LYS CYS SER GLY SER GLY LYS PRO VAL ARG SER ILE          
SEQRES  43 A  549  ILE CYS PRO                                                  
SEQRES   1 B  520  SER GLU PHE LEU VAL ASP ARG SER LYS ASN GLY LEU ILE          
SEQRES   2 B  520  HIS VAL PRO LYS ASP LEU SER GLN LYS THR THR ILE LEU          
SEQRES   3 B  520  ASN ILE SER GLN ASN TYR ILE SER GLU LEU TRP THR SER          
SEQRES   4 B  520  ASP ILE LEU SER LEU SER LYS LEU ARG ILE LEU ILE ILE          
SEQRES   5 B  520  SER HIS ASN ARG ILE GLN TYR LEU ASP ILE SER VAL PHE          
SEQRES   6 B  520  LYS PHE ASN GLN GLU LEU GLU TYR LEU ASP LEU SER HIS          
SEQRES   7 B  520  ASN LYS LEU VAL LYS ILE SER CYS HIS PRO THR VAL ASN          
SEQRES   8 B  520  LEU LYS HIS LEU ASP LEU SER PHE ASN ALA PHE ASP ALA          
SEQRES   9 B  520  LEU PRO ILE CYS LYS GLU PHE GLY ASN MET SER GLN LEU          
SEQRES  10 B  520  LYS PHE LEU GLY LEU SER THR THR HIS LEU GLU LYS SER          
SEQRES  11 B  520  SER VAL LEU PRO ILE ALA HIS LEU ASN ILE SER LYS VAL          
SEQRES  12 B  520  LEU LEU VAL LEU GLY GLU THR TYR GLY GLU LYS GLU ASP          
SEQRES  13 B  520  PRO GLU GLY LEU GLN ASP PHE ASN THR GLU SER LEU HIS          
SEQRES  14 B  520  ILE VAL PHE PRO THR ASN LYS GLU PHE HIS PHE ILE LEU          
SEQRES  15 B  520  ASP VAL SER VAL LYS THR VAL ALA ASN LEU GLU LEU SER          
SEQRES  16 B  520  ASN ILE LYS CYS VAL LEU GLU ASP ASN LYS CYS SER TYR          
SEQRES  17 B  520  PHE LEU SER ILE LEU ALA LYS LEU GLN THR ASN PRO LYS          
SEQRES  18 B  520  LEU SER ASN LEU THR LEU ASN ASN ILE GLU THR THR TRP          
SEQRES  19 B  520  ASN SER PHE ILE ARG ILE LEU GLN LEU VAL TRP HIS THR          
SEQRES  20 B  520  THR VAL TRP TYR PHE SER ILE SER ASN VAL LYS LEU GLN          
SEQRES  21 B  520  GLY GLN LEU ASP PHE ARG ASP PHE ASP TYR SER GLY THR          
SEQRES  22 B  520  SER LEU LYS ALA LEU SER ILE HIS GLN VAL VAL SER ASP          
SEQRES  23 B  520  VAL PHE GLY PHE PRO GLN SER TYR ILE TYR GLU ILE PHE          
SEQRES  24 B  520  SER ASN MET ASN ILE LYS ASN PHE THR VAL SER GLY THR          
SEQRES  25 B  520  ARG MET VAL HIS MET LEU CYS PRO SER LYS ILE SER PRO          
SEQRES  26 B  520  PHE LEU HIS LEU ASP PHE SER ASN ASN LEU LEU THR ASP          
SEQRES  27 B  520  THR VAL PHE GLU ASN CYS GLY HIS LEU THR GLU LEU GLU          
SEQRES  28 B  520  THR LEU ILE LEU GLN MET ASN GLN LEU LYS GLU LEU SER          
SEQRES  29 B  520  LYS ILE ALA GLU MET THR THR GLN MET LYS SER LEU GLN          
SEQRES  30 B  520  GLN LEU ASP ILE SER GLN ASN SER VAL SER TYR ASP GLU          
SEQRES  31 B  520  LYS LYS GLY ASP CYS SER TRP THR LYS SER LEU LEU SER          
SEQRES  32 B  520  LEU ASN MET SER SER ASN ILE LEU THR ASP THR ILE PHE          
SEQRES  33 B  520  ARG CYS LEU PRO PRO ARG ILE LYS VAL LEU ASP LEU HIS          
SEQRES  34 B  520  SER ASN LYS ILE LYS SER ILE PRO LYS GLN VAL VAL LYS          
SEQRES  35 B  520  LEU GLU ALA LEU GLN GLU LEU ASN VAL ALA SER ASN GLN          
SEQRES  36 B  520  LEU LYS SER VAL PRO ASP GLY ILE PHE ASP ARG LEU THR          
SEQRES  37 B  520  SER LEU GLN LYS ILE TRP LEU HIS THR ASN PRO TRP ASP          
SEQRES  38 B  520  CYS SER CYS PRO ARG ILE ASP TYR LEU SER ARG TRP LEU          
SEQRES  39 B  520  ASN LYS ASN SER GLN LYS GLU GLN GLY SER ALA LYS CYS          
SEQRES  40 B  520  SER GLY SER GLY LYS PRO VAL ARG SER ILE ILE CYS PRO          
SEQRES   1 C    5  SER LYS LYS LYS LYS                                          
MODRES 2Z7X ASN A  199  ASN  GLYCOSYLATION SITE                                 
MODRES 2Z7X ASN A  414  ASN  GLYCOSYLATION SITE                                 
MODRES 2Z7X ASN A  442  ASN  GLYCOSYLATION SITE                                 
MODRES 2Z7X ASN B   51  ASN  GLYCOSYLATION SITE                                 
MODRES 2Z7X ASN B  163  ASN  GLYCOSYLATION SITE                                 
MODRES 2Z7X ASN B  330  ASN  GLYCOSYLATION SITE                                 
MODRES 2Z7X ASN B  429  ASN  GLYCOSYLATION SITE                                 
HET    NAG  D   1      14                                                       
HET    NDG  D   2      14                                                       
HET    MAN  D   3      11                                                       
HET    NAG  E   1      14                                                       
HET    NAG  E   2      14                                                       
HET    MAN  E   3      11                                                       
HET    NAG  F   1      14                                                       
HET    NAG  F   2      14                                                       
HET    BMA  F   3      11                                                       
HET    NAG  G   1      14                                                       
HET    BMA  G   2      11                                                       
HET    NAG  A 901      14                                                       
HET    NAG  A 911      14                                                       
HET    NAG  A 921      14                                                       
HET    NAG  B 811      14                                                       
HET    PCJ  C   1      62                                                       
HETNAM     NAG 2-ACETAMIDO-2-DEOXY-BETA-D-GLUCOPYRANOSE                         
HETNAM     NDG 2-ACETAMIDO-2-DEOXY-ALPHA-D-GLUCOPYRANOSE                        
HETNAM     MAN ALPHA-D-MANNOPYRANOSE                                            
HETNAM     BMA BETA-D-MANNOPYRANOSE                                             
HETNAM     PCJ (2R)-3-{[(2S)-3-HYDROXY-2-(PALMITOYLAMINO)                       
HETNAM   2 PCJ  PROPYL]THIO}PROPANE-1,2-DIYL DIHEXADECANOATE                    
FORMUL   4  NAG    10(C8 H15 N O6)                                              
FORMUL   4  NDG    C8 H15 N O6                                                  
FORMUL   4  MAN    2(C6 H12 O6)                                                 
FORMUL   6  BMA    2(C6 H12 O6)                                                 
FORMUL  12  PCJ    C54 H105 N O6 S                                              
FORMUL  13  HOH   *247(H2 O)                                                    
HELIX    1   1 LEU A  212  VAL A  218  1                                   7    
HELIX    2   2 ASP A  263  ASN A  274  1                                  12    
HELIX    3   3 ARG A  321  PHE A  325  5                                   5    
HELIX    4   4 LEU A  328  THR A  335  5                                   8    
HELIX    5   5 PRO A  352  LEU A  359  1                                   8    
HELIX    6   6 VAL A  373  ALA A  381  1                                   9    
HELIX    7   7 SER A  401  LEU A  409  1                                   9    
HELIX    8   8 LEU A  410  LEU A  412  5                                   3    
HELIX    9   9 ASP A  494  LEU A  498  5                                   5    
HELIX   10  10 GLY A  517  ARG A  521  5                                   5    
HELIX   11  11 SER A  538  LEU A  549  1                                  12    
HELIX   12  12 TRP B   61  LEU B   66  1                                   6    
HELIX   13  13 SER B   87  LYS B   90  5                                   4    
HELIX   14  14 CYS B  132  MET B  138  5                                   7    
HELIX   15  15 GLU B  152  ALA B  160  5                                   9    
HELIX   16  16 ASP B  180  GLN B  185  5                                   6    
HELIX   17  17 CYS B  230  LYS B  239  1                                  10    
HELIX   18  18 LEU B  240  ASN B  243  5                                   4    
HELIX   19  19 TRP B  258  HIS B  270  1                                  13    
HELIX   20  20 GLN B  316  ASN B  325  1                                  10    
HELIX   21  21 GLU B  386  THR B  395  1                                  10    
HELIX   22  22 ASP B  413  GLY B  417  5                                   5    
HELIX   23  23 THR B  436  CYS B  442  5                                   7    
HELIX   24  24 PRO B  461  LEU B  467  5                                   7    
HELIX   25  25 SER B  507  ASN B  521  1                                  15    
HELIX   26  26 PRO B  537  ILE B  541  5                                   5    
SHEET    1   A 2 TYR A  66  ILE A  67  0                                        
SHEET    2   A 2 THR A  90  ILE A  91  1  O  THR A  90   N  ILE A  67           
SHEET    1   B20 ALA A  80  VAL A  82  0                                        
SHEET    2   B20 HIS A 104  ASP A 106  1  O  ASP A 106   N  LEU A  81           
SHEET    3   B20 PHE A 128  LEU A 132  1  O  PHE A 128   N  LEU A 105           
SHEET    4   B20 ILE A 153  GLY A 157  1  O  ARG A 155   N  LEU A 131           
SHEET    5   B20 PHE A 175  ASP A 182  1  O  GLU A 180   N  VAL A 156           
SHEET    6   B20 ASN A 199  HIS A 206  1  O  ILE A 204   N  ILE A 181           
SHEET    7   B20 VAL A 224  ARG A 230  1  O  GLU A 228   N  LEU A 205           
SHEET    8   B20 LYS A 253  ARG A 257  1  O  ARG A 257   N  LEU A 229           
SHEET    9   B20 GLU A 281  ASP A 285  1  O  ASP A 285   N  PHE A 256           
SHEET   10   B20 THR A 311  ARG A 315  1  O  THR A 313   N  PHE A 284           
SHEET   11   B20 ARG A 340  GLU A 344  1  O  GLU A 344   N  ILE A 314           
SHEET   12   B20 TYR A 364  ASP A 366  1  O  TYR A 364   N  ILE A 341           
SHEET   13   B20 THR A 391  ILE A 393  1  O  ILE A 393   N  LEU A 365           
SHEET   14   B20 ASN A 417  ASP A 419  1  O  ASN A 417   N  LEU A 392           
SHEET   15   B20 TYR A 440  ASN A 442  1  O  TYR A 440   N  ILE A 418           
SHEET   16   B20 ILE A 461  ASP A 463  1  O  ILE A 461   N  LEU A 441           
SHEET   17   B20 GLU A 481  TYR A 483  1  O  GLU A 481   N  LEU A 462           
SHEET   18   B20 VAL A 503  LYS A 505  1  O  LYS A 505   N  LEU A 482           
SHEET   19   B20 LYS A 527  TRP A 529  1  O  TRP A 529   N  LEU A 504           
SHEET   20   B20 GLU A 556  GLN A 557  1  O  GLN A 557   N  ILE A 528           
SHEET    1   C 2 LYS A 164  ILE A 165  0                                        
SHEET    2   C 2 SER A 188  TYR A 189  1  O  SER A 188   N  ILE A 165           
SHEET    1   D 2 LYS A 260  THR A 262  0                                        
SHEET    2   D 2 THR A 288  ASN A 290  1  O  ASN A 290   N  ILE A 261           
SHEET    1   E 2 LYS A 561  CYS A 562  0                                        
SHEET    2   E 2 SER A 565  PRO A 568 -1  O  SER A 565   N  CYS A 562           
SHEET    1   F11 LEU B  28  ASP B  30  0                                        
SHEET    2   F11 ILE B  49  ASN B  51  1  O  ASN B  51   N  VAL B  29           
SHEET    3   F11 ILE B  73  ILE B  75  1  O  ILE B  75   N  LEU B  50           
SHEET    4   F11 TYR B  97  ASP B  99  1  O  TYR B  97   N  LEU B  74           
SHEET    5   F11 HIS B 118  ASP B 120  1  O  HIS B 118   N  LEU B  98           
SHEET    6   F11 PHE B 143  THR B 148  1  O  GLY B 145   N  LEU B 119           
SHEET    7   F11 ILE B 164  LEU B 171  1  O  LEU B 168   N  LEU B 146           
SHEET    8   F11 THR B 189  VAL B 195  1  O  VAL B 195   N  LEU B 171           
SHEET    9   F11 ASN B 215  LEU B 218  1  O  GLU B 217   N  ILE B 194           
SHEET   10   F11 ASN B 248  THR B 257  1  O  THR B 250   N  LEU B 218           
SHEET   11   F11 ILE B 221  CYS B 223  1  N  ILE B 221   O  GLU B 255           
SHEET    1   G21 LEU B  28  ASP B  30  0                                        
SHEET    2   G21 ILE B  49  ASN B  51  1  O  ASN B  51   N  VAL B  29           
SHEET    3   G21 ILE B  73  ILE B  75  1  O  ILE B  75   N  LEU B  50           
SHEET    4   G21 TYR B  97  ASP B  99  1  O  TYR B  97   N  LEU B  74           
SHEET    5   G21 HIS B 118  ASP B 120  1  O  HIS B 118   N  LEU B  98           
SHEET    6   G21 PHE B 143  THR B 148  1  O  GLY B 145   N  LEU B 119           
SHEET    7   G21 ILE B 164  LEU B 171  1  O  LEU B 168   N  LEU B 146           
SHEET    8   G21 THR B 189  VAL B 195  1  O  VAL B 195   N  LEU B 171           
SHEET    9   G21 ASN B 215  LEU B 218  1  O  GLU B 217   N  ILE B 194           
SHEET   10   G21 ASN B 248  THR B 257  1  O  THR B 250   N  LEU B 218           
SHEET   11   G21 TYR B 275  GLN B 284  1  O  SER B 277   N  LEU B 249           
SHEET   12   G21 ALA B 301  SER B 309  1  O  VAL B 308   N  VAL B 281           
SHEET   13   G21 ASN B 330  SER B 334  1  O  THR B 332   N  LEU B 302           
SHEET   14   G21 HIS B 352  ASP B 354  1  O  ASP B 354   N  VAL B 333           
SHEET   15   G21 THR B 376  ILE B 378  1  O  THR B 376   N  LEU B 353           
SHEET   16   G21 GLN B 402  ASP B 404  1  O  ASP B 404   N  LEU B 377           
SHEET   17   G21 SER B 427  ASN B 429  1  O  ASN B 429   N  LEU B 403           
SHEET   18   G21 VAL B 449  ASP B 451  1  O  VAL B 449   N  LEU B 428           
SHEET   19   G21 GLU B 472  ASN B 474  1  O  GLU B 472   N  LEU B 450           
SHEET   20   G21 LYS B 496  TRP B 498  1  O  LYS B 496   N  LEU B 473           
SHEET   21   G21 GLU B 525  GLN B 526  1  O  GLN B 526   N  ILE B 497           
SHEET    1   H 2 TYR B  83  ASP B  85  0                                        
SHEET    2   H 2 LYS B 107  SER B 109  1  O  SER B 109   N  LEU B  84           
SSBOND   1 CYS A   30    CYS A   36                          1555   1555  2.03  
SSBOND   2 CYS A  353    CYS A  382                          1555   1555  2.05  
SSBOND   3 CYS A  432    CYS A  454                          1555   1555  2.05  
SSBOND   4 CYS A  537    CYS A  562                          1555   1555  2.03  
SSBOND   5 CYS A  539    CYS A  574                          1555   1555  2.03  
SSBOND   6 CYS B  110    CYS B  132                          1555   1555  2.04  
SSBOND   7 CYS B  223    CYS B  230                          1555   1555  2.03  
SSBOND   8 CYS B  343    CYS B  368                          1555   1555  2.05  
SSBOND   9 CYS B  419    CYS B  442                          1555   1555  2.03  
SSBOND  10 CYS B  506    CYS B  531                          1555   1555  2.03  
LINK         ND2 ASN A 199                 C1  NAG A 901     1555   1555  1.45  
LINK         ND2 ASN A 414                 C1  NAG A 911     1555   1555  1.45  
LINK         ND2 ASN A 442                 C1  NAG A 921     1555   1555  1.45  
LINK         ND2 ASN B  51                 C1  NAG D   1     1555   1555  1.46  
LINK         ND2 ASN B 163                 C1  NAG B 811     1555   1555  1.45  
LINK         ND2 ASN B 330                 C1  NAG E   1     1555   1555  1.46  
LINK         ND2 ASN B 429                 C1  NAG F   1     1555   1555  1.45  
LINK         C   PCJ C   1                 N   SER C   2     1555   1555  1.33  
LINK         O4  NAG D   1                 C1  NDG D   2     1555   1555  1.40  
LINK         O4  NDG D   2                 C1  MAN D   3     1555   1555  1.40  
LINK         O4  NAG E   1                 C1  NAG E   2     1555   1555  1.39  
LINK         O4  NAG E   2                 C1  MAN E   3     1555   1555  1.40  
LINK         O4  NAG F   1                 C1  NAG F   2     1555   1555  1.39  
LINK         O4  NAG F   2                 C1  BMA F   3     1555   1555  1.39  
LINK         O4  NAG G   1                 C1  BMA G   2     1555   1555  1.40  
CRYST1  200.303  120.140   74.120  90.00  90.00  90.00 P 21 21 2     4          
ORIGX1      1.000000  0.000000  0.000000        0.00000                         
ORIGX2      0.000000  1.000000  0.000000        0.00000                         
ORIGX3      0.000000  0.000000  1.000000        0.00000                         
SCALE1      0.004992  0.000000  0.000000        0.00000                         
SCALE2      0.000000  0.008324  0.000000        0.00000                         
SCALE3      0.000000  0.000000  0.013492        0.00000                         
ATOM      1  N   SER A  27     -31.961 -41.628  61.078  1.00132.04           N  
ATOM      2  CA  SER A  27     -31.323 -40.547  60.272  1.00131.96           C  
ATOM      3  C   SER A  27     -31.911 -40.490  58.866  1.00132.21           C  
ATOM      4  O   SER A  27     -31.557 -39.619  58.071  1.00132.06           O  
ATOM      5  CB  SER A  27     -29.810 -40.779  60.185  1.00131.43           C  
ATOM      6  OG  SER A  27     -29.183 -39.785  59.394  1.00130.43           O  
ATOM      7  N   LEU A  28     -32.816 -41.418  58.566  1.00132.35           N  
ATOM      8  CA  LEU A  28     -33.435 -41.475  57.248  1.00132.55           C  
ATOM      9  C   LEU A  28     -34.913 -41.103  57.258  1.00133.12           C  
ATOM     10  O   LEU A  28     -35.553 -41.054  58.308  1.00133.23           O  
ATOM     11  CB  LEU A  28     -33.284 -42.879  56.655  1.00131.73           C  
ATOM     12  CG  LEU A  28     -31.879 -43.482  56.583  1.00131.14           C  
ATOM     13  CD1 LEU A  28     -31.958 -44.857  55.942  1.00130.95           C  
ATOM     14  CD2 LEU A  28     -30.964 -42.576  55.782  1.00131.04           C  
ATOM     15  N   SER A  29     -35.438 -40.840  56.065  1.00133.79           N  
ATOM     16  CA  SER A  29     -36.841 -40.488  55.872  1.00134.29           C  
ATOM     17  C   SER A  29     -37.328 -41.234  54.630  1.00134.64           C  
ATOM     18  O   SER A  29     -37.761 -40.629  53.649  1.00134.51           O  
ATOM     19  CB  SER A  29     -36.992 -38.974  55.682  1.00134.23           C  
ATOM     20  OG  SER A  29     -36.215 -38.510  54.593  1.00134.35           O  
ATOM     21  N   CYS A  30     -37.236 -42.560  54.692  1.00135.11           N  
ATOM     22  CA  CYS A  30     -37.637 -43.437  53.597  1.00135.61           C  
ATOM     23  C   CYS A  30     -39.039 -43.119  53.089  1.00135.75           C  
ATOM     24  O   CYS A  30     -39.885 -42.621  53.833  1.00135.59           O  
ATOM     25  CB  CYS A  30     -37.592 -44.900  54.053  1.00135.65           C  
ATOM     26  SG  CYS A  30     -36.075 -45.388  54.940  1.00136.73           S  
ATOM     27  N   ASP A  31     -39.278 -43.414  51.815  1.00136.24           N  
ATOM     28  CA  ASP A  31     -40.581 -43.175  51.209  1.00136.61           C  
ATOM     29  C   ASP A  31     -41.399 -44.458  51.336  1.00136.73           C  
ATOM     30  O   ASP A  31     -40.867 -45.503  51.716  1.00136.86           O  
ATOM     31  CB  ASP A  31     -40.419 -42.780  49.738  1.00136.70           C  
ATOM     32  CG  ASP A  31     -41.596 -41.979  49.218  1.00136.70           C  
ATOM     33  OD1 ASP A  31     -42.691 -42.558  49.042  1.00136.52           O  
ATOM     34  OD2 ASP A  31     -41.428 -40.760  48.990  1.00136.67           O  
ATOM     35  N   ARG A  32     -42.687 -44.379  51.015  1.00136.60           N  
ATOM     36  CA  ARG A  32     -43.582 -45.528  51.122  1.00136.34           C  
ATOM     37  C   ARG A  32     -43.314 -46.683  50.155  1.00136.39           C  
ATOM     38  O   ARG A  32     -44.161 -47.561  49.993  1.00136.42           O  
ATOM     39  CB  ARG A  32     -45.030 -45.068  50.955  1.00135.97           C  
ATOM     40  CG  ARG A  32     -45.304 -44.375  49.633  1.00135.60           C  
ATOM     41  CD  ARG A  32     -46.795 -44.203  49.422  1.00135.31           C  
ATOM     42  NE  ARG A  32     -47.487 -45.488  49.463  1.00134.76           N  
ATOM     43  CZ  ARG A  32     -48.798 -45.636  49.314  1.00134.67           C  
ATOM     44  NH1 ARG A  32     -49.569 -44.576  49.113  1.00134.78           N  
ATOM     45  NH2 ARG A  32     -49.340 -46.845  49.367  1.00134.41           N  
ATOM     46  N   ASN A  33     -42.148 -46.693  49.517  1.00136.33           N  
ATOM     47  CA  ASN A  33     -41.822 -47.765  48.579  1.00136.25           C  
ATOM     48  C   ASN A  33     -40.483 -48.412  48.913  1.00136.10           C  
ATOM     49  O   ASN A  33     -40.024 -49.310  48.205  1.00136.07           O  
ATOM     50  CB  ASN A  33     -41.785 -47.223  47.148  1.00136.45           C  
ATOM     51  CG  ASN A  33     -43.021 -46.417  46.798  1.00136.61           C  
ATOM     52  OD1 ASN A  33     -44.149 -46.884  46.961  1.00136.38           O  
ATOM     53  ND2 ASN A  33     -42.813 -45.199  46.311  1.00136.74           N  
ATOM     54  N   GLY A  34     -39.864 -47.953  49.995  1.00135.86           N  
ATOM     55  CA  GLY A  34     -38.581 -48.497  50.398  1.00135.51           C  
ATOM     56  C   GLY A  34     -37.443 -47.637  49.888  1.00135.30           C  
ATOM     57  O   GLY A  34     -36.281 -48.049  49.895  1.00135.02           O  
ATOM     58  N   ILE A  35     -37.785 -46.434  49.437  1.00135.21           N  
ATOM     59  CA  ILE A  35     -36.800 -45.493  48.920  1.00135.10           C  
ATOM     60  C   ILE A  35     -36.352 -44.582  50.059  1.00135.17           C  
ATOM     61  O   ILE A  35     -36.973 -43.553  50.324  1.00135.24           O  
ATOM     62  CB  ILE A  35     -37.401 -44.626  47.795  1.00134.75           C  
ATOM     63  CG1 ILE A  35     -38.162 -45.512  46.805  1.00134.42           C  
ATOM     64  CG2 ILE A  35     -36.294 -43.868  47.079  1.00134.88           C  
ATOM     65  CD1 ILE A  35     -37.322 -46.609  46.183  1.00133.85           C  
ATOM     66  N   CYS A  36     -35.267 -44.965  50.727  1.00135.17           N  
ATOM     67  CA  CYS A  36     -34.753 -44.193  51.855  1.00135.12           C  
ATOM     68  C   CYS A  36     -33.897 -42.989  51.485  1.00134.73           C  
ATOM     69  O   CYS A  36     -32.966 -43.093  50.684  1.00134.61           O  
ATOM     70  CB  CYS A  36     -33.965 -45.110  52.791  1.00135.63           C  
ATOM     71  SG  CYS A  36     -34.985 -46.405  53.559  1.00136.30           S  
ATOM     72  N   LYS A  37     -34.221 -41.849  52.090  1.00134.18           N  
ATOM     73  CA  LYS A  37     -33.501 -40.604  51.851  1.00133.64           C  
ATOM     74  C   LYS A  37     -32.578 -40.295  53.027  1.00133.52           C  
ATOM     75  O   LYS A  37     -32.996 -40.354  54.182  1.00133.41           O  
ATOM     76  CB  LYS A  37     -34.484 -39.439  51.691  1.00133.26           C  
ATOM     77  CG  LYS A  37     -35.587 -39.642  50.667  1.00132.77           C  
ATOM     78  CD  LYS A  37     -36.522 -38.437  50.657  1.00132.46           C  
ATOM     79  CE  LYS A  37     -37.705 -38.637  49.723  1.00132.16           C  
ATOM     80  NZ  LYS A  37     -37.298 -38.737  48.295  1.00131.84           N  
ATOM     81  N   GLY A  38     -31.325 -39.964  52.729  1.00133.53           N  
ATOM     82  CA  GLY A  38     -30.386 -39.626  53.782  1.00133.62           C  
ATOM     83  C   GLY A  38     -30.576 -38.166  54.149  1.00133.66           C  
ATOM     84  O   GLY A  38     -29.819 -37.300  53.709  1.00133.75           O  
ATOM     85  N   SER A  39     -31.596 -37.896  54.958  1.00133.53           N  
ATOM     86  CA  SER A  39     -31.924 -36.537  55.377  1.00133.42           C  
ATOM     87  C   SER A  39     -30.776 -35.786  56.052  1.00133.24           C  
ATOM     88  O   SER A  39     -29.868 -35.291  55.383  1.00133.08           O  
ATOM     89  CB  SER A  39     -33.142 -36.561  56.308  1.00133.48           C  
ATOM     90  OG  SER A  39     -33.560 -35.247  56.637  1.00133.50           O  
ATOM     91  N   SER A  40     -30.830 -35.696  57.377  1.00132.95           N  
ATOM     92  CA  SER A  40     -29.807 -34.997  58.146  1.00132.32           C  
ATOM     93  C   SER A  40     -28.414 -35.504  57.784  1.00132.09           C  
ATOM     94  O   SER A  40     -27.987 -36.563  58.247  1.00132.00           O  
ATOM     95  CB  SER A  40     -30.062 -35.183  59.643  1.00132.13           C  
ATOM     96  OG  SER A  40     -29.182 -34.389  60.413  1.00132.02           O  
ATOM     97  N   GLY A  41     -27.711 -34.737  56.954  1.00131.75           N  
ATOM     98  CA  GLY A  41     -26.375 -35.123  56.530  1.00131.48           C  
ATOM     99  C   GLY A  41     -25.324 -35.084  57.623  1.00131.23           C  
ATOM    100  O   GLY A  41     -24.601 -34.098  57.766  1.00131.31           O  
ATOM    101  N   SER A  42     -25.235 -36.163  58.394  1.00130.69           N  
ATOM    102  CA  SER A  42     -24.262 -36.258  59.474  1.00130.08           C  
ATOM    103  C   SER A  42     -24.026 -37.718  59.846  1.00129.77           C  
ATOM    104  O   SER A  42     -23.422 -38.016  60.877  1.00129.69           O  
ATOM    105  CB  SER A  42     -24.753 -35.484  60.703  1.00130.06           C  
ATOM    106  OG  SER A  42     -24.854 -34.095  60.433  1.00129.77           O  
ATOM    107  N   LEU A  43     -24.503 -38.625  58.998  1.00129.53           N  
ATOM    108  CA  LEU A  43     -24.352 -40.056  59.239  1.00129.53           C  
ATOM    109  C   LEU A  43     -22.888 -40.464  59.322  1.00129.70           C  
ATOM    110  O   LEU A  43     -22.183 -40.499  58.313  1.00129.70           O  
ATOM    111  CB  LEU A  43     -25.046 -40.862  58.137  1.00129.44           C  
ATOM    112  CG  LEU A  43     -26.554 -40.660  57.962  1.00129.46           C  
ATOM    113  CD1 LEU A  43     -26.825 -39.330  57.268  1.00129.38           C  
ATOM    114  CD2 LEU A  43     -27.122 -41.806  57.140  1.00129.11           C  
ATOM    115  N   ASN A  44     -22.444 -40.781  60.534  1.00130.06           N  
ATOM    116  CA  ASN A  44     -21.065 -41.185  60.788  1.00130.35           C  
ATOM    117  C   ASN A  44     -20.702 -42.441  59.995  1.00130.41           C  
ATOM    118  O   ASN A  44     -19.534 -42.676  59.682  1.00130.08           O  
ATOM    119  CB  ASN A  44     -20.872 -41.443  62.286  1.00130.62           C  
ATOM    120  CG  ASN A  44     -19.417 -41.385  62.708  1.00130.87           C  
ATOM    121  OD1 ASN A  44     -19.071 -41.742  63.834  1.00131.10           O  
ATOM    122  ND2 ASN A  44     -18.555 -40.924  61.806  1.00130.86           N  
ATOM    123  N   SER A  45     -21.712 -43.246  59.681  1.00130.55           N  
ATOM    124  CA  SER A  45     -21.516 -44.476  58.923  1.00130.94           C  
ATOM    125  C   SER A  45     -22.865 -45.034  58.484  1.00131.30           C  
ATOM    126  O   SER A  45     -23.896 -44.377  58.637  1.00131.19           O  
ATOM    127  CB  SER A  45     -20.777 -45.517  59.770  1.00131.00           C  
ATOM    128  OG  SER A  45     -21.512 -45.853  60.935  1.00130.79           O  
ATOM    129  N   ILE A  46     -22.853 -46.246  57.936  1.00131.72           N  
ATOM    130  CA  ILE A  46     -24.076 -46.895  57.475  1.00132.33           C  
ATOM    131  C   ILE A  46     -24.810 -47.494  58.676  1.00132.93           C  
ATOM    132  O   ILE A  46     -24.213 -48.220  59.474  1.00132.87           O  
ATOM    133  CB  ILE A  46     -23.751 -48.016  56.464  1.00132.16           C  
ATOM    134  CG1 ILE A  46     -22.771 -47.493  55.413  1.00131.71           C  
ATOM    135  CG2 ILE A  46     -25.031 -48.503  55.790  1.00132.25           C  
ATOM    136  CD1 ILE A  46     -22.243 -48.555  54.475  1.00131.42           C  
ATOM    137  N   PRO A  47     -26.114 -47.195  58.822  1.00133.44           N  
ATOM    138  CA  PRO A  47     -26.932 -47.701  59.932  1.00133.73           C  
ATOM    139  C   PRO A  47     -26.787 -49.199  60.202  1.00134.07           C  
ATOM    140  O   PRO A  47     -26.428 -49.973  59.313  1.00134.28           O  
ATOM    141  CB  PRO A  47     -28.348 -47.322  59.512  1.00133.57           C  
ATOM    142  CG  PRO A  47     -28.132 -46.026  58.800  1.00133.46           C  
ATOM    143  CD  PRO A  47     -26.919 -46.331  57.938  1.00133.49           C  
ATOM    144  N   SER A  48     -27.076 -49.598  61.437  1.00134.21           N  
ATOM    145  CA  SER A  48     -26.975 -50.997  61.843  1.00134.32           C  
ATOM    146  C   SER A  48     -28.095 -51.860  61.265  1.00134.17           C  
ATOM    147  O   SER A  48     -29.258 -51.719  61.647  1.00134.29           O  
ATOM    148  CB  SER A  48     -26.989 -51.094  63.371  1.00134.59           C  
ATOM    149  OG  SER A  48     -26.996 -52.447  63.795  1.00135.14           O  
ATOM    150  N   GLY A  49     -27.733 -52.754  60.348  1.00133.81           N  
ATOM    151  CA  GLY A  49     -28.709 -53.637  59.731  1.00133.46           C  
ATOM    152  C   GLY A  49     -29.980 -52.942  59.280  1.00133.27           C  
ATOM    153  O   GLY A  49     -31.006 -53.005  59.958  1.00133.16           O  
ATOM    154  N   LEU A  50     -29.916 -52.280  58.129  1.00133.14           N  
ATOM    155  CA  LEU A  50     -31.072 -51.570  57.592  1.00132.94           C  
ATOM    156  C   LEU A  50     -32.194 -52.538  57.236  1.00132.68           C  
ATOM    157  O   LEU A  50     -31.981 -53.749  57.145  1.00132.42           O  
ATOM    158  CB  LEU A  50     -30.683 -50.779  56.336  1.00132.95           C  
ATOM    159  CG  LEU A  50     -29.648 -49.655  56.431  1.00132.73           C  
ATOM    160  CD1 LEU A  50     -28.258 -50.234  56.647  1.00132.33           C  
ATOM    161  CD2 LEU A  50     -29.684 -48.840  55.148  1.00132.42           C  
ATOM    162  N   THR A  51     -33.392 -51.994  57.038  1.00132.46           N  
ATOM    163  CA  THR A  51     -34.548 -52.802  56.668  1.00132.19           C  
ATOM    164  C   THR A  51     -34.268 -53.356  55.272  1.00132.19           C  
ATOM    165  O   THR A  51     -33.960 -52.600  54.350  1.00132.40           O  
ATOM    166  CB  THR A  51     -35.836 -51.952  56.632  1.00131.94           C  
ATOM    167  OG1 THR A  51     -35.740 -50.982  55.583  1.00131.97           O  
ATOM    168  CG2 THR A  51     -36.030 -51.228  57.954  1.00131.54           C  
ATOM    169  N   GLU A  52     -34.370 -54.672  55.117  1.00131.99           N  
ATOM    170  CA  GLU A  52     -34.092 -55.304  53.833  1.00131.80           C  
ATOM    171  C   GLU A  52     -35.073 -54.947  52.717  1.00131.69           C  
ATOM    172  O   GLU A  52     -34.761 -55.110  51.534  1.00131.54           O  
ATOM    173  CB  GLU A  52     -34.035 -56.820  54.006  1.00131.68           C  
ATOM    174  CG  GLU A  52     -33.459 -57.543  52.806  1.00131.89           C  
ATOM    175  CD  GLU A  52     -33.110 -58.984  53.111  1.00132.21           C  
ATOM    176  OE1 GLU A  52     -32.556 -59.660  52.221  1.00132.17           O  
ATOM    177  OE2 GLU A  52     -33.389 -59.438  54.241  1.00132.22           O  
ATOM    178  N   ALA A  53     -36.254 -54.461  53.089  1.00131.47           N  
ATOM    179  CA  ALA A  53     -37.265 -54.083  52.107  1.00131.46           C  
ATOM    180  C   ALA A  53     -36.877 -52.783  51.407  1.00131.47           C  
ATOM    181  O   ALA A  53     -37.719 -52.115  50.804  1.00131.70           O  
ATOM    182  CB  ALA A  53     -38.620 -53.927  52.785  1.00131.33           C  
ATOM    183  N   VAL A  54     -35.600 -52.427  51.494  1.00131.23           N  
ATOM    184  CA  VAL A  54     -35.102 -51.208  50.870  1.00130.80           C  
ATOM    185  C   VAL A  54     -34.608 -51.500  49.454  1.00130.74           C  
ATOM    186  O   VAL A  54     -34.003 -52.542  49.200  1.00130.50           O  
ATOM    187  CB  VAL A  54     -33.946 -50.596  51.691  1.00130.61           C  
ATOM    188  CG1 VAL A  54     -32.752 -51.540  51.699  1.00130.28           C  
ATOM    189  CG2 VAL A  54     -33.567 -49.240  51.121  1.00130.33           C  
ATOM    190  N   LYS A  55     -34.880 -50.577  48.537  1.00130.69           N  
ATOM    191  CA  LYS A  55     -34.463 -50.727  47.148  1.00130.62           C  
ATOM    192  C   LYS A  55     -33.524 -49.590  46.749  1.00130.56           C  
ATOM    193  O   LYS A  55     -32.639 -49.766  45.908  1.00130.32           O  
ATOM    194  CB  LYS A  55     -35.681 -50.736  46.214  1.00130.39           C  
ATOM    195  CG  LYS A  55     -36.643 -51.911  46.401  1.00129.90           C  
ATOM    196  CD  LYS A  55     -37.504 -51.761  47.649  1.00129.58           C  
ATOM    197  CE  LYS A  55     -38.512 -52.896  47.767  1.00129.17           C  
ATOM    198  NZ  LYS A  55     -39.431 -52.957  46.596  1.00128.99           N  
ATOM    199  N   SER A  56     -33.725 -48.426  47.362  1.00130.46           N  
ATOM    200  CA  SER A  56     -32.911 -47.246  47.085  1.00130.31           C  
ATOM    201  C   SER A  56     -32.475 -46.561  48.377  1.00130.17           C  
ATOM    202  O   SER A  56     -33.105 -46.723  49.421  1.00130.30           O  
ATOM    203  CB  SER A  56     -33.697 -46.253  46.223  1.00130.18           C  
ATOM    204  OG  SER A  56     -34.090 -46.838  44.994  1.00130.13           O  
ATOM    205  N   LEU A  57     -31.395 -45.791  48.294  1.00129.83           N  
ATOM    206  CA  LEU A  57     -30.862 -45.071  49.446  1.00129.35           C  
ATOM    207  C   LEU A  57     -30.374 -43.688  49.032  1.00128.87           C  
ATOM    208  O   LEU A  57     -30.564 -43.270  47.890  1.00128.84           O  
ATOM    209  CB  LEU A  57     -29.698 -45.849  50.069  1.00129.42           C  
ATOM    210  CG  LEU A  57     -30.013 -47.165  50.781  1.00129.40           C  
ATOM    211  CD1 LEU A  57     -28.716 -47.850  51.185  1.00128.94           C  
ATOM    212  CD2 LEU A  57     -30.878 -46.892  52.004  1.00129.40           C  
ATOM    213  N   ASP A  58     -29.746 -42.983  49.966  1.00128.21           N  
ATOM    214  CA  ASP A  58     -29.219 -41.657  49.685  1.00127.64           C  
ATOM    215  C   ASP A  58     -28.137 -41.240  50.668  1.00127.27           C  
ATOM    216  O   ASP A  58     -28.421 -40.621  51.694  1.00127.02           O  
ATOM    217  CB  ASP A  58     -30.335 -40.613  49.701  1.00127.55           C  
ATOM    218  CG  ASP A  58     -29.810 -39.206  49.475  1.00127.66           C  
ATOM    219  OD1 ASP A  58     -29.202 -38.963  48.411  1.00127.59           O  
ATOM    220  OD2 ASP A  58     -29.999 -38.346  50.361  1.00127.67           O  
ATOM    221  N   LEU A  59     -26.896 -41.586  50.351  1.00126.95           N  
ATOM    222  CA  LEU A  59     -25.764 -41.224  51.189  1.00126.65           C  
ATOM    223  C   LEU A  59     -24.903 -40.221  50.434  1.00126.30           C  
ATOM    224  O   LEU A  59     -23.691 -40.393  50.297  1.00126.19           O  
ATOM    225  CB  LEU A  59     -24.936 -42.463  51.553  1.00126.97           C  
ATOM    226  CG  LEU A  59     -25.391 -43.262  52.784  1.00127.03           C  
ATOM    227  CD1 LEU A  59     -25.261 -42.392  54.028  1.00127.05           C  
ATOM    228  CD2 LEU A  59     -26.827 -43.736  52.606  1.00126.90           C  
ATOM    229  N   SER A  60     -25.553 -39.173  49.941  1.00126.03           N  
ATOM    230  CA  SER A  60     -24.880 -38.121  49.197  1.00125.80           C  
ATOM    231  C   SER A  60     -24.447 -37.017  50.156  1.00125.78           C  
ATOM    232  O   SER A  60     -25.274 -36.430  50.852  1.00125.66           O  
ATOM    233  CB  SER A  60     -25.824 -37.548  48.134  1.00125.76           C  
ATOM    234  OG  SER A  60     -26.311 -38.567  47.278  1.00125.80           O  
ATOM    235  N   ASN A  61     -23.145 -36.745  50.186  1.00125.92           N  
ATOM    236  CA  ASN A  61     -22.581 -35.719  51.058  1.00126.01           C  
ATOM    237  C   ASN A  61     -22.843 -36.011  52.537  1.00125.66           C  
ATOM    238  O   ASN A  61     -23.624 -35.321  53.192  1.00125.58           O  
ATOM    239  CB  ASN A  61     -23.138 -34.339  50.688  1.00126.37           C  
ATOM    240  CG  ASN A  61     -22.729 -33.900  49.291  1.00126.81           C  
ATOM    241  OD1 ASN A  61     -23.152 -34.488  48.295  1.00127.08           O  
ATOM    242  ND2 ASN A  61     -21.895 -32.868  49.214  1.00127.22           N  
ATOM    243  N   ASN A  62     -22.178 -37.040  53.055  1.00125.39           N  
ATOM    244  CA  ASN A  62     -22.325 -37.438  54.452  1.00125.09           C  
ATOM    245  C   ASN A  62     -20.981 -37.892  55.013  1.00124.90           C  
ATOM    246  O   ASN A  62     -20.190 -38.522  54.312  1.00124.89           O  
ATOM    247  CB  ASN A  62     -23.349 -38.569  54.573  1.00124.89           C  
ATOM    248  CG  ASN A  62     -24.732 -38.154  54.105  1.00124.60           C  
ATOM    249  OD1 ASN A  62     -25.365 -37.280  54.698  1.00124.31           O  
ATOM    250  ND2 ASN A  62     -25.207 -38.779  53.034  1.00124.44           N  
ATOM    251  N   ARG A  63     -20.729 -37.575  56.280  1.00124.64           N  
ATOM    252  CA  ARG A  63     -19.473 -37.934  56.934  1.00124.38           C  
ATOM    253  C   ARG A  63     -19.279 -39.439  57.094  1.00124.14           C  
ATOM    254  O   ARG A  63     -19.651 -40.014  58.115  1.00124.45           O  
ATOM    255  CB  ARG A  63     -19.388 -37.267  58.311  1.00124.22           C  
ATOM    256  CG  ARG A  63     -19.554 -35.759  58.286  1.00124.17           C  
ATOM    257  CD  ARG A  63     -18.520 -35.098  57.392  1.00124.35           C  
ATOM    258  NE  ARG A  63     -18.714 -33.654  57.320  1.00124.87           N  
ATOM    259  CZ  ARG A  63     -18.074 -32.855  56.473  1.00125.04           C  
ATOM    260  NH1 ARG A  63     -17.193 -33.360  55.618  1.00125.15           N  
ATOM    261  NH2 ARG A  63     -18.318 -31.551  56.478  1.00124.82           N  
ATOM    262  N   ILE A  64     -18.683 -40.070  56.089  1.00123.72           N  
ATOM    263  CA  ILE A  64     -18.434 -41.505  56.128  1.00123.41           C  
ATOM    264  C   ILE A  64     -16.953 -41.780  55.885  1.00123.51           C  
ATOM    265  O   ILE A  64     -16.271 -40.991  55.233  1.00123.42           O  
ATOM    266  CB  ILE A  64     -19.272 -42.235  55.062  1.00123.07           C  
ATOM    267  CG1 ILE A  64     -20.747 -41.869  55.232  1.00122.61           C  
ATOM    268  CG2 ILE A  64     -19.090 -43.741  55.191  1.00122.82           C  
ATOM    269  CD1 ILE A  64     -21.647 -42.440  54.168  1.00122.61           C  
ATOM    270  N   THR A  65     -16.459 -42.897  56.413  1.00123.83           N  
ATOM    271  CA  THR A  65     -15.054 -43.256  56.253  1.00124.16           C  
ATOM    272  C   THR A  65     -14.852 -44.766  56.231  1.00124.70           C  
ATOM    273  O   THR A  65     -13.836 -45.259  55.732  1.00124.72           O  
ATOM    274  CB  THR A  65     -14.203 -42.667  57.396  1.00123.94           C  
ATOM    275  OG1 THR A  65     -14.428 -41.254  57.479  1.00123.77           O  
ATOM    276  CG2 THR A  65     -12.722 -42.925  57.149  1.00123.57           C  
ATOM    277  N   TYR A  66     -15.823 -45.498  56.767  1.00125.18           N  
ATOM    278  CA  TYR A  66     -15.736 -46.953  56.816  1.00125.52           C  
ATOM    279  C   TYR A  66     -16.997 -47.614  56.263  1.00125.92           C  
ATOM    280  O   TYR A  66     -18.114 -47.168  56.528  1.00125.88           O  
ATOM    281  CB  TYR A  66     -15.504 -47.411  58.257  1.00125.11           C  
ATOM    282  CG  TYR A  66     -14.546 -48.571  58.381  1.00124.83           C  
ATOM    283  CD1 TYR A  66     -13.207 -48.433  58.020  1.00124.68           C  
ATOM    284  CD2 TYR A  66     -14.975 -49.805  58.863  1.00124.79           C  
ATOM    285  CE1 TYR A  66     -12.313 -49.500  58.137  1.00124.61           C  
ATOM    286  CE2 TYR A  66     -14.090 -50.879  58.985  1.00124.73           C  
ATOM    287  CZ  TYR A  66     -12.761 -50.719  58.621  1.00124.71           C  
ATOM    288  OH  TYR A  66     -11.888 -51.777  58.739  1.00124.36           O  
ATOM    289  N   ILE A  67     -16.803 -48.681  55.492  1.00126.45           N  
ATOM    290  CA  ILE A  67     -17.907 -49.425  54.893  1.00127.04           C  
ATOM    291  C   ILE A  67     -17.603 -50.924  54.895  1.00127.37           C  
ATOM    292  O   ILE A  67     -16.814 -51.408  54.083  1.00127.04           O  
ATOM    293  CB  ILE A  67     -18.161 -48.982  53.433  1.00127.03           C  
ATOM    294  CG1 ILE A  67     -18.574 -47.510  53.391  1.00127.12           C  
ATOM    295  CG2 ILE A  67     -19.240 -49.855  52.805  1.00127.17           C  
ATOM    296  CD1 ILE A  67     -18.781 -46.974  51.987  1.00126.83           C  
ATOM    297  N   SER A  68     -18.234 -51.651  55.811  1.00127.81           N  
ATOM    298  CA  SER A  68     -18.033 -53.093  55.916  1.00128.07           C  
ATOM    299  C   SER A  68     -19.290 -53.843  55.483  1.00128.18           C  
ATOM    300  O   SER A  68     -20.257 -53.237  55.019  1.00128.52           O  
ATOM    301  CB  SER A  68     -17.665 -53.470  57.353  1.00127.96           C  
ATOM    302  OG  SER A  68     -18.661 -53.041  58.265  1.00127.96           O  
ATOM    303  N   ASN A  69     -19.271 -55.163  55.635  1.00127.89           N  
ATOM    304  CA  ASN A  69     -20.408 -55.994  55.253  1.00127.51           C  
ATOM    305  C   ASN A  69     -21.404 -56.155  56.397  1.00127.36           C  
ATOM    306  O   ASN A  69     -22.546 -56.568  56.186  1.00127.03           O  
ATOM    307  CB  ASN A  69     -19.914 -57.367  54.803  1.00127.33           C  
ATOM    308  CG  ASN A  69     -18.969 -57.996  55.804  1.00127.34           C  
ATOM    309  OD1 ASN A  69     -17.888 -57.468  56.068  1.00127.02           O  
ATOM    310  ND2 ASN A  69     -19.373 -59.126  56.373  1.00127.33           N  
ATOM    311  N   SER A  70     -20.966 -55.825  57.608  1.00127.31           N  
ATOM    312  CA  SER A  70     -21.816 -55.936  58.787  1.00127.31           C  
ATOM    313  C   SER A  70     -22.447 -54.600  59.165  1.00127.38           C  
ATOM    314  O   SER A  70     -22.311 -54.133  60.296  1.00127.30           O  
ATOM    315  CB  SER A  70     -21.009 -56.486  59.968  1.00127.16           C  
ATOM    316  OG  SER A  70     -19.884 -55.672  60.250  1.00126.85           O  
ATOM    317  N   ASP A  71     -23.135 -53.989  58.206  1.00127.46           N  
ATOM    318  CA  ASP A  71     -23.807 -52.711  58.423  1.00127.52           C  
ATOM    319  C   ASP A  71     -24.791 -52.473  57.283  1.00127.75           C  
ATOM    320  O   ASP A  71     -25.486 -51.461  57.240  1.00127.75           O  
ATOM    321  CB  ASP A  71     -22.784 -51.572  58.484  1.00127.15           C  
ATOM    322  CG  ASP A  71     -21.904 -51.509  57.252  1.00126.80           C  
ATOM    323  OD1 ASP A  71     -22.446 -51.335  56.141  1.00126.76           O  
ATOM    324  OD2 ASP A  71     -20.671 -51.632  57.398  1.00126.26           O  
ATOM    325  N   LEU A  72     -24.837 -53.432  56.366  1.00127.94           N  
ATOM    326  CA  LEU A  72     -25.716 -53.379  55.210  1.00128.06           C  
ATOM    327  C   LEU A  72     -25.839 -54.819  54.729  1.00128.15           C  
ATOM    328  O   LEU A  72     -26.026 -55.092  53.544  1.00127.93           O  
ATOM    329  CB  LEU A  72     -25.092 -52.502  54.122  1.00128.12           C  
ATOM    330  CG  LEU A  72     -25.972 -52.041  52.959  1.00128.21           C  
ATOM    331  CD1 LEU A  72     -27.149 -51.232  53.485  1.00128.19           C  
ATOM    332  CD2 LEU A  72     -25.135 -51.204  52.008  1.00128.11           C  
ATOM    333  N   GLN A  73     -25.724 -55.732  55.687  1.00128.54           N  
ATOM    334  CA  GLN A  73     -25.786 -57.166  55.445  1.00128.99           C  
ATOM    335  C   GLN A  73     -27.144 -57.663  54.947  1.00129.29           C  
ATOM    336  O   GLN A  73     -27.224 -58.282  53.885  1.00129.11           O  
ATOM    337  CB  GLN A  73     -25.383 -57.899  56.727  1.00129.02           C  
ATOM    338  CG  GLN A  73     -25.437 -59.413  56.658  1.00129.36           C  
ATOM    339  CD  GLN A  73     -24.810 -60.063  57.881  1.00129.79           C  
ATOM    340  OE1 GLN A  73     -24.982 -61.258  58.124  1.00130.10           O  
ATOM    341  NE2 GLN A  73     -24.067 -59.275  58.653  1.00129.77           N  
ATOM    342  N   ARG A  74     -28.208 -57.405  55.706  1.00129.61           N  
ATOM    343  CA  ARG A  74     -29.537 -57.851  55.293  1.00130.07           C  
ATOM    344  C   ARG A  74     -30.167 -56.878  54.297  1.00130.16           C  
ATOM    345  O   ARG A  74     -31.156 -56.207  54.603  1.00130.17           O  
ATOM    346  CB  ARG A  74     -30.460 -58.029  56.510  1.00130.37           C  
ATOM    347  CG  ARG A  74     -30.692 -56.778  57.348  1.00130.75           C  
ATOM    348  CD  ARG A  74     -31.914 -56.963  58.250  1.00130.87           C  
ATOM    349  NE  ARG A  74     -32.184 -55.790  59.079  1.00130.82           N  
ATOM    350  CZ  ARG A  74     -33.267 -55.641  59.838  1.00130.50           C  
ATOM    351  NH1 ARG A  74     -34.192 -56.591  59.875  1.00129.91           N  
ATOM    352  NH2 ARG A  74     -33.422 -54.541  60.564  1.00130.36           N  
ATOM    353  N   CYS A  75     -29.591 -56.819  53.099  1.00130.26           N  
ATOM    354  CA  CYS A  75     -30.079 -55.930  52.049  1.00130.24           C  
ATOM    355  C   CYS A  75     -29.813 -56.498  50.657  1.00130.02           C  
ATOM    356  O   CYS A  75     -29.334 -55.786  49.775  1.00130.07           O  
ATOM    357  CB  CYS A  75     -29.405 -54.557  52.164  1.00130.26           C  
ATOM    358  SG  CYS A  75     -29.636 -53.711  53.742  1.00130.24           S  
ATOM    359  N   VAL A  76     -30.120 -57.776  50.457  1.00129.91           N  
ATOM    360  CA  VAL A  76     -29.899 -58.406  49.160  1.00129.75           C  
ATOM    361  C   VAL A  76     -30.824 -57.803  48.107  1.00129.34           C  
ATOM    362  O   VAL A  76     -30.551 -57.879  46.908  1.00129.31           O  
ATOM    363  CB  VAL A  76     -30.140 -59.935  49.222  1.00129.87           C  
ATOM    364  CG1 VAL A  76     -31.616 -60.225  49.460  1.00129.93           C  
ATOM    365  CG2 VAL A  76     -29.664 -60.592  47.933  1.00129.84           C  
ATOM    366  N   ASN A  77     -31.917 -57.200  48.565  1.00128.97           N  
ATOM    367  CA  ASN A  77     -32.891 -56.584  47.670  1.00128.63           C  
ATOM    368  C   ASN A  77     -32.570 -55.122  47.368  1.00128.30           C  
ATOM    369  O   ASN A  77     -33.392 -54.406  46.793  1.00128.26           O  
ATOM    370  CB  ASN A  77     -34.296 -56.688  48.267  1.00128.70           C  
ATOM    371  CG  ASN A  77     -34.806 -58.114  48.308  1.00128.63           C  
ATOM    372  OD1 ASN A  77     -35.001 -58.744  47.270  1.00128.76           O  
ATOM    373  ND2 ASN A  77     -35.023 -58.631  49.511  1.00128.83           N  
ATOM    374  N   LEU A  78     -31.379 -54.681  47.761  1.00127.53           N  
ATOM    375  CA  LEU A  78     -30.962 -53.307  47.504  1.00126.48           C  
ATOM    376  C   LEU A  78     -30.181 -53.271  46.198  1.00125.83           C  
ATOM    377  O   LEU A  78     -29.207 -54.006  46.024  1.00125.72           O  
ATOM    378  CB  LEU A  78     -30.087 -52.777  48.643  1.00126.19           C  
ATOM    379  CG  LEU A  78     -29.644 -51.318  48.491  1.00125.73           C  
ATOM    380  CD1 LEU A  78     -30.863 -50.409  48.487  1.00125.09           C  
ATOM    381  CD2 LEU A  78     -28.706 -50.942  49.625  1.00125.85           C  
ATOM    382  N   GLN A  79     -30.615 -52.411  45.285  1.00124.99           N  
ATOM    383  CA  GLN A  79     -29.975 -52.283  43.983  1.00124.18           C  
ATOM    384  C   GLN A  79     -29.547 -50.847  43.704  1.00123.45           C  
ATOM    385  O   GLN A  79     -28.781 -50.586  42.775  1.00123.14           O  
ATOM    386  CB  GLN A  79     -30.943 -52.756  42.899  1.00124.08           C  
ATOM    387  CG  GLN A  79     -32.364 -52.267  43.119  1.00124.18           C  
ATOM    388  CD  GLN A  79     -33.334 -52.795  42.082  1.00124.71           C  
ATOM    389  OE1 GLN A  79     -33.398 -53.999  41.830  1.00124.89           O  
ATOM    390  NE2 GLN A  79     -34.101 -51.896  41.477  1.00124.66           N  
ATOM    391  N   ALA A  80     -30.048 -49.920  44.514  1.00122.57           N  
ATOM    392  CA  ALA A  80     -29.723 -48.510  44.354  1.00121.46           C  
ATOM    393  C   ALA A  80     -28.845 -48.019  45.495  1.00120.84           C  
ATOM    394  O   ALA A  80     -29.333 -47.705  46.580  1.00120.39           O  
ATOM    395  CB  ALA A  80     -31.001 -47.689  44.284  1.00121.44           C  
ATOM    396  N   LEU A  81     -27.545 -47.954  45.237  1.00120.48           N  
ATOM    397  CA  LEU A  81     -26.583 -47.501  46.230  1.00120.20           C  
ATOM    398  C   LEU A  81     -25.911 -46.220  45.750  1.00120.08           C  
ATOM    399  O   LEU A  81     -25.267 -46.204  44.701  1.00119.94           O  
ATOM    400  CB  LEU A  81     -25.528 -48.583  46.467  1.00120.03           C  
ATOM    401  CG  LEU A  81     -24.404 -48.246  47.448  1.00120.32           C  
ATOM    402  CD1 LEU A  81     -24.987 -48.000  48.831  1.00120.07           C  
ATOM    403  CD2 LEU A  81     -23.400 -49.388  47.485  1.00120.35           C  
ATOM    404  N   VAL A  82     -26.070 -45.148  46.520  1.00119.83           N  
ATOM    405  CA  VAL A  82     -25.478 -43.864  46.166  1.00119.82           C  
ATOM    406  C   VAL A  82     -24.604 -43.305  47.287  1.00119.98           C  
ATOM    407  O   VAL A  82     -25.106 -42.803  48.296  1.00119.99           O  
ATOM    408  CB  VAL A  82     -26.573 -42.831  45.803  1.00119.63           C  
ATOM    409  CG1 VAL A  82     -27.631 -42.788  46.891  1.00119.46           C  
ATOM    410  CG2 VAL A  82     -25.950 -41.457  45.609  1.00119.32           C  
ATOM    411  N   LEU A  83     -23.291 -43.399  47.098  1.00120.02           N  
ATOM    412  CA  LEU A  83     -22.317 -42.910  48.071  1.00120.04           C  
ATOM    413  C   LEU A  83     -21.516 -41.765  47.457  1.00120.12           C  
ATOM    414  O   LEU A  83     -20.308 -41.882  47.240  1.00120.13           O  
ATOM    415  CB  LEU A  83     -21.367 -44.039  48.481  1.00119.93           C  
ATOM    416  CG  LEU A  83     -21.997 -45.286  49.112  1.00119.81           C  
ATOM    417  CD1 LEU A  83     -20.930 -46.346  49.338  1.00119.70           C  
ATOM    418  CD2 LEU A  83     -22.667 -44.911  50.423  1.00119.63           C  
ATOM    419  N   THR A  84     -22.199 -40.659  47.184  1.00120.05           N  
ATOM    420  CA  THR A  84     -21.568 -39.492  46.583  1.00119.88           C  
ATOM    421  C   THR A  84     -20.934 -38.588  47.639  1.00119.88           C  
ATOM    422  O   THR A  84     -21.600 -38.148  48.576  1.00119.46           O  
ATOM    423  CB  THR A  84     -22.596 -38.676  45.773  1.00119.75           C  
ATOM    424  OG1 THR A  84     -23.429 -39.571  45.026  1.00119.84           O  
ATOM    425  CG2 THR A  84     -21.889 -37.741  44.803  1.00119.55           C  
ATOM    426  N   SER A  85     -19.639 -38.329  47.475  1.00120.05           N  
ATOM    427  CA  SER A  85     -18.871 -37.478  48.382  1.00120.01           C  
ATOM    428  C   SER A  85     -19.124 -37.741  49.867  1.00120.11           C  
ATOM    429  O   SER A  85     -19.933 -37.060  50.500  1.00119.89           O  
ATOM    430  CB  SER A  85     -19.142 -36.002  48.067  1.00119.66           C  
ATOM    431  OG  SER A  85     -20.511 -35.682  48.241  1.00119.04           O  
ATOM    432  N   ASN A  86     -18.421 -38.727  50.417  1.00120.11           N  
ATOM    433  CA  ASN A  86     -18.554 -39.079  51.828  1.00120.18           C  
ATOM    434  C   ASN A  86     -17.216 -38.974  52.550  1.00119.97           C  
ATOM    435  O   ASN A  86     -17.160 -38.602  53.722  1.00119.88           O  
ATOM    436  CB  ASN A  86     -19.094 -40.507  51.980  1.00120.64           C  
ATOM    437  CG  ASN A  86     -20.537 -40.639  51.531  1.00121.05           C  
ATOM    438  OD1 ASN A  86     -21.427 -39.970  52.060  1.00121.17           O  
ATOM    439  ND2 ASN A  86     -20.777 -41.508  50.555  1.00121.16           N  
ATOM    440  N   GLY A  87     -16.139 -39.302  51.843  1.00119.75           N  
ATOM    441  CA  GLY A  87     -14.814 -39.252  52.437  1.00119.47           C  
ATOM    442  C   GLY A  87     -14.375 -40.652  52.820  1.00119.22           C  
ATOM    443  O   GLY A  87     -13.569 -40.851  53.729  1.00119.26           O  
ATOM    444  N   ILE A  88     -14.916 -41.629  52.104  1.00118.85           N  
ATOM    445  CA  ILE A  88     -14.621 -43.032  52.343  1.00118.60           C  
ATOM    446  C   ILE A  88     -13.150 -43.367  52.109  1.00118.58           C  
ATOM    447  O   ILE A  88     -12.653 -43.267  50.989  1.00118.48           O  
ATOM    448  CB  ILE A  88     -15.492 -43.909  51.434  1.00118.55           C  
ATOM    449  CG1 ILE A  88     -16.960 -43.507  51.605  1.00118.43           C  
ATOM    450  CG2 ILE A  88     -15.287 -45.376  51.774  1.00118.17           C  
ATOM    451  CD1 ILE A  88     -17.879 -44.045  50.533  1.00118.65           C  
ATOM    452  N   ASN A  89     -12.464 -43.766  53.176  1.00118.49           N  
ATOM    453  CA  ASN A  89     -11.050 -44.122  53.103  1.00118.30           C  
ATOM    454  C   ASN A  89     -10.870 -45.586  52.743  1.00118.14           C  
ATOM    455  O   ASN A  89     -10.162 -45.926  51.794  1.00117.71           O  
ATOM    456  CB  ASN A  89     -10.360 -43.859  54.444  1.00118.47           C  
ATOM    457  CG  ASN A  89     -10.252 -42.385  54.767  1.00118.78           C  
ATOM    458  OD1 ASN A  89     -11.255 -41.672  54.808  1.00119.04           O  
ATOM    459  ND2 ASN A  89      -9.031 -41.918  55.000  1.00118.44           N  
ATOM    460  N   THR A  90     -11.512 -46.452  53.518  1.00118.38           N  
ATOM    461  CA  THR A  90     -11.418 -47.887  53.295  1.00118.67           C  
ATOM    462  C   THR A  90     -12.776 -48.576  53.343  1.00118.95           C  
ATOM    463  O   THR A  90     -13.634 -48.235  54.156  1.00119.06           O  
ATOM    464  CB  THR A  90     -10.491 -48.545  54.340  1.00118.47           C  
ATOM    465  OG1 THR A  90     -10.900 -48.158  55.659  1.00118.09           O  
ATOM    466  CG2 THR A  90      -9.049 -48.119  54.114  1.00117.97           C  
ATOM    467  N   ILE A  91     -12.960 -49.544  52.453  1.00119.31           N  
ATOM    468  CA  ILE A  91     -14.199 -50.306  52.380  1.00120.03           C  
ATOM    469  C   ILE A  91     -13.865 -51.779  52.573  1.00120.75           C  
ATOM    470  O   ILE A  91     -13.139 -52.363  51.766  1.00120.76           O  
ATOM    471  CB  ILE A  91     -14.887 -50.141  51.002  1.00119.91           C  
ATOM    472  CG1 ILE A  91     -15.385 -48.703  50.832  1.00120.23           C  
ATOM    473  CG2 ILE A  91     -16.044 -51.121  50.872  1.00119.69           C  
ATOM    474  CD1 ILE A  91     -16.009 -48.427  49.474  1.00119.91           C  
ATOM    475  N   GLU A  92     -14.375 -52.380  53.644  1.00121.37           N  
ATOM    476  CA  GLU A  92     -14.107 -53.790  53.887  1.00121.83           C  
ATOM    477  C   GLU A  92     -14.704 -54.616  52.759  1.00121.99           C  
ATOM    478  O   GLU A  92     -15.849 -54.416  52.355  1.00121.80           O  
ATOM    479  CB  GLU A  92     -14.685 -54.236  55.232  1.00122.29           C  
ATOM    480  CG  GLU A  92     -13.920 -53.707  56.433  1.00122.73           C  
ATOM    481  CD  GLU A  92     -14.282 -54.426  57.716  1.00123.14           C  
ATOM    482  OE1 GLU A  92     -13.708 -54.086  58.772  1.00123.39           O  
ATOM    483  OE2 GLU A  92     -15.138 -55.333  57.666  1.00123.32           O  
ATOM    484  N   GLU A  93     -13.907 -55.541  52.248  1.00122.07           N  
ATOM    485  CA  GLU A  93     -14.325 -56.398  51.152  1.00122.62           C  
ATOM    486  C   GLU A  93     -15.518 -57.275  51.531  1.00123.05           C  
ATOM    487  O   GLU A  93     -15.932 -57.312  52.691  1.00123.38           O  
ATOM    488  CB  GLU A  93     -13.135 -57.256  50.719  1.00122.74           C  
ATOM    489  CG  GLU A  93     -11.859 -56.434  50.558  1.00123.25           C  
ATOM    490  CD  GLU A  93     -10.657 -57.265  50.151  1.00123.67           C  
ATOM    491  OE1 GLU A  93     -10.307 -58.212  50.886  1.00123.96           O  
ATOM    492  OE2 GLU A  93     -10.057 -56.965  49.097  1.00124.07           O  
ATOM    493  N   ASP A  94     -16.075 -57.961  50.537  1.00123.31           N  
ATOM    494  CA  ASP A  94     -17.216 -58.853  50.734  1.00123.55           C  
ATOM    495  C   ASP A  94     -18.457 -58.123  51.245  1.00123.55           C  
ATOM    496  O   ASP A  94     -19.343 -58.737  51.842  1.00123.36           O  
ATOM    497  CB  ASP A  94     -16.848 -59.969  51.722  1.00123.66           C  
ATOM    498  CG  ASP A  94     -15.440 -60.502  51.509  1.00123.84           C  
ATOM    499  OD1 ASP A  94     -15.100 -60.866  50.363  1.00123.88           O  
ATOM    500  OD2 ASP A  94     -14.674 -60.561  52.494  1.00123.76           O  
ATOM    501  N   SER A  95     -18.525 -56.817  51.004  1.00123.67           N  
ATOM    502  CA  SER A  95     -19.657 -56.019  51.464  1.00123.97           C  
ATOM    503  C   SER A  95     -20.678 -55.741  50.368  1.00124.51           C  
ATOM    504  O   SER A  95     -21.745 -55.187  50.635  1.00124.30           O  
ATOM    505  CB  SER A  95     -19.162 -54.694  52.041  1.00123.56           C  
ATOM    506  OG  SER A  95     -18.236 -54.916  53.089  1.00123.65           O  
ATOM    507  N   PHE A  96     -20.351 -56.120  49.137  1.00125.32           N  
ATOM    508  CA  PHE A  96     -21.261 -55.902  48.020  1.00126.05           C  
ATOM    509  C   PHE A  96     -22.057 -57.155  47.684  1.00126.26           C  
ATOM    510  O   PHE A  96     -22.853 -57.161  46.744  1.00126.50           O  
ATOM    511  CB  PHE A  96     -20.492 -55.417  46.783  1.00126.13           C  
ATOM    512  CG  PHE A  96     -19.895 -54.044  46.939  1.00126.02           C  
ATOM    513  CD1 PHE A  96     -19.320 -53.397  45.850  1.00125.90           C  
ATOM    514  CD2 PHE A  96     -19.904 -53.393  48.177  1.00125.91           C  
ATOM    515  CE1 PHE A  96     -18.764 -52.123  45.991  1.00126.20           C  
ATOM    516  CE2 PHE A  96     -19.351 -52.124  48.326  1.00125.71           C  
ATOM    517  CZ  PHE A  96     -18.780 -51.485  47.233  1.00125.96           C  
ATOM    518  N   SER A  97     -21.832 -58.217  48.453  1.00126.42           N  
ATOM    519  CA  SER A  97     -22.551 -59.471  48.258  1.00126.25           C  
ATOM    520  C   SER A  97     -23.816 -59.388  49.099  1.00126.03           C  
ATOM    521  O   SER A  97     -24.817 -60.049  48.815  1.00125.59           O  
ATOM    522  CB  SER A  97     -21.697 -60.657  48.714  1.00126.14           C  
ATOM    523  OG  SER A  97     -21.305 -60.512  50.068  1.00126.30           O  
ATOM    524  N   SER A  98     -23.750 -58.559  50.138  1.00126.15           N  
ATOM    525  CA  SER A  98     -24.870 -58.342  51.044  1.00126.41           C  
ATOM    526  C   SER A  98     -25.935 -57.539  50.308  1.00126.39           C  
ATOM    527  O   SER A  98     -27.057 -57.376  50.791  1.00126.13           O  
ATOM    528  CB  SER A  98     -24.403 -57.575  52.285  1.00126.62           C  
ATOM    529  OG  SER A  98     -23.893 -56.299  51.936  1.00126.86           O  
ATOM    530  N   LEU A  99     -25.560 -57.030  49.137  1.00126.55           N  
ATOM    531  CA  LEU A  99     -26.461 -56.254  48.290  1.00126.53           C  
ATOM    532  C   LEU A  99     -26.841 -57.120  47.097  1.00126.27           C  
ATOM    533  O   LEU A  99     -27.818 -56.846  46.397  1.00126.11           O  
ATOM    534  CB  LEU A  99     -25.770 -54.982  47.790  1.00126.65           C  
ATOM    535  CG  LEU A  99     -25.285 -53.978  48.836  1.00127.03           C  
ATOM    536  CD1 LEU A  99     -24.662 -52.786  48.135  1.00127.11           C  
ATOM    537  CD2 LEU A  99     -26.450 -53.536  49.710  1.00127.30           C  
ATOM    538  N   GLY A 100     -26.049 -58.166  46.874  1.00125.84           N  
ATOM    539  CA  GLY A 100     -26.298 -59.077  45.773  1.00125.09           C  
ATOM    540  C   GLY A 100     -26.500 -58.360  44.455  1.00124.49           C  
ATOM    541  O   GLY A 100     -25.538 -57.924  43.824  1.00124.54           O  
ATOM    542  N   SER A 101     -27.756 -58.239  44.039  1.00123.79           N  
ATOM    543  CA  SER A 101     -28.087 -57.574  42.789  1.00123.38           C  
ATOM    544  C   SER A 101     -28.110 -56.062  42.965  1.00123.56           C  
ATOM    545  O   SER A 101     -29.132 -55.480  43.331  1.00123.37           O  
ATOM    546  CB  SER A 101     -29.444 -58.057  42.277  1.00122.91           C  
ATOM    547  OG  SER A 101     -29.400 -59.434  41.948  1.00122.48           O  
ATOM    548  N   LEU A 102     -26.971 -55.431  42.706  1.00123.84           N  
ATOM    549  CA  LEU A 102     -26.843 -53.985  42.826  1.00123.96           C  
ATOM    550  C   LEU A 102     -26.728 -53.391  41.427  1.00124.09           C  
ATOM    551  O   LEU A 102     -25.941 -53.870  40.608  1.00124.35           O  
ATOM    552  CB  LEU A 102     -25.598 -53.642  43.645  1.00123.77           C  
ATOM    553  CG  LEU A 102     -25.336 -52.169  43.967  1.00123.52           C  
ATOM    554  CD1 LEU A 102     -26.461 -51.615  44.829  1.00123.18           C  
ATOM    555  CD2 LEU A 102     -24.002 -52.049  44.685  1.00123.50           C  
ATOM    556  N   GLU A 103     -27.516 -52.356  41.151  1.00124.01           N  
ATOM    557  CA  GLU A 103     -27.495 -51.715  39.839  1.00123.89           C  
ATOM    558  C   GLU A 103     -26.775 -50.368  39.862  1.00123.28           C  
ATOM    559  O   GLU A 103     -25.604 -50.271  39.497  1.00123.22           O  
ATOM    560  CB  GLU A 103     -28.923 -51.513  39.328  1.00124.58           C  
ATOM    561  CG  GLU A 103     -29.750 -52.786  39.249  1.00125.57           C  
ATOM    562  CD  GLU A 103     -31.121 -52.547  38.640  1.00126.27           C  
ATOM    563  OE1 GLU A 103     -31.189 -52.207  37.439  1.00126.53           O  
ATOM    564  OE2 GLU A 103     -32.130 -52.696  39.361  1.00126.77           O  
ATOM    565  N   HIS A 104     -27.491 -49.331  40.287  1.00122.34           N  
ATOM    566  CA  HIS A 104     -26.942 -47.981  40.360  1.00121.61           C  
ATOM    567  C   HIS A 104     -25.937 -47.881  41.507  1.00121.09           C  
ATOM    568  O   HIS A 104     -26.274 -47.449  42.610  1.00121.10           O  
ATOM    569  CB  HIS A 104     -28.086 -46.979  40.557  1.00121.74           C  
ATOM    570  CG  HIS A 104     -27.664 -45.541  40.508  1.00121.57           C  
ATOM    571  ND1 HIS A 104     -27.070 -44.974  39.400  1.00121.37           N  
ATOM    572  CD2 HIS A 104     -27.784 -44.547  41.420  1.00121.45           C  
ATOM    573  CE1 HIS A 104     -26.845 -43.693  39.631  1.00121.11           C  
ATOM    574  NE2 HIS A 104     -27.269 -43.408  40.849  1.00121.05           N  
ATOM    575  N   LEU A 105     -24.702 -48.295  41.240  1.00120.34           N  
ATOM    576  CA  LEU A 105     -23.636 -48.257  42.236  1.00119.49           C  
ATOM    577  C   LEU A 105     -22.829 -46.969  42.101  1.00118.85           C  
ATOM    578  O   LEU A 105     -22.108 -46.776  41.121  1.00118.47           O  
ATOM    579  CB  LEU A 105     -22.716 -49.471  42.067  1.00119.56           C  
ATOM    580  CG  LEU A 105     -21.382 -49.466  42.823  1.00119.77           C  
ATOM    581  CD1 LEU A 105     -21.618 -49.208  44.303  1.00119.55           C  
ATOM    582  CD2 LEU A 105     -20.674 -50.798  42.611  1.00119.70           C  
ATOM    583  N   ASP A 106     -22.953 -46.092  43.093  1.00118.13           N  
ATOM    584  CA  ASP A 106     -22.248 -44.817  43.073  1.00117.49           C  
ATOM    585  C   ASP A 106     -21.254 -44.673  44.222  1.00116.94           C  
ATOM    586  O   ASP A 106     -21.603 -44.833  45.392  1.00117.05           O  
ATOM    587  CB  ASP A 106     -23.261 -43.665  43.109  1.00117.80           C  
ATOM    588  CG  ASP A 106     -22.608 -42.299  42.958  1.00117.89           C  
ATOM    589  OD1 ASP A 106     -21.875 -41.874  43.878  1.00118.20           O  
ATOM    590  OD2 ASP A 106     -22.829 -41.648  41.915  1.00117.43           O  
ATOM    591  N   LEU A 107     -20.010 -44.374  43.865  1.00116.17           N  
ATOM    592  CA  LEU A 107     -18.930 -44.179  44.826  1.00115.32           C  
ATOM    593  C   LEU A 107     -18.190 -42.921  44.386  1.00114.78           C  
ATOM    594  O   LEU A 107     -16.966 -42.831  44.477  1.00114.76           O  
ATOM    595  CB  LEU A 107     -17.983 -45.382  44.807  1.00115.07           C  
ATOM    596  CG  LEU A 107     -18.533 -46.675  45.412  1.00115.01           C  
ATOM    597  CD1 LEU A 107     -17.750 -47.870  44.892  1.00114.59           C  
ATOM    598  CD2 LEU A 107     -18.467 -46.590  46.929  1.00114.79           C  
ATOM    599  N   SER A 108     -18.962 -41.953  43.904  1.00113.86           N  
ATOM    600  CA  SER A 108     -18.428 -40.692  43.412  1.00112.92           C  
ATOM    601  C   SER A 108     -17.774 -39.814  44.470  1.00112.17           C  
ATOM    602  O   SER A 108     -18.213 -39.752  45.618  1.00112.05           O  
ATOM    603  CB  SER A 108     -19.534 -39.894  42.713  1.00113.07           C  
ATOM    604  OG  SER A 108     -20.012 -40.575  41.567  1.00113.29           O  
ATOM    605  N   TYR A 109     -16.713 -39.135  44.049  1.00111.18           N  
ATOM    606  CA  TYR A 109     -15.944 -38.215  44.878  1.00110.17           C  
ATOM    607  C   TYR A 109     -15.718 -38.601  46.339  1.00109.64           C  
ATOM    608  O   TYR A 109     -16.121 -37.880  47.253  1.00109.30           O  
ATOM    609  CB  TYR A 109     -16.563 -36.816  44.795  1.00109.72           C  
ATOM    610  CG  TYR A 109     -16.661 -36.291  43.380  1.00109.34           C  
ATOM    611  CD1 TYR A 109     -17.656 -36.742  42.514  1.00109.05           C  
ATOM    612  CD2 TYR A 109     -15.734 -35.372  42.893  1.00109.18           C  
ATOM    613  CE1 TYR A 109     -17.726 -36.291  41.193  1.00108.80           C  
ATOM    614  CE2 TYR A 109     -15.793 -34.914  41.572  1.00108.96           C  
ATOM    615  CZ  TYR A 109     -16.792 -35.380  40.729  1.00108.72           C  
ATOM    616  OH  TYR A 109     -16.853 -34.941  39.424  1.00108.09           O  
ATOM    617  N   ASN A 110     -15.064 -39.740  46.548  1.00108.72           N  
ATOM    618  CA  ASN A 110     -14.740 -40.216  47.890  1.00107.94           C  
ATOM    619  C   ASN A 110     -13.221 -40.275  47.989  1.00107.65           C  
ATOM    620  O   ASN A 110     -12.524 -39.677  47.172  1.00107.85           O  
ATOM    621  CB  ASN A 110     -15.337 -41.604  48.135  1.00107.38           C  
ATOM    622  CG  ASN A 110     -16.834 -41.560  48.356  1.00106.71           C  
ATOM    623  OD1 ASN A 110     -17.316 -40.892  49.270  1.00105.76           O  
ATOM    624  ND2 ASN A 110     -17.579 -42.277  47.523  1.00106.61           N  
ATOM    625  N   TYR A 111     -12.701 -40.991  48.980  1.00107.37           N  
ATOM    626  CA  TYR A 111     -11.255 -41.093  49.138  1.00107.03           C  
ATOM    627  C   TYR A 111     -10.732 -42.515  48.973  1.00107.38           C  
ATOM    628  O   TYR A 111      -9.723 -42.884  49.575  1.00107.58           O  
ATOM    629  CB  TYR A 111     -10.827 -40.538  50.500  1.00106.02           C  
ATOM    630  CG  TYR A 111     -10.882 -39.031  50.591  1.00105.17           C  
ATOM    631  CD1 TYR A 111     -12.097 -38.349  50.536  1.00104.92           C  
ATOM    632  CD2 TYR A 111      -9.715 -38.284  50.729  1.00104.86           C  
ATOM    633  CE1 TYR A 111     -12.147 -36.954  50.617  1.00104.59           C  
ATOM    634  CE2 TYR A 111      -9.752 -36.891  50.810  1.00104.44           C  
ATOM    635  CZ  TYR A 111     -10.971 -36.234  50.754  1.00104.41           C  
ATOM    636  OH  TYR A 111     -11.009 -34.860  50.834  1.00104.29           O  
ATOM    637  N   LEU A 112     -11.416 -43.305  48.148  1.00107.62           N  
ATOM    638  CA  LEU A 112     -11.016 -44.685  47.895  1.00108.11           C  
ATOM    639  C   LEU A 112      -9.827 -44.662  46.935  1.00108.39           C  
ATOM    640  O   LEU A 112      -9.989 -44.819  45.726  1.00108.40           O  
ATOM    641  CB  LEU A 112     -12.183 -45.461  47.273  1.00107.89           C  
ATOM    642  CG  LEU A 112     -12.350 -46.936  47.658  1.00108.00           C  
ATOM    643  CD1 LEU A 112     -13.585 -47.501  46.972  1.00107.60           C  
ATOM    644  CD2 LEU A 112     -11.110 -47.731  47.274  1.00107.95           C  
ATOM    645  N   SER A 113      -8.632 -44.469  47.487  1.00108.78           N  
ATOM    646  CA  SER A 113      -7.411 -44.393  46.691  1.00109.51           C  
ATOM    647  C   SER A 113      -6.838 -45.732  46.228  1.00110.22           C  
ATOM    648  O   SER A 113      -5.803 -45.766  45.563  1.00110.23           O  
ATOM    649  CB  SER A 113      -6.337 -43.629  47.467  1.00109.17           C  
ATOM    650  OG  SER A 113      -6.060 -44.260  48.703  1.00109.40           O  
ATOM    651  N   ASN A 114      -7.496 -46.833  46.575  1.00111.10           N  
ATOM    652  CA  ASN A 114      -7.015 -48.148  46.158  1.00112.16           C  
ATOM    653  C   ASN A 114      -8.188 -49.094  45.936  1.00112.43           C  
ATOM    654  O   ASN A 114      -8.715 -49.680  46.881  1.00112.58           O  
ATOM    655  CB  ASN A 114      -6.057 -48.729  47.207  1.00112.53           C  
ATOM    656  CG  ASN A 114      -5.435 -50.049  46.768  1.00112.96           C  
ATOM    657  OD1 ASN A 114      -4.823 -50.137  45.702  1.00112.56           O  
ATOM    658  ND2 ASN A 114      -5.584 -51.080  47.595  1.00113.23           N  
ATOM    659  N   LEU A 115      -8.592 -49.234  44.678  1.00112.63           N  
ATOM    660  CA  LEU A 115      -9.709 -50.097  44.318  1.00113.22           C  
ATOM    661  C   LEU A 115      -9.290 -51.562  44.307  1.00113.72           C  
ATOM    662  O   LEU A 115      -8.107 -51.878  44.431  1.00113.86           O  
ATOM    663  CB  LEU A 115     -10.240 -49.714  42.936  1.00113.06           C  
ATOM    664  CG  LEU A 115     -10.516 -48.229  42.685  1.00112.78           C  
ATOM    665  CD1 LEU A 115     -10.971 -48.043  41.250  1.00112.83           C  
ATOM    666  CD2 LEU A 115     -11.567 -47.718  43.653  1.00112.97           C  
ATOM    667  N   SER A 116     -10.267 -52.452  44.154  1.00114.53           N  
ATOM    668  CA  SER A 116     -10.012 -53.889  44.117  1.00115.09           C  
ATOM    669  C   SER A 116     -11.153 -54.632  43.428  1.00115.69           C  
ATOM    670  O   SER A 116     -12.329 -54.360  43.677  1.00115.52           O  
ATOM    671  CB  SER A 116      -9.827 -54.434  45.535  1.00114.81           C  
ATOM    672  OG  SER A 116      -9.564 -55.826  45.511  1.00114.22           O  
ATOM    673  N   SER A 117     -10.793 -55.577  42.565  1.00116.50           N  
ATOM    674  CA  SER A 117     -11.770 -56.366  41.823  1.00117.23           C  
ATOM    675  C   SER A 117     -12.662 -57.198  42.741  1.00117.55           C  
ATOM    676  O   SER A 117     -13.568 -57.895  42.279  1.00117.63           O  
ATOM    677  CB  SER A 117     -11.049 -57.281  40.827  1.00117.34           C  
ATOM    678  OG  SER A 117     -10.058 -58.060  41.474  1.00117.12           O  
ATOM    679  N   SER A 118     -12.401 -57.117  44.042  1.00117.98           N  
ATOM    680  CA  SER A 118     -13.175 -57.854  45.033  1.00118.16           C  
ATOM    681  C   SER A 118     -14.612 -57.344  45.088  1.00118.37           C  
ATOM    682  O   SER A 118     -15.556 -58.131  45.167  1.00118.52           O  
ATOM    683  CB  SER A 118     -12.525 -57.713  46.409  1.00118.12           C  
ATOM    684  OG  SER A 118     -12.348 -56.347  46.742  1.00118.31           O  
ATOM    685  N   TRP A 119     -14.766 -56.023  45.047  1.00118.43           N  
ATOM    686  CA  TRP A 119     -16.081 -55.393  45.092  1.00118.61           C  
ATOM    687  C   TRP A 119     -16.850 -55.624  43.796  1.00118.83           C  
ATOM    688  O   TRP A 119     -18.081 -55.622  43.779  1.00118.67           O  
ATOM    689  CB  TRP A 119     -15.936 -53.888  45.326  1.00118.41           C  
ATOM    690  CG  TRP A 119     -15.293 -53.537  46.628  1.00118.24           C  
ATOM    691  CD1 TRP A 119     -15.764 -53.817  47.873  1.00118.57           C  
ATOM    692  CD2 TRP A 119     -14.069 -52.815  46.813  1.00118.11           C  
ATOM    693  NE1 TRP A 119     -14.912 -53.315  48.828  1.00118.72           N  
ATOM    694  CE2 TRP A 119     -13.862 -52.695  48.203  1.00118.31           C  
ATOM    695  CE3 TRP A 119     -13.126 -52.257  45.938  1.00117.89           C  
ATOM    696  CZ2 TRP A 119     -12.751 -52.037  48.741  1.00118.16           C  
ATOM    697  CZ3 TRP A 119     -12.019 -51.602  46.475  1.00117.57           C  
ATOM    698  CH2 TRP A 119     -11.844 -51.500  47.862  1.00118.02           C  
ATOM    699  N   PHE A 120     -16.111 -55.821  42.712  1.00119.18           N  
ATOM    700  CA  PHE A 120     -16.710 -56.044  41.403  1.00119.41           C  
ATOM    701  C   PHE A 120     -16.774 -57.537  41.127  1.00119.60           C  
ATOM    702  O   PHE A 120     -16.561 -57.993  40.002  1.00119.87           O  
ATOM    703  CB  PHE A 120     -15.879 -55.330  40.340  1.00119.28           C  
ATOM    704  CG  PHE A 120     -15.486 -53.936  40.734  1.00118.99           C  
ATOM    705  CD1 PHE A 120     -16.454 -53.024  41.158  1.00118.75           C  
ATOM    706  CD2 PHE A 120     -14.150 -53.544  40.724  1.00118.78           C  
ATOM    707  CE1 PHE A 120     -16.097 -51.739  41.570  1.00118.76           C  
ATOM    708  CE2 PHE A 120     -13.781 -52.260  41.133  1.00118.94           C  
ATOM    709  CZ  PHE A 120     -14.759 -51.359  41.558  1.00118.88           C  
ATOM    710  N   LYS A 121     -17.072 -58.288  42.182  1.00119.57           N  
ATOM    711  CA  LYS A 121     -17.184 -59.740  42.129  1.00119.45           C  
ATOM    712  C   LYS A 121     -18.596 -60.161  42.531  1.00119.05           C  
ATOM    713  O   LYS A 121     -19.216 -60.991  41.867  1.00118.83           O  
ATOM    714  CB  LYS A 121     -16.156 -60.375  43.073  1.00119.75           C  
ATOM    715  CG  LYS A 121     -16.237 -61.892  43.198  1.00120.31           C  
ATOM    716  CD  LYS A 121     -15.226 -62.402  44.224  1.00120.57           C  
ATOM    717  CE  LYS A 121     -15.329 -63.907  44.435  1.00121.12           C  
ATOM    718  NZ  LYS A 121     -14.334 -64.403  45.433  1.00120.81           N  
ATOM    719  N   PRO A 122     -19.120 -59.592  43.634  1.00118.77           N  
ATOM    720  CA  PRO A 122     -20.470 -59.932  44.096  1.00118.52           C  
ATOM    721  C   PRO A 122     -21.553 -59.354  43.187  1.00118.18           C  
ATOM    722  O   PRO A 122     -22.637 -59.922  43.057  1.00118.13           O  
ATOM    723  CB  PRO A 122     -20.527 -59.318  45.496  1.00118.54           C  
ATOM    724  CG  PRO A 122     -19.089 -59.246  45.915  1.00118.71           C  
ATOM    725  CD  PRO A 122     -18.420 -58.787  44.650  1.00118.65           C  
ATOM    726  N   LEU A 123     -21.253 -58.217  42.568  1.00117.86           N  
ATOM    727  CA  LEU A 123     -22.198 -57.547  41.682  1.00117.23           C  
ATOM    728  C   LEU A 123     -22.661 -58.462  40.555  1.00116.51           C  
ATOM    729  O   LEU A 123     -21.862 -58.913  39.737  1.00116.33           O  
ATOM    730  CB  LEU A 123     -21.560 -56.282  41.108  1.00117.65           C  
ATOM    731  CG  LEU A 123     -21.120 -55.278  42.176  1.00118.14           C  
ATOM    732  CD1 LEU A 123     -20.268 -54.191  41.545  1.00118.84           C  
ATOM    733  CD2 LEU A 123     -22.345 -54.689  42.865  1.00117.94           C  
ATOM    734  N   SER A 124     -23.964 -58.725  40.522  1.00115.74           N  
ATOM    735  CA  SER A 124     -24.556 -59.593  39.511  1.00114.51           C  
ATOM    736  C   SER A 124     -25.298 -58.805  38.437  1.00113.67           C  
ATOM    737  O   SER A 124     -25.095 -59.026  37.243  1.00112.95           O  
ATOM    738  CB  SER A 124     -25.518 -60.582  40.176  1.00114.52           C  
ATOM    739  OG  SER A 124     -26.523 -59.899  40.909  1.00113.74           O  
ATOM    740  N   SER A 125     -26.161 -57.892  38.871  1.00113.02           N  
ATOM    741  CA  SER A 125     -26.944 -57.070  37.954  1.00112.52           C  
ATOM    742  C   SER A 125     -26.624 -55.585  38.116  1.00111.93           C  
ATOM    743  O   SER A 125     -27.417 -54.819  38.671  1.00111.65           O  
ATOM    744  CB  SER A 125     -28.439 -57.309  38.188  1.00112.63           C  
ATOM    745  OG  SER A 125     -28.794 -57.040  39.533  1.00112.26           O  
ATOM    746  N   LEU A 126     -25.457 -55.187  37.616  1.00110.95           N  
ATOM    747  CA  LEU A 126     -25.000 -53.804  37.701  1.00109.72           C  
ATOM    748  C   LEU A 126     -25.260 -53.078  36.380  1.00108.69           C  
ATOM    749  O   LEU A 126     -25.279 -53.700  35.315  1.00108.54           O  
ATOM    750  CB  LEU A 126     -23.506 -53.786  38.025  1.00109.93           C  
ATOM    751  CG  LEU A 126     -22.892 -52.518  38.618  1.00110.65           C  
ATOM    752  CD1 LEU A 126     -23.457 -52.267  40.008  1.00110.15           C  
ATOM    753  CD2 LEU A 126     -21.379 -52.682  38.683  1.00110.93           C  
ATOM    754  N   THR A 127     -25.461 -51.764  36.451  1.00107.35           N  
ATOM    755  CA  THR A 127     -25.722 -50.964  35.256  1.00105.94           C  
ATOM    756  C   THR A 127     -24.953 -49.643  35.251  1.00104.67           C  
ATOM    757  O   THR A 127     -24.524 -49.175  34.197  1.00104.88           O  
ATOM    758  CB  THR A 127     -27.226 -50.638  35.114  1.00106.03           C  
ATOM    759  OG1 THR A 127     -27.983 -51.852  35.115  1.00105.94           O  
ATOM    760  CG2 THR A 127     -27.490 -49.890  33.812  1.00105.88           C  
ATOM    761  N   PHE A 128     -24.780 -49.055  36.433  1.00103.01           N  
ATOM    762  CA  PHE A 128     -24.085 -47.779  36.573  1.00101.06           C  
ATOM    763  C   PHE A 128     -23.025 -47.818  37.676  1.00 99.82           C  
ATOM    764  O   PHE A 128     -23.346 -47.929  38.860  1.00 99.94           O  
ATOM    765  CB  PHE A 128     -25.118 -46.682  36.855  1.00100.84           C  
ATOM    766  CG  PHE A 128     -24.542 -45.298  36.925  1.00101.12           C  
ATOM    767  CD1 PHE A 128     -24.040 -44.793  38.122  1.00101.16           C  
ATOM    768  CD2 PHE A 128     -24.522 -44.487  35.792  1.00101.13           C  
ATOM    769  CE1 PHE A 128     -23.528 -43.492  38.193  1.00101.14           C  
ATOM    770  CE2 PHE A 128     -24.012 -43.189  35.849  1.00101.16           C  
ATOM    771  CZ  PHE A 128     -23.516 -42.691  37.054  1.00101.16           C  
ATOM    772  N   LEU A 129     -21.760 -47.720  37.275  1.00 98.09           N  
ATOM    773  CA  LEU A 129     -20.632 -47.745  38.205  1.00 96.03           C  
ATOM    774  C   LEU A 129     -19.798 -46.476  38.032  1.00 94.85           C  
ATOM    775  O   LEU A 129     -19.103 -46.310  37.029  1.00 94.44           O  
ATOM    776  CB  LEU A 129     -19.772 -48.986  37.936  1.00 95.81           C  
ATOM    777  CG  LEU A 129     -18.458 -49.174  38.701  1.00 95.54           C  
ATOM    778  CD1 LEU A 129     -18.711 -49.124  40.198  1.00 95.50           C  
ATOM    779  CD2 LEU A 129     -17.829 -50.503  38.304  1.00 95.08           C  
ATOM    780  N   ASN A 130     -19.868 -45.587  39.017  1.00 93.36           N  
ATOM    781  CA  ASN A 130     -19.136 -44.330  38.960  1.00 92.00           C  
ATOM    782  C   ASN A 130     -18.098 -44.188  40.073  1.00 91.40           C  
ATOM    783  O   ASN A 130     -18.445 -44.132  41.251  1.00 90.59           O  
ATOM    784  CB  ASN A 130     -20.124 -43.161  39.024  1.00 90.84           C  
ATOM    785  CG  ASN A 130     -19.453 -41.817  38.833  1.00 89.67           C  
ATOM    786  OD1 ASN A 130     -18.241 -41.736  38.632  1.00 88.07           O  
ATOM    787  ND2 ASN A 130     -20.242 -40.749  38.895  1.00 88.70           N  
ATOM    788  N   LEU A 131     -16.826 -44.123  39.690  1.00 91.45           N  
ATOM    789  CA  LEU A 131     -15.740 -43.974  40.654  1.00 91.60           C  
ATOM    790  C   LEU A 131     -14.932 -42.709  40.377  1.00 91.62           C  
ATOM    791  O   LEU A 131     -13.713 -42.701  40.547  1.00 91.80           O  
ATOM    792  CB  LEU A 131     -14.790 -45.176  40.603  1.00 91.55           C  
ATOM    793  CG  LEU A 131     -15.332 -46.601  40.709  1.00 91.28           C  
ATOM    794  CD1 LEU A 131     -16.356 -46.685  41.831  1.00 91.21           C  
ATOM    795  CD2 LEU A 131     -15.952 -47.005  39.386  1.00 91.44           C  
ATOM    796  N   LEU A 132     -15.605 -41.645  39.949  1.00 91.56           N  
ATOM    797  CA  LEU A 132     -14.929 -40.385  39.648  1.00 91.30           C  
ATOM    798  C   LEU A 132     -14.733 -39.542  40.902  1.00 91.46           C  
ATOM    799  O   LEU A 132     -15.616 -39.472  41.753  1.00 91.56           O  
ATOM    800  CB  LEU A 132     -15.735 -39.578  38.625  1.00 90.49           C  
ATOM    801  CG  LEU A 132     -16.003 -40.186  37.245  1.00 90.28           C  
ATOM    802  CD1 LEU A 132     -16.868 -39.231  36.435  1.00 89.45           C  
ATOM    803  CD2 LEU A 132     -14.691 -40.459  36.525  1.00 89.73           C  
ATOM    804  N   GLY A 133     -13.569 -38.909  41.012  1.00 91.79           N  
ATOM    805  CA  GLY A 133     -13.291 -38.063  42.159  1.00 92.32           C  
ATOM    806  C   GLY A 133     -12.555 -38.717  43.315  1.00 92.91           C  
ATOM    807  O   GLY A 133     -12.523 -38.169  44.418  1.00 92.55           O  
ATOM    808  N   ASN A 134     -11.962 -39.882  43.076  1.00 93.41           N  
ATOM    809  CA  ASN A 134     -11.228 -40.579  44.125  1.00 94.23           C  
ATOM    810  C   ASN A 134      -9.720 -40.529  43.886  1.00 94.74           C  
ATOM    811  O   ASN A 134      -9.255 -40.640  42.753  1.00 94.54           O  
ATOM    812  CB  ASN A 134     -11.702 -42.030  44.236  1.00 94.71           C  
ATOM    813  CG  ASN A 134     -13.127 -42.138  44.753  1.00 95.22           C  
ATOM    814  OD1 ASN A 134     -14.078 -41.728  44.085  1.00 95.70           O  
ATOM    815  ND2 ASN A 134     -13.278 -42.683  45.953  1.00 95.94           N  
ATOM    816  N   PRO A 135      -8.937 -40.361  44.965  1.00 95.14           N  
ATOM    817  CA  PRO A 135      -7.472 -40.280  44.941  1.00 95.32           C  
ATOM    818  C   PRO A 135      -6.705 -41.379  44.202  1.00 95.87           C  
ATOM    819  O   PRO A 135      -5.498 -41.256  44.005  1.00 95.68           O  
ATOM    820  CB  PRO A 135      -7.111 -40.230  46.424  1.00 95.29           C  
ATOM    821  CG  PRO A 135      -8.273 -39.500  47.018  1.00 95.53           C  
ATOM    822  CD  PRO A 135      -9.440 -40.176  46.339  1.00 95.14           C  
ATOM    823  N   TYR A 136      -7.378 -42.447  43.786  1.00 96.59           N  
ATOM    824  CA  TYR A 136      -6.658 -43.507  43.093  1.00 97.50           C  
ATOM    825  C   TYR A 136      -6.029 -42.971  41.817  1.00 98.45           C  
ATOM    826  O   TYR A 136      -6.585 -42.089  41.164  1.00 99.01           O  
ATOM    827  CB  TYR A 136      -7.577 -44.697  42.793  1.00 97.20           C  
ATOM    828  CG  TYR A 136      -8.655 -44.459  41.762  1.00 97.40           C  
ATOM    829  CD1 TYR A 136      -8.401 -44.637  40.403  1.00 97.18           C  
ATOM    830  CD2 TYR A 136      -9.944 -44.106  42.151  1.00 97.19           C  
ATOM    831  CE1 TYR A 136      -9.411 -44.475  39.456  1.00 97.00           C  
ATOM    832  CE2 TYR A 136     -10.958 -43.941  41.217  1.00 97.30           C  
ATOM    833  CZ  TYR A 136     -10.688 -44.130  39.872  1.00 97.32           C  
ATOM    834  OH  TYR A 136     -11.704 -43.990  38.954  1.00 97.41           O  
ATOM    835  N   LYS A 137      -4.858 -43.497  41.477  1.00 99.20           N  
ATOM    836  CA  LYS A 137      -4.143 -43.066  40.285  1.00100.38           C  
ATOM    837  C   LYS A 137      -3.950 -44.224  39.322  1.00101.00           C  
ATOM    838  O   LYS A 137      -3.220 -44.114  38.336  1.00101.17           O  
ATOM    839  CB  LYS A 137      -2.791 -42.466  40.680  1.00101.18           C  
ATOM    840  CG  LYS A 137      -2.000 -43.298  41.676  1.00101.49           C  
ATOM    841  CD  LYS A 137      -0.829 -42.511  42.254  1.00101.87           C  
ATOM    842  CE  LYS A 137      -0.146 -43.285  43.372  1.00102.58           C  
ATOM    843  NZ  LYS A 137       0.960 -42.516  44.004  1.00102.50           N  
ATOM    844  N   THR A 138      -4.620 -45.334  39.612  1.00101.56           N  
ATOM    845  CA  THR A 138      -4.536 -46.518  38.775  1.00102.27           C  
ATOM    846  C   THR A 138      -5.724 -47.424  39.078  1.00103.02           C  
ATOM    847  O   THR A 138      -6.474 -47.176  40.024  1.00102.74           O  
ATOM    848  CB  THR A 138      -3.238 -47.298  39.046  1.00102.29           C  
ATOM    849  OG1 THR A 138      -2.147 -46.379  39.177  1.00102.60           O  
ATOM    850  CG2 THR A 138      -2.938 -48.248  37.897  1.00102.47           C  
ATOM    851  N   LEU A 139      -5.898 -48.462  38.266  1.00104.00           N  
ATOM    852  CA  LEU A 139      -6.984 -49.415  38.462  1.00105.11           C  
ATOM    853  C   LEU A 139      -6.406 -50.770  38.853  1.00106.53           C  
ATOM    854  O   LEU A 139      -7.122 -51.771  38.896  1.00106.64           O  
ATOM    855  CB  LEU A 139      -7.812 -49.562  37.183  1.00103.62           C  
ATOM    856  CG  LEU A 139      -8.629 -48.358  36.713  1.00102.70           C  
ATOM    857  CD1 LEU A 139      -9.328 -48.711  35.413  1.00102.10           C  
ATOM    858  CD2 LEU A 139      -9.644 -47.963  37.774  1.00102.29           C  
ATOM    859  N   GLY A 140      -5.104 -50.788  39.133  1.00108.27           N  
ATOM    860  CA  GLY A 140      -4.433 -52.015  39.522  1.00110.15           C  
ATOM    861  C   GLY A 140      -4.185 -52.964  38.365  1.00111.71           C  
ATOM    862  O   GLY A 140      -4.971 -53.024  37.418  1.00111.97           O  
ATOM    863  N   GLU A 141      -3.085 -53.708  38.437  1.00113.02           N  
ATOM    864  CA  GLU A 141      -2.750 -54.664  37.389  1.00114.48           C  
ATOM    865  C   GLU A 141      -3.480 -55.978  37.644  1.00114.79           C  
ATOM    866  O   GLU A 141      -3.000 -57.057  37.296  1.00114.75           O  
ATOM    867  CB  GLU A 141      -1.237 -54.892  37.341  1.00115.01           C  
ATOM    868  CG  GLU A 141      -0.441 -53.634  37.020  1.00116.14           C  
ATOM    869  CD  GLU A 141       1.034 -53.910  36.784  1.00116.77           C  
ATOM    870  OE1 GLU A 141       1.691 -54.462  37.692  1.00117.35           O  
ATOM    871  OE2 GLU A 141       1.538 -53.572  35.690  1.00116.74           O  
ATOM    872  N   THR A 142      -4.651 -55.864  38.261  1.00115.13           N  
ATOM    873  CA  THR A 142      -5.487 -57.015  38.571  1.00115.52           C  
ATOM    874  C   THR A 142      -6.843 -56.795  37.903  1.00115.75           C  
ATOM    875  O   THR A 142      -7.801 -56.346  38.539  1.00115.23           O  
ATOM    876  CB  THR A 142      -5.672 -57.162  40.094  1.00115.49           C  
ATOM    877  OG1 THR A 142      -4.386 -57.197  40.727  1.00115.57           O  
ATOM    878  CG2 THR A 142      -6.421 -58.445  40.420  1.00115.30           C  
ATOM    879  N   SER A 143      -6.895 -57.106  36.609  1.00116.13           N  
ATOM    880  CA  SER A 143      -8.092 -56.961  35.780  1.00116.37           C  
ATOM    881  C   SER A 143      -9.366 -56.558  36.518  1.00116.41           C  
ATOM    882  O   SER A 143     -10.203 -57.398  36.845  1.00116.38           O  
ATOM    883  CB  SER A 143      -8.335 -58.256  35.000  1.00116.66           C  
ATOM    884  OG  SER A 143      -7.226 -58.556  34.168  1.00116.66           O  
ATOM    885  N   LEU A 144      -9.507 -55.260  36.762  1.00116.87           N  
ATOM    886  CA  LEU A 144     -10.665 -54.708  37.460  1.00117.02           C  
ATOM    887  C   LEU A 144     -11.926 -54.810  36.595  1.00117.16           C  
ATOM    888  O   LEU A 144     -11.837 -55.013  35.381  1.00117.45           O  
ATOM    889  CB  LEU A 144     -10.393 -53.244  37.811  1.00116.66           C  
ATOM    890  CG  LEU A 144     -11.037 -52.677  39.073  1.00116.36           C  
ATOM    891  CD1 LEU A 144     -10.524 -53.426  40.293  1.00115.68           C  
ATOM    892  CD2 LEU A 144     -10.702 -51.200  39.182  1.00116.13           C  
ATOM    893  N   PHE A 145     -13.093 -54.660  37.221  1.00116.94           N  
ATOM    894  CA  PHE A 145     -14.371 -54.740  36.508  1.00116.77           C  
ATOM    895  C   PHE A 145     -14.444 -56.060  35.752  1.00116.60           C  
ATOM    896  O   PHE A 145     -14.059 -56.131  34.583  1.00116.73           O  
ATOM    897  CB  PHE A 145     -14.503 -53.591  35.505  1.00116.46           C  
ATOM    898  CG  PHE A 145     -14.074 -52.261  36.043  1.00116.22           C  
ATOM    899  CD1 PHE A 145     -14.716 -51.696  37.143  1.00116.17           C  
ATOM    900  CD2 PHE A 145     -13.020 -51.569  35.449  1.00116.32           C  
ATOM    901  CE1 PHE A 145     -14.316 -50.454  37.645  1.00116.39           C  
ATOM    902  CE2 PHE A 145     -12.612 -50.327  35.942  1.00116.67           C  
ATOM    903  CZ  PHE A 145     -13.262 -49.770  37.044  1.00116.48           C  
ATOM    904  N   SER A 146     -14.947 -57.102  36.406  1.00116.35           N  
ATOM    905  CA  SER A 146     -15.027 -58.411  35.768  1.00115.94           C  
ATOM    906  C   SER A 146     -16.414 -59.043  35.792  1.00115.52           C  
ATOM    907  O   SER A 146     -17.143 -59.016  34.801  1.00115.50           O  
ATOM    908  CB  SER A 146     -14.036 -59.369  36.431  1.00115.82           C  
ATOM    909  OG  SER A 146     -12.734 -58.812  36.468  1.00116.26           O  
ATOM    910  N   HIS A 147     -16.762 -59.620  36.936  1.00115.00           N  
ATOM    911  CA  HIS A 147     -18.037 -60.299  37.117  1.00114.27           C  
ATOM    912  C   HIS A 147     -19.250 -59.384  36.996  1.00113.85           C  
ATOM    913  O   HIS A 147     -20.392 -59.843  37.079  1.00113.72           O  
ATOM    914  CB  HIS A 147     -18.031 -61.017  38.467  1.00114.16           C  
ATOM    915  CG  HIS A 147     -16.803 -61.843  38.690  1.00113.98           C  
ATOM    916  ND1 HIS A 147     -16.414 -62.840  37.821  1.00113.88           N  
ATOM    917  CD2 HIS A 147     -15.851 -61.787  39.650  1.00113.68           C  
ATOM    918  CE1 HIS A 147     -15.273 -63.361  38.235  1.00113.58           C  
ATOM    919  NE2 HIS A 147     -14.909 -62.739  39.342  1.00113.78           N  
ATOM    920  N   LEU A 148     -19.003 -58.091  36.802  1.00113.34           N  
ATOM    921  CA  LEU A 148     -20.086 -57.125  36.644  1.00112.56           C  
ATOM    922  C   LEU A 148     -20.413 -57.003  35.161  1.00111.89           C  
ATOM    923  O   LEU A 148     -20.620 -55.909  34.634  1.00112.12           O  
ATOM    924  CB  LEU A 148     -19.680 -55.767  37.229  1.00112.35           C  
ATOM    925  CG  LEU A 148     -18.226 -55.306  37.083  1.00112.29           C  
ATOM    926  CD1 LEU A 148     -17.864 -55.125  35.616  1.00111.86           C  
ATOM    927  CD2 LEU A 148     -18.045 -54.003  37.847  1.00112.19           C  
ATOM    928  N   THR A 149     -20.465 -58.158  34.503  1.00110.74           N  
ATOM    929  CA  THR A 149     -20.745 -58.248  33.077  1.00109.41           C  
ATOM    930  C   THR A 149     -22.198 -57.914  32.731  1.00107.96           C  
ATOM    931  O   THR A 149     -22.891 -58.698  32.083  1.00107.28           O  
ATOM    932  CB  THR A 149     -20.414 -59.662  32.556  1.00110.18           C  
ATOM    933  OG1 THR A 149     -19.184 -60.111  33.141  1.00110.01           O  
ATOM    934  CG2 THR A 149     -20.261 -59.648  31.040  1.00110.25           C  
ATOM    935  N   LYS A 150     -22.649 -56.744  33.172  1.00106.62           N  
ATOM    936  CA  LYS A 150     -24.001 -56.275  32.895  1.00105.39           C  
ATOM    937  C   LYS A 150     -24.050 -54.752  32.872  1.00104.48           C  
ATOM    938  O   LYS A 150     -25.098 -54.158  32.617  1.00104.37           O  
ATOM    939  CB  LYS A 150     -24.989 -56.798  33.940  1.00105.43           C  
ATOM    940  CG  LYS A 150     -25.474 -58.220  33.693  1.00105.96           C  
ATOM    941  CD  LYS A 150     -26.600 -58.603  34.648  1.00105.95           C  
ATOM    942  CE  LYS A 150     -27.815 -57.696  34.477  1.00105.95           C  
ATOM    943  NZ  LYS A 150     -28.374 -57.767  33.098  1.00105.63           N  
ATOM    944  N   LEU A 151     -22.909 -54.120  33.132  1.00103.33           N  
ATOM    945  CA  LEU A 151     -22.838 -52.663  33.147  1.00101.94           C  
ATOM    946  C   LEU A 151     -22.878 -52.078  31.739  1.00100.61           C  
ATOM    947  O   LEU A 151     -22.444 -52.712  30.774  1.00 99.85           O  
ATOM    948  CB  LEU A 151     -21.565 -52.192  33.860  1.00102.15           C  
ATOM    949  CG  LEU A 151     -20.233 -52.200  33.101  1.00102.47           C  
ATOM    950  CD1 LEU A 151     -19.151 -51.614  33.997  1.00102.36           C  
ATOM    951  CD2 LEU A 151     -19.868 -53.609  32.664  1.00102.65           C  
ATOM    952  N   GLN A 152     -23.406 -50.864  31.635  1.00 99.23           N  
ATOM    953  CA  GLN A 152     -23.505 -50.168  30.358  1.00 97.95           C  
ATOM    954  C   GLN A 152     -22.872 -48.786  30.482  1.00 96.24           C  
ATOM    955  O   GLN A 152     -22.510 -48.156  29.488  1.00 95.99           O  
ATOM    956  CB  GLN A 152     -24.971 -50.025  29.953  1.00 98.51           C  
ATOM    957  CG  GLN A 152     -25.707 -51.344  29.836  1.00 99.14           C  
ATOM    958  CD  GLN A 152     -27.161 -51.157  29.465  1.00 99.86           C  
ATOM    959  OE1 GLN A 152     -27.477 -50.603  28.412  1.00100.06           O  
ATOM    960  NE2 GLN A 152     -28.058 -51.618  30.330  1.00100.12           N  
ATOM    961  N   ILE A 153     -22.742 -48.326  31.720  1.00 94.12           N  
ATOM    962  CA  ILE A 153     -22.161 -47.027  32.005  1.00 92.38           C  
ATOM    963  C   ILE A 153     -21.063 -47.185  33.048  1.00 91.67           C  
ATOM    964  O   ILE A 153     -21.276 -47.778  34.105  1.00 91.46           O  
ATOM    965  CB  ILE A 153     -23.236 -46.057  32.531  1.00 92.09           C  
ATOM    966  CG1 ILE A 153     -24.367 -45.942  31.510  1.00 91.87           C  
ATOM    967  CG2 ILE A 153     -22.631 -44.690  32.790  1.00 92.03           C  
ATOM    968  CD1 ILE A 153     -25.560 -45.153  32.007  1.00 91.52           C  
ATOM    969  N   LEU A 154     -19.886 -46.651  32.744  1.00 90.75           N  
ATOM    970  CA  LEU A 154     -18.751 -46.739  33.650  1.00 89.53           C  
ATOM    971  C   LEU A 154     -17.953 -45.442  33.606  1.00 88.67           C  
ATOM    972  O   LEU A 154     -17.307 -45.138  32.603  1.00 88.66           O  
ATOM    973  CB  LEU A 154     -17.861 -47.918  33.241  1.00 89.41           C  
ATOM    974  CG  LEU A 154     -16.549 -48.153  33.989  1.00 88.97           C  
ATOM    975  CD1 LEU A 154     -16.831 -48.431  35.455  1.00 89.01           C  
ATOM    976  CD2 LEU A 154     -15.809 -49.319  33.354  1.00 88.27           C  
ATOM    977  N   ARG A 155     -18.007 -44.675  34.691  1.00 87.43           N  
ATOM    978  CA  ARG A 155     -17.278 -43.412  34.774  1.00 86.31           C  
ATOM    979  C   ARG A 155     -16.068 -43.595  35.687  1.00 86.42           C  
ATOM    980  O   ARG A 155     -16.192 -43.555  36.910  1.00 85.99           O  
ATOM    981  CB  ARG A 155     -18.185 -42.311  35.328  1.00 84.78           C  
ATOM    982  CG  ARG A 155     -19.508 -42.159  34.591  1.00 83.24           C  
ATOM    983  CD  ARG A 155     -20.288 -40.962  35.122  1.00 81.55           C  
ATOM    984  NE  ARG A 155     -21.669 -40.933  34.646  1.00 80.92           N  
ATOM    985  CZ  ARG A 155     -22.025 -40.846  33.368  1.00 81.07           C  
ATOM    986  NH1 ARG A 155     -21.103 -40.775  32.418  1.00 81.13           N  
ATOM    987  NH2 ARG A 155     -23.311 -40.834  33.040  1.00 80.59           N  
ATOM    988  N   VAL A 156     -14.900 -43.788  35.084  1.00 86.91           N  
ATOM    989  CA  VAL A 156     -13.674 -44.001  35.844  1.00 88.18           C  
ATOM    990  C   VAL A 156     -12.605 -42.931  35.628  1.00 89.15           C  
ATOM    991  O   VAL A 156     -12.274 -42.591  34.494  1.00 89.75           O  
ATOM    992  CB  VAL A 156     -13.057 -45.372  35.500  1.00 88.03           C  
ATOM    993  CG1 VAL A 156     -12.789 -45.460  34.009  1.00 88.02           C  
ATOM    994  CG2 VAL A 156     -11.770 -45.577  36.277  1.00 88.18           C  
ATOM    995  N   GLY A 157     -12.061 -42.412  36.727  1.00 89.98           N  
ATOM    996  CA  GLY A 157     -11.019 -41.403  36.636  1.00 90.80           C  
ATOM    997  C   GLY A 157     -11.206 -40.205  37.549  1.00 91.58           C  
ATOM    998  O   GLY A 157     -12.246 -40.049  38.187  1.00 91.21           O  
ATOM    999  N   ASN A 158     -10.182 -39.360  37.615  1.00 92.65           N  
ATOM   1000  CA  ASN A 158     -10.224 -38.153  38.433  1.00 93.86           C  
ATOM   1001  C   ASN A 158      -9.256 -37.120  37.864  1.00 94.43           C  
ATOM   1002  O   ASN A 158      -8.160 -37.457  37.421  1.00 94.14           O  
ATOM   1003  CB  ASN A 158      -9.856 -38.463  39.888  1.00 94.49           C  
ATOM   1004  CG  ASN A 158      -8.396 -38.841  40.055  1.00 94.92           C  
ATOM   1005  OD1 ASN A 158      -7.917 -39.799  39.447  1.00 95.45           O  
ATOM   1006  ND2 ASN A 158      -7.681 -38.090  40.886  1.00 95.15           N  
ATOM   1007  N   MET A 159      -9.672 -35.860  37.870  1.00 95.16           N  
ATOM   1008  CA  MET A 159      -8.845 -34.781  37.353  1.00 96.02           C  
ATOM   1009  C   MET A 159      -7.821 -34.341  38.391  1.00 95.80           C  
ATOM   1010  O   MET A 159      -7.659 -33.150  38.663  1.00 95.91           O  
ATOM   1011  CB  MET A 159      -9.738 -33.607  36.938  1.00 97.53           C  
ATOM   1012  CG  MET A 159     -10.893 -33.332  37.900  1.00 99.07           C  
ATOM   1013  SD  MET A 159     -10.446 -32.373  39.370  1.00100.24           S  
ATOM   1014  CE  MET A 159     -11.551 -30.951  39.184  1.00 99.94           C  
ATOM   1015  N   ASP A 160      -7.119 -35.316  38.962  1.00 95.61           N  
ATOM   1016  CA  ASP A 160      -6.117 -35.038  39.986  1.00 95.09           C  
ATOM   1017  C   ASP A 160      -4.858 -35.892  39.861  1.00 93.81           C  
ATOM   1018  O   ASP A 160      -3.755 -35.355  39.758  1.00 93.43           O  
ATOM   1019  CB  ASP A 160      -6.731 -35.237  41.379  1.00 96.51           C  
ATOM   1020  CG  ASP A 160      -7.635 -34.087  41.795  1.00 97.88           C  
ATOM   1021  OD1 ASP A 160      -7.133 -33.133  42.433  1.00 98.20           O  
ATOM   1022  OD2 ASP A 160      -8.846 -34.130  41.481  1.00 99.08           O  
ATOM   1023  N   THR A 161      -5.019 -37.215  39.862  1.00 92.39           N  
ATOM   1024  CA  THR A 161      -3.861 -38.104  39.791  1.00 90.80           C  
ATOM   1025  C   THR A 161      -3.943 -39.366  38.927  1.00 90.00           C  
ATOM   1026  O   THR A 161      -2.938 -40.053  38.748  1.00 90.22           O  
ATOM   1027  CB  THR A 161      -3.433 -38.526  41.210  1.00 90.46           C  
ATOM   1028  OG1 THR A 161      -4.600 -38.702  42.025  1.00 88.81           O  
ATOM   1029  CG2 THR A 161      -2.530 -37.469  41.834  1.00 90.32           C  
ATOM   1030  N   PHE A 162      -5.114 -39.688  38.392  1.00 89.05           N  
ATOM   1031  CA  PHE A 162      -5.218 -40.877  37.551  1.00 88.51           C  
ATOM   1032  C   PHE A 162      -4.266 -40.719  36.364  1.00 88.70           C  
ATOM   1033  O   PHE A 162      -4.486 -39.873  35.497  1.00 88.89           O  
ATOM   1034  CB  PHE A 162      -6.651 -41.052  37.050  1.00 87.33           C  
ATOM   1035  CG  PHE A 162      -6.865 -42.315  36.275  1.00 86.16           C  
ATOM   1036  CD1 PHE A 162      -6.689 -43.555  36.880  1.00 85.21           C  
ATOM   1037  CD2 PHE A 162      -7.229 -42.270  34.932  1.00 86.03           C  
ATOM   1038  CE1 PHE A 162      -6.871 -44.731  36.160  1.00 85.28           C  
ATOM   1039  CE2 PHE A 162      -7.414 -43.441  34.201  1.00 85.48           C  
ATOM   1040  CZ  PHE A 162      -7.235 -44.676  34.815  1.00 85.49           C  
ATOM   1041  N   THR A 163      -3.217 -41.536  36.317  1.00 88.79           N  
ATOM   1042  CA  THR A 163      -2.243 -41.421  35.237  1.00 89.40           C  
ATOM   1043  C   THR A 163      -1.888 -42.693  34.466  1.00 90.04           C  
ATOM   1044  O   THR A 163      -0.994 -42.662  33.621  1.00 89.57           O  
ATOM   1045  CB  THR A 163      -0.928 -40.810  35.765  1.00 89.55           C  
ATOM   1046  OG1 THR A 163      -0.412 -41.624  36.827  1.00 90.02           O  
ATOM   1047  CG2 THR A 163      -1.167 -39.403  36.290  1.00 88.97           C  
ATOM   1048  N   LYS A 164      -2.578 -43.801  34.727  1.00 91.16           N  
ATOM   1049  CA  LYS A 164      -2.258 -45.046  34.025  1.00 92.49           C  
ATOM   1050  C   LYS A 164      -3.440 -45.904  33.587  1.00 92.73           C  
ATOM   1051  O   LYS A 164      -4.381 -46.129  34.348  1.00 93.08           O  
ATOM   1052  CB  LYS A 164      -1.326 -45.904  34.884  1.00 93.61           C  
ATOM   1053  CG  LYS A 164       0.034 -45.279  35.133  1.00 95.04           C  
ATOM   1054  CD  LYS A 164       0.812 -46.060  36.182  1.00 96.87           C  
ATOM   1055  CE  LYS A 164       2.131 -45.372  36.514  1.00 97.40           C  
ATOM   1056  NZ  LYS A 164       2.847 -46.037  37.641  1.00 97.43           N  
ATOM   1057  N   ILE A 165      -3.367 -46.396  32.355  1.00 92.83           N  
ATOM   1058  CA  ILE A 165      -4.406 -47.249  31.794  1.00 93.75           C  
ATOM   1059  C   ILE A 165      -3.742 -48.407  31.050  1.00 94.79           C  
ATOM   1060  O   ILE A 165      -3.130 -48.207  29.997  1.00 94.70           O  
ATOM   1061  CB  ILE A 165      -5.300 -46.471  30.804  1.00 93.27           C  
ATOM   1062  CG1 ILE A 165      -5.982 -45.303  31.515  1.00 92.98           C  
ATOM   1063  CG2 ILE A 165      -6.346 -47.399  30.212  1.00 93.56           C  
ATOM   1064  CD1 ILE A 165      -6.793 -44.412  30.593  1.00 92.09           C  
ATOM   1065  N   GLN A 166      -3.858 -49.613  31.602  1.00 95.65           N  
ATOM   1066  CA  GLN A 166      -3.264 -50.798  30.983  1.00 96.36           C  
ATOM   1067  C   GLN A 166      -4.348 -51.736  30.457  1.00 97.05           C  
ATOM   1068  O   GLN A 166      -5.537 -51.514  30.692  1.00 97.09           O  
ATOM   1069  CB  GLN A 166      -2.403 -51.563  31.993  1.00 95.92           C  
ATOM   1070  CG  GLN A 166      -1.496 -50.705  32.856  1.00 95.94           C  
ATOM   1071  CD  GLN A 166      -2.129 -50.337  34.186  1.00 95.88           C  
ATOM   1072  OE1 GLN A 166      -3.171 -49.683  34.235  1.00 96.21           O  
ATOM   1073  NE2 GLN A 166      -1.500 -50.763  35.275  1.00 95.52           N  
ATOM   1074  N   ARG A 167      -3.933 -52.782  29.744  1.00 97.78           N  
ATOM   1075  CA  ARG A 167      -4.879 -53.756  29.209  1.00 98.84           C  
ATOM   1076  C   ARG A 167      -5.537 -54.448  30.392  1.00 99.31           C  
ATOM   1077  O   ARG A 167      -6.629 -55.004  30.283  1.00 99.48           O  
ATOM   1078  CB  ARG A 167      -4.163 -54.801  28.352  1.00 99.29           C  
ATOM   1079  CG  ARG A 167      -3.458 -54.247  27.127  1.00101.19           C  
ATOM   1080  CD  ARG A 167      -2.911 -55.377  26.261  1.00102.55           C  
ATOM   1081  NE  ARG A 167      -2.161 -54.882  25.110  1.00104.11           N  
ATOM   1082  CZ  ARG A 167      -1.640 -55.659  24.163  1.00104.82           C  
ATOM   1083  NH1 ARG A 167      -1.786 -56.976  24.227  1.00105.22           N  
ATOM   1084  NH2 ARG A 167      -0.977 -55.117  23.149  1.00105.09           N  
ATOM   1085  N   LYS A 168      -4.847 -54.398  31.527  1.00100.16           N  
ATOM   1086  CA  LYS A 168      -5.312 -55.000  32.768  1.00100.53           C  
ATOM   1087  C   LYS A 168      -6.478 -54.215  33.356  1.00100.69           C  
ATOM   1088  O   LYS A 168      -6.735 -54.256  34.560  1.00101.07           O  
ATOM   1089  CB  LYS A 168      -4.144 -55.079  33.756  1.00100.45           C  
ATOM   1090  CG  LYS A 168      -3.097 -56.107  33.339  1.00100.98           C  
ATOM   1091  CD  LYS A 168      -1.705 -55.780  33.848  1.00100.98           C  
ATOM   1092  CE  LYS A 168      -1.069 -54.670  33.030  1.00101.57           C  
ATOM   1093  NZ  LYS A 168       0.359 -54.453  33.398  1.00101.92           N  
ATOM   1094  N   ASP A 169      -7.174 -53.496  32.482  1.00100.57           N  
ATOM   1095  CA  ASP A 169      -8.338 -52.700  32.846  1.00100.71           C  
ATOM   1096  C   ASP A 169      -9.316 -52.891  31.700  1.00100.51           C  
ATOM   1097  O   ASP A 169      -8.904 -53.177  30.576  1.00100.17           O  
ATOM   1098  CB  ASP A 169      -7.981 -51.213  32.953  1.00101.65           C  
ATOM   1099  CG  ASP A 169      -6.801 -50.953  33.869  1.00102.80           C  
ATOM   1100  OD1 ASP A 169      -6.857 -51.359  35.050  1.00104.09           O  
ATOM   1101  OD2 ASP A 169      -5.819 -50.332  33.408  1.00102.61           O  
ATOM   1102  N   PHE A 170     -10.604 -52.738  31.977  1.00100.57           N  
ATOM   1103  CA  PHE A 170     -11.618 -52.885  30.936  1.00101.10           C  
ATOM   1104  C   PHE A 170     -11.508 -54.236  30.232  1.00101.20           C  
ATOM   1105  O   PHE A 170     -11.554 -54.312  29.001  1.00100.91           O  
ATOM   1106  CB  PHE A 170     -11.469 -51.762  29.904  1.00101.16           C  
ATOM   1107  CG  PHE A 170     -11.348 -50.392  30.514  1.00100.92           C  
ATOM   1108  CD1 PHE A 170     -12.378 -49.870  31.297  1.00100.71           C  
ATOM   1109  CD2 PHE A 170     -10.198 -49.628  30.319  1.00100.23           C  
ATOM   1110  CE1 PHE A 170     -12.263 -48.604  31.877  1.00100.14           C  
ATOM   1111  CE2 PHE A 170     -10.075 -48.362  30.894  1.00 99.62           C  
ATOM   1112  CZ  PHE A 170     -11.109 -47.851  31.675  1.00 99.79           C  
ATOM   1113  N   ALA A 171     -11.367 -55.299  31.016  1.00101.28           N  
ATOM   1114  CA  ALA A 171     -11.255 -56.641  30.462  1.00101.22           C  
ATOM   1115  C   ALA A 171     -12.562 -57.409  30.637  1.00101.06           C  
ATOM   1116  O   ALA A 171     -12.972 -58.168  29.755  1.00100.73           O  
ATOM   1117  CB  ALA A 171     -10.111 -57.387  31.135  1.00101.43           C  
ATOM   1118  N   GLY A 172     -13.212 -57.203  31.779  1.00101.01           N  
ATOM   1119  CA  GLY A 172     -14.468 -57.876  32.057  1.00101.38           C  
ATOM   1120  C   GLY A 172     -15.683 -57.111  31.559  1.00101.62           C  
ATOM   1121  O   GLY A 172     -16.718 -57.070  32.227  1.00101.83           O  
ATOM   1122  N   LEU A 173     -15.556 -56.501  30.383  1.00101.48           N  
ATOM   1123  CA  LEU A 173     -16.641 -55.738  29.772  1.00100.88           C  
ATOM   1124  C   LEU A 173     -16.370 -55.567  28.282  1.00100.22           C  
ATOM   1125  O   LEU A 173     -15.337 -55.025  27.887  1.00100.10           O  
ATOM   1126  CB  LEU A 173     -16.787 -54.365  30.438  1.00101.21           C  
ATOM   1127  CG  LEU A 173     -15.545 -53.484  30.594  1.00101.22           C  
ATOM   1128  CD1 LEU A 173     -15.971 -52.044  30.806  1.00101.43           C  
ATOM   1129  CD2 LEU A 173     -14.704 -53.973  31.761  1.00101.00           C  
ATOM   1130  N   THR A 174     -17.304 -56.031  27.458  1.00 99.74           N  
ATOM   1131  CA  THR A 174     -17.152 -55.950  26.009  1.00 99.37           C  
ATOM   1132  C   THR A 174     -18.203 -55.048  25.373  1.00 98.98           C  
ATOM   1133  O   THR A 174     -18.070 -54.642  24.216  1.00 98.74           O  
ATOM   1134  CB  THR A 174     -17.250 -57.353  25.369  1.00 99.41           C  
ATOM   1135  OG1 THR A 174     -16.395 -58.261  26.076  1.00 99.09           O  
ATOM   1136  CG2 THR A 174     -16.816 -57.308  23.910  1.00 99.57           C  
ATOM   1137  N   PHE A 175     -19.245 -54.737  26.135  1.00 98.45           N  
ATOM   1138  CA  PHE A 175     -20.326 -53.889  25.647  1.00 98.12           C  
ATOM   1139  C   PHE A 175     -20.820 -52.923  26.717  1.00 96.96           C  
ATOM   1140  O   PHE A 175     -21.074 -53.320  27.856  1.00 97.21           O  
ATOM   1141  CB  PHE A 175     -21.503 -54.750  25.180  1.00100.08           C  
ATOM   1142  CG  PHE A 175     -21.292 -55.410  23.842  1.00101.77           C  
ATOM   1143  CD1 PHE A 175     -21.487 -54.695  22.659  1.00101.97           C  
ATOM   1144  CD2 PHE A 175     -20.921 -56.754  23.762  1.00102.47           C  
ATOM   1145  CE1 PHE A 175     -21.319 -55.310  21.411  1.00102.24           C  
ATOM   1146  CE2 PHE A 175     -20.748 -57.380  22.521  1.00102.77           C  
ATOM   1147  CZ  PHE A 175     -20.949 -56.656  21.344  1.00102.69           C  
ATOM   1148  N   LEU A 176     -20.949 -51.654  26.341  1.00 95.07           N  
ATOM   1149  CA  LEU A 176     -21.448 -50.613  27.239  1.00 92.68           C  
ATOM   1150  C   LEU A 176     -21.835 -49.355  26.467  1.00 90.55           C  
ATOM   1151  O   LEU A 176     -21.183 -48.985  25.494  1.00 90.34           O  
ATOM   1152  CB  LEU A 176     -20.422 -50.279  28.332  1.00 92.79           C  
ATOM   1153  CG  LEU A 176     -18.920 -50.257  28.041  1.00 93.15           C  
ATOM   1154  CD1 LEU A 176     -18.604 -49.297  26.909  1.00 93.91           C  
ATOM   1155  CD2 LEU A 176     -18.185 -49.851  29.313  1.00 92.72           C  
ATOM   1156  N   GLU A 177     -22.915 -48.719  26.906  1.00 88.56           N  
ATOM   1157  CA  GLU A 177     -23.425 -47.513  26.268  1.00 87.05           C  
ATOM   1158  C   GLU A 177     -22.515 -46.302  26.421  1.00 85.12           C  
ATOM   1159  O   GLU A 177     -22.077 -45.717  25.431  1.00 85.03           O  
ATOM   1160  CB  GLU A 177     -24.812 -47.178  26.824  1.00 88.32           C  
ATOM   1161  CG  GLU A 177     -25.965 -47.865  26.104  1.00 90.57           C  
ATOM   1162  CD  GLU A 177     -26.356 -47.162  24.809  1.00 92.29           C  
ATOM   1163  OE1 GLU A 177     -26.765 -45.981  24.873  1.00 93.00           O  
ATOM   1164  OE2 GLU A 177     -26.254 -47.783  23.728  1.00 92.68           O  
ATOM   1165  N   GLU A 178     -22.235 -45.930  27.665  1.00 82.76           N  
ATOM   1166  CA  GLU A 178     -21.400 -44.771  27.938  1.00 80.24           C  
ATOM   1167  C   GLU A 178     -20.155 -45.124  28.748  1.00 78.21           C  
ATOM   1168  O   GLU A 178     -20.241 -45.788  29.781  1.00 78.01           O  
ATOM   1169  CB  GLU A 178     -22.222 -43.719  28.688  1.00 80.82           C  
ATOM   1170  CG  GLU A 178     -21.574 -42.346  28.782  1.00 81.99           C  
ATOM   1171  CD  GLU A 178     -22.423 -41.352  29.560  1.00 82.94           C  
ATOM   1172  OE1 GLU A 178     -22.096 -40.147  29.552  1.00 83.65           O  
ATOM   1173  OE2 GLU A 178     -23.418 -41.775  30.187  1.00 84.01           O  
ATOM   1174  N   LEU A 179     -18.999 -44.675  28.265  1.00 75.62           N  
ATOM   1175  CA  LEU A 179     -17.729 -44.907  28.940  1.00 72.87           C  
ATOM   1176  C   LEU A 179     -16.999 -43.577  29.098  1.00 71.70           C  
ATOM   1177  O   LEU A 179     -16.524 -42.999  28.123  1.00 71.13           O  
ATOM   1178  CB  LEU A 179     -16.857 -45.877  28.136  1.00 71.70           C  
ATOM   1179  CG  LEU A 179     -15.446 -46.118  28.691  1.00 70.62           C  
ATOM   1180  CD1 LEU A 179     -15.528 -46.733  30.077  1.00 69.18           C  
ATOM   1181  CD2 LEU A 179     -14.673 -47.022  27.745  1.00 69.58           C  
ATOM   1182  N   GLU A 180     -16.923 -43.091  30.331  1.00 71.18           N  
ATOM   1183  CA  GLU A 180     -16.251 -41.829  30.612  1.00 70.88           C  
ATOM   1184  C   GLU A 180     -14.966 -42.060  31.393  1.00 71.05           C  
ATOM   1185  O   GLU A 180     -14.981 -42.643  32.477  1.00 71.43           O  
ATOM   1186  CB  GLU A 180     -17.172 -40.903  31.404  1.00 70.16           C  
ATOM   1187  CG  GLU A 180     -16.537 -39.572  31.771  1.00 69.39           C  
ATOM   1188  CD  GLU A 180     -17.508 -38.643  32.468  1.00 69.28           C  
ATOM   1189  OE1 GLU A 180     -17.087 -37.538  32.879  1.00 68.14           O  
ATOM   1190  OE2 GLU A 180     -18.693 -39.019  32.600  1.00 69.10           O  
ATOM   1191  N   ILE A 181     -13.853 -41.591  30.841  1.00 71.04           N  
ATOM   1192  CA  ILE A 181     -12.556 -41.751  31.483  1.00 70.59           C  
ATOM   1193  C   ILE A 181     -11.888 -40.401  31.732  1.00 70.73           C  
ATOM   1194  O   ILE A 181     -11.392 -39.758  30.804  1.00 70.44           O  
ATOM   1195  CB  ILE A 181     -11.613 -42.607  30.613  1.00 69.91           C  
ATOM   1196  CG1 ILE A 181     -12.292 -43.927  30.253  1.00 69.71           C  
ATOM   1197  CG2 ILE A 181     -10.316 -42.873  31.360  1.00 69.61           C  
ATOM   1198  CD1 ILE A 181     -11.531 -44.749  29.235  1.00 70.38           C  
ATOM   1199  N   ASP A 182     -11.876 -39.973  32.987  1.00 70.52           N  
ATOM   1200  CA  ASP A 182     -11.248 -38.709  33.338  1.00 70.61           C  
ATOM   1201  C   ASP A 182      -9.736 -38.899  33.454  1.00 70.21           C  
ATOM   1202  O   ASP A 182      -9.208 -39.129  34.545  1.00 70.18           O  
ATOM   1203  CB  ASP A 182     -11.800 -38.192  34.663  1.00 70.98           C  
ATOM   1204  CG  ASP A 182     -11.331 -36.789  34.978  1.00 71.44           C  
ATOM   1205  OD1 ASP A 182     -10.117 -36.523  34.854  1.00 71.04           O  
ATOM   1206  OD2 ASP A 182     -12.179 -35.954  35.354  1.00 73.51           O  
ATOM   1207  N   ALA A 183      -9.047 -38.802  32.324  1.00 69.40           N  
ATOM   1208  CA  ALA A 183      -7.602 -38.970  32.291  1.00 68.48           C  
ATOM   1209  C   ALA A 183      -6.890 -37.631  32.103  1.00 68.59           C  
ATOM   1210  O   ALA A 183      -5.967 -37.517  31.294  1.00 67.94           O  
ATOM   1211  CB  ALA A 183      -7.227 -39.922  31.168  1.00 68.21           C  
ATOM   1212  N   SER A 184      -7.322 -36.624  32.858  1.00 68.38           N  
ATOM   1213  CA  SER A 184      -6.741 -35.287  32.778  1.00 69.35           C  
ATOM   1214  C   SER A 184      -5.220 -35.271  32.723  1.00 69.95           C  
ATOM   1215  O   SER A 184      -4.636 -34.732  31.785  1.00 69.09           O  
ATOM   1216  CB  SER A 184      -7.208 -34.434  33.959  1.00 69.52           C  
ATOM   1217  OG  SER A 184      -8.587 -34.134  33.855  1.00 70.04           O  
ATOM   1218  N   ASP A 185      -4.578 -35.854  33.729  1.00 71.62           N  
ATOM   1219  CA  ASP A 185      -3.121 -35.887  33.764  1.00 72.91           C  
ATOM   1220  C   ASP A 185      -2.543 -37.206  33.276  1.00 73.40           C  
ATOM   1221  O   ASP A 185      -1.461 -37.606  33.706  1.00 73.46           O  
ATOM   1222  CB  ASP A 185      -2.608 -35.604  35.179  1.00 73.73           C  
ATOM   1223  CG  ASP A 185      -2.842 -34.170  35.608  1.00 75.46           C  
ATOM   1224  OD1 ASP A 185      -2.415 -33.253  34.871  1.00 76.57           O  
ATOM   1225  OD2 ASP A 185      -3.447 -33.957  36.682  1.00 76.52           O  
ATOM   1226  N   LEU A 186      -3.260 -37.876  32.378  1.00 74.20           N  
ATOM   1227  CA  LEU A 186      -2.806 -39.153  31.833  1.00 75.38           C  
ATOM   1228  C   LEU A 186      -1.363 -39.036  31.346  1.00 75.95           C  
ATOM   1229  O   LEU A 186      -1.077 -38.301  30.402  1.00 76.10           O  
ATOM   1230  CB  LEU A 186      -3.702 -39.576  30.668  1.00 75.63           C  
ATOM   1231  CG  LEU A 186      -3.459 -40.969  30.082  1.00 75.65           C  
ATOM   1232  CD1 LEU A 186      -3.771 -42.030  31.126  1.00 75.39           C  
ATOM   1233  CD2 LEU A 186      -4.336 -41.163  28.857  1.00 76.06           C  
ATOM   1234  N   GLN A 187      -0.457 -39.769  31.988  1.00 76.44           N  
ATOM   1235  CA  GLN A 187       0.955 -39.724  31.618  1.00 76.33           C  
ATOM   1236  C   GLN A 187       1.361 -40.881  30.697  1.00 75.41           C  
ATOM   1237  O   GLN A 187       2.275 -40.737  29.882  1.00 74.73           O  
ATOM   1238  CB  GLN A 187       1.824 -39.730  32.884  1.00 77.86           C  
ATOM   1239  CG  GLN A 187       3.192 -39.068  32.717  1.00 80.50           C  
ATOM   1240  CD  GLN A 187       3.147 -37.553  32.886  1.00 81.34           C  
ATOM   1241  OE1 GLN A 187       2.369 -36.863  32.227  1.00 81.11           O  
ATOM   1242  NE2 GLN A 187       3.992 -37.030  33.771  1.00 81.48           N  
ATOM   1243  N   SER A 188       0.683 -42.021  30.826  1.00 74.63           N  
ATOM   1244  CA  SER A 188       0.984 -43.192  30.001  1.00 73.90           C  
ATOM   1245  C   SER A 188      -0.242 -44.065  29.715  1.00 73.02           C  
ATOM   1246  O   SER A 188      -1.106 -44.251  30.572  1.00 72.28           O  
ATOM   1247  CB  SER A 188       2.076 -44.040  30.664  1.00 74.81           C  
ATOM   1248  OG  SER A 188       1.720 -44.385  31.991  1.00 76.15           O  
ATOM   1249  N   TYR A 189      -0.299 -44.594  28.496  1.00 72.07           N  
ATOM   1250  CA  TYR A 189      -1.395 -45.445  28.045  1.00 72.13           C  
ATOM   1251  C   TYR A 189      -0.816 -46.707  27.419  1.00 73.97           C  
ATOM   1252  O   TYR A 189      -0.211 -46.657  26.343  1.00 73.67           O  
ATOM   1253  CB  TYR A 189      -2.251 -44.696  27.011  1.00 69.68           C  
ATOM   1254  CG  TYR A 189      -3.228 -45.556  26.233  1.00 66.71           C  
ATOM   1255  CD1 TYR A 189      -4.389 -46.051  26.827  1.00 65.81           C  
ATOM   1256  CD2 TYR A 189      -2.995 -45.864  24.895  1.00 65.63           C  
ATOM   1257  CE1 TYR A 189      -5.298 -46.830  26.101  1.00 63.38           C  
ATOM   1258  CE2 TYR A 189      -3.892 -46.642  24.164  1.00 63.72           C  
ATOM   1259  CZ  TYR A 189      -5.038 -47.121  24.770  1.00 63.72           C  
ATOM   1260  OH  TYR A 189      -5.912 -47.902  24.042  1.00 63.96           O  
ATOM   1261  N   GLU A 190      -0.999 -47.834  28.102  1.00 75.97           N  
ATOM   1262  CA  GLU A 190      -0.506 -49.118  27.615  1.00 78.45           C  
ATOM   1263  C   GLU A 190      -1.289 -49.470  26.356  1.00 78.69           C  
ATOM   1264  O   GLU A 190      -2.513 -49.384  26.339  1.00 79.28           O  
ATOM   1265  CB  GLU A 190      -0.705 -50.191  28.685  1.00 80.39           C  
ATOM   1266  CG  GLU A 190      -0.144 -51.559  28.327  1.00 83.56           C  
ATOM   1267  CD  GLU A 190      -0.302 -52.563  29.457  1.00 85.35           C  
ATOM   1268  OE1 GLU A 190       0.257 -52.322  30.552  1.00 86.02           O  
ATOM   1269  OE2 GLU A 190      -0.988 -53.588  29.252  1.00 85.96           O  
ATOM   1270  N   PRO A 191      -0.595 -49.886  25.288  1.00 78.99           N  
ATOM   1271  CA  PRO A 191      -1.297 -50.227  24.049  1.00 79.31           C  
ATOM   1272  C   PRO A 191      -2.489 -51.171  24.171  1.00 79.85           C  
ATOM   1273  O   PRO A 191      -2.509 -52.080  24.999  1.00 80.23           O  
ATOM   1274  CB  PRO A 191      -0.185 -50.790  23.164  1.00 79.09           C  
ATOM   1275  CG  PRO A 191       0.779 -51.358  24.150  1.00 79.32           C  
ATOM   1276  CD  PRO A 191       0.818 -50.295  25.215  1.00 78.97           C  
ATOM   1277  N   LYS A 192      -3.493 -50.913  23.340  1.00 80.55           N  
ATOM   1278  CA  LYS A 192      -4.710 -51.711  23.277  1.00 81.23           C  
ATOM   1279  C   LYS A 192      -5.481 -51.863  24.585  1.00 81.75           C  
ATOM   1280  O   LYS A 192      -6.264 -52.797  24.737  1.00 82.21           O  
ATOM   1281  CB  LYS A 192      -4.377 -53.089  22.700  1.00 81.04           C  
ATOM   1282  CG  LYS A 192      -3.699 -52.998  21.343  1.00 81.58           C  
ATOM   1283  CD  LYS A 192      -3.573 -54.349  20.665  1.00 81.67           C  
ATOM   1284  CE  LYS A 192      -3.020 -54.185  19.258  1.00 81.66           C  
ATOM   1285  NZ  LYS A 192      -3.032 -55.467  18.505  1.00 83.37           N  
ATOM   1286  N   SER A 193      -5.275 -50.943  25.521  1.00 82.22           N  
ATOM   1287  CA  SER A 193      -5.978 -51.005  26.795  1.00 83.06           C  
ATOM   1288  C   SER A 193      -7.467 -50.698  26.625  1.00 84.51           C  
ATOM   1289  O   SER A 193      -8.247 -50.819  27.572  1.00 84.52           O  
ATOM   1290  CB  SER A 193      -5.358 -50.024  27.788  1.00 82.28           C  
ATOM   1291  OG  SER A 193      -3.994 -50.325  28.010  1.00 80.97           O  
ATOM   1292  N   LEU A 194      -7.856 -50.297  25.417  1.00 86.14           N  
ATOM   1293  CA  LEU A 194      -9.252 -49.978  25.122  1.00 87.37           C  
ATOM   1294  C   LEU A 194      -9.766 -50.733  23.901  1.00 88.15           C  
ATOM   1295  O   LEU A 194     -10.965 -50.718  23.615  1.00 87.64           O  
ATOM   1296  CB  LEU A 194      -9.428 -48.475  24.889  1.00 87.38           C  
ATOM   1297  CG  LEU A 194      -9.369 -47.548  26.106  1.00 87.84           C  
ATOM   1298  CD1 LEU A 194      -9.646 -46.122  25.660  1.00 87.63           C  
ATOM   1299  CD2 LEU A 194     -10.395 -47.983  27.144  1.00 88.05           C  
ATOM   1300  N   LYS A 195      -8.861 -51.390  23.183  1.00 89.13           N  
ATOM   1301  CA  LYS A 195      -9.245 -52.142  21.995  1.00 90.35           C  
ATOM   1302  C   LYS A 195     -10.003 -53.410  22.391  1.00 91.17           C  
ATOM   1303  O   LYS A 195     -10.524 -54.130  21.538  1.00 91.02           O  
ATOM   1304  CB  LYS A 195      -8.005 -52.500  21.171  1.00 89.77           C  
ATOM   1305  CG  LYS A 195      -8.316 -52.951  19.753  1.00 89.90           C  
ATOM   1306  CD  LYS A 195      -7.041 -53.208  18.967  1.00 90.80           C  
ATOM   1307  CE  LYS A 195      -7.341 -53.661  17.546  1.00 91.23           C  
ATOM   1308  NZ  LYS A 195      -6.096 -53.963  16.778  1.00 92.05           N  
ATOM   1309  N   SER A 196     -10.066 -53.670  23.693  1.00 92.31           N  
ATOM   1310  CA  SER A 196     -10.766 -54.838  24.216  1.00 93.41           C  
ATOM   1311  C   SER A 196     -12.267 -54.685  23.995  1.00 94.06           C  
ATOM   1312  O   SER A 196     -12.889 -55.498  23.310  1.00 94.46           O  
ATOM   1313  CB  SER A 196     -10.474 -55.001  25.711  1.00 93.95           C  
ATOM   1314  OG  SER A 196     -10.842 -53.839  26.434  1.00 95.21           O  
ATOM   1315  N   ILE A 197     -12.843 -53.639  24.581  1.00 94.39           N  
ATOM   1316  CA  ILE A 197     -14.269 -53.371  24.440  1.00 94.66           C  
ATOM   1317  C   ILE A 197     -14.607 -53.324  22.952  1.00 94.92           C  
ATOM   1318  O   ILE A 197     -13.927 -52.649  22.179  1.00 94.90           O  
ATOM   1319  CB  ILE A 197     -14.639 -52.023  25.084  1.00 94.47           C  
ATOM   1320  CG1 ILE A 197     -14.125 -51.979  26.526  1.00 93.98           C  
ATOM   1321  CG2 ILE A 197     -16.148 -51.828  25.055  1.00 94.45           C  
ATOM   1322  CD1 ILE A 197     -14.335 -50.652  27.216  1.00 92.71           C  
ATOM   1323  N   GLN A 198     -15.651 -54.044  22.551  1.00 95.34           N  
ATOM   1324  CA  GLN A 198     -16.044 -54.081  21.147  1.00 95.58           C  
ATOM   1325  C   GLN A 198     -16.906 -52.900  20.715  1.00 94.49           C  
ATOM   1326  O   GLN A 198     -16.689 -52.332  19.643  1.00 94.11           O  
ATOM   1327  CB  GLN A 198     -16.791 -55.378  20.825  1.00 97.10           C  
ATOM   1328  CG  GLN A 198     -17.131 -55.509  19.343  1.00 99.38           C  
ATOM   1329  CD  GLN A 198     -18.105 -56.632  19.046  1.00100.32           C  
ATOM   1330  OE1 GLN A 198     -17.804 -57.805  19.265  1.00101.42           O  
ATOM   1331  NE2 GLN A 198     -19.285 -56.273  18.549  1.00100.06           N  
ATOM   1332  N   ASN A 199     -17.887 -52.538  21.538  1.00 93.21           N  
ATOM   1333  CA  ASN A 199     -18.774 -51.427  21.207  1.00 92.49           C  
ATOM   1334  C   ASN A 199     -19.012 -50.458  22.358  1.00 90.39           C  
ATOM   1335  O   ASN A 199     -19.297 -50.864  23.485  1.00 89.91           O  
ATOM   1336  CB  ASN A 199     -20.126 -51.954  20.707  1.00 95.55           C  
ATOM   1337  CG  ASN A 199     -20.051 -52.531  19.300  1.00 99.32           C  
ATOM   1338  OD1 ASN A 199     -19.166 -53.332  18.996  1.00100.15           O  
ATOM   1339  ND2 ASN A 199     -20.991 -52.142  18.441  1.00102.32           N  
ATOM   1340  N   VAL A 200     -18.883 -49.170  22.052  1.00 87.95           N  
ATOM   1341  CA  VAL A 200     -19.110 -48.097  23.014  1.00 85.17           C  
ATOM   1342  C   VAL A 200     -19.878 -47.029  22.243  1.00 83.16           C  
ATOM   1343  O   VAL A 200     -19.354 -46.442  21.295  1.00 82.84           O  
ATOM   1344  CB  VAL A 200     -17.789 -47.490  23.529  1.00 85.36           C  
ATOM   1345  CG1 VAL A 200     -18.079 -46.466  24.619  1.00 85.56           C  
ATOM   1346  CG2 VAL A 200     -16.885 -48.581  24.061  1.00 85.08           C  
ATOM   1347  N   SER A 201     -21.123 -46.788  22.639  1.00 80.62           N  
ATOM   1348  CA  SER A 201     -21.963 -45.809  21.960  1.00 78.82           C  
ATOM   1349  C   SER A 201     -21.515 -44.374  22.194  1.00 77.06           C  
ATOM   1350  O   SER A 201     -21.625 -43.533  21.301  1.00 77.88           O  
ATOM   1351  CB  SER A 201     -23.419 -45.974  22.395  1.00 79.24           C  
ATOM   1352  OG  SER A 201     -23.928 -47.231  21.987  1.00 79.72           O  
ATOM   1353  N   HIS A 202     -21.018 -44.096  23.395  1.00 73.91           N  
ATOM   1354  CA  HIS A 202     -20.549 -42.760  23.734  1.00 70.63           C  
ATOM   1355  C   HIS A 202     -19.298 -42.866  24.597  1.00 68.22           C  
ATOM   1356  O   HIS A 202     -19.349 -43.375  25.715  1.00 68.19           O  
ATOM   1357  CB  HIS A 202     -21.636 -41.986  24.490  1.00 70.99           C  
ATOM   1358  CG  HIS A 202     -21.301 -40.545  24.737  1.00 72.00           C  
ATOM   1359  ND1 HIS A 202     -22.065 -39.731  25.546  1.00 72.06           N  
ATOM   1360  CD2 HIS A 202     -20.285 -39.771  24.283  1.00 72.03           C  
ATOM   1361  CE1 HIS A 202     -21.534 -38.521  25.582  1.00 71.87           C  
ATOM   1362  NE2 HIS A 202     -20.453 -38.519  24.824  1.00 71.60           N  
ATOM   1363  N   LEU A 203     -18.175 -42.390  24.067  1.00 64.98           N  
ATOM   1364  CA  LEU A 203     -16.905 -42.413  24.781  1.00 62.02           C  
ATOM   1365  C   LEU A 203     -16.456 -40.991  25.112  1.00 60.42           C  
ATOM   1366  O   LEU A 203     -16.196 -40.192  24.214  1.00 59.11           O  
ATOM   1367  CB  LEU A 203     -15.839 -43.108  23.930  1.00 60.77           C  
ATOM   1368  CG  LEU A 203     -14.391 -43.011  24.421  1.00 59.82           C  
ATOM   1369  CD1 LEU A 203     -14.276 -43.587  25.819  1.00 59.36           C  
ATOM   1370  CD2 LEU A 203     -13.476 -43.747  23.455  1.00 59.39           C  
ATOM   1371  N   ILE A 204     -16.368 -40.682  26.403  1.00 59.45           N  
ATOM   1372  CA  ILE A 204     -15.954 -39.357  26.862  1.00 58.41           C  
ATOM   1373  C   ILE A 204     -14.543 -39.406  27.445  1.00 59.07           C  
ATOM   1374  O   ILE A 204     -14.287 -40.121  28.413  1.00 58.92           O  
ATOM   1375  CB  ILE A 204     -16.913 -38.828  27.936  1.00 57.83           C  
ATOM   1376  CG1 ILE A 204     -18.335 -38.784  27.377  1.00 57.52           C  
ATOM   1377  CG2 ILE A 204     -16.472 -37.444  28.398  1.00 57.91           C  
ATOM   1378  CD1 ILE A 204     -19.371 -38.362  28.390  1.00 56.89           C  
ATOM   1379  N   LEU A 205     -13.632 -38.631  26.865  1.00 58.46           N  
ATOM   1380  CA  LEU A 205     -12.249 -38.633  27.319  1.00 57.68           C  
ATOM   1381  C   LEU A 205     -11.759 -37.274  27.805  1.00 57.88           C  
ATOM   1382  O   LEU A 205     -11.869 -36.278  27.093  1.00 58.54           O  
ATOM   1383  CB  LEU A 205     -11.343 -39.101  26.178  1.00 56.74           C  
ATOM   1384  CG  LEU A 205     -10.070 -39.890  26.514  1.00 58.95           C  
ATOM   1385  CD1 LEU A 205      -9.155 -39.895  25.291  1.00 57.34           C  
ATOM   1386  CD2 LEU A 205      -9.348 -39.279  27.709  1.00 59.12           C  
ATOM   1387  N   HIS A 206     -11.226 -37.236  29.024  1.00 58.63           N  
ATOM   1388  CA  HIS A 206     -10.660 -36.007  29.582  1.00 58.59           C  
ATOM   1389  C   HIS A 206      -9.144 -36.168  29.465  1.00 59.28           C  
ATOM   1390  O   HIS A 206      -8.590 -37.178  29.900  1.00 60.19           O  
ATOM   1391  CB  HIS A 206     -11.037 -35.826  31.056  1.00 58.11           C  
ATOM   1392  CG  HIS A 206     -12.509 -35.693  31.297  1.00 59.47           C  
ATOM   1393  ND1 HIS A 206     -13.031 -34.903  32.299  1.00 59.69           N  
ATOM   1394  CD2 HIS A 206     -13.571 -36.276  30.688  1.00 60.31           C  
ATOM   1395  CE1 HIS A 206     -14.349 -35.004  32.298  1.00 60.51           C  
ATOM   1396  NE2 HIS A 206     -14.701 -35.832  31.330  1.00 60.67           N  
ATOM   1397  N   MET A 207      -8.479 -35.187  28.863  1.00 58.19           N  
ATOM   1398  CA  MET A 207      -7.030 -35.238  28.683  1.00 57.14           C  
ATOM   1399  C   MET A 207      -6.473 -33.854  28.374  1.00 55.83           C  
ATOM   1400  O   MET A 207      -6.868 -33.237  27.388  1.00 55.78           O  
ATOM   1401  CB  MET A 207      -6.668 -36.173  27.527  1.00 57.98           C  
ATOM   1402  CG  MET A 207      -6.058 -37.495  27.935  1.00 59.13           C  
ATOM   1403  SD  MET A 207      -4.789 -38.011  26.764  1.00 60.91           S  
ATOM   1404  CE  MET A 207      -5.726 -38.086  25.222  1.00 59.12           C  
ATOM   1405  N   LYS A 208      -5.547 -33.379  29.202  1.00 53.81           N  
ATOM   1406  CA  LYS A 208      -4.938 -32.067  29.000  1.00 52.65           C  
ATOM   1407  C   LYS A 208      -3.986 -32.049  27.807  1.00 52.19           C  
ATOM   1408  O   LYS A 208      -4.132 -31.229  26.909  1.00 51.61           O  
ATOM   1409  CB  LYS A 208      -4.165 -31.643  30.243  1.00 52.43           C  
ATOM   1410  CG  LYS A 208      -4.970 -31.666  31.522  1.00 54.26           C  
ATOM   1411  CD  LYS A 208      -5.515 -30.297  31.863  1.00 55.25           C  
ATOM   1412  CE  LYS A 208      -5.788 -30.197  33.352  1.00 57.09           C  
ATOM   1413  NZ  LYS A 208      -4.582 -30.593  34.147  1.00 56.15           N  
ATOM   1414  N   GLN A 209      -3.008 -32.952  27.802  1.00 52.41           N  
ATOM   1415  CA  GLN A 209      -2.027 -33.008  26.721  1.00 52.74           C  
ATOM   1416  C   GLN A 209      -2.482 -33.937  25.602  1.00 53.37           C  
ATOM   1417  O   GLN A 209      -3.311 -34.819  25.821  1.00 54.34           O  
ATOM   1418  CB  GLN A 209      -0.669 -33.467  27.266  1.00 53.59           C  
ATOM   1419  CG  GLN A 209      -0.218 -32.709  28.517  1.00 56.06           C  
ATOM   1420  CD  GLN A 209       1.146 -33.154  29.036  1.00 57.94           C  
ATOM   1421  OE1 GLN A 209       1.414 -34.350  29.182  1.00 58.35           O  
ATOM   1422  NE2 GLN A 209       2.008 -32.188  29.332  1.00 58.82           N  
ATOM   1423  N   HIS A 210      -1.934 -33.733  24.406  1.00 53.71           N  
ATOM   1424  CA  HIS A 210      -2.289 -34.540  23.242  1.00 55.39           C  
ATOM   1425  C   HIS A 210      -1.216 -35.569  22.914  1.00 56.41           C  
ATOM   1426  O   HIS A 210      -1.214 -36.159  21.834  1.00 56.66           O  
ATOM   1427  CB  HIS A 210      -2.499 -33.648  22.018  1.00 55.41           C  
ATOM   1428  CG  HIS A 210      -1.267 -32.917  21.586  1.00 55.45           C  
ATOM   1429  ND1 HIS A 210      -0.832 -31.762  22.200  1.00 57.57           N  
ATOM   1430  CD2 HIS A 210      -0.377 -33.176  20.600  1.00 55.52           C  
ATOM   1431  CE1 HIS A 210       0.272 -31.340  21.609  1.00 56.20           C  
ATOM   1432  NE2 HIS A 210       0.570 -32.180  20.636  1.00 56.40           N  
ATOM   1433  N   ILE A 211      -0.308 -35.785  23.851  1.00 57.55           N  
ATOM   1434  CA  ILE A 211       0.768 -36.739  23.645  1.00 58.99           C  
ATOM   1435  C   ILE A 211       0.251 -38.128  23.263  1.00 58.23           C  
ATOM   1436  O   ILE A 211       0.599 -38.651  22.206  1.00 56.74           O  
ATOM   1437  CB  ILE A 211       1.645 -36.842  24.912  1.00 60.80           C  
ATOM   1438  CG1 ILE A 211       2.216 -35.464  25.250  1.00 62.44           C  
ATOM   1439  CG2 ILE A 211       2.789 -37.819  24.686  1.00 62.08           C  
ATOM   1440  CD1 ILE A 211       2.976 -35.416  26.560  1.00 64.06           C  
ATOM   1441  N   LEU A 212      -0.597 -38.704  24.109  1.00 57.64           N  
ATOM   1442  CA  LEU A 212      -1.134 -40.044  23.872  1.00 58.09           C  
ATOM   1443  C   LEU A 212      -2.502 -40.072  23.196  1.00 58.35           C  
ATOM   1444  O   LEU A 212      -3.254 -41.032  23.366  1.00 58.40           O  
ATOM   1445  CB  LEU A 212      -1.237 -40.792  25.200  1.00 58.29           C  
ATOM   1446  CG  LEU A 212      -0.097 -40.569  26.189  1.00 58.28           C  
ATOM   1447  CD1 LEU A 212      -0.469 -41.183  27.518  1.00 59.14           C  
ATOM   1448  CD2 LEU A 212       1.195 -41.159  25.654  1.00 58.91           C  
ATOM   1449  N   LEU A 213      -2.827 -39.036  22.430  1.00 58.67           N  
ATOM   1450  CA  LEU A 213      -4.122 -38.968  21.758  1.00 57.77           C  
ATOM   1451  C   LEU A 213      -4.256 -39.890  20.546  1.00 57.62           C  
ATOM   1452  O   LEU A 213      -5.252 -40.595  20.411  1.00 56.59           O  
ATOM   1453  CB  LEU A 213      -4.424 -37.531  21.323  1.00 56.82           C  
ATOM   1454  CG  LEU A 213      -5.774 -37.329  20.622  1.00 56.12           C  
ATOM   1455  CD1 LEU A 213      -6.909 -37.712  21.562  1.00 54.52           C  
ATOM   1456  CD2 LEU A 213      -5.915 -35.882  20.190  1.00 56.53           C  
ATOM   1457  N   LEU A 214      -3.267 -39.874  19.660  1.00 58.29           N  
ATOM   1458  CA  LEU A 214      -3.311 -40.711  18.466  1.00 59.29           C  
ATOM   1459  C   LEU A 214      -3.307 -42.206  18.763  1.00 60.71           C  
ATOM   1460  O   LEU A 214      -3.898 -42.989  18.020  1.00 61.53           O  
ATOM   1461  CB  LEU A 214      -2.137 -40.389  17.542  1.00 59.02           C  
ATOM   1462  CG  LEU A 214      -2.205 -39.092  16.737  1.00 59.18           C  
ATOM   1463  CD1 LEU A 214      -0.926 -38.919  15.928  1.00 57.39           C  
ATOM   1464  CD2 LEU A 214      -3.417 -39.132  15.814  1.00 59.96           C  
ATOM   1465  N   GLU A 215      -2.644 -42.610  19.842  1.00 61.52           N  
ATOM   1466  CA  GLU A 215      -2.581 -44.025  20.175  1.00 62.44           C  
ATOM   1467  C   GLU A 215      -3.820 -44.501  20.922  1.00 60.92           C  
ATOM   1468  O   GLU A 215      -4.105 -45.697  20.965  1.00 61.68           O  
ATOM   1469  CB  GLU A 215      -1.307 -44.338  20.972  1.00 65.12           C  
ATOM   1470  CG  GLU A 215      -1.183 -43.650  22.319  1.00 69.48           C  
ATOM   1471  CD  GLU A 215       0.172 -43.901  22.970  1.00 72.40           C  
ATOM   1472  OE1 GLU A 215       0.352 -43.500  24.140  1.00 72.58           O  
ATOM   1473  OE2 GLU A 215       1.059 -44.493  22.311  1.00 74.12           O  
ATOM   1474  N   ILE A 216      -4.556 -43.572  21.516  1.00 58.17           N  
ATOM   1475  CA  ILE A 216      -5.782 -43.949  22.201  1.00 56.44           C  
ATOM   1476  C   ILE A 216      -6.868 -43.987  21.131  1.00 57.03           C  
ATOM   1477  O   ILE A 216      -7.853 -44.712  21.250  1.00 58.40           O  
ATOM   1478  CB  ILE A 216      -6.177 -42.933  23.283  1.00 54.75           C  
ATOM   1479  CG1 ILE A 216      -5.234 -43.049  24.480  1.00 53.16           C  
ATOM   1480  CG2 ILE A 216      -7.607 -43.180  23.730  1.00 53.80           C  
ATOM   1481  CD1 ILE A 216      -5.537 -42.050  25.582  1.00 52.26           C  
ATOM   1482  N   PHE A 217      -6.663 -43.211  20.072  1.00 56.34           N  
ATOM   1483  CA  PHE A 217      -7.611 -43.140  18.970  1.00 56.44           C  
ATOM   1484  C   PHE A 217      -7.634 -44.422  18.145  1.00 57.57           C  
ATOM   1485  O   PHE A 217      -8.700 -44.965  17.860  1.00 57.17           O  
ATOM   1486  CB  PHE A 217      -7.265 -41.962  18.055  1.00 54.03           C  
ATOM   1487  CG  PHE A 217      -8.197 -41.806  16.888  1.00 51.43           C  
ATOM   1488  CD1 PHE A 217      -9.484 -41.302  17.068  1.00 51.29           C  
ATOM   1489  CD2 PHE A 217      -7.794 -42.174  15.607  1.00 51.78           C  
ATOM   1490  CE1 PHE A 217     -10.361 -41.163  15.986  1.00 51.19           C  
ATOM   1491  CE2 PHE A 217      -8.657 -42.043  14.512  1.00 52.17           C  
ATOM   1492  CZ  PHE A 217      -9.944 -41.536  14.704  1.00 51.83           C  
ATOM   1493  N   VAL A 218      -6.454 -44.894  17.754  1.00 58.96           N  
ATOM   1494  CA  VAL A 218      -6.347 -46.099  16.938  1.00 60.72           C  
ATOM   1495  C   VAL A 218      -7.099 -47.306  17.486  1.00 61.02           C  
ATOM   1496  O   VAL A 218      -7.576 -48.139  16.716  1.00 60.41           O  
ATOM   1497  CB  VAL A 218      -4.870 -46.509  16.724  1.00 60.83           C  
ATOM   1498  CG1 VAL A 218      -4.204 -45.559  15.750  1.00 61.75           C  
ATOM   1499  CG2 VAL A 218      -4.127 -46.505  18.055  1.00 61.30           C  
ATOM   1500  N   ASP A 219      -7.215 -47.398  18.806  1.00 61.99           N  
ATOM   1501  CA  ASP A 219      -7.895 -48.529  19.424  1.00 63.78           C  
ATOM   1502  C   ASP A 219      -9.377 -48.313  19.731  1.00 65.20           C  
ATOM   1503  O   ASP A 219     -10.061 -49.244  20.166  1.00 67.09           O  
ATOM   1504  CB  ASP A 219      -7.177 -48.941  20.716  1.00 64.15           C  
ATOM   1505  CG  ASP A 219      -5.701 -49.251  20.503  1.00 64.18           C  
ATOM   1506  OD1 ASP A 219      -5.345 -49.874  19.478  1.00 62.16           O  
ATOM   1507  OD2 ASP A 219      -4.897 -48.878  21.384  1.00 65.23           O  
ATOM   1508  N   VAL A 220      -9.884 -47.103  19.514  1.00 64.27           N  
ATOM   1509  CA  VAL A 220     -11.292 -46.838  19.794  1.00 63.31           C  
ATOM   1510  C   VAL A 220     -12.079 -46.437  18.555  1.00 63.21           C  
ATOM   1511  O   VAL A 220     -13.307 -46.502  18.546  1.00 62.57           O  
ATOM   1512  CB  VAL A 220     -11.463 -45.724  20.853  1.00 62.92           C  
ATOM   1513  CG1 VAL A 220     -10.741 -46.102  22.134  1.00 62.03           C  
ATOM   1514  CG2 VAL A 220     -10.938 -44.406  20.313  1.00 63.38           C  
ATOM   1515  N   THR A 221     -11.368 -46.033  17.510  1.00 63.85           N  
ATOM   1516  CA  THR A 221     -11.998 -45.597  16.269  1.00 64.58           C  
ATOM   1517  C   THR A 221     -13.010 -46.585  15.674  1.00 66.34           C  
ATOM   1518  O   THR A 221     -14.043 -46.174  15.142  1.00 67.50           O  
ATOM   1519  CB  THR A 221     -10.930 -45.270  15.206  1.00 63.27           C  
ATOM   1520  OG1 THR A 221     -11.567 -44.799  14.013  1.00 62.03           O  
ATOM   1521  CG2 THR A 221     -10.100 -46.499  14.889  1.00 63.19           C  
ATOM   1522  N   SER A 222     -12.724 -47.881  15.762  1.00 67.24           N  
ATOM   1523  CA  SER A 222     -13.634 -48.889  15.219  1.00 67.33           C  
ATOM   1524  C   SER A 222     -14.618 -49.401  16.262  1.00 66.92           C  
ATOM   1525  O   SER A 222     -15.483 -50.220  15.959  1.00 68.00           O  
ATOM   1526  CB  SER A 222     -12.842 -50.072  14.662  1.00 67.32           C  
ATOM   1527  OG  SER A 222     -12.036 -49.677  13.570  1.00 69.39           O  
ATOM   1528  N   SER A 223     -14.493 -48.904  17.486  1.00 66.31           N  
ATOM   1529  CA  SER A 223     -15.351 -49.339  18.577  1.00 65.16           C  
ATOM   1530  C   SER A 223     -16.343 -48.300  19.104  1.00 64.06           C  
ATOM   1531  O   SER A 223     -17.324 -48.653  19.757  1.00 64.45           O  
ATOM   1532  CB  SER A 223     -14.471 -49.828  19.731  1.00 66.24           C  
ATOM   1533  OG  SER A 223     -15.220 -49.985  20.923  1.00 67.41           O  
ATOM   1534  N   VAL A 224     -16.098 -47.025  18.818  1.00 62.39           N  
ATOM   1535  CA  VAL A 224     -16.963 -45.960  19.318  1.00 60.19           C  
ATOM   1536  C   VAL A 224     -17.876 -45.323  18.273  1.00 59.05           C  
ATOM   1537  O   VAL A 224     -17.550 -45.283  17.089  1.00 57.04           O  
ATOM   1538  CB  VAL A 224     -16.114 -44.845  19.975  1.00 59.28           C  
ATOM   1539  CG1 VAL A 224     -17.013 -43.828  20.655  1.00 58.01           C  
ATOM   1540  CG2 VAL A 224     -15.151 -45.451  20.975  1.00 58.79           C  
ATOM   1541  N   GLU A 225     -19.023 -44.824  18.730  1.00 59.41           N  
ATOM   1542  CA  GLU A 225     -19.989 -44.165  17.851  1.00 60.64           C  
ATOM   1543  C   GLU A 225     -19.949 -42.643  18.030  1.00 58.84           C  
ATOM   1544  O   GLU A 225     -19.838 -41.897  17.055  1.00 58.06           O  
ATOM   1545  CB  GLU A 225     -21.411 -44.657  18.136  1.00 62.41           C  
ATOM   1546  CG  GLU A 225     -22.450 -44.034  17.212  1.00 67.02           C  
ATOM   1547  CD  GLU A 225     -23.876 -44.166  17.727  1.00 70.31           C  
ATOM   1548  OE1 GLU A 225     -24.806 -43.739  17.004  1.00 72.12           O  
ATOM   1549  OE2 GLU A 225     -24.070 -44.687  18.849  1.00 71.98           O  
ATOM   1550  N   CYS A 226     -20.058 -42.195  19.279  1.00 56.73           N  
ATOM   1551  CA  CYS A 226     -20.027 -40.772  19.605  1.00 56.45           C  
ATOM   1552  C   CYS A 226     -18.841 -40.484  20.519  1.00 54.47           C  
ATOM   1553  O   CYS A 226     -18.921 -40.701  21.727  1.00 54.11           O  
ATOM   1554  CB  CYS A 226     -21.322 -40.352  20.310  1.00 57.06           C  
ATOM   1555  SG  CYS A 226     -22.828 -40.525  19.319  1.00 64.72           S  
ATOM   1556  N   LEU A 227     -17.752 -39.985  19.940  1.00 52.90           N  
ATOM   1557  CA  LEU A 227     -16.535 -39.677  20.693  1.00 50.91           C  
ATOM   1558  C   LEU A 227     -16.534 -38.240  21.216  1.00 50.67           C  
ATOM   1559  O   LEU A 227     -16.962 -37.322  20.524  1.00 49.43           O  
ATOM   1560  CB  LEU A 227     -15.316 -39.874  19.790  1.00 49.97           C  
ATOM   1561  CG  LEU A 227     -14.018 -40.460  20.351  1.00 50.75           C  
ATOM   1562  CD1 LEU A 227     -12.910 -40.225  19.338  1.00 50.17           C  
ATOM   1563  CD2 LEU A 227     -13.657 -39.828  21.676  1.00 51.45           C  
ATOM   1564  N   GLU A 228     -16.058 -38.044  22.441  1.00 51.17           N  
ATOM   1565  CA  GLU A 228     -15.989 -36.703  23.002  1.00 51.65           C  
ATOM   1566  C   GLU A 228     -14.676 -36.471  23.738  1.00 51.03           C  
ATOM   1567  O   GLU A 228     -14.345 -37.184  24.683  1.00 50.51           O  
ATOM   1568  CB  GLU A 228     -17.151 -36.434  23.957  1.00 52.28           C  
ATOM   1569  CG  GLU A 228     -17.217 -34.976  24.394  1.00 52.90           C  
ATOM   1570  CD  GLU A 228     -18.316 -34.707  25.398  1.00 54.90           C  
ATOM   1571  OE1 GLU A 228     -19.470 -35.100  25.129  1.00 58.43           O  
ATOM   1572  OE2 GLU A 228     -18.029 -34.099  26.453  1.00 54.15           O  
ATOM   1573  N   LEU A 229     -13.937 -35.463  23.288  1.00 50.33           N  
ATOM   1574  CA  LEU A 229     -12.652 -35.094  23.871  1.00 50.51           C  
ATOM   1575  C   LEU A 229     -12.833 -33.840  24.713  1.00 50.37           C  
ATOM   1576  O   LEU A 229     -13.412 -32.861  24.248  1.00 51.20           O  
ATOM   1577  CB  LEU A 229     -11.648 -34.795  22.764  1.00 49.58           C  
ATOM   1578  CG  LEU A 229     -10.349 -35.583  22.702  1.00 50.99           C  
ATOM   1579  CD1 LEU A 229      -9.442 -34.901  21.689  1.00 49.20           C  
ATOM   1580  CD2 LEU A 229      -9.681 -35.647  24.073  1.00 50.11           C  
ATOM   1581  N   ARG A 230     -12.326 -33.856  25.941  1.00 51.44           N  
ATOM   1582  CA  ARG A 230     -12.451 -32.695  26.815  1.00 51.66           C  
ATOM   1583  C   ARG A 230     -11.139 -32.153  27.361  1.00 51.60           C  
ATOM   1584  O   ARG A 230     -10.179 -32.901  27.564  1.00 52.30           O  
ATOM   1585  CB  ARG A 230     -13.330 -33.017  28.018  1.00 52.90           C  
ATOM   1586  CG  ARG A 230     -14.772 -33.309  27.715  1.00 55.63           C  
ATOM   1587  CD  ARG A 230     -15.561 -33.335  29.012  1.00 56.53           C  
ATOM   1588  NE  ARG A 230     -16.942 -33.746  28.801  1.00 58.41           N  
ATOM   1589  CZ  ARG A 230     -17.824 -33.915  29.777  1.00 59.06           C  
ATOM   1590  NH1 ARG A 230     -17.466 -33.701  31.039  1.00 58.78           N  
ATOM   1591  NH2 ARG A 230     -19.058 -34.315  29.492  1.00 58.88           N  
ATOM   1592  N   ASP A 231     -11.133 -30.841  27.607  1.00 49.84           N  
ATOM   1593  CA  ASP A 231     -10.006 -30.117  28.196  1.00 47.80           C  
ATOM   1594  C   ASP A 231      -8.630 -30.230  27.545  1.00 45.84           C  
ATOM   1595  O   ASP A 231      -7.643 -29.782  28.117  1.00 46.26           O  
ATOM   1596  CB  ASP A 231      -9.870 -30.514  29.669  1.00 48.17           C  
ATOM   1597  CG  ASP A 231     -11.184 -30.431  30.421  1.00 49.57           C  
ATOM   1598  OD1 ASP A 231     -11.993 -29.528  30.119  1.00 51.11           O  
ATOM   1599  OD2 ASP A 231     -11.404 -31.258  31.329  1.00 50.43           O  
ATOM   1600  N   THR A 232      -8.551 -30.796  26.352  1.00 44.25           N  
ATOM   1601  CA  THR A 232      -7.261 -30.970  25.707  1.00 44.67           C  
ATOM   1602  C   THR A 232      -6.671 -29.762  25.000  1.00 44.94           C  
ATOM   1603  O   THR A 232      -7.346 -29.094  24.216  1.00 45.47           O  
ATOM   1604  CB  THR A 232      -7.321 -32.089  24.677  1.00 44.69           C  
ATOM   1605  OG1 THR A 232      -8.178 -33.125  25.162  1.00 44.62           O  
ATOM   1606  CG2 THR A 232      -5.916 -32.647  24.423  1.00 44.74           C  
ATOM   1607  N   ASP A 233      -5.395 -29.503  25.268  1.00 44.27           N  
ATOM   1608  CA  ASP A 233      -4.688 -28.414  24.622  1.00 43.50           C  
ATOM   1609  C   ASP A 233      -4.198 -29.000  23.302  1.00 42.44           C  
ATOM   1610  O   ASP A 233      -3.270 -29.805  23.284  1.00 42.12           O  
ATOM   1611  CB  ASP A 233      -3.488 -27.971  25.462  1.00 44.48           C  
ATOM   1612  CG  ASP A 233      -2.746 -26.791  24.846  1.00 44.88           C  
ATOM   1613  OD1 ASP A 233      -2.842 -26.599  23.612  1.00 42.76           O  
ATOM   1614  OD2 ASP A 233      -2.056 -26.063  25.595  1.00 46.94           O  
ATOM   1615  N   LEU A 234      -4.831 -28.601  22.205  1.00 41.60           N  
ATOM   1616  CA  LEU A 234      -4.470 -29.098  20.883  1.00 41.78           C  
ATOM   1617  C   LEU A 234      -3.628 -28.117  20.071  1.00 42.10           C  
ATOM   1618  O   LEU A 234      -3.524 -28.245  18.849  1.00 39.53           O  
ATOM   1619  CB  LEU A 234      -5.733 -29.478  20.098  1.00 41.16           C  
ATOM   1620  CG  LEU A 234      -6.160 -30.957  20.013  1.00 43.03           C  
ATOM   1621  CD1 LEU A 234      -5.697 -31.747  21.236  1.00 41.50           C  
ATOM   1622  CD2 LEU A 234      -7.675 -31.024  19.864  1.00 39.62           C  
ATOM   1623  N   ASP A 235      -3.056 -27.115  20.733  1.00 43.65           N  
ATOM   1624  CA  ASP A 235      -2.184 -26.202  20.009  1.00 47.35           C  
ATOM   1625  C   ASP A 235      -0.995 -27.122  19.748  1.00 47.91           C  
ATOM   1626  O   ASP A 235      -0.706 -28.011  20.557  1.00 50.76           O  
ATOM   1627  CB  ASP A 235      -1.731 -25.015  20.877  1.00 49.02           C  
ATOM   1628  CG  ASP A 235      -2.890 -24.162  21.388  1.00 51.29           C  
ATOM   1629  OD1 ASP A 235      -3.931 -24.065  20.707  1.00 52.97           O  
ATOM   1630  OD2 ASP A 235      -2.748 -23.566  22.478  1.00 52.15           O  
ATOM   1631  N   THR A 236      -0.319 -26.935  18.628  1.00 47.13           N  
ATOM   1632  CA  THR A 236       0.835 -27.775  18.286  1.00 46.45           C  
ATOM   1633  C   THR A 236       0.485 -29.240  18.031  1.00 46.09           C  
ATOM   1634  O   THR A 236       1.383 -30.054  17.832  1.00 44.27           O  
ATOM   1635  CB  THR A 236       1.962 -27.755  19.376  1.00 45.58           C  
ATOM   1636  OG1 THR A 236       1.626 -28.650  20.441  1.00 44.38           O  
ATOM   1637  CG2 THR A 236       2.154 -26.352  19.939  1.00 46.95           C  
ATOM   1638  N   PHE A 237      -0.799 -29.592  18.052  1.00 46.70           N  
ATOM   1639  CA  PHE A 237      -1.173 -30.974  17.766  1.00 47.20           C  
ATOM   1640  C   PHE A 237      -0.791 -31.227  16.319  1.00 47.69           C  
ATOM   1641  O   PHE A 237      -1.160 -30.460  15.432  1.00 46.71           O  
ATOM   1642  CB  PHE A 237      -2.676 -31.196  17.908  1.00 48.17           C  
ATOM   1643  CG  PHE A 237      -3.166 -32.458  17.237  1.00 46.29           C  
ATOM   1644  CD1 PHE A 237      -2.932 -33.707  17.807  1.00 47.81           C  
ATOM   1645  CD2 PHE A 237      -3.826 -32.397  16.016  1.00 45.20           C  
ATOM   1646  CE1 PHE A 237      -3.349 -34.883  17.164  1.00 47.07           C  
ATOM   1647  CE2 PHE A 237      -4.249 -33.561  15.362  1.00 44.80           C  
ATOM   1648  CZ  PHE A 237      -4.012 -34.803  15.933  1.00 44.90           C  
ATOM   1649  N   HIS A 238      -0.055 -32.303  16.079  1.00 49.19           N  
ATOM   1650  CA  HIS A 238       0.368 -32.634  14.730  1.00 51.20           C  
ATOM   1651  C   HIS A 238      -0.143 -34.026  14.387  1.00 53.17           C  
ATOM   1652  O   HIS A 238      -0.092 -34.936  15.211  1.00 53.06           O  
ATOM   1653  CB  HIS A 238       1.894 -32.598  14.641  1.00 50.89           C  
ATOM   1654  CG  HIS A 238       2.421 -32.728  13.246  1.00 52.30           C  
ATOM   1655  ND1 HIS A 238       2.393 -31.689  12.341  1.00 51.71           N  
ATOM   1656  CD2 HIS A 238       2.961 -33.784  12.592  1.00 52.72           C  
ATOM   1657  CE1 HIS A 238       2.893 -32.100  11.189  1.00 52.09           C  
ATOM   1658  NE2 HIS A 238       3.245 -33.367  11.314  1.00 52.35           N  
ATOM   1659  N   PHE A 239      -0.647 -34.189  13.174  1.00 55.92           N  
ATOM   1660  CA  PHE A 239      -1.159 -35.481  12.755  1.00 60.85           C  
ATOM   1661  C   PHE A 239      -0.135 -36.252  11.934  1.00 63.84           C  
ATOM   1662  O   PHE A 239       0.470 -35.712  11.010  1.00 64.04           O  
ATOM   1663  CB  PHE A 239      -2.425 -35.314  11.923  1.00 60.44           C  
ATOM   1664  CG  PHE A 239      -2.991 -36.611  11.425  1.00 61.28           C  
ATOM   1665  CD1 PHE A 239      -3.687 -37.457  12.286  1.00 61.66           C  
ATOM   1666  CD2 PHE A 239      -2.816 -36.997  10.097  1.00 61.43           C  
ATOM   1667  CE1 PHE A 239      -4.206 -38.670  11.831  1.00 61.44           C  
ATOM   1668  CE2 PHE A 239      -3.330 -38.208   9.629  1.00 61.00           C  
ATOM   1669  CZ  PHE A 239      -4.026 -39.046  10.498  1.00 61.34           C  
ATOM   1670  N   SER A 240       0.046 -37.520  12.277  1.00 68.05           N  
ATOM   1671  CA  SER A 240       0.978 -38.390  11.570  1.00 72.64           C  
ATOM   1672  C   SER A 240       0.220 -39.655  11.196  1.00 76.81           C  
ATOM   1673  O   SER A 240      -0.451 -40.248  12.041  1.00 77.44           O  
ATOM   1674  CB  SER A 240       2.168 -38.733  12.470  1.00 71.07           C  
ATOM   1675  OG  SER A 240       1.737 -39.264  13.710  1.00 69.11           O  
ATOM   1676  N   GLU A 241       0.312 -40.061   9.934  1.00 81.46           N  
ATOM   1677  CA  GLU A 241      -0.387 -41.255   9.476  1.00 86.38           C  
ATOM   1678  C   GLU A 241      -0.172 -42.449  10.394  1.00 89.32           C  
ATOM   1679  O   GLU A 241       0.836 -43.148  10.304  1.00 90.47           O  
ATOM   1680  CB  GLU A 241       0.040 -41.613   8.053  1.00 87.17           C  
ATOM   1681  CG  GLU A 241      -0.585 -40.727   6.986  1.00 89.36           C  
ATOM   1682  CD  GLU A 241      -0.229 -41.173   5.582  1.00 90.35           C  
ATOM   1683  OE1 GLU A 241       0.958 -41.070   5.207  1.00 90.83           O  
ATOM   1684  OE2 GLU A 241      -1.134 -41.635   4.854  1.00 91.00           O  
ATOM   1685  N   LEU A 242      -1.134 -42.672  11.283  1.00 92.95           N  
ATOM   1686  CA  LEU A 242      -1.075 -43.775  12.230  1.00 96.27           C  
ATOM   1687  C   LEU A 242      -1.372 -45.105  11.545  1.00 98.65           C  
ATOM   1688  O   LEU A 242      -2.208 -45.179  10.640  1.00 99.09           O  
ATOM   1689  CB  LEU A 242      -2.063 -43.528  13.380  1.00 96.41           C  
ATOM   1690  CG  LEU A 242      -3.289 -42.648  13.094  1.00 96.60           C  
ATOM   1691  CD1 LEU A 242      -4.222 -43.320  12.095  1.00 95.40           C  
ATOM   1692  CD2 LEU A 242      -4.018 -42.372  14.401  1.00 96.40           C  
ATOM   1693  N   SER A 243      -0.674 -46.152  11.975  1.00100.68           N  
ATOM   1694  CA  SER A 243      -0.859 -47.481  11.407  1.00102.55           C  
ATOM   1695  C   SER A 243      -2.030 -48.198  12.071  1.00103.78           C  
ATOM   1696  O   SER A 243      -1.848 -49.201  12.766  1.00104.27           O  
ATOM   1697  CB  SER A 243       0.422 -48.305  11.568  1.00102.66           C  
ATOM   1698  OG  SER A 243       0.804 -48.389  12.930  1.00102.89           O  
ATOM   1699  N   THR A 244      -3.234 -47.676  11.852  1.00105.08           N  
ATOM   1700  CA  THR A 244      -4.448 -48.258  12.418  1.00106.22           C  
ATOM   1701  C   THR A 244      -5.103 -49.187  11.391  1.00106.49           C  
ATOM   1702  O   THR A 244      -6.054 -49.911  11.701  1.00106.51           O  
ATOM   1703  CB  THR A 244      -5.451 -47.149  12.827  1.00106.51           C  
ATOM   1704  OG1 THR A 244      -6.603 -47.736  13.448  1.00106.59           O  
ATOM   1705  CG2 THR A 244      -5.885 -46.345  11.604  1.00106.68           C  
ATOM   1706  N   GLY A 245      -4.578 -49.163  10.168  1.00106.53           N  
ATOM   1707  CA  GLY A 245      -5.113 -50.000   9.110  1.00105.99           C  
ATOM   1708  C   GLY A 245      -6.237 -49.332   8.341  1.00105.55           C  
ATOM   1709  O   GLY A 245      -6.684 -48.237   8.692  1.00105.96           O  
ATOM   1710  N   GLU A 246      -6.693 -49.992   7.282  1.00104.60           N  
ATOM   1711  CA  GLU A 246      -7.777 -49.464   6.468  1.00103.36           C  
ATOM   1712  C   GLU A 246      -9.128 -49.815   7.072  1.00102.38           C  
ATOM   1713  O   GLU A 246     -10.140 -49.862   6.370  1.00103.10           O  
ATOM   1714  CB  GLU A 246      -7.686 -50.013   5.043  1.00103.67           C  
ATOM   1715  CG  GLU A 246      -6.804 -49.191   4.129  1.00104.06           C  
ATOM   1716  CD  GLU A 246      -7.289 -47.761   4.005  1.00104.54           C  
ATOM   1717  OE1 GLU A 246      -8.483 -47.565   3.693  1.00104.30           O  
ATOM   1718  OE2 GLU A 246      -6.477 -46.835   4.219  1.00104.83           O  
ATOM   1719  N   THR A 247      -9.137 -50.060   8.379  1.00100.38           N  
ATOM   1720  CA  THR A 247     -10.364 -50.403   9.089  1.00 97.86           C  
ATOM   1721  C   THR A 247     -11.241 -49.155   9.212  1.00 95.37           C  
ATOM   1722  O   THR A 247     -10.825 -48.140   9.780  1.00 95.49           O  
ATOM   1723  CB  THR A 247     -10.057 -50.950  10.507  1.00 98.45           C  
ATOM   1724  OG1 THR A 247      -9.058 -51.975  10.420  1.00 97.80           O  
ATOM   1725  CG2 THR A 247     -11.319 -51.536  11.140  1.00 98.15           C  
ATOM   1726  N   ASN A 248     -12.451 -49.234   8.669  1.00 91.73           N  
ATOM   1727  CA  ASN A 248     -13.383 -48.115   8.715  1.00 87.82           C  
ATOM   1728  C   ASN A 248     -13.700 -47.717  10.154  1.00 84.05           C  
ATOM   1729  O   ASN A 248     -13.753 -48.567  11.049  1.00 83.22           O  
ATOM   1730  CB  ASN A 248     -14.679 -48.474   7.980  1.00 89.04           C  
ATOM   1731  CG  ASN A 248     -15.324 -49.740   8.514  1.00 89.74           C  
ATOM   1732  OD1 ASN A 248     -14.733 -50.819   8.464  1.00 90.46           O  
ATOM   1733  ND2 ASN A 248     -16.542 -49.612   9.033  1.00 89.51           N  
ATOM   1734  N   SER A 249     -13.902 -46.420  10.369  1.00 78.90           N  
ATOM   1735  CA  SER A 249     -14.215 -45.901  11.695  1.00 73.99           C  
ATOM   1736  C   SER A 249     -15.705 -46.046  11.979  1.00 70.84           C  
ATOM   1737  O   SER A 249     -16.529 -45.977  11.069  1.00 69.93           O  
ATOM   1738  CB  SER A 249     -13.810 -44.425  11.798  1.00 72.85           C  
ATOM   1739  OG  SER A 249     -14.117 -43.895  13.078  1.00 70.58           O  
ATOM   1740  N   LEU A 250     -16.038 -46.246  13.248  1.00 67.54           N  
ATOM   1741  CA  LEU A 250     -17.423 -46.400  13.679  1.00 65.53           C  
ATOM   1742  C   LEU A 250     -17.967 -45.054  14.156  1.00 63.99           C  
ATOM   1743  O   LEU A 250     -19.159 -44.909  14.417  1.00 63.89           O  
ATOM   1744  CB  LEU A 250     -17.486 -47.431  14.815  1.00 66.79           C  
ATOM   1745  CG  LEU A 250     -18.819 -47.861  15.434  1.00 66.95           C  
ATOM   1746  CD1 LEU A 250     -19.772 -48.339  14.351  1.00 67.06           C  
ATOM   1747  CD2 LEU A 250     -18.563 -48.969  16.452  1.00 65.90           C  
ATOM   1748  N   ILE A 251     -17.077 -44.070  14.248  1.00 62.10           N  
ATOM   1749  CA  ILE A 251     -17.419 -42.728  14.711  1.00 58.72           C  
ATOM   1750  C   ILE A 251     -18.285 -41.939  13.732  1.00 56.75           C  
ATOM   1751  O   ILE A 251     -17.930 -41.784  12.565  1.00 56.65           O  
ATOM   1752  CB  ILE A 251     -16.132 -41.917  14.990  1.00 59.17           C  
ATOM   1753  CG1 ILE A 251     -15.267 -42.661  16.009  1.00 59.55           C  
ATOM   1754  CG2 ILE A 251     -16.480 -40.528  15.510  1.00 59.21           C  
ATOM   1755  CD1 ILE A 251     -13.835 -42.178  16.069  1.00 59.08           C  
ATOM   1756  N   LYS A 252     -19.420 -41.441  14.215  1.00 54.88           N  
ATOM   1757  CA  LYS A 252     -20.316 -40.639  13.387  1.00 54.36           C  
ATOM   1758  C   LYS A 252     -20.428 -39.221  13.955  1.00 52.56           C  
ATOM   1759  O   LYS A 252     -20.769 -38.271  13.243  1.00 51.44           O  
ATOM   1760  CB  LYS A 252     -21.702 -41.295  13.288  1.00 55.47           C  
ATOM   1761  CG  LYS A 252     -21.707 -42.551  12.413  1.00 57.87           C  
ATOM   1762  CD  LYS A 252     -23.109 -42.960  11.995  1.00 61.05           C  
ATOM   1763  CE  LYS A 252     -23.072 -44.116  10.999  1.00 62.62           C  
ATOM   1764  NZ  LYS A 252     -22.336 -43.763   9.746  1.00 62.62           N  
ATOM   1765  N   LYS A 253     -20.117 -39.093  15.240  1.00 50.02           N  
ATOM   1766  CA  LYS A 253     -20.155 -37.813  15.927  1.00 49.17           C  
ATOM   1767  C   LYS A 253     -18.870 -37.646  16.732  1.00 47.19           C  
ATOM   1768  O   LYS A 253     -18.513 -38.508  17.537  1.00 47.29           O  
ATOM   1769  CB  LYS A 253     -21.367 -37.745  16.861  1.00 49.79           C  
ATOM   1770  CG  LYS A 253     -21.530 -36.412  17.587  1.00 51.11           C  
ATOM   1771  CD  LYS A 253     -22.669 -36.463  18.599  1.00 51.87           C  
ATOM   1772  CE  LYS A 253     -22.782 -35.156  19.368  1.00 52.35           C  
ATOM   1773  NZ  LYS A 253     -23.020 -34.019  18.445  1.00 54.10           N  
ATOM   1774  N   PHE A 254     -18.178 -36.535  16.496  1.00 44.23           N  
ATOM   1775  CA  PHE A 254     -16.935 -36.221  17.188  1.00 41.36           C  
ATOM   1776  C   PHE A 254     -17.108 -34.861  17.860  1.00 40.71           C  
ATOM   1777  O   PHE A 254     -17.286 -33.845  17.188  1.00 40.18           O  
ATOM   1778  CB  PHE A 254     -15.784 -36.181  16.185  1.00 41.28           C  
ATOM   1779  CG  PHE A 254     -14.424 -36.352  16.802  1.00 41.71           C  
ATOM   1780  CD1 PHE A 254     -13.383 -36.901  16.056  1.00 40.43           C  
ATOM   1781  CD2 PHE A 254     -14.179 -35.965  18.120  1.00 40.84           C  
ATOM   1782  CE1 PHE A 254     -12.102 -37.059  16.612  1.00 42.09           C  
ATOM   1783  CE2 PHE A 254     -12.905 -36.117  18.687  1.00 42.58           C  
ATOM   1784  CZ  PHE A 254     -11.862 -36.670  17.929  1.00 39.19           C  
ATOM   1785  N   THR A 255     -17.075 -34.855  19.188  1.00 40.19           N  
ATOM   1786  CA  THR A 255     -17.245 -33.642  19.972  1.00 40.06           C  
ATOM   1787  C   THR A 255     -15.957 -33.213  20.665  1.00 40.89           C  
ATOM   1788  O   THR A 255     -15.238 -34.033  21.235  1.00 40.96           O  
ATOM   1789  CB  THR A 255     -18.325 -33.837  21.055  1.00 39.20           C  
ATOM   1790  OG1 THR A 255     -19.594 -34.026  20.427  1.00 40.65           O  
ATOM   1791  CG2 THR A 255     -18.400 -32.633  21.981  1.00 40.05           C  
ATOM   1792  N   PHE A 256     -15.676 -31.915  20.603  1.00 41.71           N  
ATOM   1793  CA  PHE A 256     -14.499 -31.333  21.247  1.00 40.28           C  
ATOM   1794  C   PHE A 256     -15.047 -30.336  22.257  1.00 40.00           C  
ATOM   1795  O   PHE A 256     -15.748 -29.405  21.879  1.00 41.00           O  
ATOM   1796  CB  PHE A 256     -13.623 -30.586  20.234  1.00 37.99           C  
ATOM   1797  CG  PHE A 256     -12.985 -31.469  19.197  1.00 37.71           C  
ATOM   1798  CD1 PHE A 256     -13.667 -31.819  18.038  1.00 37.59           C  
ATOM   1799  CD2 PHE A 256     -11.693 -31.952  19.379  1.00 38.17           C  
ATOM   1800  CE1 PHE A 256     -13.072 -32.635  17.069  1.00 37.86           C  
ATOM   1801  CE2 PHE A 256     -11.088 -32.770  18.418  1.00 38.53           C  
ATOM   1802  CZ  PHE A 256     -11.782 -33.110  17.261  1.00 37.80           C  
ATOM   1803  N   ARG A 257     -14.738 -30.522  23.535  1.00 39.89           N  
ATOM   1804  CA  ARG A 257     -15.241 -29.619  24.569  1.00 40.73           C  
ATOM   1805  C   ARG A 257     -14.100 -29.004  25.387  1.00 41.50           C  
ATOM   1806  O   ARG A 257     -13.222 -29.719  25.874  1.00 41.13           O  
ATOM   1807  CB  ARG A 257     -16.202 -30.386  25.487  1.00 41.33           C  
ATOM   1808  CG  ARG A 257     -16.901 -29.549  26.554  1.00 42.52           C  
ATOM   1809  CD  ARG A 257     -17.796 -30.438  27.422  1.00 44.91           C  
ATOM   1810  NE  ARG A 257     -18.700 -31.237  26.593  1.00 45.67           N  
ATOM   1811  CZ  ARG A 257     -19.811 -30.769  26.034  1.00 47.90           C  
ATOM   1812  NH1 ARG A 257     -20.167 -29.505  26.227  1.00 46.88           N  
ATOM   1813  NH2 ARG A 257     -20.546 -31.552  25.257  1.00 48.02           N  
ATOM   1814  N   ASN A 258     -14.130 -27.680  25.543  1.00 41.00           N  
ATOM   1815  CA  ASN A 258     -13.103 -26.942  26.283  1.00 39.49           C  
ATOM   1816  C   ASN A 258     -11.703 -27.310  25.776  1.00 39.15           C  
ATOM   1817  O   ASN A 258     -10.777 -27.560  26.554  1.00 37.64           O  
ATOM   1818  CB  ASN A 258     -13.212 -27.223  27.785  1.00 39.57           C  
ATOM   1819  CG  ASN A 258     -12.257 -26.370  28.611  1.00 42.59           C  
ATOM   1820  OD1 ASN A 258     -11.498 -26.888  29.436  1.00 43.80           O  
ATOM   1821  ND2 ASN A 258     -12.293 -25.058  28.397  1.00 39.11           N  
ATOM   1822  N   VAL A 259     -11.572 -27.341  24.454  1.00 37.34           N  
ATOM   1823  CA  VAL A 259     -10.320 -27.662  23.781  1.00 36.51           C  
ATOM   1824  C   VAL A 259      -9.665 -26.385  23.237  1.00 36.51           C  
ATOM   1825  O   VAL A 259     -10.356 -25.431  22.866  1.00 34.21           O  
ATOM   1826  CB  VAL A 259     -10.588 -28.643  22.618  1.00 35.70           C  
ATOM   1827  CG1 VAL A 259      -9.384 -28.742  21.719  1.00 38.44           C  
ATOM   1828  CG2 VAL A 259     -10.937 -30.021  23.180  1.00 36.98           C  
ATOM   1829  N   LYS A 260      -8.334 -26.365  23.206  1.00 37.07           N  
ATOM   1830  CA  LYS A 260      -7.587 -25.211  22.688  1.00 37.15           C  
ATOM   1831  C   LYS A 260      -6.981 -25.603  21.347  1.00 36.74           C  
ATOM   1832  O   LYS A 260      -6.326 -26.639  21.221  1.00 36.02           O  
ATOM   1833  CB  LYS A 260      -6.479 -24.789  23.663  1.00 38.41           C  
ATOM   1834  CG  LYS A 260      -6.993 -24.292  25.010  1.00 41.37           C  
ATOM   1835  CD  LYS A 260      -5.945 -24.466  26.108  1.00 46.40           C  
ATOM   1836  CE  LYS A 260      -4.814 -23.454  26.015  1.00 49.13           C  
ATOM   1837  NZ  LYS A 260      -5.249 -22.095  26.471  1.00 51.54           N  
ATOM   1838  N   ILE A 261      -7.193 -24.765  20.343  1.00 35.60           N  
ATOM   1839  CA  ILE A 261      -6.696 -25.066  19.014  1.00 35.19           C  
ATOM   1840  C   ILE A 261      -6.117 -23.800  18.356  1.00 34.49           C  
ATOM   1841  O   ILE A 261      -6.454 -22.682  18.753  1.00 33.01           O  
ATOM   1842  CB  ILE A 261      -7.880 -25.651  18.179  1.00 37.06           C  
ATOM   1843  CG1 ILE A 261      -7.360 -26.451  16.999  1.00 40.78           C  
ATOM   1844  CG2 ILE A 261      -8.823 -24.547  17.734  1.00 37.28           C  
ATOM   1845  CD1 ILE A 261      -6.992 -27.863  17.386  1.00 42.96           C  
ATOM   1846  N   THR A 262      -5.226 -23.972  17.384  1.00 32.29           N  
ATOM   1847  CA  THR A 262      -4.656 -22.831  16.662  1.00 33.95           C  
ATOM   1848  C   THR A 262      -5.025 -23.029  15.193  1.00 34.55           C  
ATOM   1849  O   THR A 262      -5.578 -24.066  14.841  1.00 33.96           O  
ATOM   1850  CB  THR A 262      -3.119 -22.751  16.761  1.00 33.11           C  
ATOM   1851  OG1 THR A 262      -2.541 -23.896  16.126  1.00 33.92           O  
ATOM   1852  CG2 THR A 262      -2.670 -22.676  18.215  1.00 31.33           C  
ATOM   1853  N   ASP A 263      -4.737 -22.046  14.342  1.00 33.32           N  
ATOM   1854  CA  ASP A 263      -5.066 -22.178  12.929  1.00 35.32           C  
ATOM   1855  C   ASP A 263      -4.404 -23.415  12.318  1.00 37.08           C  
ATOM   1856  O   ASP A 263      -5.056 -24.193  11.627  1.00 36.90           O  
ATOM   1857  CB  ASP A 263      -4.645 -20.923  12.152  1.00 37.57           C  
ATOM   1858  CG  ASP A 263      -5.579 -19.735  12.393  1.00 40.04           C  
ATOM   1859  OD1 ASP A 263      -5.234 -18.607  11.964  1.00 38.80           O  
ATOM   1860  OD2 ASP A 263      -6.656 -19.931  12.999  1.00 38.42           O  
ATOM   1861  N   GLU A 264      -3.117 -23.602  12.586  1.00 38.22           N  
ATOM   1862  CA  GLU A 264      -2.387 -24.744  12.052  1.00 40.87           C  
ATOM   1863  C   GLU A 264      -2.870 -26.087  12.601  1.00 41.51           C  
ATOM   1864  O   GLU A 264      -3.096 -27.017  11.833  1.00 41.00           O  
ATOM   1865  CB  GLU A 264      -0.888 -24.583  12.324  1.00 43.62           C  
ATOM   1866  CG  GLU A 264      -0.029 -25.786  11.929  1.00 48.18           C  
ATOM   1867  CD  GLU A 264      -0.169 -26.176  10.462  1.00 52.24           C  
ATOM   1868  OE1 GLU A 264      -0.022 -25.295   9.583  1.00 53.83           O  
ATOM   1869  OE2 GLU A 264      -0.416 -27.371  10.187  1.00 54.55           O  
ATOM   1870  N   SER A 265      -3.037 -26.193  13.917  1.00 41.94           N  
ATOM   1871  CA  SER A 265      -3.474 -27.456  14.497  1.00 44.28           C  
ATOM   1872  C   SER A 265      -4.891 -27.829  14.071  1.00 46.24           C  
ATOM   1873  O   SER A 265      -5.214 -29.012  13.946  1.00 47.71           O  
ATOM   1874  CB  SER A 265      -3.369 -27.425  16.026  1.00 44.14           C  
ATOM   1875  OG  SER A 265      -4.338 -26.577  16.608  1.00 45.15           O  
ATOM   1876  N   LEU A 266      -5.733 -26.825  13.843  1.00 46.64           N  
ATOM   1877  CA  LEU A 266      -7.106 -27.063  13.410  1.00 46.78           C  
ATOM   1878  C   LEU A 266      -7.075 -27.849  12.094  1.00 46.37           C  
ATOM   1879  O   LEU A 266      -7.900 -28.729  11.867  1.00 46.47           O  
ATOM   1880  CB  LEU A 266      -7.837 -25.724  13.244  1.00 47.60           C  
ATOM   1881  CG  LEU A 266      -9.328 -25.682  12.874  1.00 48.17           C  
ATOM   1882  CD1 LEU A 266      -9.494 -25.914  11.378  1.00 48.66           C  
ATOM   1883  CD2 LEU A 266     -10.104 -26.710  13.692  1.00 46.41           C  
ATOM   1884  N   PHE A 267      -6.111 -27.529  11.235  1.00 47.06           N  
ATOM   1885  CA  PHE A 267      -5.944 -28.230   9.966  1.00 46.60           C  
ATOM   1886  C   PHE A 267      -5.494 -29.659  10.265  1.00 46.49           C  
ATOM   1887  O   PHE A 267      -5.927 -30.607   9.615  1.00 47.10           O  
ATOM   1888  CB  PHE A 267      -4.880 -27.537   9.122  1.00 47.28           C  
ATOM   1889  CG  PHE A 267      -4.444 -28.328   7.921  1.00 48.39           C  
ATOM   1890  CD1 PHE A 267      -5.299 -28.505   6.838  1.00 47.51           C  
ATOM   1891  CD2 PHE A 267      -3.172 -28.891   7.870  1.00 49.27           C  
ATOM   1892  CE1 PHE A 267      -4.895 -29.234   5.716  1.00 48.96           C  
ATOM   1893  CE2 PHE A 267      -2.754 -29.625   6.749  1.00 50.04           C  
ATOM   1894  CZ  PHE A 267      -3.618 -29.795   5.672  1.00 49.28           C  
ATOM   1895  N   GLN A 268      -4.610 -29.804  11.248  1.00 45.45           N  
ATOM   1896  CA  GLN A 268      -4.121 -31.121  11.636  1.00 45.58           C  
ATOM   1897  C   GLN A 268      -5.284 -31.959  12.152  1.00 45.24           C  
ATOM   1898  O   GLN A 268      -5.354 -33.159  11.896  1.00 44.06           O  
ATOM   1899  CB  GLN A 268      -3.044 -30.996  12.716  1.00 45.29           C  
ATOM   1900  CG  GLN A 268      -1.777 -30.308  12.227  1.00 45.49           C  
ATOM   1901  CD  GLN A 268      -1.145 -31.028  11.042  1.00 46.01           C  
ATOM   1902  OE1 GLN A 268      -0.698 -30.399  10.082  1.00 44.90           O  
ATOM   1903  NE2 GLN A 268      -1.103 -32.353  11.110  1.00 45.54           N  
ATOM   1904  N   VAL A 269      -6.197 -31.317  12.876  1.00 44.93           N  
ATOM   1905  CA  VAL A 269      -7.365 -32.010  13.405  1.00 44.85           C  
ATOM   1906  C   VAL A 269      -8.232 -32.461  12.235  1.00 45.47           C  
ATOM   1907  O   VAL A 269      -8.835 -33.533  12.263  1.00 45.27           O  
ATOM   1908  CB  VAL A 269      -8.186 -31.093  14.325  1.00 43.35           C  
ATOM   1909  CG1 VAL A 269      -9.515 -31.741  14.665  1.00 41.42           C  
ATOM   1910  CG2 VAL A 269      -7.404 -30.809  15.594  1.00 43.06           C  
ATOM   1911  N   MET A 270      -8.279 -31.635  11.200  1.00 45.91           N  
ATOM   1912  CA  MET A 270      -9.061 -31.951  10.023  1.00 48.33           C  
ATOM   1913  C   MET A 270      -8.521 -33.219   9.370  1.00 49.12           C  
ATOM   1914  O   MET A 270      -9.293 -34.090   8.969  1.00 48.55           O  
ATOM   1915  CB  MET A 270      -9.038 -30.769   9.045  1.00 49.62           C  
ATOM   1916  CG  MET A 270     -10.347 -29.981   9.017  1.00 53.32           C  
ATOM   1917  SD  MET A 270     -10.169 -28.187   8.795  1.00 60.08           S  
ATOM   1918  CE  MET A 270      -9.395 -28.091   7.178  1.00 57.18           C  
ATOM   1919  N   LYS A 271      -7.197 -33.329   9.276  1.00 49.44           N  
ATOM   1920  CA  LYS A 271      -6.578 -34.513   8.679  1.00 50.63           C  
ATOM   1921  C   LYS A 271      -6.977 -35.756   9.476  1.00 50.13           C  
ATOM   1922  O   LYS A 271      -7.177 -36.830   8.911  1.00 49.38           O  
ATOM   1923  CB  LYS A 271      -5.051 -34.369   8.648  1.00 52.15           C  
ATOM   1924  CG  LYS A 271      -4.543 -33.360   7.618  1.00 54.41           C  
ATOM   1925  CD  LYS A 271      -3.053 -33.077   7.795  1.00 57.05           C  
ATOM   1926  CE  LYS A 271      -2.201 -34.330   7.625  1.00 58.95           C  
ATOM   1927  NZ  LYS A 271      -0.787 -34.097   8.060  1.00 60.54           N  
ATOM   1928  N   LEU A 272      -7.101 -35.600  10.790  1.00 49.44           N  
ATOM   1929  CA  LEU A 272      -7.500 -36.707  11.647  1.00 49.50           C  
ATOM   1930  C   LEU A 272      -8.957 -37.072  11.365  1.00 50.36           C  
ATOM   1931  O   LEU A 272      -9.304 -38.250  11.281  1.00 50.87           O  
ATOM   1932  CB  LEU A 272      -7.347 -36.323  13.120  1.00 48.12           C  
ATOM   1933  CG  LEU A 272      -7.876 -37.348  14.130  1.00 48.32           C  
ATOM   1934  CD1 LEU A 272      -7.053 -38.627  14.064  1.00 47.37           C  
ATOM   1935  CD2 LEU A 272      -7.824 -36.751  15.528  1.00 47.49           C  
ATOM   1936  N   LEU A 273      -9.806 -36.056  11.221  1.00 48.80           N  
ATOM   1937  CA  LEU A 273     -11.217 -36.283  10.954  1.00 48.10           C  
ATOM   1938  C   LEU A 273     -11.416 -37.028   9.633  1.00 49.22           C  
ATOM   1939  O   LEU A 273     -12.355 -37.817   9.501  1.00 48.78           O  
ATOM   1940  CB  LEU A 273     -11.986 -34.953  10.936  1.00 45.53           C  
ATOM   1941  CG  LEU A 273     -12.025 -34.144  12.239  1.00 43.72           C  
ATOM   1942  CD1 LEU A 273     -12.802 -32.864  12.002  1.00 41.96           C  
ATOM   1943  CD2 LEU A 273     -12.660 -34.956  13.358  1.00 39.89           C  
ATOM   1944  N   ASN A 274     -10.539 -36.779   8.659  1.00 50.08           N  
ATOM   1945  CA  ASN A 274     -10.624 -37.457   7.363  1.00 50.65           C  
ATOM   1946  C   ASN A 274     -10.299 -38.953   7.473  1.00 51.48           C  
ATOM   1947  O   ASN A 274     -10.322 -39.673   6.474  1.00 51.36           O  
ATOM   1948  CB  ASN A 274      -9.686 -36.803   6.342  1.00 50.88           C  
ATOM   1949  CG  ASN A 274     -10.318 -35.606   5.648  1.00 52.11           C  
ATOM   1950  OD1 ASN A 274      -9.669 -34.912   4.863  1.00 51.30           O  
ATOM   1951  ND2 ASN A 274     -11.593 -35.363   5.930  1.00 52.21           N  
ATOM   1952  N   GLN A 275      -9.986 -39.407   8.686  1.00 51.87           N  
ATOM   1953  CA  GLN A 275      -9.691 -40.815   8.951  1.00 53.15           C  
ATOM   1954  C   GLN A 275     -10.992 -41.470   9.420  1.00 53.54           C  
ATOM   1955  O   GLN A 275     -11.024 -42.658   9.766  1.00 54.06           O  
ATOM   1956  CB  GLN A 275      -8.632 -40.961  10.056  1.00 54.04           C  
ATOM   1957  CG  GLN A 275      -7.228 -40.470   9.704  1.00 56.57           C  
ATOM   1958  CD  GLN A 275      -6.550 -41.309   8.636  1.00 57.68           C  
ATOM   1959  OE1 GLN A 275      -6.935 -41.282   7.466  1.00 57.92           O  
ATOM   1960  NE2 GLN A 275      -5.532 -42.070   9.038  1.00 61.14           N  
ATOM   1961  N   ILE A 276     -12.058 -40.672   9.442  1.00 52.50           N  
ATOM   1962  CA  ILE A 276     -13.382 -41.125   9.860  1.00 50.71           C  
ATOM   1963  C   ILE A 276     -14.348 -40.805   8.725  1.00 51.59           C  
ATOM   1964  O   ILE A 276     -15.177 -39.898   8.843  1.00 51.80           O  
ATOM   1965  CB  ILE A 276     -13.866 -40.367  11.104  1.00 50.05           C  
ATOM   1966  CG1 ILE A 276     -12.784 -40.378  12.185  1.00 48.66           C  
ATOM   1967  CG2 ILE A 276     -15.158 -40.988  11.613  1.00 49.99           C  
ATOM   1968  CD1 ILE A 276     -13.117 -39.502  13.368  1.00 46.14           C  
ATOM   1969  N   SER A 277     -14.239 -41.550   7.628  1.00 49.90           N  
ATOM   1970  CA  SER A 277     -15.082 -41.321   6.462  1.00 49.32           C  
ATOM   1971  C   SER A 277     -16.581 -41.337   6.746  1.00 48.40           C  
ATOM   1972  O   SER A 277     -17.366 -40.784   5.974  1.00 46.76           O  
ATOM   1973  CB  SER A 277     -14.755 -42.345   5.377  1.00 50.08           C  
ATOM   1974  OG  SER A 277     -14.938 -43.655   5.869  1.00 51.73           O  
ATOM   1975  N   GLY A 278     -16.977 -41.964   7.852  1.00 47.69           N  
ATOM   1976  CA  GLY A 278     -18.386 -42.028   8.199  1.00 45.85           C  
ATOM   1977  C   GLY A 278     -18.851 -40.894   9.098  1.00 46.81           C  
ATOM   1978  O   GLY A 278     -20.021 -40.844   9.485  1.00 45.78           O  
ATOM   1979  N   LEU A 279     -17.940 -39.981   9.435  1.00 46.64           N  
ATOM   1980  CA  LEU A 279     -18.273 -38.850  10.301  1.00 46.31           C  
ATOM   1981  C   LEU A 279     -19.404 -38.029   9.688  1.00 44.98           C  
ATOM   1982  O   LEU A 279     -19.361 -37.686   8.507  1.00 45.32           O  
ATOM   1983  CB  LEU A 279     -17.040 -37.965  10.519  1.00 46.79           C  
ATOM   1984  CG  LEU A 279     -17.231 -36.778  11.464  1.00 46.04           C  
ATOM   1985  CD1 LEU A 279     -17.463 -37.283  12.884  1.00 45.60           C  
ATOM   1986  CD2 LEU A 279     -16.000 -35.879  11.408  1.00 47.50           C  
ATOM   1987  N   LEU A 280     -20.414 -37.715  10.492  1.00 44.83           N  
ATOM   1988  CA  LEU A 280     -21.564 -36.959  10.000  1.00 45.33           C  
ATOM   1989  C   LEU A 280     -21.801 -35.660  10.754  1.00 44.91           C  
ATOM   1990  O   LEU A 280     -22.361 -34.706  10.205  1.00 45.26           O  
ATOM   1991  CB  LEU A 280     -22.836 -37.811  10.106  1.00 45.37           C  
ATOM   1992  CG  LEU A 280     -22.879 -39.172   9.402  1.00 45.30           C  
ATOM   1993  CD1 LEU A 280     -24.114 -39.935   9.875  1.00 43.04           C  
ATOM   1994  CD2 LEU A 280     -22.893 -38.985   7.889  1.00 41.85           C  
ATOM   1995  N   GLU A 281     -21.383 -35.631  12.013  1.00 44.04           N  
ATOM   1996  CA  GLU A 281     -21.590 -34.468  12.862  1.00 44.96           C  
ATOM   1997  C   GLU A 281     -20.312 -34.078  13.616  1.00 44.51           C  
ATOM   1998  O   GLU A 281     -19.655 -34.919  14.230  1.00 45.02           O  
ATOM   1999  CB  GLU A 281     -22.744 -34.783  13.823  1.00 44.25           C  
ATOM   2000  CG  GLU A 281     -23.011 -33.785  14.926  1.00 47.51           C  
ATOM   2001  CD  GLU A 281     -24.305 -34.102  15.665  1.00 49.14           C  
ATOM   2002  OE1 GLU A 281     -24.640 -35.296  15.789  1.00 50.48           O  
ATOM   2003  OE2 GLU A 281     -24.986 -33.165  16.131  1.00 51.19           O  
ATOM   2004  N   LEU A 282     -19.966 -32.796  13.542  1.00 43.73           N  
ATOM   2005  CA  LEU A 282     -18.775 -32.258  14.191  1.00 42.52           C  
ATOM   2006  C   LEU A 282     -19.228 -31.196  15.196  1.00 42.28           C  
ATOM   2007  O   LEU A 282     -20.033 -30.329  14.856  1.00 42.32           O  
ATOM   2008  CB  LEU A 282     -17.878 -31.615  13.137  1.00 41.87           C  
ATOM   2009  CG  LEU A 282     -16.361 -31.787  13.222  1.00 43.62           C  
ATOM   2010  CD1 LEU A 282     -15.702 -30.802  12.257  1.00 43.94           C  
ATOM   2011  CD2 LEU A 282     -15.877 -31.543  14.629  1.00 42.99           C  
ATOM   2012  N   GLU A 283     -18.714 -31.246  16.423  1.00 41.72           N  
ATOM   2013  CA  GLU A 283     -19.119 -30.280  17.439  1.00 41.66           C  
ATOM   2014  C   GLU A 283     -17.977 -29.691  18.276  1.00 41.08           C  
ATOM   2015  O   GLU A 283     -17.035 -30.388  18.651  1.00 38.75           O  
ATOM   2016  CB  GLU A 283     -20.154 -30.926  18.359  1.00 44.83           C  
ATOM   2017  CG  GLU A 283     -20.760 -30.004  19.398  1.00 49.22           C  
ATOM   2018  CD  GLU A 283     -21.847 -30.693  20.208  1.00 53.91           C  
ATOM   2019  OE1 GLU A 283     -21.555 -31.744  20.814  1.00 57.23           O  
ATOM   2020  OE2 GLU A 283     -22.991 -30.189  20.241  1.00 55.83           O  
ATOM   2021  N   PHE A 284     -18.076 -28.393  18.561  1.00 39.74           N  
ATOM   2022  CA  PHE A 284     -17.073 -27.686  19.363  1.00 38.55           C  
ATOM   2023  C   PHE A 284     -17.776 -26.853  20.435  1.00 37.90           C  
ATOM   2024  O   PHE A 284     -18.410 -25.844  20.125  1.00 38.29           O  
ATOM   2025  CB  PHE A 284     -16.241 -26.753  18.478  1.00 36.39           C  
ATOM   2026  CG  PHE A 284     -15.358 -27.464  17.488  1.00 35.20           C  
ATOM   2027  CD1 PHE A 284     -14.064 -27.845  17.834  1.00 33.36           C  
ATOM   2028  CD2 PHE A 284     -15.807 -27.718  16.190  1.00 35.32           C  
ATOM   2029  CE1 PHE A 284     -13.224 -28.467  16.898  1.00 34.26           C  
ATOM   2030  CE2 PHE A 284     -14.974 -28.343  15.244  1.00 33.83           C  
ATOM   2031  CZ  PHE A 284     -13.682 -28.714  15.604  1.00 33.00           C  
ATOM   2032  N   ASP A 285     -17.663 -27.269  21.692  1.00 38.47           N  
ATOM   2033  CA  ASP A 285     -18.296 -26.543  22.787  1.00 39.60           C  
ATOM   2034  C   ASP A 285     -17.289 -25.866  23.704  1.00 39.31           C  
ATOM   2035  O   ASP A 285     -16.399 -26.521  24.236  1.00 40.18           O  
ATOM   2036  CB  ASP A 285     -19.164 -27.487  23.628  1.00 42.85           C  
ATOM   2037  CG  ASP A 285     -20.549 -27.698  23.043  1.00 45.96           C  
ATOM   2038  OD1 ASP A 285     -21.363 -28.394  23.690  1.00 49.90           O  
ATOM   2039  OD2 ASP A 285     -20.833 -27.172  21.946  1.00 47.37           O  
ATOM   2040  N   ASP A 286     -17.432 -24.556  23.887  1.00 37.17           N  
ATOM   2041  CA  ASP A 286     -16.547 -23.799  24.774  1.00 36.69           C  
ATOM   2042  C   ASP A 286     -15.061 -23.933  24.468  1.00 34.08           C  
ATOM   2043  O   ASP A 286     -14.243 -24.017  25.381  1.00 34.23           O  
ATOM   2044  CB  ASP A 286     -16.794 -24.232  26.220  1.00 36.82           C  
ATOM   2045  CG  ASP A 286     -18.206 -23.960  26.666  1.00 42.23           C  
ATOM   2046  OD1 ASP A 286     -18.533 -22.781  26.929  1.00 45.09           O  
ATOM   2047  OD2 ASP A 286     -18.994 -24.925  26.738  1.00 44.98           O  
ATOM   2048  N   CYS A 287     -14.706 -23.949  23.192  1.00 33.06           N  
ATOM   2049  CA  CYS A 287     -13.305 -24.080  22.818  1.00 32.94           C  
ATOM   2050  C   CYS A 287     -12.650 -22.721  22.570  1.00 33.33           C  
ATOM   2051  O   CYS A 287     -13.311 -21.673  22.567  1.00 31.08           O  
ATOM   2052  CB  CYS A 287     -13.181 -24.947  21.566  1.00 34.47           C  
ATOM   2053  SG  CYS A 287     -13.932 -26.588  21.736  1.00 37.90           S  
ATOM   2054  N   THR A 288     -11.339 -22.750  22.371  1.00 32.47           N  
ATOM   2055  CA  THR A 288     -10.586 -21.539  22.117  1.00 32.81           C  
ATOM   2056  C   THR A 288      -9.755 -21.719  20.869  1.00 32.88           C  
ATOM   2057  O   THR A 288      -8.976 -22.672  20.761  1.00 35.89           O  
ATOM   2058  CB  THR A 288      -9.646 -21.201  23.290  1.00 33.64           C  
ATOM   2059  OG1 THR A 288     -10.412 -21.073  24.493  1.00 35.91           O  
ATOM   2060  CG2 THR A 288      -8.906 -19.893  23.026  1.00 32.69           C  
ATOM   2061  N   LEU A 289      -9.943 -20.816  19.914  1.00 32.63           N  
ATOM   2062  CA  LEU A 289      -9.184 -20.843  18.671  1.00 32.55           C  
ATOM   2063  C   LEU A 289      -8.149 -19.717  18.752  1.00 33.05           C  
ATOM   2064  O   LEU A 289      -8.496 -18.531  18.694  1.00 30.96           O  
ATOM   2065  CB  LEU A 289     -10.114 -20.628  17.468  1.00 32.79           C  
ATOM   2066  CG  LEU A 289      -9.438 -20.373  16.110  1.00 35.87           C  
ATOM   2067  CD1 LEU A 289      -8.585 -21.579  15.710  1.00 35.88           C  
ATOM   2068  CD2 LEU A 289     -10.497 -20.094  15.050  1.00 34.62           C  
ATOM   2069  N   ASN A 290      -6.884 -20.087  18.925  1.00 33.23           N  
ATOM   2070  CA  ASN A 290      -5.825 -19.089  18.999  1.00 35.06           C  
ATOM   2071  C   ASN A 290      -5.366 -18.821  17.578  1.00 31.83           C  
ATOM   2072  O   ASN A 290      -4.304 -19.278  17.154  1.00 31.35           O  
ATOM   2073  CB  ASN A 290      -4.640 -19.583  19.833  1.00 39.21           C  
ATOM   2074  CG  ASN A 290      -3.674 -18.456  20.188  1.00 47.37           C  
ATOM   2075  OD1 ASN A 290      -2.476 -18.684  20.418  1.00 50.18           O  
ATOM   2076  ND2 ASN A 290      -4.197 -17.229  20.244  1.00 48.83           N  
ATOM   2077  N   GLY A 291      -6.184 -18.080  16.844  1.00 29.35           N  
ATOM   2078  CA  GLY A 291      -5.864 -17.767  15.470  1.00 29.04           C  
ATOM   2079  C   GLY A 291      -6.840 -16.761  14.906  1.00 29.40           C  
ATOM   2080  O   GLY A 291      -7.684 -16.227  15.628  1.00 27.16           O  
ATOM   2081  N   VAL A 292      -6.722 -16.503  13.611  1.00 30.32           N  
ATOM   2082  CA  VAL A 292      -7.589 -15.544  12.940  1.00 31.90           C  
ATOM   2083  C   VAL A 292      -8.284 -16.206  11.762  1.00 31.54           C  
ATOM   2084  O   VAL A 292      -8.850 -15.532  10.909  1.00 31.54           O  
ATOM   2085  CB  VAL A 292      -6.783 -14.317  12.438  1.00 32.19           C  
ATOM   2086  CG1 VAL A 292      -6.260 -13.524  13.618  1.00 30.76           C  
ATOM   2087  CG2 VAL A 292      -5.622 -14.773  11.567  1.00 30.19           C  
ATOM   2088  N   GLY A 293      -8.231 -17.533  11.718  1.00 32.54           N  
ATOM   2089  CA  GLY A 293      -8.889 -18.257  10.642  1.00 34.01           C  
ATOM   2090  C   GLY A 293      -8.114 -18.380   9.349  1.00 35.86           C  
ATOM   2091  O   GLY A 293      -8.698 -18.617   8.287  1.00 36.21           O  
ATOM   2092  N   ASN A 294      -6.804 -18.192   9.421  1.00 36.78           N  
ATOM   2093  CA  ASN A 294      -5.967 -18.329   8.242  1.00 40.43           C  
ATOM   2094  C   ASN A 294      -5.586 -19.807   8.191  1.00 42.17           C  
ATOM   2095  O   ASN A 294      -4.454 -20.185   8.508  1.00 42.47           O  
ATOM   2096  CB  ASN A 294      -4.715 -17.456   8.371  1.00 42.19           C  
ATOM   2097  CG  ASN A 294      -3.761 -17.631   7.205  1.00 44.09           C  
ATOM   2098  OD1 ASN A 294      -4.157 -17.525   6.044  1.00 46.50           O  
ATOM   2099  ND2 ASN A 294      -2.496 -17.892   7.508  1.00 44.45           N  
ATOM   2100  N   PHE A 295      -6.551 -20.642   7.818  1.00 42.74           N  
ATOM   2101  CA  PHE A 295      -6.328 -22.082   7.747  1.00 45.65           C  
ATOM   2102  C   PHE A 295      -5.859 -22.486   6.354  1.00 48.60           C  
ATOM   2103  O   PHE A 295      -5.954 -21.708   5.404  1.00 50.11           O  
ATOM   2104  CB  PHE A 295      -7.626 -22.856   8.024  1.00 41.71           C  
ATOM   2105  CG  PHE A 295      -8.392 -22.390   9.231  1.00 37.67           C  
ATOM   2106  CD1 PHE A 295      -9.617 -21.745   9.079  1.00 35.64           C  
ATOM   2107  CD2 PHE A 295      -7.937 -22.667  10.517  1.00 36.25           C  
ATOM   2108  CE1 PHE A 295     -10.388 -21.384  10.190  1.00 35.28           C  
ATOM   2109  CE2 PHE A 295      -8.697 -22.311  11.642  1.00 35.78           C  
ATOM   2110  CZ  PHE A 295      -9.926 -21.671  11.476  1.00 33.70           C  
ATOM   2111  N   ARG A 296      -5.353 -23.705   6.234  1.00 51.72           N  
ATOM   2112  CA  ARG A 296      -4.955 -24.215   4.930  1.00 56.65           C  
ATOM   2113  C   ARG A 296      -5.963 -25.335   4.657  1.00 59.70           C  
ATOM   2114  O   ARG A 296      -6.310 -26.097   5.562  1.00 60.34           O  
ATOM   2115  CB  ARG A 296      -3.519 -24.753   4.960  1.00 56.19           C  
ATOM   2116  CG  ARG A 296      -3.275 -25.851   5.975  1.00 57.59           C  
ATOM   2117  CD  ARG A 296      -1.871 -26.441   5.872  1.00 58.48           C  
ATOM   2118  NE  ARG A 296      -0.832 -25.467   6.182  1.00 62.27           N  
ATOM   2119  CZ  ARG A 296       0.414 -25.783   6.526  1.00 64.52           C  
ATOM   2120  NH1 ARG A 296       0.780 -27.058   6.608  1.00 64.19           N  
ATOM   2121  NH2 ARG A 296       1.294 -24.824   6.794  1.00 64.63           N  
ATOM   2122  N   ALA A 297      -6.463 -25.422   3.430  1.00 63.79           N  
ATOM   2123  CA  ALA A 297      -7.437 -26.462   3.098  1.00 67.80           C  
ATOM   2124  C   ALA A 297      -6.768 -27.708   2.530  1.00 70.69           C  
ATOM   2125  O   ALA A 297      -7.431 -28.718   2.278  1.00 70.66           O  
ATOM   2126  CB  ALA A 297      -8.452 -25.925   2.106  1.00 67.22           C  
ATOM   2127  N   SER A 298      -5.454 -27.630   2.334  1.00 74.01           N  
ATOM   2128  CA  SER A 298      -4.685 -28.744   1.789  1.00 76.45           C  
ATOM   2129  C   SER A 298      -3.279 -28.788   2.366  1.00 77.68           C  
ATOM   2130  O   SER A 298      -2.804 -27.827   2.970  1.00 77.24           O  
ATOM   2131  CB  SER A 298      -4.587 -28.628   0.266  1.00 76.87           C  
ATOM   2132  OG  SER A 298      -5.868 -28.624  -0.335  1.00 80.28           O  
ATOM   2133  N   ASP A 299      -2.617 -29.919   2.166  1.00 79.57           N  
ATOM   2134  CA  ASP A 299      -1.258 -30.101   2.639  1.00 81.16           C  
ATOM   2135  C   ASP A 299      -0.408 -30.362   1.401  1.00 82.22           C  
ATOM   2136  O   ASP A 299      -0.697 -29.849   0.315  1.00 82.03           O  
ATOM   2137  CB  ASP A 299      -1.182 -31.304   3.588  1.00 81.80           C  
ATOM   2138  CG  ASP A 299      -0.051 -31.187   4.592  1.00 82.32           C  
ATOM   2139  OD1 ASP A 299       1.077 -30.844   4.177  1.00 83.85           O  
ATOM   2140  OD2 ASP A 299      -0.287 -31.440   5.795  1.00 81.54           O  
ATOM   2141  N   ASN A 300       0.636 -31.164   1.570  1.00 83.16           N  
ATOM   2142  CA  ASN A 300       1.520 -31.515   0.470  1.00 84.22           C  
ATOM   2143  C   ASN A 300       1.128 -32.903  -0.016  1.00 84.51           C  
ATOM   2144  O   ASN A 300       1.473 -33.303  -1.125  1.00 84.76           O  
ATOM   2145  CB  ASN A 300       2.976 -31.523   0.947  1.00 84.78           C  
ATOM   2146  CG  ASN A 300       3.496 -30.132   1.267  1.00 84.87           C  
ATOM   2147  OD1 ASN A 300       3.778 -29.339   0.366  1.00 85.28           O  
ATOM   2148  ND2 ASN A 300       3.621 -29.828   2.555  1.00 84.15           N  
ATOM   2149  N   ASP A 301       0.395 -33.629   0.826  1.00 85.11           N  
ATOM   2150  CA  ASP A 301      -0.044 -34.982   0.498  1.00 85.42           C  
ATOM   2151  C   ASP A 301      -1.545 -35.071   0.229  1.00 84.79           C  
ATOM   2152  O   ASP A 301      -1.978 -35.164  -0.923  1.00 85.30           O  
ATOM   2153  CB  ASP A 301       0.316 -35.944   1.637  1.00 86.33           C  
ATOM   2154  CG  ASP A 301       1.795 -35.916   1.986  1.00 87.24           C  
ATOM   2155  OD1 ASP A 301       2.632 -36.059   1.066  1.00 87.08           O  
ATOM   2156  OD2 ASP A 301       2.118 -35.758   3.184  1.00 87.73           O  
ATOM   2157  N   ARG A 302      -2.330 -35.047   1.303  1.00 83.68           N  
ATOM   2158  CA  ARG A 302      -3.783 -35.148   1.206  1.00 81.82           C  
ATOM   2159  C   ARG A 302      -4.479 -33.810   1.455  1.00 79.51           C  
ATOM   2160  O   ARG A 302      -4.144 -33.096   2.404  1.00 79.81           O  
ATOM   2161  CB  ARG A 302      -4.294 -36.185   2.217  1.00 83.27           C  
ATOM   2162  CG  ARG A 302      -3.757 -37.600   2.004  1.00 84.88           C  
ATOM   2163  CD  ARG A 302      -4.158 -38.542   3.145  1.00 86.29           C  
ATOM   2164  NE  ARG A 302      -3.795 -39.933   2.865  1.00 88.22           N  
ATOM   2165  CZ  ARG A 302      -3.944 -40.944   3.720  1.00 88.93           C  
ATOM   2166  NH1 ARG A 302      -4.451 -40.730   4.928  1.00 89.25           N  
ATOM   2167  NH2 ARG A 302      -3.595 -42.176   3.364  1.00 89.09           N  
ATOM   2168  N   VAL A 303      -5.436 -33.465   0.596  1.00 75.66           N  
ATOM   2169  CA  VAL A 303      -6.191 -32.227   0.759  1.00 71.42           C  
ATOM   2170  C   VAL A 303      -7.401 -32.593   1.613  1.00 68.72           C  
ATOM   2171  O   VAL A 303      -7.930 -33.698   1.484  1.00 69.36           O  
ATOM   2172  CB  VAL A 303      -6.673 -31.675  -0.600  1.00 71.56           C  
ATOM   2173  CG1 VAL A 303      -5.487 -31.472  -1.522  1.00 71.92           C  
ATOM   2174  CG2 VAL A 303      -7.675 -32.627  -1.229  1.00 70.26           C  
ATOM   2175  N   ILE A 304      -7.842 -31.686   2.483  1.00 64.39           N  
ATOM   2176  CA  ILE A 304      -8.986 -31.981   3.344  1.00 60.20           C  
ATOM   2177  C   ILE A 304     -10.258 -32.259   2.549  1.00 57.93           C  
ATOM   2178  O   ILE A 304     -10.658 -31.469   1.692  1.00 56.34           O  
ATOM   2179  CB  ILE A 304      -9.268 -30.834   4.336  1.00 59.71           C  
ATOM   2180  CG1 ILE A 304      -8.018 -30.552   5.180  1.00 58.91           C  
ATOM   2181  CG2 ILE A 304     -10.453 -31.202   5.227  1.00 57.90           C  
ATOM   2182  CD1 ILE A 304      -7.557 -31.723   6.036  1.00 57.64           C  
ATOM   2183  N   ASP A 305     -10.887 -33.390   2.857  1.00 55.58           N  
ATOM   2184  CA  ASP A 305     -12.109 -33.830   2.192  1.00 53.54           C  
ATOM   2185  C   ASP A 305     -13.336 -33.530   3.052  1.00 51.39           C  
ATOM   2186  O   ASP A 305     -13.342 -33.804   4.247  1.00 50.25           O  
ATOM   2187  CB  ASP A 305     -12.024 -35.341   1.928  1.00 55.12           C  
ATOM   2188  CG  ASP A 305     -13.141 -35.850   1.030  1.00 57.33           C  
ATOM   2189  OD1 ASP A 305     -14.331 -35.690   1.380  1.00 57.71           O  
ATOM   2190  OD2 ASP A 305     -12.825 -36.419  -0.035  1.00 60.36           O  
ATOM   2191  N   PRO A 306     -14.393 -32.961   2.448  1.00 50.88           N  
ATOM   2192  CA  PRO A 306     -15.618 -32.641   3.190  1.00 50.78           C  
ATOM   2193  C   PRO A 306     -16.247 -33.905   3.780  1.00 51.12           C  
ATOM   2194  O   PRO A 306     -16.935 -33.853   4.802  1.00 52.05           O  
ATOM   2195  CB  PRO A 306     -16.516 -32.011   2.126  1.00 49.48           C  
ATOM   2196  CG  PRO A 306     -15.544 -31.388   1.191  1.00 51.73           C  
ATOM   2197  CD  PRO A 306     -14.476 -32.452   1.068  1.00 51.63           C  
ATOM   2198  N   GLY A 307     -16.008 -35.040   3.127  1.00 50.06           N  
ATOM   2199  CA  GLY A 307     -16.561 -36.296   3.596  1.00 47.03           C  
ATOM   2200  C   GLY A 307     -18.077 -36.274   3.581  1.00 45.55           C  
ATOM   2201  O   GLY A 307     -18.696 -35.772   2.643  1.00 42.70           O  
ATOM   2202  N   LYS A 308     -18.679 -36.814   4.631  1.00 45.75           N  
ATOM   2203  CA  LYS A 308     -20.130 -36.860   4.727  1.00 47.01           C  
ATOM   2204  C   LYS A 308     -20.641 -36.012   5.881  1.00 46.38           C  
ATOM   2205  O   LYS A 308     -21.793 -36.147   6.294  1.00 45.32           O  
ATOM   2206  CB  LYS A 308     -20.595 -38.305   4.909  1.00 49.85           C  
ATOM   2207  CG  LYS A 308     -20.147 -39.223   3.790  1.00 54.84           C  
ATOM   2208  CD  LYS A 308     -20.729 -40.618   3.934  1.00 58.08           C  
ATOM   2209  CE  LYS A 308     -20.355 -41.473   2.734  1.00 60.35           C  
ATOM   2210  NZ  LYS A 308     -21.044 -42.796   2.745  1.00 64.04           N  
ATOM   2211  N   VAL A 309     -19.786 -35.139   6.404  1.00 45.83           N  
ATOM   2212  CA  VAL A 309     -20.188 -34.279   7.510  1.00 45.02           C  
ATOM   2213  C   VAL A 309     -21.337 -33.391   7.054  1.00 43.34           C  
ATOM   2214  O   VAL A 309     -21.199 -32.625   6.107  1.00 43.90           O  
ATOM   2215  CB  VAL A 309     -19.010 -33.414   7.990  1.00 45.53           C  
ATOM   2216  CG1 VAL A 309     -19.485 -32.395   9.019  1.00 43.75           C  
ATOM   2217  CG2 VAL A 309     -17.942 -34.317   8.597  1.00 46.26           C  
ATOM   2218  N   GLU A 310     -22.475 -33.507   7.727  1.00 43.04           N  
ATOM   2219  CA  GLU A 310     -23.644 -32.722   7.360  1.00 43.85           C  
ATOM   2220  C   GLU A 310     -24.031 -31.671   8.396  1.00 42.98           C  
ATOM   2221  O   GLU A 310     -24.777 -30.735   8.081  1.00 42.87           O  
ATOM   2222  CB  GLU A 310     -24.838 -33.645   7.096  1.00 45.33           C  
ATOM   2223  CG  GLU A 310     -25.239 -34.508   8.285  1.00 49.87           C  
ATOM   2224  CD  GLU A 310     -26.307 -35.535   7.929  1.00 53.80           C  
ATOM   2225  OE1 GLU A 310     -26.680 -36.336   8.818  1.00 55.12           O  
ATOM   2226  OE2 GLU A 310     -26.772 -35.540   6.764  1.00 54.59           O  
ATOM   2227  N   THR A 311     -23.551 -31.826   9.628  1.00 41.64           N  
ATOM   2228  CA  THR A 311     -23.874 -30.850  10.662  1.00 42.52           C  
ATOM   2229  C   THR A 311     -22.650 -30.386  11.448  1.00 41.51           C  
ATOM   2230  O   THR A 311     -21.826 -31.191  11.897  1.00 43.38           O  
ATOM   2231  CB  THR A 311     -24.929 -31.393  11.654  1.00 43.54           C  
ATOM   2232  OG1 THR A 311     -24.326 -32.358  12.518  1.00 47.26           O  
ATOM   2233  CG2 THR A 311     -26.072 -32.047  10.903  1.00 44.30           C  
ATOM   2234  N   LEU A 312     -22.534 -29.073  11.598  1.00 39.88           N  
ATOM   2235  CA  LEU A 312     -21.433 -28.474  12.340  1.00 38.04           C  
ATOM   2236  C   LEU A 312     -22.039 -27.633  13.455  1.00 37.36           C  
ATOM   2237  O   LEU A 312     -22.857 -26.745  13.202  1.00 35.41           O  
ATOM   2238  CB  LEU A 312     -20.580 -27.598  11.417  1.00 38.43           C  
ATOM   2239  CG  LEU A 312     -19.478 -26.742  12.063  1.00 39.42           C  
ATOM   2240  CD1 LEU A 312     -18.484 -27.622  12.812  1.00 39.72           C  
ATOM   2241  CD2 LEU A 312     -18.772 -25.933  10.982  1.00 38.63           C  
ATOM   2242  N   THR A 313     -21.645 -27.935  14.688  1.00 34.78           N  
ATOM   2243  CA  THR A 313     -22.148 -27.224  15.854  1.00 34.24           C  
ATOM   2244  C   THR A 313     -20.999 -26.599  16.640  1.00 34.35           C  
ATOM   2245  O   THR A 313     -20.121 -27.298  17.153  1.00 34.24           O  
ATOM   2246  CB  THR A 313     -22.948 -28.179  16.789  1.00 33.78           C  
ATOM   2247  OG1 THR A 313     -24.026 -28.765  16.052  1.00 33.53           O  
ATOM   2248  CG2 THR A 313     -23.521 -27.427  17.981  1.00 30.58           C  
ATOM   2249  N   ILE A 314     -21.017 -25.273  16.719  1.00 32.99           N  
ATOM   2250  CA  ILE A 314     -20.005 -24.519  17.437  1.00 31.15           C  
ATOM   2251  C   ILE A 314     -20.706 -23.625  18.447  1.00 31.38           C  
ATOM   2252  O   ILE A 314     -21.551 -22.808  18.077  1.00 31.05           O  
ATOM   2253  CB  ILE A 314     -19.195 -23.631  16.479  1.00 31.24           C  
ATOM   2254  CG1 ILE A 314     -18.383 -24.511  15.529  1.00 29.27           C  
ATOM   2255  CG2 ILE A 314     -18.305 -22.674  17.275  1.00 29.38           C  
ATOM   2256  CD1 ILE A 314     -17.691 -23.746  14.430  1.00 32.48           C  
ATOM   2257  N   ARG A 315     -20.364 -23.792  19.720  1.00 29.23           N  
ATOM   2258  CA  ARG A 315     -20.954 -22.985  20.774  1.00 31.28           C  
ATOM   2259  C   ARG A 315     -19.886 -22.306  21.633  1.00 32.36           C  
ATOM   2260  O   ARG A 315     -18.956 -22.958  22.119  1.00 31.81           O  
ATOM   2261  CB  ARG A 315     -21.837 -23.841  21.682  1.00 31.37           C  
ATOM   2262  CG  ARG A 315     -23.000 -24.512  20.988  1.00 35.02           C  
ATOM   2263  CD  ARG A 315     -24.031 -24.968  22.014  1.00 39.12           C  
ATOM   2264  NE  ARG A 315     -25.081 -25.778  21.408  1.00 40.50           N  
ATOM   2265  CZ  ARG A 315     -24.946 -27.069  21.122  1.00 44.31           C  
ATOM   2266  NH1 ARG A 315     -23.804 -27.696  21.397  1.00 43.06           N  
ATOM   2267  NH2 ARG A 315     -25.948 -27.731  20.556  1.00 44.42           N  
ATOM   2268  N   ARG A 316     -20.026 -20.997  21.823  1.00 31.79           N  
ATOM   2269  CA  ARG A 316     -19.087 -20.244  22.647  1.00 30.36           C  
ATOM   2270  C   ARG A 316     -17.629 -20.500  22.286  1.00 28.82           C  
ATOM   2271  O   ARG A 316     -16.852 -20.967  23.109  1.00 30.10           O  
ATOM   2272  CB  ARG A 316     -19.327 -20.582  24.123  1.00 30.76           C  
ATOM   2273  CG  ARG A 316     -20.716 -20.194  24.616  1.00 32.17           C  
ATOM   2274  CD  ARG A 316     -20.956 -20.674  26.037  1.00 36.15           C  
ATOM   2275  NE  ARG A 316     -21.005 -22.131  26.104  1.00 37.98           N  
ATOM   2276  CZ  ARG A 316     -22.022 -22.867  25.658  1.00 40.75           C  
ATOM   2277  NH1 ARG A 316     -23.084 -22.281  25.119  1.00 37.69           N  
ATOM   2278  NH2 ARG A 316     -21.965 -24.190  25.730  1.00 37.90           N  
ATOM   2279  N   LEU A 317     -17.269 -20.215  21.041  1.00 28.06           N  
ATOM   2280  CA  LEU A 317     -15.896 -20.381  20.587  1.00 27.57           C  
ATOM   2281  C   LEU A 317     -15.159 -19.077  20.903  1.00 28.66           C  
ATOM   2282  O   LEU A 317     -15.482 -18.023  20.340  1.00 27.22           O  
ATOM   2283  CB  LEU A 317     -15.859 -20.632  19.079  1.00 26.85           C  
ATOM   2284  CG  LEU A 317     -14.464 -20.778  18.474  1.00 27.29           C  
ATOM   2285  CD1 LEU A 317     -13.731 -21.924  19.146  1.00 28.19           C  
ATOM   2286  CD2 LEU A 317     -14.572 -21.022  16.973  1.00 27.31           C  
ATOM   2287  N   HIS A 318     -14.193 -19.145  21.812  1.00 27.97           N  
ATOM   2288  CA  HIS A 318     -13.429 -17.967  22.175  1.00 28.82           C  
ATOM   2289  C   HIS A 318     -12.313 -17.747  21.167  1.00 28.91           C  
ATOM   2290  O   HIS A 318     -11.483 -18.639  20.927  1.00 27.95           O  
ATOM   2291  CB  HIS A 318     -12.806 -18.102  23.569  1.00 30.17           C  
ATOM   2292  CG  HIS A 318     -12.083 -16.866  24.016  1.00 34.65           C  
ATOM   2293  ND1 HIS A 318     -12.712 -15.643  24.143  1.00 36.65           N  
ATOM   2294  CD2 HIS A 318     -10.783 -16.651  24.320  1.00 33.93           C  
ATOM   2295  CE1 HIS A 318     -11.829 -14.729  24.504  1.00 35.30           C  
ATOM   2296  NE2 HIS A 318     -10.651 -15.313  24.618  1.00 36.70           N  
ATOM   2297  N   ILE A 319     -12.308 -16.561  20.570  1.00 26.95           N  
ATOM   2298  CA  ILE A 319     -11.282 -16.174  19.607  1.00 27.08           C  
ATOM   2299  C   ILE A 319     -10.728 -14.820  20.070  1.00 26.84           C  
ATOM   2300  O   ILE A 319     -11.345 -13.785  19.855  1.00 26.88           O  
ATOM   2301  CB  ILE A 319     -11.867 -16.021  18.191  1.00 26.19           C  
ATOM   2302  CG1 ILE A 319     -12.539 -17.332  17.761  1.00 26.00           C  
ATOM   2303  CG2 ILE A 319     -10.755 -15.619  17.214  1.00 22.84           C  
ATOM   2304  CD1 ILE A 319     -13.371 -17.205  16.501  1.00 22.15           C  
ATOM   2305  N   PRO A 320      -9.561 -14.820  20.727  1.00 28.60           N  
ATOM   2306  CA  PRO A 320      -8.943 -13.578  21.217  1.00 28.72           C  
ATOM   2307  C   PRO A 320      -8.997 -12.401  20.235  1.00 29.06           C  
ATOM   2308  O   PRO A 320      -9.293 -11.276  20.625  1.00 29.16           O  
ATOM   2309  CB  PRO A 320      -7.510 -14.005  21.520  1.00 28.15           C  
ATOM   2310  CG  PRO A 320      -7.682 -15.426  21.978  1.00 26.79           C  
ATOM   2311  CD  PRO A 320      -8.676 -15.976  20.967  1.00 28.30           C  
ATOM   2312  N   ARG A 321      -8.720 -12.663  18.965  1.00 28.92           N  
ATOM   2313  CA  ARG A 321      -8.729 -11.607  17.952  1.00 30.47           C  
ATOM   2314  C   ARG A 321      -9.900 -11.773  16.986  1.00 28.27           C  
ATOM   2315  O   ARG A 321      -9.720 -11.755  15.764  1.00 26.65           O  
ATOM   2316  CB  ARG A 321      -7.415 -11.626  17.165  1.00 34.86           C  
ATOM   2317  CG  ARG A 321      -6.166 -11.545  18.015  1.00 40.23           C  
ATOM   2318  CD  ARG A 321      -5.942 -10.140  18.560  1.00 46.62           C  
ATOM   2319  NE  ARG A 321      -4.794 -10.088  19.465  1.00 51.79           N  
ATOM   2320  CZ  ARG A 321      -4.121  -8.978  19.760  1.00 55.94           C  
ATOM   2321  NH1 ARG A 321      -4.481  -7.820  19.214  1.00 56.48           N  
ATOM   2322  NH2 ARG A 321      -3.097  -9.023  20.608  1.00 55.82           N  
ATOM   2323  N   PHE A 322     -11.100 -11.922  17.540  1.00 26.75           N  
ATOM   2324  CA  PHE A 322     -12.298 -12.109  16.733  1.00 25.97           C  
ATOM   2325  C   PHE A 322     -12.515 -10.957  15.751  1.00 24.27           C  
ATOM   2326  O   PHE A 322     -13.006 -11.156  14.639  1.00 25.12           O  
ATOM   2327  CB  PHE A 322     -13.525 -12.259  17.649  1.00 25.13           C  
ATOM   2328  CG  PHE A 322     -14.059 -10.951  18.172  1.00 24.55           C  
ATOM   2329  CD1 PHE A 322     -15.161 -10.346  17.570  1.00 22.58           C  
ATOM   2330  CD2 PHE A 322     -13.452 -10.314  19.259  1.00 22.48           C  
ATOM   2331  CE1 PHE A 322     -15.651  -9.118  18.046  1.00 25.57           C  
ATOM   2332  CE2 PHE A 322     -13.936  -9.094  19.735  1.00 23.84           C  
ATOM   2333  CZ  PHE A 322     -15.036  -8.496  19.131  1.00 22.48           C  
ATOM   2334  N   TYR A 323     -12.144  -9.751  16.163  1.00 25.43           N  
ATOM   2335  CA  TYR A 323     -12.316  -8.565  15.317  1.00 25.57           C  
ATOM   2336  C   TYR A 323     -11.356  -8.540  14.137  1.00 23.24           C  
ATOM   2337  O   TYR A 323     -11.453  -7.673  13.268  1.00 26.27           O  
ATOM   2338  CB  TYR A 323     -12.147  -7.278  16.150  1.00 24.02           C  
ATOM   2339  CG  TYR A 323     -10.806  -7.159  16.842  1.00 23.20           C  
ATOM   2340  CD1 TYR A 323      -9.797  -6.350  16.324  1.00 23.66           C  
ATOM   2341  CD2 TYR A 323     -10.537  -7.883  18.000  1.00 23.64           C  
ATOM   2342  CE1 TYR A 323      -8.555  -6.265  16.940  1.00 24.05           C  
ATOM   2343  CE2 TYR A 323      -9.300  -7.812  18.624  1.00 23.97           C  
ATOM   2344  CZ  TYR A 323      -8.315  -7.005  18.093  1.00 25.56           C  
ATOM   2345  OH  TYR A 323      -7.094  -6.950  18.715  1.00 29.20           O  
ATOM   2346  N   LEU A 324     -10.427  -9.489  14.117  1.00 24.22           N  
ATOM   2347  CA  LEU A 324      -9.424  -9.605  13.052  1.00 24.85           C  
ATOM   2348  C   LEU A 324      -9.636 -10.857  12.189  1.00 25.60           C  
ATOM   2349  O   LEU A 324      -8.879 -11.107  11.260  1.00 28.05           O  
ATOM   2350  CB  LEU A 324      -8.017  -9.658  13.678  1.00 24.45           C  
ATOM   2351  CG  LEU A 324      -7.070  -8.439  13.625  1.00 29.01           C  
ATOM   2352  CD1 LEU A 324      -7.830  -7.154  13.361  1.00 25.25           C  
ATOM   2353  CD2 LEU A 324      -6.278  -8.338  14.921  1.00 25.61           C  
ATOM   2354  N   PHE A 325     -10.666 -11.642  12.489  1.00 26.30           N  
ATOM   2355  CA  PHE A 325     -10.927 -12.880  11.746  1.00 26.47           C  
ATOM   2356  C   PHE A 325     -11.026 -12.749  10.221  1.00 26.96           C  
ATOM   2357  O   PHE A 325     -11.591 -11.777   9.699  1.00 27.13           O  
ATOM   2358  CB  PHE A 325     -12.196 -13.552  12.284  1.00 25.98           C  
ATOM   2359  CG  PHE A 325     -12.082 -15.048  12.389  1.00 23.92           C  
ATOM   2360  CD1 PHE A 325     -11.241 -15.631  13.340  1.00 25.04           C  
ATOM   2361  CD2 PHE A 325     -12.797 -15.876  11.528  1.00 22.97           C  
ATOM   2362  CE1 PHE A 325     -11.112 -17.024  13.426  1.00 24.49           C  
ATOM   2363  CE2 PHE A 325     -12.675 -17.271  11.607  1.00 23.75           C  
ATOM   2364  CZ  PHE A 325     -11.835 -17.843  12.556  1.00 21.37           C  
ATOM   2365  N   TYR A 326     -10.497 -13.749   9.514  1.00 27.00           N  
ATOM   2366  CA  TYR A 326     -10.501 -13.772   8.044  1.00 30.29           C  
ATOM   2367  C   TYR A 326     -11.850 -14.158   7.436  1.00 30.01           C  
ATOM   2368  O   TYR A 326     -12.728 -14.655   8.133  1.00 28.56           O  
ATOM   2369  CB  TYR A 326      -9.424 -14.739   7.526  1.00 33.65           C  
ATOM   2370  CG  TYR A 326      -8.022 -14.167   7.442  1.00 39.17           C  
ATOM   2371  CD1 TYR A 326      -7.508 -13.363   8.454  1.00 39.78           C  
ATOM   2372  CD2 TYR A 326      -7.188 -14.478   6.369  1.00 42.99           C  
ATOM   2373  CE1 TYR A 326      -6.200 -12.885   8.406  1.00 40.76           C  
ATOM   2374  CE2 TYR A 326      -5.876 -14.003   6.314  1.00 44.48           C  
ATOM   2375  CZ  TYR A 326      -5.391 -13.208   7.338  1.00 43.00           C  
ATOM   2376  OH  TYR A 326      -4.095 -12.743   7.294  1.00 44.23           O  
ATOM   2377  N   ASP A 327     -12.003 -13.943   6.129  1.00 30.78           N  
ATOM   2378  CA  ASP A 327     -13.252 -14.266   5.446  1.00 31.25           C  
ATOM   2379  C   ASP A 327     -13.499 -15.758   5.197  1.00 31.89           C  
ATOM   2380  O   ASP A 327     -14.486 -16.124   4.568  1.00 28.25           O  
ATOM   2381  CB  ASP A 327     -13.363 -13.506   4.118  1.00 32.33           C  
ATOM   2382  CG  ASP A 327     -12.176 -13.743   3.197  1.00 33.53           C  
ATOM   2383  OD1 ASP A 327     -11.567 -14.831   3.256  1.00 33.38           O  
ATOM   2384  OD2 ASP A 327     -11.867 -12.832   2.397  1.00 35.47           O  
ATOM   2385  N   LEU A 328     -12.603 -16.607   5.689  1.00 32.65           N  
ATOM   2386  CA  LEU A 328     -12.751 -18.051   5.555  1.00 33.76           C  
ATOM   2387  C   LEU A 328     -12.742 -18.593   4.131  1.00 35.06           C  
ATOM   2388  O   LEU A 328     -13.196 -19.713   3.888  1.00 35.85           O  
ATOM   2389  CB  LEU A 328     -14.034 -18.507   6.268  1.00 32.72           C  
ATOM   2390  CG  LEU A 328     -14.041 -18.296   7.787  1.00 33.74           C  
ATOM   2391  CD1 LEU A 328     -15.393 -18.670   8.361  1.00 33.01           C  
ATOM   2392  CD2 LEU A 328     -12.948 -19.141   8.422  1.00 31.61           C  
ATOM   2393  N   SER A 329     -12.223 -17.820   3.186  1.00 35.08           N  
ATOM   2394  CA  SER A 329     -12.182 -18.290   1.809  1.00 36.74           C  
ATOM   2395  C   SER A 329     -11.308 -19.535   1.722  1.00 38.44           C  
ATOM   2396  O   SER A 329     -11.426 -20.313   0.782  1.00 39.68           O  
ATOM   2397  CB  SER A 329     -11.638 -17.212   0.878  1.00 34.97           C  
ATOM   2398  OG  SER A 329     -10.283 -16.943   1.160  1.00 38.08           O  
ATOM   2399  N   THR A 330     -10.433 -19.722   2.705  1.00 39.23           N  
ATOM   2400  CA  THR A 330      -9.560 -20.892   2.726  1.00 40.91           C  
ATOM   2401  C   THR A 330     -10.329 -22.165   3.072  1.00 40.54           C  
ATOM   2402  O   THR A 330      -9.731 -23.225   3.234  1.00 44.12           O  
ATOM   2403  CB  THR A 330      -8.410 -20.737   3.760  1.00 41.38           C  
ATOM   2404  OG1 THR A 330      -8.957 -20.659   5.087  1.00 41.04           O  
ATOM   2405  CG2 THR A 330      -7.584 -19.478   3.464  1.00 42.09           C  
ATOM   2406  N   LEU A 331     -11.646 -22.065   3.195  1.00 38.94           N  
ATOM   2407  CA  LEU A 331     -12.461 -23.231   3.534  1.00 39.86           C  
ATOM   2408  C   LEU A 331     -13.569 -23.498   2.515  1.00 40.01           C  
ATOM   2409  O   LEU A 331     -14.365 -24.418   2.699  1.00 41.32           O  
ATOM   2410  CB  LEU A 331     -13.107 -23.056   4.917  1.00 40.68           C  
ATOM   2411  CG  LEU A 331     -12.265 -22.906   6.189  1.00 42.04           C  
ATOM   2412  CD1 LEU A 331     -13.209 -22.782   7.376  1.00 42.55           C  
ATOM   2413  CD2 LEU A 331     -11.344 -24.100   6.383  1.00 41.46           C  
ATOM   2414  N   TYR A 332     -13.617 -22.705   1.447  1.00 38.69           N  
ATOM   2415  CA  TYR A 332     -14.650 -22.864   0.424  1.00 40.93           C  
ATOM   2416  C   TYR A 332     -14.873 -24.283  -0.078  1.00 41.16           C  
ATOM   2417  O   TYR A 332     -15.982 -24.629  -0.483  1.00 40.54           O  
ATOM   2418  CB  TYR A 332     -14.358 -21.992  -0.800  1.00 40.59           C  
ATOM   2419  CG  TYR A 332     -14.526 -20.512  -0.594  1.00 41.45           C  
ATOM   2420  CD1 TYR A 332     -15.383 -20.008   0.386  1.00 41.22           C  
ATOM   2421  CD2 TYR A 332     -13.856 -19.608  -1.409  1.00 42.40           C  
ATOM   2422  CE1 TYR A 332     -15.565 -18.637   0.547  1.00 42.51           C  
ATOM   2423  CE2 TYR A 332     -14.033 -18.239  -1.261  1.00 44.18           C  
ATOM   2424  CZ  TYR A 332     -14.887 -17.759  -0.281  1.00 44.14           C  
ATOM   2425  OH  TYR A 332     -15.046 -16.404  -0.132  1.00 44.88           O  
ATOM   2426  N   SER A 333     -13.823 -25.095  -0.071  1.00 43.39           N  
ATOM   2427  CA  SER A 333     -13.910 -26.465  -0.564  1.00 44.55           C  
ATOM   2428  C   SER A 333     -14.500 -27.457   0.430  1.00 45.75           C  
ATOM   2429  O   SER A 333     -14.539 -28.657   0.157  1.00 47.81           O  
ATOM   2430  CB  SER A 333     -12.525 -26.957  -0.983  1.00 44.74           C  
ATOM   2431  OG  SER A 333     -11.695 -27.149   0.149  1.00 45.99           O  
ATOM   2432  N   LEU A 334     -14.956 -26.970   1.578  1.00 43.86           N  
ATOM   2433  CA  LEU A 334     -15.524 -27.855   2.587  1.00 44.26           C  
ATOM   2434  C   LEU A 334     -16.933 -27.426   2.940  1.00 43.01           C  
ATOM   2435  O   LEU A 334     -17.525 -27.947   3.878  1.00 44.22           O  
ATOM   2436  CB  LEU A 334     -14.681 -27.813   3.859  1.00 44.00           C  
ATOM   2437  CG  LEU A 334     -13.160 -27.908   3.771  1.00 46.02           C  
ATOM   2438  CD1 LEU A 334     -12.586 -27.787   5.182  1.00 44.86           C  
ATOM   2439  CD2 LEU A 334     -12.745 -29.220   3.122  1.00 47.41           C  
ATOM   2440  N   THR A 335     -17.467 -26.488   2.171  1.00 42.02           N  
ATOM   2441  CA  THR A 335     -18.787 -25.924   2.427  1.00 42.32           C  
ATOM   2442  C   THR A 335     -19.971 -26.434   1.607  1.00 42.99           C  
ATOM   2443  O   THR A 335     -21.113 -26.339   2.044  1.00 43.24           O  
ATOM   2444  CB  THR A 335     -18.737 -24.400   2.230  1.00 43.22           C  
ATOM   2445  OG1 THR A 335     -18.280 -24.116   0.895  1.00 41.61           O  
ATOM   2446  CG2 THR A 335     -17.787 -23.754   3.246  1.00 40.72           C  
ATOM   2447  N   GLU A 336     -19.703 -26.972   0.427  1.00 43.67           N  
ATOM   2448  CA  GLU A 336     -20.760 -27.437  -0.463  1.00 44.72           C  
ATOM   2449  C   GLU A 336     -21.753 -28.478   0.054  1.00 43.08           C  
ATOM   2450  O   GLU A 336     -22.886 -28.526  -0.417  1.00 43.31           O  
ATOM   2451  CB  GLU A 336     -20.142 -27.959  -1.759  1.00 47.52           C  
ATOM   2452  CG  GLU A 336     -21.133 -28.089  -2.897  1.00 53.91           C  
ATOM   2453  CD  GLU A 336     -20.488 -28.606  -4.170  1.00 57.80           C  
ATOM   2454  OE1 GLU A 336     -21.122 -28.496  -5.241  1.00 59.43           O  
ATOM   2455  OE2 GLU A 336     -19.350 -29.126  -4.094  1.00 59.17           O  
ATOM   2456  N   ARG A 337     -21.363 -29.297   1.020  1.00 43.43           N  
ATOM   2457  CA  ARG A 337     -22.275 -30.340   1.479  1.00 44.26           C  
ATOM   2458  C   ARG A 337     -22.951 -30.217   2.843  1.00 42.53           C  
ATOM   2459  O   ARG A 337     -24.008 -30.809   3.055  1.00 41.21           O  
ATOM   2460  CB  ARG A 337     -21.571 -31.701   1.384  1.00 47.48           C  
ATOM   2461  CG  ARG A 337     -20.969 -31.974   0.001  1.00 52.88           C  
ATOM   2462  CD  ARG A 337     -20.876 -33.465  -0.311  1.00 57.13           C  
ATOM   2463  NE  ARG A 337     -19.624 -34.091   0.116  1.00 60.99           N  
ATOM   2464  CZ  ARG A 337     -18.494 -34.078  -0.587  1.00 62.29           C  
ATOM   2465  NH1 ARG A 337     -18.439 -33.463  -1.762  1.00 63.12           N  
ATOM   2466  NH2 ARG A 337     -17.423 -34.711  -0.127  1.00 63.21           N  
ATOM   2467  N   VAL A 338     -22.364 -29.465   3.769  1.00 40.51           N  
ATOM   2468  CA  VAL A 338     -22.959 -29.327   5.099  1.00 38.90           C  
ATOM   2469  C   VAL A 338     -24.414 -28.831   5.036  1.00 38.28           C  
ATOM   2470  O   VAL A 338     -24.738 -27.885   4.308  1.00 36.43           O  
ATOM   2471  CB  VAL A 338     -22.104 -28.391   5.995  1.00 38.79           C  
ATOM   2472  CG1 VAL A 338     -22.019 -27.004   5.387  1.00 39.23           C  
ATOM   2473  CG2 VAL A 338     -22.680 -28.343   7.394  1.00 37.63           C  
ATOM   2474  N   LYS A 339     -25.287 -29.488   5.800  1.00 38.02           N  
ATOM   2475  CA  LYS A 339     -26.706 -29.141   5.818  1.00 38.41           C  
ATOM   2476  C   LYS A 339     -27.179 -28.369   7.050  1.00 35.98           C  
ATOM   2477  O   LYS A 339     -28.175 -27.654   6.985  1.00 35.55           O  
ATOM   2478  CB  LYS A 339     -27.565 -30.406   5.656  1.00 40.60           C  
ATOM   2479  CG  LYS A 339     -27.326 -31.172   4.350  1.00 46.08           C  
ATOM   2480  CD  LYS A 339     -28.347 -32.299   4.153  1.00 49.93           C  
ATOM   2481  CE  LYS A 339     -28.283 -33.338   5.276  1.00 54.16           C  
ATOM   2482  NZ  LYS A 339     -29.331 -34.409   5.149  1.00 57.03           N  
ATOM   2483  N   ARG A 340     -26.483 -28.507   8.170  1.00 35.04           N  
ATOM   2484  CA  ARG A 340     -26.884 -27.795   9.385  1.00 36.10           C  
ATOM   2485  C   ARG A 340     -25.683 -27.140  10.052  1.00 34.86           C  
ATOM   2486  O   ARG A 340     -24.669 -27.790  10.291  1.00 33.19           O  
ATOM   2487  CB  ARG A 340     -27.553 -28.750  10.388  1.00 38.08           C  
ATOM   2488  CG  ARG A 340     -28.769 -29.471   9.837  1.00 44.01           C  
ATOM   2489  CD  ARG A 340     -29.400 -30.418  10.850  1.00 47.46           C  
ATOM   2490  NE  ARG A 340     -30.389 -29.771  11.713  1.00 51.02           N  
ATOM   2491  CZ  ARG A 340     -30.127 -29.257  12.911  1.00 52.23           C  
ATOM   2492  NH1 ARG A 340     -28.896 -29.303  13.407  1.00 53.16           N  
ATOM   2493  NH2 ARG A 340     -31.107 -28.711  13.623  1.00 50.76           N  
ATOM   2494  N   ILE A 341     -25.802 -25.852  10.352  1.00 32.36           N  
ATOM   2495  CA  ILE A 341     -24.710 -25.149  11.000  1.00 29.31           C  
ATOM   2496  C   ILE A 341     -25.202 -24.329  12.174  1.00 30.52           C  
ATOM   2497  O   ILE A 341     -26.222 -23.637  12.101  1.00 30.44           O  
ATOM   2498  CB  ILE A 341     -23.965 -24.199  10.018  1.00 30.63           C  
ATOM   2499  CG1 ILE A 341     -23.177 -25.026   8.996  1.00 29.05           C  
ATOM   2500  CG2 ILE A 341     -23.021 -23.247  10.803  1.00 25.55           C  
ATOM   2501  CD1 ILE A 341     -22.569 -24.215   7.867  1.00 32.76           C  
ATOM   2502  N   THR A 342     -24.473 -24.445  13.272  1.00 30.24           N  
ATOM   2503  CA  THR A 342     -24.766 -23.685  14.463  1.00 29.99           C  
ATOM   2504  C   THR A 342     -23.447 -23.055  14.881  1.00 30.44           C  
ATOM   2505  O   THR A 342     -22.421 -23.738  14.966  1.00 29.51           O  
ATOM   2506  CB  THR A 342     -25.292 -24.574  15.608  1.00 29.31           C  
ATOM   2507  OG1 THR A 342     -26.519 -25.196  15.204  1.00 28.85           O  
ATOM   2508  CG2 THR A 342     -25.574 -23.731  16.851  1.00 29.33           C  
ATOM   2509  N   VAL A 343     -23.465 -21.738  15.062  1.00 30.63           N  
ATOM   2510  CA  VAL A 343     -22.298 -20.989  15.530  1.00 30.45           C  
ATOM   2511  C   VAL A 343     -22.958 -20.023  16.506  1.00 31.15           C  
ATOM   2512  O   VAL A 343     -23.389 -18.923  16.149  1.00 30.46           O  
ATOM   2513  CB  VAL A 343     -21.582 -20.211  14.401  1.00 30.89           C  
ATOM   2514  CG1 VAL A 343     -20.352 -19.531  14.963  1.00 33.55           C  
ATOM   2515  CG2 VAL A 343     -21.145 -21.152  13.293  1.00 30.77           C  
ATOM   2516  N   GLU A 344     -23.050 -20.465  17.749  1.00 29.85           N  
ATOM   2517  CA  GLU A 344     -23.721 -19.699  18.775  1.00 32.38           C  
ATOM   2518  C   GLU A 344     -22.822 -18.983  19.768  1.00 30.32           C  
ATOM   2519  O   GLU A 344     -21.807 -19.517  20.201  1.00 30.56           O  
ATOM   2520  CB  GLU A 344     -24.667 -20.643  19.518  1.00 34.03           C  
ATOM   2521  CG  GLU A 344     -25.335 -20.082  20.750  1.00 40.33           C  
ATOM   2522  CD  GLU A 344     -25.911 -21.193  21.618  1.00 43.55           C  
ATOM   2523  OE1 GLU A 344     -26.686 -22.018  21.092  1.00 45.58           O  
ATOM   2524  OE2 GLU A 344     -25.580 -21.247  22.819  1.00 45.51           O  
ATOM   2525  N   ASN A 345     -23.224 -17.766  20.121  1.00 28.44           N  
ATOM   2526  CA  ASN A 345     -22.509 -16.962  21.103  1.00 28.10           C  
ATOM   2527  C   ASN A 345     -21.002 -16.974  20.839  1.00 26.73           C  
ATOM   2528  O   ASN A 345     -20.212 -17.325  21.713  1.00 25.98           O  
ATOM   2529  CB  ASN A 345     -22.816 -17.514  22.499  1.00 27.72           C  
ATOM   2530  CG  ASN A 345     -22.488 -16.537  23.602  1.00 30.70           C  
ATOM   2531  OD1 ASN A 345     -22.131 -15.391  23.350  1.00 33.36           O  
ATOM   2532  ND2 ASN A 345     -22.623 -16.985  24.840  1.00 33.62           N  
ATOM   2533  N   SER A 346     -20.613 -16.610  19.621  1.00 24.52           N  
ATOM   2534  CA  SER A 346     -19.202 -16.595  19.268  1.00 24.50           C  
ATOM   2535  C   SER A 346     -18.799 -15.296  18.576  1.00 22.56           C  
ATOM   2536  O   SER A 346     -17.889 -15.277  17.753  1.00 22.69           O  
ATOM   2537  CB  SER A 346     -18.860 -17.797  18.376  1.00 24.00           C  
ATOM   2538  OG  SER A 346     -19.155 -19.019  19.045  1.00 26.61           O  
ATOM   2539  N   LYS A 347     -19.509 -14.220  18.889  1.00 21.53           N  
ATOM   2540  CA  LYS A 347     -19.172 -12.911  18.337  1.00 23.97           C  
ATOM   2541  C   LYS A 347     -19.210 -12.796  16.814  1.00 24.19           C  
ATOM   2542  O   LYS A 347     -18.409 -12.073  16.223  1.00 25.44           O  
ATOM   2543  CB  LYS A 347     -17.792 -12.495  18.864  1.00 18.93           C  
ATOM   2544  CG  LYS A 347     -17.709 -12.548  20.392  1.00 20.41           C  
ATOM   2545  CD  LYS A 347     -16.487 -11.804  20.930  1.00 19.92           C  
ATOM   2546  CE  LYS A 347     -16.492 -11.768  22.449  1.00 21.83           C  
ATOM   2547  NZ  LYS A 347     -15.307 -11.054  23.018  1.00 22.10           N  
ATOM   2548  N   VAL A 348     -20.141 -13.507  16.185  1.00 23.60           N  
ATOM   2549  CA  VAL A 348     -20.301 -13.442  14.742  1.00 20.39           C  
ATOM   2550  C   VAL A 348     -20.933 -12.105  14.347  1.00 23.41           C  
ATOM   2551  O   VAL A 348     -22.036 -11.750  14.795  1.00 22.22           O  
ATOM   2552  CB  VAL A 348     -21.218 -14.568  14.210  1.00 22.10           C  
ATOM   2553  CG1 VAL A 348     -21.410 -14.413  12.706  1.00 18.59           C  
ATOM   2554  CG2 VAL A 348     -20.604 -15.939  14.525  1.00 23.51           C  
ATOM   2555  N   PHE A 349     -20.232 -11.355  13.508  1.00 22.67           N  
ATOM   2556  CA  PHE A 349     -20.756 -10.080  13.061  1.00 24.65           C  
ATOM   2557  C   PHE A 349     -20.983 -10.094  11.550  1.00 24.26           C  
ATOM   2558  O   PHE A 349     -21.575  -9.170  11.003  1.00 24.26           O  
ATOM   2559  CB  PHE A 349     -19.814  -8.927  13.475  1.00 20.51           C  
ATOM   2560  CG  PHE A 349     -18.361  -9.183  13.187  1.00 20.44           C  
ATOM   2561  CD1 PHE A 349     -17.867  -9.120  11.884  1.00 20.27           C  
ATOM   2562  CD2 PHE A 349     -17.477  -9.492  14.224  1.00 19.33           C  
ATOM   2563  CE1 PHE A 349     -16.517  -9.358  11.616  1.00 22.47           C  
ATOM   2564  CE2 PHE A 349     -16.120  -9.735  13.969  1.00 20.10           C  
ATOM   2565  CZ  PHE A 349     -15.641  -9.666  12.660  1.00 23.60           C  
ATOM   2566  N   LEU A 350     -20.528 -11.155  10.891  1.00 23.48           N  
ATOM   2567  CA  LEU A 350     -20.688 -11.279   9.453  1.00 25.26           C  
ATOM   2568  C   LEU A 350     -20.354 -12.657   8.902  1.00 26.85           C  
ATOM   2569  O   LEU A 350     -19.374 -13.280   9.309  1.00 25.72           O  
ATOM   2570  CB  LEU A 350     -19.793 -10.267   8.727  1.00 22.66           C  
ATOM   2571  CG  LEU A 350     -19.779 -10.329   7.194  1.00 23.64           C  
ATOM   2572  CD1 LEU A 350     -21.134  -9.877   6.672  1.00 20.34           C  
ATOM   2573  CD2 LEU A 350     -18.664  -9.417   6.621  1.00 24.03           C  
ATOM   2574  N   VAL A 351     -21.190 -13.124   7.981  1.00 26.95           N  
ATOM   2575  CA  VAL A 351     -20.944 -14.370   7.274  1.00 27.56           C  
ATOM   2576  C   VAL A 351     -20.791 -13.777   5.878  1.00 28.32           C  
ATOM   2577  O   VAL A 351     -21.768 -13.355   5.265  1.00 29.07           O  
ATOM   2578  CB  VAL A 351     -22.155 -15.338   7.311  1.00 28.87           C  
ATOM   2579  CG1 VAL A 351     -21.878 -16.545   6.417  1.00 26.02           C  
ATOM   2580  CG2 VAL A 351     -22.405 -15.811   8.736  1.00 25.84           C  
ATOM   2581  N   PRO A 352     -19.550 -13.690   5.379  1.00 29.04           N  
ATOM   2582  CA  PRO A 352     -19.254 -13.130   4.052  1.00 29.36           C  
ATOM   2583  C   PRO A 352     -20.128 -13.672   2.911  1.00 30.43           C  
ATOM   2584  O   PRO A 352     -20.319 -14.878   2.782  1.00 27.87           O  
ATOM   2585  CB  PRO A 352     -17.776 -13.466   3.864  1.00 27.82           C  
ATOM   2586  CG  PRO A 352     -17.255 -13.444   5.263  1.00 29.15           C  
ATOM   2587  CD  PRO A 352     -18.323 -14.185   6.025  1.00 26.78           C  
ATOM   2588  N   CYS A 353     -20.644 -12.763   2.087  1.00 33.22           N  
ATOM   2589  CA  CYS A 353     -21.506 -13.122   0.964  1.00 34.99           C  
ATOM   2590  C   CYS A 353     -20.976 -14.305   0.153  1.00 34.06           C  
ATOM   2591  O   CYS A 353     -21.692 -15.274  -0.075  1.00 31.32           O  
ATOM   2592  CB  CYS A 353     -21.718 -11.908   0.053  1.00 36.24           C  
ATOM   2593  SG  CYS A 353     -22.570 -12.260  -1.531  1.00 45.56           S  
ATOM   2594  N   LEU A 354     -19.720 -14.233  -0.270  1.00 35.73           N  
ATOM   2595  CA  LEU A 354     -19.127 -15.324  -1.038  1.00 35.90           C  
ATOM   2596  C   LEU A 354     -19.218 -16.660  -0.315  1.00 35.53           C  
ATOM   2597  O   LEU A 354     -19.453 -17.700  -0.937  1.00 34.49           O  
ATOM   2598  CB  LEU A 354     -17.668 -15.025  -1.351  1.00 39.13           C  
ATOM   2599  CG  LEU A 354     -17.399 -14.584  -2.788  1.00 42.81           C  
ATOM   2600  CD1 LEU A 354     -17.942 -15.641  -3.751  1.00 42.44           C  
ATOM   2601  CD2 LEU A 354     -18.064 -13.233  -3.049  1.00 45.14           C  
ATOM   2602  N   LEU A 355     -19.017 -16.636   0.997  1.00 34.00           N  
ATOM   2603  CA  LEU A 355     -19.090 -17.860   1.781  1.00 31.26           C  
ATOM   2604  C   LEU A 355     -20.528 -18.361   1.811  1.00 30.09           C  
ATOM   2605  O   LEU A 355     -20.766 -19.552   1.650  1.00 29.12           O  
ATOM   2606  CB  LEU A 355     -18.573 -17.620   3.207  1.00 30.48           C  
ATOM   2607  CG  LEU A 355     -18.803 -18.740   4.222  1.00 30.81           C  
ATOM   2608  CD1 LEU A 355     -18.092 -20.005   3.762  1.00 33.85           C  
ATOM   2609  CD2 LEU A 355     -18.287 -18.319   5.584  1.00 31.25           C  
ATOM   2610  N   SER A 356     -21.485 -17.455   2.005  1.00 30.10           N  
ATOM   2611  CA  SER A 356     -22.897 -17.844   2.053  1.00 31.27           C  
ATOM   2612  C   SER A 356     -23.363 -18.447   0.732  1.00 31.89           C  
ATOM   2613  O   SER A 356     -24.267 -19.283   0.710  1.00 32.23           O  
ATOM   2614  CB  SER A 356     -23.776 -16.648   2.409  1.00 30.92           C  
ATOM   2615  OG  SER A 356     -23.487 -16.196   3.718  1.00 34.91           O  
ATOM   2616  N   GLN A 357     -22.751 -18.008  -0.364  1.00 31.74           N  
ATOM   2617  CA  GLN A 357     -23.080 -18.522  -1.687  1.00 32.37           C  
ATOM   2618  C   GLN A 357     -22.513 -19.926  -1.896  1.00 33.21           C  
ATOM   2619  O   GLN A 357     -23.069 -20.702  -2.665  1.00 34.92           O  
ATOM   2620  CB  GLN A 357     -22.561 -17.578  -2.770  1.00 30.42           C  
ATOM   2621  CG  GLN A 357     -23.334 -16.278  -2.822  1.00 31.32           C  
ATOM   2622  CD  GLN A 357     -22.690 -15.257  -3.721  1.00 32.46           C  
ATOM   2623  OE1 GLN A 357     -21.472 -15.156  -3.778  1.00 32.59           O  
ATOM   2624  NE2 GLN A 357     -23.506 -14.475  -4.416  1.00 34.76           N  
ATOM   2625  N   HIS A 358     -21.416 -20.248  -1.209  1.00 32.99           N  
ATOM   2626  CA  HIS A 358     -20.799 -21.575  -1.309  1.00 33.73           C  
ATOM   2627  C   HIS A 358     -21.532 -22.646  -0.483  1.00 33.31           C  
ATOM   2628  O   HIS A 358     -21.446 -23.836  -0.791  1.00 34.38           O  
ATOM   2629  CB  HIS A 358     -19.334 -21.545  -0.844  1.00 33.91           C  
ATOM   2630  CG  HIS A 358     -18.362 -21.092  -1.891  1.00 36.61           C  
ATOM   2631  ND1 HIS A 358     -18.187 -19.766  -2.224  1.00 35.89           N  
ATOM   2632  CD2 HIS A 358     -17.488 -21.789  -2.655  1.00 37.21           C  
ATOM   2633  CE1 HIS A 358     -17.243 -19.665  -3.143  1.00 36.72           C  
ATOM   2634  NE2 HIS A 358     -16.802 -20.878  -3.423  1.00 37.03           N  
ATOM   2635  N   LEU A 359     -22.237 -22.235   0.567  1.00 30.87           N  
ATOM   2636  CA  LEU A 359     -22.958 -23.189   1.416  1.00 31.83           C  
ATOM   2637  C   LEU A 359     -24.274 -23.572   0.726  1.00 31.94           C  
ATOM   2638  O   LEU A 359     -25.362 -23.334   1.242  1.00 30.89           O  
ATOM   2639  CB  LEU A 359     -23.211 -22.569   2.801  1.00 28.98           C  
ATOM   2640  CG  LEU A 359     -21.931 -22.302   3.603  1.00 30.52           C  
ATOM   2641  CD1 LEU A 359     -22.180 -21.329   4.751  1.00 28.27           C  
ATOM   2642  CD2 LEU A 359     -21.400 -23.617   4.128  1.00 31.47           C  
ATOM   2643  N   LYS A 360     -24.138 -24.195  -0.441  1.00 32.95           N  
ATOM   2644  CA  LYS A 360     -25.257 -24.596  -1.283  1.00 33.71           C  
ATOM   2645  C   LYS A 360     -26.246 -25.648  -0.798  1.00 33.49           C  
ATOM   2646  O   LYS A 360     -27.315 -25.792  -1.389  1.00 34.89           O  
ATOM   2647  CB  LYS A 360     -24.719 -24.996  -2.662  1.00 34.84           C  
ATOM   2648  CG  LYS A 360     -24.214 -23.790  -3.452  1.00 37.37           C  
ATOM   2649  CD  LYS A 360     -23.630 -24.168  -4.803  1.00 40.67           C  
ATOM   2650  CE  LYS A 360     -23.020 -22.947  -5.481  1.00 41.58           C  
ATOM   2651  NZ  LYS A 360     -22.381 -23.271  -6.788  1.00 46.94           N  
ATOM   2652  N   SER A 361     -25.915 -26.373   0.264  1.00 32.80           N  
ATOM   2653  CA  SER A 361     -26.811 -27.401   0.785  1.00 32.76           C  
ATOM   2654  C   SER A 361     -27.383 -27.025   2.140  1.00 33.77           C  
ATOM   2655  O   SER A 361     -28.304 -27.682   2.628  1.00 34.45           O  
ATOM   2656  CB  SER A 361     -26.069 -28.731   0.942  1.00 34.64           C  
ATOM   2657  OG  SER A 361     -25.474 -29.149  -0.266  1.00 34.13           O  
ATOM   2658  N   LEU A 362     -26.829 -25.980   2.751  1.00 33.62           N  
ATOM   2659  CA  LEU A 362     -27.265 -25.543   4.071  1.00 32.66           C  
ATOM   2660  C   LEU A 362     -28.780 -25.362   4.149  1.00 32.44           C  
ATOM   2661  O   LEU A 362     -29.371 -24.615   3.377  1.00 33.56           O  
ATOM   2662  CB  LEU A 362     -26.546 -24.244   4.450  1.00 33.85           C  
ATOM   2663  CG  LEU A 362     -26.629 -23.814   5.918  1.00 35.76           C  
ATOM   2664  CD1 LEU A 362     -26.025 -24.898   6.807  1.00 36.54           C  
ATOM   2665  CD2 LEU A 362     -25.893 -22.497   6.114  1.00 35.10           C  
ATOM   2666  N   GLU A 363     -29.402 -26.061   5.094  1.00 32.97           N  
ATOM   2667  CA  GLU A 363     -30.840 -25.997   5.286  1.00 33.25           C  
ATOM   2668  C   GLU A 363     -31.204 -25.333   6.609  1.00 33.52           C  
ATOM   2669  O   GLU A 363     -32.250 -24.681   6.734  1.00 33.56           O  
ATOM   2670  CB  GLU A 363     -31.439 -27.408   5.268  1.00 34.69           C  
ATOM   2671  CG  GLU A 363     -31.500 -28.056   3.891  1.00 37.74           C  
ATOM   2672  CD  GLU A 363     -32.005 -29.496   3.929  1.00 39.38           C  
ATOM   2673  OE1 GLU A 363     -32.221 -30.074   2.844  1.00 40.65           O  
ATOM   2674  OE2 GLU A 363     -32.179 -30.052   5.034  1.00 40.73           O  
ATOM   2675  N   TYR A 364     -30.326 -25.509   7.590  1.00 31.55           N  
ATOM   2676  CA  TYR A 364     -30.544 -24.992   8.926  1.00 30.85           C  
ATOM   2677  C   TYR A 364     -29.337 -24.199   9.394  1.00 31.54           C  
ATOM   2678  O   TYR A 364     -28.220 -24.723   9.441  1.00 32.31           O  
ATOM   2679  CB  TYR A 364     -30.792 -26.169   9.867  1.00 30.17           C  
ATOM   2680  CG  TYR A 364     -30.864 -25.826  11.325  1.00 30.86           C  
ATOM   2681  CD1 TYR A 364     -32.090 -25.614  11.952  1.00 30.16           C  
ATOM   2682  CD2 TYR A 364     -29.698 -25.726  12.091  1.00 33.90           C  
ATOM   2683  CE1 TYR A 364     -32.158 -25.312  13.319  1.00 32.52           C  
ATOM   2684  CE2 TYR A 364     -29.747 -25.426  13.452  1.00 33.04           C  
ATOM   2685  CZ  TYR A 364     -30.975 -25.221  14.060  1.00 34.61           C  
ATOM   2686  OH  TYR A 364     -31.012 -24.925  15.403  1.00 36.94           O  
ATOM   2687  N   LEU A 365     -29.574 -22.937   9.745  1.00 30.11           N  
ATOM   2688  CA  LEU A 365     -28.515 -22.069  10.228  1.00 28.36           C  
ATOM   2689  C   LEU A 365     -28.943 -21.353  11.505  1.00 29.34           C  
ATOM   2690  O   LEU A 365     -29.935 -20.616  11.521  1.00 29.51           O  
ATOM   2691  CB  LEU A 365     -28.141 -21.031   9.163  1.00 28.83           C  
ATOM   2692  CG  LEU A 365     -27.044 -20.034   9.588  1.00 28.44           C  
ATOM   2693  CD1 LEU A 365     -25.736 -20.793   9.871  1.00 24.70           C  
ATOM   2694  CD2 LEU A 365     -26.848 -18.978   8.501  1.00 23.88           C  
ATOM   2695  N   ASP A 366     -28.194 -21.585  12.578  1.00 29.24           N  
ATOM   2696  CA  ASP A 366     -28.468 -20.938  13.855  1.00 29.84           C  
ATOM   2697  C   ASP A 366     -27.306 -19.995  14.229  1.00 28.35           C  
ATOM   2698  O   ASP A 366     -26.197 -20.445  14.499  1.00 27.32           O  
ATOM   2699  CB  ASP A 366     -28.659 -21.989  14.958  1.00 30.69           C  
ATOM   2700  CG  ASP A 366     -28.930 -21.361  16.313  1.00 31.59           C  
ATOM   2701  OD1 ASP A 366     -28.921 -20.114  16.392  1.00 32.38           O  
ATOM   2702  OD2 ASP A 366     -29.146 -22.103  17.295  1.00 31.55           O  
ATOM   2703  N   LEU A 367     -27.566 -18.690  14.237  1.00 29.37           N  
ATOM   2704  CA  LEU A 367     -26.543 -17.698  14.582  1.00 26.95           C  
ATOM   2705  C   LEU A 367     -26.978 -16.920  15.821  1.00 29.15           C  
ATOM   2706  O   LEU A 367     -26.853 -15.692  15.891  1.00 29.98           O  
ATOM   2707  CB  LEU A 367     -26.327 -16.741  13.405  1.00 26.12           C  
ATOM   2708  CG  LEU A 367     -25.627 -17.335  12.175  1.00 25.98           C  
ATOM   2709  CD1 LEU A 367     -25.685 -16.343  11.009  1.00 24.89           C  
ATOM   2710  CD2 LEU A 367     -24.183 -17.682  12.524  1.00 24.28           C  
ATOM   2711  N   SER A 368     -27.484 -17.649  16.808  1.00 28.89           N  
ATOM   2712  CA  SER A 368     -27.965 -17.038  18.041  1.00 28.52           C  
ATOM   2713  C   SER A 368     -26.897 -16.422  18.942  1.00 26.88           C  
ATOM   2714  O   SER A 368     -25.762 -16.886  19.000  1.00 24.79           O  
ATOM   2715  CB  SER A 368     -28.745 -18.063  18.871  1.00 25.00           C  
ATOM   2716  OG  SER A 368     -29.943 -18.443  18.226  1.00 31.22           O  
ATOM   2717  N   GLU A 369     -27.291 -15.369  19.649  1.00 24.87           N  
ATOM   2718  CA  GLU A 369     -26.418 -14.728  20.606  1.00 26.34           C  
ATOM   2719  C   GLU A 369     -25.125 -14.186  20.019  1.00 25.02           C  
ATOM   2720  O   GLU A 369     -24.054 -14.350  20.602  1.00 21.27           O  
ATOM   2721  CB  GLU A 369     -26.119 -15.713  21.743  1.00 26.74           C  
ATOM   2722  CG  GLU A 369     -27.356 -16.086  22.545  1.00 31.93           C  
ATOM   2723  CD  GLU A 369     -27.127 -17.234  23.521  1.00 38.44           C  
ATOM   2724  OE1 GLU A 369     -26.166 -17.186  24.317  1.00 39.98           O  
ATOM   2725  OE2 GLU A 369     -27.926 -18.195  23.499  1.00 44.01           O  
ATOM   2726  N   ASN A 370     -25.233 -13.534  18.865  1.00 23.75           N  
ATOM   2727  CA  ASN A 370     -24.065 -12.956  18.222  1.00 24.62           C  
ATOM   2728  C   ASN A 370     -24.194 -11.435  18.060  1.00 24.82           C  
ATOM   2729  O   ASN A 370     -24.974 -10.797  18.765  1.00 24.56           O  
ATOM   2730  CB  ASN A 370     -23.822 -13.632  16.871  1.00 23.67           C  
ATOM   2731  CG  ASN A 370     -23.267 -15.038  17.021  1.00 24.73           C  
ATOM   2732  OD1 ASN A 370     -23.828 -16.009  16.491  1.00 27.55           O  
ATOM   2733  ND2 ASN A 370     -22.162 -15.158  17.741  1.00 17.93           N  
ATOM   2734  N   LEU A 371     -23.440 -10.876  17.119  1.00 26.10           N  
ATOM   2735  CA  LEU A 371     -23.407  -9.430  16.866  1.00 26.48           C  
ATOM   2736  C   LEU A 371     -24.055  -8.983  15.546  1.00 25.88           C  
ATOM   2737  O   LEU A 371     -23.654  -7.964  14.983  1.00 27.86           O  
ATOM   2738  CB  LEU A 371     -21.939  -8.980  16.842  1.00 23.77           C  
ATOM   2739  CG  LEU A 371     -21.100  -8.782  18.101  1.00 26.36           C  
ATOM   2740  CD1 LEU A 371     -21.720  -9.448  19.300  1.00 27.62           C  
ATOM   2741  CD2 LEU A 371     -19.700  -9.297  17.826  1.00 25.65           C  
ATOM   2742  N   MET A 372     -25.043  -9.714  15.044  1.00 24.57           N  
ATOM   2743  CA  MET A 372     -25.627  -9.356  13.752  1.00 24.66           C  
ATOM   2744  C   MET A 372     -26.562  -8.155  13.743  1.00 25.23           C  
ATOM   2745  O   MET A 372     -27.437  -8.035  14.595  1.00 26.18           O  
ATOM   2746  CB  MET A 372     -26.365 -10.556  13.156  1.00 26.18           C  
ATOM   2747  CG  MET A 372     -25.516 -11.805  12.973  1.00 28.44           C  
ATOM   2748  SD  MET A 372     -24.113 -11.605  11.833  1.00 32.23           S  
ATOM   2749  CE  MET A 372     -24.923 -10.894  10.357  1.00 31.57           C  
ATOM   2750  N   VAL A 373     -26.367  -7.274  12.767  1.00 24.02           N  
ATOM   2751  CA  VAL A 373     -27.203  -6.095  12.597  1.00 25.68           C  
ATOM   2752  C   VAL A 373     -27.684  -6.136  11.143  1.00 27.80           C  
ATOM   2753  O   VAL A 373     -27.168  -6.913  10.339  1.00 26.97           O  
ATOM   2754  CB  VAL A 373     -26.423  -4.767  12.858  1.00 24.87           C  
ATOM   2755  CG1 VAL A 373     -25.909  -4.738  14.284  1.00 23.41           C  
ATOM   2756  CG2 VAL A 373     -25.274  -4.617  11.882  1.00 23.46           C  
ATOM   2757  N   GLU A 374     -28.658  -5.299  10.804  1.00 29.05           N  
ATOM   2758  CA  GLU A 374     -29.226  -5.289   9.458  1.00 31.56           C  
ATOM   2759  C   GLU A 374     -28.285  -5.134   8.262  1.00 32.12           C  
ATOM   2760  O   GLU A 374     -28.356  -5.945   7.328  1.00 30.69           O  
ATOM   2761  CB  GLU A 374     -30.346  -4.242   9.362  1.00 32.79           C  
ATOM   2762  CG  GLU A 374     -31.616  -4.613  10.148  1.00 37.75           C  
ATOM   2763  CD  GLU A 374     -31.541  -4.242  11.623  1.00 41.09           C  
ATOM   2764  OE1 GLU A 374     -30.454  -3.814  12.086  1.00 43.10           O  
ATOM   2765  OE2 GLU A 374     -32.571  -4.384  12.324  1.00 40.51           O  
ATOM   2766  N   GLU A 375     -27.411  -4.122   8.271  1.00 30.17           N  
ATOM   2767  CA  GLU A 375     -26.496  -3.906   7.143  1.00 30.23           C  
ATOM   2768  C   GLU A 375     -25.672  -5.134   6.802  1.00 27.70           C  
ATOM   2769  O   GLU A 375     -25.416  -5.406   5.636  1.00 28.12           O  
ATOM   2770  CB  GLU A 375     -25.472  -2.789   7.412  1.00 34.30           C  
ATOM   2771  CG  GLU A 375     -25.979  -1.549   8.062  1.00 38.48           C  
ATOM   2772  CD  GLU A 375     -25.938  -1.646   9.563  1.00 36.66           C  
ATOM   2773  OE1 GLU A 375     -26.871  -2.242  10.140  1.00 36.63           O  
ATOM   2774  OE2 GLU A 375     -24.961  -1.130  10.155  1.00 36.59           O  
ATOM   2775  N   TYR A 376     -25.225  -5.856   7.822  1.00 26.23           N  
ATOM   2776  CA  TYR A 376     -24.375  -7.014   7.579  1.00 24.99           C  
ATOM   2777  C   TYR A 376     -25.140  -8.300   7.334  1.00 25.12           C  
ATOM   2778  O   TYR A 376     -24.610  -9.238   6.738  1.00 24.58           O  
ATOM   2779  CB  TYR A 376     -23.341  -7.124   8.711  1.00 23.31           C  
ATOM   2780  CG  TYR A 376     -22.510  -5.858   8.770  1.00 25.01           C  
ATOM   2781  CD1 TYR A 376     -22.233  -5.232   9.976  1.00 24.84           C  
ATOM   2782  CD2 TYR A 376     -22.089  -5.225   7.588  1.00 25.92           C  
ATOM   2783  CE1 TYR A 376     -21.565  -3.995  10.012  1.00 26.79           C  
ATOM   2784  CE2 TYR A 376     -21.424  -3.989   7.611  1.00 26.00           C  
ATOM   2785  CZ  TYR A 376     -21.170  -3.381   8.828  1.00 27.61           C  
ATOM   2786  OH  TYR A 376     -20.538  -2.154   8.862  1.00 30.43           O  
ATOM   2787  N   LEU A 377     -26.394  -8.333   7.770  1.00 27.82           N  
ATOM   2788  CA  LEU A 377     -27.245  -9.491   7.525  1.00 28.35           C  
ATOM   2789  C   LEU A 377     -27.575  -9.412   6.029  1.00 29.69           C  
ATOM   2790  O   LEU A 377     -27.704 -10.425   5.342  1.00 30.69           O  
ATOM   2791  CB  LEU A 377     -28.529  -9.412   8.361  1.00 26.61           C  
ATOM   2792  CG  LEU A 377     -29.594 -10.460   8.018  1.00 26.23           C  
ATOM   2793  CD1 LEU A 377     -29.004 -11.851   8.240  1.00 25.39           C  
ATOM   2794  CD2 LEU A 377     -30.859 -10.249   8.862  1.00 23.22           C  
ATOM   2795  N   LYS A 378     -27.689  -8.189   5.529  1.00 29.79           N  
ATOM   2796  CA  LYS A 378     -27.968  -7.969   4.118  1.00 32.07           C  
ATOM   2797  C   LYS A 378     -26.842  -8.584   3.271  1.00 33.61           C  
ATOM   2798  O   LYS A 378     -27.100  -9.291   2.288  1.00 33.50           O  
ATOM   2799  CB  LYS A 378     -28.079  -6.470   3.830  1.00 33.99           C  
ATOM   2800  CG  LYS A 378     -28.565  -6.148   2.436  1.00 38.55           C  
ATOM   2801  CD  LYS A 378     -28.677  -4.644   2.224  1.00 42.61           C  
ATOM   2802  CE  LYS A 378     -29.289  -4.321   0.865  1.00 44.65           C  
ATOM   2803  NZ  LYS A 378     -28.449  -4.812  -0.270  1.00 49.75           N  
ATOM   2804  N   ASN A 379     -25.596  -8.322   3.655  1.00 30.59           N  
ATOM   2805  CA  ASN A 379     -24.456  -8.861   2.927  1.00 29.41           C  
ATOM   2806  C   ASN A 379     -24.339 -10.372   3.093  1.00 28.77           C  
ATOM   2807  O   ASN A 379     -23.974 -11.080   2.151  1.00 27.88           O  
ATOM   2808  CB  ASN A 379     -23.151  -8.188   3.386  1.00 28.30           C  
ATOM   2809  CG  ASN A 379     -21.944  -8.631   2.567  1.00 30.88           C  
ATOM   2810  OD1 ASN A 379     -21.315  -9.657   2.849  1.00 31.59           O  
ATOM   2811  ND2 ASN A 379     -21.624  -7.858   1.533  1.00 31.30           N  
ATOM   2812  N   SER A 380     -24.637 -10.868   4.287  1.00 27.92           N  
ATOM   2813  CA  SER A 380     -24.564 -12.306   4.531  1.00 28.83           C  
ATOM   2814  C   SER A 380     -25.620 -13.016   3.689  1.00 28.32           C  
ATOM   2815  O   SER A 380     -25.385 -14.100   3.158  1.00 28.97           O  
ATOM   2816  CB  SER A 380     -24.809 -12.615   6.011  1.00 27.94           C  
ATOM   2817  OG  SER A 380     -23.827 -12.008   6.822  1.00 27.21           O  
ATOM   2818  N   ALA A 381     -26.786 -12.390   3.577  1.00 27.78           N  
ATOM   2819  CA  ALA A 381     -27.883 -12.949   2.817  1.00 28.04           C  
ATOM   2820  C   ALA A 381     -28.031 -12.238   1.481  1.00 28.94           C  
ATOM   2821  O   ALA A 381     -29.104 -11.746   1.142  1.00 30.14           O  
ATOM   2822  CB  ALA A 381     -29.183 -12.857   3.620  1.00 24.40           C  
ATOM   2823  N   CYS A 382     -26.937 -12.182   0.731  1.00 30.59           N  
ATOM   2824  CA  CYS A 382     -26.920 -11.556  -0.583  1.00 32.03           C  
ATOM   2825  C   CYS A 382     -27.609 -12.504  -1.571  1.00 32.56           C  
ATOM   2826  O   CYS A 382     -27.966 -13.624  -1.215  1.00 32.95           O  
ATOM   2827  CB  CYS A 382     -25.471 -11.333  -1.023  1.00 32.40           C  
ATOM   2828  SG  CYS A 382     -24.464 -12.865  -1.038  1.00 39.85           S  
ATOM   2829  N   GLU A 383     -27.791 -12.049  -2.806  1.00 35.13           N  
ATOM   2830  CA  GLU A 383     -28.398 -12.857  -3.862  1.00 37.10           C  
ATOM   2831  C   GLU A 383     -27.669 -14.197  -3.965  1.00 36.76           C  
ATOM   2832  O   GLU A 383     -26.442 -14.241  -4.033  1.00 36.46           O  
ATOM   2833  CB  GLU A 383     -28.278 -12.140  -5.207  1.00 42.09           C  
ATOM   2834  CG  GLU A 383     -29.113 -10.885  -5.354  1.00 50.33           C  
ATOM   2835  CD  GLU A 383     -30.387 -11.130  -6.148  1.00 57.19           C  
ATOM   2836  OE1 GLU A 383     -30.279 -11.614  -7.306  1.00 59.20           O  
ATOM   2837  OE2 GLU A 383     -31.489 -10.839  -5.617  1.00 59.04           O  
ATOM   2838  N   ASP A 384     -28.427 -15.284  -3.961  1.00 34.69           N  
ATOM   2839  CA  ASP A 384     -27.856 -16.620  -4.080  1.00 35.15           C  
ATOM   2840  C   ASP A 384     -27.136 -17.152  -2.849  1.00 34.07           C  
ATOM   2841  O   ASP A 384     -26.473 -18.185  -2.908  1.00 33.29           O  
ATOM   2842  CB  ASP A 384     -26.933 -16.675  -5.299  1.00 37.06           C  
ATOM   2843  CG  ASP A 384     -27.655 -16.282  -6.584  1.00 40.58           C  
ATOM   2844  OD1 ASP A 384     -28.808 -16.721  -6.767  1.00 40.46           O  
ATOM   2845  OD2 ASP A 384     -27.074 -15.538  -7.399  1.00 42.38           O  
ATOM   2846  N   ALA A 385     -27.267 -16.459  -1.726  1.00 34.40           N  
ATOM   2847  CA  ALA A 385     -26.638 -16.931  -0.498  1.00 33.47           C  
ATOM   2848  C   ALA A 385     -27.531 -18.030   0.095  1.00 33.45           C  
ATOM   2849  O   ALA A 385     -28.751 -17.981  -0.056  1.00 32.04           O  
ATOM   2850  CB  ALA A 385     -26.498 -15.785   0.495  1.00 34.23           C  
ATOM   2851  N   TRP A 386     -26.926 -19.015   0.761  1.00 33.27           N  
ATOM   2852  CA  TRP A 386     -27.684 -20.109   1.383  1.00 32.94           C  
ATOM   2853  C   TRP A 386     -28.944 -20.446   0.564  1.00 33.18           C  
ATOM   2854  O   TRP A 386     -30.063 -20.398   1.081  1.00 33.63           O  
ATOM   2855  CB  TRP A 386     -28.114 -19.709   2.806  1.00 30.73           C  
ATOM   2856  CG  TRP A 386     -27.067 -18.978   3.612  1.00 30.76           C  
ATOM   2857  CD1 TRP A 386     -25.746 -19.302   3.735  1.00 31.89           C  
ATOM   2858  CD2 TRP A 386     -27.279 -17.846   4.471  1.00 29.35           C  
ATOM   2859  NE1 TRP A 386     -25.127 -18.450   4.618  1.00 29.72           N  
ATOM   2860  CE2 TRP A 386     -26.046 -17.549   5.083  1.00 28.84           C  
ATOM   2861  CE3 TRP A 386     -28.395 -17.060   4.785  1.00 27.90           C  
ATOM   2862  CZ2 TRP A 386     -25.899 -16.497   5.995  1.00 28.73           C  
ATOM   2863  CZ3 TRP A 386     -28.246 -16.016   5.692  1.00 29.34           C  
ATOM   2864  CH2 TRP A 386     -27.011 -15.746   6.285  1.00 28.03           C  
ATOM   2865  N   PRO A 387     -28.776 -20.808  -0.715  1.00 32.53           N  
ATOM   2866  CA  PRO A 387     -29.903 -21.138  -1.599  1.00 32.62           C  
ATOM   2867  C   PRO A 387     -30.930 -22.157  -1.105  1.00 33.29           C  
ATOM   2868  O   PRO A 387     -32.116 -22.035  -1.414  1.00 33.64           O  
ATOM   2869  CB  PRO A 387     -29.215 -21.584  -2.888  1.00 32.33           C  
ATOM   2870  CG  PRO A 387     -27.947 -22.202  -2.390  1.00 33.85           C  
ATOM   2871  CD  PRO A 387     -27.497 -21.203  -1.332  1.00 33.14           C  
ATOM   2872  N   SER A 388     -30.485 -23.140  -0.328  1.00 32.63           N  
ATOM   2873  CA  SER A 388     -31.370 -24.183   0.187  1.00 32.95           C  
ATOM   2874  C   SER A 388     -31.900 -23.935   1.596  1.00 32.51           C  
ATOM   2875  O   SER A 388     -32.733 -24.693   2.090  1.00 33.47           O  
ATOM   2876  CB  SER A 388     -30.634 -25.527   0.175  1.00 33.41           C  
ATOM   2877  OG  SER A 388     -30.035 -25.762  -1.089  1.00 34.19           O  
ATOM   2878  N   LEU A 389     -31.424 -22.880   2.245  1.00 33.00           N  
ATOM   2879  CA  LEU A 389     -31.832 -22.579   3.617  1.00 30.65           C  
ATOM   2880  C   LEU A 389     -33.338 -22.498   3.856  1.00 29.86           C  
ATOM   2881  O   LEU A 389     -34.051 -21.756   3.184  1.00 28.19           O  
ATOM   2882  CB  LEU A 389     -31.198 -21.266   4.081  1.00 31.45           C  
ATOM   2883  CG  LEU A 389     -31.158 -21.143   5.609  1.00 30.58           C  
ATOM   2884  CD1 LEU A 389     -30.124 -22.128   6.152  1.00 27.98           C  
ATOM   2885  CD2 LEU A 389     -30.800 -19.725   6.014  1.00 28.78           C  
ATOM   2886  N   GLN A 390     -33.817 -23.258   4.830  1.00 28.50           N  
ATOM   2887  CA  GLN A 390     -35.230 -23.225   5.152  1.00 31.26           C  
ATOM   2888  C   GLN A 390     -35.482 -22.669   6.548  1.00 31.05           C  
ATOM   2889  O   GLN A 390     -36.558 -22.122   6.810  1.00 30.21           O  
ATOM   2890  CB  GLN A 390     -35.861 -24.615   5.003  1.00 34.03           C  
ATOM   2891  CG  GLN A 390     -34.949 -25.770   5.329  1.00 41.47           C  
ATOM   2892  CD  GLN A 390     -35.509 -27.101   4.841  1.00 44.50           C  
ATOM   2893  OE1 GLN A 390     -35.848 -27.249   3.667  1.00 45.19           O  
ATOM   2894  NE2 GLN A 390     -35.599 -28.079   5.742  1.00 45.65           N  
ATOM   2895  N   THR A 391     -34.483 -22.783   7.422  1.00 30.45           N  
ATOM   2896  CA  THR A 391     -34.585 -22.302   8.800  1.00 31.28           C  
ATOM   2897  C   THR A 391     -33.406 -21.400   9.188  1.00 30.08           C  
ATOM   2898  O   THR A 391     -32.244 -21.807   9.104  1.00 31.02           O  
ATOM   2899  CB  THR A 391     -34.626 -23.488   9.797  1.00 32.18           C  
ATOM   2900  OG1 THR A 391     -35.721 -24.348   9.463  1.00 36.39           O  
ATOM   2901  CG2 THR A 391     -34.797 -22.995  11.240  1.00 30.10           C  
ATOM   2902  N   LEU A 392     -33.723 -20.184   9.618  1.00 28.70           N  
ATOM   2903  CA  LEU A 392     -32.723 -19.214  10.056  1.00 27.05           C  
ATOM   2904  C   LEU A 392     -33.029 -18.736  11.485  1.00 26.32           C  
ATOM   2905  O   LEU A 392     -34.100 -18.195  11.762  1.00 26.15           O  
ATOM   2906  CB  LEU A 392     -32.696 -18.014   9.106  1.00 27.29           C  
ATOM   2907  CG  LEU A 392     -31.758 -16.867   9.513  1.00 24.32           C  
ATOM   2908  CD1 LEU A 392     -30.326 -17.368   9.579  1.00 22.86           C  
ATOM   2909  CD2 LEU A 392     -31.893 -15.731   8.509  1.00 26.09           C  
ATOM   2910  N   ILE A 393     -32.083 -18.950  12.388  1.00 25.94           N  
ATOM   2911  CA  ILE A 393     -32.251 -18.540  13.774  1.00 27.83           C  
ATOM   2912  C   ILE A 393     -31.268 -17.406  14.124  1.00 27.34           C  
ATOM   2913  O   ILE A 393     -30.052 -17.576  14.065  1.00 26.45           O  
ATOM   2914  CB  ILE A 393     -32.048 -19.747  14.720  1.00 24.78           C  
ATOM   2915  CG1 ILE A 393     -33.092 -20.822  14.396  1.00 28.16           C  
ATOM   2916  CG2 ILE A 393     -32.224 -19.327  16.170  1.00 23.42           C  
ATOM   2917  CD1 ILE A 393     -32.764 -22.173  14.974  1.00 31.72           C  
ATOM   2918  N   LEU A 394     -31.824 -16.252  14.475  1.00 28.78           N  
ATOM   2919  CA  LEU A 394     -31.037 -15.065  14.828  1.00 28.46           C  
ATOM   2920  C   LEU A 394     -31.563 -14.528  16.144  1.00 26.35           C  
ATOM   2921  O   LEU A 394     -31.684 -13.325  16.329  1.00 27.69           O  
ATOM   2922  CB  LEU A 394     -31.214 -13.995  13.756  1.00 25.81           C  
ATOM   2923  CG  LEU A 394     -30.654 -14.322  12.380  1.00 29.21           C  
ATOM   2924  CD1 LEU A 394     -31.289 -13.420  11.333  1.00 26.04           C  
ATOM   2925  CD2 LEU A 394     -29.149 -14.173  12.413  1.00 29.70           C  
ATOM   2926  N   ARG A 395     -31.881 -15.434  17.053  1.00 30.17           N  
ATOM   2927  CA  ARG A 395     -32.451 -15.068  18.339  1.00 33.55           C  
ATOM   2928  C   ARG A 395     -31.854 -13.867  19.090  1.00 35.54           C  
ATOM   2929  O   ARG A 395     -32.406 -12.768  19.067  1.00 41.03           O  
ATOM   2930  CB  ARG A 395     -32.472 -16.303  19.246  1.00 34.87           C  
ATOM   2931  CG  ARG A 395     -32.846 -16.046  20.694  1.00 33.49           C  
ATOM   2932  CD  ARG A 395     -33.363 -17.313  21.354  1.00 38.02           C  
ATOM   2933  NE  ARG A 395     -32.547 -18.496  21.083  1.00 36.84           N  
ATOM   2934  CZ  ARG A 395     -31.336 -18.708  21.581  1.00 40.96           C  
ATOM   2935  NH1 ARG A 395     -30.779 -17.810  22.387  1.00 42.98           N  
ATOM   2936  NH2 ARG A 395     -30.686 -19.828  21.282  1.00 40.41           N  
ATOM   2937  N   GLN A 396     -30.725 -14.032  19.741  1.00 31.92           N  
ATOM   2938  CA  GLN A 396     -30.224 -12.904  20.517  1.00 33.91           C  
ATOM   2939  C   GLN A 396     -29.116 -12.142  19.804  1.00 30.08           C  
ATOM   2940  O   GLN A 396     -27.942 -12.333  20.102  1.00 28.32           O  
ATOM   2941  CB  GLN A 396     -29.734 -13.408  21.883  1.00 35.45           C  
ATOM   2942  CG  GLN A 396     -29.983 -12.485  23.045  1.00 40.94           C  
ATOM   2943  CD  GLN A 396     -29.499 -13.094  24.353  1.00 44.36           C  
ATOM   2944  OE1 GLN A 396     -29.767 -14.263  24.641  1.00 46.27           O  
ATOM   2945  NE2 GLN A 396     -28.784 -12.306  25.148  1.00 45.97           N  
ATOM   2946  N   ASN A 397     -29.498 -11.300  18.849  1.00 26.59           N  
ATOM   2947  CA  ASN A 397     -28.522 -10.503  18.137  1.00 28.27           C  
ATOM   2948  C   ASN A 397     -28.786  -9.011  18.360  1.00 28.82           C  
ATOM   2949  O   ASN A 397     -29.251  -8.613  19.432  1.00 28.62           O  
ATOM   2950  CB  ASN A 397     -28.510 -10.857  16.643  1.00 28.65           C  
ATOM   2951  CG  ASN A 397     -27.773 -12.163  16.360  1.00 26.20           C  
ATOM   2952  OD1 ASN A 397     -28.324 -13.257  16.510  1.00 27.34           O  
ATOM   2953  ND2 ASN A 397     -26.520 -12.052  15.967  1.00 24.43           N  
ATOM   2954  N   HIS A 398     -28.504  -8.187  17.359  1.00 27.36           N  
ATOM   2955  CA  HIS A 398     -28.667  -6.752  17.525  1.00 27.11           C  
ATOM   2956  C   HIS A 398     -29.537  -6.133  16.442  1.00 27.05           C  
ATOM   2957  O   HIS A 398     -29.234  -5.051  15.956  1.00 28.24           O  
ATOM   2958  CB  HIS A 398     -27.280  -6.098  17.508  1.00 30.80           C  
ATOM   2959  CG  HIS A 398     -27.146  -4.927  18.426  1.00 33.97           C  
ATOM   2960  ND1 HIS A 398     -26.766  -5.057  19.745  1.00 37.12           N  
ATOM   2961  CD2 HIS A 398     -27.376  -3.606  18.228  1.00 35.59           C  
ATOM   2962  CE1 HIS A 398     -26.772  -3.867  20.322  1.00 39.19           C  
ATOM   2963  NE2 HIS A 398     -27.140  -2.969  19.424  1.00 39.45           N  
ATOM   2964  N   LEU A 399     -30.621  -6.810  16.071  1.00 26.59           N  
ATOM   2965  CA  LEU A 399     -31.527  -6.307  15.041  1.00 27.87           C  
ATOM   2966  C   LEU A 399     -32.482  -5.262  15.631  1.00 29.33           C  
ATOM   2967  O   LEU A 399     -32.922  -5.393  16.768  1.00 31.63           O  
ATOM   2968  CB  LEU A 399     -32.319  -7.471  14.441  1.00 25.03           C  
ATOM   2969  CG  LEU A 399     -31.444  -8.564  13.820  1.00 25.91           C  
ATOM   2970  CD1 LEU A 399     -32.307  -9.749  13.409  1.00 27.28           C  
ATOM   2971  CD2 LEU A 399     -30.717  -7.995  12.607  1.00 25.73           C  
ATOM   2972  N   ALA A 400     -32.816  -4.231  14.862  1.00 30.00           N  
ATOM   2973  CA  ALA A 400     -33.711  -3.189  15.374  1.00 31.26           C  
ATOM   2974  C   ALA A 400     -34.952  -2.912  14.522  1.00 30.12           C  
ATOM   2975  O   ALA A 400     -35.970  -2.473  15.049  1.00 32.10           O  
ATOM   2976  CB  ALA A 400     -32.926  -1.878  15.587  1.00 29.00           C  
ATOM   2977  N   SER A 401     -34.871  -3.161  13.219  1.00 30.01           N  
ATOM   2978  CA  SER A 401     -35.999  -2.912  12.325  1.00 31.71           C  
ATOM   2979  C   SER A 401     -36.602  -4.176  11.712  1.00 32.47           C  
ATOM   2980  O   SER A 401     -35.938  -4.883  10.950  1.00 31.38           O  
ATOM   2981  CB  SER A 401     -35.571  -1.970  11.202  1.00 32.78           C  
ATOM   2982  OG  SER A 401     -36.523  -1.957  10.158  1.00 34.74           O  
ATOM   2983  N   LEU A 402     -37.865  -4.448  12.042  1.00 32.67           N  
ATOM   2984  CA  LEU A 402     -38.559  -5.622  11.515  1.00 33.44           C  
ATOM   2985  C   LEU A 402     -38.662  -5.542   9.997  1.00 32.99           C  
ATOM   2986  O   LEU A 402     -38.368  -6.500   9.286  1.00 32.68           O  
ATOM   2987  CB  LEU A 402     -39.970  -5.720  12.098  1.00 32.28           C  
ATOM   2988  CG  LEU A 402     -40.316  -6.862  13.058  1.00 34.24           C  
ATOM   2989  CD1 LEU A 402     -41.828  -7.072  12.992  1.00 35.61           C  
ATOM   2990  CD2 LEU A 402     -39.605  -8.154  12.680  1.00 33.09           C  
ATOM   2991  N   GLU A 403     -39.091  -4.386   9.509  1.00 35.30           N  
ATOM   2992  CA  GLU A 403     -39.239  -4.164   8.079  1.00 37.29           C  
ATOM   2993  C   GLU A 403     -37.944  -4.459   7.317  1.00 36.99           C  
ATOM   2994  O   GLU A 403     -37.945  -5.206   6.337  1.00 36.22           O  
ATOM   2995  CB  GLU A 403     -39.691  -2.723   7.848  1.00 39.61           C  
ATOM   2996  CG  GLU A 403     -39.633  -2.245   6.417  1.00 44.96           C  
ATOM   2997  CD  GLU A 403     -40.449  -0.982   6.209  1.00 48.36           C  
ATOM   2998  OE1 GLU A 403     -40.469  -0.122   7.120  1.00 49.07           O  
ATOM   2999  OE2 GLU A 403     -41.065  -0.849   5.130  1.00 51.92           O  
ATOM   3000  N   LYS A 404     -36.835  -3.882   7.769  1.00 37.87           N  
ATOM   3001  CA  LYS A 404     -35.561  -4.110   7.101  1.00 38.45           C  
ATOM   3002  C   LYS A 404     -35.070  -5.540   7.281  1.00 37.13           C  
ATOM   3003  O   LYS A 404     -34.466  -6.105   6.374  1.00 37.90           O  
ATOM   3004  CB  LYS A 404     -34.508  -3.101   7.580  1.00 39.32           C  
ATOM   3005  CG  LYS A 404     -34.676  -1.739   6.913  1.00 43.16           C  
ATOM   3006  CD  LYS A 404     -33.473  -0.823   7.112  1.00 46.82           C  
ATOM   3007  CE  LYS A 404     -33.423  -0.246   8.515  1.00 50.07           C  
ATOM   3008  NZ  LYS A 404     -32.310   0.735   8.667  1.00 51.75           N  
ATOM   3009  N   THR A 405     -35.331  -6.132   8.440  1.00 36.12           N  
ATOM   3010  CA  THR A 405     -34.922  -7.512   8.664  1.00 36.31           C  
ATOM   3011  C   THR A 405     -35.673  -8.398   7.669  1.00 36.75           C  
ATOM   3012  O   THR A 405     -35.088  -9.273   7.035  1.00 39.51           O  
ATOM   3013  CB  THR A 405     -35.247  -7.978  10.100  1.00 34.93           C  
ATOM   3014  OG1 THR A 405     -34.442  -7.247  11.033  1.00 32.46           O  
ATOM   3015  CG2 THR A 405     -34.965  -9.478  10.259  1.00 32.89           C  
ATOM   3016  N   GLY A 406     -36.968  -8.149   7.520  1.00 37.30           N  
ATOM   3017  CA  GLY A 406     -37.769  -8.934   6.602  1.00 38.47           C  
ATOM   3018  C   GLY A 406     -37.359  -8.804   5.145  1.00 40.16           C  
ATOM   3019  O   GLY A 406     -37.274  -9.801   4.422  1.00 40.92           O  
ATOM   3020  N   GLU A 407     -37.110  -7.575   4.707  1.00 40.64           N  
ATOM   3021  CA  GLU A 407     -36.713  -7.321   3.328  1.00 41.46           C  
ATOM   3022  C   GLU A 407     -35.365  -7.959   2.999  1.00 39.89           C  
ATOM   3023  O   GLU A 407     -35.123  -8.403   1.878  1.00 39.20           O  
ATOM   3024  CB  GLU A 407     -36.647  -5.819   3.070  1.00 42.78           C  
ATOM   3025  CG  GLU A 407     -36.179  -5.481   1.677  1.00 49.90           C  
ATOM   3026  CD  GLU A 407     -36.173  -3.995   1.419  1.00 54.98           C  
ATOM   3027  OE1 GLU A 407     -35.608  -3.250   2.255  1.00 56.88           O  
ATOM   3028  OE2 GLU A 407     -36.730  -3.575   0.378  1.00 57.84           O  
ATOM   3029  N   THR A 408     -34.485  -8.003   3.985  1.00 40.10           N  
ATOM   3030  CA  THR A 408     -33.177  -8.594   3.792  1.00 38.52           C  
ATOM   3031  C   THR A 408     -33.261 -10.081   3.450  1.00 37.18           C  
ATOM   3032  O   THR A 408     -32.466 -10.585   2.666  1.00 37.45           O  
ATOM   3033  CB  THR A 408     -32.321  -8.438   5.063  1.00 40.51           C  
ATOM   3034  OG1 THR A 408     -31.953  -7.063   5.225  1.00 42.91           O  
ATOM   3035  CG2 THR A 408     -31.073  -9.277   4.967  1.00 38.68           C  
ATOM   3036  N   LEU A 409     -34.228 -10.782   4.025  1.00 36.50           N  
ATOM   3037  CA  LEU A 409     -34.346 -12.220   3.798  1.00 34.79           C  
ATOM   3038  C   LEU A 409     -35.038 -12.643   2.498  1.00 34.11           C  
ATOM   3039  O   LEU A 409     -35.099 -13.834   2.178  1.00 32.93           O  
ATOM   3040  CB  LEU A 409     -35.043 -12.858   5.008  1.00 34.12           C  
ATOM   3041  CG  LEU A 409     -34.362 -12.526   6.344  1.00 32.37           C  
ATOM   3042  CD1 LEU A 409     -35.173 -13.070   7.497  1.00 33.46           C  
ATOM   3043  CD2 LEU A 409     -32.956 -13.096   6.358  1.00 32.69           C  
ATOM   3044  N   LEU A 410     -35.545 -11.675   1.744  1.00 33.22           N  
ATOM   3045  CA  LEU A 410     -36.231 -11.970   0.483  1.00 34.83           C  
ATOM   3046  C   LEU A 410     -35.370 -12.737  -0.527  1.00 33.86           C  
ATOM   3047  O   LEU A 410     -35.891 -13.312  -1.474  1.00 34.65           O  
ATOM   3048  CB  LEU A 410     -36.730 -10.678  -0.173  1.00 34.87           C  
ATOM   3049  CG  LEU A 410     -37.684  -9.815   0.650  1.00 37.41           C  
ATOM   3050  CD1 LEU A 410     -37.965  -8.508  -0.082  1.00 36.26           C  
ATOM   3051  CD2 LEU A 410     -38.971 -10.587   0.902  1.00 36.31           C  
ATOM   3052  N   THR A 411     -34.058 -12.744  -0.335  1.00 32.48           N  
ATOM   3053  CA  THR A 411     -33.175 -13.448  -1.258  1.00 32.43           C  
ATOM   3054  C   THR A 411     -33.141 -14.953  -0.981  1.00 32.56           C  
ATOM   3055  O   THR A 411     -32.628 -15.726  -1.784  1.00 33.16           O  
ATOM   3056  CB  THR A 411     -31.732 -12.914  -1.157  1.00 32.86           C  
ATOM   3057  OG1 THR A 411     -31.295 -12.977   0.208  1.00 31.48           O  
ATOM   3058  CG2 THR A 411     -31.659 -11.476  -1.660  1.00 31.56           C  
ATOM   3059  N   LEU A 412     -33.676 -15.362   0.163  1.00 32.32           N  
ATOM   3060  CA  LEU A 412     -33.679 -16.771   0.540  1.00 33.68           C  
ATOM   3061  C   LEU A 412     -35.042 -17.346   0.164  1.00 34.22           C  
ATOM   3062  O   LEU A 412     -35.927 -17.522   1.007  1.00 33.68           O  
ATOM   3063  CB  LEU A 412     -33.408 -16.883   2.040  1.00 32.31           C  
ATOM   3064  CG  LEU A 412     -32.149 -16.127   2.485  1.00 32.09           C  
ATOM   3065  CD1 LEU A 412     -32.078 -16.071   4.011  1.00 32.95           C  
ATOM   3066  CD2 LEU A 412     -30.908 -16.813   1.902  1.00 32.44           C  
ATOM   3067  N   LYS A 413     -35.187 -17.639  -1.125  1.00 35.31           N  
ATOM   3068  CA  LYS A 413     -36.440 -18.124  -1.684  1.00 37.73           C  
ATOM   3069  C   LYS A 413     -37.105 -19.321  -1.008  1.00 38.00           C  
ATOM   3070  O   LYS A 413     -38.320 -19.452  -1.075  1.00 40.13           O  
ATOM   3071  CB  LYS A 413     -36.256 -18.393  -3.180  1.00 37.35           C  
ATOM   3072  CG  LYS A 413     -35.526 -17.273  -3.922  1.00 39.33           C  
ATOM   3073  CD  LYS A 413     -36.237 -15.914  -3.846  1.00 41.68           C  
ATOM   3074  CE  LYS A 413     -37.524 -15.894  -4.675  1.00 47.62           C  
ATOM   3075  NZ  LYS A 413     -38.102 -14.522  -4.861  1.00 47.04           N  
ATOM   3076  N   ASN A 414     -36.345 -20.188  -0.350  1.00 40.51           N  
ATOM   3077  CA  ASN A 414     -36.984 -21.328   0.295  1.00 42.35           C  
ATOM   3078  C   ASN A 414     -37.043 -21.239   1.819  1.00 40.38           C  
ATOM   3079  O   ASN A 414     -37.281 -22.235   2.508  1.00 39.19           O  
ATOM   3080  CB  ASN A 414     -36.315 -22.629  -0.140  1.00 50.50           C  
ATOM   3081  CG  ASN A 414     -37.288 -23.800  -0.137  1.00 59.31           C  
ATOM   3082  OD1 ASN A 414     -38.485 -23.620  -0.379  1.00 61.15           O  
ATOM   3083  ND2 ASN A 414     -36.781 -24.999   0.118  1.00 65.81           N  
ATOM   3084  N   LEU A 415     -36.841 -20.033   2.342  1.00 37.07           N  
ATOM   3085  CA  LEU A 415     -36.879 -19.800   3.782  1.00 36.15           C  
ATOM   3086  C   LEU A 415     -38.324 -19.867   4.289  1.00 35.33           C  
ATOM   3087  O   LEU A 415     -39.202 -19.174   3.773  1.00 35.81           O  
ATOM   3088  CB  LEU A 415     -36.288 -18.421   4.096  1.00 35.12           C  
ATOM   3089  CG  LEU A 415     -36.111 -18.122   5.587  1.00 35.45           C  
ATOM   3090  CD1 LEU A 415     -35.112 -19.109   6.168  1.00 33.11           C  
ATOM   3091  CD2 LEU A 415     -35.629 -16.690   5.790  1.00 34.33           C  
ATOM   3092  N   THR A 416     -38.574 -20.689   5.302  1.00 34.11           N  
ATOM   3093  CA  THR A 416     -39.923 -20.820   5.836  1.00 34.92           C  
ATOM   3094  C   THR A 416     -40.004 -20.662   7.356  1.00 34.03           C  
ATOM   3095  O   THR A 416     -41.092 -20.511   7.907  1.00 33.23           O  
ATOM   3096  CB  THR A 416     -40.554 -22.194   5.453  1.00 35.07           C  
ATOM   3097  OG1 THR A 416     -39.865 -23.251   6.135  1.00 36.44           O  
ATOM   3098  CG2 THR A 416     -40.453 -22.428   3.951  1.00 34.18           C  
ATOM   3099  N   ASN A 417     -38.853 -20.694   8.026  1.00 35.75           N  
ATOM   3100  CA  ASN A 417     -38.790 -20.575   9.486  1.00 35.05           C  
ATOM   3101  C   ASN A 417     -37.796 -19.507   9.947  1.00 34.73           C  
ATOM   3102  O   ASN A 417     -36.591 -19.624   9.706  1.00 33.79           O  
ATOM   3103  CB  ASN A 417     -38.377 -21.914  10.102  1.00 37.14           C  
ATOM   3104  CG  ASN A 417     -39.371 -23.019   9.819  1.00 44.24           C  
ATOM   3105  OD1 ASN A 417     -39.036 -24.204   9.912  1.00 47.86           O  
ATOM   3106  ND2 ASN A 417     -40.601 -22.644   9.480  1.00 43.34           N  
ATOM   3107  N   ILE A 418     -38.304 -18.485  10.624  1.00 32.17           N  
ATOM   3108  CA  ILE A 418     -37.463 -17.412  11.127  1.00 32.62           C  
ATOM   3109  C   ILE A 418     -37.667 -17.169  12.623  1.00 31.65           C  
ATOM   3110  O   ILE A 418     -38.788 -16.965  13.086  1.00 30.89           O  
ATOM   3111  CB  ILE A 418     -37.730 -16.088  10.369  1.00 33.79           C  
ATOM   3112  CG1 ILE A 418     -37.300 -16.242   8.906  1.00 35.66           C  
ATOM   3113  CG2 ILE A 418     -36.971 -14.939  11.030  1.00 32.45           C  
ATOM   3114  CD1 ILE A 418     -37.779 -15.119   7.989  1.00 35.93           C  
ATOM   3115  N   ASP A 419     -36.571 -17.222  13.373  1.00 29.97           N  
ATOM   3116  CA  ASP A 419     -36.606 -16.967  14.801  1.00 28.77           C  
ATOM   3117  C   ASP A 419     -35.751 -15.730  15.042  1.00 27.74           C  
ATOM   3118  O   ASP A 419     -34.521 -15.785  14.935  1.00 26.56           O  
ATOM   3119  CB  ASP A 419     -36.030 -18.153  15.583  1.00 29.04           C  
ATOM   3120  CG  ASP A 419     -36.050 -17.927  17.097  1.00 34.44           C  
ATOM   3121  OD1 ASP A 419     -35.663 -18.861  17.833  1.00 36.48           O  
ATOM   3122  OD2 ASP A 419     -36.447 -16.825  17.559  1.00 34.29           O  
ATOM   3123  N   ILE A 420     -36.409 -14.611  15.332  1.00 27.82           N  
ATOM   3124  CA  ILE A 420     -35.696 -13.372  15.616  1.00 25.36           C  
ATOM   3125  C   ILE A 420     -36.116 -12.856  16.981  1.00 24.74           C  
ATOM   3126  O   ILE A 420     -36.137 -11.648  17.234  1.00 26.16           O  
ATOM   3127  CB  ILE A 420     -35.949 -12.290  14.518  1.00 24.63           C  
ATOM   3128  CG1 ILE A 420     -37.440 -12.183  14.182  1.00 23.38           C  
ATOM   3129  CG2 ILE A 420     -35.131 -12.622  13.285  1.00 22.74           C  
ATOM   3130  CD1 ILE A 420     -37.730 -11.229  13.019  1.00 19.80           C  
ATOM   3131  N   SER A 421     -36.450 -13.787  17.867  1.00 24.71           N  
ATOM   3132  CA  SER A 421     -36.862 -13.426  19.212  1.00 27.53           C  
ATOM   3133  C   SER A 421     -35.682 -12.805  19.972  1.00 28.61           C  
ATOM   3134  O   SER A 421     -34.533 -12.962  19.580  1.00 26.00           O  
ATOM   3135  CB  SER A 421     -37.359 -14.659  19.970  1.00 25.39           C  
ATOM   3136  OG  SER A 421     -36.320 -15.608  20.129  1.00 28.78           O  
ATOM   3137  N   LYS A 422     -35.985 -12.108  21.060  1.00 30.34           N  
ATOM   3138  CA  LYS A 422     -34.964 -11.483  21.885  1.00 32.45           C  
ATOM   3139  C   LYS A 422     -34.153 -10.434  21.145  1.00 32.53           C  
ATOM   3140  O   LYS A 422     -32.968 -10.244  21.414  1.00 34.37           O  
ATOM   3141  CB  LYS A 422     -34.041 -12.546  22.479  1.00 32.16           C  
ATOM   3142  CG  LYS A 422     -34.685 -13.343  23.604  1.00 36.11           C  
ATOM   3143  CD  LYS A 422     -33.846 -14.551  23.952  1.00 39.47           C  
ATOM   3144  CE  LYS A 422     -33.731 -14.718  25.449  1.00 43.97           C  
ATOM   3145  NZ  LYS A 422     -32.926 -13.605  26.042  1.00 46.64           N  
ATOM   3146  N   ASN A 423     -34.789  -9.777  20.186  1.00 30.77           N  
ATOM   3147  CA  ASN A 423     -34.141  -8.688  19.474  1.00 33.17           C  
ATOM   3148  C   ASN A 423     -35.065  -7.531  19.732  1.00 35.00           C  
ATOM   3149  O   ASN A 423     -36.281  -7.698  19.731  1.00 35.91           O  
ATOM   3150  CB  ASN A 423     -34.021  -8.938  17.971  1.00 28.82           C  
ATOM   3151  CG  ASN A 423     -32.902  -9.892  17.641  1.00 27.39           C  
ATOM   3152  OD1 ASN A 423     -33.130 -11.085  17.446  1.00 30.03           O  
ATOM   3153  ND2 ASN A 423     -31.680  -9.380  17.606  1.00 23.70           N  
ATOM   3154  N   SER A 424     -34.495  -6.359  19.964  1.00 36.17           N  
ATOM   3155  CA  SER A 424     -35.308  -5.200  20.262  1.00 35.74           C  
ATOM   3156  C   SER A 424     -35.923  -4.445  19.109  1.00 35.14           C  
ATOM   3157  O   SER A 424     -35.419  -3.407  18.681  1.00 35.21           O  
ATOM   3158  CB  SER A 424     -34.528  -4.226  21.140  1.00 36.22           C  
ATOM   3159  OG  SER A 424     -34.398  -4.764  22.437  1.00 37.35           O  
ATOM   3160  N   PHE A 425     -37.016  -4.987  18.596  1.00 35.74           N  
ATOM   3161  CA  PHE A 425     -37.766  -4.310  17.555  1.00 36.62           C  
ATOM   3162  C   PHE A 425     -38.750  -3.641  18.496  1.00 39.24           C  
ATOM   3163  O   PHE A 425     -39.165  -4.248  19.489  1.00 40.30           O  
ATOM   3164  CB  PHE A 425     -38.521  -5.303  16.678  1.00 34.50           C  
ATOM   3165  CG  PHE A 425     -37.644  -6.328  16.017  1.00 32.97           C  
ATOM   3166  CD1 PHE A 425     -37.696  -7.661  16.419  1.00 28.36           C  
ATOM   3167  CD2 PHE A 425     -36.792  -5.966  14.971  1.00 29.96           C  
ATOM   3168  CE1 PHE A 425     -36.915  -8.628  15.784  1.00 28.77           C  
ATOM   3169  CE2 PHE A 425     -36.005  -6.922  14.326  1.00 28.95           C  
ATOM   3170  CZ  PHE A 425     -36.065  -8.255  14.730  1.00 25.27           C  
ATOM   3171  N   HIS A 426     -39.140  -2.409  18.255  1.00 40.22           N  
ATOM   3172  CA  HIS A 426     -40.076  -1.861  19.228  1.00 41.26           C  
ATOM   3173  C   HIS A 426     -41.455  -1.760  18.640  1.00 41.41           C  
ATOM   3174  O   HIS A 426     -42.450  -1.791  19.355  1.00 45.54           O  
ATOM   3175  CB  HIS A 426     -39.589  -0.506  19.752  1.00 40.41           C  
ATOM   3176  CG  HIS A 426     -38.422  -0.611  20.682  1.00 40.25           C  
ATOM   3177  ND1 HIS A 426     -37.133  -0.814  20.240  1.00 41.49           N  
ATOM   3178  CD2 HIS A 426     -38.357  -0.592  22.034  1.00 41.21           C  
ATOM   3179  CE1 HIS A 426     -36.323  -0.916  21.278  1.00 40.75           C  
ATOM   3180  NE2 HIS A 426     -37.041  -0.785  22.380  1.00 42.46           N  
ATOM   3181  N   SER A 427     -41.503  -1.671  17.323  1.00 40.27           N  
ATOM   3182  CA  SER A 427     -42.755  -1.565  16.615  1.00 41.40           C  
ATOM   3183  C   SER A 427     -42.574  -2.190  15.240  1.00 39.51           C  
ATOM   3184  O   SER A 427     -41.540  -2.775  14.951  1.00 39.82           O  
ATOM   3185  CB  SER A 427     -43.118  -0.098  16.465  1.00 40.89           C  
ATOM   3186  OG  SER A 427     -42.088   0.553  15.747  1.00 44.73           O  
ATOM   3187  N   MET A 428     -43.593  -2.057  14.403  1.00 40.07           N  
ATOM   3188  CA  MET A 428     -43.569  -2.581  13.047  1.00 40.50           C  
ATOM   3189  C   MET A 428     -44.510  -1.732  12.209  1.00 40.24           C  
ATOM   3190  O   MET A 428     -45.560  -1.313  12.688  1.00 41.88           O  
ATOM   3191  CB  MET A 428     -44.028  -4.044  13.027  1.00 41.58           C  
ATOM   3192  CG  MET A 428     -45.409  -4.289  13.626  1.00 40.03           C  
ATOM   3193  SD  MET A 428     -45.851  -6.045  13.592  1.00 42.16           S  
ATOM   3194  CE  MET A 428     -45.151  -6.614  15.138  1.00 40.47           C  
ATOM   3195  N   PRO A 429     -44.138  -1.450  10.951  1.00 40.47           N  
ATOM   3196  CA  PRO A 429     -45.003  -0.636  10.089  1.00 40.61           C  
ATOM   3197  C   PRO A 429     -46.302  -1.360   9.725  1.00 41.81           C  
ATOM   3198  O   PRO A 429     -46.522  -2.508  10.124  1.00 40.66           O  
ATOM   3199  CB  PRO A 429     -44.119  -0.366   8.876  1.00 39.86           C  
ATOM   3200  CG  PRO A 429     -43.279  -1.611   8.800  1.00 39.18           C  
ATOM   3201  CD  PRO A 429     -42.908  -1.845  10.243  1.00 39.19           C  
ATOM   3202  N   GLU A 430     -47.160  -0.693   8.966  1.00 43.08           N  
ATOM   3203  CA  GLU A 430     -48.424  -1.305   8.578  1.00 46.56           C  
ATOM   3204  C   GLU A 430     -48.240  -2.466   7.608  1.00 45.85           C  
ATOM   3205  O   GLU A 430     -48.986  -3.442   7.656  1.00 46.43           O  
ATOM   3206  CB  GLU A 430     -49.362  -0.256   7.979  1.00 49.43           C  
ATOM   3207  CG  GLU A 430     -49.933   0.710   9.011  1.00 53.86           C  
ATOM   3208  CD  GLU A 430     -50.556  -0.004  10.203  1.00 56.87           C  
ATOM   3209  OE1 GLU A 430     -51.416  -0.884   9.987  1.00 58.83           O  
ATOM   3210  OE2 GLU A 430     -50.188   0.314  11.357  1.00 58.37           O  
ATOM   3211  N   THR A 431     -47.246  -2.364   6.732  1.00 46.00           N  
ATOM   3212  CA  THR A 431     -46.976  -3.427   5.778  1.00 47.45           C  
ATOM   3213  C   THR A 431     -45.479  -3.756   5.746  1.00 48.53           C  
ATOM   3214  O   THR A 431     -44.640  -2.890   5.994  1.00 49.11           O  
ATOM   3215  CB  THR A 431     -47.455  -3.040   4.355  1.00 47.91           C  
ATOM   3216  OG1 THR A 431     -46.731  -1.897   3.897  1.00 47.95           O  
ATOM   3217  CG2 THR A 431     -48.939  -2.700   4.363  1.00 47.90           C  
ATOM   3218  N   CYS A 432     -45.163  -5.017   5.455  1.00 49.53           N  
ATOM   3219  CA  CYS A 432     -43.781  -5.499   5.379  1.00 49.97           C  
ATOM   3220  C   CYS A 432     -43.646  -6.533   4.258  1.00 48.89           C  
ATOM   3221  O   CYS A 432     -44.642  -7.059   3.762  1.00 50.41           O  
ATOM   3222  CB  CYS A 432     -43.357  -6.177   6.690  1.00 50.75           C  
ATOM   3223  SG  CYS A 432     -43.236  -5.136   8.185  1.00 58.63           S  
ATOM   3224  N   GLN A 433     -42.409  -6.825   3.869  1.00 46.56           N  
ATOM   3225  CA  GLN A 433     -42.132  -7.828   2.845  1.00 43.97           C  
ATOM   3226  C   GLN A 433     -41.412  -8.979   3.537  1.00 40.18           C  
ATOM   3227  O   GLN A 433     -40.446  -8.753   4.256  1.00 38.01           O  
ATOM   3228  CB  GLN A 433     -41.231  -7.261   1.742  1.00 44.25           C  
ATOM   3229  CG  GLN A 433     -41.934  -6.428   0.687  1.00 48.12           C  
ATOM   3230  CD  GLN A 433     -40.997  -6.040  -0.458  1.00 51.55           C  
ATOM   3231  OE1 GLN A 433     -40.133  -5.173  -0.304  1.00 51.26           O  
ATOM   3232  NE2 GLN A 433     -41.156  -6.701  -1.606  1.00 51.33           N  
ATOM   3233  N   TRP A 434     -41.892 -10.203   3.325  1.00 38.50           N  
ATOM   3234  CA  TRP A 434     -41.286 -11.398   3.924  1.00 36.16           C  
ATOM   3235  C   TRP A 434     -41.166 -12.501   2.884  1.00 35.63           C  
ATOM   3236  O   TRP A 434     -41.867 -12.480   1.874  1.00 35.13           O  
ATOM   3237  CB  TRP A 434     -42.141 -11.916   5.083  1.00 36.21           C  
ATOM   3238  CG  TRP A 434     -42.143 -11.035   6.280  1.00 37.79           C  
ATOM   3239  CD1 TRP A 434     -42.988  -9.995   6.540  1.00 38.81           C  
ATOM   3240  CD2 TRP A 434     -41.233 -11.097   7.378  1.00 37.76           C  
ATOM   3241  NE1 TRP A 434     -42.659  -9.404   7.736  1.00 39.01           N  
ATOM   3242  CE2 TRP A 434     -41.581 -10.061   8.270  1.00 38.94           C  
ATOM   3243  CE3 TRP A 434     -40.147 -11.926   7.692  1.00 37.60           C  
ATOM   3244  CZ2 TRP A 434     -40.886  -9.835   9.460  1.00 39.13           C  
ATOM   3245  CZ3 TRP A 434     -39.456 -11.700   8.875  1.00 38.36           C  
ATOM   3246  CH2 TRP A 434     -39.828 -10.662   9.742  1.00 39.85           C  
ATOM   3247  N   PRO A 435     -40.270 -13.478   3.110  1.00 35.12           N  
ATOM   3248  CA  PRO A 435     -40.129 -14.564   2.135  1.00 33.90           C  
ATOM   3249  C   PRO A 435     -41.513 -15.149   1.867  1.00 34.59           C  
ATOM   3250  O   PRO A 435     -42.309 -15.306   2.791  1.00 36.00           O  
ATOM   3251  CB  PRO A 435     -39.203 -15.551   2.850  1.00 34.56           C  
ATOM   3252  CG  PRO A 435     -38.325 -14.661   3.663  1.00 34.40           C  
ATOM   3253  CD  PRO A 435     -39.323 -13.645   4.227  1.00 34.03           C  
ATOM   3254  N   GLU A 436     -41.793 -15.469   0.608  1.00 34.76           N  
ATOM   3255  CA  GLU A 436     -43.096 -16.000   0.208  1.00 34.09           C  
ATOM   3256  C   GLU A 436     -43.668 -17.134   1.066  1.00 33.93           C  
ATOM   3257  O   GLU A 436     -44.829 -17.079   1.484  1.00 31.83           O  
ATOM   3258  CB  GLU A 436     -43.045 -16.479  -1.252  1.00 32.61           C  
ATOM   3259  CG  GLU A 436     -44.414 -16.810  -1.817  1.00 33.56           C  
ATOM   3260  CD  GLU A 436     -44.371 -17.575  -3.136  1.00 35.57           C  
ATOM   3261  OE1 GLU A 436     -45.365 -17.488  -3.889  1.00 35.39           O  
ATOM   3262  OE2 GLU A 436     -43.366 -18.270  -3.415  1.00 35.69           O  
ATOM   3263  N   LYS A 437     -42.850 -18.149   1.330  1.00 32.78           N  
ATOM   3264  CA  LYS A 437     -43.295 -19.323   2.070  1.00 33.22           C  
ATOM   3265  C   LYS A 437     -43.112 -19.337   3.587  1.00 34.93           C  
ATOM   3266  O   LYS A 437     -42.942 -20.397   4.194  1.00 34.41           O  
ATOM   3267  CB  LYS A 437     -42.642 -20.551   1.442  1.00 32.67           C  
ATOM   3268  CG  LYS A 437     -42.854 -20.587  -0.070  1.00 32.86           C  
ATOM   3269  CD  LYS A 437     -42.239 -21.808  -0.730  1.00 34.89           C  
ATOM   3270  CE  LYS A 437     -42.426 -21.756  -2.247  1.00 33.97           C  
ATOM   3271  NZ  LYS A 437     -41.834 -22.956  -2.911  1.00 36.70           N  
ATOM   3272  N   MET A 438     -43.171 -18.158   4.195  1.00 35.92           N  
ATOM   3273  CA  MET A 438     -43.020 -18.009   5.638  1.00 37.27           C  
ATOM   3274  C   MET A 438     -44.084 -18.837   6.372  1.00 36.36           C  
ATOM   3275  O   MET A 438     -45.279 -18.658   6.146  1.00 36.36           O  
ATOM   3276  CB  MET A 438     -43.167 -16.527   5.998  1.00 40.24           C  
ATOM   3277  CG  MET A 438     -42.253 -16.041   7.084  1.00 46.04           C  
ATOM   3278  SD  MET A 438     -40.547 -16.485   6.731  1.00 52.38           S  
ATOM   3279  CE  MET A 438     -40.225 -17.569   8.137  1.00 52.41           C  
ATOM   3280  N   LYS A 439     -43.650 -19.734   7.251  1.00 35.47           N  
ATOM   3281  CA  LYS A 439     -44.578 -20.580   8.003  1.00 36.25           C  
ATOM   3282  C   LYS A 439     -44.468 -20.451   9.520  1.00 36.74           C  
ATOM   3283  O   LYS A 439     -45.446 -20.653  10.236  1.00 36.70           O  
ATOM   3284  CB  LYS A 439     -44.390 -22.044   7.608  1.00 38.58           C  
ATOM   3285  CG  LYS A 439     -45.418 -22.528   6.605  1.00 41.53           C  
ATOM   3286  CD  LYS A 439     -45.086 -23.907   6.069  1.00 42.56           C  
ATOM   3287  CE  LYS A 439     -46.260 -24.452   5.265  1.00 42.97           C  
ATOM   3288  NZ  LYS A 439     -46.757 -23.432   4.307  1.00 41.02           N  
ATOM   3289  N   TYR A 440     -43.272 -20.128  10.000  1.00 36.54           N  
ATOM   3290  CA  TYR A 440     -43.021 -19.973  11.426  1.00 36.15           C  
ATOM   3291  C   TYR A 440     -42.235 -18.689  11.670  1.00 33.55           C  
ATOM   3292  O   TYR A 440     -41.179 -18.487  11.085  1.00 34.11           O  
ATOM   3293  CB  TYR A 440     -42.251 -21.199  11.944  1.00 38.62           C  
ATOM   3294  CG  TYR A 440     -41.517 -21.011  13.261  1.00 43.87           C  
ATOM   3295  CD1 TYR A 440     -40.136 -20.792  13.288  1.00 45.40           C  
ATOM   3296  CD2 TYR A 440     -42.190 -21.101  14.478  1.00 46.03           C  
ATOM   3297  CE1 TYR A 440     -39.442 -20.676  14.498  1.00 46.53           C  
ATOM   3298  CE2 TYR A 440     -41.506 -20.984  15.698  1.00 46.78           C  
ATOM   3299  CZ  TYR A 440     -40.132 -20.775  15.701  1.00 47.75           C  
ATOM   3300  OH  TYR A 440     -39.452 -20.688  16.900  1.00 46.66           O  
ATOM   3301  N   LEU A 441     -42.774 -17.817  12.514  1.00 32.76           N  
ATOM   3302  CA  LEU A 441     -42.123 -16.558  12.857  1.00 33.05           C  
ATOM   3303  C   LEU A 441     -42.105 -16.399  14.375  1.00 33.58           C  
ATOM   3304  O   LEU A 441     -43.153 -16.406  15.018  1.00 36.17           O  
ATOM   3305  CB  LEU A 441     -42.860 -15.371  12.223  1.00 32.11           C  
ATOM   3306  CG  LEU A 441     -42.315 -13.990  12.623  1.00 33.45           C  
ATOM   3307  CD1 LEU A 441     -40.892 -13.834  12.106  1.00 33.94           C  
ATOM   3308  CD2 LEU A 441     -43.198 -12.889  12.066  1.00 31.89           C  
ATOM   3309  N   ASN A 442     -40.917 -16.265  14.953  1.00 32.84           N  
ATOM   3310  CA  ASN A 442     -40.798 -16.099  16.393  1.00 31.32           C  
ATOM   3311  C   ASN A 442     -40.422 -14.657  16.728  1.00 32.68           C  
ATOM   3312  O   ASN A 442     -39.304 -14.214  16.444  1.00 33.28           O  
ATOM   3313  CB  ASN A 442     -39.742 -17.042  16.955  1.00 29.03           C  
ATOM   3314  CG  ASN A 442     -39.859 -17.211  18.453  1.00 30.69           C  
ATOM   3315  OD1 ASN A 442     -40.267 -16.288  19.157  1.00 29.56           O  
ATOM   3316  ND2 ASN A 442     -39.489 -18.389  18.941  1.00 29.77           N  
ATOM   3317  N   LEU A 443     -41.369 -13.932  17.318  1.00 31.13           N  
ATOM   3318  CA  LEU A 443     -41.164 -12.546  17.703  1.00 29.19           C  
ATOM   3319  C   LEU A 443     -41.288 -12.415  19.213  1.00 28.37           C  
ATOM   3320  O   LEU A 443     -41.719 -11.389  19.722  1.00 29.14           O  
ATOM   3321  CB  LEU A 443     -42.201 -11.641  17.036  1.00 29.24           C  
ATOM   3322  CG  LEU A 443     -42.229 -11.502  15.512  1.00 30.06           C  
ATOM   3323  CD1 LEU A 443     -43.252 -10.430  15.143  1.00 30.82           C  
ATOM   3324  CD2 LEU A 443     -40.867 -11.109  14.989  1.00 32.81           C  
ATOM   3325  N   SER A 444     -40.918 -13.469  19.922  1.00 28.41           N  
ATOM   3326  CA  SER A 444     -40.967 -13.468  21.376  1.00 32.30           C  
ATOM   3327  C   SER A 444     -39.900 -12.523  21.950  1.00 32.93           C  
ATOM   3328  O   SER A 444     -38.843 -12.322  21.332  1.00 32.11           O  
ATOM   3329  CB  SER A 444     -40.721 -14.882  21.895  1.00 31.80           C  
ATOM   3330  OG  SER A 444     -40.665 -14.896  23.307  1.00 38.70           O  
ATOM   3331  N   SER A 445     -40.189 -11.957  23.126  1.00 33.93           N  
ATOM   3332  CA  SER A 445     -39.281 -11.039  23.834  1.00 33.55           C  
ATOM   3333  C   SER A 445     -38.700 -10.083  22.831  1.00 32.45           C  
ATOM   3334  O   SER A 445     -37.489  -9.959  22.685  1.00 32.83           O  
ATOM   3335  CB  SER A 445     -38.151 -11.812  24.506  1.00 32.97           C  
ATOM   3336  OG  SER A 445     -38.662 -12.826  25.348  1.00 38.00           O  
ATOM   3337  N   THR A 446     -39.594  -9.387  22.159  1.00 31.95           N  
ATOM   3338  CA  THR A 446     -39.228  -8.479  21.103  1.00 32.37           C  
ATOM   3339  C   THR A 446     -39.543  -7.026  21.454  1.00 33.73           C  
ATOM   3340  O   THR A 446     -39.165  -6.100  20.736  1.00 31.56           O  
ATOM   3341  CB  THR A 446     -39.966  -8.974  19.824  1.00 32.46           C  
ATOM   3342  OG1 THR A 446     -39.028  -9.649  18.970  1.00 34.32           O  
ATOM   3343  CG2 THR A 446     -40.666  -7.861  19.105  1.00 30.72           C  
ATOM   3344  N   ARG A 447     -40.237  -6.844  22.573  1.00 35.71           N  
ATOM   3345  CA  ARG A 447     -40.634  -5.525  23.065  1.00 38.33           C  
ATOM   3346  C   ARG A 447     -41.660  -4.785  22.219  1.00 38.03           C  
ATOM   3347  O   ARG A 447     -41.742  -3.559  22.285  1.00 37.18           O  
ATOM   3348  CB  ARG A 447     -39.403  -4.635  23.263  1.00 40.52           C  
ATOM   3349  CG  ARG A 447     -38.483  -5.144  24.347  1.00 44.53           C  
ATOM   3350  CD  ARG A 447     -37.321  -4.216  24.598  1.00 50.57           C  
ATOM   3351  NE  ARG A 447     -36.452  -4.747  25.644  1.00 55.47           N  
ATOM   3352  CZ  ARG A 447     -35.304  -4.191  26.012  1.00 57.96           C  
ATOM   3353  NH1 ARG A 447     -34.881  -3.079  25.416  1.00 60.57           N  
ATOM   3354  NH2 ARG A 447     -34.580  -4.747  26.975  1.00 59.33           N  
ATOM   3355  N   ILE A 448     -42.449  -5.511  21.433  1.00 38.60           N  
ATOM   3356  CA  ILE A 448     -43.455  -4.855  20.603  1.00 39.25           C  
ATOM   3357  C   ILE A 448     -44.723  -4.529  21.382  1.00 41.81           C  
ATOM   3358  O   ILE A 448     -45.134  -5.276  22.279  1.00 41.53           O  
ATOM   3359  CB  ILE A 448     -43.839  -5.707  19.390  1.00 37.64           C  
ATOM   3360  CG1 ILE A 448     -44.108  -7.145  19.833  1.00 37.12           C  
ATOM   3361  CG2 ILE A 448     -42.757  -5.602  18.330  1.00 35.68           C  
ATOM   3362  CD1 ILE A 448     -44.660  -8.032  18.733  1.00 37.81           C  
ATOM   3363  N   HIS A 449     -45.342  -3.408  21.030  1.00 44.05           N  
ATOM   3364  CA  HIS A 449     -46.560  -2.977  21.699  1.00 48.15           C  
ATOM   3365  C   HIS A 449     -47.835  -3.404  20.974  1.00 47.78           C  
ATOM   3366  O   HIS A 449     -48.882  -3.564  21.595  1.00 48.53           O  
ATOM   3367  CB  HIS A 449     -46.517  -1.462  21.896  1.00 51.09           C  
ATOM   3368  CG  HIS A 449     -45.564  -1.035  22.971  1.00 56.39           C  
ATOM   3369  ND1 HIS A 449     -45.857  -1.154  24.313  1.00 57.76           N  
ATOM   3370  CD2 HIS A 449     -44.302  -0.547  22.903  1.00 56.42           C  
ATOM   3371  CE1 HIS A 449     -44.817  -0.758  25.026  1.00 56.48           C  
ATOM   3372  NE2 HIS A 449     -43.861  -0.386  24.195  1.00 57.36           N  
ATOM   3373  N   SER A 450     -47.745  -3.597  19.664  1.00 46.63           N  
ATOM   3374  CA  SER A 450     -48.899  -4.027  18.890  1.00 45.51           C  
ATOM   3375  C   SER A 450     -48.442  -4.865  17.700  1.00 44.15           C  
ATOM   3376  O   SER A 450     -47.253  -4.909  17.381  1.00 45.11           O  
ATOM   3377  CB  SER A 450     -49.688  -2.820  18.395  1.00 44.39           C  
ATOM   3378  OG  SER A 450     -48.980  -2.153  17.370  1.00 46.47           O  
ATOM   3379  N   VAL A 451     -49.390  -5.531  17.056  1.00 42.05           N  
ATOM   3380  CA  VAL A 451     -49.098  -6.366  15.896  1.00 41.33           C  
ATOM   3381  C   VAL A 451     -49.912  -5.837  14.730  1.00 42.05           C  
ATOM   3382  O   VAL A 451     -51.065  -5.445  14.900  1.00 42.18           O  
ATOM   3383  CB  VAL A 451     -49.462  -7.839  16.160  1.00 41.12           C  
ATOM   3384  CG1 VAL A 451     -48.509  -8.429  17.173  1.00 40.27           C  
ATOM   3385  CG2 VAL A 451     -50.883  -7.944  16.674  1.00 40.60           C  
ATOM   3386  N   THR A 452     -49.317  -5.826  13.543  1.00 41.47           N  
ATOM   3387  CA  THR A 452     -49.998  -5.294  12.367  1.00 40.80           C  
ATOM   3388  C   THR A 452     -49.945  -6.211  11.155  1.00 41.47           C  
ATOM   3389  O   THR A 452     -49.488  -7.352  11.237  1.00 40.45           O  
ATOM   3390  CB  THR A 452     -49.360  -3.969  11.936  1.00 41.02           C  
ATOM   3391  OG1 THR A 452     -48.066  -4.235  11.376  1.00 38.99           O  
ATOM   3392  CG2 THR A 452     -49.198  -3.044  13.126  1.00 40.93           C  
ATOM   3393  N   GLY A 453     -50.401  -5.676  10.024  1.00 41.47           N  
ATOM   3394  CA  GLY A 453     -50.392  -6.422   8.783  1.00 41.26           C  
ATOM   3395  C   GLY A 453     -48.980  -6.807   8.378  1.00 42.28           C  
ATOM   3396  O   GLY A 453     -48.771  -7.526   7.397  1.00 42.01           O  
ATOM   3397  N   CYS A 454     -47.996  -6.326   9.126  1.00 42.47           N  
ATOM   3398  CA  CYS A 454     -46.609  -6.653   8.832  1.00 44.08           C  
ATOM   3399  C   CYS A 454     -46.444  -8.177   8.904  1.00 42.34           C  
ATOM   3400  O   CYS A 454     -45.746  -8.775   8.082  1.00 43.47           O  
ATOM   3401  CB  CYS A 454     -45.689  -5.948   9.837  1.00 46.31           C  
ATOM   3402  SG  CYS A 454     -43.911  -6.327   9.704  1.00 49.23           S  
ATOM   3403  N   ILE A 455     -47.099  -8.796   9.883  1.00 40.77           N  
ATOM   3404  CA  ILE A 455     -47.050 -10.248  10.054  1.00 40.22           C  
ATOM   3405  C   ILE A 455     -47.586 -10.888   8.762  1.00 40.58           C  
ATOM   3406  O   ILE A 455     -48.673 -10.550   8.300  1.00 41.05           O  
ATOM   3407  CB  ILE A 455     -47.925 -10.689  11.252  1.00 38.74           C  
ATOM   3408  CG1 ILE A 455     -47.530  -9.914  12.515  1.00 39.04           C  
ATOM   3409  CG2 ILE A 455     -47.782 -12.188  11.479  1.00 40.01           C  
ATOM   3410  CD1 ILE A 455     -46.119 -10.173  13.014  1.00 37.21           C  
ATOM   3411  N   PRO A 456     -46.826 -11.817   8.160  1.00 40.12           N  
ATOM   3412  CA  PRO A 456     -47.278 -12.459   6.918  1.00 41.24           C  
ATOM   3413  C   PRO A 456     -48.451 -13.445   7.050  1.00 40.68           C  
ATOM   3414  O   PRO A 456     -48.471 -14.288   7.944  1.00 41.48           O  
ATOM   3415  CB  PRO A 456     -46.007 -13.118   6.403  1.00 40.80           C  
ATOM   3416  CG  PRO A 456     -45.316 -13.522   7.677  1.00 40.93           C  
ATOM   3417  CD  PRO A 456     -45.504 -12.323   8.573  1.00 38.55           C  
ATOM   3418  N   LYS A 457     -49.404 -13.330   6.127  1.00 41.19           N  
ATOM   3419  CA  LYS A 457     -50.622 -14.155   6.074  1.00 41.57           C  
ATOM   3420  C   LYS A 457     -50.422 -15.663   5.939  1.00 40.47           C  
ATOM   3421  O   LYS A 457     -51.279 -16.443   6.349  1.00 41.95           O  
ATOM   3422  CB  LYS A 457     -51.496 -13.701   4.907  1.00 43.01           C  
ATOM   3423  CG  LYS A 457     -50.811 -13.895   3.556  1.00 47.85           C  
ATOM   3424  CD  LYS A 457     -51.683 -13.476   2.378  1.00 50.81           C  
ATOM   3425  CE  LYS A 457     -50.954 -13.709   1.058  1.00 53.93           C  
ATOM   3426  NZ  LYS A 457     -51.701 -13.152  -0.108  1.00 56.72           N  
ATOM   3427  N   THR A 458     -49.307 -16.070   5.349  1.00 39.27           N  
ATOM   3428  CA  THR A 458     -49.016 -17.483   5.143  1.00 39.77           C  
ATOM   3429  C   THR A 458     -48.588 -18.207   6.414  1.00 40.78           C  
ATOM   3430  O   THR A 458     -48.374 -19.423   6.403  1.00 42.65           O  
ATOM   3431  CB  THR A 458     -47.892 -17.656   4.123  1.00 40.34           C  
ATOM   3432  OG1 THR A 458     -46.707 -17.029   4.630  1.00 41.46           O  
ATOM   3433  CG2 THR A 458     -48.270 -17.019   2.789  1.00 38.61           C  
ATOM   3434  N   LEU A 459     -48.464 -17.465   7.508  1.00 40.31           N  
ATOM   3435  CA  LEU A 459     -48.032 -18.033   8.781  1.00 40.53           C  
ATOM   3436  C   LEU A 459     -48.845 -19.212   9.320  1.00 41.19           C  
ATOM   3437  O   LEU A 459     -50.078 -19.221   9.281  1.00 40.70           O  
ATOM   3438  CB  LEU A 459     -47.977 -16.927   9.839  1.00 40.83           C  
ATOM   3439  CG  LEU A 459     -46.604 -16.624  10.443  1.00 38.07           C  
ATOM   3440  CD1 LEU A 459     -45.574 -16.475   9.350  1.00 35.57           C  
ATOM   3441  CD2 LEU A 459     -46.690 -15.373  11.277  1.00 36.73           C  
ATOM   3442  N   GLU A 460     -48.126 -20.198   9.843  1.00 42.00           N  
ATOM   3443  CA  GLU A 460     -48.719 -21.402  10.414  1.00 41.98           C  
ATOM   3444  C   GLU A 460     -48.488 -21.415  11.939  1.00 41.84           C  
ATOM   3445  O   GLU A 460     -49.326 -21.897  12.709  1.00 40.73           O  
ATOM   3446  CB  GLU A 460     -48.076 -22.624   9.760  1.00 43.88           C  
ATOM   3447  CG  GLU A 460     -48.809 -23.925   9.974  1.00 47.95           C  
ATOM   3448  CD  GLU A 460     -48.519 -24.936   8.872  1.00 49.86           C  
ATOM   3449  OE1 GLU A 460     -47.391 -25.476   8.823  1.00 49.91           O  
ATOM   3450  OE2 GLU A 460     -49.425 -25.180   8.047  1.00 51.42           O  
ATOM   3451  N   ILE A 461     -47.340 -20.882  12.359  1.00 39.77           N  
ATOM   3452  CA  ILE A 461     -46.981 -20.795  13.774  1.00 36.90           C  
ATOM   3453  C   ILE A 461     -46.435 -19.398  14.069  1.00 36.07           C  
ATOM   3454  O   ILE A 461     -45.500 -18.932  13.412  1.00 35.02           O  
ATOM   3455  CB  ILE A 461     -45.894 -21.804  14.157  1.00 35.74           C  
ATOM   3456  CG1 ILE A 461     -46.365 -23.230  13.881  1.00 37.33           C  
ATOM   3457  CG2 ILE A 461     -45.555 -21.646  15.629  1.00 38.17           C  
ATOM   3458  CD1 ILE A 461     -45.288 -24.283  14.152  1.00 37.07           C  
ATOM   3459  N   LEU A 462     -47.022 -18.730  15.053  1.00 34.00           N  
ATOM   3460  CA  LEU A 462     -46.577 -17.398  15.423  1.00 32.17           C  
ATOM   3461  C   LEU A 462     -46.362 -17.330  16.926  1.00 32.15           C  
ATOM   3462  O   LEU A 462     -47.194 -17.812  17.702  1.00 31.33           O  
ATOM   3463  CB  LEU A 462     -47.616 -16.351  15.008  1.00 30.53           C  
ATOM   3464  CG  LEU A 462     -47.377 -14.907  15.482  1.00 31.53           C  
ATOM   3465  CD1 LEU A 462     -46.102 -14.372  14.841  1.00 32.16           C  
ATOM   3466  CD2 LEU A 462     -48.555 -14.018  15.100  1.00 30.55           C  
ATOM   3467  N   ASP A 463     -45.240 -16.751  17.338  1.00 31.09           N  
ATOM   3468  CA  ASP A 463     -44.964 -16.604  18.758  1.00 31.54           C  
ATOM   3469  C   ASP A 463     -44.696 -15.135  19.042  1.00 31.35           C  
ATOM   3470  O   ASP A 463     -43.718 -14.574  18.556  1.00 30.39           O  
ATOM   3471  CB  ASP A 463     -43.752 -17.432  19.177  1.00 30.61           C  
ATOM   3472  CG  ASP A 463     -43.569 -17.471  20.690  1.00 34.03           C  
ATOM   3473  OD1 ASP A 463     -43.944 -16.484  21.375  1.00 35.80           O  
ATOM   3474  OD2 ASP A 463     -43.033 -18.481  21.193  1.00 34.01           O  
ATOM   3475  N   VAL A 464     -45.582 -14.507  19.802  1.00 32.45           N  
ATOM   3476  CA  VAL A 464     -45.409 -13.107  20.163  1.00 33.02           C  
ATOM   3477  C   VAL A 464     -45.496 -12.969  21.681  1.00 33.73           C  
ATOM   3478  O   VAL A 464     -45.953 -11.957  22.208  1.00 32.36           O  
ATOM   3479  CB  VAL A 464     -46.466 -12.217  19.478  1.00 33.19           C  
ATOM   3480  CG1 VAL A 464     -46.197 -12.181  17.977  1.00 29.04           C  
ATOM   3481  CG2 VAL A 464     -47.866 -12.757  19.763  1.00 33.19           C  
ATOM   3482  N   SER A 465     -45.052 -14.016  22.371  1.00 34.95           N  
ATOM   3483  CA  SER A 465     -45.035 -14.048  23.830  1.00 36.44           C  
ATOM   3484  C   SER A 465     -44.022 -13.049  24.378  1.00 37.04           C  
ATOM   3485  O   SER A 465     -43.120 -12.602  23.660  1.00 37.77           O  
ATOM   3486  CB  SER A 465     -44.633 -15.438  24.324  1.00 36.88           C  
ATOM   3487  OG  SER A 465     -45.540 -16.430  23.892  1.00 41.82           O  
ATOM   3488  N   ASN A 466     -44.171 -12.708  25.655  1.00 36.80           N  
ATOM   3489  CA  ASN A 466     -43.245 -11.800  26.329  1.00 37.18           C  
ATOM   3490  C   ASN A 466     -43.094 -10.417  25.726  1.00 35.78           C  
ATOM   3491  O   ASN A 466     -41.978  -9.923  25.584  1.00 35.19           O  
ATOM   3492  CB  ASN A 466     -41.870 -12.455  26.415  1.00 39.20           C  
ATOM   3493  CG  ASN A 466     -41.844 -13.603  27.393  1.00 44.59           C  
ATOM   3494  OD1 ASN A 466     -41.902 -13.389  28.606  1.00 48.12           O  
ATOM   3495  ND2 ASN A 466     -41.774 -14.832  26.879  1.00 44.54           N  
ATOM   3496  N   ASN A 467     -44.216  -9.794  25.385  1.00 35.28           N  
ATOM   3497  CA  ASN A 467     -44.207  -8.464  24.809  1.00 35.21           C  
ATOM   3498  C   ASN A 467     -45.191  -7.564  25.549  1.00 36.59           C  
ATOM   3499  O   ASN A 467     -45.637  -7.901  26.639  1.00 36.30           O  
ATOM   3500  CB  ASN A 467     -44.542  -8.550  23.316  1.00 34.84           C  
ATOM   3501  CG  ASN A 467     -43.387  -9.118  22.497  1.00 36.37           C  
ATOM   3502  OD1 ASN A 467     -42.315  -8.515  22.434  1.00 33.96           O  
ATOM   3503  ND2 ASN A 467     -43.595 -10.282  21.880  1.00 32.25           N  
ATOM   3504  N   ASN A 468     -45.525  -6.423  24.958  1.00 39.29           N  
ATOM   3505  CA  ASN A 468     -46.449  -5.473  25.573  1.00 43.34           C  
ATOM   3506  C   ASN A 468     -47.758  -5.382  24.798  1.00 43.87           C  
ATOM   3507  O   ASN A 468     -48.366  -4.317  24.726  1.00 44.74           O  
ATOM   3508  CB  ASN A 468     -45.809  -4.087  25.612  1.00 45.61           C  
ATOM   3509  CG  ASN A 468     -44.433  -4.106  26.227  1.00 49.64           C  
ATOM   3510  OD1 ASN A 468     -43.540  -3.370  25.800  1.00 51.84           O  
ATOM   3511  ND2 ASN A 468     -44.252  -4.943  27.245  1.00 50.86           N  
ATOM   3512  N   LEU A 469     -48.198  -6.494  24.225  1.00 45.89           N  
ATOM   3513  CA  LEU A 469     -49.423  -6.485  23.440  1.00 47.83           C  
ATOM   3514  C   LEU A 469     -50.687  -6.300  24.269  1.00 49.90           C  
ATOM   3515  O   LEU A 469     -50.882  -6.959  25.290  1.00 48.32           O  
ATOM   3516  CB  LEU A 469     -49.521  -7.765  22.615  1.00 46.82           C  
ATOM   3517  CG  LEU A 469     -48.328  -8.031  21.688  1.00 46.45           C  
ATOM   3518  CD1 LEU A 469     -48.586  -9.305  20.903  1.00 44.25           C  
ATOM   3519  CD2 LEU A 469     -48.117  -6.846  20.750  1.00 44.73           C  
ATOM   3520  N   ASN A 470     -51.543  -5.395  23.805  1.00 51.74           N  
ATOM   3521  CA  ASN A 470     -52.802  -5.087  24.469  1.00 54.46           C  
ATOM   3522  C   ASN A 470     -53.945  -5.836  23.778  1.00 54.71           C  
ATOM   3523  O   ASN A 470     -54.873  -6.316  24.428  1.00 53.96           O  
ATOM   3524  CB  ASN A 470     -53.059  -3.582  24.387  1.00 57.42           C  
ATOM   3525  CG  ASN A 470     -53.680  -3.025  25.649  1.00 61.90           C  
ATOM   3526  OD1 ASN A 470     -53.885  -1.815  25.768  1.00 65.73           O  
ATOM   3527  ND2 ASN A 470     -53.979  -3.901  26.604  1.00 63.10           N  
ATOM   3528  N   LEU A 471     -53.858  -5.930  22.453  1.00 54.65           N  
ATOM   3529  CA  LEU A 471     -54.866  -6.597  21.640  1.00 54.29           C  
ATOM   3530  C   LEU A 471     -54.211  -7.427  20.541  1.00 53.02           C  
ATOM   3531  O   LEU A 471     -53.012  -7.317  20.295  1.00 51.70           O  
ATOM   3532  CB  LEU A 471     -55.776  -5.554  20.984  1.00 56.04           C  
ATOM   3533  CG  LEU A 471     -56.358  -4.460  21.885  1.00 58.79           C  
ATOM   3534  CD1 LEU A 471     -57.057  -3.413  21.027  1.00 58.51           C  
ATOM   3535  CD2 LEU A 471     -57.330  -5.069  22.891  1.00 60.74           C  
ATOM   3536  N   PHE A 472     -55.010  -8.261  19.887  1.00 52.13           N  
ATOM   3537  CA  PHE A 472     -54.530  -9.083  18.785  1.00 51.44           C  
ATOM   3538  C   PHE A 472     -55.680  -9.326  17.824  1.00 50.92           C  
ATOM   3539  O   PHE A 472     -56.616 -10.065  18.128  1.00 50.96           O  
ATOM   3540  CB  PHE A 472     -53.993 -10.428  19.274  1.00 50.99           C  
ATOM   3541  CG  PHE A 472     -53.203 -11.171  18.228  1.00 51.12           C  
ATOM   3542  CD1 PHE A 472     -51.831 -10.968  18.099  1.00 51.03           C  
ATOM   3543  CD2 PHE A 472     -53.836 -12.048  17.347  1.00 51.00           C  
ATOM   3544  CE1 PHE A 472     -51.096 -11.626  17.106  1.00 50.48           C  
ATOM   3545  CE2 PHE A 472     -53.114 -12.712  16.348  1.00 50.97           C  
ATOM   3546  CZ  PHE A 472     -51.739 -12.501  16.229  1.00 50.00           C  
ATOM   3547  N   SER A 473     -55.610  -8.694  16.662  1.00 50.94           N  
ATOM   3548  CA  SER A 473     -56.649  -8.840  15.657  1.00 51.92           C  
ATOM   3549  C   SER A 473     -55.995  -8.956  14.282  1.00 52.28           C  
ATOM   3550  O   SER A 473     -55.990  -8.006  13.497  1.00 53.16           O  
ATOM   3551  CB  SER A 473     -57.577  -7.627  15.704  1.00 52.32           C  
ATOM   3552  OG  SER A 473     -58.613  -7.747  14.748  1.00 56.35           O  
ATOM   3553  N   LEU A 474     -55.438 -10.130  14.005  1.00 50.44           N  
ATOM   3554  CA  LEU A 474     -54.758 -10.380  12.745  1.00 49.62           C  
ATOM   3555  C   LEU A 474     -55.449 -11.452  11.912  1.00 48.75           C  
ATOM   3556  O   LEU A 474     -55.840 -12.501  12.423  1.00 49.80           O  
ATOM   3557  CB  LEU A 474     -53.304 -10.798  13.010  1.00 49.55           C  
ATOM   3558  CG  LEU A 474     -52.174  -9.764  12.871  1.00 49.65           C  
ATOM   3559  CD1 LEU A 474     -52.523  -8.475  13.589  1.00 49.10           C  
ATOM   3560  CD2 LEU A 474     -50.886 -10.356  13.421  1.00 48.73           C  
ATOM   3561  N   ASN A 475     -55.596 -11.184  10.622  1.00 47.41           N  
ATOM   3562  CA  ASN A 475     -56.217 -12.144   9.724  1.00 45.79           C  
ATOM   3563  C   ASN A 475     -55.153 -13.137   9.272  1.00 43.35           C  
ATOM   3564  O   ASN A 475     -54.421 -12.879   8.323  1.00 42.61           O  
ATOM   3565  CB  ASN A 475     -56.804 -11.433   8.504  1.00 46.37           C  
ATOM   3566  CG  ASN A 475     -57.453 -12.400   7.523  1.00 49.25           C  
ATOM   3567  OD1 ASN A 475     -57.665 -12.062   6.359  1.00 49.77           O  
ATOM   3568  ND2 ASN A 475     -57.778 -13.610   7.994  1.00 46.61           N  
ATOM   3569  N   LEU A 476     -55.066 -14.264   9.971  1.00 42.20           N  
ATOM   3570  CA  LEU A 476     -54.098 -15.306   9.653  1.00 41.12           C  
ATOM   3571  C   LEU A 476     -54.903 -16.580   9.407  1.00 41.35           C  
ATOM   3572  O   LEU A 476     -54.995 -17.452  10.273  1.00 38.37           O  
ATOM   3573  CB  LEU A 476     -53.124 -15.492  10.824  1.00 40.10           C  
ATOM   3574  CG  LEU A 476     -52.373 -14.221  11.271  1.00 41.15           C  
ATOM   3575  CD1 LEU A 476     -51.432 -14.546  12.426  1.00 38.94           C  
ATOM   3576  CD2 LEU A 476     -51.586 -13.644  10.094  1.00 37.67           C  
ATOM   3577  N   PRO A 477     -55.473 -16.705   8.197  1.00 41.72           N  
ATOM   3578  CA  PRO A 477     -56.301 -17.830   7.752  1.00 41.37           C  
ATOM   3579  C   PRO A 477     -55.775 -19.239   7.941  1.00 41.77           C  
ATOM   3580  O   PRO A 477     -56.568 -20.165   8.086  1.00 42.31           O  
ATOM   3581  CB  PRO A 477     -56.584 -17.499   6.287  1.00 40.62           C  
ATOM   3582  CG  PRO A 477     -55.359 -16.758   5.868  1.00 42.35           C  
ATOM   3583  CD  PRO A 477     -55.117 -15.843   7.054  1.00 42.41           C  
ATOM   3584  N   GLN A 478     -54.460 -19.433   7.943  1.00 41.31           N  
ATOM   3585  CA  GLN A 478     -53.963 -20.792   8.134  1.00 41.37           C  
ATOM   3586  C   GLN A 478     -53.084 -21.000   9.352  1.00 39.70           C  
ATOM   3587  O   GLN A 478     -52.317 -21.961   9.423  1.00 38.39           O  
ATOM   3588  CB  GLN A 478     -53.263 -21.309   6.870  1.00 43.33           C  
ATOM   3589  CG  GLN A 478     -52.351 -20.349   6.170  1.00 47.09           C  
ATOM   3590  CD  GLN A 478     -51.764 -20.955   4.905  1.00 48.38           C  
ATOM   3591  OE1 GLN A 478     -51.055 -20.286   4.150  1.00 48.23           O  
ATOM   3592  NE2 GLN A 478     -52.058 -22.232   4.669  1.00 48.45           N  
ATOM   3593  N   LEU A 479     -53.234 -20.112  10.330  1.00 39.75           N  
ATOM   3594  CA  LEU A 479     -52.461 -20.204  11.558  1.00 40.13           C  
ATOM   3595  C   LEU A 479     -52.944 -21.385  12.391  1.00 39.76           C  
ATOM   3596  O   LEU A 479     -54.124 -21.477  12.726  1.00 39.04           O  
ATOM   3597  CB  LEU A 479     -52.600 -18.918  12.376  1.00 39.41           C  
ATOM   3598  CG  LEU A 479     -51.583 -18.787  13.514  1.00 39.55           C  
ATOM   3599  CD1 LEU A 479     -50.218 -18.467  12.912  1.00 39.28           C  
ATOM   3600  CD2 LEU A 479     -52.009 -17.688  14.483  1.00 39.79           C  
ATOM   3601  N   LYS A 480     -52.026 -22.283  12.724  1.00 39.40           N  
ATOM   3602  CA  LYS A 480     -52.353 -23.451  13.526  1.00 40.84           C  
ATOM   3603  C   LYS A 480     -51.942 -23.247  14.987  1.00 41.77           C  
ATOM   3604  O   LYS A 480     -52.489 -23.899  15.879  1.00 42.27           O  
ATOM   3605  CB  LYS A 480     -51.643 -24.698  12.973  1.00 42.86           C  
ATOM   3606  CG  LYS A 480     -51.835 -24.927  11.480  1.00 45.57           C  
ATOM   3607  CD  LYS A 480     -53.309 -25.085  11.125  1.00 51.05           C  
ATOM   3608  CE  LYS A 480     -53.546 -25.079   9.610  1.00 53.40           C  
ATOM   3609  NZ  LYS A 480     -52.831 -26.180   8.900  1.00 56.62           N  
ATOM   3610  N   GLU A 481     -50.976 -22.359  15.233  1.00 40.79           N  
ATOM   3611  CA  GLU A 481     -50.505 -22.112  16.598  1.00 40.47           C  
ATOM   3612  C   GLU A 481     -50.196 -20.655  16.924  1.00 40.45           C  
ATOM   3613  O   GLU A 481     -49.409 -20.000  16.237  1.00 38.96           O  
ATOM   3614  CB  GLU A 481     -49.258 -22.947  16.887  1.00 41.05           C  
ATOM   3615  CG  GLU A 481     -49.492 -24.431  16.795  1.00 43.31           C  
ATOM   3616  CD  GLU A 481     -48.207 -25.220  16.810  1.00 46.30           C  
ATOM   3617  OE1 GLU A 481     -47.394 -25.020  17.739  1.00 47.74           O  
ATOM   3618  OE2 GLU A 481     -48.011 -26.045  15.892  1.00 49.76           O  
ATOM   3619  N   LEU A 482     -50.812 -20.160  17.991  1.00 38.91           N  
ATOM   3620  CA  LEU A 482     -50.600 -18.792  18.426  1.00 39.54           C  
ATOM   3621  C   LEU A 482     -50.138 -18.770  19.875  1.00 40.83           C  
ATOM   3622  O   LEU A 482     -50.850 -19.245  20.767  1.00 41.49           O  
ATOM   3623  CB  LEU A 482     -51.887 -17.983  18.287  1.00 38.44           C  
ATOM   3624  CG  LEU A 482     -51.834 -16.549  18.830  1.00 39.42           C  
ATOM   3625  CD1 LEU A 482     -50.670 -15.788  18.199  1.00 41.36           C  
ATOM   3626  CD2 LEU A 482     -53.138 -15.842  18.531  1.00 38.85           C  
ATOM   3627  N   TYR A 483     -48.934 -18.246  20.102  1.00 40.04           N  
ATOM   3628  CA  TYR A 483     -48.378 -18.137  21.451  1.00 40.16           C  
ATOM   3629  C   TYR A 483     -48.323 -16.657  21.761  1.00 40.84           C  
ATOM   3630  O   TYR A 483     -47.579 -15.904  21.127  1.00 40.65           O  
ATOM   3631  CB  TYR A 483     -46.976 -18.740  21.522  1.00 39.09           C  
ATOM   3632  CG  TYR A 483     -46.953 -20.203  21.178  1.00 39.09           C  
ATOM   3633  CD1 TYR A 483     -46.779 -20.622  19.864  1.00 38.59           C  
ATOM   3634  CD2 TYR A 483     -47.155 -21.174  22.160  1.00 39.11           C  
ATOM   3635  CE1 TYR A 483     -46.806 -21.969  19.529  1.00 39.10           C  
ATOM   3636  CE2 TYR A 483     -47.185 -22.536  21.837  1.00 38.01           C  
ATOM   3637  CZ  TYR A 483     -47.011 -22.923  20.514  1.00 40.16           C  
ATOM   3638  OH  TYR A 483     -47.056 -24.256  20.159  1.00 38.62           O  
ATOM   3639  N   ILE A 484     -49.116 -16.238  22.738  1.00 40.30           N  
ATOM   3640  CA  ILE A 484     -49.174 -14.833  23.085  1.00 40.06           C  
ATOM   3641  C   ILE A 484     -49.274 -14.652  24.600  1.00 40.86           C  
ATOM   3642  O   ILE A 484     -49.904 -13.715  25.088  1.00 41.19           O  
ATOM   3643  CB  ILE A 484     -50.371 -14.183  22.337  1.00 39.42           C  
ATOM   3644  CG1 ILE A 484     -50.367 -12.664  22.512  1.00 39.69           C  
ATOM   3645  CG2 ILE A 484     -51.674 -14.802  22.808  1.00 39.89           C  
ATOM   3646  CD1 ILE A 484     -51.349 -11.955  21.581  1.00 36.01           C  
ATOM   3647  N   SER A 485     -48.642 -15.562  25.340  1.00 40.76           N  
ATOM   3648  CA  SER A 485     -48.640 -15.493  26.798  1.00 42.45           C  
ATOM   3649  C   SER A 485     -47.700 -14.381  27.255  1.00 42.60           C  
ATOM   3650  O   SER A 485     -46.912 -13.848  26.467  1.00 42.38           O  
ATOM   3651  CB  SER A 485     -48.191 -16.826  27.406  1.00 43.65           C  
ATOM   3652  OG  SER A 485     -46.825 -17.089  27.137  1.00 47.57           O  
ATOM   3653  N   ARG A 486     -47.781 -14.035  28.532  1.00 42.69           N  
ATOM   3654  CA  ARG A 486     -46.953 -12.975  29.093  1.00 42.82           C  
ATOM   3655  C   ARG A 486     -47.065 -11.644  28.349  1.00 42.83           C  
ATOM   3656  O   ARG A 486     -46.067 -11.011  28.000  1.00 42.82           O  
ATOM   3657  CB  ARG A 486     -45.489 -13.421  29.186  1.00 43.45           C  
ATOM   3658  CG  ARG A 486     -45.255 -14.468  30.278  1.00 46.77           C  
ATOM   3659  CD  ARG A 486     -43.781 -14.746  30.502  1.00 48.64           C  
ATOM   3660  NE  ARG A 486     -43.529 -15.414  31.780  1.00 51.24           N  
ATOM   3661  CZ  ARG A 486     -43.694 -16.716  32.000  1.00 53.81           C  
ATOM   3662  NH1 ARG A 486     -44.111 -17.513  31.019  1.00 54.11           N  
ATOM   3663  NH2 ARG A 486     -43.445 -17.222  33.206  1.00 51.76           N  
ATOM   3664  N   ASN A 487     -48.300 -11.234  28.098  1.00 42.10           N  
ATOM   3665  CA  ASN A 487     -48.568  -9.954  27.463  1.00 43.81           C  
ATOM   3666  C   ASN A 487     -49.604  -9.269  28.338  1.00 47.29           C  
ATOM   3667  O   ASN A 487     -49.857  -9.712  29.459  1.00 47.61           O  
ATOM   3668  CB  ASN A 487     -49.103 -10.122  26.039  1.00 41.39           C  
ATOM   3669  CG  ASN A 487     -47.995 -10.339  25.023  1.00 39.40           C  
ATOM   3670  OD1 ASN A 487     -47.493 -11.451  24.855  1.00 38.32           O  
ATOM   3671  ND2 ASN A 487     -47.596  -9.264  24.354  1.00 39.10           N  
ATOM   3672  N   LYS A 488     -50.207  -8.199  27.837  1.00 51.26           N  
ATOM   3673  CA  LYS A 488     -51.208  -7.467  28.605  1.00 54.88           C  
ATOM   3674  C   LYS A 488     -52.541  -7.405  27.866  1.00 56.15           C  
ATOM   3675  O   LYS A 488     -53.150  -6.341  27.754  1.00 56.39           O  
ATOM   3676  CB  LYS A 488     -50.697  -6.051  28.890  1.00 56.49           C  
ATOM   3677  CG  LYS A 488     -49.378  -6.027  29.656  1.00 59.87           C  
ATOM   3678  CD  LYS A 488     -49.024  -4.617  30.106  1.00 62.75           C  
ATOM   3679  CE  LYS A 488     -47.837  -4.615  31.072  1.00 64.32           C  
ATOM   3680  NZ  LYS A 488     -46.567  -5.076  30.440  1.00 65.85           N  
ATOM   3681  N   LEU A 489     -52.988  -8.556  27.374  1.00 58.46           N  
ATOM   3682  CA  LEU A 489     -54.236  -8.647  26.621  1.00 61.58           C  
ATOM   3683  C   LEU A 489     -55.504  -8.596  27.472  1.00 64.34           C  
ATOM   3684  O   LEU A 489     -55.767  -9.499  28.269  1.00 63.33           O  
ATOM   3685  CB  LEU A 489     -54.249  -9.934  25.794  1.00 60.88           C  
ATOM   3686  CG  LEU A 489     -54.031  -9.832  24.282  1.00 61.14           C  
ATOM   3687  CD1 LEU A 489     -52.716  -9.145  23.978  1.00 59.50           C  
ATOM   3688  CD2 LEU A 489     -54.054 -11.232  23.689  1.00 60.98           C  
ATOM   3689  N   MET A 490     -56.292  -7.540  27.294  1.00 67.11           N  
ATOM   3690  CA  MET A 490     -57.548  -7.407  28.022  1.00 69.76           C  
ATOM   3691  C   MET A 490     -58.555  -8.330  27.343  1.00 70.10           C  
ATOM   3692  O   MET A 490     -59.226  -9.132  27.991  1.00 71.11           O  
ATOM   3693  CB  MET A 490     -58.074  -5.968  27.958  1.00 71.98           C  
ATOM   3694  CG  MET A 490     -57.947  -5.178  29.253  1.00 75.56           C  
ATOM   3695  SD  MET A 490     -56.401  -4.267  29.399  1.00 80.66           S  
ATOM   3696  CE  MET A 490     -56.811  -2.765  28.467  1.00 78.81           C  
ATOM   3697  N   THR A 491     -58.645  -8.211  26.024  1.00 69.73           N  
ATOM   3698  CA  THR A 491     -59.574  -9.019  25.255  1.00 69.27           C  
ATOM   3699  C   THR A 491     -58.887 -10.202  24.590  1.00 68.09           C  
ATOM   3700  O   THR A 491     -57.696 -10.164  24.297  1.00 68.54           O  
ATOM   3701  CB  THR A 491     -60.269  -8.174  24.177  1.00 69.99           C  
ATOM   3702  OG1 THR A 491     -59.283  -7.597  23.315  1.00 71.43           O  
ATOM   3703  CG2 THR A 491     -61.078  -7.056  24.818  1.00 70.28           C  
ATOM   3704  N   LEU A 492     -59.661 -11.252  24.360  1.00 67.41           N  
ATOM   3705  CA  LEU A 492     -59.172 -12.469  23.728  1.00 66.82           C  
ATOM   3706  C   LEU A 492     -58.819 -12.166  22.273  1.00 67.53           C  
ATOM   3707  O   LEU A 492     -59.398 -11.273  21.660  1.00 67.80           O  
ATOM   3708  CB  LEU A 492     -60.275 -13.528  23.771  1.00 66.11           C  
ATOM   3709  CG  LEU A 492     -59.987 -14.980  23.401  1.00 65.78           C  
ATOM   3710  CD1 LEU A 492     -59.276 -15.671  24.555  1.00 65.98           C  
ATOM   3711  CD2 LEU A 492     -61.298 -15.689  23.100  1.00 65.28           C  
ATOM   3712  N   PRO A 493     -57.852 -12.898  21.703  1.00 67.73           N  
ATOM   3713  CA  PRO A 493     -57.488 -12.645  20.305  1.00 67.70           C  
ATOM   3714  C   PRO A 493     -58.621 -13.028  19.343  1.00 67.37           C  
ATOM   3715  O   PRO A 493     -59.226 -14.092  19.479  1.00 67.04           O  
ATOM   3716  CB  PRO A 493     -56.228 -13.494  20.120  1.00 67.95           C  
ATOM   3717  CG  PRO A 493     -56.417 -14.608  21.103  1.00 67.77           C  
ATOM   3718  CD  PRO A 493     -56.955 -13.895  22.312  1.00 67.25           C  
ATOM   3719  N   ASP A 494     -58.898 -12.151  18.378  1.00 67.26           N  
ATOM   3720  CA  ASP A 494     -59.965 -12.351  17.392  1.00 66.44           C  
ATOM   3721  C   ASP A 494     -59.993 -13.764  16.809  1.00 66.05           C  
ATOM   3722  O   ASP A 494     -59.228 -14.089  15.900  1.00 65.25           O  
ATOM   3723  CB  ASP A 494     -59.819 -11.342  16.254  1.00 67.05           C  
ATOM   3724  CG  ASP A 494     -61.150 -10.962  15.639  1.00 68.63           C  
ATOM   3725  OD1 ASP A 494     -61.985 -11.863  15.406  1.00 69.51           O  
ATOM   3726  OD2 ASP A 494     -61.359  -9.756  15.382  1.00 69.55           O  
ATOM   3727  N   ALA A 495     -60.901 -14.590  17.319  1.00 65.78           N  
ATOM   3728  CA  ALA A 495     -61.015 -15.971  16.867  1.00 64.52           C  
ATOM   3729  C   ALA A 495     -61.624 -16.138  15.479  1.00 63.43           C  
ATOM   3730  O   ALA A 495     -61.373 -17.141  14.810  1.00 63.30           O  
ATOM   3731  CB  ALA A 495     -61.813 -16.776  17.877  1.00 65.97           C  
ATOM   3732  N   SER A 496     -62.417 -15.165  15.040  1.00 62.01           N  
ATOM   3733  CA  SER A 496     -63.056 -15.249  13.726  1.00 60.53           C  
ATOM   3734  C   SER A 496     -62.051 -15.092  12.591  1.00 59.06           C  
ATOM   3735  O   SER A 496     -62.388 -15.279  11.421  1.00 59.04           O  
ATOM   3736  CB  SER A 496     -64.133 -14.176  13.587  1.00 61.43           C  
ATOM   3737  OG  SER A 496     -63.547 -12.897  13.436  1.00 63.72           O  
ATOM   3738  N   LEU A 497     -60.819 -14.730  12.935  1.00 56.92           N  
ATOM   3739  CA  LEU A 497     -59.782 -14.565  11.927  1.00 53.80           C  
ATOM   3740  C   LEU A 497     -58.769 -15.698  12.024  1.00 52.30           C  
ATOM   3741  O   LEU A 497     -57.811 -15.745  11.258  1.00 52.43           O  
ATOM   3742  CB  LEU A 497     -59.080 -13.215  12.097  1.00 52.72           C  
ATOM   3743  CG  LEU A 497     -59.938 -11.962  11.894  1.00 52.97           C  
ATOM   3744  CD1 LEU A 497     -59.120 -10.711  12.180  1.00 50.84           C  
ATOM   3745  CD2 LEU A 497     -60.472 -11.933  10.466  1.00 52.73           C  
ATOM   3746  N   LEU A 498     -58.991 -16.619  12.960  1.00 50.41           N  
ATOM   3747  CA  LEU A 498     -58.086 -17.749  13.154  1.00 50.08           C  
ATOM   3748  C   LEU A 498     -58.820 -19.081  13.072  1.00 50.44           C  
ATOM   3749  O   LEU A 498     -58.674 -19.935  13.948  1.00 50.01           O  
ATOM   3750  CB  LEU A 498     -57.390 -17.644  14.516  1.00 47.50           C  
ATOM   3751  CG  LEU A 498     -56.670 -16.332  14.858  1.00 47.18           C  
ATOM   3752  CD1 LEU A 498     -55.912 -16.516  16.158  1.00 44.50           C  
ATOM   3753  CD2 LEU A 498     -55.713 -15.935  13.736  1.00 45.73           C  
ATOM   3754  N   PRO A 499     -59.596 -19.291  11.997  1.00 52.50           N  
ATOM   3755  CA  PRO A 499     -60.356 -20.534  11.817  1.00 53.38           C  
ATOM   3756  C   PRO A 499     -59.614 -21.848  12.066  1.00 54.65           C  
ATOM   3757  O   PRO A 499     -60.125 -22.723  12.772  1.00 55.28           O  
ATOM   3758  CB  PRO A 499     -60.873 -20.421  10.381  1.00 52.77           C  
ATOM   3759  CG  PRO A 499     -59.879 -19.509   9.714  1.00 53.59           C  
ATOM   3760  CD  PRO A 499     -59.654 -18.470  10.775  1.00 53.47           C  
ATOM   3761  N   MET A 500     -58.410 -21.978  11.510  1.00 54.62           N  
ATOM   3762  CA  MET A 500     -57.628 -23.207  11.651  1.00 54.61           C  
ATOM   3763  C   MET A 500     -56.826 -23.327  12.950  1.00 53.45           C  
ATOM   3764  O   MET A 500     -56.025 -24.247  13.110  1.00 53.36           O  
ATOM   3765  CB  MET A 500     -56.697 -23.352  10.434  1.00 56.13           C  
ATOM   3766  CG  MET A 500     -57.452 -23.350   9.098  1.00 59.20           C  
ATOM   3767  SD  MET A 500     -56.458 -23.360   7.577  1.00 60.97           S  
ATOM   3768  CE  MET A 500     -56.241 -25.117   7.288  1.00 62.69           C  
ATOM   3769  N   LEU A 501     -57.066 -22.425  13.893  1.00 52.85           N  
ATOM   3770  CA  LEU A 501     -56.324 -22.438  15.148  1.00 52.95           C  
ATOM   3771  C   LEU A 501     -56.409 -23.743  15.942  1.00 53.17           C  
ATOM   3772  O   LEU A 501     -57.484 -24.124  16.406  1.00 55.75           O  
ATOM   3773  CB  LEU A 501     -56.776 -21.268  16.026  1.00 52.65           C  
ATOM   3774  CG  LEU A 501     -55.801 -20.859  17.130  1.00 51.79           C  
ATOM   3775  CD1 LEU A 501     -54.478 -20.448  16.502  1.00 50.91           C  
ATOM   3776  CD2 LEU A 501     -56.378 -19.711  17.937  1.00 51.80           C  
ATOM   3777  N   LEU A 502     -55.269 -24.414  16.106  1.00 52.14           N  
ATOM   3778  CA  LEU A 502     -55.194 -25.673  16.853  1.00 51.19           C  
ATOM   3779  C   LEU A 502     -54.666 -25.458  18.275  1.00 52.02           C  
ATOM   3780  O   LEU A 502     -55.154 -26.067  19.234  1.00 51.81           O  
ATOM   3781  CB  LEU A 502     -54.265 -26.668  16.153  1.00 51.09           C  
ATOM   3782  CG  LEU A 502     -54.418 -26.966  14.664  1.00 52.17           C  
ATOM   3783  CD1 LEU A 502     -53.562 -28.176  14.325  1.00 51.10           C  
ATOM   3784  CD2 LEU A 502     -55.867 -27.239  14.316  1.00 53.95           C  
ATOM   3785  N   VAL A 503     -53.645 -24.614  18.398  1.00 51.08           N  
ATOM   3786  CA  VAL A 503     -53.042 -24.317  19.691  1.00 49.03           C  
ATOM   3787  C   VAL A 503     -53.168 -22.829  19.975  1.00 49.21           C  
ATOM   3788  O   VAL A 503     -53.027 -21.997  19.076  1.00 48.36           O  
ATOM   3789  CB  VAL A 503     -51.554 -24.705  19.714  1.00 49.59           C  
ATOM   3790  CG1 VAL A 503     -50.933 -24.339  21.056  1.00 49.13           C  
ATOM   3791  CG2 VAL A 503     -51.408 -26.188  19.450  1.00 48.62           C  
ATOM   3792  N   LEU A 504     -53.441 -22.501  21.231  1.00 48.20           N  
ATOM   3793  CA  LEU A 504     -53.599 -21.114  21.637  1.00 47.32           C  
ATOM   3794  C   LEU A 504     -53.166 -20.941  23.080  1.00 47.85           C  
ATOM   3795  O   LEU A 504     -53.874 -21.348  24.002  1.00 48.72           O  
ATOM   3796  CB  LEU A 504     -55.057 -20.693  21.479  1.00 45.95           C  
ATOM   3797  CG  LEU A 504     -55.470 -19.323  22.010  1.00 45.00           C  
ATOM   3798  CD1 LEU A 504     -54.699 -18.219  21.304  1.00 45.26           C  
ATOM   3799  CD2 LEU A 504     -56.959 -19.157  21.799  1.00 43.20           C  
ATOM   3800  N   LYS A 505     -51.990 -20.348  23.267  1.00 46.96           N  
ATOM   3801  CA  LYS A 505     -51.446 -20.104  24.597  1.00 45.21           C  
ATOM   3802  C   LYS A 505     -51.710 -18.641  24.924  1.00 45.46           C  
ATOM   3803  O   LYS A 505     -51.045 -17.739  24.405  1.00 43.64           O  
ATOM   3804  CB  LYS A 505     -49.950 -20.399  24.612  1.00 45.19           C  
ATOM   3805  CG  LYS A 505     -49.307 -20.327  25.985  1.00 46.55           C  
ATOM   3806  CD  LYS A 505     -47.988 -21.085  25.994  1.00 49.47           C  
ATOM   3807  CE  LYS A 505     -47.353 -21.095  27.379  1.00 51.07           C  
ATOM   3808  NZ  LYS A 505     -46.196 -22.039  27.465  1.00 52.31           N  
ATOM   3809  N   ILE A 506     -52.687 -18.412  25.794  1.00 45.34           N  
ATOM   3810  CA  ILE A 506     -53.079 -17.061  26.153  1.00 44.91           C  
ATOM   3811  C   ILE A 506     -52.975 -16.813  27.665  1.00 45.09           C  
ATOM   3812  O   ILE A 506     -53.527 -15.844  28.194  1.00 44.71           O  
ATOM   3813  CB  ILE A 506     -54.515 -16.803  25.614  1.00 45.54           C  
ATOM   3814  CG1 ILE A 506     -54.597 -15.418  24.973  1.00 46.27           C  
ATOM   3815  CG2 ILE A 506     -55.548 -17.012  26.701  1.00 47.43           C  
ATOM   3816  CD1 ILE A 506     -54.212 -14.284  25.875  1.00 49.04           C  
ATOM   3817  N   SER A 507     -52.244 -17.684  28.355  1.00 45.10           N  
ATOM   3818  CA  SER A 507     -52.051 -17.557  29.800  1.00 46.97           C  
ATOM   3819  C   SER A 507     -51.237 -16.310  30.171  1.00 48.60           C  
ATOM   3820  O   SER A 507     -50.540 -15.736  29.328  1.00 49.63           O  
ATOM   3821  CB  SER A 507     -51.359 -18.804  30.345  1.00 45.91           C  
ATOM   3822  OG  SER A 507     -50.143 -19.042  29.667  1.00 47.49           O  
ATOM   3823  N   ARG A 508     -51.333 -15.899  31.435  1.00 50.27           N  
ATOM   3824  CA  ARG A 508     -50.639 -14.712  31.945  1.00 51.56           C  
ATOM   3825  C   ARG A 508     -50.917 -13.500  31.067  1.00 53.06           C  
ATOM   3826  O   ARG A 508     -49.991 -12.946  30.473  1.00 53.38           O  
ATOM   3827  CB  ARG A 508     -49.123 -14.946  31.999  1.00 51.82           C  
ATOM   3828  CG  ARG A 508     -48.675 -16.047  32.948  1.00 53.65           C  
ATOM   3829  CD  ARG A 508     -47.240 -15.815  33.397  1.00 54.69           C  
ATOM   3830  NE  ARG A 508     -46.845 -16.715  34.479  1.00 55.76           N  
ATOM   3831  CZ  ARG A 508     -46.534 -17.996  34.309  1.00 56.70           C  
ATOM   3832  NH1 ARG A 508     -46.566 -18.532  33.095  1.00 55.66           N  
ATOM   3833  NH2 ARG A 508     -46.189 -18.739  35.352  1.00 56.35           N  
ATOM   3834  N   ASN A 509     -52.175 -13.069  30.997  1.00 55.31           N  
ATOM   3835  CA  ASN A 509     -52.522 -11.935  30.139  1.00 59.47           C  
ATOM   3836  C   ASN A 509     -53.495 -10.857  30.610  1.00 61.95           C  
ATOM   3837  O   ASN A 509     -53.873  -9.993  29.819  1.00 64.34           O  
ATOM   3838  CB  ASN A 509     -53.031 -12.445  28.790  1.00 59.30           C  
ATOM   3839  CG  ASN A 509     -51.950 -12.474  27.741  1.00 58.32           C  
ATOM   3840  OD1 ASN A 509     -51.253 -13.475  27.577  1.00 58.36           O  
ATOM   3841  ND2 ASN A 509     -51.788 -11.360  27.033  1.00 56.57           N  
ATOM   3842  N   GLN A 510     -53.918 -10.885  31.864  1.00 63.44           N  
ATOM   3843  CA  GLN A 510     -54.845  -9.859  32.330  1.00 65.59           C  
ATOM   3844  C   GLN A 510     -56.202  -9.927  31.614  1.00 65.61           C  
ATOM   3845  O   GLN A 510     -56.799  -8.898  31.292  1.00 64.91           O  
ATOM   3846  CB  GLN A 510     -54.221  -8.473  32.132  1.00 67.12           C  
ATOM   3847  CG  GLN A 510     -54.921  -7.366  32.889  1.00 72.18           C  
ATOM   3848  CD  GLN A 510     -55.087  -7.704  34.359  1.00 75.32           C  
ATOM   3849  OE1 GLN A 510     -54.115  -8.032  35.046  1.00 76.15           O  
ATOM   3850  NE2 GLN A 510     -56.323  -7.629  34.849  1.00 76.86           N  
ATOM   3851  N   LEU A 511     -56.678 -11.144  31.361  1.00 66.02           N  
ATOM   3852  CA  LEU A 511     -57.968 -11.357  30.706  1.00 67.18           C  
ATOM   3853  C   LEU A 511     -59.032 -11.574  31.784  1.00 69.02           C  
ATOM   3854  O   LEU A 511     -58.917 -12.498  32.595  1.00 67.12           O  
ATOM   3855  CB  LEU A 511     -57.926 -12.598  29.807  1.00 66.27           C  
ATOM   3856  CG  LEU A 511     -57.111 -12.628  28.512  1.00 65.77           C  
ATOM   3857  CD1 LEU A 511     -57.119 -14.044  27.955  1.00 64.22           C  
ATOM   3858  CD2 LEU A 511     -57.695 -11.661  27.499  1.00 65.41           C  
ATOM   3859  N   LYS A 512     -60.065 -10.733  31.787  1.00 70.91           N  
ATOM   3860  CA  LYS A 512     -61.134 -10.856  32.775  1.00 74.06           C  
ATOM   3861  C   LYS A 512     -62.373 -11.589  32.251  1.00 75.34           C  
ATOM   3862  O   LYS A 512     -62.776 -12.608  32.817  1.00 75.29           O  
ATOM   3863  CB  LYS A 512     -61.512  -9.471  33.318  1.00 73.94           C  
ATOM   3864  CG  LYS A 512     -60.381  -8.831  34.114  1.00 75.05           C  
ATOM   3865  CD  LYS A 512     -60.745  -7.472  34.691  1.00 76.04           C  
ATOM   3866  CE  LYS A 512     -59.568  -6.903  35.486  1.00 76.56           C  
ATOM   3867  NZ  LYS A 512     -59.863  -5.593  36.131  1.00 77.62           N  
ATOM   3868  N   SER A 513     -62.972 -11.086  31.175  1.00 76.86           N  
ATOM   3869  CA  SER A 513     -64.155 -11.724  30.604  1.00 78.80           C  
ATOM   3870  C   SER A 513     -63.818 -12.403  29.280  1.00 80.95           C  
ATOM   3871  O   SER A 513     -62.649 -12.637  28.970  1.00 81.34           O  
ATOM   3872  CB  SER A 513     -65.265 -10.693  30.385  1.00 77.95           C  
ATOM   3873  OG  SER A 513     -64.883  -9.721  29.429  1.00 78.19           O  
ATOM   3874  N   VAL A 514     -64.849 -12.718  28.501  1.00 83.28           N  
ATOM   3875  CA  VAL A 514     -64.671 -13.367  27.205  1.00 84.97           C  
ATOM   3876  C   VAL A 514     -66.027 -13.494  26.520  1.00 86.03           C  
ATOM   3877  O   VAL A 514     -67.024 -13.832  27.159  1.00 86.35           O  
ATOM   3878  CB  VAL A 514     -64.050 -14.777  27.356  1.00 84.95           C  
ATOM   3879  CG1 VAL A 514     -64.926 -15.640  28.244  1.00 85.78           C  
ATOM   3880  CG2 VAL A 514     -63.888 -15.425  25.994  1.00 84.23           C  
ATOM   3881  N   PRO A 515     -66.087 -13.213  25.211  1.00 87.20           N  
ATOM   3882  CA  PRO A 515     -67.358 -13.315  24.491  1.00 88.24           C  
ATOM   3883  C   PRO A 515     -68.014 -14.688  24.629  1.00 89.28           C  
ATOM   3884  O   PRO A 515     -67.337 -15.694  24.847  1.00 89.52           O  
ATOM   3885  CB  PRO A 515     -66.958 -13.003  23.055  1.00 87.85           C  
ATOM   3886  CG  PRO A 515     -65.859 -12.007  23.239  1.00 87.15           C  
ATOM   3887  CD  PRO A 515     -65.042 -12.644  24.341  1.00 87.23           C  
ATOM   3888  N   ASP A 516     -69.337 -14.719  24.506  1.00 90.48           N  
ATOM   3889  CA  ASP A 516     -70.083 -15.966  24.615  1.00 91.02           C  
ATOM   3890  C   ASP A 516     -70.088 -16.700  23.275  1.00 90.89           C  
ATOM   3891  O   ASP A 516     -70.403 -16.115  22.236  1.00 90.52           O  
ATOM   3892  CB  ASP A 516     -71.524 -15.686  25.059  1.00 92.00           C  
ATOM   3893  CG  ASP A 516     -71.595 -14.908  26.363  1.00 92.82           C  
ATOM   3894  OD1 ASP A 516     -71.151 -13.739  26.387  1.00 93.51           O  
ATOM   3895  OD2 ASP A 516     -72.093 -15.466  27.365  1.00 92.73           O  
ATOM   3896  N   GLY A 517     -69.728 -17.981  23.305  1.00 90.53           N  
ATOM   3897  CA  GLY A 517     -69.701 -18.777  22.090  1.00 89.76           C  
ATOM   3898  C   GLY A 517     -68.481 -18.525  21.227  1.00 89.38           C  
ATOM   3899  O   GLY A 517     -68.376 -19.050  20.117  1.00 89.20           O  
ATOM   3900  N   ILE A 518     -67.553 -17.725  21.741  1.00 89.11           N  
ATOM   3901  CA  ILE A 518     -66.336 -17.380  21.015  1.00 88.23           C  
ATOM   3902  C   ILE A 518     -65.499 -18.606  20.652  1.00 87.66           C  
ATOM   3903  O   ILE A 518     -64.825 -18.618  19.626  1.00 87.71           O  
ATOM   3904  CB  ILE A 518     -65.465 -16.397  21.840  1.00 88.08           C  
ATOM   3905  CG1 ILE A 518     -64.348 -15.824  20.968  1.00 87.90           C  
ATOM   3906  CG2 ILE A 518     -64.886 -17.101  23.054  1.00 87.65           C  
ATOM   3907  CD1 ILE A 518     -64.841 -14.884  19.887  1.00 87.98           C  
ATOM   3908  N   PHE A 519     -65.550 -19.637  21.489  1.00 87.28           N  
ATOM   3909  CA  PHE A 519     -64.782 -20.855  21.242  1.00 87.34           C  
ATOM   3910  C   PHE A 519     -65.464 -21.794  20.256  1.00 87.18           C  
ATOM   3911  O   PHE A 519     -64.987 -22.904  20.017  1.00 86.61           O  
ATOM   3912  CB  PHE A 519     -64.526 -21.597  22.555  1.00 88.40           C  
ATOM   3913  CG  PHE A 519     -63.657 -20.841  23.518  1.00 88.92           C  
ATOM   3914  CD1 PHE A 519     -63.952 -20.836  24.878  1.00 89.04           C  
ATOM   3915  CD2 PHE A 519     -62.542 -20.128  23.067  1.00 89.30           C  
ATOM   3916  CE1 PHE A 519     -63.152 -20.131  25.779  1.00 89.60           C  
ATOM   3917  CE2 PHE A 519     -61.736 -19.421  23.960  1.00 89.33           C  
ATOM   3918  CZ  PHE A 519     -62.042 -19.422  25.319  1.00 89.81           C  
ATOM   3919  N   ASP A 520     -66.588 -21.352  19.698  1.00 87.04           N  
ATOM   3920  CA  ASP A 520     -67.320 -22.151  18.723  1.00 86.95           C  
ATOM   3921  C   ASP A 520     -66.712 -21.862  17.360  1.00 86.18           C  
ATOM   3922  O   ASP A 520     -66.953 -22.571  16.380  1.00 85.33           O  
ATOM   3923  CB  ASP A 520     -68.809 -21.785  18.728  1.00 88.34           C  
ATOM   3924  CG  ASP A 520     -69.525 -22.259  19.984  1.00 89.65           C  
ATOM   3925  OD1 ASP A 520     -69.190 -21.774  21.087  1.00 90.34           O  
ATOM   3926  OD2 ASP A 520     -70.424 -23.122  19.871  1.00 89.77           O  
ATOM   3927  N   ARG A 521     -65.914 -20.804  17.314  1.00 85.45           N  
ATOM   3928  CA  ARG A 521     -65.235 -20.408  16.092  1.00 84.68           C  
ATOM   3929  C   ARG A 521     -64.100 -21.404  15.843  1.00 83.09           C  
ATOM   3930  O   ARG A 521     -63.997 -21.976  14.759  1.00 83.58           O  
ATOM   3931  CB  ARG A 521     -64.681 -18.986  16.236  1.00 85.72           C  
ATOM   3932  CG  ARG A 521     -65.742 -17.929  16.545  1.00 86.88           C  
ATOM   3933  CD  ARG A 521     -66.759 -17.825  15.421  1.00 88.40           C  
ATOM   3934  NE  ARG A 521     -66.142 -17.401  14.167  1.00 90.59           N  
ATOM   3935  CZ  ARG A 521     -66.700 -17.553  12.969  1.00 91.67           C  
ATOM   3936  NH1 ARG A 521     -67.893 -18.123  12.858  1.00 92.50           N  
ATOM   3937  NH2 ARG A 521     -66.064 -17.137  11.880  1.00 91.99           N  
ATOM   3938  N   LEU A 522     -63.263 -21.625  16.855  1.00 80.45           N  
ATOM   3939  CA  LEU A 522     -62.148 -22.557  16.725  1.00 78.33           C  
ATOM   3940  C   LEU A 522     -62.661 -23.989  16.730  1.00 76.56           C  
ATOM   3941  O   LEU A 522     -62.733 -24.628  17.776  1.00 75.56           O  
ATOM   3942  CB  LEU A 522     -61.147 -22.371  17.870  1.00 78.47           C  
ATOM   3943  CG  LEU A 522     -60.603 -20.960  18.137  1.00 77.97           C  
ATOM   3944  CD1 LEU A 522     -60.353 -20.243  16.815  1.00 77.20           C  
ATOM   3945  CD2 LEU A 522     -61.596 -20.178  18.974  1.00 78.39           C  
ATOM   3946  N   THR A 523     -62.999 -24.488  15.547  1.00 75.54           N  
ATOM   3947  CA  THR A 523     -63.535 -25.835  15.386  1.00 74.99           C  
ATOM   3948  C   THR A 523     -62.511 -26.959  15.522  1.00 73.36           C  
ATOM   3949  O   THR A 523     -62.884 -28.128  15.631  1.00 73.35           O  
ATOM   3950  CB  THR A 523     -64.215 -25.992  14.008  1.00 75.86           C  
ATOM   3951  OG1 THR A 523     -64.752 -24.731  13.593  1.00 77.31           O  
ATOM   3952  CG2 THR A 523     -65.347 -27.012  14.082  1.00 75.79           C  
ATOM   3953  N   SER A 524     -61.225 -26.628  15.509  1.00 71.57           N  
ATOM   3954  CA  SER A 524     -60.214 -27.672  15.620  1.00 69.64           C  
ATOM   3955  C   SER A 524     -59.264 -27.497  16.797  1.00 68.17           C  
ATOM   3956  O   SER A 524     -58.255 -28.198  16.895  1.00 67.51           O  
ATOM   3957  CB  SER A 524     -59.410 -27.769  14.322  1.00 69.88           C  
ATOM   3958  OG  SER A 524     -58.572 -28.912  14.342  1.00 71.30           O  
ATOM   3959  N   LEU A 525     -59.595 -26.569  17.690  1.00 66.89           N  
ATOM   3960  CA  LEU A 525     -58.778 -26.305  18.871  1.00 65.96           C  
ATOM   3961  C   LEU A 525     -58.422 -27.601  19.600  1.00 65.43           C  
ATOM   3962  O   LEU A 525     -59.278 -28.456  19.809  1.00 65.34           O  
ATOM   3963  CB  LEU A 525     -59.531 -25.369  19.812  1.00 66.09           C  
ATOM   3964  CG  LEU A 525     -58.816 -24.939  21.091  1.00 66.44           C  
ATOM   3965  CD1 LEU A 525     -57.462 -24.337  20.757  1.00 67.65           C  
ATOM   3966  CD2 LEU A 525     -59.679 -23.930  21.823  1.00 66.72           C  
ATOM   3967  N   GLN A 526     -57.158 -27.738  19.989  1.00 65.63           N  
ATOM   3968  CA  GLN A 526     -56.688 -28.938  20.679  1.00 65.31           C  
ATOM   3969  C   GLN A 526     -56.091 -28.634  22.054  1.00 64.20           C  
ATOM   3970  O   GLN A 526     -56.288 -29.388  23.009  1.00 64.53           O  
ATOM   3971  CB  GLN A 526     -55.648 -29.660  19.816  1.00 66.67           C  
ATOM   3972  CG  GLN A 526     -56.158 -30.017  18.425  1.00 69.34           C  
ATOM   3973  CD  GLN A 526     -55.115 -30.716  17.562  1.00 71.16           C  
ATOM   3974  OE1 GLN A 526     -55.400 -31.122  16.433  1.00 71.32           O  
ATOM   3975  NE2 GLN A 526     -53.903 -30.857  18.089  1.00 71.98           N  
ATOM   3976  N   LYS A 527     -55.354 -27.532  22.148  1.00 62.18           N  
ATOM   3977  CA  LYS A 527     -54.736 -27.127  23.405  1.00 60.01           C  
ATOM   3978  C   LYS A 527     -54.990 -25.644  23.632  1.00 58.72           C  
ATOM   3979  O   LYS A 527     -55.104 -24.872  22.676  1.00 58.78           O  
ATOM   3980  CB  LYS A 527     -53.231 -27.400  23.363  1.00 59.90           C  
ATOM   3981  CG  LYS A 527     -52.898 -28.863  23.135  1.00 63.49           C  
ATOM   3982  CD  LYS A 527     -51.467 -29.070  22.659  1.00 65.69           C  
ATOM   3983  CE  LYS A 527     -51.256 -30.515  22.209  1.00 67.14           C  
ATOM   3984  NZ  LYS A 527     -49.938 -30.743  21.548  1.00 68.06           N  
ATOM   3985  N   ILE A 528     -55.098 -25.249  24.895  1.00 56.48           N  
ATOM   3986  CA  ILE A 528     -55.322 -23.852  25.229  1.00 55.16           C  
ATOM   3987  C   ILE A 528     -54.835 -23.543  26.644  1.00 55.33           C  
ATOM   3988  O   ILE A 528     -55.031 -24.332  27.564  1.00 55.48           O  
ATOM   3989  CB  ILE A 528     -56.817 -23.473  25.095  1.00 54.88           C  
ATOM   3990  CG1 ILE A 528     -57.006 -21.990  25.416  1.00 55.56           C  
ATOM   3991  CG2 ILE A 528     -57.669 -24.329  26.024  1.00 55.52           C  
ATOM   3992  CD1 ILE A 528     -58.392 -21.472  25.117  1.00 54.55           C  
ATOM   3993  N   TRP A 529     -54.171 -22.402  26.802  1.00 54.68           N  
ATOM   3994  CA  TRP A 529     -53.661 -21.971  28.102  1.00 53.10           C  
ATOM   3995  C   TRP A 529     -54.472 -20.761  28.511  1.00 53.18           C  
ATOM   3996  O   TRP A 529     -54.597 -19.806  27.745  1.00 52.75           O  
ATOM   3997  CB  TRP A 529     -52.186 -21.577  28.005  1.00 52.67           C  
ATOM   3998  CG  TRP A 529     -51.243 -22.726  27.889  1.00 51.48           C  
ATOM   3999  CD1 TRP A 529     -50.397 -23.186  28.851  1.00 52.34           C  
ATOM   4000  CD2 TRP A 529     -51.032 -23.556  26.738  1.00 52.22           C  
ATOM   4001  NE1 TRP A 529     -49.667 -24.248  28.374  1.00 52.42           N  
ATOM   4002  CE2 TRP A 529     -50.038 -24.497  27.079  1.00 52.22           C  
ATOM   4003  CE3 TRP A 529     -51.586 -23.594  25.451  1.00 52.49           C  
ATOM   4004  CZ2 TRP A 529     -49.583 -25.468  26.182  1.00 52.47           C  
ATOM   4005  CZ3 TRP A 529     -51.132 -24.562  24.555  1.00 53.59           C  
ATOM   4006  CH2 TRP A 529     -50.141 -25.484  24.927  1.00 53.54           C  
ATOM   4007  N   LEU A 530     -55.024 -20.793  29.716  1.00 53.22           N  
ATOM   4008  CA  LEU A 530     -55.836 -19.683  30.186  1.00 53.44           C  
ATOM   4009  C   LEU A 530     -55.447 -19.256  31.587  1.00 53.23           C  
ATOM   4010  O   LEU A 530     -55.877 -18.206  32.066  1.00 52.76           O  
ATOM   4011  CB  LEU A 530     -57.312 -20.076  30.160  1.00 53.59           C  
ATOM   4012  CG  LEU A 530     -57.911 -20.320  28.770  1.00 54.02           C  
ATOM   4013  CD1 LEU A 530     -59.226 -21.083  28.894  1.00 54.26           C  
ATOM   4014  CD2 LEU A 530     -58.120 -18.981  28.070  1.00 53.01           C  
ATOM   4015  N   HIS A 531     -54.611 -20.060  32.235  1.00 54.19           N  
ATOM   4016  CA  HIS A 531     -54.195 -19.759  33.595  1.00 54.23           C  
ATOM   4017  C   HIS A 531     -53.476 -18.428  33.777  1.00 55.00           C  
ATOM   4018  O   HIS A 531     -52.855 -17.897  32.858  1.00 54.77           O  
ATOM   4019  CB  HIS A 531     -53.339 -20.900  34.156  1.00 54.75           C  
ATOM   4020  CG  HIS A 531     -51.991 -21.036  33.517  1.00 56.64           C  
ATOM   4021  ND1 HIS A 531     -51.595 -22.182  32.861  1.00 57.36           N  
ATOM   4022  CD2 HIS A 531     -50.925 -20.200  33.492  1.00 56.06           C  
ATOM   4023  CE1 HIS A 531     -50.342 -22.049  32.461  1.00 56.47           C  
ATOM   4024  NE2 HIS A 531     -49.913 -20.856  32.832  1.00 57.14           N  
ATOM   4025  N   THR A 532     -53.593 -17.896  34.988  1.00 55.36           N  
ATOM   4026  CA  THR A 532     -52.977 -16.641  35.381  1.00 55.14           C  
ATOM   4027  C   THR A 532     -53.625 -15.421  34.737  1.00 55.93           C  
ATOM   4028  O   THR A 532     -52.942 -14.516  34.252  1.00 56.18           O  
ATOM   4029  CB  THR A 532     -51.473 -16.654  35.084  1.00 55.62           C  
ATOM   4030  OG1 THR A 532     -50.937 -17.941  35.425  1.00 56.17           O  
ATOM   4031  CG2 THR A 532     -50.760 -15.596  35.920  1.00 54.68           C  
ATOM   4032  N   ASN A 533     -54.954 -15.412  34.741  1.00 56.56           N  
ATOM   4033  CA  ASN A 533     -55.750 -14.307  34.215  1.00 58.32           C  
ATOM   4034  C   ASN A 533     -56.838 -13.983  35.244  1.00 60.99           C  
ATOM   4035  O   ASN A 533     -57.390 -14.883  35.878  1.00 61.35           O  
ATOM   4036  CB  ASN A 533     -56.413 -14.679  32.878  1.00 56.06           C  
ATOM   4037  CG  ASN A 533     -55.456 -14.588  31.696  1.00 52.57           C  
ATOM   4038  OD1 ASN A 533     -54.872 -15.587  31.274  1.00 49.54           O  
ATOM   4039  ND2 ASN A 533     -55.287 -13.381  31.165  1.00 47.96           N  
ATOM   4040  N   PRO A 534     -57.151 -12.690  35.431  1.00 63.42           N  
ATOM   4041  CA  PRO A 534     -58.179 -12.258  36.389  1.00 65.23           C  
ATOM   4042  C   PRO A 534     -59.592 -12.552  35.896  1.00 66.73           C  
ATOM   4043  O   PRO A 534     -60.344 -11.629  35.583  1.00 66.51           O  
ATOM   4044  CB  PRO A 534     -57.938 -10.752  36.507  1.00 64.62           C  
ATOM   4045  CG  PRO A 534     -56.503 -10.584  36.092  1.00 65.34           C  
ATOM   4046  CD  PRO A 534     -56.393 -11.533  34.932  1.00 64.01           C  
ATOM   4047  N   TRP A 535     -59.954 -13.828  35.825  1.00 69.35           N  
ATOM   4048  CA  TRP A 535     -61.283 -14.203  35.357  1.00 72.94           C  
ATOM   4049  C   TRP A 535     -62.383 -13.807  36.339  1.00 75.20           C  
ATOM   4050  O   TRP A 535     -62.515 -14.410  37.405  1.00 74.85           O  
ATOM   4051  CB  TRP A 535     -61.361 -15.710  35.118  1.00 72.86           C  
ATOM   4052  CG  TRP A 535     -60.420 -16.222  34.075  1.00 73.63           C  
ATOM   4053  CD1 TRP A 535     -59.364 -17.062  34.269  1.00 74.19           C  
ATOM   4054  CD2 TRP A 535     -60.477 -15.967  32.667  1.00 73.75           C  
ATOM   4055  NE1 TRP A 535     -58.760 -17.353  33.070  1.00 74.44           N  
ATOM   4056  CE2 TRP A 535     -59.424 -16.693  32.068  1.00 74.67           C  
ATOM   4057  CE3 TRP A 535     -61.316 -15.197  31.851  1.00 73.89           C  
ATOM   4058  CZ2 TRP A 535     -59.187 -16.674  30.687  1.00 74.66           C  
ATOM   4059  CZ3 TRP A 535     -61.081 -15.176  30.475  1.00 74.60           C  
ATOM   4060  CH2 TRP A 535     -60.026 -15.911  29.910  1.00 75.06           C  
ATOM   4061  N   ASP A 536     -63.165 -12.792  35.980  1.00 78.05           N  
ATOM   4062  CA  ASP A 536     -64.271 -12.345  36.820  1.00 81.25           C  
ATOM   4063  C   ASP A 536     -65.359 -13.412  36.767  1.00 83.45           C  
ATOM   4064  O   ASP A 536     -66.103 -13.500  35.792  1.00 83.69           O  
ATOM   4065  CB  ASP A 536     -64.815 -11.008  36.309  1.00 81.50           C  
ATOM   4066  CG  ASP A 536     -66.171 -10.662  36.899  1.00 82.27           C  
ATOM   4067  OD1 ASP A 536     -66.354 -10.825  38.125  1.00 82.52           O  
ATOM   4068  OD2 ASP A 536     -67.055 -10.214  36.135  1.00 82.42           O  
ATOM   4069  N   CYS A 537     -65.447 -14.219  37.820  1.00 86.40           N  
ATOM   4070  CA  CYS A 537     -66.428 -15.298  37.878  1.00 89.25           C  
ATOM   4071  C   CYS A 537     -67.827 -14.923  38.373  1.00 91.46           C  
ATOM   4072  O   CYS A 537     -68.480 -15.721  39.045  1.00 90.98           O  
ATOM   4073  CB  CYS A 537     -65.883 -16.452  38.730  1.00 88.77           C  
ATOM   4074  SG  CYS A 537     -64.384 -17.238  38.056  1.00 88.56           S  
ATOM   4075  N   SER A 538     -68.289 -13.718  38.049  1.00 94.23           N  
ATOM   4076  CA  SER A 538     -69.629 -13.314  38.459  1.00 97.53           C  
ATOM   4077  C   SER A 538     -70.573 -14.152  37.601  1.00100.09           C  
ATOM   4078  O   SER A 538     -70.257 -14.448  36.446  1.00100.53           O  
ATOM   4079  CB  SER A 538     -69.861 -11.825  38.189  1.00 97.10           C  
ATOM   4080  OG  SER A 538     -69.963 -11.565  36.800  1.00 97.25           O  
ATOM   4081  N   CYS A 539     -71.723 -14.537  38.147  1.00102.66           N  
ATOM   4082  CA  CYS A 539     -72.656 -15.365  37.394  1.00104.86           C  
ATOM   4083  C   CYS A 539     -73.211 -14.785  36.105  1.00105.69           C  
ATOM   4084  O   CYS A 539     -73.347 -15.498  35.108  1.00105.68           O  
ATOM   4085  CB  CYS A 539     -73.797 -15.829  38.289  1.00106.16           C  
ATOM   4086  SG  CYS A 539     -73.372 -17.443  39.000  1.00109.58           S  
ATOM   4087  N   PRO A 540     -73.550 -13.490  36.099  1.00106.24           N  
ATOM   4088  CA  PRO A 540     -74.078 -12.931  34.854  1.00106.86           C  
ATOM   4089  C   PRO A 540     -72.969 -12.634  33.834  1.00107.48           C  
ATOM   4090  O   PRO A 540     -72.964 -11.572  33.214  1.00108.07           O  
ATOM   4091  CB  PRO A 540     -74.798 -11.673  35.327  1.00106.66           C  
ATOM   4092  CG  PRO A 540     -73.957 -11.230  36.483  1.00106.21           C  
ATOM   4093  CD  PRO A 540     -73.682 -12.530  37.210  1.00106.24           C  
ATOM   4094  N   ARG A 541     -72.037 -13.574  33.664  1.00107.49           N  
ATOM   4095  CA  ARG A 541     -70.932 -13.404  32.716  1.00107.08           C  
ATOM   4096  C   ARG A 541     -70.189 -14.690  32.342  1.00106.30           C  
ATOM   4097  O   ARG A 541     -70.136 -15.058  31.168  1.00106.25           O  
ATOM   4098  CB  ARG A 541     -69.926 -12.374  33.254  1.00107.61           C  
ATOM   4099  CG  ARG A 541     -70.162 -10.952  32.749  1.00108.77           C  
ATOM   4100  CD  ARG A 541     -69.382  -9.912  33.550  1.00110.15           C  
ATOM   4101  NE  ARG A 541     -69.671  -8.548  33.108  1.00111.33           N  
ATOM   4102  CZ  ARG A 541     -69.330  -7.449  33.777  1.00111.63           C  
ATOM   4103  NH1 ARG A 541     -68.682  -7.540  34.931  1.00111.78           N  
ATOM   4104  NH2 ARG A 541     -69.637  -6.251  33.293  1.00111.59           N  
ATOM   4105  N   ILE A 542     -69.625 -15.369  33.336  1.00105.16           N  
ATOM   4106  CA  ILE A 542     -68.856 -16.591  33.097  1.00104.53           C  
ATOM   4107  C   ILE A 542     -69.635 -17.865  32.803  1.00104.01           C  
ATOM   4108  O   ILE A 542     -69.047 -18.946  32.774  1.00103.37           O  
ATOM   4109  CB  ILE A 542     -67.949 -16.925  34.289  1.00104.57           C  
ATOM   4110  CG1 ILE A 542     -68.799 -17.030  35.555  1.00104.39           C  
ATOM   4111  CG2 ILE A 542     -66.856 -15.883  34.427  1.00104.33           C  
ATOM   4112  CD1 ILE A 542     -68.181 -17.879  36.630  1.00104.65           C  
ATOM   4113  N   ASP A 543     -70.939 -17.763  32.583  1.00103.84           N  
ATOM   4114  CA  ASP A 543     -71.714 -18.970  32.324  1.00103.63           C  
ATOM   4115  C   ASP A 543     -71.164 -19.751  31.127  1.00103.10           C  
ATOM   4116  O   ASP A 543     -71.127 -20.981  31.149  1.00102.82           O  
ATOM   4117  CB  ASP A 543     -73.191 -18.630  32.097  1.00104.07           C  
ATOM   4118  CG  ASP A 543     -74.115 -19.795  32.429  1.00104.21           C  
ATOM   4119  OD1 ASP A 543     -73.935 -20.891  31.853  1.00103.60           O  
ATOM   4120  OD2 ASP A 543     -75.024 -19.618  33.270  1.00104.80           O  
ATOM   4121  N   TYR A 544     -70.725 -19.041  30.089  1.00102.45           N  
ATOM   4122  CA  TYR A 544     -70.188 -19.704  28.902  1.00101.47           C  
ATOM   4123  C   TYR A 544     -68.820 -20.332  29.152  1.00100.95           C  
ATOM   4124  O   TYR A 544     -68.649 -21.550  29.039  1.00100.60           O  
ATOM   4125  CB  TYR A 544     -70.087 -18.720  27.730  1.00101.15           C  
ATOM   4126  CG  TYR A 544     -69.398 -19.307  26.519  1.00100.89           C  
ATOM   4127  CD1 TYR A 544     -69.920 -20.425  25.870  1.00100.73           C  
ATOM   4128  CD2 TYR A 544     -68.202 -18.775  26.048  1.00100.81           C  
ATOM   4129  CE1 TYR A 544     -69.263 -21.003  24.783  1.00100.41           C  
ATOM   4130  CE2 TYR A 544     -67.535 -19.345  24.961  1.00100.38           C  
ATOM   4131  CZ  TYR A 544     -68.073 -20.459  24.335  1.00100.06           C  
ATOM   4132  OH  TYR A 544     -67.423 -21.032  23.267  1.00 99.23           O  
ATOM   4133  N   LEU A 545     -67.846 -19.494  29.482  1.00100.10           N  
ATOM   4134  CA  LEU A 545     -66.490 -19.960  29.734  1.00 99.48           C  
ATOM   4135  C   LEU A 545     -66.440 -21.075  30.775  1.00 99.40           C  
ATOM   4136  O   LEU A 545     -65.886 -22.148  30.526  1.00 99.28           O  
ATOM   4137  CB  LEU A 545     -65.622 -18.787  30.191  1.00 98.96           C  
ATOM   4138  CG  LEU A 545     -64.152 -19.095  30.480  1.00 98.07           C  
ATOM   4139  CD1 LEU A 545     -63.487 -19.643  29.231  1.00 97.68           C  
ATOM   4140  CD2 LEU A 545     -63.453 -17.831  30.949  1.00 97.70           C  
ATOM   4141  N   SER A 546     -67.030 -20.818  31.938  1.00 99.65           N  
ATOM   4142  CA  SER A 546     -67.048 -21.786  33.035  1.00 99.52           C  
ATOM   4143  C   SER A 546     -67.659 -23.122  32.628  1.00 99.14           C  
ATOM   4144  O   SER A 546     -67.389 -24.149  33.249  1.00 98.77           O  
ATOM   4145  CB  SER A 546     -67.827 -21.213  34.222  1.00 99.56           C  
ATOM   4146  OG  SER A 546     -67.307 -19.953  34.612  1.00100.31           O  
ATOM   4147  N   ARG A 547     -68.475 -23.099  31.580  1.00 99.23           N  
ATOM   4148  CA  ARG A 547     -69.138 -24.303  31.094  1.00 99.20           C  
ATOM   4149  C   ARG A 547     -68.350 -24.953  29.958  1.00 98.45           C  
ATOM   4150  O   ARG A 547     -68.380 -26.174  29.786  1.00 98.07           O  
ATOM   4151  CB  ARG A 547     -70.553 -23.956  30.622  1.00100.16           C  
ATOM   4152  CG  ARG A 547     -71.505 -25.135  30.541  1.00101.27           C  
ATOM   4153  CD  ARG A 547     -72.912 -24.656  30.219  1.00103.02           C  
ATOM   4154  NE  ARG A 547     -73.900 -25.730  30.309  1.00104.70           N  
ATOM   4155  CZ  ARG A 547     -75.202 -25.571  30.086  1.00105.43           C  
ATOM   4156  NH1 ARG A 547     -75.678 -24.378  29.756  1.00105.51           N  
ATOM   4157  NH2 ARG A 547     -76.028 -26.603  30.197  1.00105.87           N  
ATOM   4158  N   TRP A 548     -67.642 -24.130  29.190  1.00 97.55           N  
ATOM   4159  CA  TRP A 548     -66.843 -24.616  28.072  1.00 96.56           C  
ATOM   4160  C   TRP A 548     -65.693 -25.485  28.574  1.00 95.90           C  
ATOM   4161  O   TRP A 548     -65.361 -26.506  27.970  1.00 94.65           O  
ATOM   4162  CB  TRP A 548     -66.277 -23.435  27.277  1.00 97.01           C  
ATOM   4163  CG  TRP A 548     -65.655 -23.833  25.969  1.00 97.03           C  
ATOM   4164  CD1 TRP A 548     -66.298 -24.030  24.783  1.00 97.11           C  
ATOM   4165  CD2 TRP A 548     -64.270 -24.115  25.725  1.00 97.10           C  
ATOM   4166  NE1 TRP A 548     -65.402 -24.418  23.815  1.00 97.02           N  
ATOM   4167  CE2 TRP A 548     -64.150 -24.478  24.367  1.00 97.05           C  
ATOM   4168  CE3 TRP A 548     -63.118 -24.097  26.524  1.00 96.82           C  
ATOM   4169  CZ2 TRP A 548     -62.922 -24.821  23.788  1.00 96.80           C  
ATOM   4170  CZ3 TRP A 548     -61.895 -24.438  25.947  1.00 96.38           C  
ATOM   4171  CH2 TRP A 548     -61.810 -24.795  24.593  1.00 96.31           C  
ATOM   4172  N   LEU A 549     -65.092 -25.071  29.685  1.00 95.75           N  
ATOM   4173  CA  LEU A 549     -63.970 -25.797  30.274  1.00 96.25           C  
ATOM   4174  C   LEU A 549     -64.346 -27.152  30.859  1.00 96.75           C  
ATOM   4175  O   LEU A 549     -63.484 -27.870  31.362  1.00 96.89           O  
ATOM   4176  CB  LEU A 549     -63.303 -24.947  31.360  1.00 96.26           C  
ATOM   4177  CG  LEU A 549     -62.206 -23.960  30.941  1.00 96.22           C  
ATOM   4178  CD1 LEU A 549     -62.735 -22.970  29.919  1.00 96.11           C  
ATOM   4179  CD2 LEU A 549     -61.697 -23.230  32.173  1.00 96.37           C  
ATOM   4180  N   ASN A 550     -65.627 -27.502  30.793  1.00 97.44           N  
ATOM   4181  CA  ASN A 550     -66.098 -28.779  31.322  1.00 97.51           C  
ATOM   4182  C   ASN A 550     -65.690 -29.949  30.437  1.00 97.69           C  
ATOM   4183  O   ASN A 550     -64.679 -30.604  30.689  1.00 97.46           O  
ATOM   4184  CB  ASN A 550     -67.617 -28.756  31.467  1.00 98.38           C  
ATOM   4185  CG  ASN A 550     -68.078 -27.798  32.539  1.00 99.18           C  
ATOM   4186  OD1 ASN A 550     -67.701 -26.625  32.541  1.00 99.33           O  
ATOM   4187  ND2 ASN A 550     -68.901 -28.289  33.461  1.00 98.80           N  
ATOM   4188  N   LYS A 551     -66.487 -30.214  29.406  1.00 98.17           N  
ATOM   4189  CA  LYS A 551     -66.198 -31.303  28.484  1.00 98.48           C  
ATOM   4190  C   LYS A 551     -64.833 -31.078  27.854  1.00 98.38           C  
ATOM   4191  O   LYS A 551     -64.112 -32.028  27.540  1.00 98.92           O  
ATOM   4192  CB  LYS A 551     -67.272 -31.381  27.395  1.00 99.26           C  
ATOM   4193  CG  LYS A 551     -67.517 -30.069  26.666  1.00 99.73           C  
ATOM   4194  CD  LYS A 551     -68.488 -30.244  25.502  1.00100.03           C  
ATOM   4195  CE  LYS A 551     -69.845 -30.751  25.968  1.00100.02           C  
ATOM   4196  NZ  LYS A 551     -70.471 -29.828  26.953  1.00 99.84           N  
ATOM   4197  N   ASN A 552     -64.483 -29.809  27.673  1.00 97.78           N  
ATOM   4198  CA  ASN A 552     -63.193 -29.443  27.100  1.00 96.77           C  
ATOM   4199  C   ASN A 552     -62.184 -29.393  28.240  1.00 96.23           C  
ATOM   4200  O   ASN A 552     -61.697 -28.326  28.611  1.00 96.54           O  
ATOM   4201  CB  ASN A 552     -63.285 -28.077  26.412  1.00 96.62           C  
ATOM   4202  CG  ASN A 552     -64.281 -28.067  25.262  1.00 96.18           C  
ATOM   4203  OD1 ASN A 552     -64.155 -28.835  24.306  1.00 95.72           O  
ATOM   4204  ND2 ASN A 552     -65.276 -27.192  25.350  1.00 95.27           N  
ATOM   4205  N   SER A 553     -61.889 -30.565  28.793  1.00 95.26           N  
ATOM   4206  CA  SER A 553     -60.949 -30.693  29.899  1.00 94.22           C  
ATOM   4207  C   SER A 553     -59.560 -31.055  29.395  1.00 93.29           C  
ATOM   4208  O   SER A 553     -58.557 -30.522  29.869  1.00 93.41           O  
ATOM   4209  CB  SER A 553     -61.433 -31.768  30.875  1.00 94.57           C  
ATOM   4210  OG  SER A 553     -60.456 -32.042  31.864  1.00 94.60           O  
ATOM   4211  N   GLN A 554     -59.507 -31.974  28.438  1.00 91.84           N  
ATOM   4212  CA  GLN A 554     -58.238 -32.401  27.869  1.00 90.82           C  
ATOM   4213  C   GLN A 554     -57.598 -31.236  27.129  1.00 89.35           C  
ATOM   4214  O   GLN A 554     -56.376 -31.156  27.015  1.00 89.24           O  
ATOM   4215  CB  GLN A 554     -58.450 -33.563  26.895  1.00 91.73           C  
ATOM   4216  CG  GLN A 554     -58.914 -34.857  27.538  1.00 93.28           C  
ATOM   4217  CD  GLN A 554     -59.086 -35.977  26.526  1.00 94.33           C  
ATOM   4218  OE1 GLN A 554     -58.145 -36.337  25.817  1.00 94.38           O  
ATOM   4219  NE2 GLN A 554     -60.293 -36.533  26.453  1.00 94.61           N  
ATOM   4220  N   LYS A 555     -58.434 -30.334  26.629  1.00 87.25           N  
ATOM   4221  CA  LYS A 555     -57.952 -29.178  25.889  1.00 85.57           C  
ATOM   4222  C   LYS A 555     -57.287 -28.138  26.782  1.00 84.48           C  
ATOM   4223  O   LYS A 555     -56.261 -27.571  26.412  1.00 84.31           O  
ATOM   4224  CB  LYS A 555     -59.103 -28.538  25.107  1.00 84.98           C  
ATOM   4225  CG  LYS A 555     -59.632 -29.416  23.989  1.00 84.23           C  
ATOM   4226  CD  LYS A 555     -60.800 -28.782  23.258  1.00 83.78           C  
ATOM   4227  CE  LYS A 555     -61.309 -29.720  22.171  1.00 84.32           C  
ATOM   4228  NZ  LYS A 555     -62.528 -29.206  21.490  1.00 85.39           N  
ATOM   4229  N   GLU A 556     -57.857 -27.893  27.958  1.00 83.14           N  
ATOM   4230  CA  GLU A 556     -57.284 -26.902  28.858  1.00 82.05           C  
ATOM   4231  C   GLU A 556     -55.925 -27.304  29.415  1.00 81.72           C  
ATOM   4232  O   GLU A 556     -55.712 -28.447  29.816  1.00 81.62           O  
ATOM   4233  CB  GLU A 556     -58.229 -26.603  30.022  1.00 81.71           C  
ATOM   4234  CG  GLU A 556     -57.675 -25.544  30.968  1.00 82.04           C  
ATOM   4235  CD  GLU A 556     -58.608 -25.209  32.117  1.00 82.28           C  
ATOM   4236  OE1 GLU A 556     -58.231 -24.358  32.951  1.00 80.79           O  
ATOM   4237  OE2 GLU A 556     -59.710 -25.792  32.184  1.00 83.26           O  
ATOM   4238  N   GLN A 557     -55.009 -26.342  29.430  1.00 81.11           N  
ATOM   4239  CA  GLN A 557     -53.664 -26.546  29.942  1.00 80.46           C  
ATOM   4240  C   GLN A 557     -53.586 -25.779  31.254  1.00 80.38           C  
ATOM   4241  O   GLN A 557     -53.885 -24.581  31.298  1.00 79.61           O  
ATOM   4242  CB  GLN A 557     -52.641 -26.012  28.940  1.00 80.23           C  
ATOM   4243  CG  GLN A 557     -52.683 -26.721  27.598  1.00 79.49           C  
ATOM   4244  CD  GLN A 557     -52.191 -28.153  27.681  1.00 79.61           C  
ATOM   4245  OE1 GLN A 557     -52.316 -28.920  26.729  1.00 80.41           O  
ATOM   4246  NE2 GLN A 557     -51.618 -28.519  28.822  1.00 80.64           N  
ATOM   4247  N   GLY A 558     -53.184 -26.464  32.320  1.00 80.18           N  
ATOM   4248  CA  GLY A 558     -53.129 -25.814  33.616  1.00 79.66           C  
ATOM   4249  C   GLY A 558     -54.576 -25.602  34.013  1.00 79.56           C  
ATOM   4250  O   GLY A 558     -55.446 -26.354  33.572  1.00 79.93           O  
ATOM   4251  N   SER A 559     -54.857 -24.590  34.827  1.00 78.72           N  
ATOM   4252  CA  SER A 559     -56.234 -24.340  35.234  1.00 77.75           C  
ATOM   4253  C   SER A 559     -56.488 -22.885  35.592  1.00 76.91           C  
ATOM   4254  O   SER A 559     -55.887 -22.349  36.519  1.00 76.00           O  
ATOM   4255  CB  SER A 559     -56.612 -25.243  36.417  1.00 77.82           C  
ATOM   4256  OG  SER A 559     -55.741 -25.050  37.517  1.00 79.06           O  
ATOM   4257  N   ALA A 560     -57.384 -22.252  34.843  1.00 76.49           N  
ATOM   4258  CA  ALA A 560     -57.733 -20.859  35.081  1.00 76.81           C  
ATOM   4259  C   ALA A 560     -58.416 -20.730  36.439  1.00 77.26           C  
ATOM   4260  O   ALA A 560     -59.090 -21.652  36.892  1.00 76.83           O  
ATOM   4261  CB  ALA A 560     -58.655 -20.361  33.983  1.00 76.34           C  
ATOM   4262  N   LYS A 561     -58.229 -19.584  37.086  1.00 78.12           N  
ATOM   4263  CA  LYS A 561     -58.821 -19.327  38.394  1.00 79.21           C  
ATOM   4264  C   LYS A 561     -59.629 -18.040  38.406  1.00 80.95           C  
ATOM   4265  O   LYS A 561     -59.563 -17.241  37.470  1.00 80.76           O  
ATOM   4266  CB  LYS A 561     -57.731 -19.240  39.465  1.00 78.30           C  
ATOM   4267  CG  LYS A 561     -57.397 -20.555  40.145  1.00 77.05           C  
ATOM   4268  CD  LYS A 561     -56.913 -21.604  39.163  1.00 76.33           C  
ATOM   4269  CE  LYS A 561     -56.556 -22.895  39.877  1.00 75.43           C  
ATOM   4270  NZ  LYS A 561     -55.476 -22.674  40.873  1.00 76.23           N  
ATOM   4271  N   CYS A 562     -60.390 -17.844  39.477  1.00 83.16           N  
ATOM   4272  CA  CYS A 562     -61.209 -16.649  39.632  1.00 85.39           C  
ATOM   4273  C   CYS A 562     -60.416 -15.573  40.365  1.00 86.44           C  
ATOM   4274  O   CYS A 562     -59.687 -15.861  41.312  1.00 86.55           O  
ATOM   4275  CB  CYS A 562     -62.484 -16.970  40.417  1.00 86.23           C  
ATOM   4276  SG  CYS A 562     -63.570 -18.215  39.644  1.00 87.65           S  
ATOM   4277  N   SER A 563     -60.562 -14.331  39.922  1.00 88.09           N  
ATOM   4278  CA  SER A 563     -59.850 -13.219  40.536  1.00 90.10           C  
ATOM   4279  C   SER A 563     -60.182 -13.054  42.020  1.00 91.69           C  
ATOM   4280  O   SER A 563     -59.358 -12.564  42.793  1.00 92.14           O  
ATOM   4281  CB  SER A 563     -60.164 -11.925  39.780  1.00 89.80           C  
ATOM   4282  OG  SER A 563     -61.560 -11.766  39.597  1.00 89.77           O  
ATOM   4283  N   GLY A 564     -61.381 -13.475  42.415  1.00 93.27           N  
ATOM   4284  CA  GLY A 564     -61.783 -13.350  43.806  1.00 95.08           C  
ATOM   4285  C   GLY A 564     -61.815 -14.655  44.581  1.00 96.06           C  
ATOM   4286  O   GLY A 564     -62.434 -14.738  45.642  1.00 96.58           O  
ATOM   4287  N   SER A 565     -61.148 -15.677  44.055  1.00 96.91           N  
ATOM   4288  CA  SER A 565     -61.107 -16.982  44.709  1.00 97.47           C  
ATOM   4289  C   SER A 565     -60.249 -17.959  43.910  1.00 97.88           C  
ATOM   4290  O   SER A 565     -60.422 -18.103  42.701  1.00 98.22           O  
ATOM   4291  CB  SER A 565     -62.526 -17.542  44.852  1.00 97.56           C  
ATOM   4292  OG  SER A 565     -62.507 -18.838  45.424  1.00 97.33           O  
ATOM   4293  N   GLY A 566     -59.329 -18.631  44.595  1.00 98.10           N  
ATOM   4294  CA  GLY A 566     -58.458 -19.581  43.929  1.00 98.14           C  
ATOM   4295  C   GLY A 566     -59.202 -20.761  43.338  1.00 98.45           C  
ATOM   4296  O   GLY A 566     -58.591 -21.686  42.803  1.00 98.21           O  
ATOM   4297  N   LYS A 567     -60.528 -20.728  43.435  1.00 99.05           N  
ATOM   4298  CA  LYS A 567     -61.382 -21.790  42.911  1.00 99.58           C  
ATOM   4299  C   LYS A 567     -61.338 -21.767  41.383  1.00 99.50           C  
ATOM   4300  O   LYS A 567     -61.610 -20.739  40.762  1.00 99.49           O  
ATOM   4301  CB  LYS A 567     -62.819 -21.574  43.406  1.00100.31           C  
ATOM   4302  CG  LYS A 567     -63.782 -22.728  43.161  1.00100.76           C  
ATOM   4303  CD  LYS A 567     -65.161 -22.399  43.731  1.00101.11           C  
ATOM   4304  CE  LYS A 567     -66.128 -23.568  43.602  1.00101.34           C  
ATOM   4305  NZ  LYS A 567     -65.684 -24.754  44.385  1.00101.39           N  
ATOM   4306  N   PRO A 568     -60.990 -22.903  40.757  1.00 99.50           N  
ATOM   4307  CA  PRO A 568     -60.920 -22.969  39.294  1.00 99.83           C  
ATOM   4308  C   PRO A 568     -62.235 -22.648  38.590  1.00100.08           C  
ATOM   4309  O   PRO A 568     -63.311 -23.005  39.066  1.00100.41           O  
ATOM   4310  CB  PRO A 568     -60.444 -24.398  39.035  1.00 99.47           C  
ATOM   4311  CG  PRO A 568     -60.983 -25.152  40.201  1.00 99.53           C  
ATOM   4312  CD  PRO A 568     -60.697 -24.217  41.352  1.00 99.43           C  
ATOM   4313  N   VAL A 569     -62.130 -21.972  37.450  1.00100.57           N  
ATOM   4314  CA  VAL A 569     -63.293 -21.577  36.663  1.00101.12           C  
ATOM   4315  C   VAL A 569     -63.918 -22.764  35.933  1.00101.82           C  
ATOM   4316  O   VAL A 569     -65.121 -22.775  35.668  1.00101.21           O  
ATOM   4317  CB  VAL A 569     -62.910 -20.503  35.611  1.00100.81           C  
ATOM   4318  CG1 VAL A 569     -64.160 -19.939  34.954  1.00100.06           C  
ATOM   4319  CG2 VAL A 569     -62.099 -19.397  36.264  1.00100.39           C  
ATOM   4320  N   ARG A 570     -63.101 -23.764  35.617  1.00103.11           N  
ATOM   4321  CA  ARG A 570     -63.590 -24.937  34.900  1.00104.50           C  
ATOM   4322  C   ARG A 570     -64.732 -25.629  35.628  1.00105.23           C  
ATOM   4323  O   ARG A 570     -65.608 -26.223  34.998  1.00105.38           O
[truncated: 409,699 more chars]
