# Supplementary material for: Advancing molecular modeling and reverse vaccinology in broad-spectrum yellow fever virus vaccine development
Source: Sci Rep. 2024 May 12;14:10842. doi: 10.1038/s41598-024-60680-9 (PMC11089047; doi:10.1038/s41598-024-60680-9)
Supplement: Supplementary file 1 — Supplementary Information. [file 41598_2024_60680_MOESM1_ESM.zip › Yellow_Fever_data/5_Molecular docking/HADDOCK/estruturalHADDOCK.pdb]

REMARK FILENAME="complex_10w.pdb0"
REMARK ===============================================================
REMARK HADDOCK run for complex
REMARK initial structure: complex_10.pdb
REMARK ===============================================================
REMARK            total,bonds,angles,improper,dihe,vdw,elec,air,cdih,coup,rdcs,vean,dani,xpcs,rg
REMARK energies: -311.904, 0, 0, 0, 0, -75.5375, -236.366, 0, 0, 0, 0, 0, 0, 0, 0
REMARK ===============================================================
REMARK            bonds,angles,impropers,dihe,air,cdih,coup,rdcs,vean,dani,xpcs
REMARK rms-dev.: 0,0,0,0,5903,0,0, 0, 0, 0, 0
REMARK ===============================================================
REMARK               air,cdih,coup,rdcs,vean,dani,xpcs
REMARK               >0.3,>5,>1,>0,>5,>0.2,>0.2
REMARK violations.: 0, 0, 0, 0, 0, 0, 0
REMARK ===============================================================
REMARK                        CVpartition#,violations,rms
REMARK AIRs cross-validation: 0, 0, 0
REMARK ===============================================================
REMARK NCS energy: 0
REMARK ===============================================================
REMARK Symmetry energy: 0
REMARK ===============================================================
REMARK Membrane restraining energy: 0
REMARK ===============================================================
REMARK Local cross-correlation:  0.0000
REMARK ===============================================================
REMARK Desolvation energy: 4.23166
REMARK Internal energy free molecules: -31102.2
REMARK Internal energy complex: -30127.3
REMARK Binding energy: 667.233
REMARK ===============================================================
REMARK buried surface area: 2671.78
REMARK ===============================================================
REMARK water - chain_1: 0 0 0
REMARK water - chain_2: 0 0 0
REMARK ===============================================================
REMARK water - water: 0 0 0
REMARK ===============================================================
REMARK DATE:08-Apr-2021  13:40:54       created by user: enmr022
REMARK VERSION:1.3U
ATOM      1  N   SER A  27      28.668  12.110   0.504  1.00 10.00      A    N  
ATOM      2  HN  SER A  27      28.781  11.431  -0.203  1.00 10.00      A    H  
ATOM      3  CA  SER A  27      27.373  12.227   1.170  1.00 10.00      A    C  
ATOM      4  CB  SER A  27      27.286  13.563   1.909  1.00 10.00      A    C  
ATOM      5  OG  SER A  27      28.500  13.829   2.592  1.00 10.00      A    O  
ATOM      6  HG  SER A  27      29.230  13.422   2.105  1.00 10.00      A    H  
ATOM      7  C   SER A  27      26.225  12.094   0.168  1.00 10.00      A    C  
ATOM      8  O   SER A  27      25.079  11.831   0.546  1.00 10.00      A    O  
ATOM      9  N   LEU A  28      26.547  12.268  -1.108  1.00 10.00      A    N  
ATOM     10  HN  LEU A  28      27.483  12.461  -1.344  1.00 10.00      A    H  
ATOM     11  CA  LEU A  28      25.555  12.175  -2.170  1.00 10.00      A    C  
ATOM     12  CB  LEU A  28      25.562  13.455  -3.015  1.00 10.00      A    C  
ATOM     13  CG  LEU A  28      25.421  14.775  -2.253  1.00 10.00      A    C  
ATOM     14  CD1 LEU A  28      25.643  15.956  -3.184  1.00 10.00      A    C  
ATOM     15  CD2 LEU A  28      24.059  14.869  -1.584  1.00 10.00      A    C  
ATOM     16  C   LEU A  28      25.833  10.971  -3.063  1.00 10.00      A    C  
ATOM     17  O   LEU A  28      26.842  10.930  -3.765  1.00 10.00      A    O  
ATOM     18  N   SER A  29      24.940   9.991  -3.035  1.00 10.00      A    N  
ATOM     19  HN  SER A  29      24.143  10.080  -2.465  1.00 10.00      A    H  
ATOM     20  CA  SER A  29      25.102   8.796  -3.849  1.00 10.00      A    C  
ATOM     21  CB  SER A  29      24.640   7.562  -3.073  1.00 10.00      A    C  
ATOM     22  OG  SER A  29      25.234   7.519  -1.784  1.00 10.00      A    O  
ATOM     23  HG  SER A  29      25.757   8.317  -1.648  1.00 10.00      A    H  
ATOM     24  C   SER A  29      24.325   8.926  -5.155  1.00 10.00      A    C  
ATOM     25  O   SER A  29      23.108   9.124  -5.148  1.00 10.00      A    O  
ATOM     26  N   CYS A  30      25.029   8.825  -6.271  1.00 10.00      A    N  
ATOM     27  HN  CYS A  30      25.998   8.675  -6.217  1.00 10.00      A    H  
ATOM     28  CA  CYS A  30      24.399   8.939  -7.578  1.00 10.00      A    C  
ATOM     29  C   CYS A  30      24.408   7.610  -8.322  1.00 10.00      A    C  
ATOM     30  O   CYS A  30      25.412   6.900  -8.336  1.00 10.00      A    O  
ATOM     31  CB  CYS A  30      25.089  10.019  -8.414  1.00 10.00      A    C  
ATOM     32  SG  CYS A  30      25.060  11.683  -7.669  1.00 10.00      A    S  
ATOM     33  N   ASP A  31      23.275   7.272  -8.916  1.00 10.00      A    N  
ATOM     34  HN  ASP A  31      22.500   7.872  -8.832  1.00 10.00      A    H  
ATOM     35  CA  ASP A  31      23.138   6.038  -9.683  1.00 10.00      A    C  
ATOM     36  CB  ASP A  31      21.682   5.554  -9.654  1.00 10.00      A    C  
ATOM     37  CG  ASP A  31      21.475   4.223 -10.363  1.00 10.00      A    C  
ATOM     38  OD1 ASP A  31      21.217   4.227 -11.583  1.00 10.00      A    O  
ATOM     39  OD2 ASP A  31      21.559   3.168  -9.701  1.00 10.00      A    O  
ATOM     40  C   ASP A  31      23.583   6.271 -11.124  1.00 10.00      A    C  
ATOM     41  O   ASP A  31      23.554   7.406 -11.609  1.00 10.00      A    O  
ATOM     42  N   ARG A  32      23.985   5.201 -11.801  1.00 10.00      A    N  
ATOM     43  HN  ARG A  32      23.986   4.326 -11.349  1.00 10.00      A    H  
ATOM     44  CA  ARG A  32      24.442   5.279 -13.188  1.00 10.00      A    C  
ATOM     45  CB  ARG A  32      24.901   3.902 -13.674  1.00 10.00      A    C  
ATOM     46  CG  ARG A  32      23.816   2.834 -13.625  1.00 10.00      A    C  
ATOM     47  CD  ARG A  32      24.308   1.515 -14.197  1.00 10.00      A    C  
ATOM     48  NE  ARG A  32      24.690   1.637 -15.606  1.00 10.00      A    N  
ATOM     49  HE  ARG A  32      24.181   2.275 -16.160  1.00 10.00      A    H  
ATOM     50  CZ  ARG A  32      25.671   0.936 -16.176  1.00 10.00      A    C  
ATOM     51  NH1 ARG A  32      26.375   0.064 -15.464  1.00 10.00      A    N  
ATOM     52 HH11 ARG A  32      27.142  -0.484 -15.913  1.00 10.00      A    H  
ATOM     53 HH12 ARG A  32      26.166  -0.082 -14.451  1.00 10.00      A    H  
ATOM     54  NH2 ARG A  32      25.950   1.115 -17.462  1.00 10.00      A    N  
ATOM     55 HH21 ARG A  32      26.718   0.571 -17.916  1.00 10.00      A    H  
ATOM     56 HH22 ARG A  32      25.403   1.798 -18.028  1.00 10.00      A    H  
ATOM     57  C   ARG A  32      23.367   5.835 -14.124  1.00 10.00      A    C  
ATOM     58  O   ARG A  32      23.681   6.427 -15.162  1.00 10.00      A    O  
ATOM     59  N   ASN A  33      22.101   5.647 -13.754  1.00 10.00      A    N  
ATOM     60  HN  ASN A  33      21.913   5.160 -12.915  1.00 10.00      A    H  
ATOM     61  CA  ASN A  33      20.984   6.127 -14.564  1.00 10.00      A    C  
ATOM     62  CB  ASN A  33      19.665   5.472 -14.135  1.00 10.00      A    C  
ATOM     63  CG  ASN A  33      18.790   5.080 -15.314  1.00 10.00      A    C  
ATOM     64  OD1 ASN A  33      18.890   5.655 -16.397  1.00 10.00      A    O  
ATOM     65  ND2 ASN A  33      17.924   4.096 -15.113  1.00 10.00      A    N  
ATOM     66 HD21 ASN A  33      17.895   3.676 -14.226  1.00 10.00      A    H  
ATOM     67 HD22 ASN A  33      17.347   3.827 -15.857  1.00 10.00      A    H  
ATOM     68  C   ASN A  33      20.867   7.649 -14.507  1.00 10.00      A    C  
ATOM     69  O   ASN A  33      20.121   8.251 -15.280  1.00 10.00      A    O  
ATOM     70  N   GLY A  34      21.608   8.265 -13.590  1.00 10.00      A    N  
ATOM     71  HN  GLY A  34      22.187   7.732 -13.001  1.00 10.00      A    H  
ATOM     72  CA  GLY A  34      21.578   9.707 -13.458  1.00 10.00      A    C  
ATOM     73  C   GLY A  34      20.647  10.174 -12.358  1.00 10.00      A    C  
ATOM     74  O   GLY A  34      19.966  11.191 -12.501  1.00 10.00      A    O  
ATOM     75  N   ILE A  35      20.608   9.425 -11.263  1.00 10.00      A    N  
ATOM     76  HN  ILE A  35      21.165   8.621 -11.216  1.00 10.00      A    H  
ATOM     77  CA  ILE A  35      19.762   9.769 -10.126  1.00 10.00      A    C  
ATOM     78  CB  ILE A  35      18.738   8.646  -9.825  1.00 10.00      A    C  
ATOM     79  CG1 ILE A  35      17.962   8.241 -11.090  1.00 10.00      A    C  
ATOM     80  CG2 ILE A  35      17.786   9.053  -8.706  1.00 10.00      A    C  
ATOM     81  CD1 ILE A  35      17.080   9.331 -11.664  1.00 10.00      A    C  
ATOM     82  C   ILE A  35      20.634   9.988  -8.893  1.00 10.00      A    C  
ATOM     83  O   ILE A  35      21.304   9.065  -8.433  1.00 10.00      A    O  
ATOM     84  N   CYS A  36      20.634  11.204  -8.367  1.00 10.00      A    N  
ATOM     85  HN  CYS A  36      20.079  11.904  -8.771  1.00 10.00      A    H  
ATOM     86  CA  CYS A  36      21.436  11.522  -7.194  1.00 10.00      A    C  
ATOM     87  C   CYS A  36      20.566  11.649  -5.950  1.00 10.00      A    C  
ATOM     88  O   CYS A  36      19.626  12.445  -5.913  1.00 10.00      A    O  
ATOM     89  CB  CYS A  36      22.249  12.799  -7.419  1.00 10.00      A    C  
ATOM     90  SG  CYS A  36      23.569  12.637  -8.666  1.00 10.00      A    S  
ATOM     91  N   LYS A  37      20.881  10.848  -4.942  1.00 10.00      A    N  
ATOM     92  HN  LYS A  37      21.646  10.237  -5.041  1.00 10.00      A    H  
ATOM     93  CA  LYS A  37      20.141  10.852  -3.688  1.00 10.00      A    C  
ATOM     94  CB  LYS A  37      19.498   9.482  -3.425  1.00 10.00      A    C  
ATOM     95  CG  LYS A  37      19.990   8.363  -4.336  1.00 10.00      A    C  
ATOM     96  CD  LYS A  37      19.011   7.200  -4.376  1.00 10.00      A    C  
ATOM     97  CE  LYS A  37      19.107   6.344  -3.123  1.00 10.00      A    C  
ATOM     98  NZ  LYS A  37      20.329   5.495  -3.123  1.00 10.00      A    N  
ATOM     99  HZ1 LYS A  37      21.178   6.081  -3.247  1.00 10.00      A    H  
ATOM    100  HZ2 LYS A  37      20.284   4.803  -3.896  1.00 10.00      A    H  
ATOM    101  HZ3 LYS A  37      20.407   4.979  -2.223  1.00 10.00      A    H  
ATOM    102  C   LYS A  37      21.049  11.251  -2.531  1.00 10.00      A    C  
ATOM    103  O   LYS A  37      22.115  10.661  -2.331  1.00 10.00      A    O  
ATOM    104  N   GLY A  38      20.627  12.259  -1.781  1.00 10.00      A    N  
ATOM    105  HN  GLY A  38      19.766  12.691  -1.995  1.00 10.00      A    H  
ATOM    106  CA  GLY A  38      21.407  12.730  -0.655  1.00 10.00      A    C  
ATOM    107  C   GLY A  38      21.220  11.870   0.576  1.00 10.00      A    C  
ATOM    108  O   GLY A  38      20.332  12.126   1.391  1.00 10.00      A    O  
ATOM    109  N   SER A  39      22.050  10.845   0.699  1.00 10.00      A    N  
ATOM    110  HN  SER A  39      22.723  10.690   0.000  1.00 10.00      A    H  
ATOM    111  CA  SER A  39      21.991   9.935   1.828  1.00 10.00      A    C  
ATOM    112  CB  SER A  39      22.994   8.805   1.613  1.00 10.00      A    C  
ATOM    113  OG  SER A  39      23.079   8.477   0.236  1.00 10.00      A    O  
ATOM    114  HG  SER A  39      22.240   8.100  -0.051  1.00 10.00      A    H  
ATOM    115  C   SER A  39      22.294  10.670   3.131  1.00 10.00      A    C  
ATOM    116  O   SER A  39      21.590  10.509   4.128  1.00 10.00      A    O  
ATOM    117  N   SER A  40      23.333  11.491   3.112  1.00 10.00      A    N  
ATOM    118  HN  SER A  40      23.851  11.591   2.285  1.00 10.00      A    H  
ATOM    119  CA  SER A  40      23.722  12.251   4.286  1.00 10.00      A    C  
ATOM    120  CB  SER A  40      25.188  11.980   4.623  1.00 10.00      A    C  
ATOM    121  OG  SER A  40      25.458  10.587   4.581  1.00 10.00      A    O  
ATOM    122  HG  SER A  40      24.699  10.107   4.947  1.00 10.00      A    H  
ATOM    123  C   SER A  40      23.486  13.742   4.061  1.00 10.00      A    C  
ATOM    124  O   SER A  40      24.262  14.411   3.374  1.00 10.00      A    O  
ATOM    125  N   GLY A  41      22.409  14.256   4.639  1.00 10.00      A    N  
ATOM    126  HN  GLY A  41      21.828  13.677   5.173  1.00 10.00      A    H  
ATOM    127  CA  GLY A  41      22.084  15.659   4.494  1.00 10.00      A    C  
ATOM    128  C   GLY A  41      22.829  16.528   5.485  1.00 10.00      A    C  
ATOM    129  O   GLY A  41      22.244  17.410   6.108  1.00 10.00      A    O  
ATOM    130  N   SER A  42      24.128  16.286   5.614  1.00 10.00      A    N  
ATOM    131  HN  SER A  42      24.534  15.571   5.079  1.00 10.00      A    H  
ATOM    132  CA  SER A  42      24.973  17.036   6.535  1.00 10.00      A    C  
ATOM    133  CB  SER A  42      26.260  16.248   6.795  1.00 10.00      A    C  
ATOM    134  OG  SER A  42      26.020  14.854   6.673  1.00 10.00      A    O  
ATOM    135  HG  SER A  42      25.211  14.627   7.148  1.00 10.00      A    H  
ATOM    136  C   SER A  42      25.302  18.422   5.980  1.00 10.00      A    C  
ATOM    137  O   SER A  42      25.840  19.280   6.687  1.00 10.00      A    O  
ATOM    138  N   LEU A  43      24.975  18.632   4.713  1.00 10.00      A    N  
ATOM    139  HN  LEU A  43      24.537  17.916   4.210  1.00 10.00      A    H  
ATOM    140  CA  LEU A  43      25.229  19.905   4.058  1.00 10.00      A    C  
ATOM    141  CB  LEU A  43      25.283  19.743   2.535  1.00 10.00      A    C  
ATOM    142  CG  LEU A  43      26.578  19.149   1.964  1.00 10.00      A    C  
ATOM    143  CD1 LEU A  43      26.625  17.641   2.166  1.00 10.00      A    C  
ATOM    144  CD2 LEU A  43      26.731  19.499   0.492  1.00 10.00      A    C  
ATOM    145  C   LEU A  43      24.171  20.928   4.451  1.00 10.00      A    C  
ATOM    146  O   LEU A  43      22.979  20.719   4.227  1.00 10.00      A    O  
ATOM    147  N   ASN A  44      24.616  22.021   5.053  1.00 10.00      A    N  
ATOM    148  HN  ASN A  44      25.580  22.113   5.219  1.00 10.00      A    H  
ATOM    149  CA  ASN A  44      23.717  23.086   5.489  1.00 10.00      A    C  
ATOM    150  CB  ASN A  44      24.387  23.910   6.597  1.00 10.00      A    C  
ATOM    151  CG  ASN A  44      23.492  24.995   7.168  1.00 10.00      A    C  
ATOM    152  OD1 ASN A  44      22.661  24.736   8.041  1.00 10.00      A    O  
ATOM    153  ND2 ASN A  44      23.672  26.222   6.697  1.00 10.00      A    N  
ATOM    154 HD21 ASN A  44      24.364  26.361   6.014  1.00 10.00      A    H  
ATOM    155 HD22 ASN A  44      23.109  26.943   7.052  1.00 10.00      A    H  
ATOM    156  C   ASN A  44      23.328  23.984   4.317  1.00 10.00      A    C  
ATOM    157  O   ASN A  44      22.278  24.631   4.331  1.00 10.00      A    O  
ATOM    158  N   SER A  45      24.180  24.016   3.302  1.00 10.00      A    N  
ATOM    159  HN  SER A  45      24.992  23.470   3.340  1.00 10.00      A    H  
ATOM    160  CA  SER A  45      23.938  24.830   2.126  1.00 10.00      A    C  
ATOM    161  CB  SER A  45      24.866  26.050   2.137  1.00 10.00      A    C  
ATOM    162  OG  SER A  45      26.182  25.679   2.518  1.00 10.00      A    O  
ATOM    163  HG  SER A  45      26.317  25.898   3.445  1.00 10.00      A    H  
ATOM    164  C   SER A  45      24.161  24.011   0.859  1.00 10.00      A    C  
ATOM    165  O   SER A  45      24.605  22.861   0.922  1.00 10.00      A    O  
ATOM    166  N   ILE A  46      23.849  24.604  -0.283  1.00 10.00      A    N  
ATOM    167  HN  ILE A  46      23.500  25.522  -0.266  1.00 10.00      A    H  
ATOM    168  CA  ILE A  46      24.019  23.939  -1.565  1.00 10.00      A    C  
ATOM    169  CB  ILE A  46      22.851  24.273  -2.523  1.00 10.00      A    C  
ATOM    170  CG1 ILE A  46      21.506  23.932  -1.873  1.00 10.00      A    C  
ATOM    171  CG2 ILE A  46      23.004  23.541  -3.849  1.00 10.00      A    C  
ATOM    172  CD1 ILE A  46      20.300  24.350  -2.687  1.00 10.00      A    C  
ATOM    173  C   ILE A  46      25.339  24.382  -2.196  1.00 10.00      A    C  
ATOM    174  O   ILE A  46      25.653  25.573  -2.202  1.00 10.00      A    O  
ATOM    175  N   PRO A  47      26.146  23.428  -2.695  1.00 10.00      A    N  
ATOM    176  CA  PRO A  47      27.433  23.731  -3.337  1.00 10.00      A    C  
ATOM    177  CB  PRO A  47      27.949  22.358  -3.780  1.00 10.00      A    C  
ATOM    178  CG  PRO A  47      27.226  21.382  -2.920  1.00 10.00      A    C  
ATOM    179  CD  PRO A  47      25.876  21.983  -2.657  1.00 10.00      A    C  
ATOM    180  C   PRO A  47      27.266  24.644  -4.553  1.00 10.00      A    C  
ATOM    181  O   PRO A  47      26.235  24.611  -5.232  1.00 10.00      A    O  
ATOM    182  N   SER A  48      28.286  25.449  -4.828  1.00 10.00      A    N  
ATOM    183  HN  SER A  48      29.082  25.424  -4.257  1.00 10.00      A    H  
ATOM    184  CA  SER A  48      28.262  26.376  -5.950  1.00 10.00      A    C  
ATOM    185  CB  SER A  48      29.309  27.469  -5.732  1.00 10.00      A    C  
ATOM    186  OG  SER A  48      29.490  27.719  -4.345  1.00 10.00      A    O  
ATOM    187  HG  SER A  48      28.836  28.369  -4.049  1.00 10.00      A    H  
ATOM    188  C   SER A  48      28.517  25.653  -7.274  1.00 10.00      A    C  
ATOM    189  O   SER A  48      29.551  25.843  -7.917  1.00 10.00      A    O  
ATOM    190  N   GLY A  49      27.574  24.816  -7.668  1.00 10.00      A    N  
ATOM    191  HN  GLY A  49      26.779  24.688  -7.104  1.00 10.00      A    H  
ATOM    192  CA  GLY A  49      27.710  24.081  -8.904  1.00 10.00      A    C  
ATOM    193  C   GLY A  49      27.296  22.637  -8.747  1.00 10.00      A    C  
ATOM    194  O   GLY A  49      28.034  21.828  -8.183  1.00 10.00      A    O  
ATOM    195  N   LEU A  50      26.105  22.318  -9.226  1.00 10.00      A    N  
ATOM    196  HN  LEU A  50      25.556  23.014  -9.645  1.00 10.00      A    H  
ATOM    197  CA  LEU A  50      25.593  20.961  -9.150  1.00 10.00      A    C  
ATOM    198  CB  LEU A  50      24.137  20.962  -8.679  1.00 10.00      A    C  
ATOM    199  CG  LEU A  50      23.887  21.456  -7.253  1.00 10.00      A    C  
ATOM    200  CD1 LEU A  50      22.398  21.466  -6.948  1.00 10.00      A    C  
ATOM    201  CD2 LEU A  50      24.636  20.598  -6.245  1.00 10.00      A    C  
ATOM    202  C   LEU A  50      25.703  20.285 -10.511  1.00 10.00      A    C  
ATOM    203  O   LEU A  50      25.853  20.952 -11.533  1.00 10.00      A    O  
ATOM    204  N   THR A  51      25.646  18.966 -10.521  1.00 10.00      A    N  
ATOM    205  HN  THR A  51      25.537  18.483  -9.675  1.00 10.00      A    H  
ATOM    206  CA  THR A  51      25.738  18.207 -11.759  1.00 10.00      A    C  
ATOM    207  CB  THR A  51      25.985  16.718 -11.453  1.00 10.00      A    C  
ATOM    208  OG1 THR A  51      26.802  16.615 -10.275  1.00 10.00      A    O  
ATOM    209  HG1 THR A  51      27.499  17.282 -10.313  1.00 10.00      A    H  
ATOM    210  CG2 THR A  51      26.699  16.046 -12.614  1.00 10.00      A    C  
ATOM    211  C   THR A  51      24.451  18.351 -12.569  1.00 10.00      A    C  
ATOM    212  O   THR A  51      23.411  17.829 -12.184  1.00 10.00      A    O  
ATOM    213  N   GLU A  52      24.524  19.054 -13.693  1.00 10.00      A    N  
ATOM    214  HN  GLU A  52      25.386  19.443 -13.963  1.00 10.00      A    H  
ATOM    215  CA  GLU A  52      23.346  19.260 -14.533  1.00 10.00      A    C  
ATOM    216  CB  GLU A  52      23.485  20.520 -15.392  1.00 10.00      A    C  
ATOM    217  CG  GLU A  52      22.155  21.069 -15.892  1.00 10.00      A    C  
ATOM    218  CD  GLU A  52      22.287  22.393 -16.613  1.00 10.00      A    C  
ATOM    219  OE1 GLU A  52      21.676  23.381 -16.160  1.00 10.00      A    O  
ATOM    220  OE2 GLU A  52      22.993  22.451 -17.642  1.00 10.00      A    O  
ATOM    221  C   GLU A  52      23.052  18.034 -15.398  1.00 10.00      A    C  
ATOM    222  O   GLU A  52      22.094  18.016 -16.172  1.00 10.00      A    O  
ATOM    223  N   ALA A  53      23.878  17.008 -15.259  1.00 10.00      A    N  
ATOM    224  HN  ALA A  53      24.632  17.084 -14.640  1.00 10.00      A    H  
ATOM    225  CA  ALA A  53      23.695  15.773 -16.011  1.00 10.00      A    C  
ATOM    226  CB  ALA A  53      25.036  15.118 -16.296  1.00 10.00      A    C  
ATOM    227  C   ALA A  53      22.790  14.819 -15.241  1.00 10.00      A    C  
ATOM    228  O   ALA A  53      22.630  13.653 -15.609  1.00 10.00      A    O  
ATOM    229  N   VAL A  54      22.213  15.321 -14.163  1.00 10.00      A    N  
ATOM    230  HN  VAL A  54      22.384  16.255 -13.920  1.00 10.00      A    H  
ATOM    231  CA  VAL A  54      21.322  14.532 -13.338  1.00 10.00      A    C  
ATOM    232  CB  VAL A  54      21.458  14.917 -11.848  1.00 10.00      A    C  
ATOM    233  CG1 VAL A  54      20.781  16.247 -11.550  1.00 10.00      A    C  
ATOM    234  CG2 VAL A  54      20.932  13.814 -10.946  1.00 10.00      A    C  
ATOM    235  C   VAL A  54      19.880  14.715 -13.807  1.00 10.00      A    C  
ATOM    236  O   VAL A  54      19.504  15.788 -14.291  1.00 10.00      A    O  
ATOM    237  N   LYS A  55      19.084  13.665 -13.689  1.00 10.00      A    N  
ATOM    238  HN  LYS A  55      19.445  12.829 -13.314  1.00 10.00      A    H  
ATOM    239  CA  LYS A  55      17.690  13.718 -14.103  1.00 10.00      A    C  
ATOM    240  CB  LYS A  55      17.258  12.387 -14.731  1.00 10.00      A    C  
ATOM    241  CG  LYS A  55      17.912  12.064 -16.069  1.00 10.00      A    C  
ATOM    242  CD  LYS A  55      19.303  11.474 -15.890  1.00 10.00      A    C  
ATOM    243  CE  LYS A  55      19.850  10.917 -17.193  1.00 10.00      A    C  
ATOM    244  NZ  LYS A  55      19.083   9.731 -17.658  1.00 10.00      A    N  
ATOM    245  HZ1 LYS A  55      18.140  10.022 -17.985  1.00 10.00      A    H  
ATOM    246  HZ2 LYS A  55      18.971   9.050 -16.880  1.00 10.00      A    H  
ATOM    247  HZ3 LYS A  55      19.583   9.266 -18.441  1.00 10.00      A    H  
ATOM    248  C   LYS A  55      16.797  14.046 -12.915  1.00 10.00      A    C  
ATOM    249  O   LYS A  55      15.835  14.810 -13.033  1.00 10.00      A    O  
ATOM    250  N   SER A  56      17.140  13.476 -11.768  1.00 10.00      A    N  
ATOM    251  HN  SER A  56      17.930  12.900 -11.741  1.00 10.00      A    H  
ATOM    252  CA  SER A  56      16.380  13.686 -10.548  1.00 10.00      A    C  
ATOM    253  CB  SER A  56      15.525  12.452 -10.251  1.00 10.00      A    C  
ATOM    254  OG  SER A  56      14.748  12.085 -11.379  1.00 10.00      A    O  
ATOM    255  HG  SER A  56      13.818  12.074 -11.132  1.00 10.00      A    H  
ATOM    256  C   SER A  56      17.313  13.967  -9.375  1.00 10.00      A    C  
ATOM    257  O   SER A  56      18.294  13.248  -9.165  1.00 10.00      A    O  
ATOM    258  N   LEU A  57      17.008  15.013  -8.619  1.00 10.00      A    N  
ATOM    259  HN  LEU A  57      16.210  15.546  -8.839  1.00 10.00      A    H  
ATOM    260  CA  LEU A  57      17.815  15.386  -7.469  1.00 10.00      A    C  
ATOM    261  CB  LEU A  57      18.277  16.842  -7.577  1.00 10.00      A    C  
ATOM    262  CG  LEU A  57      19.604  17.083  -8.303  1.00 10.00      A    C  
ATOM    263  CD1 LEU A  57      19.931  18.569  -8.342  1.00 10.00      A    C  
ATOM    264  CD2 LEU A  57      20.728  16.306  -7.635  1.00 10.00      A    C  
ATOM    265  C   LEU A  57      17.040  15.181  -6.177  1.00 10.00      A    C  
ATOM    266  O   LEU A  57      16.158  15.974  -5.838  1.00 10.00      A    O  
ATOM    267  N   ASP A  58      17.363  14.112  -5.466  1.00 10.00      A    N  
ATOM    268  HN  ASP A  58      18.073  13.514  -5.792  1.00 10.00      A    H  
ATOM    269  CA  ASP A  58      16.703  13.804  -4.208  1.00 10.00      A    C  
ATOM    270  CB  ASP A  58      16.505  12.296  -4.050  1.00 10.00      A    C  
ATOM    271  CG  ASP A  58      15.786  11.918  -2.763  1.00 10.00      A    C  
ATOM    272  OD1 ASP A  58      16.006  10.791  -2.267  1.00 10.00      A    O  
ATOM    273  OD2 ASP A  58      14.985  12.736  -2.254  1.00 10.00      A    O  
ATOM    274  C   ASP A  58      17.515  14.343  -3.046  1.00 10.00      A    C  
ATOM    275  O   ASP A  58      18.595  13.835  -2.743  1.00 10.00      A    O  
ATOM    276  N   LEU A  59      17.013  15.397  -2.431  1.00 10.00      A    N  
ATOM    277  HN  LEU A  59      16.162  15.771  -2.744  1.00 10.00      A    H  
ATOM    278  CA  LEU A  59      17.682  16.013  -1.296  1.00 10.00      A    C  
ATOM    279  CB  LEU A  59      18.205  17.412  -1.649  1.00 10.00      A    C  
ATOM    280  CG  LEU A  59      19.575  17.484  -2.335  1.00 10.00      A    C  
ATOM    281  CD1 LEU A  59      20.595  16.617  -1.613  1.00 10.00      A    C  
ATOM    282  CD2 LEU A  59      19.478  17.106  -3.804  1.00 10.00      A    C  
ATOM    283  C   LEU A  59      16.727  16.083  -0.119  1.00 10.00      A    C  
ATOM    284  O   LEU A  59      16.680  17.071   0.615  1.00 10.00      A    O  
ATOM    285  N   SER A  60      15.956  15.024   0.040  1.00 10.00      A    N  
ATOM    286  HN  SER A  60      16.046  14.269  -0.585  1.00 10.00      A    H  
ATOM    287  CA  SER A  60      14.988  14.937   1.117  1.00 10.00      A    C  
ATOM    288  CB  SER A  60      13.994  13.814   0.825  1.00 10.00      A    C  
ATOM    289  OG  SER A  60      13.431  13.960  -0.469  1.00 10.00      A    O  
ATOM    290  HG  SER A  60      13.981  13.480  -1.116  1.00 10.00      A    H  
ATOM    291  C   SER A  60      15.685  14.694   2.453  1.00 10.00      A    C  
ATOM    292  O   SER A  60      16.716  14.015   2.507  1.00 10.00      A    O  
ATOM    293  N   ASN A  61      15.120  15.265   3.516  1.00 10.00      A    N  
ATOM    294  HN  ASN A  61      14.299  15.793   3.389  1.00 10.00      A    H  
ATOM    295  CA  ASN A  61      15.662  15.129   4.868  1.00 10.00      A    C  
ATOM    296  CB  ASN A  61      15.689  13.664   5.325  1.00 10.00      A    C  
ATOM    297  CG  ASN A  61      14.436  13.259   6.077  1.00 10.00      A    C  
ATOM    298  OD1 ASN A  61      13.416  12.916   5.475  1.00 10.00      A    O  
ATOM    299  ND2 ASN A  61      14.505  13.284   7.400  1.00 10.00      A    N  
ATOM    300 HD21 ASN A  61      15.351  13.561   7.816  1.00 10.00      A    H  
ATOM    301 HD22 ASN A  61      13.711  13.016   7.910  1.00 10.00      A    H  
ATOM    302  C   ASN A  61      17.037  15.778   5.001  1.00 10.00      A    C  
ATOM    303  O   ASN A  61      17.867  15.348   5.806  1.00 10.00      A    O  
ATOM    304  N   ASN A  62      17.271  16.822   4.215  1.00 10.00      A    N  
ATOM    305  HN  ASN A  62      16.568  17.128   3.606  1.00 10.00      A    H  
ATOM    306  CA  ASN A  62      18.540  17.535   4.249  1.00 10.00      A    C  
ATOM    307  CB  ASN A  62      18.905  18.073   2.863  1.00 10.00      A    C  
ATOM    308  CG  ASN A  62      19.957  17.231   2.170  1.00 10.00      A    C  
ATOM    309  OD1 ASN A  62      19.924  16.004   2.224  1.00 10.00      A    O  
ATOM    310  ND2 ASN A  62      20.908  17.885   1.523  1.00 10.00      A    N  
ATOM    311 HD21 ASN A  62      20.884  18.863   1.521  1.00 10.00      A    H  
ATOM    312 HD22 ASN A  62      21.609  17.361   1.075  1.00 10.00      A    H  
ATOM    313  C   ASN A  62      18.481  18.678   5.256  1.00 10.00      A    C  
ATOM    314  O   ASN A  62      17.412  19.004   5.770  1.00 10.00      A    O  
ATOM    315  N   ARG A  63      19.624  19.288   5.542  1.00 10.00      A    N  
ATOM    316  HN  ARG A  63      20.452  18.992   5.108  1.00 10.00      A    H  
ATOM    317  CA  ARG A  63      19.673  20.386   6.498  1.00 10.00      A    C  
ATOM    318  CB  ARG A  63      20.805  20.177   7.508  1.00 10.00      A    C  
ATOM    319  CG  ARG A  63      20.562  19.034   8.482  1.00 10.00      A    C  
ATOM    320  CD  ARG A  63      19.266  19.233   9.250  1.00 10.00      A    C  
ATOM    321  NE  ARG A  63      19.054  18.191  10.254  1.00 10.00      A    N  
ATOM    322  HE  ARG A  63      19.829  17.632  10.493  1.00 10.00      A    H  
ATOM    323  CZ  ARG A  63      17.888  17.961  10.857  1.00 10.00      A    C  
ATOM    324  NH1 ARG A  63      16.824  18.698  10.560  1.00 10.00      A    N  
ATOM    325 HH11 ARG A  63      15.910  18.519  11.031  1.00 10.00      A    H  
ATOM    326 HH12 ARG A  63      16.897  19.462   9.849  1.00 10.00      A    H  
ATOM    327  NH2 ARG A  63      17.787  16.983  11.749  1.00 10.00      A    N  
ATOM    328 HH21 ARG A  63      18.618  16.395  11.977  1.00 10.00      A    H  
ATOM    329 HH22 ARG A  63      16.877  16.798  12.227  1.00 10.00      A    H  
ATOM    330  C   ARG A  63      19.821  21.737   5.807  1.00 10.00      A    C  
ATOM    331  O   ARG A  63      20.155  22.735   6.446  1.00 10.00      A    O  
ATOM    332  N   ILE A  64      19.562  21.768   4.506  1.00 10.00      A    N  
ATOM    333  HN  ILE A  64      19.276  20.949   4.055  1.00 10.00      A    H  
ATOM    334  CA  ILE A  64      19.669  23.004   3.743  1.00 10.00      A    C  
ATOM    335  CB  ILE A  64      19.601  22.748   2.221  1.00 10.00      A    C  
ATOM    336  CG1 ILE A  64      20.525  21.589   1.831  1.00 10.00      A    C  
ATOM    337  CG2 ILE A  64      19.980  24.010   1.456  1.00 10.00      A    C  
ATOM    338  CD1 ILE A  64      20.370  21.139   0.394  1.00 10.00      A    C  
ATOM    339  C   ILE A  64      18.554  23.962   4.152  1.00 10.00      A    C  
ATOM    340  O   ILE A  64      17.374  23.629   4.052  1.00 10.00      A    O  
ATOM    341  N   THR A  65      18.928  25.141   4.625  1.00 10.00      A    N  
ATOM    342  HN  THR A  65      19.885  25.353   4.689  1.00 10.00      A    H  
ATOM    343  CA  THR A  65      17.944  26.122   5.066  1.00 10.00      A    C  
ATOM    344  CB  THR A  65      18.235  26.565   6.510  1.00 10.00      A    C  
ATOM    345  OG1 THR A  65      18.829  25.470   7.223  1.00 10.00      A    O  
ATOM    346  HG1 THR A  65      18.899  24.707   6.633  1.00 10.00      A    H  
ATOM    347  CG2 THR A  65      16.953  26.979   7.215  1.00 10.00      A    C  
ATOM    348  C   THR A  65      17.886  27.353   4.156  1.00 10.00      A    C  
ATOM    349  O   THR A  65      16.955  28.158   4.250  1.00 10.00      A    O  
ATOM    350  N   TYR A  66      18.859  27.494   3.263  1.00 10.00      A    N  
ATOM    351  HN  TYR A  66      19.551  26.806   3.185  1.00 10.00      A    H  
ATOM    352  CA  TYR A  66      18.893  28.648   2.373  1.00 10.00      A    C  
ATOM    353  CB  TYR A  66      19.921  29.671   2.867  1.00 10.00      A    C  
ATOM    354  CG  TYR A  66      19.690  31.079   2.362  1.00 10.00      A    C  
ATOM    355  CD1 TYR A  66      18.706  31.884   2.923  1.00 10.00      A    C  
ATOM    356  CD2 TYR A  66      20.459  31.608   1.332  1.00 10.00      A    C  
ATOM    357  CE1 TYR A  66      18.494  33.173   2.472  1.00 10.00      A    C  
ATOM    358  CE2 TYR A  66      20.252  32.896   0.874  1.00 10.00      A    C  
ATOM    359  CZ  TYR A  66      19.269  33.675   1.448  1.00 10.00      A    C  
ATOM    360  OH  TYR A  66      19.063  34.964   1.001  1.00 10.00      A    O  
ATOM    361  HH  TYR A  66      19.389  35.047   0.086  1.00 10.00      A    H  
ATOM    362  C   TYR A  66      19.204  28.246   0.937  1.00 10.00      A    C  
ATOM    363  O   TYR A  66      20.097  27.436   0.688  1.00 10.00      A    O  
ATOM    364  N   ILE A  67      18.450  28.815   0.003  1.00 10.00      A    N  
ATOM    365  HN  ILE A  67      17.743  29.438   0.276  1.00 10.00      A    H  
ATOM    366  CA  ILE A  67      18.635  28.550  -1.418  1.00 10.00      A    C  
ATOM    367  CB  ILE A  67      17.471  27.711  -1.996  1.00 10.00      A    C  
ATOM    368  CG1 ILE A  67      17.364  26.367  -1.267  1.00 10.00      A    C  
ATOM    369  CG2 ILE A  67      17.643  27.495  -3.495  1.00 10.00      A    C  
ATOM    370  CD1 ILE A  67      16.230  25.494  -1.756  1.00 10.00      A    C  
ATOM    371  C   ILE A  67      18.718  29.879  -2.162  1.00 10.00      A    C  
ATOM    372  O   ILE A  67      17.962  30.809  -1.865  1.00 10.00      A    O  
ATOM    373  N   SER A  68      19.633  29.974  -3.113  1.00 10.00      A    N  
ATOM    374  HN  SER A  68      20.204  29.191  -3.318  1.00 10.00      A    H  
ATOM    375  CA  SER A  68      19.804  31.201  -3.875  1.00 10.00      A    C  
ATOM    376  CB  SER A  68      20.721  32.163  -3.112  1.00 10.00      A    C  
ATOM    377  OG  SER A  68      21.934  31.535  -2.730  1.00 10.00      A    O  
ATOM    378  HG  SER A  68      21.808  30.572  -2.692  1.00 10.00      A    H  
ATOM    379  C   SER A  68      20.372  30.920  -5.260  1.00 10.00      A    C  
ATOM    380  O   SER A  68      20.676  29.777  -5.594  1.00 10.00      A    O  
ATOM    381  N   ASN A  69      20.531  31.971  -6.059  1.00 10.00      A    N  
ATOM    382  HN  ASN A  69      20.277  32.863  -5.737  1.00 10.00      A    H  
ATOM    383  CA  ASN A  69      21.080  31.832  -7.404  1.00 10.00      A    C  
ATOM    384  CB  ASN A  69      20.775  33.070  -8.262  1.00 10.00      A    C  
ATOM    385  CG  ASN A  69      21.496  34.326  -7.799  1.00 10.00      A    C  
ATOM    386  OD1 ASN A  69      21.723  34.529  -6.606  1.00 10.00      A    O  
ATOM    387  ND2 ASN A  69      21.854  35.184  -8.742  1.00 10.00      A    N  
ATOM    388 HD21 ASN A  69      21.635  34.968  -9.673  1.00 10.00      A    H  
ATOM    389 HD22 ASN A  69      22.319  36.003  -8.470  1.00 10.00      A    H  
ATOM    390  C   ASN A  69      22.584  31.581  -7.343  1.00 10.00      A    C  
ATOM    391  O   ASN A  69      23.224  31.301  -8.356  1.00 10.00      A    O  
ATOM    392  N   SER A  70      23.140  31.693  -6.142  1.00 10.00      A    N  
ATOM    393  HN  SER A  70      22.578  31.944  -5.380  1.00 10.00      A    H  
ATOM    394  CA  SER A  70      24.558  31.465  -5.925  1.00 10.00      A    C  
ATOM    395  CB  SER A  70      25.022  32.220  -4.679  1.00 10.00      A    C  
ATOM    396  OG  SER A  70      24.758  33.608  -4.810  1.00 10.00      A    O  
ATOM    397  HG  SER A  70      24.987  33.892  -5.704  1.00 10.00      A    H  
ATOM    398  C   SER A  70      24.842  29.972  -5.787  1.00 10.00      A    C  
ATOM    399  O   SER A  70      25.970  29.520  -5.984  1.00 10.00      A    O  
ATOM    400  N   ASP A  71      23.806  29.211  -5.459  1.00 10.00      A    N  
ATOM    401  HN  ASP A  71      22.929  29.628  -5.322  1.00 10.00      A    H  
ATOM    402  CA  ASP A  71      23.932  27.769  -5.307  1.00 10.00      A    C  
ATOM    403  CB  ASP A  71      23.506  27.306  -3.908  1.00 10.00      A    C  
ATOM    404  CG  ASP A  71      22.285  28.024  -3.368  1.00 10.00      A    C  
ATOM    405  OD1 ASP A  71      21.161  27.685  -3.775  1.00 10.00      A    O  
ATOM    406  OD2 ASP A  71      22.445  28.930  -2.523  1.00 10.00      A    O  
ATOM    407  C   ASP A  71      23.162  27.032  -6.404  1.00 10.00      A    C  
ATOM    408  O   ASP A  71      23.747  26.280  -7.188  1.00 10.00      A    O  
ATOM    409  N   LEU A  72      21.857  27.257  -6.466  1.00 10.00      A    N  
ATOM    410  HN  LEU A  72      21.440  27.856  -5.803  1.00 10.00      A    H  
ATOM    411  CA  LEU A  72      21.019  26.631  -7.479  1.00 10.00      A    C  
ATOM    412  CB  LEU A  72      19.578  26.482  -6.981  1.00 10.00      A    C  
ATOM    413  CG  LEU A  72      18.641  25.651  -7.862  1.00 10.00      A    C  
ATOM    414  CD1 LEU A  72      19.013  24.176  -7.803  1.00 10.00      A    C  
ATOM    415  CD2 LEU A  72      17.193  25.855  -7.447  1.00 10.00      A    C  
ATOM    416  C   LEU A  72      21.055  27.458  -8.762  1.00 10.00      A    C  
ATOM    417  O   LEU A  72      20.267  28.389  -8.943  1.00 10.00      A    O  
ATOM    418  N   GLN A  73      21.982  27.119  -9.645  1.00 10.00      A    N  
ATOM    419  HN  GLN A  73      22.575  26.364  -9.450  1.00 10.00      A    H  
ATOM    420  CA  GLN A  73      22.134  27.841 -10.897  1.00 10.00      A    C  
ATOM    421  CB  GLN A  73      23.464  28.593 -10.908  1.00 10.00      A    C  
ATOM    422  CG  GLN A  73      23.533  29.730 -11.913  1.00 10.00      A    C  
ATOM    423  CD  GLN A  73      24.944  30.247 -12.101  1.00 10.00      A    C  
ATOM    424  OE1 GLN A  73      25.787  30.115 -11.216  1.00 10.00      A    O  
ATOM    425  NE2 GLN A  73      25.208  30.840 -13.253  1.00 10.00      A    N  
ATOM    426 HE21 GLN A  73      24.483  30.910 -13.915  1.00 10.00      A    H  
ATOM    427 HE22 GLN A  73      26.111  31.189 -13.402  1.00 10.00      A    H  
ATOM    428  C   GLN A  73      22.056  26.904 -12.095  1.00 10.00      A    C  
ATOM    429  O   GLN A  73      21.115  26.967 -12.884  1.00 10.00      A    O  
ATOM    430  N   ARG A  74      23.041  26.025 -12.225  1.00 10.00      A    N  
ATOM    431  HN  ARG A  74      23.752  25.994 -11.549  1.00 10.00      A    H  
ATOM    432  CA  ARG A  74      23.074  25.095 -13.344  1.00 10.00      A    C  
ATOM    433  CB  ARG A  74      24.506  24.807 -13.806  1.00 10.00      A    C  
ATOM    434  CG  ARG A  74      25.452  24.355 -12.709  1.00 10.00      A    C  
ATOM    435  CD  ARG A  74      26.814  24.006 -13.279  1.00 10.00      A    C  
ATOM    436  NE  ARG A  74      27.400  22.855 -12.602  1.00 10.00      A    N  
ATOM    437  HE  ARG A  74      26.772  22.180 -12.239  1.00 10.00      A    H  
ATOM    438  CZ  ARG A  74      28.711  22.658 -12.452  1.00 10.00      A    C  
ATOM    439  NH1 ARG A  74      29.579  23.535 -12.934  1.00 10.00      A    N  
ATOM    440 HH11 ARG A  74      29.243  24.386 -13.433  1.00 10.00      A    H  
ATOM    441 HH12 ARG A  74      30.603  23.374 -12.820  1.00 10.00      A    H  
ATOM    442  NH2 ARG A  74      29.152  21.584 -11.814  1.00 10.00      A    N  
ATOM    443 HH21 ARG A  74      30.179  21.430 -11.691  1.00 10.00      A    H  
ATOM    444 HH22 ARG A  74      28.480  20.889 -11.430  1.00 10.00      A    H  
ATOM    445  C   ARG A  74      22.304  23.811 -13.047  1.00 10.00      A    C  
ATOM    446  O   ARG A  74      22.880  22.789 -12.662  1.00 10.00      A    O  
ATOM    447  N   CYS A  75      20.990  23.887 -13.200  1.00 10.00      A    N  
ATOM    448  HN  CYS A  75      20.593  24.745 -13.466  1.00 10.00      A    H  
ATOM    449  CA  CYS A  75      20.114  22.748 -12.972  1.00 10.00      A    C  
ATOM    450  CB  CYS A  75      19.685  22.692 -11.502  1.00 10.00      A    C  
ATOM    451  SG  CYS A  75      21.042  22.434 -10.337  1.00 10.00      A    S  
ATOM    452  HG  CYS A  75      22.152  22.263 -11.049  1.00 10.00      A    H  
ATOM    453  C   CYS A  75      18.884  22.850 -13.869  1.00 10.00      A    C  
ATOM    454  O   CYS A  75      17.803  22.382 -13.517  1.00 10.00      A    O  
ATOM    455  N   VAL A  76      19.060  23.436 -15.046  1.00 10.00      A    N  
ATOM    456  HN  VAL A  76      19.962  23.746 -15.301  1.00 10.00      A    H  
ATOM    457  CA  VAL A  76      17.950  23.613 -15.981  1.00 10.00      A    C  
ATOM    458  CB  VAL A  76      18.252  24.693 -17.048  1.00 10.00      A    C  
ATOM    459  CG1 VAL A  76      19.216  24.181 -18.109  1.00 10.00      A    C  
ATOM    460  CG2 VAL A  76      16.967  25.211 -17.679  1.00 10.00      A    C  
ATOM    461  C   VAL A  76      17.565  22.292 -16.646  1.00 10.00      A    C  
ATOM    462  O   VAL A  76      16.443  22.125 -17.127  1.00 10.00      A    O  
ATOM    463  N   ASN A  77      18.496  21.345 -16.647  1.00 10.00      A    N  
ATOM    464  HN  ASN A  77      19.367  21.532 -16.236  1.00 10.00      A    H  
ATOM    465  CA  ASN A  77      18.254  20.039 -17.252  1.00 10.00      A    C  
ATOM    466  CB  ASN A  77      19.540  19.464 -17.845  1.00 10.00      A    C  
ATOM    467  CG  ASN A  77      19.289  18.684 -19.120  1.00 10.00      A    C  
ATOM    468  OD1 ASN A  77      19.104  17.467 -19.097  1.00 10.00      A    O  
ATOM    469  ND2 ASN A  77      19.290  19.382 -20.243  1.00 10.00      A    N  
ATOM    470 HD21 ASN A  77      19.456  20.347 -20.188  1.00 10.00      A    H  
ATOM    471 HD22 ASN A  77      19.110  18.911 -21.084  1.00 10.00      A    H  
ATOM    472  C   ASN A  77      17.652  19.067 -16.243  1.00 10.00      A    C  
ATOM    473  O   ASN A  77      17.550  17.867 -16.497  1.00 10.00      A    O  
ATOM    474  N   LEU A  78      17.257  19.596 -15.097  1.00 10.00      A    N  
ATOM    475  HN  LEU A  78      17.364  20.561 -14.955  1.00 10.00      A    H  
ATOM    476  CA  LEU A  78      16.656  18.792 -14.046  1.00 10.00      A    C  
ATOM    477  CB  LEU A  78      16.972  19.400 -12.678  1.00 10.00      A    C  
ATOM    478  CG  LEU A  78      16.473  18.633 -11.453  1.00 10.00      A    C  
ATOM    479  CD1 LEU A  78      17.216  17.316 -11.309  1.00 10.00      A    C  
ATOM    480  CD2 LEU A  78      16.633  19.478 -10.200  1.00 10.00      A    C  
ATOM    481  C   LEU A  78      15.149  18.728 -14.250  1.00 10.00      A    C  
ATOM    482  O   LEU A  78      14.489  19.760 -14.380  1.00 10.00      A    O  
ATOM    483  N   GLN A  79      14.605  17.521 -14.286  1.00 10.00      A    N  
ATOM    484  HN  GLN A  79      15.176  16.731 -14.179  1.00 10.00      A    H  
ATOM    485  CA  GLN A  79      13.175  17.350 -14.485  1.00 10.00      A    C  
ATOM    486  CB  GLN A  79      12.879  16.364 -15.620  1.00 10.00      A    C  
ATOM    487  CG  GLN A  79      13.431  14.962 -15.406  1.00 10.00      A    C  
ATOM    488  CD  GLN A  79      12.872  13.956 -16.396  1.00 10.00      A    C  
ATOM    489  OE1 GLN A  79      13.546  13.001 -16.782  1.00 10.00      A    O  
ATOM    490  NE2 GLN A  79      11.637  14.164 -16.821  1.00 10.00      A    N  
ATOM    491 HE21 GLN A  79      11.153  14.949 -16.484  1.00 10.00      A    H  
ATOM    492 HE22 GLN A  79      11.251  13.522 -17.452  1.00 10.00      A    H  
ATOM    493  C   GLN A  79      12.472  16.927 -13.201  1.00 10.00      A    C  
ATOM    494  O   GLN A  79      11.246  17.014 -13.096  1.00 10.00      A    O  
ATOM    495  N   ALA A  80      13.241  16.470 -12.224  1.00 10.00      A    N  
ATOM    496  HN  ALA A  80      14.213  16.415 -12.356  1.00 10.00      A    H  
ATOM    497  CA  ALA A  80      12.669  16.041 -10.961  1.00 10.00      A    C  
ATOM    498  CB  ALA A  80      12.588  14.526 -10.900  1.00 10.00      A    C  
ATOM    499  C   ALA A  80      13.436  16.603  -9.768  1.00 10.00      A    C  
ATOM    500  O   ALA A  80      14.551  16.174  -9.468  1.00 10.00      A    O  
ATOM    501  N   LEU A  81      12.832  17.578  -9.104  1.00 10.00      A    N  
ATOM    502  HN  LEU A  81      11.952  17.887  -9.412  1.00 10.00      A    H  
ATOM    503  CA  LEU A  81      13.428  18.207  -7.934  1.00 10.00      A    C  
ATOM    504  CB  LEU A  81      13.529  19.725  -8.142  1.00 10.00      A    C  
ATOM    505  CG  LEU A  81      14.115  20.539  -6.983  1.00 10.00      A    C  
ATOM    506  CD1 LEU A  81      15.605  20.279  -6.838  1.00 10.00      A    C  
ATOM    507  CD2 LEU A  81      13.846  22.023  -7.178  1.00 10.00      A    C  
ATOM    508  C   LEU A  81      12.570  17.911  -6.711  1.00 10.00      A    C  
ATOM    509  O   LEU A  81      11.427  18.355  -6.626  1.00 10.00      A    O  
ATOM    510  N   VAL A  82      13.102  17.141  -5.777  1.00 10.00      A    N  
ATOM    511  HN  VAL A  82      14.012  16.786  -5.898  1.00 10.00      A    H  
ATOM    512  CA  VAL A  82      12.359  16.803  -4.575  1.00 10.00      A    C  
ATOM    513  CB  VAL A  82      12.014  15.296  -4.525  1.00 10.00      A    C  
ATOM    514  CG1 VAL A  82      13.266  14.433  -4.569  1.00 10.00      A    C  
ATOM    515  CG2 VAL A  82      11.151  14.964  -3.321  1.00 10.00      A    C  
ATOM    516  C   VAL A  82      13.105  17.250  -3.318  1.00 10.00      A    C  
ATOM    517  O   VAL A  82      14.312  17.029  -3.186  1.00 10.00      A    O  
ATOM    518  N   LEU A  83      12.389  17.909  -2.413  1.00 10.00      A    N  
ATOM    519  HN  LEU A  83      11.431  18.074  -2.583  1.00 10.00      A    H  
ATOM    520  CA  LEU A  83      12.984  18.399  -1.175  1.00 10.00      A    C  
ATOM    521  CB  LEU A  83      13.225  19.908  -1.267  1.00 10.00      A    C  
ATOM    522  CG  LEU A  83      14.353  20.362  -2.195  1.00 10.00      A    C  
ATOM    523  CD1 LEU A  83      14.257  21.856  -2.458  1.00 10.00      A    C  
ATOM    524  CD2 LEU A  83      15.706  20.013  -1.598  1.00 10.00      A    C  
ATOM    525  C   LEU A  83      12.101  18.087   0.029  1.00 10.00      A    C  
ATOM    526  O   LEU A  83      11.873  18.949   0.883  1.00 10.00      A    O  
ATOM    527  N   THR A  84      11.617  16.852   0.097  1.00 10.00      A    N  
ATOM    528  HN  THR A  84      11.840  16.210  -0.611  1.00 10.00      A    H  
ATOM    529  CA  THR A  84      10.761  16.419   1.193  1.00 10.00      A    C  
ATOM    530  CB  THR A  84      10.360  14.939   1.031  1.00 10.00      A    C  
ATOM    531  OG1 THR A  84      10.755  14.470  -0.267  1.00 10.00      A    O  
ATOM    532  HG1 THR A  84      11.693  14.221  -0.251  1.00 10.00      A    H  
ATOM    533  CG2 THR A  84       8.857  14.772   1.193  1.00 10.00      A    C  
ATOM    534  C   THR A  84      11.461  16.595   2.538  1.00 10.00      A    C  
ATOM    535  O   THR A  84      12.552  16.059   2.751  1.00 10.00      A    O  
ATOM    536  N   SER A  85      10.839  17.372   3.422  1.00 10.00      A    N  
ATOM    537  HN  SER A  85       9.989  17.796   3.164  1.00 10.00      A    H  
ATOM    538  CA  SER A  85      11.373  17.635   4.755  1.00 10.00      A    C  
ATOM    539  CB  SER A  85      11.421  16.353   5.591  1.00 10.00      A    C  
ATOM    540  OG  SER A  85      10.185  15.656   5.516  1.00 10.00      A    O  
ATOM    541  HG  SER A  85       9.923  15.379   6.401  1.00 10.00      A    H  
ATOM    542  C   SER A  85      12.743  18.307   4.693  1.00 10.00      A    C  
ATOM    543  O   SER A  85      13.778  17.651   4.813  1.00 10.00      A    O  
ATOM    544  N   ASN A  86      12.741  19.615   4.484  1.00 10.00      A    N  
ATOM    545  HN  ASN A  86      11.885  20.084   4.382  1.00 10.00      A    H  
ATOM    546  CA  ASN A  86      13.981  20.374   4.403  1.00 10.00      A    C  
ATOM    547  CB  ASN A  86      14.236  20.856   2.972  1.00 10.00      A    C  
ATOM    548  CG  ASN A  86      15.301  20.038   2.270  1.00 10.00      A    C  
ATOM    549  OD1 ASN A  86      16.467  20.429   2.209  1.00 10.00      A    O  
ATOM    550  ND2 ASN A  86      14.906  18.894   1.734  1.00 10.00      A    N  
ATOM    551 HD21 ASN A  86      13.958  18.646   1.816  1.00 10.00      A    H  
ATOM    552 HD22 ASN A  86      15.579  18.334   1.283  1.00 10.00      A    H  
ATOM    553  C   ASN A  86      13.962  21.549   5.368  1.00 10.00      A    C  
ATOM    554  O   ASN A  86      14.771  21.619   6.291  1.00 10.00      A    O  
ATOM    555  N   GLY A  87      13.024  22.463   5.162  1.00 10.00      A    N  
ATOM    556  HN  GLY A  87      12.399  22.358   4.412  1.00 10.00      A    H  
ATOM    557  CA  GLY A  87      12.920  23.615   6.028  1.00 10.00      A    C  
ATOM    558  C   GLY A  87      13.518  24.861   5.409  1.00 10.00      A    C  
ATOM    559  O   GLY A  87      14.238  25.602   6.074  1.00 10.00      A    O  
ATOM    560  N   ILE A  88      13.226  25.088   4.131  1.00 10.00      A    N  
ATOM    561  HN  ILE A  88      12.657  24.449   3.648  1.00 10.00      A    H  
ATOM    562  CA  ILE A  88      13.733  26.264   3.432  1.00 10.00      A    C  
ATOM    563  CB  ILE A  88      13.317  26.272   1.944  1.00 10.00      A    C  
ATOM    564  CG1 ILE A  88      13.568  24.901   1.305  1.00 10.00      A    C  
ATOM    565  CG2 ILE A  88      14.069  27.360   1.188  1.00 10.00      A    C  
ATOM    566  CD1 ILE A  88      12.962  24.743  -0.073  1.00 10.00      A    C  
ATOM    567  C   ILE A  88      13.193  27.522   4.101  1.00 10.00      A    C  
ATOM    568  O   ILE A  88      11.982  27.667   4.268  1.00 10.00      A    O  
ATOM    569  N   ASN A  89      14.090  28.413   4.497  1.00 10.00      A    N  
ATOM    570  HN  ASN A  89      15.045  28.235   4.340  1.00 10.00      A    H  
ATOM    571  CA  ASN A  89      13.694  29.648   5.162  1.00 10.00      A    C  
ATOM    572  CB  ASN A  89      14.802  30.140   6.103  1.00 10.00      A    C  
ATOM    573  CG  ASN A  89      14.340  31.228   7.062  1.00 10.00      A    C  
ATOM    574  OD1 ASN A  89      13.464  32.033   6.749  1.00 10.00      A    O  
ATOM    575  ND2 ASN A  89      14.931  31.263   8.242  1.00 10.00      A    N  
ATOM    576 HD21 ASN A  89      15.626  30.596   8.432  1.00 10.00      A    H  
ATOM    577 HD22 ASN A  89      14.653  31.953   8.878  1.00 10.00      A    H  
ATOM    578  C   ASN A  89      13.334  30.736   4.158  1.00 10.00      A    C  
ATOM    579  O   ASN A  89      12.195  31.203   4.120  1.00 10.00      A    O  
ATOM    580  N   THR A  90      14.298  31.140   3.343  1.00 10.00      A    N  
ATOM    581  HN  THR A  90      15.181  30.718   3.391  1.00 10.00      A    H  
ATOM    582  CA  THR A  90      14.067  32.189   2.366  1.00 10.00      A    C  
ATOM    583  CB  THR A  90      14.505  33.562   2.921  1.00 10.00      A    C  
ATOM    584  OG1 THR A  90      14.517  33.521   4.358  1.00 10.00      A    O  
ATOM    585  HG1 THR A  90      13.666  33.196   4.677  1.00 10.00      A    H  
ATOM    586  CG2 THR A  90      13.546  34.647   2.460  1.00 10.00      A    C  
ATOM    587  C   THR A  90      14.821  31.913   1.071  1.00 10.00      A    C  
ATOM    588  O   THR A  90      15.878  31.276   1.077  1.00 10.00      A    O  
ATOM    589  N   ILE A  91      14.258  32.382  -0.036  1.00 10.00      A    N  
ATOM    590  HN  ILE A  91      13.410  32.869   0.031  1.00 10.00      A    H  
ATOM    591  CA  ILE A  91      14.866  32.217  -1.349  1.00 10.00      A    C  
ATOM    592  CB  ILE A  91      14.041  31.265  -2.254  1.00 10.00      A    C  
ATOM    593  CG1 ILE A  91      13.640  29.998  -1.492  1.00 10.00      A    C  
ATOM    594  CG2 ILE A  91      14.819  30.894  -3.512  1.00 10.00      A    C  
ATOM    595  CD1 ILE A  91      12.734  29.072  -2.277  1.00 10.00      A    C  
ATOM    596  C   ILE A  91      14.976  33.593  -2.010  1.00 10.00      A    C  
ATOM    597  O   ILE A  91      14.241  34.519  -1.651  1.00 10.00      A    O  
ATOM    598  N   GLU A  92      15.894  33.732  -2.955  1.00 10.00      A    N  
ATOM    599  HN  GLU A  92      16.446  32.961  -3.204  1.00 10.00      A    H  
ATOM    600  CA  GLU A  92      16.093  35.000  -3.642  1.00 10.00      A    C  
ATOM    601  CB  GLU A  92      17.564  35.175  -4.014  1.00 10.00      A    C  
ATOM    602  CG  GLU A  92      18.532  34.741  -2.925  1.00 10.00      A    C  
ATOM    603  CD  GLU A  92      19.514  35.827  -2.542  1.00 10.00      A    C  
ATOM    604  OE1 GLU A  92      19.914  35.877  -1.360  1.00 10.00      A    O  
ATOM    605  OE2 GLU A  92      19.884  36.638  -3.417  1.00 10.00      A    O  
ATOM    606  C   GLU A  92      15.220  35.096  -4.889  1.00 10.00      A    C  
ATOM    607  O   GLU A  92      14.589  34.117  -5.301  1.00 10.00      A    O  
ATOM    608  N   GLU A  93      15.187  36.278  -5.484  1.00 10.00      A    N  
ATOM    609  HN  GLU A  93      15.715  37.016  -5.110  1.00 10.00      A    H  
ATOM    610  CA  GLU A  93      14.394  36.513  -6.680  1.00 10.00      A    C  
ATOM    611  CB  GLU A  93      14.081  38.003  -6.832  1.00 10.00      A    C  
ATOM    612  CG  GLU A  93      13.128  38.550  -5.781  1.00 10.00      A    C  
ATOM    613  CD  GLU A  93      11.782  37.856  -5.796  1.00 10.00      A    C  
ATOM    614  OE1 GLU A  93      11.283  37.539  -6.896  1.00 10.00      A    O  
ATOM    615  OE2 GLU A  93      11.215  37.625  -4.708  1.00 10.00      A    O  
ATOM    616  C   GLU A  93      15.106  35.999  -7.925  1.00 10.00      A    C  
ATOM    617  O   GLU A  93      16.339  35.993  -7.989  1.00 10.00      A    O  
ATOM    618  N   ASP A  94      14.318  35.554  -8.899  1.00 10.00      A    N  
ATOM    619  HN  ASP A  94      13.349  35.586  -8.765  1.00 10.00      A    H  
ATOM    620  CA  ASP A  94      14.834  35.029 -10.166  1.00 10.00      A    C  
ATOM    621  CB  ASP A  94      15.426  36.137 -11.041  1.00 10.00      A    C  
ATOM    622  CG  ASP A  94      14.523  36.498 -12.204  1.00 10.00      A    C  
ATOM    623  OD1 ASP A  94      14.292  35.634 -13.075  1.00 10.00      A    O  
ATOM    624  OD2 ASP A  94      14.029  37.646 -12.247  1.00 10.00      A    O  
ATOM    625  C   ASP A  94      15.834  33.891  -9.974  1.00 10.00      A    C  
ATOM    626  O   ASP A  94      16.691  33.654 -10.823  1.00 10.00      A    O  
ATOM    627  N   SER A  95      15.715  33.182  -8.861  1.00 10.00      A    N  
ATOM    628  HN  SER A  95      15.021  33.419  -8.211  1.00 10.00      A    H  
ATOM    629  CA  SER A  95      16.603  32.068  -8.575  1.00 10.00      A    C  
ATOM    630  CB  SER A  95      16.952  32.043  -7.089  1.00 10.00      A    C  
ATOM    631  OG  SER A  95      17.452  33.304  -6.678  1.00 10.00      A    O  
ATOM    632  HG  SER A  95      17.194  33.974  -7.321  1.00 10.00      A    H  
ATOM    633  C   SER A  95      15.969  30.749  -9.002  1.00 10.00      A    C  
ATOM    634  O   SER A  95      16.651  29.734  -9.148  1.00 10.00      A    O  
ATOM    635  N   PHE A  96      14.659  30.779  -9.214  1.00 10.00      A    N  
ATOM    636  HN  PHE A  96      14.175  31.623  -9.094  1.00 10.00      A    H  
ATOM    637  CA  PHE A  96      13.924  29.593  -9.633  1.00 10.00      A    C  
ATOM    638  CB  PHE A  96      12.493  29.624  -9.083  1.00 10.00      A    C  
ATOM    639  CG  PHE A  96      11.942  28.269  -8.730  1.00 10.00      A    C  
ATOM    640  CD1 PHE A  96      11.248  27.521  -9.667  1.00 10.00      A    C  
ATOM    641  CD2 PHE A  96      12.122  27.741  -7.461  1.00 10.00      A    C  
ATOM    642  CE1 PHE A  96      10.742  26.275  -9.346  1.00 10.00      A    C  
ATOM    643  CE2 PHE A  96      11.619  26.496  -7.132  1.00 10.00      A    C  
ATOM    644  CZ  PHE A  96      10.930  25.762  -8.077  1.00 10.00      A    C  
ATOM    645  C   PHE A  96      13.903  29.528 -11.154  1.00 10.00      A    C  
ATOM    646  O   PHE A  96      13.516  28.523 -11.747  1.00 10.00      A    O  
ATOM    647  N   SER A  97      14.349  30.615 -11.772  1.00 10.00      A    N  
ATOM    648  HN  SER A  97      14.645  31.378 -11.233  1.00 10.00      A    H  
ATOM    649  CA  SER A  97      14.407  30.726 -13.223  1.00 10.00      A    C  
ATOM    650  CB  SER A  97      14.684  32.179 -13.607  1.00 10.00      A    C  
ATOM    651  OG  SER A  97      14.083  33.062 -12.670  1.00 10.00      A    O  
ATOM    652  HG  SER A  97      14.278  33.983 -12.924  1.00 10.00      A    H  
ATOM    653  C   SER A  97      15.489  29.812 -13.792  1.00 10.00      A    C  
ATOM    654  O   SER A  97      15.604  29.645 -15.006  1.00 10.00      A    O  
ATOM    655  N   SER A  98      16.274  29.216 -12.902  1.00 10.00      A    N  
ATOM    656  HN  SER A  98      16.138  29.400 -11.949  1.00 10.00      A    H  
ATOM    657  CA  SER A  98      17.338  28.309 -13.295  1.00 10.00      A    C  
ATOM    658  CB  SER A  98      18.371  28.242 -12.172  1.00 10.00      A    C  
ATOM    659  OG  SER A  98      18.535  29.518 -11.567  1.00 10.00      A    O  
ATOM    660  HG  SER A  98      18.752  29.401 -10.632  1.00 10.00      A    H  
ATOM    661  C   SER A  98      16.769  26.922 -13.585  1.00 10.00      A    C  
ATOM    662  O   SER A  98      17.499  25.989 -13.918  1.00 10.00      A    O  
ATOM    663  N   LEU A  99      15.455  26.802 -13.453  1.00 10.00      A    N  
ATOM    664  HN  LEU A  99      14.931  27.589 -13.189  1.00 10.00      A    H  
ATOM    665  CA  LEU A  99      14.761  25.552 -13.701  1.00 10.00      A    C  
ATOM    666  CB  LEU A  99      14.086  25.068 -12.414  1.00 10.00      A    C  
ATOM    667  CG  LEU A  99      14.989  24.957 -11.179  1.00 10.00      A    C  
ATOM    668  CD1 LEU A  99      14.161  24.909  -9.907  1.00 10.00      A    C  
ATOM    669  CD2 LEU A  99      15.888  23.735 -11.278  1.00 10.00      A    C  
ATOM    670  C   LEU A  99      13.718  25.767 -14.794  1.00 10.00      A    C  
ATOM    671  O   LEU A  99      13.571  26.882 -15.301  1.00 10.00      A    O  
ATOM    672  N   GLY A 100      12.997  24.713 -15.159  1.00 10.00      A    N  
ATOM    673  HN  GLY A 100      13.151  23.847 -14.727  1.00 10.00      A    H  
ATOM    674  CA  GLY A 100      11.987  24.843 -16.194  1.00 10.00      A    C  
ATOM    675  C   GLY A 100      11.138  23.599 -16.368  1.00 10.00      A    C  
ATOM    676  O   GLY A 100       9.927  23.629 -16.146  1.00 10.00      A    O  
ATOM    677  N   SER A 101      11.773  22.500 -16.753  1.00 10.00      A    N  
ATOM    678  HN  SER A 101      12.744  22.532 -16.895  1.00 10.00      A    H  
ATOM    679  CA  SER A 101      11.071  21.240 -16.971  1.00 10.00      A    C  
ATOM    680  CB  SER A 101      11.879  20.366 -17.930  1.00 10.00      A    C  
ATOM    681  OG  SER A 101      12.414  21.150 -18.984  1.00 10.00      A    O  
ATOM    682  HG  SER A 101      11.770  21.823 -19.238  1.00 10.00      A    H  
ATOM    683  C   SER A 101      10.816  20.497 -15.657  1.00 10.00      A    C  
ATOM    684  O   SER A 101      11.021  19.291 -15.566  1.00 10.00      A    O  
ATOM    685  N   LEU A 102      10.351  21.220 -14.648  1.00 10.00      A    N  
ATOM    686  HN  LEU A 102      10.179  22.177 -14.784  1.00 10.00      A    H  
ATOM    687  CA  LEU A 102      10.073  20.627 -13.348  1.00 10.00      A    C  
ATOM    688  CB  LEU A 102      10.238  21.670 -12.240  1.00 10.00      A    C  
ATOM    689  CG  LEU A 102      11.440  21.489 -11.313  1.00 10.00      A    C  
ATOM    690  CD1 LEU A 102      12.744  21.601 -12.088  1.00 10.00      A    C  
ATOM    691  CD2 LEU A 102      11.391  22.500 -10.179  1.00 10.00      A    C  
ATOM    692  C   LEU A 102       8.667  20.039 -13.309  1.00 10.00      A    C  
ATOM    693  O   LEU A 102       7.696  20.755 -13.074  1.00 10.00      A    O  
ATOM    694  N   GLU A 103       8.562  18.739 -13.559  1.00 10.00      A    N  
ATOM    695  HN  GLU A 103       9.375  18.223 -13.760  1.00 10.00      A    H  
ATOM    696  CA  GLU A 103       7.267  18.067 -13.549  1.00 10.00      A    C  
ATOM    697  CB  GLU A 103       7.318  16.758 -14.339  1.00 10.00      A    C  
ATOM    698  CG  GLU A 103       7.308  16.936 -15.846  1.00 10.00      A    C  
ATOM    699  CD  GLU A 103       6.677  15.759 -16.556  1.00 10.00      A    C  
ATOM    700  OE1 GLU A 103       5.435  15.621 -16.497  1.00 10.00      A    O  
ATOM    701  OE2 GLU A 103       7.416  14.968 -17.176  1.00 10.00      A    O  
ATOM    702  C   GLU A 103       6.781  17.803 -12.126  1.00 10.00      A    C  
ATOM    703  O   GLU A 103       5.819  18.415 -11.661  1.00 10.00      A    O  
ATOM    704  N   HIS A 104       7.445  16.879 -11.448  1.00 10.00      A    N  
ATOM    705  HN  HIS A 104       8.196  16.421 -11.877  1.00 10.00      A    H  
ATOM    706  CA  HIS A 104       7.089  16.522 -10.082  1.00 10.00      A    C  
ATOM    707  CB  HIS A 104       7.342  15.024  -9.859  1.00 10.00      A    C  
ATOM    708  CG  HIS A 104       6.680  14.433  -8.645  1.00 10.00      A    C  
ATOM    709  ND1 HIS A 104       5.679  13.495  -8.762  1.00 10.00      A    N  
ATOM    710  CD2 HIS A 104       6.927  14.656  -7.329  1.00 10.00      A    C  
ATOM    711  CE1 HIS A 104       5.342  13.166  -7.528  1.00 10.00      A    C  
ATOM    712  NE2 HIS A 104       6.068  13.844  -6.630  1.00 10.00      A    N  
ATOM    713  HE2 HIS A 104       5.993  13.780  -5.651  1.00 10.00      A    H  
ATOM    714  C   HIS A 104       7.916  17.344  -9.102  1.00 10.00      A    C  
ATOM    715  O   HIS A 104       9.134  17.178  -9.015  1.00 10.00      A    O  
ATOM    716  N   LEU A 105       7.261  18.243  -8.385  1.00 10.00      A    N  
ATOM    717  HN  LEU A 105       6.290  18.352  -8.516  1.00 10.00      A    H  
ATOM    718  CA  LEU A 105       7.937  19.089  -7.414  1.00 10.00      A    C  
ATOM    719  CB  LEU A 105       7.917  20.555  -7.868  1.00 10.00      A    C  
ATOM    720  CG  LEU A 105       8.576  21.572  -6.928  1.00 10.00      A    C  
ATOM    721  CD1 LEU A 105      10.058  21.277  -6.762  1.00 10.00      A    C  
ATOM    722  CD2 LEU A 105       8.365  22.991  -7.438  1.00 10.00      A    C  
ATOM    723  C   LEU A 105       7.297  18.945  -6.038  1.00 10.00      A    C  
ATOM    724  O   LEU A 105       6.198  19.449  -5.796  1.00 10.00      A    O  
ATOM    725  N   ASP A 106       7.977  18.234  -5.148  1.00 10.00      A    N  
ATOM    726  HN  ASP A 106       8.834  17.834  -5.407  1.00 10.00      A    H  
ATOM    727  CA  ASP A 106       7.481  18.028  -3.794  1.00 10.00      A    C  
ATOM    728  CB  ASP A 106       7.475  16.542  -3.424  1.00 10.00      A    C  
ATOM    729  CG  ASP A 106       6.651  16.259  -2.183  1.00 10.00      A    C  
ATOM    730  OD1 ASP A 106       6.943  16.838  -1.116  1.00 10.00      A    O  
ATOM    731  OD2 ASP A 106       5.699  15.453  -2.271  1.00 10.00      A    O  
ATOM    732  C   ASP A 106       8.320  18.809  -2.793  1.00 10.00      A    C  
ATOM    733  O   ASP A 106       9.547  18.682  -2.758  1.00 10.00      A    O  
ATOM    734  N   LEU A 107       7.651  19.617  -1.990  1.00 10.00      A    N  
ATOM    735  HN  LEU A 107       6.672  19.667  -2.072  1.00 10.00      A    H  
ATOM    736  CA  LEU A 107       8.313  20.434  -0.988  1.00 10.00      A    C  
ATOM    737  CB  LEU A 107       8.308  21.902  -1.425  1.00 10.00      A    C  
ATOM    738  CG  LEU A 107       8.996  22.222  -2.756  1.00 10.00      A    C  
ATOM    739  CD1 LEU A 107       8.638  23.625  -3.217  1.00 10.00      A    C  
ATOM    740  CD2 LEU A 107      10.503  22.071  -2.632  1.00 10.00      A    C  
ATOM    741  C   LEU A 107       7.616  20.289   0.363  1.00 10.00      A    C  
ATOM    742  O   LEU A 107       7.419  21.273   1.081  1.00 10.00      A    O  
ATOM    743  N   SER A 108       7.233  19.059   0.694  1.00 10.00      A    N  
ATOM    744  HN  SER A 108       7.397  18.320   0.064  1.00 10.00      A    H  
ATOM    745  CA  SER A 108       6.563  18.782   1.959  1.00 10.00      A    C  
ATOM    746  CB  SER A 108       6.207  17.297   2.067  1.00 10.00      A    C  
ATOM    747  OG  SER A 108       5.414  16.874   0.976  1.00 10.00      A    O  
ATOM    748  HG  SER A 108       5.944  16.913   0.159  1.00 10.00      A    H  
ATOM    749  C   SER A 108       7.433  19.175   3.148  1.00 10.00      A    C  
ATOM    750  O   SER A 108       8.623  18.863   3.184  1.00 10.00      A    O  
ATOM    751  N   TYR A 109       6.821  19.862   4.108  1.00 10.00      A    N  
ATOM    752  HN  TYR A 109       5.871  20.085   3.989  1.00 10.00      A    H  
ATOM    753  CA  TYR A 109       7.496  20.302   5.327  1.00 10.00      A    C  
ATOM    754  CB  TYR A 109       8.005  19.115   6.156  1.00 10.00      A    C  
ATOM    755  CG  TYR A 109       6.916  18.138   6.548  1.00 10.00      A    C  
ATOM    756  CD1 TYR A 109       6.842  16.875   5.971  1.00 10.00      A    C  
ATOM    757  CD2 TYR A 109       5.953  18.481   7.489  1.00 10.00      A    C  
ATOM    758  CE1 TYR A 109       5.843  15.985   6.322  1.00 10.00      A    C  
ATOM    759  CE2 TYR A 109       4.952  17.599   7.848  1.00 10.00      A    C  
ATOM    760  CZ  TYR A 109       4.899  16.353   7.260  1.00 10.00      A    C  
ATOM    761  OH  TYR A 109       3.896  15.473   7.611  1.00 10.00      A    O  
ATOM    762  HH  TYR A 109       3.043  15.930   7.576  1.00 10.00      A    H  
ATOM    763  C   TYR A 109       8.600  21.328   5.063  1.00 10.00      A    C  
ATOM    764  O   TYR A 109       9.783  20.990   4.952  1.00 10.00      A    O  
ATOM    765  N   ASN A 110       8.195  22.586   4.962  1.00 10.00      A    N  
ATOM    766  HN  ASN A 110       7.235  22.786   5.057  1.00 10.00      A    H  
ATOM    767  CA  ASN A 110       9.119  23.684   4.724  1.00 10.00      A    C  
ATOM    768  CB  ASN A 110       9.130  24.080   3.246  1.00 10.00      A    C  
ATOM    769  CG  ASN A 110      10.262  23.431   2.474  1.00 10.00      A    C  
ATOM    770  OD1 ASN A 110      11.335  23.170   3.019  1.00 10.00      A    O  
ATOM    771  ND2 ASN A 110      10.038  23.174   1.199  1.00 10.00      A    N  
ATOM    772 HD21 ASN A 110       9.160  23.416   0.823  1.00 10.00      A    H  
ATOM    773 HD22 ASN A 110      10.752  22.755   0.683  1.00 10.00      A    H  
ATOM    774  C   ASN A 110       8.740  24.877   5.591  1.00 10.00      A    C  
ATOM    775  O   ASN A 110       7.770  24.811   6.346  1.00 10.00      A    O  
ATOM    776  N   TYR A 111       9.495  25.963   5.491  1.00 10.00      A    N  
ATOM    777  HN  TYR A 111      10.253  25.971   4.866  1.00 10.00      A    H  
ATOM    778  CA  TYR A 111       9.216  27.150   6.292  1.00 10.00      A    C  
ATOM    779  CB  TYR A 111      10.260  27.317   7.403  1.00 10.00      A    C  
ATOM    780  CG  TYR A 111      10.171  26.262   8.485  1.00 10.00      A    C  
ATOM    781  CD1 TYR A 111      11.090  25.223   8.548  1.00 10.00      A    C  
ATOM    782  CD2 TYR A 111       9.158  26.298   9.435  1.00 10.00      A    C  
ATOM    783  CE1 TYR A 111      11.002  24.250   9.524  1.00 10.00      A    C  
ATOM    784  CE2 TYR A 111       9.064  25.330  10.417  1.00 10.00      A    C  
ATOM    785  CZ  TYR A 111       9.987  24.309  10.456  1.00 10.00      A    C  
ATOM    786  OH  TYR A 111       9.892  23.337  11.428  1.00 10.00      A    O  
ATOM    787  HH  TYR A 111      10.777  23.095  11.730  1.00 10.00      A    H  
ATOM    788  C   TYR A 111       9.142  28.403   5.428  1.00 10.00      A    C  
ATOM    789  O   TYR A 111       9.523  29.493   5.860  1.00 10.00      A    O  
ATOM    790  N   LEU A 112       8.639  28.245   4.210  1.00 10.00      A    N  
ATOM    791  HN  LEU A 112       8.334  27.355   3.927  1.00 10.00      A    H  
ATOM    792  CA  LEU A 112       8.513  29.366   3.292  1.00 10.00      A    C  
ATOM    793  CB  LEU A 112       8.708  28.911   1.845  1.00 10.00      A    C  
ATOM    794  CG  LEU A 112      10.145  28.585   1.435  1.00 10.00      A    C  
ATOM    795  CD1 LEU A 112      10.164  27.770   0.154  1.00 10.00      A    C  
ATOM    796  CD2 LEU A 112      10.950  29.863   1.267  1.00 10.00      A    C  
ATOM    797  C   LEU A 112       7.163  30.053   3.470  1.00 10.00      A    C  
ATOM    798  O   LEU A 112       6.169  29.669   2.853  1.00 10.00      A    O  
ATOM    799  N   SER A 113       7.141  31.055   4.337  1.00 10.00      A    N  
ATOM    800  HN  SER A 113       7.969  31.296   4.803  1.00 10.00      A    H  
ATOM    801  CA  SER A 113       5.935  31.812   4.632  1.00 10.00      A    C  
ATOM    802  CB  SER A 113       6.141  32.557   5.951  1.00 10.00      A    C  
ATOM    803  OG  SER A 113       7.528  32.753   6.194  1.00 10.00      A    O  
ATOM    804  HG  SER A 113       7.697  32.720   7.144  1.00 10.00      A    H  
ATOM    805  C   SER A 113       5.616  32.801   3.512  1.00 10.00      A    C  
ATOM    806  O   SER A 113       4.448  33.047   3.195  1.00 10.00      A    O  
ATOM    807  N   ASN A 114       6.658  33.358   2.913  1.00 10.00      A    N  
ATOM    808  HN  ASN A 114       7.563  33.104   3.196  1.00 10.00      A    H  
ATOM    809  CA  ASN A 114       6.494  34.322   1.833  1.00 10.00      A    C  
ATOM    810  CB  ASN A 114       7.398  35.540   2.048  1.00 10.00      A    C  
ATOM    811  CG  ASN A 114       7.343  36.527   0.894  1.00 10.00      A    C  
ATOM    812  OD1 ASN A 114       6.291  36.752   0.297  1.00 10.00      A    O  
ATOM    813  ND2 ASN A 114       8.476  37.122   0.571  1.00 10.00      A    N  
ATOM    814 HD21 ASN A 114       9.280  36.900   1.084  1.00 10.00      A    H  
ATOM    815 HD22 ASN A 114       8.464  37.771  -0.165  1.00 10.00      A    H  
ATOM    816  C   ASN A 114       6.813  33.673   0.497  1.00 10.00      A    C  
ATOM    817  O   ASN A 114       7.933  33.205   0.277  1.00 10.00      A    O  
ATOM    818  N   LEU A 115       5.826  33.648  -0.383  1.00 10.00      A    N  
ATOM    819  HN  LEU A 115       4.962  34.054  -0.144  1.00 10.00      A    H  
ATOM    820  CA  LEU A 115       5.987  33.051  -1.699  1.00 10.00      A    C  
ATOM    821  CB  LEU A 115       4.875  32.034  -1.966  1.00 10.00      A    C  
ATOM    822  CG  LEU A 115       4.970  30.713  -1.200  1.00 10.00      A    C  
ATOM    823  CD1 LEU A 115       3.723  29.872  -1.429  1.00 10.00      A    C  
ATOM    824  CD2 LEU A 115       6.217  29.946  -1.612  1.00 10.00      A    C  
ATOM    825  C   LEU A 115       5.993  34.117  -2.786  1.00 10.00      A    C  
ATOM    826  O   LEU A 115       5.057  34.909  -2.901  1.00 10.00      A    O  
ATOM    827  N   SER A 116       7.053  34.134  -3.575  1.00 10.00      A    N  
ATOM    828  HN  SER A 116       7.766  33.479  -3.429  1.00 10.00      A    H  
ATOM    829  CA  SER A 116       7.185  35.093  -4.659  1.00 10.00      A    C  
ATOM    830  CB  SER A 116       8.655  35.491  -4.841  1.00 10.00      A    C  
ATOM    831  OG  SER A 116       8.776  36.691  -5.588  1.00 10.00      A    O  
ATOM    832  HG  SER A 116       9.686  37.033  -5.505  1.00 10.00      A    H  
ATOM    833  C   SER A 116       6.631  34.496  -5.950  1.00 10.00      A    C  
ATOM    834  O   SER A 116       6.803  33.302  -6.216  1.00 10.00      A    O  
ATOM    835  N   SER A 117       5.971  35.327  -6.748  1.00 10.00      A    N  
ATOM    836  HN  SER A 117       5.881  36.271  -6.486  1.00 10.00      A    H  
ATOM    837  CA  SER A 117       5.381  34.887  -8.006  1.00 10.00      A    C  
ATOM    838  CB  SER A 117       4.559  36.021  -8.620  1.00 10.00      A    C  
ATOM    839  OG  SER A 117       3.991  36.845  -7.612  1.00 10.00      A    O  
ATOM    840  HG  SER A 117       3.842  36.324  -6.814  1.00 10.00      A    H  
ATOM    841  C   SER A 117       6.453  34.431  -8.994  1.00 10.00      A    C  
ATOM    842  O   SER A 117       6.198  33.585  -9.853  1.00 10.00      A    O  
ATOM    843  N   SER A 118       7.657  34.976  -8.842  1.00 10.00      A    N  
ATOM    844  HN  SER A 118       7.797  35.631  -8.123  1.00 10.00      A    H  
ATOM    845  CA  SER A 118       8.780  34.651  -9.714  1.00 10.00      A    C  
ATOM    846  CB  SER A 118       9.969  35.532  -9.339  1.00 10.00      A    C  
ATOM    847  OG  SER A 118       9.523  36.655  -8.594  1.00 10.00      A    O  
ATOM    848  HG  SER A 118      10.184  36.873  -7.909  1.00 10.00      A    H  
ATOM    849  C   SER A 118       9.170  33.174  -9.629  1.00 10.00      A    C  
ATOM    850  O   SER A 118       9.802  32.637 -10.540  1.00 10.00      A    O  
ATOM    851  N   TRP A 119       8.783  32.513  -8.546  1.00 10.00      A    N  
ATOM    852  HN  TRP A 119       8.262  32.978  -7.855  1.00 10.00      A    H  
ATOM    853  CA  TRP A 119       9.114  31.105  -8.364  1.00 10.00      A    C  
ATOM    854  CB  TRP A 119       9.248  30.765  -6.876  1.00 10.00      A    C  
ATOM    855  CG  TRP A 119      10.221  31.632  -6.131  1.00 10.00      A    C  
ATOM    856  CD1 TRP A 119      11.339  32.241  -6.631  1.00 10.00      A    C  
ATOM    857  CD2 TRP A 119      10.168  31.974  -4.742  1.00 10.00      A    C  
ATOM    858  NE1 TRP A 119      11.971  32.955  -5.641  1.00 10.00      A    N  
ATOM    859  HE1 TRP A 119      12.795  33.485  -5.751  1.00 10.00      A    H  
ATOM    860  CE2 TRP A 119      11.274  32.803  -4.473  1.00 10.00      A    C  
ATOM    861  CE3 TRP A 119       9.288  31.663  -3.702  1.00 10.00      A    C  
ATOM    862  CZ2 TRP A 119      11.523  33.324  -3.206  1.00 10.00      A    C  
ATOM    863  CZ3 TRP A 119       9.538  32.180  -2.446  1.00 10.00      A    C  
ATOM    864  CH2 TRP A 119      10.645  33.002  -2.208  1.00 10.00      A    C  
ATOM    865  C   TRP A 119       8.069  30.201  -9.013  1.00 10.00      A    C  
ATOM    866  O   TRP A 119       8.278  28.997  -9.153  1.00 10.00      A    O  
ATOM    867  N   PHE A 120       6.948  30.785  -9.413  1.00 10.00      A    N  
ATOM    868  HN  PHE A 120       6.839  31.754  -9.289  1.00 10.00      A    H  
ATOM    869  CA  PHE A 120       5.872  30.022 -10.036  1.00 10.00      A    C  
ATOM    870  CB  PHE A 120       4.540  30.315  -9.340  1.00 10.00      A    C  
ATOM    871  CG  PHE A 120       4.482  29.858  -7.908  1.00 10.00      A    C  
ATOM    872  CD1 PHE A 120       4.187  28.541  -7.601  1.00 10.00      A    C  
ATOM    873  CD2 PHE A 120       4.723  30.746  -6.871  1.00 10.00      A    C  
ATOM    874  CE1 PHE A 120       4.128  28.116  -6.289  1.00 10.00      A    C  
ATOM    875  CE2 PHE A 120       4.666  30.328  -5.555  1.00 10.00      A    C  
ATOM    876  CZ  PHE A 120       4.370  29.010  -5.264  1.00 10.00      A    C  
ATOM    877  C   PHE A 120       5.769  30.337 -11.522  1.00 10.00      A    C  
ATOM    878  O   PHE A 120       4.892  29.825 -12.217  1.00 10.00      A    O  
ATOM    879  N   LYS A 121       6.678  31.172 -11.998  1.00 10.00      A    N  
ATOM    880  HN  LYS A 121       7.358  31.529 -11.392  1.00 10.00      A    H  
ATOM    881  CA  LYS A 121       6.695  31.575 -13.401  1.00 10.00      A    C  
ATOM    882  CB  LYS A 121       7.368  32.941 -13.580  1.00 10.00      A    C  
ATOM    883  CG  LYS A 121       7.081  33.612 -14.916  1.00 10.00      A    C  
ATOM    884  CD  LYS A 121       7.448  35.088 -14.890  1.00 10.00      A    C  
ATOM    885  CE  LYS A 121       8.950  35.296 -14.777  1.00 10.00      A    C  
ATOM    886  NZ  LYS A 121       9.295  36.725 -14.553  1.00 10.00      A    N  
ATOM    887  HZ1 LYS A 121       8.958  37.036 -13.618  1.00 10.00      A    H  
ATOM    888  HZ2 LYS A 121       8.851  37.321 -15.279  1.00 10.00      A    H  
ATOM    889  HZ3 LYS A 121      10.326  36.857 -14.597  1.00 10.00      A    H  
ATOM    890  C   LYS A 121       7.308  30.514 -14.332  1.00 10.00      A    C  
ATOM    891  O   LYS A 121       6.685  30.137 -15.326  1.00 10.00      A    O  
ATOM    892  N   PRO A 122       8.521  29.996 -14.026  1.00 10.00      A    N  
ATOM    893  CA  PRO A 122       9.178  28.989 -14.875  1.00 10.00      A    C  
ATOM    894  CB  PRO A 122      10.629  29.029 -14.396  1.00 10.00      A    C  
ATOM    895  CG  PRO A 122      10.527  29.408 -12.960  1.00 10.00      A    C  
ATOM    896  CD  PRO A 122       9.358  30.348 -12.861  1.00 10.00      A    C  
ATOM    897  C   PRO A 122       8.599  27.582 -14.708  1.00 10.00      A    C  
ATOM    898  O   PRO A 122       9.210  26.597 -15.122  1.00 10.00      A    O  
ATOM    899  N   LEU A 123       7.419  27.490 -14.115  1.00 10.00      A    N  
ATOM    900  HN  LEU A 123       6.971  28.308 -13.812  1.00 10.00      A    H  
ATOM    901  CA  LEU A 123       6.767  26.201 -13.909  1.00 10.00      A    C  
ATOM    902  CB  LEU A 123       5.987  26.191 -12.594  1.00 10.00      A    C  
ATOM    903  CG  LEU A 123       6.823  26.236 -11.313  1.00 10.00      A    C  
ATOM    904  CD1 LEU A 123       5.920  26.244 -10.090  1.00 10.00      A    C  
ATOM    905  CD2 LEU A 123       7.786  25.059 -11.260  1.00 10.00      A    C  
ATOM    906  C   LEU A 123       5.848  25.872 -15.081  1.00 10.00      A    C  
ATOM    907  O   LEU A 123       4.678  25.526 -14.901  1.00 10.00      A    O  
ATOM    908  N   SER A 124       6.395  25.970 -16.281  1.00 10.00      A    N  
ATOM    909  HN  SER A 124       7.341  26.229 -16.355  1.00 10.00      A    H  
ATOM    910  CA  SER A 124       5.645  25.707 -17.498  1.00 10.00      A    C  
ATOM    911  CB  SER A 124       6.405  26.276 -18.694  1.00 10.00      A    C  
ATOM    912  OG  SER A 124       7.709  26.683 -18.306  1.00 10.00      A    O  
ATOM    913  HG  SER A 124       7.911  27.532 -18.720  1.00 10.00      A    H  
ATOM    914  C   SER A 124       5.388  24.214 -17.695  1.00 10.00      A    C  
ATOM    915  O   SER A 124       4.326  23.817 -18.175  1.00 10.00      A    O  
ATOM    916  N   SER A 125       6.351  23.391 -17.308  1.00 10.00      A    N  
ATOM    917  HN  SER A 125       7.171  23.760 -16.918  1.00 10.00      A    H  
ATOM    918  CA  SER A 125       6.224  21.948 -17.460  1.00 10.00      A    C  
ATOM    919  CB  SER A 125       7.539  21.368 -17.978  1.00 10.00      A    C  
ATOM    920  OG  SER A 125       8.035  22.146 -19.056  1.00 10.00      A    O  
ATOM    921  HG  SER A 125       8.733  21.655 -19.511  1.00 10.00      A    H  
ATOM    922  C   SER A 125       5.823  21.272 -16.152  1.00 10.00      A    C  
ATOM    923  O   SER A 125       6.000  20.065 -15.991  1.00 10.00      A    O  
ATOM    924  N   LEU A 126       5.268  22.052 -15.230  1.00 10.00      A    N  
ATOM    925  HN  LEU A 126       5.133  23.001 -15.424  1.00 10.00      A    H  
ATOM    926  CA  LEU A 126       4.848  21.527 -13.937  1.00 10.00      A    C  
ATOM    927  CB  LEU A 126       4.471  22.663 -12.985  1.00 10.00      A    C  
ATOM    928  CG  LEU A 126       4.133  22.254 -11.550  1.00 10.00      A    C  
ATOM    929  CD1 LEU A 126       5.382  21.805 -10.808  1.00 10.00      A    C  
ATOM    930  CD2 LEU A 126       3.451  23.394 -10.815  1.00 10.00      A    C  
ATOM    931  C   LEU A 126       3.681  20.555 -14.080  1.00 10.00      A    C  
ATOM    932  O   LEU A 126       2.724  20.819 -14.806  1.00 10.00      A    O  
ATOM    933  N   THR A 127       3.770  19.434 -13.382  1.00 10.00      A    N  
ATOM    934  HN  THR A 127       4.565  19.283 -12.827  1.00 10.00      A    H  
ATOM    935  CA  THR A 127       2.728  18.418 -13.421  1.00 10.00      A    C  
ATOM    936  CB  THR A 127       3.257  17.118 -14.063  1.00 10.00      A    C  
ATOM    937  OG1 THR A 127       3.828  17.410 -15.347  1.00 10.00      A    O  
ATOM    938  HG1 THR A 127       4.404  16.676 -15.621  1.00 10.00      A    H  
ATOM    939  CG2 THR A 127       2.142  16.096 -14.231  1.00 10.00      A    C  
ATOM    940  C   THR A 127       2.221  18.111 -12.013  1.00 10.00      A    C  
ATOM    941  O   THR A 127       1.016  17.963 -11.787  1.00 10.00      A    O  
ATOM    942  N   PHE A 128       3.148  18.033 -11.070  1.00 10.00      A    N  
ATOM    943  HN  PHE A 128       4.092  18.191 -11.311  1.00 10.00      A    H  
ATOM    944  CA  PHE A 128       2.820  17.734  -9.686  1.00 10.00      A    C  
ATOM    945  CB  PHE A 128       3.351  16.340  -9.332  1.00 10.00      A    C  
ATOM    946  CG  PHE A 128       2.941  15.822  -7.981  1.00 10.00      A    C  
ATOM    947  CD1 PHE A 128       3.625  16.201  -6.836  1.00 10.00      A    C  
ATOM    948  CD2 PHE A 128       1.882  14.938  -7.859  1.00 10.00      A    C  
ATOM    949  CE1 PHE A 128       3.259  15.712  -5.598  1.00 10.00      A    C  
ATOM    950  CE2 PHE A 128       1.509  14.448  -6.623  1.00 10.00      A    C  
ATOM    951  CZ  PHE A 128       2.200  14.834  -5.492  1.00 10.00      A    C  
ATOM    952  C   PHE A 128       3.443  18.776  -8.767  1.00 10.00      A    C  
ATOM    953  O   PHE A 128       4.656  18.974  -8.777  1.00 10.00      A    O  
ATOM    954  N   LEU A 129       2.612  19.441  -7.981  1.00 10.00      A    N  
ATOM    955  HN  LEU A 129       1.651  19.246  -8.024  1.00 10.00      A    H  
ATOM    956  CA  LEU A 129       3.091  20.457  -7.055  1.00 10.00      A    C  
ATOM    957  CB  LEU A 129       2.641  21.848  -7.508  1.00 10.00      A    C  
ATOM    958  CG  LEU A 129       3.261  23.035  -6.769  1.00 10.00      A    C  
ATOM    959  CD1 LEU A 129       4.758  23.099  -7.023  1.00 10.00      A    C  
ATOM    960  CD2 LEU A 129       2.591  24.336  -7.185  1.00 10.00      A    C  
ATOM    961  C   LEU A 129       2.589  20.172  -5.644  1.00 10.00      A    C  
ATOM    962  O   LEU A 129       1.383  20.171  -5.392  1.00 10.00      A    O  
ATOM    963  N   ASN A 130       3.509  19.913  -4.732  1.00 10.00      A    N  
ATOM    964  HN  ASN A 130       4.459  19.915  -4.992  1.00 10.00      A    H  
ATOM    965  CA  ASN A 130       3.150  19.626  -3.350  1.00 10.00      A    C  
ATOM    966  CB  ASN A 130       3.399  18.152  -3.024  1.00 10.00      A    C  
ATOM    967  CG  ASN A 130       3.033  17.794  -1.596  1.00 10.00      A    C  
ATOM    968  OD1 ASN A 130       2.250  18.485  -0.947  1.00 10.00      A    O  
ATOM    969  ND2 ASN A 130       3.593  16.707  -1.103  1.00 10.00      A    N  
ATOM    970 HD21 ASN A 130       4.210  16.193  -1.680  1.00 10.00      A    H  
ATOM    971 HD22 ASN A 130       3.389  16.462  -0.177  1.00 10.00      A    H  
ATOM    972  C   ASN A 130       3.914  20.528  -2.388  1.00 10.00      A    C  
ATOM    973  O   ASN A 130       5.142  20.538  -2.375  1.00 10.00      A    O  
ATOM    974  N   LEU A 131       3.178  21.298  -1.601  1.00 10.00      A    N  
ATOM    975  HN  LEU A 131       2.197  21.246  -1.668  1.00 10.00      A    H  
ATOM    976  CA  LEU A 131       3.772  22.216  -0.637  1.00 10.00      A    C  
ATOM    977  CB  LEU A 131       3.593  23.666  -1.105  1.00 10.00      A    C  
ATOM    978  CG  LEU A 131       4.754  24.290  -1.884  1.00 10.00      A    C  
ATOM    979  CD1 LEU A 131       4.800  23.763  -3.309  1.00 10.00      A    C  
ATOM    980  CD2 LEU A 131       4.642  25.805  -1.882  1.00 10.00      A    C  
ATOM    981  C   LEU A 131       3.137  22.046   0.741  1.00 10.00      A    C  
ATOM    982  O   LEU A 131       3.081  22.994   1.530  1.00 10.00      A    O  
ATOM    983  N   LEU A 132       2.648  20.843   1.025  1.00 10.00      A    N  
ATOM    984  HN  LEU A 132       2.711  20.128   0.353  1.00 10.00      A    H  
ATOM    985  CA  LEU A 132       2.019  20.558   2.310  1.00 10.00      A    C  
ATOM    986  CB  LEU A 132       1.436  19.146   2.333  1.00 10.00      A    C  
ATOM    987  CG  LEU A 132       0.133  18.936   1.560  1.00 10.00      A    C  
ATOM    988  CD1 LEU A 132      -0.274  17.473   1.606  1.00 10.00      A    C  
ATOM    989  CD2 LEU A 132      -0.974  19.817   2.122  1.00 10.00      A    C  
ATOM    990  C   LEU A 132       3.004  20.737   3.459  1.00 10.00      A    C  
ATOM    991  O   LEU A 132       4.131  20.245   3.409  1.00 10.00      A    O  
ATOM    992  N   GLY A 133       2.570  21.441   4.492  1.00 10.00      A    N  
ATOM    993  HN  GLY A 133       1.659  21.804   4.478  1.00 10.00      A    H  
ATOM    994  CA  GLY A 133       3.425  21.677   5.634  1.00 10.00      A    C  
ATOM    995  C   GLY A 133       4.241  22.942   5.475  1.00 10.00      A    C  
ATOM    996  O   GLY A 133       5.470  22.905   5.481  1.00 10.00      A    O  
ATOM    997  N   ASN A 134       3.552  24.063   5.313  1.00 10.00      A    N  
ATOM    998  HN  ASN A 134       2.574  24.022   5.304  1.00 10.00      A    H  
ATOM    999  CA  ASN A 134       4.206  25.356   5.158  1.00 10.00      A    C  
ATOM   1000  CB  ASN A 134       4.270  25.768   3.684  1.00 10.00      A    C  
ATOM   1001  CG  ASN A 134       5.579  25.371   3.024  1.00 10.00      A    C  
ATOM   1002  OD1 ASN A 134       6.578  26.087   3.122  1.00 10.00      A    O  
ATOM   1003  ND2 ASN A 134       5.579  24.240   2.332  1.00 10.00      A    N  
ATOM   1004 HD21 ASN A 134       4.741  23.728   2.279  1.00 10.00      A    H  
ATOM   1005 HD22 ASN A 134       6.417  23.954   1.904  1.00 10.00      A    H  
ATOM   1006  C   ASN A 134       3.464  26.408   5.969  1.00 10.00      A    C  
ATOM   1007  O   ASN A 134       2.258  26.580   5.804  1.00 10.00      A    O  
ATOM   1008  N   PRO A 135       4.172  27.119   6.860  1.00 10.00      A    N  
ATOM   1009  CA  PRO A 135       3.572  28.146   7.719  1.00 10.00      A    C  
ATOM   1010  CB  PRO A 135       4.641  28.365   8.792  1.00 10.00      A    C  
ATOM   1011  CG  PRO A 135       5.926  28.058   8.101  1.00 10.00      A    C  
ATOM   1012  CD  PRO A 135       5.620  26.980   7.097  1.00 10.00      A    C  
ATOM   1013  C   PRO A 135       3.278  29.449   6.977  1.00 10.00      A    C  
ATOM   1014  O   PRO A 135       3.908  30.481   7.227  1.00 10.00      A    O  
ATOM   1015  N   TYR A 136       2.324  29.398   6.062  1.00 10.00      A    N  
ATOM   1016  HN  TYR A 136       1.866  28.544   5.897  1.00 10.00      A    H  
ATOM   1017  CA  TYR A 136       1.938  30.572   5.297  1.00 10.00      A    C  
ATOM   1018  CB  TYR A 136       2.204  30.369   3.796  1.00 10.00      A    C  
ATOM   1019  CG  TYR A 136       1.188  29.498   3.085  1.00 10.00      A    C  
ATOM   1020  CD1 TYR A 136       0.113  30.065   2.412  1.00 10.00      A    C  
ATOM   1021  CD2 TYR A 136       1.298  28.115   3.093  1.00 10.00      A    C  
ATOM   1022  CE1 TYR A 136      -0.824  29.281   1.771  1.00 10.00      A    C  
ATOM   1023  CE2 TYR A 136       0.366  27.320   2.451  1.00 10.00      A    C  
ATOM   1024  CZ  TYR A 136      -0.694  27.910   1.792  1.00 10.00      A    C  
ATOM   1025  OH  TYR A 136      -1.631  27.125   1.157  1.00 10.00      A    O  
ATOM   1026  HH  TYR A 136      -1.853  27.515   0.304  1.00 10.00      A    H  
ATOM   1027  C   TYR A 136       0.470  30.899   5.554  1.00 10.00      A    C  
ATOM   1028  O   TYR A 136      -0.349  29.997   5.743  1.00 10.00      A    O  
ATOM   1029  N   LYS A 137       0.143  32.183   5.582  1.00 10.00      A    N  
ATOM   1030  HN  LYS A 137       0.841  32.858   5.442  1.00 10.00      A    H  
ATOM   1031  CA  LYS A 137      -1.229  32.611   5.816  1.00 10.00      A    C  
ATOM   1032  CB  LYS A 137      -1.283  33.805   6.776  1.00 10.00      A    C  
ATOM   1033  CG  LYS A 137      -0.297  34.919   6.462  1.00 10.00      A    C  
ATOM   1034  CD  LYS A 137      -0.380  36.031   7.495  1.00 10.00      A    C  
ATOM   1035  CE  LYS A 137       0.736  37.043   7.304  1.00 10.00      A    C  
ATOM   1036  NZ  LYS A 137       0.641  38.175   8.263  1.00 10.00      A    N  
ATOM   1037  HZ1 LYS A 137       0.548  37.817   9.236  1.00 10.00      A    H  
ATOM   1038  HZ2 LYS A 137      -0.185  38.764   8.043  1.00 10.00      A    H  
ATOM   1039  HZ3 LYS A 137       1.499  38.765   8.203  1.00 10.00      A    H  
ATOM   1040  C   LYS A 137      -1.927  32.946   4.507  1.00 10.00      A    C  
ATOM   1041  O   LYS A 137      -3.151  32.871   4.407  1.00 10.00      A    O  
ATOM   1042  N   THR A 138      -1.138  33.324   3.510  1.00 10.00      A    N  
ATOM   1043  HN  THR A 138      -0.170  33.373   3.662  1.00 10.00      A    H  
ATOM   1044  CA  THR A 138      -1.662  33.671   2.194  1.00 10.00      A    C  
ATOM   1045  CB  THR A 138      -2.096  35.155   2.139  1.00 10.00      A    C  
ATOM   1046  OG1 THR A 138      -2.904  35.465   3.285  1.00 10.00      A    O  
ATOM   1047  HG1 THR A 138      -3.271  34.645   3.646  1.00 10.00      A    H  
ATOM   1048  CG2 THR A 138      -2.894  35.443   0.874  1.00 10.00      A    C  
ATOM   1049  C   THR A 138      -0.592  33.417   1.135  1.00 10.00      A    C  
ATOM   1050  O   THR A 138       0.594  33.660   1.376  1.00 10.00      A    O  
ATOM   1051  N   LEU A 139      -1.003  32.908  -0.019  1.00 10.00      A    N  
ATOM   1052  HN  LEU A 139      -1.958  32.724  -0.149  1.00 10.00      A    H  
ATOM   1053  CA  LEU A 139      -0.074  32.629  -1.105  1.00 10.00      A    C  
ATOM   1054  CB  LEU A 139      -0.709  31.678  -2.120  1.00 10.00      A    C  
ATOM   1055  CG  LEU A 139      -1.166  30.327  -1.577  1.00 10.00      A    C  
ATOM   1056  CD1 LEU A 139      -2.466  29.906  -2.237  1.00 10.00      A    C  
ATOM   1057  CD2 LEU A 139      -0.092  29.274  -1.795  1.00 10.00      A    C  
ATOM   1058  C   LEU A 139       0.327  33.926  -1.789  1.00 10.00      A    C  
ATOM   1059  O   LEU A 139       1.512  34.235  -1.916  1.00 10.00      A    O  
ATOM   1060  N   GLY A 140      -0.670  34.685  -2.217  1.00 10.00      A    N  
ATOM   1061  HN  GLY A 140      -1.601  34.374  -2.102  1.00 10.00      A    H  
ATOM   1062  CA  GLY A 140      -0.410  35.946  -2.870  1.00 10.00      A    C  
ATOM   1063  C   GLY A 140      -1.589  36.411  -3.688  1.00 10.00      A    C  
ATOM   1064  O   GLY A 140      -1.931  35.795  -4.703  1.00 10.00      A    O  
ATOM   1065  N   GLU A 141      -2.215  37.498  -3.248  1.00 10.00      A    N  
ATOM   1066  HN  GLU A 141      -1.894  37.930  -2.427  1.00 10.00      A    H  
ATOM   1067  CA  GLU A 141      -3.364  38.065  -3.942  1.00 10.00      A    C  
ATOM   1068  CB  GLU A 141      -4.139  38.999  -3.010  1.00 10.00      A    C  
ATOM   1069  CG  GLU A 141      -4.767  38.300  -1.816  1.00 10.00      A    C  
ATOM   1070  CD  GLU A 141      -5.528  39.253  -0.917  1.00 10.00      A    C  
ATOM   1071  OE1 GLU A 141      -5.202  39.332   0.287  1.00 10.00      A    O  
ATOM   1072  OE2 GLU A 141      -6.458  39.931  -1.410  1.00 10.00      A    O  
ATOM   1073  C   GLU A 141      -2.919  38.809  -5.202  1.00 10.00      A    C  
ATOM   1074  O   GLU A 141      -3.146  40.012  -5.351  1.00 10.00      A    O  
ATOM   1075  N   THR A 142      -2.271  38.077  -6.096  1.00 10.00      A    N  
ATOM   1076  HN  THR A 142      -2.111  37.126  -5.899  1.00 10.00      A    H  
ATOM   1077  CA  THR A 142      -1.773  38.629  -7.345  1.00 10.00      A    C  
ATOM   1078  CB  THR A 142      -0.249  38.879  -7.254  1.00 10.00      A    C  
ATOM   1079  OG1 THR A 142       0.124  39.066  -5.878  1.00 10.00      A    O  
ATOM   1080  HG1 THR A 142      -0.280  39.877  -5.548  1.00 10.00      A    H  
ATOM   1081  CG2 THR A 142       0.139  40.117  -8.053  1.00 10.00      A    C  
ATOM   1082  C   THR A 142      -2.057  37.659  -8.493  1.00 10.00      A    C  
ATOM   1083  O   THR A 142      -1.368  37.665  -9.514  1.00 10.00      A    O  
ATOM   1084  N   SER A 143      -3.085  36.829  -8.312  1.00 10.00      A    N  
ATOM   1085  HN  SER A 143      -3.598  36.887  -7.476  1.00 10.00      A    H  
ATOM   1086  CA  SER A 143      -3.481  35.839  -9.312  1.00 10.00      A    C  
ATOM   1087  CB  SER A 143      -3.938  36.517 -10.609  1.00 10.00      A    C  
ATOM   1088  OG  SER A 143      -4.769  37.635 -10.339  1.00 10.00      A    O  
ATOM   1089  HG  SER A 143      -4.739  37.832  -9.392  1.00 10.00      A    H  
ATOM   1090  C   SER A 143      -2.355  34.845  -9.594  1.00 10.00      A    C  
ATOM   1091  O   SER A 143      -1.904  34.703 -10.734  1.00 10.00      A    O  
ATOM   1092  N   LEU A 144      -1.903  34.157  -8.554  1.00 10.00      A    N  
ATOM   1093  HN  LEU A 144      -2.311  34.299  -7.672  1.00 10.00      A    H  
ATOM   1094  CA  LEU A 144      -0.832  33.181  -8.695  1.00 10.00      A    C  
ATOM   1095  CB  LEU A 144      -0.121  32.954  -7.358  1.00 10.00      A    C  
ATOM   1096  CG  LEU A 144       1.102  33.833  -7.074  1.00 10.00      A    C  
ATOM   1097  CD1 LEU A 144       0.699  35.289  -6.898  1.00 10.00      A    C  
ATOM   1098  CD2 LEU A 144       1.849  33.332  -5.846  1.00 10.00      A    C  
ATOM   1099  C   LEU A 144      -1.373  31.861  -9.232  1.00 10.00      A    C  
ATOM   1100  O   LEU A 144      -2.589  31.680  -9.323  1.00 10.00      A    O  
ATOM   1101  N   PHE A 145      -0.457  30.954  -9.579  1.00 10.00      A    N  
ATOM   1102  HN  PHE A 145       0.489  31.181  -9.471  1.00 10.00      A    H  
ATOM   1103  CA  PHE A 145      -0.804  29.633 -10.112  1.00 10.00      A    C  
ATOM   1104  CB  PHE A 145      -1.754  28.869  -9.175  1.00 10.00      A    C  
ATOM   1105  CG  PHE A 145      -1.155  28.523  -7.839  1.00 10.00      A    C  
ATOM   1106  CD1 PHE A 145      -0.555  27.292  -7.631  1.00 10.00      A    C  
ATOM   1107  CD2 PHE A 145      -1.193  29.428  -6.792  1.00 10.00      A    C  
ATOM   1108  CE1 PHE A 145      -0.003  26.971  -6.404  1.00 10.00      A    C  
ATOM   1109  CE2 PHE A 145      -0.644  29.115  -5.565  1.00 10.00      A    C  
ATOM   1110  CZ  PHE A 145      -0.047  27.885  -5.370  1.00 10.00      A    C  
ATOM   1111  C   PHE A 145      -1.385  29.728 -11.522  1.00 10.00      A    C  
ATOM   1112  O   PHE A 145      -2.059  28.810 -11.990  1.00 10.00      A    O  
ATOM   1113  N   SER A 146      -1.097  30.832 -12.198  1.00 10.00      A    N  
ATOM   1114  HN  SER A 146      -0.548  31.522 -11.775  1.00 10.00      A    H  
ATOM   1115  CA  SER A 146      -1.591  31.062 -13.545  1.00 10.00      A    C  
ATOM   1116  CB  SER A 146      -1.746  32.567 -13.766  1.00 10.00      A    C  
ATOM   1117  OG  SER A 146      -0.937  33.286 -12.844  1.00 10.00      A    O  
ATOM   1118  HG  SER A 146      -1.503  33.740 -12.203  1.00 10.00      A    H  
ATOM   1119  C   SER A 146      -0.657  30.469 -14.597  1.00 10.00      A    C  
ATOM   1120  O   SER A 146      -1.106  29.817 -15.545  1.00 10.00      A    O  
ATOM   1121  N   HIS A 147       0.640  30.699 -14.420  1.00 10.00      A    N  
ATOM   1122  HN  HIS A 147       0.927  31.233 -13.648  1.00 10.00      A    H  
ATOM   1123  CA  HIS A 147       1.654  30.207 -15.350  1.00 10.00      A    C  
ATOM   1124  CB  HIS A 147       3.037  30.750 -14.976  1.00 10.00      A    C  
ATOM   1125  CG  HIS A 147       3.077  32.241 -14.828  1.00 10.00      A    C  
ATOM   1126  ND1 HIS A 147       2.803  32.845 -13.623  1.00 10.00      A    N  
ATOM   1127  CD2 HIS A 147       3.353  33.193 -15.753  1.00 10.00      A    C  
ATOM   1128  CE1 HIS A 147       2.914  34.144 -13.838  1.00 10.00      A    C  
ATOM   1129  NE2 HIS A 147       3.247  34.399 -15.110  1.00 10.00      A    N  
ATOM   1130  HE2 HIS A 147       3.388  35.286 -15.509  1.00 10.00      A    H  
ATOM   1131  C   HIS A 147       1.680  28.684 -15.397  1.00 10.00      A    C  
ATOM   1132  O   HIS A 147       1.857  28.088 -16.461  1.00 10.00      A    O  
ATOM   1133  N   LEU A 148       1.493  28.059 -14.245  1.00 10.00      A    N  
ATOM   1134  HN  LEU A 148       1.350  28.587 -13.434  1.00 10.00      A    H  
ATOM   1135  CA  LEU A 148       1.486  26.606 -14.156  1.00 10.00      A    C  
ATOM   1136  CB  LEU A 148       1.924  26.143 -12.763  1.00 10.00      A    C  
ATOM   1137  CG  LEU A 148       1.277  26.862 -11.578  1.00 10.00      A    C  
ATOM   1138  CD1 LEU A 148       0.739  25.857 -10.573  1.00 10.00      A    C  
ATOM   1139  CD2 LEU A 148       2.272  27.800 -10.914  1.00 10.00      A    C  
ATOM   1140  C   LEU A 148       0.102  26.056 -14.502  1.00 10.00      A    C  
ATOM   1141  O   LEU A 148      -0.597  25.510 -13.653  1.00 10.00      A    O  
ATOM   1142  N   THR A 149      -0.282  26.210 -15.759  1.00 10.00      A    N  
ATOM   1143  HN  THR A 149       0.327  26.651 -16.392  1.00 10.00      A    H  
ATOM   1144  CA  THR A 149      -1.583  25.757 -16.235  1.00 10.00      A    C  
ATOM   1145  CB  THR A 149      -2.094  26.689 -17.352  1.00 10.00      A    C  
ATOM   1146  OG1 THR A 149      -1.198  27.809 -17.476  1.00 10.00      A    O  
ATOM   1147  HG1 THR A 149      -1.227  28.335 -16.662  1.00 10.00      A    H  
ATOM   1148  CG2 THR A 149      -3.489  27.203 -17.027  1.00 10.00      A    C  
ATOM   1149  C   THR A 149      -1.534  24.317 -16.758  1.00 10.00      A    C  
ATOM   1150  O   THR A 149      -2.428  23.880 -17.482  1.00 10.00      A    O  
ATOM   1151  N   LYS A 150      -0.492  23.582 -16.390  1.00 10.00      A    N  
ATOM   1152  HN  LYS A 150       0.199  23.977 -15.817  1.00 10.00      A    H  
ATOM   1153  CA  LYS A 150      -0.343  22.203 -16.836  1.00 10.00      A    C  
ATOM   1154  CB  LYS A 150       0.918  22.058 -17.690  1.00 10.00      A    C  
ATOM   1155  CG  LYS A 150       0.668  21.489 -19.075  1.00 10.00      A    C  
ATOM   1156  CD  LYS A 150       1.936  21.496 -19.916  1.00 10.00      A    C  
ATOM   1157  CE  LYS A 150       2.913  20.417 -19.472  1.00 10.00      A    C  
ATOM   1158  NZ  LYS A 150       2.368  19.047 -19.677  1.00 10.00      A    N  
ATOM   1159  HZ1 LYS A 150       1.971  18.958 -20.634  1.00 10.00      A    H  
ATOM   1160  HZ2 LYS A 150       1.620  18.850 -18.983  1.00 10.00      A    H  
ATOM   1161  HZ3 LYS A 150       3.123  18.339 -19.560  1.00 10.00      A    H  
ATOM   1162  C   LYS A 150      -0.289  21.233 -15.658  1.00 10.00      A    C  
ATOM   1163  O   LYS A 150      -0.057  20.037 -15.842  1.00 10.00      A    O  
ATOM   1164  N   LEU A 151      -0.519  21.741 -14.454  1.00 10.00      A    N  
ATOM   1165  HN  LEU A 151      -0.735  22.692 -14.368  1.00 10.00      A    H  
ATOM   1166  CA  LEU A 151      -0.476  20.906 -13.259  1.00 10.00      A    C  
ATOM   1167  CB  LEU A 151      -0.309  21.747 -11.985  1.00 10.00      A    C  
ATOM   1168  CG  LEU A 151      -1.586  22.249 -11.301  1.00 10.00      A    C  
ATOM   1169  CD1 LEU A 151      -1.274  22.729  -9.895  1.00 10.00      A    C  
ATOM   1170  CD2 LEU A 151      -2.236  23.363 -12.106  1.00 10.00      A    C  
ATOM   1171  C   LEU A 151      -1.689  19.978 -13.168  1.00 10.00      A    C  
ATOM   1172  O   LEU A 151      -2.818  20.374 -13.465  1.00 10.00      A    O  
ATOM   1173  N   GLN A 152      -1.440  18.740 -12.765  1.00 10.00      A    N  
ATOM   1174  HN  GLN A 152      -0.516  18.487 -12.549  1.00 10.00      A    H  
ATOM   1175  CA  GLN A 152      -2.495  17.747 -12.636  1.00 10.00      A    C  
ATOM   1176  CB  GLN A 152      -2.066  16.419 -13.268  1.00 10.00      A    C  
ATOM   1177  CG  GLN A 152      -1.760  16.508 -14.755  1.00 10.00      A    C  
ATOM   1178  CD  GLN A 152      -1.308  15.187 -15.348  1.00 10.00      A    C  
ATOM   1179  OE1 GLN A 152      -1.726  14.113 -14.906  1.00 10.00      A    O  
ATOM   1180  NE2 GLN A 152      -0.447  15.254 -16.354  1.00 10.00      A    N  
ATOM   1181 HE21 GLN A 152      -0.153  16.142 -16.657  1.00 10.00      A    H  
ATOM   1182 HE22 GLN A 152      -0.135  14.416 -16.755  1.00 10.00      A    H  
ATOM   1183  C   GLN A 152      -2.869  17.535 -11.172  1.00 10.00      A    C  
ATOM   1184  O   GLN A 152      -4.049  17.506 -10.823  1.00 10.00      A    O  
ATOM   1185  N   ILE A 153      -1.862  17.393 -10.317  1.00 10.00      A    N  
ATOM   1186  HN  ILE A 153      -0.940  17.450 -10.647  1.00 10.00      A    H  
ATOM   1187  CA  ILE A 153      -2.095  17.174  -8.894  1.00 10.00      A    C  
ATOM   1188  CB  ILE A 153      -1.606  15.779  -8.438  1.00 10.00      A    C  
ATOM   1189  CG1 ILE A 153      -2.227  14.680  -9.309  1.00 10.00      A    C  
ATOM   1190  CG2 ILE A 153      -1.943  15.550  -6.968  1.00 10.00      A    C  
ATOM   1191  CD1 ILE A 153      -1.702  13.291  -9.017  1.00 10.00      A    C  
ATOM   1192  C   ILE A 153      -1.411  18.252  -8.059  1.00 10.00      A    C  
ATOM   1193  O   ILE A 153      -0.203  18.477  -8.180  1.00 10.00      A    O  
ATOM   1194  N   LEU A 154      -2.187  18.912  -7.213  1.00 10.00      A    N  
ATOM   1195  HN  LEU A 154      -3.143  18.686  -7.165  1.00 10.00      A    H  
ATOM   1196  CA  LEU A 154      -1.668  19.967  -6.355  1.00 10.00      A    C  
ATOM   1197  CB  LEU A 154      -2.167  21.336  -6.831  1.00 10.00      A    C  
ATOM   1198  CG  LEU A 154      -1.966  22.514  -5.871  1.00 10.00      A    C  
ATOM   1199  CD1 LEU A 154      -0.490  22.840  -5.706  1.00 10.00      A    C  
ATOM   1200  CD2 LEU A 154      -2.732  23.735  -6.353  1.00 10.00      A    C  
ATOM   1201  C   LEU A 154      -2.071  19.744  -4.903  1.00 10.00      A    C  
ATOM   1202  O   LEU A 154      -3.238  19.502  -4.601  1.00 10.00      A    O  
ATOM   1203  N   ARG A 155      -1.089  19.809  -4.016  1.00 10.00      A    N  
ATOM   1204  HN  ARG A 155      -0.175  19.977  -4.334  1.00 10.00      A    H  
ATOM   1205  CA  ARG A 155      -1.318  19.648  -2.587  1.00 10.00      A    C  
ATOM   1206  CB  ARG A 155      -0.688  18.353  -2.068  1.00 10.00      A    C  
ATOM   1207  CG  ARG A 155      -1.055  17.101  -2.840  1.00 10.00      A    C  
ATOM   1208  CD  ARG A 155      -0.450  15.864  -2.190  1.00 10.00      A    C  
ATOM   1209  NE  ARG A 155      -0.399  14.729  -3.110  1.00 10.00      A    N  
ATOM   1210  HE  ARG A 155       0.483  14.484  -3.470  1.00 10.00      A    H  
ATOM   1211  CZ  ARG A 155      -1.461  14.007  -3.463  1.00 10.00      A    C  
ATOM   1212  NH1 ARG A 155      -2.657  14.288  -2.964  1.00 10.00      A    N  
ATOM   1213 HH11 ARG A 155      -2.776  15.071  -2.280  1.00 10.00      A    H  
ATOM   1214 HH12 ARG A 155      -3.495  13.721  -3.259  1.00 10.00      A    H  
ATOM   1215  NH2 ARG A 155      -1.328  12.998  -4.317  1.00 10.00      A    N  
ATOM   1216 HH21 ARG A 155      -2.164  12.433  -4.595  1.00 10.00      A    H  
ATOM   1217 HH22 ARG A 155      -0.393  12.762  -4.713  1.00 10.00      A    H  
ATOM   1218  C   ARG A 155      -0.683  20.822  -1.863  1.00 10.00      A    C  
ATOM   1219  O   ARG A 155       0.534  20.993  -1.902  1.00 10.00      A    O  
ATOM   1220  N   VAL A 156      -1.492  21.636  -1.214  1.00 10.00      A    N  
ATOM   1221  HN  VAL A 156      -2.463  21.457  -1.206  1.00 10.00      A    H  
ATOM   1222  CA  VAL A 156      -0.971  22.792  -0.503  1.00 10.00      A    C  
ATOM   1223  CB  VAL A 156      -0.626  23.944  -1.479  1.00 10.00      A    C  
ATOM   1224  CG1 VAL A 156      -1.872  24.480  -2.170  1.00 10.00      A    C  
ATOM   1225  CG2 VAL A 156       0.146  25.057  -0.782  1.00 10.00      A    C  
ATOM   1226  C   VAL A 156      -1.945  23.270   0.571  1.00 10.00      A    C  
ATOM   1227  O   VAL A 156      -3.164  23.175   0.410  1.00 10.00      A    O  
ATOM   1228  N   GLY A 157      -1.402  23.757   1.676  1.00 10.00      A    N  
ATOM   1229  HN  GLY A 157      -0.427  23.779   1.765  1.00 10.00      A    H  
ATOM   1230  CA  GLY A 157      -2.227  24.245   2.754  1.00 10.00      A    C  
ATOM   1231  C   GLY A 157      -1.598  24.002   4.105  1.00 10.00      A    C  
ATOM   1232  O   GLY A 157      -0.479  23.482   4.191  1.00 10.00      A    O  
ATOM   1233  N   ASN A 158      -2.317  24.385   5.150  1.00 10.00      A    N  
ATOM   1234  HN  ASN A 158      -3.205  24.785   4.994  1.00 10.00      A    H  
ATOM   1235  CA  ASN A 158      -1.864  24.219   6.525  1.00 10.00      A    C  
ATOM   1236  CB  ASN A 158      -0.546  24.965   6.792  1.00 10.00      A    C  
ATOM   1237  CG  ASN A 158      -0.707  26.471   6.901  1.00 10.00      A    C  
ATOM   1238  OD1 ASN A 158      -0.958  27.006   7.979  1.00 10.00      A    O  
ATOM   1239  ND2 ASN A 158      -0.552  27.167   5.786  1.00 10.00      A    N  
ATOM   1240 HD21 ASN A 158      -0.347  26.678   4.963  1.00 10.00      A    H  
ATOM   1241 HD22 ASN A 158      -0.643  28.147   5.831  1.00 10.00      A    H  
ATOM   1242  C   ASN A 158      -2.946  24.701   7.479  1.00 10.00      A    C  
ATOM   1243  O   ASN A 158      -3.809  25.488   7.098  1.00 10.00      A    O  
ATOM   1244  N   MET A 159      -2.901  24.229   8.712  1.00 10.00      A    N  
ATOM   1245  HN  MET A 159      -2.194  23.593   8.956  1.00 10.00      A    H  
ATOM   1246  CA  MET A 159      -3.885  24.619   9.710  1.00 10.00      A    C  
ATOM   1247  CB  MET A 159      -4.574  23.377  10.284  1.00 10.00      A    C  
ATOM   1248  CG  MET A 159      -3.657  22.456  11.071  1.00 10.00      A    C  
ATOM   1249  SD  MET A 159      -4.452  20.899  11.508  1.00 10.00      A    S  
ATOM   1250  CE  MET A 159      -4.375  20.038   9.938  1.00 10.00      A    C  
ATOM   1251  C   MET A 159      -3.226  25.415  10.825  1.00 10.00      A    C  
ATOM   1252  O   MET A 159      -3.722  25.465  11.950  1.00 10.00      A    O  
ATOM   1253  N   ASP A 160      -2.114  26.050  10.501  1.00 10.00      A    N  
ATOM   1254  HN  ASP A 160      -1.786  26.005   9.576  1.00 10.00      A    H  
ATOM   1255  CA  ASP A 160      -1.376  26.829  11.483  1.00 10.00      A    C  
ATOM   1256  CB  ASP A 160       0.096  26.416  11.501  1.00 10.00      A    C  
ATOM   1257  CG  ASP A 160       0.411  25.442  12.615  1.00 10.00      A    C  
ATOM   1258  OD1 ASP A 160       0.881  25.890  13.681  1.00 10.00      A    O  
ATOM   1259  OD2 ASP A 160       0.194  24.226  12.432  1.00 10.00      A    O  
ATOM   1260  C   ASP A 160      -1.498  28.322  11.233  1.00 10.00      A    C  
ATOM   1261  O   ASP A 160      -1.866  29.081  12.127  1.00 10.00      A    O  
ATOM   1262  N   THR A 161      -1.191  28.738  10.019  1.00 10.00      A    N  
ATOM   1263  HN  THR A 161      -0.914  28.081   9.343  1.00 10.00      A    H  
ATOM   1264  CA  THR A 161      -1.250  30.142   9.657  1.00 10.00      A    C  
ATOM   1265  CB  THR A 161       0.121  30.628   9.147  1.00 10.00      A    C  
ATOM   1266  OG1 THR A 161       1.142  29.744   9.629  1.00 10.00      A    O  
ATOM   1267  HG1 THR A 161       1.087  29.687  10.589  1.00 10.00      A    H  
ATOM   1268  CG2 THR A 161       0.412  32.034   9.647  1.00 10.00      A    C  
ATOM   1269  C   THR A 161      -2.314  30.400   8.589  1.00 10.00      A    C  
ATOM   1270  O   THR A 161      -2.888  31.489   8.529  1.00 10.00      A    O  
ATOM   1271  N   PHE A 162      -2.577  29.396   7.754  1.00 10.00      A    N  
ATOM   1272  HN  PHE A 162      -2.097  28.546   7.860  1.00 10.00      A    H  
ATOM   1273  CA  PHE A 162      -3.569  29.521   6.688  1.00 10.00      A    C  
ATOM   1274  CB  PHE A 162      -3.509  28.314   5.752  1.00 10.00      A    C  
ATOM   1275  CG  PHE A 162      -4.076  28.556   4.382  1.00 10.00      A    C  
ATOM   1276  CD1 PHE A 162      -3.766  29.708   3.680  1.00 10.00      A    C  
ATOM   1277  CD2 PHE A 162      -4.909  27.622   3.789  1.00 10.00      A    C  
ATOM   1278  CE1 PHE A 162      -4.276  29.925   2.412  1.00 10.00      A    C  
ATOM   1279  CE2 PHE A 162      -5.424  27.831   2.524  1.00 10.00      A    C  
ATOM   1280  CZ  PHE A 162      -5.106  28.985   1.833  1.00 10.00      A    C  
ATOM   1281  C   PHE A 162      -4.964  29.658   7.277  1.00 10.00      A    C  
ATOM   1282  O   PHE A 162      -5.619  28.667   7.601  1.00 10.00      A    O  
ATOM   1283  N   THR A 163      -5.400  30.893   7.435  1.00 10.00      A    N  
ATOM   1284  HN  THR A 163      -4.823  31.641   7.176  1.00 10.00      A    H  
ATOM   1285  CA  THR A 163      -6.703  31.168   8.004  1.00 10.00      A    C  
ATOM   1286  CB  THR A 163      -6.543  31.981   9.301  1.00 10.00      A    C  
ATOM   1287  OG1 THR A 163      -5.371  32.807   9.194  1.00 10.00      A    O  
ATOM   1288  HG1 THR A 163      -4.587  32.243   9.129  1.00 10.00      A    H  
ATOM   1289  CG2 THR A 163      -6.390  31.059  10.500  1.00 10.00      A    C  
ATOM   1290  C   THR A 163      -7.587  31.947   7.035  1.00 10.00      A    C  
ATOM   1291  O   THR A 163      -8.792  32.085   7.260  1.00 10.00      A    O  
ATOM   1292  N   LYS A 164      -6.997  32.442   5.951  1.00 10.00      A    N  
ATOM   1293  HN  LYS A 164      -6.049  32.259   5.793  1.00 10.00      A    H  
ATOM   1294  CA  LYS A 164      -7.742  33.230   4.977  1.00 10.00      A    C  
ATOM   1295  CB  LYS A 164      -7.350  34.708   5.072  1.00 10.00      A    C  
ATOM   1296  CG  LYS A 164      -7.578  35.340   6.434  1.00 10.00      A    C  
ATOM   1297  CD  LYS A 164      -7.201  36.809   6.422  1.00 10.00      A    C  
ATOM   1298  CE  LYS A 164      -7.249  37.395   7.819  1.00 10.00      A    C  
ATOM   1299  NZ  LYS A 164      -6.822  38.819   7.844  1.00 10.00      A    N  
ATOM   1300  HZ1 LYS A 164      -7.419  39.387   7.209  1.00 10.00      A    H  
ATOM   1301  HZ2 LYS A 164      -5.832  38.901   7.537  1.00 10.00      A    H  
ATOM   1302  HZ3 LYS A 164      -6.905  39.195   8.810  1.00 10.00      A    H  
ATOM   1303  C   LYS A 164      -7.515  32.746   3.551  1.00 10.00      A    C  
ATOM   1304  O   LYS A 164      -6.386  32.470   3.151  1.00 10.00      A    O  
ATOM   1305  N   ILE A 165      -8.600  32.641   2.797  1.00 10.00      A    N  
ATOM   1306  HN  ILE A 165      -9.476  32.849   3.194  1.00 10.00      A    H  
ATOM   1307  CA  ILE A 165      -8.541  32.230   1.399  1.00 10.00      A    C  
ATOM   1308  CB  ILE A 165      -9.212  30.860   1.160  1.00 10.00      A    C  
ATOM   1309  CG1 ILE A 165      -8.539  29.774   2.003  1.00 10.00      A    C  
ATOM   1310  CG2 ILE A 165      -9.164  30.495  -0.321  1.00 10.00      A    C  
ATOM   1311  CD1 ILE A 165      -9.150  28.398   1.837  1.00 10.00      A    C  
ATOM   1312  C   ILE A 165      -9.234  33.287   0.547  1.00 10.00      A    C  
ATOM   1313  O   ILE A 165     -10.423  33.566   0.733  1.00 10.00      A    O  
ATOM   1314  N   GLN A 166      -8.491  33.882  -0.371  1.00 10.00      A    N  
ATOM   1315  HN  GLN A 166      -7.553  33.612  -0.482  1.00 10.00      A    H  
ATOM   1316  CA  GLN A 166      -9.034  34.924  -1.225  1.00 10.00      A    C  
ATOM   1317  CB  GLN A 166      -8.074  36.117  -1.284  1.00 10.00      A    C  
ATOM   1318  CG  GLN A 166      -8.111  37.035  -0.068  1.00 10.00      A    C  
ATOM   1319  CD  GLN A 166      -7.505  36.418   1.178  1.00 10.00      A    C  
ATOM   1320  OE1 GLN A 166      -8.210  35.841   2.003  1.00 10.00      A    O  
ATOM   1321  NE2 GLN A 166      -6.198  36.542   1.327  1.00 10.00      A    N  
ATOM   1322 HE21 GLN A 166      -5.695  37.024   0.636  1.00 10.00      A    H  
ATOM   1323 HE22 GLN A 166      -5.782  36.144   2.119  1.00 10.00      A    H  
ATOM   1324  C   GLN A 166      -9.311  34.415  -2.633  1.00 10.00      A    C  
ATOM   1325  O   GLN A 166      -8.741  33.418  -3.067  1.00 10.00      A    O  
ATOM   1326  N   ARG A 167     -10.176  35.128  -3.350  1.00 10.00      A    N  
ATOM   1327  HN  ARG A 167     -10.599  35.919  -2.938  1.00 10.00      A    H  
ATOM   1328  CA  ARG A 167     -10.537  34.774  -4.719  1.00 10.00      A    C  
ATOM   1329  CB  ARG A 167     -11.870  35.430  -5.089  1.00 10.00      A    C  
ATOM   1330  CG  ARG A 167     -12.591  34.774  -6.254  1.00 10.00      A    C  
ATOM   1331  CD  ARG A 167     -13.741  35.636  -6.749  1.00 10.00      A    C  
ATOM   1332  NE  ARG A 167     -14.763  35.847  -5.723  1.00 10.00      A    N  
ATOM   1333  HE  ARG A 167     -15.028  35.065  -5.180  1.00 10.00      A    H  
ATOM   1334  CZ  ARG A 167     -15.346  37.021  -5.481  1.00 10.00      A    C  
ATOM   1335  NH1 ARG A 167     -15.009  38.092  -6.190  1.00 10.00      A    N  
ATOM   1336 HH11 ARG A 167     -14.288  38.019  -6.938  1.00 10.00      A    H  
ATOM   1337 HH12 ARG A 167     -15.462  39.011  -6.000  1.00 10.00      A    H  
ATOM   1338  NH2 ARG A 167     -16.270  37.121  -4.529  1.00 10.00      A    N  
ATOM   1339 HH21 ARG A 167     -16.729  38.037  -4.334  1.00 10.00      A    H  
ATOM   1340 HH22 ARG A 167     -16.541  36.281  -3.973  1.00 10.00      A    H  
ATOM   1341  C   ARG A 167      -9.445  35.230  -5.684  1.00 10.00      A    C  
ATOM   1342  O   ARG A 167      -9.557  35.080  -6.902  1.00 10.00      A    O  
ATOM   1343  N   LYS A 168      -8.393  35.805  -5.123  1.00 10.00      A    N  
ATOM   1344  HN  LYS A 168      -8.369  35.900  -4.149  1.00 10.00      A    H  
ATOM   1345  CA  LYS A 168      -7.267  36.285  -5.903  1.00 10.00      A    C  
ATOM   1346  CB  LYS A 168      -6.760  37.609  -5.330  1.00 10.00      A    C  
ATOM   1347  CG  LYS A 168      -7.690  38.787  -5.585  1.00 10.00      A    C  
ATOM   1348  CD  LYS A 168      -7.855  39.650  -4.346  1.00 10.00      A    C  
ATOM   1349  CE  LYS A 168      -8.912  39.088  -3.408  1.00 10.00      A    C  
ATOM   1350  NZ  LYS A 168      -9.073  39.926  -2.189  1.00 10.00      A    N  
ATOM   1351  HZ1 LYS A 168      -9.436  40.867  -2.447  1.00 10.00      A    H  
ATOM   1352  HZ2 LYS A 168      -8.150  40.040  -1.710  1.00 10.00      A    H  
ATOM   1353  HZ3 LYS A 168      -9.744  39.473  -1.527  1.00 10.00      A    H  
ATOM   1354  C   LYS A 168      -6.160  35.239  -5.912  1.00 10.00      A    C  
ATOM   1355  O   LYS A 168      -5.126  35.406  -6.566  1.00 10.00      A    O  
ATOM   1356  N   ASP A 169      -6.394  34.163  -5.173  1.00 10.00      A    N  
ATOM   1357  HN  ASP A 169      -7.231  34.108  -4.664  1.00 10.00      A    H  
ATOM   1358  CA  ASP A 169      -5.453  33.061  -5.086  1.00 10.00      A    C  
ATOM   1359  CB  ASP A 169      -5.323  32.572  -3.636  1.00 10.00      A    C  
ATOM   1360  CG  ASP A 169      -4.603  33.555  -2.728  1.00 10.00      A    C  
ATOM   1361  OD1 ASP A 169      -3.362  33.436  -2.578  1.00 10.00      A    O  
ATOM   1362  OD2 ASP A 169      -5.272  34.444  -2.161  1.00 10.00      A    O  
ATOM   1363  C   ASP A 169      -5.934  31.920  -5.967  1.00 10.00      A    C  
ATOM   1364  O   ASP A 169      -7.130  31.814  -6.245  1.00 10.00      A    O  
ATOM   1365  N   PHE A 170      -5.003  31.077  -6.409  1.00 10.00      A    N  
ATOM   1366  HN  PHE A 170      -4.072  31.225  -6.147  1.00 10.00      A    H  
ATOM   1367  CA  PHE A 170      -5.327  29.933  -7.266  1.00 10.00      A    C  
ATOM   1368  CB  PHE A 170      -6.177  28.904  -6.510  1.00 10.00      A    C  
ATOM   1369  CG  PHE A 170      -5.482  28.247  -5.354  1.00 10.00      A    C  
ATOM   1370  CD1 PHE A 170      -4.322  27.517  -5.550  1.00 10.00      A    C  
ATOM   1371  CD2 PHE A 170      -5.998  28.349  -4.072  1.00 10.00      A    C  
ATOM   1372  CE1 PHE A 170      -3.688  26.901  -4.488  1.00 10.00      A    C  
ATOM   1373  CE2 PHE A 170      -5.370  27.737  -3.006  1.00 10.00      A    C  
ATOM   1374  CZ  PHE A 170      -4.213  27.011  -3.214  1.00 10.00      A    C  
ATOM   1375  C   PHE A 170      -6.047  30.369  -8.543  1.00 10.00      A    C  
ATOM   1376  O   PHE A 170      -7.110  29.842  -8.884  1.00 10.00      A    O  
ATOM   1377  N   ALA A 171      -5.457  31.316  -9.259  1.00 10.00      A    N  
ATOM   1378  HN  ALA A 171      -4.589  31.671  -8.965  1.00 10.00      A    H  
ATOM   1379  CA  ALA A 171      -6.054  31.822 -10.484  1.00 10.00      A    C  
ATOM   1380  CB  ALA A 171      -6.004  33.343 -10.514  1.00 10.00      A    C  
ATOM   1381  C   ALA A 171      -5.366  31.242 -11.710  1.00 10.00      A    C  
ATOM   1382  O   ALA A 171      -4.223  31.583 -12.010  1.00 10.00      A    O  
ATOM   1383  N   GLY A 172      -6.067  30.361 -12.410  1.00 10.00      A    N  
ATOM   1384  HN  GLY A 172      -6.972  30.125 -12.114  1.00 10.00      A    H  
ATOM   1385  CA  GLY A 172      -5.514  29.747 -13.600  1.00 10.00      A    C  
ATOM   1386  C   GLY A 172      -5.925  28.296 -13.746  1.00 10.00      A    C  
ATOM   1387  O   GLY A 172      -6.361  27.871 -14.818  1.00 10.00      A    O  
ATOM   1388  N   LEU A 173      -5.796  27.537 -12.662  1.00 10.00      A    N  
ATOM   1389  HN  LEU A 173      -5.459  27.942 -11.837  1.00 10.00      A    H  
ATOM   1390  CA  LEU A 173      -6.145  26.119 -12.669  1.00 10.00      A    C  
ATOM   1391  CB  LEU A 173      -5.764  25.437 -11.348  1.00 10.00      A    C  
ATOM   1392  CG  LEU A 173      -5.542  26.351 -10.139  1.00 10.00      A    C  
ATOM   1393  CD1 LEU A 173      -6.846  26.592  -9.397  1.00 10.00      A    C  
ATOM   1394  CD2 LEU A 173      -4.491  25.766  -9.210  1.00 10.00      A    C  
ATOM   1395  C   LEU A 173      -7.615  25.901 -13.004  1.00 10.00      A    C  
ATOM   1396  O   LEU A 173      -8.504  26.301 -12.252  1.00 10.00      A    O  
ATOM   1397  N   THR A 174      -7.859  25.286 -14.152  1.00 10.00      A    N  
ATOM   1398  HN  THR A 174      -7.103  25.012 -14.715  1.00 10.00      A    H  
ATOM   1399  CA  THR A 174      -9.214  25.018 -14.607  1.00 10.00      A    C  
ATOM   1400  CB  THR A 174      -9.488  25.744 -15.938  1.00 10.00      A    C  
ATOM   1401  OG1 THR A 174      -8.898  27.052 -15.882  1.00 10.00      A    O  
ATOM   1402  HG1 THR A 174      -8.046  26.999 -15.420  1.00 10.00      A    H  
ATOM   1403  CG2 THR A 174     -10.985  25.876 -16.179  1.00 10.00      A    C  
ATOM   1404  C   THR A 174      -9.460  23.517 -14.774  1.00 10.00      A    C  
ATOM   1405  O   THR A 174     -10.552  23.021 -14.480  1.00 10.00      A    O  
ATOM   1406  N   PHE A 175      -8.445  22.796 -15.239  1.00 10.00      A    N  
ATOM   1407  HN  PHE A 175      -7.600  23.243 -15.461  1.00 10.00      A    H  
ATOM   1408  CA  PHE A 175      -8.555  21.357 -15.441  1.00 10.00      A    C  
ATOM   1409  CB  PHE A 175      -8.451  21.016 -16.932  1.00 10.00      A    C  
ATOM   1410  CG  PHE A 175      -9.603  21.503 -17.769  1.00 10.00      A    C  
ATOM   1411  CD1 PHE A 175     -10.732  20.718 -17.935  1.00 10.00      A    C  
ATOM   1412  CD2 PHE A 175      -9.555  22.741 -18.394  1.00 10.00      A    C  
ATOM   1413  CE1 PHE A 175     -11.792  21.157 -18.706  1.00 10.00      A    C  
ATOM   1414  CE2 PHE A 175     -10.611  23.186 -19.165  1.00 10.00      A    C  
ATOM   1415  CZ  PHE A 175     -11.731  22.392 -19.322  1.00 10.00      A    C  
ATOM   1416  C   PHE A 175      -7.470  20.615 -14.667  1.00 10.00      A    C  
ATOM   1417  O   PHE A 175      -6.299  20.625 -15.055  1.00 10.00      A    O  
ATOM   1418  N   LEU A 176      -7.855  19.979 -13.570  1.00 10.00      A    N  
ATOM   1419  HN  LEU A 176      -8.801  20.005 -13.303  1.00 10.00      A    H  
ATOM   1420  CA  LEU A 176      -6.908  19.234 -12.754  1.00 10.00      A    C  
ATOM   1421  CB  LEU A 176      -6.456  20.057 -11.541  1.00 10.00      A    C  
ATOM   1422  CG  LEU A 176      -7.556  20.702 -10.694  1.00 10.00      A    C  
ATOM   1423  CD1 LEU A 176      -8.050  19.741  -9.625  1.00 10.00      A    C  
ATOM   1424  CD2 LEU A 176      -7.053  21.990 -10.063  1.00 10.00      A    C  
ATOM   1425  C   LEU A 176      -7.491  17.891 -12.327  1.00 10.00      A    C  
ATOM   1426  O   LEU A 176      -8.698  17.662 -12.448  1.00 10.00      A    O  
ATOM   1427  N   GLU A 177      -6.635  17.010 -11.831  1.00 10.00      A    N  
ATOM   1428  HN  GLU A 177      -5.688  17.256 -11.748  1.00 10.00      A    H  
ATOM   1429  CA  GLU A 177      -7.066  15.689 -11.400  1.00 10.00      A    C  
ATOM   1430  CB  GLU A 177      -6.067  14.620 -11.845  1.00 10.00      A    C  
ATOM   1431  CG  GLU A 177      -6.008  14.426 -13.353  1.00 10.00      A    C  
ATOM   1432  CD  GLU A 177      -7.300  13.871 -13.924  1.00 10.00      A    C  
ATOM   1433  OE1 GLU A 177      -7.279  12.745 -14.465  1.00 10.00      A    O  
ATOM   1434  OE2 GLU A 177      -8.344  14.552 -13.832  1.00 10.00      A    O  
ATOM   1435  C   GLU A 177      -7.299  15.632  -9.896  1.00 10.00      A    C  
ATOM   1436  O   GLU A 177      -8.442  15.614  -9.440  1.00 10.00      A    O  
ATOM   1437  N   GLU A 178      -6.220  15.614  -9.125  1.00 10.00      A    N  
ATOM   1438  HN  GLU A 178      -5.333  15.653  -9.537  1.00 10.00      A    H  
ATOM   1439  CA  GLU A 178      -6.328  15.556  -7.678  1.00 10.00      A    C  
ATOM   1440  CB  GLU A 178      -5.532  14.376  -7.111  1.00 10.00      A    C  
ATOM   1441  CG  GLU A 178      -5.873  14.045  -5.664  1.00 10.00      A    C  
ATOM   1442  CD  GLU A 178      -5.192  12.787  -5.165  1.00 10.00      A    C  
ATOM   1443  OE1 GLU A 178      -4.467  12.855  -4.152  1.00 10.00      A    O  
ATOM   1444  OE2 GLU A 178      -5.379  11.716  -5.776  1.00 10.00      A    O  
ATOM   1445  C   GLU A 178      -5.875  16.870  -7.055  1.00 10.00      A    C  
ATOM   1446  O   GLU A 178      -4.808  17.389  -7.383  1.00 10.00      A    O  
ATOM   1447  N   LEU A 179      -6.707  17.412  -6.184  1.00 10.00      A    N  
ATOM   1448  HN  LEU A 179      -7.554  16.951  -5.983  1.00 10.00      A    H  
ATOM   1449  CA  LEU A 179      -6.412  18.665  -5.509  1.00 10.00      A    C  
ATOM   1450  CB  LEU A 179      -7.347  19.766  -6.014  1.00 10.00      A    C  
ATOM   1451  CG  LEU A 179      -7.121  21.166  -5.442  1.00 10.00      A    C  
ATOM   1452  CD1 LEU A 179      -5.787  21.725  -5.906  1.00 10.00      A    C  
ATOM   1453  CD2 LEU A 179      -8.257  22.091  -5.841  1.00 10.00      A    C  
ATOM   1454  C   LEU A 179      -6.575  18.498  -4.006  1.00 10.00      A    C  
ATOM   1455  O   LEU A 179      -7.651  18.146  -3.528  1.00 10.00      A    O  
ATOM   1456  N   GLU A 180      -5.503  18.735  -3.269  1.00 10.00      A    N  
ATOM   1457  HN  GLU A 180      -4.668  19.011  -3.712  1.00 10.00      A    H  
ATOM   1458  CA  GLU A 180      -5.526  18.611  -1.823  1.00 10.00      A    C  
ATOM   1459  CB  GLU A 180      -4.503  17.571  -1.359  1.00 10.00      A    C  
ATOM   1460  CG  GLU A 180      -4.506  17.322   0.139  1.00 10.00      A    C  
ATOM   1461  CD  GLU A 180      -3.741  16.076   0.534  1.00 10.00      A    C  
ATOM   1462  OE1 GLU A 180      -3.808  15.689   1.719  1.00 10.00      A    O  
ATOM   1463  OE2 GLU A 180      -3.069  15.475  -0.335  1.00 10.00      A    O  
ATOM   1464  C   GLU A 180      -5.252  19.963  -1.177  1.00 10.00      A    C  
ATOM   1465  O   GLU A 180      -4.161  20.521  -1.316  1.00 10.00      A    O  
ATOM   1466  N   ILE A 181      -6.249  20.492  -0.486  1.00 10.00      A    N  
ATOM   1467  HN  ILE A 181      -7.098  19.998  -0.408  1.00 10.00      A    H  
ATOM   1468  CA  ILE A 181      -6.116  21.781   0.171  1.00 10.00      A    C  
ATOM   1469  CB  ILE A 181      -7.071  22.833  -0.436  1.00 10.00      A    C  
ATOM   1470  CG1 ILE A 181      -6.764  23.043  -1.924  1.00 10.00      A    C  
ATOM   1471  CG2 ILE A 181      -6.978  24.152   0.324  1.00 10.00      A    C  
ATOM   1472  CD1 ILE A 181      -7.743  23.957  -2.631  1.00 10.00      A    C  
ATOM   1473  C   ILE A 181      -6.384  21.666   1.665  1.00 10.00      A    C  
ATOM   1474  O   ILE A 181      -7.465  21.242   2.086  1.00 10.00      A    O  
ATOM   1475  N   ASP A 182      -5.392  22.036   2.459  1.00 10.00      A    N  
ATOM   1476  HN  ASP A 182      -4.553  22.348   2.061  1.00 10.00      A    H  
ATOM   1477  CA  ASP A 182      -5.525  22.001   3.907  1.00 10.00      A    C  
ATOM   1478  CB  ASP A 182      -4.218  21.570   4.583  1.00 10.00      A    C  
ATOM   1479  CG  ASP A 182      -4.325  21.463   6.102  1.00 10.00      A    C  
ATOM   1480  OD1 ASP A 182      -5.413  21.734   6.664  1.00 10.00      A    O  
ATOM   1481  OD2 ASP A 182      -3.312  21.105   6.741  1.00 10.00      A    O  
ATOM   1482  C   ASP A 182      -5.958  23.368   4.411  1.00 10.00      A    C  
ATOM   1483  O   ASP A 182      -5.163  24.309   4.456  1.00 10.00      A    O  
ATOM   1484  N   ALA A 183      -7.227  23.471   4.755  1.00 10.00      A    N  
ATOM   1485  HN  ALA A 183      -7.804  22.683   4.675  1.00 10.00      A    H  
ATOM   1486  CA  ALA A 183      -7.795  24.703   5.265  1.00 10.00      A    C  
ATOM   1487  CB  ALA A 183      -8.737  25.312   4.235  1.00 10.00      A    C  
ATOM   1488  C   ALA A 183      -8.537  24.386   6.551  1.00 10.00      A    C  
ATOM   1489  O   ALA A 183      -9.618  24.910   6.815  1.00 10.00      A    O  
ATOM   1490  N   SER A 184      -7.935  23.507   7.341  1.00 10.00      A    N  
ATOM   1491  HN  SER A 184      -7.070  23.130   7.059  1.00 10.00      A    H  
ATOM   1492  CA  SER A 184      -8.513  23.072   8.602  1.00 10.00      A    C  
ATOM   1493  CB  SER A 184      -7.567  22.097   9.303  1.00 10.00      A    C  
ATOM   1494  OG  SER A 184      -7.220  21.015   8.452  1.00 10.00      A    O  
ATOM   1495  HG  SER A 184      -6.521  21.295   7.831  1.00 10.00      A    H  
ATOM   1496  C   SER A 184      -8.853  24.242   9.523  1.00 10.00      A    C  
ATOM   1497  O   SER A 184      -9.877  24.232  10.204  1.00 10.00      A    O  
ATOM   1498  N   ASP A 185      -8.009  25.259   9.525  1.00 10.00      A    N  
ATOM   1499  HN  ASP A 185      -7.229  25.237   8.933  1.00 10.00      A    H  
ATOM   1500  CA  ASP A 185      -8.229  26.422  10.375  1.00 10.00      A    C  
ATOM   1501  CB  ASP A 185      -6.951  26.790  11.133  1.00 10.00      A    C  
ATOM   1502  CG  ASP A 185      -7.019  26.417  12.603  1.00 10.00      A    C  
ATOM   1503  OD1 ASP A 185      -7.264  25.231  12.918  1.00 10.00      A    O  
ATOM   1504  OD2 ASP A 185      -6.829  27.309  13.458  1.00 10.00      A    O  
ATOM   1505  C   ASP A 185      -8.750  27.607   9.573  1.00 10.00      A    C  
ATOM   1506  O   ASP A 185      -8.437  28.758   9.868  1.00 10.00      A    O  
ATOM   1507  N   LEU A 186      -9.552  27.312   8.556  1.00 10.00      A    N  
ATOM   1508  HN  LEU A 186      -9.758  26.371   8.369  1.00 10.00      A    H  
ATOM   1509  CA  LEU A 186     -10.131  28.344   7.708  1.00 10.00      A    C  
ATOM   1510  CB  LEU A 186     -10.858  27.716   6.517  1.00 10.00      A    C  
ATOM   1511  CG  LEU A 186     -11.533  28.684   5.547  1.00 10.00      A    C  
ATOM   1512  CD1 LEU A 186     -10.520  29.659   4.977  1.00 10.00      A    C  
ATOM   1513  CD2 LEU A 186     -12.229  27.920   4.432  1.00 10.00      A    C  
ATOM   1514  C   LEU A 186     -11.087  29.230   8.504  1.00 10.00      A    C  
ATOM   1515  O   LEU A 186     -12.128  28.770   8.980  1.00 10.00      A    O  
ATOM   1516  N   GLN A 187     -10.719  30.495   8.648  1.00 10.00      A    N  
ATOM   1517  HN  GLN A 187      -9.870  30.793   8.255  1.00 10.00      A    H  
ATOM   1518  CA  GLN A 187     -11.529  31.449   9.387  1.00 10.00      A    C  
ATOM   1519  CB  GLN A 187     -10.658  32.202  10.395  1.00 10.00      A    C  
ATOM   1520  CG  GLN A 187     -11.293  32.389  11.765  1.00 10.00      A    C  
ATOM   1521  CD  GLN A 187     -11.322  31.113  12.588  1.00 10.00      A    C  
ATOM   1522  OE1 GLN A 187     -11.441  30.011  12.055  1.00 10.00      A    O  
ATOM   1523  NE2 GLN A 187     -11.201  31.254  13.898  1.00 10.00      A    N  
ATOM   1524 HE21 GLN A 187     -11.099  32.163  14.258  1.00 10.00      A    H  
ATOM   1525 HE22 GLN A 187     -11.222  30.449  14.454  1.00 10.00      A    H  
ATOM   1526  C   GLN A 187     -12.214  32.434   8.439  1.00 10.00      A    C  
ATOM   1527  O   GLN A 187     -13.326  32.888   8.702  1.00 10.00      A    O  
ATOM   1528  N   SER A 188     -11.545  32.763   7.338  1.00 10.00      A    N  
ATOM   1529  HN  SER A 188     -10.656  32.372   7.181  1.00 10.00      A    H  
ATOM   1530  CA  SER A 188     -12.094  33.691   6.352  1.00 10.00      A    C  
ATOM   1531  CB  SER A 188     -11.398  35.051   6.473  1.00 10.00      A    C  
ATOM   1532  OG  SER A 188     -11.208  35.402   7.837  1.00 10.00      A    O  
ATOM   1533  HG  SER A 188     -10.757  34.681   8.289  1.00 10.00      A    H  
ATOM   1534  C   SER A 188     -11.932  33.139   4.935  1.00 10.00      A    C  
ATOM   1535  O   SER A 188     -10.823  32.831   4.507  1.00 10.00      A    O  
ATOM   1536  N   TYR A 189     -13.037  33.014   4.213  1.00 10.00      A    N  
ATOM   1537  HN  TYR A 189     -13.897  33.294   4.598  1.00 10.00      A    H  
ATOM   1538  CA  TYR A 189     -13.004  32.491   2.851  1.00 10.00      A    C  
ATOM   1539  CB  TYR A 189     -13.512  31.041   2.821  1.00 10.00      A    C  
ATOM   1540  CG  TYR A 189     -13.801  30.505   1.429  1.00 10.00      A    C  
ATOM   1541  CD1 TYR A 189     -12.771  30.214   0.546  1.00 10.00      A    C  
ATOM   1542  CD2 TYR A 189     -15.108  30.297   0.997  1.00 10.00      A    C  
ATOM   1543  CE1 TYR A 189     -13.028  29.731  -0.725  1.00 10.00      A    C  
ATOM   1544  CE2 TYR A 189     -15.377  29.812  -0.272  1.00 10.00      A    C  
ATOM   1545  CZ  TYR A 189     -14.333  29.533  -1.132  1.00 10.00      A    C  
ATOM   1546  OH  TYR A 189     -14.591  29.051  -2.401  1.00 10.00      A    O  
ATOM   1547  HH  TYR A 189     -15.544  29.127  -2.593  1.00 10.00      A    H  
ATOM   1548  C   TYR A 189     -13.847  33.347   1.916  1.00 10.00      A    C  
ATOM   1549  O   TYR A 189     -15.036  33.555   2.162  1.00 10.00      A    O  
ATOM   1550  N   GLU A 190     -13.229  33.848   0.855  1.00 10.00      A    N  
ATOM   1551  HN  GLU A 190     -12.270  33.669   0.726  1.00 10.00      A    H  
ATOM   1552  CA  GLU A 190     -13.943  34.648  -0.128  1.00 10.00      A    C  
ATOM   1553  CB  GLU A 190     -12.973  35.489  -0.971  1.00 10.00      A    C  
ATOM   1554  CG  GLU A 190     -12.349  36.666  -0.230  1.00 10.00      A    C  
ATOM   1555  CD  GLU A 190     -11.494  37.550  -1.123  1.00 10.00      A    C  
ATOM   1556  OE1 GLU A 190     -10.921  38.540  -0.618  1.00 10.00      A    O  
ATOM   1557  OE2 GLU A 190     -11.385  37.264  -2.331  1.00 10.00      A    O  
ATOM   1558  C   GLU A 190     -14.757  33.717  -1.022  1.00 10.00      A    C  
ATOM   1559  O   GLU A 190     -14.215  32.769  -1.591  1.00 10.00      A    O  
ATOM   1560  N   PRO A 191     -16.069  33.945  -1.129  1.00 10.00      A    N  
ATOM   1561  CA  PRO A 191     -16.948  33.109  -1.955  1.00 10.00      A    C  
ATOM   1562  CB  PRO A 191     -18.337  33.722  -1.748  1.00 10.00      A    C  
ATOM   1563  CG  PRO A 191     -18.087  35.093  -1.219  1.00 10.00      A    C  
ATOM   1564  CD  PRO A 191     -16.806  35.019  -0.445  1.00 10.00      A    C  
ATOM   1565  C   PRO A 191     -16.562  33.134  -3.435  1.00 10.00      A    C  
ATOM   1566  O   PRO A 191     -16.042  34.140  -3.935  1.00 10.00      A    O  
ATOM   1567  N   LYS A 192     -16.799  32.006  -4.113  1.00 10.00      A    N  
ATOM   1568  HN  LYS A 192     -17.183  31.240  -3.630  1.00 10.00      A    H  
ATOM   1569  CA  LYS A 192     -16.508  31.845  -5.539  1.00 10.00      A    C  
ATOM   1570  CB  LYS A 192     -17.057  33.003  -6.383  1.00 10.00      A    C  
ATOM   1571  CG  LYS A 192     -18.453  32.775  -6.937  1.00 10.00      A    C  
ATOM   1572  CD  LYS A 192     -18.912  33.972  -7.755  1.00 10.00      A    C  
ATOM   1573  CE  LYS A 192     -20.175  33.665  -8.541  1.00 10.00      A    C  
ATOM   1574  NZ  LYS A 192     -20.697  34.866  -9.242  1.00 10.00      A    N  
ATOM   1575  HZ1 LYS A 192     -21.517  34.612  -9.830  1.00 10.00      A    H  
ATOM   1576  HZ2 LYS A 192     -19.960  35.271  -9.854  1.00 10.00      A    H  
ATOM   1577  HZ3 LYS A 192     -20.990  35.586  -8.551  1.00 10.00      A    H  
ATOM   1578  C   LYS A 192     -15.025  31.625  -5.823  1.00 10.00      A    C  
ATOM   1579  O   LYS A 192     -14.585  31.749  -6.966  1.00 10.00      A    O  
ATOM   1580  N   SER A 193     -14.254  31.282  -4.800  1.00 10.00      A    N  
ATOM   1581  HN  SER A 193     -14.651  31.177  -3.909  1.00 10.00      A    H  
ATOM   1582  CA  SER A 193     -12.827  31.052  -4.985  1.00 10.00      A    C  
ATOM   1583  CB  SER A 193     -12.053  31.270  -3.687  1.00 10.00      A    C  
ATOM   1584  OG  SER A 193     -12.221  32.595  -3.222  1.00 10.00      A    O  
ATOM   1585  HG  SER A 193     -12.927  32.614  -2.562  1.00 10.00      A    H  
ATOM   1586  C   SER A 193     -12.564  29.662  -5.553  1.00 10.00      A    C  
ATOM   1587  O   SER A 193     -11.825  29.511  -6.524  1.00 10.00      A    O  
ATOM   1588  N   LEU A 194     -13.190  28.650  -4.967  1.00 10.00      A    N  
ATOM   1589  HN  LEU A 194     -13.776  28.826  -4.194  1.00 10.00      A    H  
ATOM   1590  CA  LEU A 194     -13.017  27.281  -5.434  1.00 10.00      A    C  
ATOM   1591  CB  LEU A 194     -13.466  26.278  -4.369  1.00 10.00      A    C  
ATOM   1592  CG  LEU A 194     -12.529  26.099  -3.172  1.00 10.00      A    C  
ATOM   1593  CD1 LEU A 194     -13.108  25.091  -2.193  1.00 10.00      A    C  
ATOM   1594  CD2 LEU A 194     -11.142  25.672  -3.630  1.00 10.00      A    C  
ATOM   1595  C   LEU A 194     -13.770  27.049  -6.741  1.00 10.00      A    C  
ATOM   1596  O   LEU A 194     -13.525  26.075  -7.452  1.00 10.00      A    O  
ATOM   1597  N   LYS A 195     -14.669  27.968  -7.066  1.00 10.00      A    N  
ATOM   1598  HN  LYS A 195     -14.812  28.726  -6.462  1.00 10.00      A    H  
ATOM   1599  CA  LYS A 195     -15.464  27.876  -8.285  1.00 10.00      A    C  
ATOM   1600  CB  LYS A 195     -16.714  28.749  -8.160  1.00 10.00      A    C  
ATOM   1601  CG  LYS A 195     -17.847  28.363  -9.095  1.00 10.00      A    C  
ATOM   1602  CD  LYS A 195     -19.132  29.086  -8.731  1.00 10.00      A    C  
ATOM   1603  CE  LYS A 195     -20.265  28.698  -9.667  1.00 10.00      A    C  
ATOM   1604  NZ  LYS A 195     -21.580  29.203  -9.191  1.00 10.00      A    N  
ATOM   1605  HZ1 LYS A 195     -22.321  28.964  -9.879  1.00 10.00      A    H  
ATOM   1606  HZ2 LYS A 195     -21.551  30.237  -9.078  1.00 10.00      A    H  
ATOM   1607  HZ3 LYS A 195     -21.821  28.771  -8.277  1.00 10.00      A    H  
ATOM   1608  C   LYS A 195     -14.646  28.279  -9.514  1.00 10.00      A    C  
ATOM   1609  O   LYS A 195     -15.129  28.222 -10.643  1.00 10.00      A    O  
ATOM   1610  N   SER A 196     -13.399  28.682  -9.287  1.00 10.00      A    N  
ATOM   1611  HN  SER A 196     -13.067  28.717  -8.366  1.00 10.00      A    H  
ATOM   1612  CA  SER A 196     -12.516  29.084 -10.373  1.00 10.00      A    C  
ATOM   1613  CB  SER A 196     -11.291  29.804  -9.811  1.00 10.00      A    C  
ATOM   1614  OG  SER A 196     -11.678  30.786  -8.863  1.00 10.00      A    O  
ATOM   1615  HG  SER A 196     -11.525  30.444  -7.969  1.00 10.00      A    H  
ATOM   1616  C   SER A 196     -12.097  27.877 -11.210  1.00 10.00      A    C  
ATOM   1617  O   SER A 196     -11.698  28.013 -12.366  1.00 10.00      A    O  
ATOM   1618  N   ILE A 197     -12.199  26.697 -10.619  1.00 10.00      A    N  
ATOM   1619  HN  ILE A 197     -12.535  26.649  -9.698  1.00 10.00      A    H  
ATOM   1620  CA  ILE A 197     -11.844  25.467 -11.307  1.00 10.00      A    C  
ATOM   1621  CB  ILE A 197     -11.152  24.473 -10.353  1.00 10.00      A    C  
ATOM   1622  CG1 ILE A 197     -10.219  25.219  -9.395  1.00 10.00      A    C  
ATOM   1623  CG2 ILE A 197     -10.374  23.438 -11.148  1.00 10.00      A    C  
ATOM   1624  CD1 ILE A 197      -9.743  24.388  -8.224  1.00 10.00      A    C  
ATOM   1625  C   ILE A 197     -13.111  24.831 -11.876  1.00 10.00      A    C  
ATOM   1626  O   ILE A 197     -14.135  24.771 -11.195  1.00 10.00      A    O  
ATOM   1627  N   GLN A 198     -13.045  24.364 -13.114  1.00 10.00      A    N  
ATOM   1628  HN  GLN A 198     -12.201  24.424 -13.607  1.00 10.00      A    H  
ATOM   1629  CA  GLN A 198     -14.206  23.765 -13.757  1.00 10.00      A    C  
ATOM   1630  CB  GLN A 198     -14.254  24.132 -15.244  1.00 10.00      A    C  
ATOM   1631  CG  GLN A 198     -15.509  23.651 -15.955  1.00 10.00      A    C  
ATOM   1632  CD  GLN A 198     -15.384  23.694 -17.462  1.00 10.00      A    C  
ATOM   1633  OE1 GLN A 198     -15.706  24.699 -18.097  1.00 10.00      A    O  
ATOM   1634  NE2 GLN A 198     -14.935  22.597 -18.049  1.00 10.00      A    N  
ATOM   1635 HE21 GLN A 198     -14.711  21.820 -17.482  1.00 10.00      A    H  
ATOM   1636 HE22 GLN A 198     -14.842  22.600 -19.026  1.00 10.00      A    H  
ATOM   1637  C   GLN A 198     -14.256  22.250 -13.592  1.00 10.00      A    C  
ATOM   1638  O   GLN A 198     -15.313  21.691 -13.296  1.00 10.00      A    O  
ATOM   1639  N   ASN A 199     -13.122  21.587 -13.782  1.00 10.00      A    N  
ATOM   1640  HN  ASN A 199     -12.298  22.083 -13.981  1.00 10.00      A    H  
ATOM   1641  CA  ASN A 199     -13.072  20.133 -13.681  1.00 10.00      A    C  
ATOM   1642  CB  ASN A 199     -12.692  19.500 -15.025  1.00 10.00      A    C  
ATOM   1643  CG  ASN A 199     -13.860  19.408 -15.989  1.00 10.00      A    C  
ATOM   1644  OD1 ASN A 199     -14.482  20.416 -16.334  1.00 10.00      A    O  
ATOM   1645  ND2 ASN A 199     -14.164  18.199 -16.435  1.00 10.00      A    N  
ATOM   1646 HD21 ASN A 199     -13.622  17.441 -16.123  1.00 10.00      A    H  
ATOM   1647 HD22 ASN A 199     -14.920  18.107 -17.054  1.00 10.00      A    H  
ATOM   1648  C   ASN A 199     -12.110  19.666 -12.603  1.00 10.00      A    C  
ATOM   1649  O   ASN A 199     -10.903  19.922 -12.677  1.00 10.00      A    O  
ATOM   1650  N   VAL A 200     -12.656  18.997 -11.596  1.00 10.00      A    N  
ATOM   1651  HN  VAL A 200     -13.633  18.868 -11.582  1.00 10.00      A    H  
ATOM   1652  CA  VAL A 200     -11.865  18.455 -10.501  1.00 10.00      A    C  
ATOM   1653  CB  VAL A 200     -12.081  19.243  -9.190  1.00 10.00      A    C  
ATOM   1654  CG1 VAL A 200     -11.164  18.724  -8.092  1.00 10.00      A    C  
ATOM   1655  CG2 VAL A 200     -11.871  20.732  -9.407  1.00 10.00      A    C  
ATOM   1656  C   VAL A 200     -12.255  16.999 -10.270  1.00 10.00      A    C  
ATOM   1657  O   VAL A 200     -13.359  16.707  -9.804  1.00 10.00      A    O  
ATOM   1658  N   SER A 201     -11.360  16.089 -10.615  1.00 10.00      A    N  
ATOM   1659  HN  SER A 201     -10.504  16.378 -10.997  1.00 10.00      A    H  
ATOM   1660  CA  SER A 201     -11.621  14.668 -10.449  1.00 10.00      A    C  
ATOM   1661  CB  SER A 201     -10.571  13.838 -11.188  1.00 10.00      A    C  
ATOM   1662  OG  SER A 201     -10.604  14.109 -12.581  1.00 10.00      A    O  
ATOM   1663  HG  SER A 201      -9.710  14.346 -12.889  1.00 10.00      A    H  
ATOM   1664  C   SER A 201     -11.709  14.273  -8.974  1.00 10.00      A    C  
ATOM   1665  O   SER A 201     -12.698  13.680  -8.542  1.00 10.00      A    O  
ATOM   1666  N   HIS A 202     -10.688  14.619  -8.201  1.00 10.00      A    N  
ATOM   1667  HN  HIS A 202      -9.927  15.109  -8.593  1.00 10.00      A    H  
ATOM   1668  CA  HIS A 202     -10.666  14.293  -6.783  1.00 10.00      A    C  
ATOM   1669  CB  HIS A 202      -9.767  13.076  -6.525  1.00 10.00      A    C  
ATOM   1670  CG  HIS A 202      -9.879  12.497  -5.143  1.00 10.00      A    C  
ATOM   1671  ND1 HIS A 202     -10.925  12.743  -4.280  1.00 10.00      A    N  
ATOM   1672  HD1 HIS A 202     -11.701  13.322  -4.456  1.00 10.00      A    H  
ATOM   1673  CD2 HIS A 202      -9.045  11.654  -4.483  1.00 10.00      A    C  
ATOM   1674  CE1 HIS A 202     -10.695  12.062  -3.149  1.00 10.00      A    C  
ATOM   1675  NE2 HIS A 202      -9.567  11.382  -3.223  1.00 10.00      A    N  
ATOM   1676  C   HIS A 202     -10.203  15.486  -5.954  1.00 10.00      A    C  
ATOM   1677  O   HIS A 202      -9.096  15.992  -6.133  1.00 10.00      A    O  
ATOM   1678  N   LEU A 203     -11.064  15.937  -5.057  1.00 10.00      A    N  
ATOM   1679  HN  LEU A 203     -11.941  15.502  -4.976  1.00 10.00      A    H  
ATOM   1680  CA  LEU A 203     -10.753  17.061  -4.188  1.00 10.00      A    C  
ATOM   1681  CB  LEU A 203     -11.803  18.166  -4.338  1.00 10.00      A    C  
ATOM   1682  CG  LEU A 203     -11.724  19.324  -3.338  1.00 10.00      A    C  
ATOM   1683  CD1 LEU A 203     -10.513  20.200  -3.616  1.00 10.00      A    C  
ATOM   1684  CD2 LEU A 203     -13.003  20.145  -3.367  1.00 10.00      A    C  
ATOM   1685  C   LEU A 203     -10.676  16.616  -2.733  1.00 10.00      A    C  
ATOM   1686  O   LEU A 203     -11.639  16.078  -2.181  1.00 10.00      A    O  
ATOM   1687  N   ILE A 204      -9.522  16.819  -2.132  1.00 10.00      A    N  
ATOM   1688  HN  ILE A 204      -8.781  17.221  -2.644  1.00 10.00      A    H  
ATOM   1689  CA  ILE A 204      -9.307  16.475  -0.740  1.00 10.00      A    C  
ATOM   1690  CB  ILE A 204      -7.974  15.723  -0.543  1.00 10.00      A    C  
ATOM   1691  CG1 ILE A 204      -7.930  14.478  -1.439  1.00 10.00      A    C  
ATOM   1692  CG2 ILE A 204      -7.790  15.340   0.919  1.00 10.00      A    C  
ATOM   1693  CD1 ILE A 204      -6.594  13.769  -1.446  1.00 10.00      A    C  
ATOM   1694  C   ILE A 204      -9.290  17.759   0.073  1.00 10.00      A    C  
ATOM   1695  O   ILE A 204      -8.387  18.585  -0.070  1.00 10.00      A    O  
ATOM   1696  N   LEU A 205     -10.294  17.935   0.909  1.00 10.00      A    N  
ATOM   1697  HN  LEU A 205     -10.977  17.231   1.002  1.00 10.00      A    H  
ATOM   1698  CA  LEU A 205     -10.395  19.137   1.711  1.00 10.00      A    C  
ATOM   1699  CB  LEU A 205     -11.737  19.836   1.468  1.00 10.00      A    C  
ATOM   1700  CG  LEU A 205     -11.683  21.341   1.176  1.00 10.00      A    C  
ATOM   1701  CD1 LEU A 205     -11.192  22.119   2.388  1.00 10.00      A    C  
ATOM   1702  CD2 LEU A 205     -10.810  21.623  -0.038  1.00 10.00      A    C  
ATOM   1703  C   LEU A 205     -10.206  18.843   3.189  1.00 10.00      A    C  
ATOM   1704  O   LEU A 205     -10.935  18.043   3.779  1.00 10.00      A    O  
ATOM   1705  N   HIS A 206      -9.204  19.477   3.773  1.00 10.00      A    N  
ATOM   1706  HN  HIS A 206      -8.634  20.069   3.233  1.00 10.00      A    H  
ATOM   1707  CA  HIS A 206      -8.926  19.328   5.191  1.00 10.00      A    C  
ATOM   1708  CB  HIS A 206      -7.419  19.431   5.460  1.00 10.00      A    C  
ATOM   1709  CG  HIS A 206      -6.589  18.330   4.864  1.00 10.00      A    C  
ATOM   1710  ND1 HIS A 206      -5.963  17.400   5.658  1.00 10.00      A    N  
ATOM   1711  CD2 HIS A 206      -6.293  18.076   3.563  1.00 10.00      A    C  
ATOM   1712  CE1 HIS A 206      -5.304  16.606   4.836  1.00 10.00      A    C  
ATOM   1713  NE2 HIS A 206      -5.473  16.974   3.561  1.00 10.00      A    N  
ATOM   1714  HE2 HIS A 206      -5.072  16.539   2.766  1.00 10.00      A    H  
ATOM   1715  C   HIS A 206      -9.661  20.442   5.927  1.00 10.00      A    C  
ATOM   1716  O   HIS A 206      -9.573  21.606   5.531  1.00 10.00      A    O  
ATOM   1717  N   MET A 207     -10.397  20.096   6.972  1.00 10.00      A    N  
ATOM   1718  HN  MET A 207     -10.422  19.155   7.255  1.00 10.00      A    H  
ATOM   1719  CA  MET A 207     -11.154  21.087   7.725  1.00 10.00      A    C  
ATOM   1720  CB  MET A 207     -12.605  21.131   7.238  1.00 10.00      A    C  
ATOM   1721  CG  MET A 207     -13.035  22.480   6.684  1.00 10.00      A    C  
ATOM   1722  SD  MET A 207     -12.980  23.795   7.918  1.00 10.00      A    S  
ATOM   1723  CE  MET A 207     -13.645  25.158   6.966  1.00 10.00      A    C  
ATOM   1724  C   MET A 207     -11.111  20.806   9.223  1.00 10.00      A    C  
ATOM   1725  O   MET A 207     -10.307  19.997   9.688  1.00 10.00      A    O  
ATOM   1726  N   LYS A 208     -11.970  21.493   9.971  1.00 10.00      A    N  
ATOM   1727  HN  LYS A 208     -12.577  22.129   9.534  1.00 10.00      A    H  
ATOM   1728  CA  LYS A 208     -12.044  21.323  11.417  1.00 10.00      A    C  
ATOM   1729  CB  LYS A 208     -10.910  22.087  12.106  1.00 10.00      A    C  
ATOM   1730  CG  LYS A 208     -10.579  21.600  13.508  1.00 10.00      A    C  
ATOM   1731  CD  LYS A 208      -9.378  22.338  14.084  1.00 10.00      A    C  
ATOM   1732  CE  LYS A 208      -8.086  21.960  13.371  1.00 10.00      A    C  
ATOM   1733  NZ  LYS A 208      -6.922  22.748  13.870  1.00 10.00      A    N  
ATOM   1734  HZ1 LYS A 208      -6.882  22.707  14.911  1.00 10.00      A    H  
ATOM   1735  HZ2 LYS A 208      -7.007  23.747  13.575  1.00 10.00      A    H  
ATOM   1736  HZ3 LYS A 208      -6.033  22.363  13.490  1.00 10.00      A    H  
ATOM   1737  C   LYS A 208     -13.399  21.794  11.944  1.00 10.00      A    C  
ATOM   1738  O   LYS A 208     -14.025  21.120  12.761  1.00 10.00      A    O  
ATOM   1739  N   GLN A 209     -13.850  22.952  11.471  1.00 10.00      A    N  
ATOM   1740  HN  GLN A 209     -13.311  23.448  10.821  1.00 10.00      A    H  
ATOM   1741  CA  GLN A 209     -15.134  23.505  11.896  1.00 10.00      A    C  
ATOM   1742  CB  GLN A 209     -14.990  24.982  12.269  1.00 10.00      A    C  
ATOM   1743  CG  GLN A 209     -14.176  25.222  13.530  1.00 10.00      A    C  
ATOM   1744  CD  GLN A 209     -14.222  26.665  13.996  1.00 10.00      A    C  
ATOM   1745  OE1 GLN A 209     -14.357  27.593  13.196  1.00 10.00      A    O  
ATOM   1746  NE2 GLN A 209     -14.108  26.863  15.299  1.00 10.00      A    N  
ATOM   1747 HE21 GLN A 209     -14.003  26.078  15.880  1.00 10.00      A    H  
ATOM   1748 HE22 GLN A 209     -14.133  27.784  15.631  1.00 10.00      A    H  
ATOM   1749  C   GLN A 209     -16.180  23.336  10.799  1.00 10.00      A    C  
ATOM   1750  O   GLN A 209     -15.837  23.079   9.645  1.00 10.00      A    O  
ATOM   1751  N   HIS A 210     -17.454  23.483  11.158  1.00 10.00      A    N  
ATOM   1752  HN  HIS A 210     -17.672  23.694  12.094  1.00 10.00      A    H  
ATOM   1753  CA  HIS A 210     -18.536  23.333  10.188  1.00 10.00      A    C  
ATOM   1754  CB  HIS A 210     -19.568  22.288  10.640  1.00 10.00      A    C  
ATOM   1755  CG  HIS A 210     -20.344  22.653  11.871  1.00 10.00      A    C  
ATOM   1756  ND1 HIS A 210     -19.802  22.512  13.124  1.00 10.00      A    N  
ATOM   1757  CD2 HIS A 210     -21.611  23.125  11.985  1.00 10.00      A    C  
ATOM   1758  CE1 HIS A 210     -20.739  22.897  13.969  1.00 10.00      A    C  
ATOM   1759  NE2 HIS A 210     -21.850  23.273  13.326  1.00 10.00      A    N  
ATOM   1760  HE2 HIS A 210     -22.683  23.589  13.738  1.00 10.00      A    H  
ATOM   1761  C   HIS A 210     -19.205  24.666   9.862  1.00 10.00      A    C  
ATOM   1762  O   HIS A 210     -20.253  24.708   9.215  1.00 10.00      A    O  
ATOM   1763  N   ILE A 211     -18.595  25.756  10.313  1.00 10.00      A    N  
ATOM   1764  HN  ILE A 211     -17.769  25.662  10.832  1.00 10.00      A    H  
ATOM   1765  CA  ILE A 211     -19.131  27.090  10.054  1.00 10.00      A    C  
ATOM   1766  CB  ILE A 211     -18.384  28.176  10.856  1.00 10.00      A    C  
ATOM   1767  CG1 ILE A 211     -18.427  27.856  12.352  1.00 10.00      A    C  
ATOM   1768  CG2 ILE A 211     -18.992  29.547  10.588  1.00 10.00      A    C  
ATOM   1769  CD1 ILE A 211     -17.577  28.773  13.201  1.00 10.00      A    C  
ATOM   1770  C   ILE A 211     -19.037  27.406   8.564  1.00 10.00      A    C  
ATOM   1771  O   ILE A 211     -20.040  27.705   7.914  1.00 10.00      A    O  
ATOM   1772  N   LEU A 212     -17.827  27.324   8.029  1.00 10.00      A    N  
ATOM   1773  HN  LEU A 212     -17.068  27.079   8.598  1.00 10.00      A    H  
ATOM   1774  CA  LEU A 212     -17.600  27.579   6.616  1.00 10.00      A    C  
ATOM   1775  CB  LEU A 212     -16.255  28.280   6.398  1.00 10.00      A    C  
ATOM   1776  CG  LEU A 212     -16.157  29.723   6.896  1.00 10.00      A    C  
ATOM   1777  CD1 LEU A 212     -14.728  30.227   6.787  1.00 10.00      A    C  
ATOM   1778  CD2 LEU A 212     -17.101  30.623   6.115  1.00 10.00      A    C  
ATOM   1779  C   LEU A 212     -17.644  26.266   5.847  1.00 10.00      A    C  
ATOM   1780  O   LEU A 212     -16.638  25.570   5.735  1.00 10.00      A    O  
ATOM   1781  N   LEU A 213     -18.819  25.922   5.341  1.00 10.00      A    N  
ATOM   1782  HN  LEU A 213     -19.587  26.521   5.458  1.00 10.00      A    H  
ATOM   1783  CA  LEU A 213     -18.989  24.680   4.604  1.00 10.00      A    C  
ATOM   1784  CB  LEU A 213     -19.361  23.543   5.563  1.00 10.00      A    C  
ATOM   1785  CG  LEU A 213     -19.314  22.123   4.988  1.00 10.00      A    C  
ATOM   1786  CD1 LEU A 213     -17.900  21.764   4.555  1.00 10.00      A    C  
ATOM   1787  CD2 LEU A 213     -19.840  21.118   6.001  1.00 10.00      A    C  
ATOM   1788  C   LEU A 213     -20.048  24.821   3.516  1.00 10.00      A    C  
ATOM   1789  O   LEU A 213     -19.801  24.486   2.358  1.00 10.00      A    O  
ATOM   1790  N   LEU A 214     -21.213  25.344   3.888  1.00 10.00      A    N  
ATOM   1791  HN  LEU A 214     -21.336  25.620   4.824  1.00 10.00      A    H  
ATOM   1792  CA  LEU A 214     -22.322  25.514   2.949  1.00 10.00      A    C  
ATOM   1793  CB  LEU A 214     -23.543  26.126   3.641  1.00 10.00      A    C  
ATOM   1794  CG  LEU A 214     -24.274  25.227   4.643  1.00 10.00      A    C  
ATOM   1795  CD1 LEU A 214     -25.484  25.944   5.218  1.00 10.00      A    C  
ATOM   1796  CD2 LEU A 214     -24.689  23.918   3.988  1.00 10.00      A    C  
ATOM   1797  C   LEU A 214     -21.932  26.330   1.719  1.00 10.00      A    C  
ATOM   1798  O   LEU A 214     -22.186  25.915   0.586  1.00 10.00      A    O  
ATOM   1799  N   GLU A 215     -21.295  27.476   1.935  1.00 10.00      A    N  
ATOM   1800  HN  GLU A 215     -21.099  27.751   2.858  1.00 10.00      A    H  
ATOM   1801  CA  GLU A 215     -20.886  28.336   0.827  1.00 10.00      A    C  
ATOM   1802  CB  GLU A 215     -20.618  29.771   1.286  1.00 10.00      A    C  
ATOM   1803  CG  GLU A 215     -19.600  29.903   2.403  1.00 10.00      A    C  
ATOM   1804  CD  GLU A 215     -19.923  31.055   3.326  1.00 10.00      A    C  
ATOM   1805  OE1 GLU A 215     -19.378  32.158   3.126  1.00 10.00      A    O  
ATOM   1806  OE2 GLU A 215     -20.744  30.863   4.250  1.00 10.00      A    O  
ATOM   1807  C   GLU A 215     -19.694  27.760   0.061  1.00 10.00      A    C  
ATOM   1808  O   GLU A 215     -19.316  28.270  -0.993  1.00 10.00      A    O  
ATOM   1809  N   ILE A 216     -19.111  26.696   0.588  1.00 10.00      A    N  
ATOM   1810  HN  ILE A 216     -19.455  26.330   1.432  1.00 10.00      A    H  
ATOM   1811  CA  ILE A 216     -17.979  26.047  -0.060  1.00 10.00      A    C  
ATOM   1812  CB  ILE A 216     -16.941  25.551   0.975  1.00 10.00      A    C  
ATOM   1813  CG1 ILE A 216     -16.388  26.735   1.777  1.00 10.00      A    C  
ATOM   1814  CG2 ILE A 216     -15.812  24.787   0.293  1.00 10.00      A    C  
ATOM   1815  CD1 ILE A 216     -15.363  26.349   2.823  1.00 10.00      A    C  
ATOM   1816  C   ILE A 216     -18.477  24.873  -0.901  1.00 10.00      A    C  
ATOM   1817  O   ILE A 216     -17.957  24.591  -1.981  1.00 10.00      A    O  
ATOM   1818  N   PHE A 217     -19.509  24.205  -0.398  1.00 10.00      A    N  
ATOM   1819  HN  PHE A 217     -19.877  24.482   0.472  1.00 10.00      A    H  
ATOM   1820  CA  PHE A 217     -20.101  23.064  -1.078  1.00 10.00      A    C  
ATOM   1821  CB  PHE A 217     -21.182  22.429  -0.197  1.00 10.00      A    C  
ATOM   1822  CG  PHE A 217     -21.720  21.131  -0.727  1.00 10.00      A    C  
ATOM   1823  CD1 PHE A 217     -21.062  19.940  -0.474  1.00 10.00      A    C  
ATOM   1824  CD2 PHE A 217     -22.883  21.102  -1.478  1.00 10.00      A    C  
ATOM   1825  CE1 PHE A 217     -21.553  18.742  -0.959  1.00 10.00      A    C  
ATOM   1826  CE2 PHE A 217     -23.380  19.909  -1.967  1.00 10.00      A    C  
ATOM   1827  CZ  PHE A 217     -22.715  18.727  -1.708  1.00 10.00      A    C  
ATOM   1828  C   PHE A 217     -20.691  23.473  -2.422  1.00 10.00      A    C  
ATOM   1829  O   PHE A 217     -20.530  22.769  -3.420  1.00 10.00      A    O  
ATOM   1830  N   VAL A 218     -21.358  24.620  -2.448  1.00 10.00      A    N  
ATOM   1831  HN  VAL A 218     -21.440  25.146  -1.623  1.00 10.00      A    H  
ATOM   1832  CA  VAL A 218     -21.979  25.117  -3.672  1.00 10.00      A    C  
ATOM   1833  CB  VAL A 218     -23.008  26.234  -3.390  1.00 10.00      A    C  
ATOM   1834  CG1 VAL A 218     -24.197  25.684  -2.619  1.00 10.00      A    C  
ATOM   1835  CG2 VAL A 218     -22.367  27.391  -2.638  1.00 10.00      A    C  
ATOM   1836  C   VAL A 218     -20.947  25.619  -4.678  1.00 10.00      A    C  
ATOM   1837  O   VAL A 218     -21.264  25.818  -5.850  1.00 10.00      A    O  
ATOM   1838  N   ASP A 219     -19.713  25.805  -4.225  1.00 10.00      A    N  
ATOM   1839  HN  ASP A 219     -19.513  25.608  -3.286  1.00 10.00      A    H  
ATOM   1840  CA  ASP A 219     -18.648  26.295  -5.096  1.00 10.00      A    C  
ATOM   1841  CB  ASP A 219     -17.543  26.990  -4.288  1.00 10.00      A    C  
ATOM   1842  CG  ASP A 219     -17.628  28.506  -4.340  1.00 10.00      A    C  
ATOM   1843  OD1 ASP A 219     -18.313  29.036  -5.235  1.00 10.00      A    O  
ATOM   1844  OD2 ASP A 219     -17.009  29.179  -3.481  1.00 10.00      A    O  
ATOM   1845  C   ASP A 219     -18.050  25.177  -5.941  1.00 10.00      A    C  
ATOM   1846  O   ASP A 219     -17.573  25.415  -7.050  1.00 10.00      A    O  
ATOM   1847  N   VAL A 220     -18.107  23.948  -5.436  1.00 10.00      A    N  
ATOM   1848  HN  VAL A 220     -18.534  23.805  -4.564  1.00 10.00      A    H  
ATOM   1849  CA  VAL A 220     -17.528  22.812  -6.153  1.00 10.00      A    C  
ATOM   1850  CB  VAL A 220     -16.310  22.236  -5.403  1.00 10.00      A    C  
ATOM   1851  CG1 VAL A 220     -15.152  23.221  -5.431  1.00 10.00      A    C  
ATOM   1852  CG2 VAL A 220     -16.675  21.882  -3.968  1.00 10.00      A    C  
ATOM   1853  C   VAL A 220     -18.521  21.683  -6.440  1.00 10.00      A    C  
ATOM   1854  O   VAL A 220     -18.148  20.666  -7.029  1.00 10.00      A    O  
ATOM   1855  N   THR A 221     -19.780  21.868  -6.057  1.00 10.00      A    N  
ATOM   1856  HN  THR A 221     -20.030  22.711  -5.623  1.00 10.00      A    H  
ATOM   1857  CA  THR A 221     -20.803  20.840  -6.264  1.00 10.00      A    C  
ATOM   1858  CB  THR A 221     -22.177  21.247  -5.679  1.00 10.00      A    C  
ATOM   1859  OG1 THR A 221     -23.104  20.156  -5.775  1.00 10.00      A    O  
ATOM   1860  HG1 THR A 221     -23.889  20.359  -5.249  1.00 10.00      A    H  
ATOM   1861  CG2 THR A 221     -22.748  22.465  -6.388  1.00 10.00      A    C  
ATOM   1862  C   THR A 221     -20.935  20.422  -7.732  1.00 10.00      A    C  
ATOM   1863  O   THR A 221     -21.200  19.259  -8.035  1.00 10.00      A    O  
ATOM   1864  N   SER A 222     -20.725  21.361  -8.642  1.00 10.00      A    N  
ATOM   1865  HN  SER A 222     -20.493  22.270  -8.352  1.00 10.00      A    H  
ATOM   1866  CA  SER A 222     -20.824  21.076 -10.063  1.00 10.00      A    C  
ATOM   1867  CB  SER A 222     -21.775  22.074 -10.733  1.00 10.00      A    C  
ATOM   1868  OG  SER A 222     -23.009  22.151 -10.031  1.00 10.00      A    O  
ATOM   1869  HG  SER A 222     -23.524  21.351 -10.203  1.00 10.00      A    H  
ATOM   1870  C   SER A 222     -19.445  21.118 -10.720  1.00 10.00      A    C  
ATOM   1871  O   SER A 222     -19.320  21.395 -11.912  1.00 10.00      A    O  
ATOM   1872  N   SER A 223     -18.409  20.834  -9.939  1.00 10.00      A    N  
ATOM   1873  HN  SER A 223     -18.565  20.607  -8.997  1.00 10.00      A    H  
ATOM   1874  CA  SER A 223     -17.047  20.854 -10.455  1.00 10.00      A    C  
ATOM   1875  CB  SER A 223     -16.337  22.137 -10.023  1.00 10.00      A    C  
ATOM   1876  OG  SER A 223     -17.137  23.272 -10.307  1.00 10.00      A    O  
ATOM   1877  HG  SER A 223     -18.011  23.152  -9.916  1.00 10.00      A    H  
ATOM   1878  C   SER A 223     -16.242  19.625 -10.028  1.00 10.00      A    C  
ATOM   1879  O   SER A 223     -15.428  19.114 -10.801  1.00 10.00      A    O  
ATOM   1880  N   VAL A 224     -16.468  19.149  -8.808  1.00 10.00      A    N  
ATOM   1881  HN  VAL A 224     -17.137  19.584  -8.235  1.00 10.00      A    H  
ATOM   1882  CA  VAL A 224     -15.740  17.992  -8.298  1.00 10.00      A    C  
ATOM   1883  CB  VAL A 224     -15.244  18.224  -6.856  1.00 10.00      A    C  
ATOM   1884  CG1 VAL A 224     -14.349  17.082  -6.401  1.00 10.00      A    C  
ATOM   1885  CG2 VAL A 224     -14.522  19.555  -6.739  1.00 10.00      A    C  
ATOM   1886  C   VAL A 224     -16.595  16.728  -8.328  1.00 10.00      A    C  
ATOM   1887  O   VAL A 224     -17.763  16.751  -7.940  1.00 10.00      A    O  
ATOM   1888  N   GLU A 225     -16.002  15.630  -8.790  1.00 10.00      A    N  
ATOM   1889  HN  GLU A 225     -15.073  15.686  -9.103  1.00 10.00      A    H  
ATOM   1890  CA  GLU A 225     -16.700  14.351  -8.859  1.00 10.00      A    C  
ATOM   1891  CB  GLU A 225     -16.248  13.554 -10.087  1.00 10.00      A    C  
ATOM   1892  CG  GLU A 225     -17.000  12.246 -10.279  1.00 10.00      A    C  
ATOM   1893  CD  GLU A 225     -16.534  11.467 -11.492  1.00 10.00      A    C  
ATOM   1894  OE1 GLU A 225     -16.693  11.972 -12.622  1.00 10.00      A    O  
ATOM   1895  OE2 GLU A 225     -16.024  10.339 -11.320  1.00 10.00      A    O  
ATOM   1896  C   GLU A 225     -16.473  13.535  -7.584  1.00 10.00      A    C  
ATOM   1897  O   GLU A 225     -17.405  12.957  -7.022  1.00 10.00      A    O  
ATOM   1898  N   CYS A 226     -15.228  13.480  -7.135  1.00 10.00      A    N  
ATOM   1899  HN  CYS A 226     -14.520  13.952  -7.627  1.00 10.00      A    H  
ATOM   1900  CA  CYS A 226     -14.879  12.735  -5.931  1.00 10.00      A    C  
ATOM   1901  CB  CYS A 226     -13.844  11.657  -6.262  1.00 10.00      A    C  
ATOM   1902  SG  CYS A 226     -14.288  10.609  -7.667  1.00 10.00      A    S  
ATOM   1903  HG  CYS A 226     -15.401  11.096  -8.199  1.00 10.00      A    H  
ATOM   1904  C   CYS A 226     -14.337  13.674  -4.858  1.00 10.00      A    C  
ATOM   1905  O   CYS A 226     -13.249  14.233  -5.003  1.00 10.00      A    O  
ATOM   1906  N   LEU A 227     -15.095  13.838  -3.783  1.00 10.00      A    N  
ATOM   1907  HN  LEU A 227     -15.943  13.342  -3.712  1.00 10.00      A    H  
ATOM   1908  CA  LEU A 227     -14.699  14.723  -2.696  1.00 10.00      A    C  
ATOM   1909  CB  LEU A 227     -15.806  15.752  -2.424  1.00 10.00      A    C  
ATOM   1910  CG  LEU A 227     -15.367  17.190  -2.105  1.00 10.00      A    C  
ATOM   1911  CD1 LEU A 227     -16.577  18.105  -2.005  1.00 10.00      A    C  
ATOM   1912  CD2 LEU A 227     -14.555  17.255  -0.820  1.00 10.00      A    C  
ATOM   1913  C   LEU A 227     -14.416  13.938  -1.423  1.00 10.00      A    C  
ATOM   1914  O   LEU A 227     -15.182  13.046  -1.049  1.00 10.00      A    O  
ATOM   1915  N   GLU A 228     -13.308  14.261  -0.773  1.00 10.00      A    N  
ATOM   1916  HN  GLU A 228     -12.720  14.960  -1.144  1.00 10.00      A    H  
ATOM   1917  CA  GLU A 228     -12.935  13.617   0.474  1.00 10.00      A    C  
ATOM   1918  CB  GLU A 228     -11.695  12.730   0.313  1.00 10.00      A    C  
ATOM   1919  CG  GLU A 228     -11.403  11.882   1.544  1.00 10.00      A    C  
ATOM   1920  CD  GLU A 228     -10.146  11.045   1.426  1.00 10.00      A    C  
ATOM   1921  OE1 GLU A 228     -10.184  10.000   0.749  1.00 10.00      A    O  
ATOM   1922  OE2 GLU A 228      -9.124  11.406   2.048  1.00 10.00      A    O  
ATOM   1923  C   GLU A 228     -12.697  14.670   1.550  1.00 10.00      A    C  
ATOM   1924  O   GLU A 228     -11.864  15.564   1.382  1.00 10.00      A    O  
ATOM   1925  N   LEU A 229     -13.439  14.570   2.642  1.00 10.00      A    N  
ATOM   1926  HN  LEU A 229     -14.082  13.832   2.716  1.00 10.00      A    H  
ATOM   1927  CA  LEU A 229     -13.309  15.507   3.744  1.00 10.00      A    C  
ATOM   1928  CB  LEU A 229     -14.687  15.888   4.287  1.00 10.00      A    C  
ATOM   1929  CG  LEU A 229     -15.538  16.795   3.398  1.00 10.00      A    C  
ATOM   1930  CD1 LEU A 229     -16.908  17.014   4.018  1.00 10.00      A    C  
ATOM   1931  CD2 LEU A 229     -14.836  18.124   3.165  1.00 10.00      A    C  
ATOM   1932  C   LEU A 229     -12.473  14.886   4.849  1.00 10.00      A    C  
ATOM   1933  O   LEU A 229     -12.793  13.803   5.335  1.00 10.00      A    O  
ATOM   1934  N   ARG A 230     -11.397  15.558   5.234  1.00 10.00      A    N  
ATOM   1935  HN  ARG A 230     -11.187  16.419   4.806  1.00 10.00      A    H  
ATOM   1936  CA  ARG A 230     -10.521  15.047   6.280  1.00 10.00      A    C  
ATOM   1937  CB  ARG A 230      -9.075  14.928   5.789  1.00 10.00      A    C  
ATOM   1938  CG  ARG A 230      -8.885  13.913   4.673  1.00 10.00      A    C  
ATOM   1939  CD  ARG A 230      -7.414  13.608   4.435  1.00 10.00      A    C  
ATOM   1940  NE  ARG A 230      -7.221  12.776   3.247  1.00 10.00      A    N  
ATOM   1941  HE  ARG A 230      -8.036  12.394   2.822  1.00 10.00      A    H  
ATOM   1942  CZ  ARG A 230      -6.037  12.495   2.708  1.00 10.00      A    C  
ATOM   1943  NH1 ARG A 230      -4.922  12.965   3.250  1.00 10.00      A    N  
ATOM   1944 HH11 ARG A 230      -4.961  13.557   4.106  1.00 10.00      A    H  
ATOM   1945 HH12 ARG A 230      -3.999  12.742   2.822  1.00 10.00      A    H  
ATOM   1946  NH2 ARG A 230      -5.976  11.745   1.614  1.00 10.00      A    N  
ATOM   1947 HH21 ARG A 230      -5.052  11.520   1.179  1.00 10.00      A    H  
ATOM   1948 HH22 ARG A 230      -6.855  11.378   1.184  1.00 10.00      A    H  
ATOM   1949  C   ARG A 230     -10.586  15.896   7.542  1.00 10.00      A    C  
ATOM   1950  O   ARG A 230     -10.458  17.122   7.486  1.00 10.00      A    O  
ATOM   1951  N   ASP A 231     -10.824  15.223   8.668  1.00 10.00      A    N  
ATOM   1952  HN  ASP A 231     -10.965  14.252   8.610  1.00 10.00      A    H  
ATOM   1953  CA  ASP A 231     -10.894  15.861   9.989  1.00 10.00      A    C  
ATOM   1954  CB  ASP A 231      -9.540  16.437  10.401  1.00 10.00      A    C  
ATOM   1955  CG  ASP A 231      -8.875  15.614  11.479  1.00 10.00      A    C  
ATOM   1956  OD1 ASP A 231      -8.165  14.640  11.137  1.00 10.00      A    O  
ATOM   1957  OD2 ASP A 231      -9.068  15.927  12.674  1.00 10.00      A    O  
ATOM   1958  C   ASP A 231     -11.987  16.918  10.080  1.00 10.00      A    C  
ATOM   1959  O   ASP A 231     -11.920  17.836  10.900  1.00 10.00      A    O  
ATOM   1960  N   THR A 232     -13.003  16.769   9.253  1.00 10.00      A    N  
ATOM   1961  HN  THR A 232     -13.014  16.002   8.645  1.00 10.00      A    H  
ATOM   1962  CA  THR A 232     -14.107  17.704   9.234  1.00 10.00      A    C  
ATOM   1963  CB  THR A 232     -14.732  17.761   7.832  1.00 10.00      A    C  
ATOM   1964  OG1 THR A 232     -13.678  17.718   6.856  1.00 10.00      A    O  
ATOM   1965  HG1 THR A 232     -12.825  17.731   7.306  1.00 10.00      A    H  
ATOM   1966  CG2 THR A 232     -15.532  19.044   7.657  1.00 10.00      A    C  
ATOM   1967  C   THR A 232     -15.168  17.307  10.255  1.00 10.00      A    C  
ATOM   1968  O   THR A 232     -15.753  16.228  10.167  1.00 10.00      A    O  
ATOM   1969  N   ASP A 233     -15.389  18.164  11.240  1.00 10.00      A    N  
ATOM   1970  HN  ASP A 233     -14.873  18.996  11.280  1.00 10.00      A    H  
ATOM   1971  CA  ASP A 233     -16.386  17.898  12.265  1.00 10.00      A    C  
ATOM   1972  CB  ASP A 233     -15.998  18.598  13.566  1.00 10.00      A    C  
ATOM   1973  CG  ASP A 233     -16.716  18.035  14.774  1.00 10.00      A    C  
ATOM   1974  OD1 ASP A 233     -17.947  18.200  14.870  1.00 10.00      A    O  
ATOM   1975  OD2 ASP A 233     -16.046  17.436  15.642  1.00 10.00      A    O  
ATOM   1976  C   ASP A 233     -17.743  18.396  11.790  1.00 10.00      A    C  
ATOM   1977  O   ASP A 233     -17.877  19.553  11.394  1.00 10.00      A    O  
ATOM   1978  N   LEU A 234     -18.740  17.526  11.815  1.00 10.00      A    N  
ATOM   1979  HN  LEU A 234     -18.580  16.615  12.150  1.00 10.00      A    H  
ATOM   1980  CA  LEU A 234     -20.076  17.896  11.369  1.00 10.00      A    C  
ATOM   1981  CB  LEU A 234     -20.492  17.097  10.130  1.00 10.00      A    C  
ATOM   1982  CG  LEU A 234     -19.917  17.581   8.794  1.00 10.00      A    C  
ATOM   1983  CD1 LEU A 234     -18.594  16.897   8.489  1.00 10.00      A    C  
ATOM   1984  CD2 LEU A 234     -20.908  17.364   7.665  1.00 10.00      A    C  
ATOM   1985  C   LEU A 234     -21.100  17.747  12.485  1.00 10.00      A    C  
ATOM   1986  O   LEU A 234     -22.301  17.640  12.233  1.00 10.00      A    O  
ATOM   1987  N   ASP A 235     -20.617  17.738  13.721  1.00 10.00      A    N  
ATOM   1988  HN  ASP A 235     -19.645  17.820  13.858  1.00 10.00      A    H  
ATOM   1989  CA  ASP A 235     -21.491  17.620  14.882  1.00 10.00      A    C  
ATOM   1990  CB  ASP A 235     -20.663  17.297  16.133  1.00 10.00      A    C  
ATOM   1991  CG  ASP A 235     -21.463  17.283  17.420  1.00 10.00      A    C  
ATOM   1992  OD1 ASP A 235     -20.890  17.628  18.477  1.00 10.00      A    O  
ATOM   1993  OD2 ASP A 235     -22.655  16.919  17.392  1.00 10.00      A    O  
ATOM   1994  C   ASP A 235     -22.278  18.917  15.063  1.00 10.00      A    C  
ATOM   1995  O   ASP A 235     -21.736  20.006  14.875  1.00 10.00      A    O  
ATOM   1996  N   THR A 236     -23.553  18.791  15.430  1.00 10.00      A    N  
ATOM   1997  HN  THR A 236     -23.904  17.892  15.598  1.00 10.00      A    H  
ATOM   1998  CA  THR A 236     -24.447  19.941  15.615  1.00 10.00      A    C  
ATOM   1999  CB  THR A 236     -24.174  20.753  16.908  1.00 10.00      A    C  
ATOM   2000  OG1 THR A 236     -22.768  20.973  17.090  1.00 10.00      A    O  
ATOM   2001  HG1 THR A 236     -22.303  20.734  16.274  1.00 10.00      A    H  
ATOM   2002  CG2 THR A 236     -24.729  20.022  18.122  1.00 10.00      A    C  
ATOM   2003  C   THR A 236     -24.492  20.847  14.379  1.00 10.00      A    C  
ATOM   2004  O   THR A 236     -24.491  22.075  14.484  1.00 10.00      A    O  
ATOM   2005  N   PHE A 237     -24.533  20.221  13.207  1.00 10.00      A    N  
ATOM   2006  HN  PHE A 237     -24.532  19.241  13.191  1.00 10.00      A    H  
ATOM   2007  CA  PHE A 237     -24.581  20.943  11.946  1.00 10.00      A    C  
ATOM   2008  CB  PHE A 237     -23.540  20.370  10.974  1.00 10.00      A    C  
ATOM   2009  CG  PHE A 237     -23.697  20.824   9.546  1.00 10.00      A    C  
ATOM   2010  CD1 PHE A 237     -23.370  22.119   9.173  1.00 10.00      A    C  
ATOM   2011  CD2 PHE A 237     -24.168  19.952   8.575  1.00 10.00      A    C  
ATOM   2012  CE1 PHE A 237     -23.509  22.536   7.861  1.00 10.00      A    C  
ATOM   2013  CE2 PHE A 237     -24.310  20.362   7.263  1.00 10.00      A    C  
ATOM   2014  CZ  PHE A 237     -23.981  21.656   6.906  1.00 10.00      A    C  
ATOM   2015  C   PHE A 237     -25.974  20.856  11.335  1.00 10.00      A    C  
ATOM   2016  O   PHE A 237     -26.523  19.767  11.180  1.00 10.00      A    O  
ATOM   2017  N   HIS A 238     -26.549  22.003  11.015  1.00 10.00      A    N  
ATOM   2018  HN  HIS A 238     -26.076  22.841  11.198  1.00 10.00      A    H  
ATOM   2019  CA  HIS A 238     -27.869  22.055  10.404  1.00 10.00      A    C  
ATOM   2020  CB  HIS A 238     -28.731  23.123  11.086  1.00 10.00      A    C  
ATOM   2021  CG  HIS A 238     -30.175  23.107  10.681  1.00 10.00      A    C  
ATOM   2022  ND1 HIS A 238     -31.111  22.401  11.395  1.00 10.00      A    N  
ATOM   2023  CD2 HIS A 238     -30.786  23.731   9.641  1.00 10.00      A    C  
ATOM   2024  CE1 HIS A 238     -32.265  22.606  10.783  1.00 10.00      A    C  
ATOM   2025  NE2 HIS A 238     -32.114  23.402   9.717  1.00 10.00      A    N  
ATOM   2026  HE2 HIS A 238     -32.822  23.690   9.095  1.00 10.00      A    H  
ATOM   2027  C   HIS A 238     -27.732  22.360   8.919  1.00 10.00      A    C  
ATOM   2028  O   HIS A 238     -26.924  23.205   8.525  1.00 10.00      A    O  
ATOM   2029  N   PHE A 239     -28.516  21.674   8.099  1.00 10.00      A    N  
ATOM   2030  HN  PHE A 239     -29.151  21.023   8.470  1.00 10.00      A    H  
ATOM   2031  CA  PHE A 239     -28.469  21.875   6.660  1.00 10.00      A    C  
ATOM   2032  CB  PHE A 239     -28.339  20.536   5.928  1.00 10.00      A    C  
ATOM   2033  CG  PHE A 239     -28.506  20.638   4.436  1.00 10.00      A    C  
ATOM   2034  CD1 PHE A 239     -27.545  21.259   3.656  1.00 10.00      A    C  
ATOM   2035  CD2 PHE A 239     -29.632  20.119   3.813  1.00 10.00      A    C  
ATOM   2036  CE1 PHE A 239     -27.701  21.359   2.287  1.00 10.00      A    C  
ATOM   2037  CE2 PHE A 239     -29.794  20.216   2.444  1.00 10.00      A    C  
ATOM   2038  CZ  PHE A 239     -28.826  20.838   1.679  1.00 10.00      A    C  
ATOM   2039  C   PHE A 239     -29.694  22.632   6.164  1.00 10.00      A    C  
ATOM   2040  O   PHE A 239     -30.831  22.207   6.378  1.00 10.00      A    O  
ATOM   2041  N   SER A 240     -29.449  23.759   5.516  1.00 10.00      A    N  
ATOM   2042  HN  SER A 240     -28.522  24.057   5.410  1.00 10.00      A    H  
ATOM   2043  CA  SER A 240     -30.509  24.578   4.960  1.00 10.00      A    C  
ATOM   2044  CB  SER A 240     -30.398  26.005   5.503  1.00 10.00      A    C  
ATOM   2045  OG  SER A 240     -29.042  26.340   5.770  1.00 10.00      A    O  
ATOM   2046  HG  SER A 240     -28.670  26.798   5.006  1.00 10.00      A    H  
ATOM   2047  C   SER A 240     -30.400  24.570   3.437  1.00 10.00      A    C  
ATOM   2048  O   SER A 240     -29.355  24.206   2.891  1.00 10.00      A    O  
ATOM   2049  N   GLU A 241     -31.467  24.962   2.751  1.00 10.00      A    N  
ATOM   2050  HN  GLU A 241     -32.269  25.253   3.234  1.00 10.00      A    H  
ATOM   2051  CA  GLU A 241     -31.469  24.986   1.294  1.00 10.00      A    C  
ATOM   2052  CB  GLU A 241     -32.883  25.174   0.744  1.00 10.00      A    C  
ATOM   2053  CG  GLU A 241     -33.769  23.951   0.905  1.00 10.00      A    C  
ATOM   2054  CD  GLU A 241     -35.035  24.042   0.084  1.00 10.00      A    C  
ATOM   2055  OE1 GLU A 241     -36.078  24.456   0.633  1.00 10.00      A    O  
ATOM   2056  OE2 GLU A 241     -34.995  23.705  -1.116  1.00 10.00      A    O  
ATOM   2057  C   GLU A 241     -30.533  26.061   0.752  1.00 10.00      A    C  
ATOM   2058  O   GLU A 241     -30.896  27.234   0.667  1.00 10.00      A    O  
ATOM   2059  N   LEU A 242     -29.322  25.647   0.406  1.00 10.00      A    N  
ATOM   2060  HN  LEU A 242     -29.098  24.699   0.516  1.00 10.00      A    H  
ATOM   2061  CA  LEU A 242     -28.313  26.553  -0.131  1.00 10.00      A    C  
ATOM   2062  CB  LEU A 242     -26.936  25.876  -0.158  1.00 10.00      A    C  
ATOM   2063  CG  LEU A 242     -26.922  24.342  -0.182  1.00 10.00      A    C  
ATOM   2064  CD1 LEU A 242     -27.237  23.813  -1.573  1.00 10.00      A    C  
ATOM   2065  CD2 LEU A 242     -25.584  23.809   0.311  1.00 10.00      A    C  
ATOM   2066  C   LEU A 242     -28.698  27.055  -1.521  1.00 10.00      A    C  
ATOM   2067  O   LEU A 242     -29.272  26.315  -2.322  1.00 10.00      A    O  
ATOM   2068  N   SER A 243     -28.390  28.315  -1.796  1.00 10.00      A    N  
ATOM   2069  HN  SER A 243     -27.933  28.858  -1.118  1.00 10.00      A    H  
ATOM   2070  CA  SER A 243     -28.709  28.916  -3.080  1.00 10.00      A    C  
ATOM   2071  CB  SER A 243     -28.802  30.435  -2.935  1.00 10.00      A    C  
ATOM   2072  OG  SER A 243     -29.375  30.792  -1.687  1.00 10.00      A    O  
ATOM   2073  HG  SER A 243     -30.107  30.193  -1.489  1.00 10.00      A    H  
ATOM   2074  C   SER A 243     -27.666  28.557  -4.133  1.00 10.00      A    C  
ATOM   2075  O   SER A 243     -26.566  29.115  -4.152  1.00 10.00      A    O  
ATOM   2076  N   THR A 244     -28.005  27.604  -4.988  1.00 10.00      A    N  
ATOM   2077  HN  THR A 244     -28.874  27.161  -4.889  1.00 10.00      A    H  
ATOM   2078  CA  THR A 244     -27.108  27.185  -6.053  1.00 10.00      A    C  
ATOM   2079  CB  THR A 244     -26.331  25.894  -5.685  1.00 10.00      A    C  
ATOM   2080  OG1 THR A 244     -25.058  25.874  -6.351  1.00 10.00      A    O  
ATOM   2081  HG1 THR A 244     -25.094  25.266  -7.099  1.00 10.00      A    H  
ATOM   2082  CG2 THR A 244     -27.116  24.636  -6.035  1.00 10.00      A    C  
ATOM   2083  C   THR A 244     -27.867  27.025  -7.375  1.00 10.00      A    C  
ATOM   2084  O   THR A 244     -27.265  26.834  -8.433  1.00 10.00      A    O  
ATOM   2085  N   GLY A 245     -29.193  27.118  -7.306  1.00 10.00      A    N  
ATOM   2086  HN  GLY A 245     -29.619  27.268  -6.437  1.00 10.00      A    H  
ATOM   2087  CA  GLY A 245     -30.012  26.990  -8.495  1.00 10.00      A    C  
ATOM   2088  C   GLY A 245     -30.233  25.545  -8.895  1.00 10.00      A    C  
ATOM   2089  O   GLY A 245     -29.643  24.633  -8.314  1.00 10.00      A    O  
ATOM   2090  N   GLU A 246     -31.089  25.331  -9.884  1.00 10.00      A    N  
ATOM   2091  HN  GLU A 246     -31.536  26.094 -10.304  1.00 10.00      A    H  
ATOM   2092  CA  GLU A 246     -31.378  23.986 -10.358  1.00 10.00      A    C  
ATOM   2093  CB  GLU A 246     -32.731  23.924 -11.065  1.00 10.00      A    C  
ATOM   2094  CG  GLU A 246     -33.891  23.571 -10.150  1.00 10.00      A    C  
ATOM   2095  CD  GLU A 246     -33.674  22.267  -9.409  1.00 10.00      A    C  
ATOM   2096  OE1 GLU A 246     -33.300  21.266 -10.057  1.00 10.00      A    O  
ATOM   2097  OE2 GLU A 246     -33.889  22.234  -8.178  1.00 10.00      A    O  
ATOM   2098  C   GLU A 246     -30.278  23.484 -11.279  1.00 10.00      A    C  
ATOM   2099  O   GLU A 246     -30.292  23.733 -12.485  1.00 10.00      A    O  
ATOM   2100  N   THR A 247     -29.305  22.814 -10.696  1.00 10.00      A    N  
ATOM   2101  HN  THR A 247     -29.332  22.688  -9.723  1.00 10.00      A    H  
ATOM   2102  CA  THR A 247     -28.192  22.261 -11.444  1.00 10.00      A    C  
ATOM   2103  CB  THR A 247     -26.987  23.226 -11.444  1.00 10.00      A    C  
ATOM   2104  OG1 THR A 247     -27.452  24.562 -11.693  1.00 10.00      A    O  
ATOM   2105  HG1 THR A 247     -28.382  24.533 -11.944  1.00 10.00      A    H  
ATOM   2106  CG2 THR A 247     -25.983  22.841 -12.522  1.00 10.00      A    C  
ATOM   2107  C   THR A 247     -27.782  20.931 -10.828  1.00 10.00      A    C  
ATOM   2108  O   THR A 247     -27.800  20.776  -9.604  1.00 10.00      A    O  
ATOM   2109  N   ASN A 248     -27.446  19.972 -11.675  1.00 10.00      A    N  
ATOM   2110  HN  ASN A 248     -27.466  20.158 -12.640  1.00 10.00      A    H  
ATOM   2111  CA  ASN A 248     -27.037  18.654 -11.218  1.00 10.00      A    C  
ATOM   2112  CB  ASN A 248     -26.985  17.659 -12.386  1.00 10.00      A    C  
ATOM   2113  CG  ASN A 248     -25.848  17.935 -13.358  1.00 10.00      A    C  
ATOM   2114  OD1 ASN A 248     -25.576  19.083 -13.710  1.00 10.00      A    O  
ATOM   2115  ND2 ASN A 248     -25.167  16.887 -13.792  1.00 10.00      A    N  
ATOM   2116 HD21 ASN A 248     -25.425  15.996 -13.469  1.00 10.00      A    H  
ATOM   2117 HD22 ASN A 248     -24.429  17.042 -14.415  1.00 10.00      A    H  
ATOM   2118  C   ASN A 248     -25.681  18.712 -10.526  1.00 10.00      A    C  
ATOM   2119  O   ASN A 248     -24.844  19.568 -10.834  1.00 10.00      A    O  
ATOM   2120  N   SER A 249     -25.480  17.818  -9.572  1.00 10.00      A    N  
ATOM   2121  HN  SER A 249     -26.199  17.188  -9.343  1.00 10.00      A    H  
ATOM   2122  CA  SER A 249     -24.223  17.746  -8.854  1.00 10.00      A    C  
ATOM   2123  CB  SER A 249     -24.455  17.246  -7.425  1.00 10.00      A    C  
ATOM   2124  OG  SER A 249     -23.289  17.385  -6.632  1.00 10.00      A    O  
ATOM   2125  HG  SER A 249     -23.166  18.317  -6.399  1.00 10.00      A    H  
ATOM   2126  C   SER A 249     -23.277  16.817  -9.604  1.00 10.00      A    C  
ATOM   2127  O   SER A 249     -23.696  15.774 -10.110  1.00 10.00      A    O  
ATOM   2128  N   LEU A 250     -22.014  17.197  -9.685  1.00 10.00      A    N  
ATOM   2129  HN  LEU A 250     -21.735  18.031  -9.246  1.00 10.00      A    H  
ATOM   2130  CA  LEU A 250     -21.022  16.400 -10.391  1.00 10.00      A    C  
ATOM   2131  CB  LEU A 250     -19.918  17.301 -10.952  1.00 10.00      A    C  
ATOM   2132  CG  LEU A 250     -19.286  16.854 -12.271  1.00 10.00      A    C  
ATOM   2133  CD1 LEU A 250     -20.268  17.025 -13.422  1.00 10.00      A    C  
ATOM   2134  CD2 LEU A 250     -18.000  17.620 -12.538  1.00 10.00      A    C  
ATOM   2135  C   LEU A 250     -20.423  15.350  -9.465  1.00 10.00      A    C  
ATOM   2136  O   LEU A 250     -19.703  14.456  -9.907  1.00 10.00      A    O  
ATOM   2137  N   ILE A 251     -20.748  15.458  -8.184  1.00 10.00      A    N  
ATOM   2138  HN  ILE A 251     -21.349  16.182  -7.904  1.00 10.00      A    H  
ATOM   2139  CA  ILE A 251     -20.241  14.535  -7.182  1.00 10.00      A    C  
ATOM   2140  CB  ILE A 251     -20.558  15.021  -5.751  1.00 10.00      A    C  
ATOM   2141  CG1 ILE A 251     -20.157  16.488  -5.582  1.00 10.00      A    C  
ATOM   2142  CG2 ILE A 251     -19.844  14.157  -4.720  1.00 10.00      A    C  
ATOM   2143  CD1 ILE A 251     -20.632  17.102  -4.284  1.00 10.00      A    C  
ATOM   2144  C   ILE A 251     -20.818  13.136  -7.374  1.00 10.00      A    C  
ATOM   2145  O   ILE A 251     -22.025  12.968  -7.551  1.00 10.00      A    O  
ATOM   2146  N   LYS A 252     -19.936  12.147  -7.376  1.00 10.00      A    N  
ATOM   2147  HN  LYS A 252     -18.980  12.365  -7.284  1.00 10.00      A    H  
ATOM   2148  CA  LYS A 252     -20.331  10.754  -7.522  1.00 10.00      A    C  
ATOM   2149  CB  LYS A 252     -19.879  10.193  -8.874  1.00 10.00      A    C  
ATOM   2150  CG  LYS A 252     -20.518  10.857 -10.080  1.00 10.00      A    C  
ATOM   2151  CD  LYS A 252     -20.339  10.015 -11.332  1.00 10.00      A    C  
ATOM   2152  CE  LYS A 252     -20.919  10.710 -12.552  1.00 10.00      A    C  
ATOM   2153  NZ  LYS A 252     -22.352  11.067 -12.369  1.00 10.00      A    N  
ATOM   2154  HZ1 LYS A 252     -22.657  11.727 -13.114  1.00 10.00      A    H  
ATOM   2155  HZ2 LYS A 252     -22.495  11.521 -11.445  1.00 10.00      A    H  
ATOM   2156  HZ3 LYS A 252     -22.944  10.212 -12.419  1.00 10.00      A    H  
ATOM   2157  C   LYS A 252     -19.727   9.925  -6.397  1.00 10.00      A    C  
ATOM   2158  O   LYS A 252     -20.229   8.853  -6.053  1.00 10.00      A    O  
ATOM   2159  N   LYS A 253     -18.649  10.435  -5.817  1.00 10.00      A    N  
ATOM   2160  HN  LYS A 253     -18.304  11.301  -6.120  1.00 10.00      A    H  
ATOM   2161  CA  LYS A 253     -17.970   9.749  -4.733  1.00 10.00      A    C  
ATOM   2162  CB  LYS A 253     -16.658   9.140  -5.237  1.00 10.00      A    C  
ATOM   2163  CG  LYS A 253     -15.747   8.615  -4.139  1.00 10.00      A    C  
ATOM   2164  CD  LYS A 253     -14.390   8.206  -4.692  1.00 10.00      A    C  
ATOM   2165  CE  LYS A 253     -13.453   7.762  -3.580  1.00 10.00      A    C  
ATOM   2166  NZ  LYS A 253     -14.073   6.718  -2.727  1.00 10.00      A    N  
ATOM   2167  HZ1 LYS A 253     -14.744   7.153  -2.063  1.00 10.00      A    H  
ATOM   2168  HZ2 LYS A 253     -13.342   6.216  -2.179  1.00 10.00      A    H  
ATOM   2169  HZ3 LYS A 253     -14.585   6.024  -3.319  1.00 10.00      A    H  
ATOM   2170  C   LYS A 253     -17.692  10.705  -3.581  1.00 10.00      A    C  
ATOM   2171  O   LYS A 253     -17.112  11.777  -3.775  1.00 10.00      A    O  
ATOM   2172  N   PHE A 254     -18.113  10.316  -2.388  1.00 10.00      A    N  
ATOM   2173  HN  PHE A 254     -18.579   9.453  -2.300  1.00 10.00      A    H  
ATOM   2174  CA  PHE A 254     -17.898  11.128  -1.201  1.00 10.00      A    C  
ATOM   2175  CB  PHE A 254     -19.200  11.792  -0.744  1.00 10.00      A    C  
ATOM   2176  CG  PHE A 254     -19.026  13.216  -0.289  1.00 10.00      A    C  
ATOM   2177  CD1 PHE A 254     -19.705  14.246  -0.921  1.00 10.00      A    C  
ATOM   2178  CD2 PHE A 254     -18.186  13.526   0.769  1.00 10.00      A    C  
ATOM   2179  CE1 PHE A 254     -19.547  15.555  -0.512  1.00 10.00      A    C  
ATOM   2180  CE2 PHE A 254     -18.023  14.834   1.184  1.00 10.00      A    C  
ATOM   2181  CZ  PHE A 254     -18.707  15.849   0.544  1.00 10.00      A    C  
ATOM   2182  C   PHE A 254     -17.309  10.276  -0.084  1.00 10.00      A    C  
ATOM   2183  O   PHE A 254     -17.918   9.297   0.354  1.00 10.00      A    O  
ATOM   2184  N   THR A 255     -16.118  10.637   0.355  1.00 10.00      A    N  
ATOM   2185  HN  THR A 255     -15.678  11.420  -0.043  1.00 10.00      A    H  
ATOM   2186  CA  THR A 255     -15.442   9.908   1.412  1.00 10.00      A    C  
ATOM   2187  CB  THR A 255     -14.106   9.309   0.913  1.00 10.00      A    C  
ATOM   2188  OG1 THR A 255     -14.356   8.412  -0.186  1.00 10.00      A    O  
ATOM   2189  HG1 THR A 255     -14.005   7.535   0.033  1.00 10.00      A    H  
ATOM   2190  CG2 THR A 255     -13.397   8.550   2.028  1.00 10.00      A    C  
ATOM   2191  C   THR A 255     -15.194  10.802   2.625  1.00 10.00      A    C  
ATOM   2192  O   THR A 255     -14.619  11.884   2.509  1.00 10.00      A    O  
ATOM   2193  N   PHE A 256     -15.664  10.356   3.780  1.00 10.00      A    N  
ATOM   2194  HN  PHE A 256     -16.150   9.500   3.799  1.00 10.00      A    H  
ATOM   2195  CA  PHE A 256     -15.481  11.090   5.020  1.00 10.00      A    C  
ATOM   2196  CB  PHE A 256     -16.775  11.086   5.838  1.00 10.00      A    C  
ATOM   2197  CG  PHE A 256     -17.893  11.872   5.214  1.00 10.00      A    C  
ATOM   2198  CD1 PHE A 256     -18.770  11.272   4.323  1.00 10.00      A    C  
ATOM   2199  CD2 PHE A 256     -18.070  13.211   5.522  1.00 10.00      A    C  
ATOM   2200  CE1 PHE A 256     -19.802  11.994   3.750  1.00 10.00      A    C  
ATOM   2201  CE2 PHE A 256     -19.099  13.939   4.954  1.00 10.00      A    C  
ATOM   2202  CZ  PHE A 256     -19.966  13.329   4.066  1.00 10.00      A    C  
ATOM   2203  C   PHE A 256     -14.360  10.444   5.821  1.00 10.00      A    C  
ATOM   2204  O   PHE A 256     -14.509   9.329   6.319  1.00 10.00      A    O  
ATOM   2205  N   ARG A 257     -13.236  11.133   5.930  1.00 10.00      A    N  
ATOM   2206  HN  ARG A 257     -13.176  12.029   5.523  1.00 10.00      A    H  
ATOM   2207  CA  ARG A 257     -12.091  10.609   6.656  1.00 10.00      A    C  
ATOM   2208  CB  ARG A 257     -10.824  10.717   5.804  1.00 10.00      A    C  
ATOM   2209  CG  ARG A 257      -9.696   9.808   6.263  1.00 10.00      A    C  
ATOM   2210  CD  ARG A 257      -8.559   9.762   5.251  1.00 10.00      A    C  
ATOM   2211  NE  ARG A 257      -9.015   9.359   3.920  1.00 10.00      A    N  
ATOM   2212  HE  ARG A 257      -9.165  10.081   3.258  1.00 10.00      A    H  
ATOM   2213  CZ  ARG A 257      -9.225   8.096   3.547  1.00 10.00      A    C  
ATOM   2214  NH1 ARG A 257      -9.018   7.095   4.402  1.00 10.00      A    N  
ATOM   2215 HH11 ARG A 257      -8.688   7.289   5.375  1.00 10.00      A    H  
ATOM   2216 HH12 ARG A 257      -9.184   6.108   4.103  1.00 10.00      A    H  
ATOM   2217  NH2 ARG A 257      -9.652   7.837   2.313  1.00 10.00      A    N  
ATOM   2218 HH21 ARG A 257      -9.818   6.852   2.009  1.00 10.00      A    H  
ATOM   2219 HH22 ARG A 257      -9.827   8.626   1.635  1.00 10.00      A    H  
ATOM   2220  C   ARG A 257     -11.907  11.343   7.980  1.00 10.00      A    C  
ATOM   2221  O   ARG A 257     -11.619  12.542   7.996  1.00 10.00      A    O  
ATOM   2222  N   ASN A 258     -12.073  10.609   9.080  1.00 10.00      A    N  
ATOM   2223  HN  ASN A 258     -12.298   9.655   8.980  1.00 10.00      A    H  
ATOM   2224  CA  ASN A 258     -11.942  11.159  10.432  1.00 10.00      A    C  
ATOM   2225  CB  ASN A 258     -10.523  11.674  10.706  1.00 10.00      A    C  
ATOM   2226  CG  ASN A 258     -10.205  11.730  12.189  1.00 10.00      A    C  
ATOM   2227  OD1 ASN A 258     -10.727  10.943  12.978  1.00 10.00      A    O  
ATOM   2228  ND2 ASN A 258      -9.349  12.661  12.585  1.00 10.00      A    N  
ATOM   2229 HD21 ASN A 258      -8.966  13.269  11.904  1.00 10.00      A    H  
ATOM   2230 HD22 ASN A 258      -9.128  12.711  13.538  1.00 10.00      A    H  
ATOM   2231  C   ASN A 258     -12.976  12.252  10.666  1.00 10.00      A    C  
ATOM   2232  O   ASN A 258     -12.639  13.420  10.858  1.00 10.00      A    O  
ATOM   2233  N   VAL A 259     -14.240  11.864  10.633  1.00 10.00      A    N  
ATOM   2234  HN  VAL A 259     -14.442  10.917  10.492  1.00 10.00      A    H  
ATOM   2235  CA  VAL A 259     -15.336  12.802  10.811  1.00 10.00      A    C  
ATOM   2236  CB  VAL A 259     -16.233  12.836   9.549  1.00 10.00      A    C  
ATOM   2237  CG1 VAL A 259     -17.532  13.590   9.805  1.00 10.00      A    C  
ATOM   2238  CG2 VAL A 259     -15.480  13.442   8.371  1.00 10.00      A    C  
ATOM   2239  C   VAL A 259     -16.183  12.452  12.033  1.00 10.00      A    C  
ATOM   2240  O   VAL A 259     -16.585  11.300  12.218  1.00 10.00      A    O  
ATOM   2241  N   LYS A 260     -16.429  13.451  12.870  1.00 10.00      A    N  
ATOM   2242  HN  LYS A 260     -16.051  14.335  12.677  1.00 10.00      A    H  
ATOM   2243  CA  LYS A 260     -17.246  13.278  14.063  1.00 10.00      A    C  
ATOM   2244  CB  LYS A 260     -16.617  14.004  15.255  1.00 10.00      A    C  
ATOM   2245  CG  LYS A 260     -15.382  13.317  15.820  1.00 10.00      A    C  
ATOM   2246  CD  LYS A 260     -14.431  14.314  16.466  1.00 10.00      A    C  
ATOM   2247  CE  LYS A 260     -15.069  15.028  17.648  1.00 10.00      A    C  
ATOM   2248  NZ  LYS A 260     -14.147  16.031  18.251  1.00 10.00      A    N  
ATOM   2249  HZ1 LYS A 260     -13.278  15.564  18.589  1.00 10.00      A    H  
ATOM   2250  HZ2 LYS A 260     -14.607  16.505  19.054  1.00 10.00      A    H  
ATOM   2251  HZ3 LYS A 260     -13.886  16.748  17.543  1.00 10.00      A    H  
ATOM   2252  C   LYS A 260     -18.647  13.817  13.795  1.00 10.00      A    C  
ATOM   2253  O   LYS A 260     -18.799  14.907  13.238  1.00 10.00      A    O  
ATOM   2254  N   ILE A 261     -19.665  13.060  14.182  1.00 10.00      A    N  
ATOM   2255  HN  ILE A 261     -19.489  12.203  14.634  1.00 10.00      A    H  
ATOM   2256  CA  ILE A 261     -21.043  13.471  13.951  1.00 10.00      A    C  
ATOM   2257  CB  ILE A 261     -21.494  13.050  12.530  1.00 10.00      A    C  
ATOM   2258  CG1 ILE A 261     -22.625  13.942  12.018  1.00 10.00      A    C  
ATOM   2259  CG2 ILE A 261     -21.886  11.578  12.479  1.00 10.00      A    C  
ATOM   2260  CD1 ILE A 261     -22.824  13.870  10.523  1.00 10.00      A    C  
ATOM   2261  C   ILE A 261     -21.987  12.893  15.015  1.00 10.00      A    C  
ATOM   2262  O   ILE A 261     -21.613  11.980  15.755  1.00 10.00      A    O  
ATOM   2263  N   THR A 262     -23.200  13.435  15.092  1.00 10.00      A    N  
ATOM   2264  HN  THR A 262     -23.439  14.159  14.471  1.00 10.00      A    H  
ATOM   2265  CA  THR A 262     -24.196  12.979  16.056  1.00 10.00      A    C  
ATOM   2266  CB  THR A 262     -24.586  14.105  17.038  1.00 10.00      A    C  
ATOM   2267  OG1 THR A 262     -24.447  15.384  16.397  1.00 10.00      A    O  
ATOM   2268  HG1 THR A 262     -23.745  15.893  16.845  1.00 10.00      A    H  
ATOM   2269  CG2 THR A 262     -23.709  14.061  18.280  1.00 10.00      A    C  
ATOM   2270  C   THR A 262     -25.448  12.468  15.338  1.00 10.00      A    C  
ATOM   2271  O   THR A 262     -25.450  12.328  14.116  1.00 10.00      A    O  
ATOM   2272  N   ASP A 263     -26.512  12.210  16.099  1.00 10.00      A    N  
ATOM   2273  HN  ASP A 263     -26.458  12.371  17.064  1.00 10.00      A    H  
ATOM   2274  CA  ASP A 263     -27.763  11.704  15.534  1.00 10.00      A    C  
ATOM   2275  CB  ASP A 263     -28.717  11.232  16.642  1.00 10.00      A    C  
ATOM   2276  CG  ASP A 263     -28.363   9.883  17.240  1.00 10.00      A    C  
ATOM   2277  OD1 ASP A 263     -27.939   9.846  18.410  1.00 10.00      A    O  
ATOM   2278  OD2 ASP A 263     -28.538   8.854  16.562  1.00 10.00      A    O  
ATOM   2279  C   ASP A 263     -28.471  12.760  14.687  1.00 10.00      A    C  
ATOM   2280  O   ASP A 263     -28.756  12.539  13.508  1.00 10.00      A    O  
ATOM   2281  N   GLU A 264     -28.752  13.905  15.297  1.00 10.00      A    N  
ATOM   2282  HN  GLU A 264     -28.481  14.021  16.236  1.00 10.00      A    H  
ATOM   2283  CA  GLU A 264     -29.449  15.000  14.625  1.00 10.00      A    C  
ATOM   2284  CB  GLU A 264     -29.701  16.146  15.609  1.00 10.00      A    C  
ATOM   2285  CG  GLU A 264     -30.572  17.265  15.061  1.00 10.00      A    C  
ATOM   2286  CD  GLU A 264     -31.991  16.816  14.783  1.00 10.00      A    C  
ATOM   2287  OE1 GLU A 264     -32.567  16.091  15.623  1.00 10.00      A    O  
ATOM   2288  OE2 GLU A 264     -32.545  17.193  13.729  1.00 10.00      A    O  
ATOM   2289  C   GLU A 264     -28.685  15.516  13.406  1.00 10.00      A    C  
ATOM   2290  O   GLU A 264     -29.263  15.711  12.334  1.00 10.00      A    O  
ATOM   2291  N   SER A 265     -27.386  15.722  13.571  1.00 10.00      A    N  
ATOM   2292  HN  SER A 265     -26.979  15.528  14.438  1.00 10.00      A    H  
ATOM   2293  CA  SER A 265     -26.550  16.231  12.495  1.00 10.00      A    C  
ATOM   2294  CB  SER A 265     -25.153  16.547  13.021  1.00 10.00      A    C  
ATOM   2295  OG  SER A 265     -24.677  15.489  13.830  1.00 10.00      A    O  
ATOM   2296  HG  SER A 265     -24.742  15.738  14.766  1.00 10.00      A    H  
ATOM   2297  C   SER A 265     -26.476  15.254  11.328  1.00 10.00      A    C  
ATOM   2298  O   SER A 265     -26.439  15.666  10.168  1.00 10.00      A    O  
ATOM   2299  N   LEU A 266     -26.466  13.960  11.637  1.00 10.00      A    N  
ATOM   2300  HN  LEU A 266     -26.490  13.695  12.582  1.00 10.00      A    H  
ATOM   2301  CA  LEU A 266     -26.408  12.928  10.610  1.00 10.00      A    C  
ATOM   2302  CB  LEU A 266     -26.383  11.534  11.250  1.00 10.00      A    C  
ATOM   2303  CG  LEU A 266     -25.852  10.373  10.394  1.00 10.00      A    C  
ATOM   2304  CD1 LEU A 266     -26.940   9.816   9.491  1.00 10.00      A    C  
ATOM   2305  CD2 LEU A 266     -24.643  10.803   9.577  1.00 10.00      A    C  
ATOM   2306  C   LEU A 266     -27.589  13.067   9.652  1.00 10.00      A    C  
ATOM   2307  O   LEU A 266     -27.436  12.922   8.439  1.00 10.00      A    O  
ATOM   2308  N   PHE A 267     -28.759  13.373  10.202  1.00 10.00      A    N  
ATOM   2309  HN  PHE A 267     -28.815  13.491  11.175  1.00 10.00      A    H  
ATOM   2310  CA  PHE A 267     -29.955  13.545   9.393  1.00 10.00      A    C  
ATOM   2311  CB  PHE A 267     -31.192  13.718  10.275  1.00 10.00      A    C  
ATOM   2312  CG  PHE A 267     -32.421  14.113   9.512  1.00 10.00      A    C  
ATOM   2313  CD1 PHE A 267     -32.933  13.289   8.526  1.00 10.00      A    C  
ATOM   2314  CD2 PHE A 267     -33.060  15.311   9.774  1.00 10.00      A    C  
ATOM   2315  CE1 PHE A 267     -34.060  13.650   7.816  1.00 10.00      A    C  
ATOM   2316  CE2 PHE A 267     -34.190  15.680   9.068  1.00 10.00      A    C  
ATOM   2317  CZ  PHE A 267     -34.690  14.846   8.086  1.00 10.00      A    C  
ATOM   2318  C   PHE A 267     -29.794  14.745   8.466  1.00 10.00      A    C  
ATOM   2319  O   PHE A 267     -30.156  14.691   7.290  1.00 10.00      A    O  
ATOM   2320  N   GLN A 268     -29.232  15.821   9.001  1.00 10.00      A    N  
ATOM   2321  HN  GLN A 268     -28.958  15.800   9.944  1.00 10.00      A    H  
ATOM   2322  CA  GLN A 268     -29.011  17.029   8.221  1.00 10.00      A    C  
ATOM   2323  CB  GLN A 268     -28.488  18.156   9.110  1.00 10.00      A    C  
ATOM   2324  CG  GLN A 268     -29.412  18.512  10.267  1.00 10.00      A    C  
ATOM   2325  CD  GLN A 268     -30.797  18.933   9.813  1.00 10.00      A    C  
ATOM   2326  OE1 GLN A 268     -30.969  19.496   8.729  1.00 10.00      A    O  
ATOM   2327  NE2 GLN A 268     -31.796  18.655  10.636  1.00 10.00      A    N  
ATOM   2328 HE21 GLN A 268     -31.588  18.197  11.482  1.00 10.00      A    H  
ATOM   2329 HE22 GLN A 268     -32.703  18.925  10.375  1.00 10.00      A    H  
ATOM   2330  C   GLN A 268     -28.044  16.748   7.076  1.00 10.00      A    C  
ATOM   2331  O   GLN A 268     -28.235  17.223   5.956  1.00 10.00      A    O  
ATOM   2332  N   VAL A 269     -27.015  15.959   7.363  1.00 10.00      A    N  
ATOM   2333  HN  VAL A 269     -26.909  15.623   8.283  1.00 10.00      A    H  
ATOM   2334  CA  VAL A 269     -26.030  15.590   6.352  1.00 10.00      A    C  
ATOM   2335  CB  VAL A 269     -24.794  14.913   6.980  1.00 10.00      A    C  
ATOM   2336  CG1 VAL A 269     -23.796  14.496   5.908  1.00 10.00      A    C  
ATOM   2337  CG2 VAL A 269     -24.133  15.854   7.975  1.00 10.00      A    C  
ATOM   2338  C   VAL A 269     -26.673  14.669   5.314  1.00 10.00      A    C  
ATOM   2339  O   VAL A 269     -26.348  14.726   4.129  1.00 10.00      A    O  
ATOM   2340  N   MET A 270     -27.600  13.832   5.771  1.00 10.00      A    N  
ATOM   2341  HN  MET A 270     -27.795  13.814   6.735  1.00 10.00      A    H  
ATOM   2342  CA  MET A 270     -28.321  12.925   4.884  1.00 10.00      A    C  
ATOM   2343  CB  MET A 270     -29.289  12.043   5.678  1.00 10.00      A    C  
ATOM   2344  CG  MET A 270     -28.695  10.719   6.133  1.00 10.00      A    C  
ATOM   2345  SD  MET A 270     -29.747   9.843   7.315  1.00 10.00      A    S  
ATOM   2346  CE  MET A 270     -31.303   9.783   6.426  1.00 10.00      A    C  
ATOM   2347  C   MET A 270     -29.083  13.730   3.841  1.00 10.00      A    C  
ATOM   2348  O   MET A 270     -29.158  13.344   2.677  1.00 10.00      A    O  
ATOM   2349  N   LYS A 271     -29.636  14.861   4.272  1.00 10.00      A    N  
ATOM   2350  HN  LYS A 271     -29.547  15.105   5.219  1.00 10.00      A    H  
ATOM   2351  CA  LYS A 271     -30.375  15.747   3.383  1.00 10.00      A    C  
ATOM   2352  CB  LYS A 271     -31.038  16.867   4.190  1.00 10.00      A    C  
ATOM   2353  CG  LYS A 271     -32.062  16.387   5.208  1.00 10.00      A    C  
ATOM   2354  CD  LYS A 271     -32.295  17.421   6.300  1.00 10.00      A    C  
ATOM   2355  CE  LYS A 271     -32.805  18.738   5.734  1.00 10.00      A    C  
ATOM   2356  NZ  LYS A 271     -33.166  19.702   6.804  1.00 10.00      A    N  
ATOM   2357  HZ1 LYS A 271     -34.016  19.367   7.312  1.00 10.00      A    H  
ATOM   2358  HZ2 LYS A 271     -33.367  20.635   6.390  1.00 10.00      A    H  
ATOM   2359  HZ3 LYS A 271     -32.382  19.796   7.484  1.00 10.00      A    H  
ATOM   2360  C   LYS A 271     -29.422  16.349   2.356  1.00 10.00      A    C  
ATOM   2361  O   LYS A 271     -29.757  16.480   1.179  1.00 10.00      A    O  
ATOM   2362  N   LEU A 272     -28.225  16.699   2.821  1.00 10.00      A    N  
ATOM   2363  HN  LEU A 272     -28.029  16.562   3.774  1.00 10.00      A    H  
ATOM   2364  CA  LEU A 272     -27.197  17.280   1.966  1.00 10.00      A    C  
ATOM   2365  CB  LEU A 272     -26.003  17.723   2.821  1.00 10.00      A    C  
ATOM   2366  CG  LEU A 272     -24.728  18.122   2.073  1.00 10.00      A    C  
ATOM   2367  CD1 LEU A 272     -24.902  19.463   1.379  1.00 10.00      A    C  
ATOM   2368  CD2 LEU A 272     -23.539  18.154   3.021  1.00 10.00      A    C  
ATOM   2369  C   LEU A 272     -26.745  16.272   0.915  1.00 10.00      A    C  
ATOM   2370  O   LEU A 272     -26.673  16.584  -0.271  1.00 10.00      A    O  
ATOM   2371  N   LEU A 273     -26.456  15.055   1.361  1.00 10.00      A    N  
ATOM   2372  HN  LEU A 273     -26.536  14.867   2.325  1.00 10.00      A    H  
ATOM   2373  CA  LEU A 273     -26.015  13.994   0.464  1.00 10.00      A    C  
ATOM   2374  CB  LEU A 273     -25.541  12.774   1.260  1.00 10.00      A    C  
ATOM   2375  CG  LEU A 273     -24.318  12.978   2.157  1.00 10.00      A    C  
ATOM   2376  CD1 LEU A 273     -24.032  11.720   2.963  1.00 10.00      A    C  
ATOM   2377  CD2 LEU A 273     -23.100  13.374   1.334  1.00 10.00      A    C  
ATOM   2378  C   LEU A 273     -27.128  13.594  -0.499  1.00 10.00      A    C  
ATOM   2379  O   LEU A 273     -26.868  13.164  -1.622  1.00 10.00      A    O  
ATOM   2380  N   ASN A 274     -28.369  13.743  -0.056  1.00 10.00      A    N  
ATOM   2381  HN  ASN A 274     -28.515  14.081   0.854  1.00 10.00      A    H  
ATOM   2382  CA  ASN A 274     -29.523  13.402  -0.880  1.00 10.00      A    C  
ATOM   2383  CB  ASN A 274     -30.796  13.339  -0.033  1.00 10.00      A    C  
ATOM   2384  CG  ASN A 274     -31.926  12.600  -0.724  1.00 10.00      A    C  
ATOM   2385  OD1 ASN A 274     -33.099  12.895  -0.503  1.00 10.00      A    O  
ATOM   2386  ND2 ASN A 274     -31.586  11.623  -1.550  1.00 10.00      A    N  
ATOM   2387 HD21 ASN A 274     -30.634  11.427  -1.671  1.00 10.00      A    H  
ATOM   2388 HD22 ASN A 274     -32.300  11.137  -2.012  1.00 10.00      A    H  
ATOM   2389  C   ASN A 274     -29.688  14.392  -2.029  1.00 10.00      A    C  
ATOM   2390  O   ASN A 274     -30.312  14.085  -3.046  1.00 10.00      A    O  
ATOM   2391  N   GLN A 275     -29.115  15.580  -1.867  1.00 10.00      A    N  
ATOM   2392  HN  GLN A 275     -28.637  15.771  -1.032  1.00 10.00      A    H  
ATOM   2393  CA  GLN A 275     -29.182  16.605  -2.898  1.00 10.00      A    C  
ATOM   2394  CB  GLN A 275     -28.766  17.968  -2.338  1.00 10.00      A    C  
ATOM   2395  CG  GLN A 275     -29.910  18.778  -1.748  1.00 10.00      A    C  
ATOM   2396  CD  GLN A 275     -31.059  18.959  -2.721  1.00 10.00      A    C  
ATOM   2397  OE1 GLN A 275     -32.021  18.190  -2.714  1.00 10.00      A    O  
ATOM   2398  NE2 GLN A 275     -30.967  19.972  -3.566  1.00 10.00      A    N  
ATOM   2399 HE21 GLN A 275     -30.173  20.548  -3.519  1.00 10.00      A    H  
ATOM   2400 HE22 GLN A 275     -31.693  20.103  -4.213  1.00 10.00      A    H  
ATOM   2401  C   GLN A 275     -28.296  16.229  -4.079  1.00 10.00      A    C  
ATOM   2402  O   GLN A 275     -28.414  16.797  -5.166  1.00 10.00      A    O  
ATOM   2403  N   ILE A 276     -27.404  15.273  -3.852  1.00 10.00      A    N  
ATOM   2404  HN  ILE A 276     -27.359  14.866  -2.959  1.00 10.00      A    H  
ATOM   2405  CA  ILE A 276     -26.501  14.801  -4.885  1.00 10.00      A    C  
ATOM   2406  CB  ILE A 276     -25.149  14.349  -4.290  1.00 10.00      A    C  
ATOM   2407  CG1 ILE A 276     -24.618  15.402  -3.310  1.00 10.00      A    C  
ATOM   2408  CG2 ILE A 276     -24.140  14.101  -5.401  1.00 10.00      A    C  
ATOM   2409  CD1 ILE A 276     -23.458  14.924  -2.461  1.00 10.00      A    C  
ATOM   2410  C   ILE A 276     -27.141  13.629  -5.621  1.00 10.00      A    C  
ATOM   2411  O   ILE A 276     -27.009  12.475  -5.211  1.00 10.00      A    O  
ATOM   2412  N   SER A 277     -27.830  13.935  -6.712  1.00 10.00      A    N  
ATOM   2413  HN  SER A 277     -27.894  14.875  -6.986  1.00 10.00      A    H  
ATOM   2414  CA  SER A 277     -28.513  12.925  -7.511  1.00 10.00      A    C  
ATOM   2415  CB  SER A 277     -29.540  13.601  -8.423  1.00 10.00      A    C  
ATOM   2416  OG  SER A 277     -29.983  14.832  -7.865  1.00 10.00      A    O  
ATOM   2417  HG  SER A 277     -30.918  14.757  -7.631  1.00 10.00      A    H  
ATOM   2418  C   SER A 277     -27.538  12.087  -8.344  1.00 10.00      A    C  
ATOM   2419  O   SER A 277     -27.954  11.310  -9.205  1.00 10.00      A    O  
ATOM   2420  N   GLY A 278     -26.248  12.245  -8.086  1.00 10.00      A    N  
ATOM   2421  HN  GLY A 278     -25.970  12.876  -7.393  1.00 10.00      A    H  
ATOM   2422  CA  GLY A 278     -25.251  11.494  -8.818  1.00 10.00      A    C  
ATOM   2423  C   GLY A 278     -24.317  10.740  -7.896  1.00 10.00      A    C  
ATOM   2424  O   GLY A 278     -23.297  10.211  -8.334  1.00 10.00      A    O  
ATOM   2425  N   LEU A 279     -24.665  10.695  -6.614  1.00 10.00      A    N  
ATOM   2426  HN  LEU A 279     -25.497  11.127  -6.330  1.00 10.00      A    H  
ATOM   2427  CA  LEU A 279     -23.850  10.006  -5.622  1.00 10.00      A    C  
ATOM   2428  CB  LEU A 279     -24.289  10.405  -4.210  1.00 10.00      A    C  
ATOM   2429  CG  LEU A 279     -23.296  10.117  -3.082  1.00 10.00      A    C  
ATOM   2430  CD1 LEU A 279     -21.956  10.780  -3.365  1.00 10.00      A    C  
ATOM   2431  CD2 LEU A 279     -23.854  10.592  -1.750  1.00 10.00      A    C  
ATOM   2432  C   LEU A 279     -23.956   8.496  -5.808  1.00 10.00      A    C  
ATOM   2433  O   LEU A 279     -25.054   7.942  -5.816  1.00 10.00      A    O  
ATOM   2434  N   LEU A 280     -22.812   7.840  -5.970  1.00 10.00      A    N  
ATOM   2435  HN  LEU A 280     -21.966   8.341  -5.959  1.00 10.00      A    H  
ATOM   2436  CA  LEU A 280     -22.780   6.399  -6.181  1.00 10.00      A    C  
ATOM   2437  CB  LEU A 280     -22.212   6.086  -7.568  1.00 10.00      A    C  
ATOM   2438  CG  LEU A 280     -22.925   6.745  -8.752  1.00 10.00      A    C  
ATOM   2439  CD1 LEU A 280     -22.023   6.768  -9.975  1.00 10.00      A    C  
ATOM   2440  CD2 LEU A 280     -24.230   6.026  -9.059  1.00 10.00      A    C  
ATOM   2441  C   LEU A 280     -21.962   5.680  -5.114  1.00 10.00      A    C  
ATOM   2442  O   LEU A 280     -22.360   4.616  -4.633  1.00 10.00      A    O  
ATOM   2443  N   GLU A 281     -20.819   6.253  -4.748  1.00 10.00      A    N  
ATOM   2444  HN  GLU A 281     -20.550   7.103  -5.161  1.00 10.00      A    H  
ATOM   2445  CA  GLU A 281     -19.954   5.639  -3.749  1.00 10.00      A    C  
ATOM   2446  CB  GLU A 281     -18.579   5.316  -4.347  1.00 10.00      A    C  
ATOM   2447  CG  GLU A 281     -17.662   4.534  -3.421  1.00 10.00      A    C  
ATOM   2448  CD  GLU A 281     -16.336   4.181  -4.063  1.00 10.00      A    C  
ATOM   2449  OE1 GLU A 281     -15.487   5.081  -4.222  1.00 10.00      A    O  
ATOM   2450  OE2 GLU A 281     -16.130   2.997  -4.403  1.00 10.00      A    O  
ATOM   2451  C   GLU A 281     -19.805   6.512  -2.506  1.00 10.00      A    C  
ATOM   2452  O   GLU A 281     -19.407   7.676  -2.588  1.00 10.00      A    O  
ATOM   2453  N   LEU A 282     -20.132   5.935  -1.358  1.00 10.00      A    N  
ATOM   2454  HN  LEU A 282     -20.458   5.006  -1.368  1.00 10.00      A    H  
ATOM   2455  CA  LEU A 282     -20.028   6.625  -0.082  1.00 10.00      A    C  
ATOM   2456  CB  LEU A 282     -21.402   6.725   0.586  1.00 10.00      A    C  
ATOM   2457  CG  LEU A 282     -22.150   8.047   0.410  1.00 10.00      A    C  
ATOM   2458  CD1 LEU A 282     -23.531   7.965   1.044  1.00 10.00      A    C  
ATOM   2459  CD2 LEU A 282     -21.354   9.196   1.010  1.00 10.00      A    C  
ATOM   2460  C   LEU A 282     -19.071   5.872   0.829  1.00 10.00      A    C  
ATOM   2461  O   LEU A 282     -19.198   4.658   1.006  1.00 10.00      A    O  
ATOM   2462  N   GLU A 283     -18.106   6.581   1.391  1.00 10.00      A    N  
ATOM   2463  HN  GLU A 283     -18.047   7.547   1.211  1.00 10.00      A    H  
ATOM   2464  CA  GLU A 283     -17.135   5.959   2.276  1.00 10.00      A    C  
ATOM   2465  CB  GLU A 283     -15.766   5.859   1.605  1.00 10.00      A    C  
ATOM   2466  CG  GLU A 283     -15.728   4.954   0.387  1.00 10.00      A    C  
ATOM   2467  CD  GLU A 283     -14.319   4.734  -0.112  1.00 10.00      A    C  
ATOM   2468  OE1 GLU A 283     -13.597   5.732  -0.318  1.00 10.00      A    O  
ATOM   2469  OE2 GLU A 283     -13.927   3.564  -0.299  1.00 10.00      A    O  
ATOM   2470  C   GLU A 283     -17.012   6.709   3.592  1.00 10.00      A    C  
ATOM   2471  O   GLU A 283     -17.007   7.940   3.625  1.00 10.00      A    O  
ATOM   2472  N   PHE A 284     -16.917   5.955   4.673  1.00 10.00      A    N  
ATOM   2473  HN  PHE A 284     -16.939   4.976   4.571  1.00 10.00      A    H  
ATOM   2474  CA  PHE A 284     -16.779   6.520   6.006  1.00 10.00      A    C  
ATOM   2475  CB  PHE A 284     -18.042   6.260   6.835  1.00 10.00      A    C  
ATOM   2476  CG  PHE A 284     -19.297   6.845   6.251  1.00 10.00      A    C  
ATOM   2477  CD1 PHE A 284     -19.551   8.203   6.338  1.00 10.00      A    C  
ATOM   2478  CD2 PHE A 284     -20.225   6.034   5.620  1.00 10.00      A    C  
ATOM   2479  CE1 PHE A 284     -20.706   8.742   5.805  1.00 10.00      A    C  
ATOM   2480  CE2 PHE A 284     -21.381   6.566   5.085  1.00 10.00      A    C  
ATOM   2481  CZ  PHE A 284     -21.624   7.922   5.178  1.00 10.00      A    C  
ATOM   2482  C   PHE A 284     -15.571   5.900   6.697  1.00 10.00      A    C  
ATOM   2483  O   PHE A 284     -15.667   4.816   7.269  1.00 10.00      A    O  
ATOM   2484  N   ASP A 285     -14.438   6.583   6.635  1.00 10.00      A    N  
ATOM   2485  HN  ASP A 285     -14.427   7.458   6.185  1.00 10.00      A    H  
ATOM   2486  CA  ASP A 285     -13.212   6.083   7.240  1.00 10.00      A    C  
ATOM   2487  CB  ASP A 285     -12.029   6.246   6.281  1.00 10.00      A    C  
ATOM   2488  CG  ASP A 285     -11.647   4.953   5.589  1.00 10.00      A    C  
ATOM   2489  OD1 ASP A 285     -10.625   4.345   5.974  1.00 10.00      A    O  
ATOM   2490  OD2 ASP A 285     -12.367   4.543   4.656  1.00 10.00      A    O  
ATOM   2491  C   ASP A 285     -12.918   6.804   8.544  1.00 10.00      A    C  
ATOM   2492  O   ASP A 285     -12.866   8.035   8.580  1.00 10.00      A    O  
ATOM   2493  N   ASP A 286     -12.750   6.030   9.610  1.00 10.00      A    N  
ATOM   2494  HN  ASP A 286     -12.844   5.054   9.504  1.00 10.00      A    H  
ATOM   2495  CA  ASP A 286     -12.445   6.568  10.938  1.00 10.00      A    C  
ATOM   2496  CB  ASP A 286     -11.043   7.191  10.977  1.00 10.00      A    C  
ATOM   2497  CG  ASP A 286      -9.937   6.159  10.909  1.00 10.00      A    C  
ATOM   2498  OD1 ASP A 286      -9.791   5.373  11.868  1.00 10.00      A    O  
ATOM   2499  OD2 ASP A 286      -9.205   6.126   9.897  1.00 10.00      A    O  
ATOM   2500  C   ASP A 286     -13.488   7.584  11.388  1.00 10.00      A    C  
ATOM   2501  O   ASP A 286     -13.152   8.658  11.888  1.00 10.00      A    O  
ATOM   2502  N   CYS A 287     -14.755   7.240  11.217  1.00 10.00      A    N  
ATOM   2503  HN  CYS A 287     -14.967   6.361  10.838  1.00 10.00      A    H  
ATOM   2504  CA  CYS A 287     -15.835   8.133  11.600  1.00 10.00      A    C  
ATOM   2505  CB  CYS A 287     -16.988   8.042  10.603  1.00 10.00      A    C  
ATOM   2506  SG  CYS A 287     -16.561   8.636   8.951  1.00 10.00      A    S  
ATOM   2507  HG  CYS A 287     -15.253   8.481   8.785  1.00 10.00      A    H  
ATOM   2508  C   CYS A 287     -16.313   7.856  13.021  1.00 10.00      A    C  
ATOM   2509  O   CYS A 287     -16.399   6.702  13.450  1.00 10.00      A    O  
ATOM   2510  N   THR A 288     -16.604   8.920  13.750  1.00 10.00      A    N  
ATOM   2511  HN  THR A 288     -16.515   9.816  13.349  1.00 10.00      A    H  
ATOM   2512  CA  THR A 288     -17.071   8.807  15.119  1.00 10.00      A    C  
ATOM   2513  CB  THR A 288     -16.249   9.718  16.046  1.00 10.00      A    C  
ATOM   2514  OG1 THR A 288     -14.875   9.678  15.639  1.00 10.00      A    O  
ATOM   2515  HG1 THR A 288     -14.763   9.008  14.958  1.00 10.00      A    H  
ATOM   2516  CG2 THR A 288     -16.360   9.255  17.491  1.00 10.00      A    C  
ATOM   2517  C   THR A 288     -18.541   9.202  15.201  1.00 10.00      A    C  
ATOM   2518  O   THR A 288     -18.890  10.371  15.022  1.00 10.00      A    O  
ATOM   2519  N   LEU A 289     -19.396   8.225  15.457  1.00 10.00      A    N  
ATOM   2520  HN  LEU A 289     -19.056   7.313  15.605  1.00 10.00      A    H  
ATOM   2521  CA  LEU A 289     -20.825   8.471  15.552  1.00 10.00      A    C  
ATOM   2522  CB  LEU A 289     -21.613   7.360  14.852  1.00 10.00      A    C  
ATOM   2523  CG  LEU A 289     -23.141   7.482  14.884  1.00 10.00      A    C  
ATOM   2524  CD1 LEU A 289     -23.604   8.737  14.160  1.00 10.00      A    C  
ATOM   2525  CD2 LEU A 289     -23.789   6.245  14.282  1.00 10.00      A    C  
ATOM   2526  C   LEU A 289     -21.250   8.588  17.009  1.00 10.00      A    C  
ATOM   2527  O   LEU A 289     -21.440   7.586  17.696  1.00 10.00      A    O  
ATOM   2528  N   ASN A 290     -21.389   9.817  17.473  1.00 10.00      A    N  
ATOM   2529  HN  ASN A 290     -21.231  10.577  16.866  1.00 10.00      A    H  
ATOM   2530  CA  ASN A 290     -21.788  10.078  18.851  1.00 10.00      A    C  
ATOM   2531  CB  ASN A 290     -21.261  11.444  19.314  1.00 10.00      A    C  
ATOM   2532  CG  ASN A 290     -21.533  11.734  20.782  1.00 10.00      A    C  
ATOM   2533  OD1 ASN A 290     -21.586  10.824  21.612  1.00 10.00      A    O  
ATOM   2534  ND2 ASN A 290     -21.697  13.009  21.112  1.00 10.00      A    N  
ATOM   2535 HD21 ASN A 290     -21.634  13.683  20.403  1.00 10.00      A    H  
ATOM   2536 HD22 ASN A 290     -21.884  13.227  22.053  1.00 10.00      A    H  
ATOM   2537  C   ASN A 290     -23.307  10.010  18.984  1.00 10.00      A    C  
ATOM   2538  O   ASN A 290     -23.975  11.017  19.223  1.00 10.00      A    O  
ATOM   2539  N   GLY A 291     -23.851   8.817  18.812  1.00 10.00      A    N  
ATOM   2540  HN  GLY A 291     -23.276   8.043  18.621  1.00 10.00      A    H  
ATOM   2541  CA  GLY A 291     -25.282   8.645  18.909  1.00 10.00      A    C  
ATOM   2542  C   GLY A 291     -25.685   7.202  19.085  1.00 10.00      A    C  
ATOM   2543  O   GLY A 291     -24.840   6.340  19.334  1.00 10.00      A    O  
ATOM   2544  N   VAL A 292     -26.978   6.942  18.962  1.00 10.00      A    N  
ATOM   2545  HN  VAL A 292     -27.596   7.684  18.767  1.00 10.00      A    H  
ATOM   2546  CA  VAL A 292     -27.511   5.593  19.109  1.00 10.00      A    C  
ATOM   2547  CB  VAL A 292     -28.561   5.510  20.233  1.00 10.00      A    C  
ATOM   2548  CG1 VAL A 292     -27.883   5.501  21.593  1.00 10.00      A    C  
ATOM   2549  CG2 VAL A 292     -29.540   6.669  20.133  1.00 10.00      A    C  
ATOM   2550  C   VAL A 292     -28.124   5.100  17.804  1.00 10.00      A    C  
ATOM   2551  O   VAL A 292     -28.554   3.948  17.699  1.00 10.00      A    O  
ATOM   2552  N   GLY A 293     -28.166   5.973  16.811  1.00 10.00      A    N  
ATOM   2553  HN  GLY A 293     -27.825   6.884  16.952  1.00 10.00      A    H  
ATOM   2554  CA  GLY A 293     -28.720   5.602  15.529  1.00 10.00      A    C  
ATOM   2555  C   GLY A 293     -30.169   6.008  15.391  1.00 10.00      A    C  
ATOM   2556  O   GLY A 293     -30.977   5.272  14.828  1.00 10.00      A    O  
ATOM   2557  N   ASN A 294     -30.506   7.180  15.902  1.00 10.00      A    N  
ATOM   2558  HN  ASN A 294     -29.811   7.743  16.328  1.00 10.00      A    H  
ATOM   2559  CA  ASN A 294     -31.870   7.673  15.818  1.00 10.00      A    C  
ATOM   2560  CB  ASN A 294     -32.311   8.327  17.127  1.00 10.00      A    C  
ATOM   2561  CG  ASN A 294     -33.791   8.658  17.136  1.00 10.00      A    C  
ATOM   2562  OD1 ASN A 294     -34.601   7.973  16.506  1.00 10.00      A    O  
ATOM   2563  ND2 ASN A 294     -34.155   9.711  17.847  1.00 10.00      A    N  
ATOM   2564 HD21 ASN A 294     -33.458  10.213  18.323  1.00 10.00      A    H  
ATOM   2565 HD22 ASN A 294     -35.107   9.948  17.870  1.00 10.00      A    H  
ATOM   2566  C   ASN A 294     -31.994   8.652  14.663  1.00 10.00      A    C  
ATOM   2567  O   ASN A 294     -31.960   9.871  14.853  1.00 10.00      A    O  
ATOM   2568  N   PHE A 295     -32.112   8.113  13.461  1.00 10.00      A    N  
ATOM   2569  HN  PHE A 295     -32.130   7.136  13.373  1.00 10.00      A    H  
ATOM   2570  CA  PHE A 295     -32.222   8.934  12.268  1.00 10.00      A    C  
ATOM   2571  CB  PHE A 295     -31.138   8.562  11.250  1.00 10.00      A    C  
ATOM   2572  CG  PHE A 295     -29.783   8.317  11.859  1.00 10.00      A    C  
ATOM   2573  CD1 PHE A 295     -29.127   7.114  11.657  1.00 10.00      A    C  
ATOM   2574  CD2 PHE A 295     -29.168   9.285  12.638  1.00 10.00      A    C  
ATOM   2575  CE1 PHE A 295     -27.886   6.881  12.217  1.00 10.00      A    C  
ATOM   2576  CE2 PHE A 295     -27.927   9.057  13.201  1.00 10.00      A    C  
ATOM   2577  CZ  PHE A 295     -27.285   7.854  12.990  1.00 10.00      A    C  
ATOM   2578  C   PHE A 295     -33.603   8.802  11.644  1.00 10.00      A    C  
ATOM   2579  O   PHE A 295     -34.203   7.726  11.661  1.00 10.00      A    O  
ATOM   2580  N   ARG A 296     -34.106   9.902  11.108  1.00 10.00      A    N  
ATOM   2581  HN  ARG A 296     -33.578  10.727  11.135  1.00 10.00      A    H  
ATOM   2582  CA  ARG A 296     -35.414   9.918  10.476  1.00 10.00      A    C  
ATOM   2583  CB  ARG A 296     -36.259  11.076  11.021  1.00 10.00      A    C  
ATOM   2584  CG  ARG A 296     -35.759  12.461  10.635  1.00 10.00      A    C  
ATOM   2585  CD  ARG A 296     -36.120  13.502  11.683  1.00 10.00      A    C  
ATOM   2586  NE  ARG A 296     -35.319  13.353  12.897  1.00 10.00      A    N  
ATOM   2587  HE  ARG A 296     -35.376  12.488  13.369  1.00 10.00      A    H  
ATOM   2588  CZ  ARG A 296     -34.529  14.305  13.404  1.00 10.00      A    C  
ATOM   2589  NH1 ARG A 296     -34.430  15.493  12.816  1.00 10.00      A    N  
ATOM   2590 HH11 ARG A 296     -33.797  16.234  13.223  1.00 10.00      A    H  
ATOM   2591 HH12 ARG A 296     -34.974  15.700  11.952  1.00 10.00      A    H  
ATOM   2592  NH2 ARG A 296     -33.832  14.064  14.504  1.00 10.00      A    N  
ATOM   2593 HH21 ARG A 296     -33.895  13.134  14.970  1.00 10.00      A    H  
ATOM   2594 HH22 ARG A 296     -33.210  14.811  14.912  1.00 10.00      A    H  
ATOM   2595  C   ARG A 296     -35.269  10.012   8.958  1.00 10.00      A    C  
ATOM   2596  O   ARG A 296     -34.228  10.425   8.454  1.00 10.00      A    O  
ATOM   2597  N   ALA A 297     -36.309   9.627   8.237  1.00 10.00      A    N  
ATOM   2598  HN  ALA A 297     -37.118   9.311   8.694  1.00 10.00      A    H  
ATOM   2599  CA  ALA A 297     -36.280   9.665   6.780  1.00 10.00      A    C  
ATOM   2600  CB  ALA A 297     -36.654   8.306   6.208  1.00 10.00      A    C  
ATOM   2601  C   ALA A 297     -37.199  10.752   6.231  1.00 10.00      A    C  
ATOM   2602  O   ALA A 297     -37.348  10.904   5.017  1.00 10.00      A    O  
ATOM   2603  N   SER A 298     -37.816  11.509   7.126  1.00 10.00      A    N  
ATOM   2604  HN  SER A 298     -37.656  11.348   8.081  1.00 10.00      A    H  
ATOM   2605  CA  SER A 298     -38.720  12.579   6.730  1.00 10.00      A    C  
ATOM   2606  CB  SER A 298     -40.172  12.099   6.817  1.00 10.00      A    C  
ATOM   2607  OG  SER A 298     -40.332  10.861   6.148  1.00 10.00      A    O  
ATOM   2608  HG  SER A 298     -39.521  10.654   5.666  1.00 10.00      A    H  
ATOM   2609  C   SER A 298     -38.523  13.810   7.607  1.00 10.00      A    C  
ATOM   2610  O   SER A 298     -38.407  13.699   8.828  1.00 10.00      A    O  
ATOM   2611  N   ASP A 299     -38.472  14.974   6.978  1.00 10.00      A    N  
ATOM   2612  HN  ASP A 299     -38.557  14.997   5.999  1.00 10.00      A    H  
ATOM   2613  CA  ASP A 299     -38.304  16.227   7.701  1.00 10.00      A    C  
ATOM   2614  CB  ASP A 299     -37.165  17.053   7.084  1.00 10.00      A    C  
ATOM   2615  CG  ASP A 299     -36.549  18.051   8.052  1.00 10.00      A    C  
ATOM   2616  OD1 ASP A 299     -37.127  18.276   9.135  1.00 10.00      A    O  
ATOM   2617  OD2 ASP A 299     -35.486  18.622   7.727  1.00 10.00      A    O  
ATOM   2618  C   ASP A 299     -39.611  17.010   7.646  1.00 10.00      A    C  
ATOM   2619  O   ASP A 299     -40.629  16.490   7.191  1.00 10.00      A    O  
ATOM   2620  N   ASN A 300     -39.582  18.249   8.101  1.00 10.00      A    N  
ATOM   2621  HN  ASN A 300     -38.734  18.602   8.460  1.00 10.00      A    H  
ATOM   2622  CA  ASN A 300     -40.765  19.104   8.095  1.00 10.00      A    C  
ATOM   2623  CB  ASN A 300     -40.773  20.020   9.320  1.00 10.00      A    C  
ATOM   2624  CG  ASN A 300     -41.195  19.290  10.576  1.00 10.00      A    C  
ATOM   2625  OD1 ASN A 300     -42.377  19.256  10.917  1.00 10.00      A    O  
ATOM   2626  ND2 ASN A 300     -40.236  18.686  11.265  1.00 10.00      A    N  
ATOM   2627 HD21 ASN A 300     -39.315  18.743  10.926  1.00 10.00      A    H  
ATOM   2628 HD22 ASN A 300     -40.482  18.209  12.086  1.00 10.00      A    H  
ATOM   2629  C   ASN A 300     -40.839  19.922   6.812  1.00 10.00      A    C  
ATOM   2630  O   ASN A 300     -41.411  21.014   6.784  1.00 10.00      A    O  
ATOM   2631  N   ASP A 301     -40.271  19.379   5.748  1.00 10.00      A    N  
ATOM   2632  HN  ASP A 301     -39.854  18.496   5.830  1.00 10.00      A    H  
ATOM   2633  CA  ASP A 301     -40.264  20.045   4.456  1.00 10.00      A    C  
ATOM   2634  CB  ASP A 301     -39.111  21.046   4.377  1.00 10.00      A    C  
ATOM   2635  CG  ASP A 301     -39.172  21.904   3.130  1.00 10.00      A    C  
ATOM   2636  OD1 ASP A 301     -38.354  21.688   2.213  1.00 10.00      A    O  
ATOM   2637  OD2 ASP A 301     -40.031  22.810   3.071  1.00 10.00      A    O  
ATOM   2638  C   ASP A 301     -40.147  19.019   3.338  1.00 10.00      A    C  
ATOM   2639  O   ASP A 301     -41.068  18.843   2.539  1.00 10.00      A    O  
ATOM   2640  N   ARG A 302     -39.017  18.328   3.300  1.00 10.00      A    N  
ATOM   2641  HN  ARG A 302     -38.321  18.506   3.970  1.00 10.00      A    H  
ATOM   2642  CA  ARG A 302     -38.779  17.311   2.289  1.00 10.00      A    C  
ATOM   2643  CB  ARG A 302     -37.563  17.675   1.430  1.00 10.00      A    C  
ATOM   2644  CG  ARG A 302     -37.802  18.776   0.407  1.00 10.00      A    C  
ATOM   2645  CD  ARG A 302     -36.511  19.119  -0.323  1.00 10.00      A    C  
ATOM   2646  NE  ARG A 302     -36.735  19.958  -1.501  1.00 10.00      A    N  
ATOM   2647  HE  ARG A 302     -37.387  20.692  -1.415  1.00 10.00      A    H  
ATOM   2648  CZ  ARG A 302     -36.107  19.783  -2.668  1.00 10.00      A    C  
ATOM   2649  NH1 ARG A 302     -35.224  18.802  -2.807  1.00 10.00      A    N  
ATOM   2650 HH11 ARG A 302     -34.734  18.658  -3.715  1.00 10.00      A    H  
ATOM   2651 HH12 ARG A 302     -35.017  18.169  -2.003  1.00 10.00      A    H  
ATOM   2652  NH2 ARG A 302     -36.355  20.596  -3.688  1.00 10.00      A    N  
ATOM   2653 HH21 ARG A 302     -35.863  20.465  -4.599  1.00 10.00      A    H  
ATOM   2654 HH22 ARG A 302     -37.046  21.373  -3.583  1.00 10.00      A    H  
ATOM   2655  C   ARG A 302     -38.552  15.954   2.945  1.00 10.00      A    C  
ATOM   2656  O   ARG A 302     -38.533  15.839   4.174  1.00 10.00      A    O  
ATOM   2657  N   VAL A 303     -38.386  14.930   2.121  1.00 10.00      A    N  
ATOM   2658  HN  VAL A 303     -38.415  15.086   1.155  1.00 10.00      A    H  
ATOM   2659  CA  VAL A 303     -38.142  13.579   2.607  1.00 10.00      A    C  
ATOM   2660  CB  VAL A 303     -39.265  12.600   2.198  1.00 10.00      A    C  
ATOM   2661  CG1 VAL A 303     -40.565  12.952   2.902  1.00 10.00      A    C  
ATOM   2662  CG2 VAL A 303     -39.457  12.594   0.687  1.00 10.00      A    C  
ATOM   2663  C   VAL A 303     -36.812  13.076   2.062  1.00 10.00      A    C  
ATOM   2664  O   VAL A 303     -36.275  13.646   1.111  1.00 10.00      A    O  
ATOM   2665  N   ILE A 304     -36.280  12.029   2.665  1.00 10.00      A    N  
ATOM   2666  HN  ILE A 304     -36.750  11.616   3.424  1.00 10.00      A    H  
ATOM   2667  CA  ILE A 304     -35.011  11.470   2.224  1.00 10.00      A    C  
ATOM   2668  CB  ILE A 304     -34.191  10.894   3.399  1.00 10.00      A    C  
ATOM   2669  CG1 ILE A 304     -33.965  11.961   4.478  1.00 10.00      A    C  
ATOM   2670  CG2 ILE A 304     -32.860  10.338   2.907  1.00 10.00      A    C  
ATOM   2671  CD1 ILE A 304     -33.239  13.196   3.986  1.00 10.00      A    C  
ATOM   2672  C   ILE A 304     -35.232  10.387   1.175  1.00 10.00      A    C  
ATOM   2673  O   ILE A 304     -35.863   9.362   1.447  1.00 10.00      A    O  
ATOM   2674  N   ASP A 305     -34.727  10.629  -0.023  1.00 10.00      A    N  
ATOM   2675  HN  ASP A 305     -34.249  11.476  -0.178  1.00 10.00      A    H  
ATOM   2676  CA  ASP A 305     -34.850   9.679  -1.117  1.00 10.00      A    C  
ATOM   2677  CB  ASP A 305     -34.780  10.422  -2.456  1.00 10.00      A    C  
ATOM   2678  CG  ASP A 305     -34.919   9.504  -3.655  1.00 10.00      A    C  
ATOM   2679  OD1 ASP A 305     -33.886   9.000  -4.151  1.00 10.00      A    O  
ATOM   2680  OD2 ASP A 305     -36.060   9.283  -4.110  1.00 10.00      A    O  
ATOM   2681  C   ASP A 305     -33.724   8.656  -1.034  1.00 10.00      A    C  
ATOM   2682  O   ASP A 305     -32.608   9.000  -0.634  1.00 10.00      A    O  
ATOM   2683  N   PRO A 306     -34.003   7.381  -1.380  1.00 10.00      A    N  
ATOM   2684  CA  PRO A 306     -33.004   6.303  -1.361  1.00 10.00      A    C  
ATOM   2685  CB  PRO A 306     -33.690   5.182  -2.140  1.00 10.00      A    C  
ATOM   2686  CG  PRO A 306     -35.139   5.391  -1.878  1.00 10.00      A    C  
ATOM   2687  CD  PRO A 306     -35.335   6.881  -1.784  1.00 10.00      A    C  
ATOM   2688  C   PRO A 306     -31.688   6.693  -2.042  1.00 10.00      A    C  
ATOM   2689  O   PRO A 306     -30.613   6.266  -1.616  1.00 10.00      A    O  
ATOM   2690  N   GLY A 307     -31.768   7.519  -3.082  1.00 10.00      A    N  
ATOM   2691  HN  GLY A 307     -32.651   7.851  -3.371  1.00 10.00      A    H  
ATOM   2692  CA  GLY A 307     -30.571   7.945  -3.781  1.00 10.00      A    C  
ATOM   2693  C   GLY A 307     -30.086   6.913  -4.779  1.00 10.00      A    C  
ATOM   2694  O   GLY A 307     -30.776   5.926  -5.043  1.00 10.00      A    O  
ATOM   2695  N   LYS A 308     -28.907   7.136  -5.336  1.00 10.00      A    N  
ATOM   2696  HN  LYS A 308     -28.406   7.950  -5.095  1.00 10.00      A    H  
ATOM   2697  CA  LYS A 308     -28.339   6.212  -6.311  1.00 10.00      A    C  
ATOM   2698  CB  LYS A 308     -28.053   6.932  -7.630  1.00 10.00      A    C  
ATOM   2699  CG  LYS A 308     -29.296   7.456  -8.333  1.00 10.00      A    C  
ATOM   2700  CD  LYS A 308     -28.948   8.079  -9.675  1.00 10.00      A    C  
ATOM   2701  CE  LYS A 308     -30.187   8.611 -10.377  1.00 10.00      A    C  
ATOM   2702  NZ  LYS A 308     -29.887   9.113 -11.745  1.00 10.00      A    N  
ATOM   2703  HZ1 LYS A 308     -30.762   9.443 -12.205  1.00 10.00      A    H  
ATOM   2704  HZ2 LYS A 308     -29.472   8.355 -12.324  1.00 10.00      A    H  
ATOM   2705  HZ3 LYS A 308     -29.216   9.905 -11.699  1.00 10.00      A    H  
ATOM   2706  C   LYS A 308     -27.069   5.560  -5.776  1.00 10.00      A    C  
ATOM   2707  O   LYS A 308     -26.323   4.920  -6.521  1.00 10.00      A    O  
ATOM   2708  N   VAL A 309     -26.838   5.723  -4.480  1.00 10.00      A    N  
ATOM   2709  HN  VAL A 309     -27.480   6.234  -3.946  1.00 10.00      A    H  
ATOM   2710  CA  VAL A 309     -25.660   5.159  -3.828  1.00 10.00      A    C  
ATOM   2711  CB  VAL A 309     -25.542   5.631  -2.363  1.00 10.00      A    C  
ATOM   2712  CG1 VAL A 309     -24.225   5.174  -1.753  1.00 10.00      A    C  
ATOM   2713  CG2 VAL A 309     -25.685   7.142  -2.268  1.00 10.00      A    C  
ATOM   2714  C   VAL A 309     -25.711   3.636  -3.862  1.00 10.00      A    C  
ATOM   2715  O   VAL A 309     -26.541   3.017  -3.195  1.00 10.00      A    O  
ATOM   2716  N   GLU A 310     -24.828   3.036  -4.645  1.00 10.00      A    N  
ATOM   2717  HN  GLU A 310     -24.186   3.580  -5.151  1.00 10.00      A    H  
ATOM   2718  CA  GLU A 310     -24.790   1.588  -4.767  1.00 10.00      A    C  
ATOM   2719  CB  GLU A 310     -24.612   1.156  -6.225  1.00 10.00      A    C  
ATOM   2720  CG  GLU A 310     -23.353   1.672  -6.901  1.00 10.00      A    C  
ATOM   2721  CD  GLU A 310     -23.236   1.190  -8.333  1.00 10.00      A    C  
ATOM   2722  OE1 GLU A 310     -23.836   1.822  -9.226  1.00 10.00      A    O  
ATOM   2723  OE2 GLU A 310     -22.552   0.170  -8.572  1.00 10.00      A    O  
ATOM   2724  C   GLU A 310     -23.719   0.962  -3.883  1.00 10.00      A    C  
ATOM   2725  O   GLU A 310     -23.803  -0.218  -3.543  1.00 10.00      A    O  
ATOM   2726  N   THR A 311     -22.725   1.752  -3.503  1.00 10.00      A    N  
ATOM   2727  HN  THR A 311     -22.717   2.691  -3.788  1.00 10.00      A    H  
ATOM   2728  CA  THR A 311     -21.647   1.255  -2.666  1.00 10.00      A    C  
ATOM   2729  CB  THR A 311     -20.299   1.264  -3.416  1.00 10.00      A    C  
ATOM   2730  OG1 THR A 311     -20.491   0.745  -4.742  1.00 10.00      A    O  
ATOM   2731  HG1 THR A 311     -20.330   1.446  -5.384  1.00 10.00      A    H  
ATOM   2732  CG2 THR A 311     -19.279   0.400  -2.686  1.00 10.00      A    C  
ATOM   2733  C   THR A 311     -21.524   2.059  -1.372  1.00 10.00      A    C  
ATOM   2734  O   THR A 311     -21.333   3.278  -1.395  1.00 10.00      A    O  
ATOM   2735  N   LEU A 312     -21.656   1.366  -0.250  1.00 10.00      A    N  
ATOM   2736  HN  LEU A 312     -21.835   0.399  -0.306  1.00 10.00      A    H  
ATOM   2737  CA  LEU A 312     -21.545   1.980   1.063  1.00 10.00      A    C  
ATOM   2738  CB  LEU A 312     -22.880   1.875   1.807  1.00 10.00      A    C  
ATOM   2739  CG  LEU A 312     -22.966   2.587   3.162  1.00 10.00      A    C  
ATOM   2740  CD1 LEU A 312     -22.980   4.096   2.977  1.00 10.00      A    C  
ATOM   2741  CD2 LEU A 312     -24.194   2.128   3.932  1.00 10.00      A    C  
ATOM   2742  C   LEU A 312     -20.454   1.268   1.854  1.00 10.00      A    C  
ATOM   2743  O   LEU A 312     -20.629   0.121   2.278  1.00 10.00      A    O  
ATOM   2744  N   THR A 313     -19.328   1.935   2.043  1.00 10.00      A    N  
ATOM   2745  HN  THR A 313     -19.242   2.848   1.689  1.00 10.00      A    H  
ATOM   2746  CA  THR A 313     -18.214   1.345   2.765  1.00 10.00      A    C  
ATOM   2747  CB  THR A 313     -16.984   1.172   1.852  1.00 10.00      A    C  
ATOM   2748  OG1 THR A 313     -17.341   0.379   0.710  1.00 10.00      A    O  
ATOM   2749  HG1 THR A 313     -17.953   0.878   0.153  1.00 10.00      A    H  
ATOM   2750  CG2 THR A 313     -15.849   0.488   2.601  1.00 10.00      A    C  
ATOM   2751  C   THR A 313     -17.831   2.159   3.998  1.00 10.00      A    C  
ATOM   2752  O   THR A 313     -17.499   3.341   3.901  1.00 10.00      A    O  
ATOM   2753  N   ILE A 314     -17.890   1.512   5.151  1.00 10.00      A    N  
ATOM   2754  HN  ILE A 314     -18.181   0.570   5.151  1.00 10.00      A    H  
ATOM   2755  CA  ILE A 314     -17.535   2.130   6.415  1.00 10.00      A    C  
ATOM   2756  CB  ILE A 314     -18.696   2.026   7.430  1.00 10.00      A    C  
ATOM   2757  CG1 ILE A 314     -20.012   2.487   6.791  1.00 10.00      A    C  
ATOM   2758  CG2 ILE A 314     -18.390   2.848   8.675  1.00 10.00      A    C  
ATOM   2759  CD1 ILE A 314     -21.243   2.195   7.624  1.00 10.00      A    C  
ATOM   2760  C   ILE A 314     -16.317   1.408   6.980  1.00 10.00      A    C  
ATOM   2761  O   ILE A 314     -16.322   0.183   7.111  1.00 10.00      A    O  
ATOM   2762  N   ARG A 315     -15.273   2.158   7.292  1.00 10.00      A    N  
ATOM   2763  HN  ARG A 315     -15.330   3.135   7.175  1.00 10.00      A    H  
ATOM   2764  CA  ARG A 315     -14.051   1.581   7.829  1.00 10.00      A    C  
ATOM   2765  CB  ARG A 315     -12.884   1.782   6.858  1.00 10.00      A    C  
ATOM   2766  CG  ARG A 315     -13.069   1.107   5.507  1.00 10.00      A    C  
ATOM   2767  CD  ARG A 315     -11.925   1.437   4.562  1.00 10.00      A    C  
ATOM   2768  NE  ARG A 315     -12.214   1.023   3.188  1.00 10.00      A    N  
ATOM   2769  HE  ARG A 315     -12.086   0.071   2.969  1.00 10.00      A    H  
ATOM   2770  CZ  ARG A 315     -12.623   1.858   2.231  1.00 10.00      A    C  
ATOM   2771  NH1 ARG A 315     -12.786   3.146   2.494  1.00 10.00      A    N  
ATOM   2772 HH11 ARG A 315     -13.104   3.795   1.745  1.00 10.00      A    H  
ATOM   2773 HH12 ARG A 315     -12.591   3.524   3.463  1.00 10.00      A    H  
ATOM   2774  NH2 ARG A 315     -12.870   1.408   1.009  1.00 10.00      A    N  
ATOM   2775 HH21 ARG A 315     -13.194   2.074   0.261  1.00 10.00      A    H  
ATOM   2776 HH22 ARG A 315     -12.745   0.398   0.785  1.00 10.00      A    H  
ATOM   2777  C   ARG A 315     -13.724   2.185   9.190  1.00 10.00      A    C  
ATOM   2778  O   ARG A 315     -13.393   3.367   9.289  1.00 10.00      A    O  
ATOM   2779  N   ARG A 316     -13.836   1.360  10.227  1.00 10.00      A    N  
ATOM   2780  HN  ARG A 316     -14.120   0.432  10.059  1.00 10.00      A    H  
ATOM   2781  CA  ARG A 316     -13.564   1.766  11.604  1.00 10.00      A    C  
ATOM   2782  CB  ARG A 316     -12.114   2.220  11.793  1.00 10.00      A    C  
ATOM   2783  CG  ARG A 316     -11.093   1.136  11.486  1.00 10.00      A    C  
ATOM   2784  CD  ARG A 316      -9.693   1.707  11.321  1.00 10.00      A    C  
ATOM   2785  NE  ARG A 316      -9.678   2.880  10.451  1.00 10.00      A    N  
ATOM   2786  HE  ARG A 316      -9.559   3.760  10.888  1.00 10.00      A    H  
ATOM   2787  CZ  ARG A 316      -9.817   2.843   9.123  1.00 10.00      A    C  
ATOM   2788  NH1 ARG A 316      -9.993   1.689   8.482  1.00 10.00      A    N  
ATOM   2789 HH11 ARG A 316     -10.099   1.681   7.446  1.00 10.00      A    H  
ATOM   2790 HH12 ARG A 316     -10.026   0.784   9.008  1.00 10.00      A    H  
ATOM   2791  NH2 ARG A 316      -9.786   3.974   8.436  1.00 10.00      A    N  
ATOM   2792 HH21 ARG A 316      -9.904   3.968   7.388  1.00 10.00      A    H  
ATOM   2793 HH22 ARG A 316      -9.644   4.887   8.934  1.00 10.00      A    H  
ATOM   2794  C   ARG A 316     -14.556   2.818  12.088  1.00 10.00      A    C  
ATOM   2795  O   ARG A 316     -14.264   4.013  12.104  1.00 10.00      A    O  
ATOM   2796  N   LEU A 317     -15.738   2.356  12.466  1.00 10.00      A    N  
ATOM   2797  HN  LEU A 317     -15.906   1.392  12.425  1.00 10.00      A    H  
ATOM   2798  CA  LEU A 317     -16.789   3.235  12.955  1.00 10.00      A    C  
ATOM   2799  CB  LEU A 317     -18.130   2.876  12.304  1.00 10.00      A    C  
ATOM   2800  CG  LEU A 317     -19.330   3.751  12.684  1.00 10.00      A    C  
ATOM   2801  CD1 LEU A 317     -19.158   5.165  12.151  1.00 10.00      A    C  
ATOM   2802  CD2 LEU A 317     -20.624   3.137  12.173  1.00 10.00      A    C  
ATOM   2803  C   LEU A 317     -16.900   3.118  14.468  1.00 10.00      A    C  
ATOM   2804  O   LEU A 317     -17.209   2.046  14.995  1.00 10.00      A    O  
ATOM   2805  N   HIS A 318     -16.638   4.214  15.164  1.00 10.00      A    N  
ATOM   2806  HN  HIS A 318     -16.401   5.042  14.689  1.00 10.00      A    H  
ATOM   2807  CA  HIS A 318     -16.710   4.220  16.615  1.00 10.00      A    C  
ATOM   2808  CB  HIS A 318     -15.616   5.106  17.224  1.00 10.00      A    C  
ATOM   2809  CG  HIS A 318     -15.668   5.181  18.723  1.00 10.00      A    C  
ATOM   2810  ND1 HIS A 318     -15.456   4.069  19.504  1.00 10.00      A    N  
ATOM   2811  CD2 HIS A 318     -15.938   6.243  19.524  1.00 10.00      A    C  
ATOM   2812  CE1 HIS A 318     -15.601   4.473  20.754  1.00 10.00      A    C  
ATOM   2813  NE2 HIS A 318     -15.892   5.777  20.812  1.00 10.00      A    N  
ATOM   2814  HE2 HIS A 318     -16.041   6.306  21.627  1.00 10.00      A    H  
ATOM   2815  C   HIS A 318     -18.081   4.672  17.094  1.00 10.00      A    C  
ATOM   2816  O   HIS A 318     -18.548   5.758  16.740  1.00 10.00      A    O  
ATOM   2817  N   ILE A 319     -18.723   3.828  17.889  1.00 10.00      A    N  
ATOM   2818  HN  ILE A 319     -18.302   2.972  18.115  1.00 10.00      A    H  
ATOM   2819  CA  ILE A 319     -20.034   4.134  18.442  1.00 10.00      A    C  
ATOM   2820  CB  ILE A 319     -21.148   3.260  17.823  1.00 10.00      A    C  
ATOM   2821  CG1 ILE A 319     -21.018   3.210  16.298  1.00 10.00      A    C  
ATOM   2822  CG2 ILE A 319     -22.518   3.791  18.221  1.00 10.00      A    C  
ATOM   2823  CD1 ILE A 319     -21.929   2.194  15.642  1.00 10.00      A    C  
ATOM   2824  C   ILE A 319     -20.010   3.920  19.952  1.00 10.00      A    C  
ATOM   2825  O   ILE A 319     -19.914   2.783  20.422  1.00 10.00      A    O  
ATOM   2826  N   PRO A 320     -20.074   5.014  20.729  1.00 10.00      A    N  
ATOM   2827  CA  PRO A 320     -20.052   4.964  22.197  1.00 10.00      A    C  
ATOM   2828  CB  PRO A 320     -20.375   6.401  22.605  1.00 10.00      A    C  
ATOM   2829  CG  PRO A 320     -19.912   7.226  21.457  1.00 10.00      A    C  
ATOM   2830  CD  PRO A 320     -20.157   6.398  20.229  1.00 10.00      A    C  
ATOM   2831  C   PRO A 320     -21.099   4.012  22.768  1.00 10.00      A    C  
ATOM   2832  O   PRO A 320     -20.846   3.310  23.748  1.00 10.00      A    O  
ATOM   2833  N   ARG A 321     -22.272   3.981  22.150  1.00 10.00      A    N  
ATOM   2834  HN  ARG A 321     -22.415   4.555  21.365  1.00 10.00      A    H  
ATOM   2835  CA  ARG A 321     -23.348   3.115  22.608  1.00 10.00      A    C  
ATOM   2836  CB  ARG A 321     -24.577   3.941  23.005  1.00 10.00      A    C  
ATOM   2837  CG  ARG A 321     -24.306   5.031  24.036  1.00 10.00      A    C  
ATOM   2838  CD  ARG A 321     -23.885   4.451  25.380  1.00 10.00      A    C  
ATOM   2839  NE  ARG A 321     -23.900   5.463  26.440  1.00 10.00      A    N  
ATOM   2840  HE  ARG A 321     -24.523   6.219  26.330  1.00 10.00      A    H  
ATOM   2841  CZ  ARG A 321     -23.138   5.418  27.536  1.00 10.00      A    C  
ATOM   2842  NH1 ARG A 321     -22.296   4.416  27.731  1.00 10.00      A    N  
ATOM   2843 HH11 ARG A 321     -22.219   3.644  27.029  1.00 10.00      A    H  
ATOM   2844 HH12 ARG A 321     -21.703   4.389  28.590  1.00 10.00      A    H  
ATOM   2845  NH2 ARG A 321     -23.232   6.374  28.448  1.00 10.00      A    N  
ATOM   2846 HH21 ARG A 321     -22.636   6.343  29.304  1.00 10.00      A    H  
ATOM   2847 HH22 ARG A 321     -23.903   7.161  28.316  1.00 10.00      A    H  
ATOM   2848  C   ARG A 321     -23.720   2.086  21.542  1.00 10.00      A    C  
ATOM   2849  O   ARG A 321     -24.894   1.870  21.257  1.00 10.00      A    O  
ATOM   2850  N   PHE A 322     -22.713   1.436  20.968  1.00 10.00      A    N  
ATOM   2851  HN  PHE A 322     -21.795   1.647  21.235  1.00 10.00      A    H  
ATOM   2852  CA  PHE A 322     -22.940   0.426  19.930  1.00 10.00      A    C  
ATOM   2853  CB  PHE A 322     -21.614  -0.052  19.318  1.00 10.00      A    C  
ATOM   2854  CG  PHE A 322     -20.800  -0.961  20.202  1.00 10.00      A    C  
ATOM   2855  CD1 PHE A 322     -20.782  -2.328  19.982  1.00 10.00      A    C  
ATOM   2856  CD2 PHE A 322     -20.053  -0.448  21.248  1.00 10.00      A    C  
ATOM   2857  CE1 PHE A 322     -20.035  -3.167  20.787  1.00 10.00      A    C  
ATOM   2858  CE2 PHE A 322     -19.305  -1.281  22.057  1.00 10.00      A    C  
ATOM   2859  CZ  PHE A 322     -19.296  -2.641  21.827  1.00 10.00      A    C  
ATOM   2860  C   PHE A 322     -23.751  -0.757  20.461  1.00 10.00      A    C  
ATOM   2861  O   PHE A 322     -24.408  -1.466  19.702  1.00 10.00      A    O  
ATOM   2862  N   TYR A 323     -23.704  -0.954  21.773  1.00 10.00      A    N  
ATOM   2863  HN  TYR A 323     -23.162  -0.354  22.323  1.00 10.00      A    H  
ATOM   2864  CA  TYR A 323     -24.430  -2.040  22.422  1.00 10.00      A    C  
ATOM   2865  CB  TYR A 323     -23.710  -2.467  23.706  1.00 10.00      A    C  
ATOM   2866  CG  TYR A 323     -23.222  -1.308  24.549  1.00 10.00      A    C  
ATOM   2867  CD1 TYR A 323     -24.051  -0.711  25.490  1.00 10.00      A    C  
ATOM   2868  CD2 TYR A 323     -21.933  -0.812  24.405  1.00 10.00      A    C  
ATOM   2869  CE1 TYR A 323     -23.613   0.349  26.258  1.00 10.00      A    C  
ATOM   2870  CE2 TYR A 323     -21.485   0.248  25.168  1.00 10.00      A    C  
ATOM   2871  CZ  TYR A 323     -22.328   0.822  26.094  1.00 10.00      A    C  
ATOM   2872  OH  TYR A 323     -21.888   1.881  26.853  1.00 10.00      A    O  
ATOM   2873  HH  TYR A 323     -21.865   1.620  27.784  1.00 10.00      A    H  
ATOM   2874  C   TYR A 323     -25.869  -1.628  22.728  1.00 10.00      A    C  
ATOM   2875  O   TYR A 323     -26.618  -2.367  23.364  1.00 10.00      A    O  
ATOM   2876  N   LEU A 324     -26.233  -0.436  22.282  1.00 10.00      A    N  
ATOM   2877  HN  LEU A 324     -25.581   0.110  21.790  1.00 10.00      A    H  
ATOM   2878  CA  LEU A 324     -27.573   0.093  22.487  1.00 10.00      A    C  
ATOM   2879  CB  LEU A 324     -27.581   1.068  23.671  1.00 10.00      A    C  
ATOM   2880  CG  LEU A 324     -28.936   1.310  24.341  1.00 10.00      A    C  
ATOM   2881  CD1 LEU A 324     -29.494   0.012  24.905  1.00 10.00      A    C  
ATOM   2882  CD2 LEU A 324     -28.815   2.366  25.430  1.00 10.00      A    C  
ATOM   2883  C   LEU A 324     -28.028   0.793  21.212  1.00 10.00      A    C  
ATOM   2884  O   LEU A 324     -28.854   1.703  21.237  1.00 10.00      A    O  
ATOM   2885  N   PHE A 325     -27.467   0.343  20.097  1.00 10.00      A    N  
ATOM   2886  HN  PHE A 325     -26.836  -0.402  20.155  1.00 10.00      A    H  
ATOM   2887  CA  PHE A 325     -27.775   0.902  18.792  1.00 10.00      A    C  
ATOM   2888  CB  PHE A 325     -26.706   0.460  17.787  1.00 10.00      A    C  
ATOM   2889  CG  PHE A 325     -26.521   1.387  16.619  1.00 10.00      A    C  
ATOM   2890  CD1 PHE A 325     -25.763   2.539  16.746  1.00 10.00      A    C  
ATOM   2891  CD2 PHE A 325     -27.097   1.103  15.391  1.00 10.00      A    C  
ATOM   2892  CE1 PHE A 325     -25.584   3.391  15.673  1.00 10.00      A    C  
ATOM   2893  CE2 PHE A 325     -26.924   1.952  14.314  1.00 10.00      A    C  
ATOM   2894  CZ  PHE A 325     -26.165   3.097  14.455  1.00 10.00      A    C  
ATOM   2895  C   PHE A 325     -29.150   0.434  18.329  1.00 10.00      A    C  
ATOM   2896  O   PHE A 325     -29.604  -0.651  18.703  1.00 10.00      A    O  
ATOM   2897  N   TYR A 326     -29.813   1.251  17.527  1.00 10.00      A    N  
ATOM   2898  HN  TYR A 326     -29.407   2.111  17.277  1.00 10.00      A    H  
ATOM   2899  CA  TYR A 326     -31.134   0.907  17.016  1.00 10.00      A    C  
ATOM   2900  CB  TYR A 326     -31.941   2.163  16.676  1.00 10.00      A    C  
ATOM   2901  CG  TYR A 326     -32.298   3.010  17.876  1.00 10.00      A    C  
ATOM   2902  CD1 TYR A 326     -32.067   4.377  17.873  1.00 10.00      A    C  
ATOM   2903  CD2 TYR A 326     -32.861   2.444  19.013  1.00 10.00      A    C  
ATOM   2904  CE1 TYR A 326     -32.385   5.157  18.965  1.00 10.00      A    C  
ATOM   2905  CE2 TYR A 326     -33.184   3.218  20.112  1.00 10.00      A    C  
ATOM   2906  CZ  TYR A 326     -32.942   4.574  20.082  1.00 10.00      A    C  
ATOM   2907  OH  TYR A 326     -33.260   5.352  21.173  1.00 10.00      A    O  
ATOM   2908  HH  TYR A 326     -33.213   6.286  20.925  1.00 10.00      A    H  
ATOM   2909  C   TYR A 326     -31.040  -0.006  15.798  1.00 10.00      A    C  
ATOM   2910  O   TYR A 326     -29.947  -0.353  15.346  1.00 10.00      A    O  
ATOM   2911  N   ASP A 327     -32.193  -0.394  15.273  1.00 10.00      A    N  
ATOM   2912  HN  ASP A 327     -33.033  -0.084  15.681  1.00 10.00      A    H  
ATOM   2913  CA  ASP A 327     -32.258  -1.270  14.108  1.00 10.00      A    C  
ATOM   2914  CB  ASP A 327     -33.463  -2.207  14.216  1.00 10.00      A    C  
ATOM   2915  CG  ASP A 327     -34.780  -1.466  14.118  1.00 10.00      A    C  
ATOM   2916  OD1 ASP A 327     -34.974  -0.492  14.876  1.00 10.00      A    O  
ATOM   2917  OD2 ASP A 327     -35.628  -1.850  13.285  1.00 10.00      A    O  
ATOM   2918  C   ASP A 327     -32.350  -0.453  12.824  1.00 10.00      A    C  
ATOM   2919  O   ASP A 327     -32.208  -0.990  11.726  1.00 10.00      A    O  
ATOM   2920  N   LEU A 328     -32.594   0.849  12.984  1.00 10.00      A    N  
ATOM   2921  HN  LEU A 328     -32.710   1.195  13.893  1.00 10.00      A    H  
ATOM   2922  CA  LEU A 328     -32.701   1.778  11.857  1.00 10.00      A    C  
ATOM   2923  CB  LEU A 328     -31.397   1.817  11.046  1.00 10.00      A    C  
ATOM   2924  CG  LEU A 328     -30.108   2.108  11.818  1.00 10.00      A    C  
ATOM   2925  CD1 LEU A 328     -28.892   1.849  10.942  1.00 10.00      A    C  
ATOM   2926  CD2 LEU A 328     -30.101   3.539  12.330  1.00 10.00      A    C  
ATOM   2927  C   LEU A 328     -33.878   1.428  10.944  1.00 10.00      A    C  
ATOM   2928  O   LEU A 328     -33.736   1.397   9.721  1.00 10.00      A    O  
ATOM   2929  N   SER A 329     -35.042   1.187  11.541  1.00 10.00      A    N  
ATOM   2930  HN  SER A 329     -35.096   1.241  12.519  1.00 10.00      A    H  
ATOM   2931  CA  SER A 329     -36.242   0.835  10.788  1.00 10.00      A    C  
ATOM   2932  CB  SER A 329     -37.387   0.528  11.753  1.00 10.00      A    C  
ATOM   2933  OG  SER A 329     -36.913   0.491  13.088  1.00 10.00      A    O  
ATOM   2934  HG  SER A 329     -36.411  -0.334  13.228  1.00 10.00      A    H  
ATOM   2935  C   SER A 329     -36.650   1.945   9.825  1.00 10.00      A    C  
ATOM   2936  O   SER A 329     -37.124   1.681   8.721  1.00 10.00      A    O  
ATOM   2937  N   THR A 330     -36.434   3.185  10.237  1.00 10.00      A    N  
ATOM   2938  HN  THR A 330     -36.028   3.335  11.119  1.00 10.00      A    H  
ATOM   2939  CA  THR A 330     -36.782   4.340   9.424  1.00 10.00      A    C  
ATOM   2940  CB  THR A 330     -36.598   5.631  10.236  1.00 10.00      A    C  
ATOM   2941  OG1 THR A 330     -35.553   5.430  11.200  1.00 10.00      A    O  
ATOM   2942  HG1 THR A 330     -35.127   6.279  11.397  1.00 10.00      A    H  
ATOM   2943  CG2 THR A 330     -37.884   5.989  10.960  1.00 10.00      A    C  
ATOM   2944  C   THR A 330     -35.920   4.421   8.166  1.00 10.00      A    C  
ATOM   2945  O   THR A 330     -36.314   5.021   7.166  1.00 10.00      A    O  
ATOM   2946  N   LEU A 331     -34.752   3.797   8.212  1.00 10.00      A    N  
ATOM   2947  HN  LEU A 331     -34.502   3.303   9.021  1.00 10.00      A    H  
ATOM   2948  CA  LEU A 331     -33.835   3.827   7.086  1.00 10.00      A    C  
ATOM   2949  CB  LEU A 331     -32.402   4.072   7.571  1.00 10.00      A    C  
ATOM   2950  CG  LEU A 331     -32.203   5.210   8.579  1.00 10.00      A    C  
ATOM   2951  CD1 LEU A 331     -30.735   5.344   8.947  1.00 10.00      A    C  
ATOM   2952  CD2 LEU A 331     -32.743   6.525   8.037  1.00 10.00      A    C  
ATOM   2953  C   LEU A 331     -33.902   2.550   6.256  1.00 10.00      A    C  
ATOM   2954  O   LEU A 331     -33.144   2.391   5.305  1.00 10.00      A    O  
ATOM   2955  N   TYR A 332     -34.823   1.651   6.602  1.00 10.00      A    N  
ATOM   2956  HN  TYR A 332     -35.413   1.838   7.365  1.00 10.00      A    H  
ATOM   2957  CA  TYR A 332     -34.972   0.385   5.877  1.00 10.00      A    C  
ATOM   2958  CB  TYR A 332     -36.170  -0.410   6.407  1.00 10.00      A    C  
ATOM   2959  CG  TYR A 332     -35.908  -1.209   7.667  1.00 10.00      A    C  
ATOM   2960  CD1 TYR A 332     -34.629  -1.328   8.198  1.00 10.00      A    C  
ATOM   2961  CD2 TYR A 332     -36.950  -1.849   8.326  1.00 10.00      A    C  
ATOM   2962  CE1 TYR A 332     -34.398  -2.059   9.350  1.00 10.00      A    C  
ATOM   2963  CE2 TYR A 332     -36.729  -2.581   9.475  1.00 10.00      A    C  
ATOM   2964  CZ  TYR A 332     -35.452  -2.683   9.983  1.00 10.00      A    C  
ATOM   2965  OH  TYR A 332     -35.231  -3.408  11.132  1.00 10.00      A    O  
ATOM   2966  HH  TYR A 332     -35.263  -2.808  11.899  1.00 10.00      A    H  
ATOM   2967  C   TYR A 332     -35.149   0.622   4.378  1.00 10.00      A    C  
ATOM   2968  O   TYR A 332     -34.512  -0.034   3.552  1.00 10.00      A    O  
ATOM   2969  N   SER A 333     -35.992   1.588   4.045  1.00 10.00      A    N  
ATOM   2970  HN  SER A 333     -36.442   2.089   4.756  1.00 10.00      A    H  
ATOM   2971  CA  SER A 333     -36.287   1.928   2.660  1.00 10.00      A    C  
ATOM   2972  CB  SER A 333     -37.510   2.843   2.626  1.00 10.00      A    C  
ATOM   2973  OG  SER A 333     -38.299   2.662   3.796  1.00 10.00      A    O  
ATOM   2974  HG  SER A 333     -38.714   1.788   3.766  1.00 10.00      A    H  
ATOM   2975  C   SER A 333     -35.107   2.608   1.960  1.00 10.00      A    C  
ATOM   2976  O   SER A 333     -35.109   2.763   0.740  1.00 10.00      A    O  
ATOM   2977  N   LEU A 334     -34.097   3.001   2.725  1.00 10.00      A    N  
ATOM   2978  HN  LEU A 334     -34.129   2.831   3.692  1.00 10.00      A    H  
ATOM   2979  CA  LEU A 334     -32.933   3.668   2.158  1.00 10.00      A    C  
ATOM   2980  CB  LEU A 334     -32.397   4.736   3.115  1.00 10.00      A    C  
ATOM   2981  CG  LEU A 334     -33.376   5.845   3.508  1.00 10.00      A    C  
ATOM   2982  CD1 LEU A 334     -32.702   6.848   4.428  1.00 10.00      A    C  
ATOM   2983  CD2 LEU A 334     -33.930   6.537   2.273  1.00 10.00      A    C  
ATOM   2984  C   LEU A 334     -31.832   2.673   1.812  1.00 10.00      A    C  
ATOM   2985  O   LEU A 334     -30.790   3.051   1.280  1.00 10.00      A    O  
ATOM   2986  N   THR A 335     -32.073   1.404   2.106  1.00 10.00      A    N  
ATOM   2987  HN  THR A 335     -32.923   1.164   2.535  1.00 10.00      A    H  
ATOM   2988  CA  THR A 335     -31.100   0.356   1.829  1.00 10.00      A    C  
ATOM   2989  CB  THR A 335     -30.803  -0.453   3.106  1.00 10.00      A    C  
ATOM   2990  OG1 THR A 335     -31.633   0.026   4.177  1.00 10.00      A    O  
ATOM   2991  HG1 THR A 335     -32.545  -0.245   4.024  1.00 10.00      A    H  
ATOM   2992  CG2 THR A 335     -29.342  -0.299   3.500  1.00 10.00      A    C  
ATOM   2993  C   THR A 335     -31.614  -0.586   0.743  1.00 10.00      A    C  
ATOM   2994  O   THR A 335     -31.139  -1.712   0.597  1.00 10.00      A    O  
ATOM   2995  N   GLU A 336     -32.572  -0.105  -0.036  1.00 10.00      A    N  
ATOM   2996  HN  GLU A 336     -32.879   0.815   0.100  1.00 10.00      A    H  
ATOM   2997  CA  GLU A 336     -33.172  -0.907  -1.093  1.00 10.00      A    C  
ATOM   2998  CB  GLU A 336     -34.618  -0.462  -1.330  1.00 10.00      A    C  
ATOM   2999  CG  GLU A 336     -35.405  -1.363  -2.267  1.00 10.00      A    C  
ATOM   3000  CD  GLU A 336     -36.900  -1.157  -2.143  1.00 10.00      A    C  
ATOM   3001  OE1 GLU A 336     -37.532  -1.856  -1.324  1.00 10.00      A    O  
ATOM   3002  OE2 GLU A 336     -37.452  -0.297  -2.859  1.00 10.00      A    O  
ATOM   3003  C   GLU A 336     -32.370  -0.840  -2.393  1.00 10.00      A    C  
ATOM   3004  O   GLU A 336     -32.292  -1.821  -3.132  1.00 10.00      A    O  
ATOM   3005  N   ARG A 337     -31.756   0.305  -2.661  1.00 10.00      A    N  
ATOM   3006  HN  ARG A 337     -31.813   1.047  -2.019  1.00 10.00      A    H  
ATOM   3007  CA  ARG A 337     -30.990   0.481  -3.892  1.00 10.00      A    C  
ATOM   3008  CB  ARG A 337     -31.363   1.786  -4.600  1.00 10.00      A    C  
ATOM   3009  CG  ARG A 337     -32.810   1.834  -5.060  1.00 10.00      A    C  
ATOM   3010  CD  ARG A 337     -32.988   2.756  -6.254  1.00 10.00      A    C  
ATOM   3011  NE  ARG A 337     -32.800   4.162  -5.906  1.00 10.00      A    N  
ATOM   3012  HE  ARG A 337     -31.889   4.449  -5.657  1.00 10.00      A    H  
ATOM   3013  CZ  ARG A 337     -33.779   5.064  -5.912  1.00 10.00      A    C  
ATOM   3014  NH1 ARG A 337     -35.012   4.707  -6.245  1.00 10.00      A    N  
ATOM   3015 HH11 ARG A 337     -35.781   5.413  -6.253  1.00 10.00      A    H  
ATOM   3016 HH12 ARG A 337     -35.219   3.717  -6.501  1.00 10.00      A    H  
ATOM   3017  NH2 ARG A 337     -33.516   6.321  -5.585  1.00 10.00      A    N  
ATOM   3018 HH21 ARG A 337     -34.276   7.039  -5.583  1.00 10.00      A    H  
ATOM   3019 HH22 ARG A 337     -32.543   6.599  -5.329  1.00 10.00      A    H  
ATOM   3020  C   ARG A 337     -29.482   0.376  -3.678  1.00 10.00      A    C  
ATOM   3021  O   ARG A 337     -28.695   0.884  -4.477  1.00 10.00      A    O  
ATOM   3022  N   VAL A 338     -29.079  -0.277  -2.603  1.00 10.00      A    N  
ATOM   3023  HN  VAL A 338     -29.744  -0.644  -1.988  1.00 10.00      A    H  
ATOM   3024  CA  VAL A 338     -27.661  -0.463  -2.322  1.00 10.00      A    C  
ATOM   3025  CB  VAL A 338     -27.305  -0.172  -0.846  1.00 10.00      A    C  
ATOM   3026  CG1 VAL A 338     -27.930  -1.189   0.094  1.00 10.00      A    C  
ATOM   3027  CG2 VAL A 338     -25.798  -0.104  -0.652  1.00 10.00      A    C  
ATOM   3028  C   VAL A 338     -27.240  -1.877  -2.725  1.00 10.00      A    C  
ATOM   3029  O   VAL A 338     -27.962  -2.842  -2.473  1.00 10.00      A    O  
ATOM   3030  N   LYS A 339     -26.085  -1.997  -3.366  1.00 10.00      A    N  
ATOM   3031  HN  LYS A 339     -25.539  -1.198  -3.527  1.00 10.00      A    H  
ATOM   3032  CA  LYS A 339     -25.609  -3.297  -3.827  1.00 10.00      A    C  
ATOM   3033  CB  LYS A 339     -25.307  -3.259  -5.330  1.00 10.00      A    C  
ATOM   3034  CG  LYS A 339     -26.483  -2.849  -6.204  1.00 10.00      A    C  
ATOM   3035  CD  LYS A 339     -26.112  -2.872  -7.681  1.00 10.00      A    C  
ATOM   3036  CE  LYS A 339     -24.983  -1.901  -7.989  1.00 10.00      A    C  
ATOM   3037  NZ  LYS A 339     -24.561  -1.954  -9.414  1.00 10.00      A    N  
ATOM   3038  HZ1 LYS A 339     -23.718  -1.357  -9.559  1.00 10.00      A    H  
ATOM   3039  HZ2 LYS A 339     -25.324  -1.606 -10.028  1.00 10.00      A    H  
ATOM   3040  HZ3 LYS A 339     -24.332  -2.932  -9.685  1.00 10.00      A    H  
ATOM   3041  C   LYS A 339     -24.378  -3.778  -3.067  1.00 10.00      A    C  
ATOM   3042  O   LYS A 339     -24.202  -4.980  -2.862  1.00 10.00      A    O  
ATOM   3043  N   ARG A 340     -23.523  -2.850  -2.654  1.00 10.00      A    N  
ATOM   3044  HN  ARG A 340     -23.714  -1.901  -2.827  1.00 10.00      A    H  
ATOM   3045  CA  ARG A 340     -22.303  -3.212  -1.942  1.00 10.00      A    C  
ATOM   3046  CB  ARG A 340     -21.061  -2.829  -2.760  1.00 10.00      A    C  
ATOM   3047  CG  ARG A 340     -21.252  -2.867  -4.271  1.00 10.00      A    C  
ATOM   3048  CD  ARG A 340     -19.947  -2.598  -5.006  1.00 10.00      A    C  
ATOM   3049  NE  ARG A 340     -19.087  -3.780  -5.038  1.00 10.00      A    N  
ATOM   3050  HE  ARG A 340     -19.524  -4.648  -5.206  1.00 10.00      A    H  
ATOM   3051  CZ  ARG A 340     -17.763  -3.748  -4.875  1.00 10.00      A    C  
ATOM   3052  NH1 ARG A 340     -17.132  -2.593  -4.666  1.00 10.00      A    N  
ATOM   3053 HH11 ARG A 340     -16.092  -2.577  -4.540  1.00 10.00      A    H  
ATOM   3054 HH12 ARG A 340     -17.666  -1.699  -4.629  1.00 10.00      A    H  
ATOM   3055  NH2 ARG A 340     -17.068  -4.876  -4.919  1.00 10.00      A    N  
ATOM   3056 HH21 ARG A 340     -16.033  -4.859  -4.794  1.00 10.00      A    H  
ATOM   3057 HH22 ARG A 340     -17.553  -5.787  -5.082  1.00 10.00      A    H  
ATOM   3058  C   ARG A 340     -22.234  -2.549  -0.572  1.00 10.00      A    C  
ATOM   3059  O   ARG A 340     -22.302  -1.324  -0.460  1.00 10.00      A    O  
ATOM   3060  N   ILE A 341     -22.110  -3.367   0.463  1.00 10.00      A    N  
ATOM   3061  HN  ILE A 341     -22.089  -4.339   0.305  1.00 10.00      A    H  
ATOM   3062  CA  ILE A 341     -22.002  -2.877   1.830  1.00 10.00      A    C  
ATOM   3063  CB  ILE A 341     -23.247  -3.222   2.682  1.00 10.00      A    C  
ATOM   3064  CG1 ILE A 341     -24.460  -2.428   2.189  1.00 10.00      A    C  
ATOM   3065  CG2 ILE A 341     -22.991  -2.935   4.158  1.00 10.00      A    C  
ATOM   3066  CD1 ILE A 341     -25.737  -2.722   2.947  1.00 10.00      A    C  
ATOM   3067  C   ILE A 341     -20.747  -3.451   2.481  1.00 10.00      A    C  
ATOM   3068  O   ILE A 341     -20.571  -4.668   2.558  1.00 10.00      A    O  
ATOM   3069  N   THR A 342     -19.865  -2.571   2.915  1.00 10.00      A    N  
ATOM   3070  HN  THR A 342     -20.054  -1.609   2.811  1.00 10.00      A    H  
ATOM   3071  CA  THR A 342     -18.625  -2.983   3.548  1.00 10.00      A    C  
ATOM   3072  CB  THR A 342     -17.421  -2.593   2.671  1.00 10.00      A    C  
ATOM   3073  OG1 THR A 342     -17.646  -3.047   1.331  1.00 10.00      A    O  
ATOM   3074  HG1 THR A 342     -18.592  -3.085   1.168  1.00 10.00      A    H  
ATOM   3075  CG2 THR A 342     -16.135  -3.205   3.207  1.00 10.00      A    C  
ATOM   3076  C   THR A 342     -18.485  -2.329   4.917  1.00 10.00      A    C  
ATOM   3077  O   THR A 342     -18.463  -1.104   5.024  1.00 10.00      A    O  
ATOM   3078  N   VAL A 343     -18.414  -3.146   5.957  1.00 10.00      A    N  
ATOM   3079  HN  VAL A 343     -18.460  -4.120   5.810  1.00 10.00      A    H  
ATOM   3080  CA  VAL A 343     -18.269  -2.643   7.316  1.00 10.00      A    C  
ATOM   3081  CB  VAL A 343     -19.511  -2.926   8.191  1.00 10.00      A    C  
ATOM   3082  CG1 VAL A 343     -20.559  -1.842   7.983  1.00 10.00      A    C  
ATOM   3083  CG2 VAL A 343     -20.097  -4.297   7.884  1.00 10.00      A    C  
ATOM   3084  C   VAL A 343     -17.007  -3.195   7.979  1.00 10.00      A    C  
ATOM   3085  O   VAL A 343     -17.031  -4.248   8.624  1.00 10.00      A    O  
ATOM   3086  N   GLU A 344     -15.905  -2.475   7.809  1.00 10.00      A    N  
ATOM   3087  HN  GLU A 344     -15.961  -1.632   7.306  1.00 10.00      A    H  
ATOM   3088  CA  GLU A 344     -14.624  -2.876   8.373  1.00 10.00      A    C  
ATOM   3089  CB  GLU A 344     -13.471  -2.323   7.520  1.00 10.00      A    C  
ATOM   3090  CG  GLU A 344     -12.083  -2.714   8.013  1.00 10.00      A    C  
ATOM   3091  CD  GLU A 344     -11.047  -1.621   7.808  1.00 10.00      A    C  
ATOM   3092  OE1 GLU A 344     -10.626  -1.400   6.652  1.00 10.00      A    O  
ATOM   3093  OE2 GLU A 344     -10.638  -0.990   8.806  1.00 10.00      A    O  
ATOM   3094  C   GLU A 344     -14.488  -2.362   9.800  1.00 10.00      A    C  
ATOM   3095  O   GLU A 344     -14.669  -1.171  10.049  1.00 10.00      A    O  
ATOM   3096  N   ASN A 345     -14.193  -3.272  10.727  1.00 10.00      A    N  
ATOM   3097  HN  ASN A 345     -14.107  -4.214  10.451  1.00 10.00      A    H  
ATOM   3098  CA  ASN A 345     -14.008  -2.931  12.140  1.00 10.00      A    C  
ATOM   3099  CB  ASN A 345     -12.676  -2.201  12.357  1.00 10.00      A    C  
ATOM   3100  CG  ASN A 345     -12.082  -2.447  13.732  1.00 10.00      A    C  
ATOM   3101  OD1 ASN A 345     -12.797  -2.689  14.703  1.00 10.00      A    O  
ATOM   3102  ND2 ASN A 345     -10.764  -2.386  13.825  1.00 10.00      A    N  
ATOM   3103 HD21 ASN A 345     -10.251  -2.185  13.010  1.00 10.00      A    H  
ATOM   3104 HD22 ASN A 345     -10.352  -2.549  14.699  1.00 10.00      A    H  
ATOM   3105  C   ASN A 345     -15.172  -2.106  12.682  1.00 10.00      A    C  
ATOM   3106  O   ASN A 345     -14.982  -1.061  13.306  1.00 10.00      A    O  
ATOM   3107  N   SER A 346     -16.381  -2.575  12.424  1.00 10.00      A    N  
ATOM   3108  HN  SER A 346     -16.475  -3.402  11.906  1.00 10.00      A    H  
ATOM   3109  CA  SER A 346     -17.574  -1.887  12.886  1.00 10.00      A    C  
ATOM   3110  CB  SER A 346     -18.641  -1.898  11.794  1.00 10.00      A    C  
ATOM   3111  OG  SER A 346     -18.080  -1.490  10.557  1.00 10.00      A    O  
ATOM   3112  HG  SER A 346     -17.121  -1.419  10.643  1.00 10.00      A    H  
ATOM   3113  C   SER A 346     -18.092  -2.511  14.178  1.00 10.00      A    C  
ATOM   3114  O   SER A 346     -18.991  -1.972  14.825  1.00 10.00      A    O  
ATOM   3115  N   LYS A 347     -17.506  -3.654  14.539  1.00 10.00      A    N  
ATOM   3116  HN  LYS A 347     -16.810  -4.025  13.962  1.00 10.00      A    H  
ATOM   3117  CA  LYS A 347     -17.861  -4.380  15.758  1.00 10.00      A    C  
ATOM   3118  CB  LYS A 347     -17.523  -3.562  17.009  1.00 10.00      A    C  
ATOM   3119  CG  LYS A 347     -16.053  -3.187  17.114  1.00 10.00      A    C  
ATOM   3120  CD  LYS A 347     -15.805  -2.204  18.246  1.00 10.00      A    C  
ATOM   3121  CE  LYS A 347     -14.374  -1.691  18.221  1.00 10.00      A    C  
ATOM   3122  NZ  LYS A 347     -14.121  -0.677  19.275  1.00 10.00      A    N  
ATOM   3123  HZ1 LYS A 347     -14.366  -1.062  20.207  1.00 10.00      A    H  
ATOM   3124  HZ2 LYS A 347     -14.694   0.175  19.105  1.00 10.00      A    H  
ATOM   3125  HZ3 LYS A 347     -13.118  -0.408  19.279  1.00 10.00      A    H  
ATOM   3126  C   LYS A 347     -19.319  -4.841  15.766  1.00 10.00      A    C  
ATOM   3127  O   LYS A 347     -19.936  -4.969  16.823  1.00 10.00      A    O  
ATOM   3128  N   VAL A 348     -19.859  -5.104  14.583  1.00 10.00      A    N  
ATOM   3129  HN  VAL A 348     -19.316  -4.994  13.771  1.00 10.00      A    H  
ATOM   3130  CA  VAL A 348     -21.234  -5.567  14.462  1.00 10.00      A    C  
ATOM   3131  CB  VAL A 348     -21.754  -5.413  13.012  1.00 10.00      A    C  
ATOM   3132  CG1 VAL A 348     -23.197  -5.885  12.890  1.00 10.00      A    C  
ATOM   3133  CG2 VAL A 348     -21.623  -3.971  12.549  1.00 10.00      A    C  
ATOM   3134  C   VAL A 348     -21.309  -7.034  14.878  1.00 10.00      A    C  
ATOM   3135  O   VAL A 348     -20.485  -7.845  14.451  1.00 10.00      A    O  
ATOM   3136  N   PHE A 349     -22.273  -7.364  15.727  1.00 10.00      A    N  
ATOM   3137  HN  PHE A 349     -22.887  -6.670  16.051  1.00 10.00      A    H  
ATOM   3138  CA  PHE A 349     -22.436  -8.735  16.197  1.00 10.00      A    C  
ATOM   3139  CB  PHE A 349     -22.270  -8.818  17.721  1.00 10.00      A    C  
ATOM   3140  CG  PHE A 349     -22.972  -7.729  18.486  1.00 10.00      A    C  
ATOM   3141  CD1 PHE A 349     -24.317  -7.837  18.799  1.00 10.00      A    C  
ATOM   3142  CD2 PHE A 349     -22.283  -6.598  18.895  1.00 10.00      A    C  
ATOM   3143  CE1 PHE A 349     -24.962  -6.840  19.503  1.00 10.00      A    C  
ATOM   3144  CE2 PHE A 349     -22.921  -5.597  19.600  1.00 10.00      A    C  
ATOM   3145  CZ  PHE A 349     -24.263  -5.718  19.904  1.00 10.00      A    C  
ATOM   3146  C   PHE A 349     -23.774  -9.330  15.771  1.00 10.00      A    C  
ATOM   3147  O   PHE A 349     -23.948 -10.549  15.770  1.00 10.00      A    O  
ATOM   3148  N   LEU A 350     -24.718  -8.470  15.414  1.00 10.00      A    N  
ATOM   3149  HN  LEU A 350     -24.527  -7.508  15.433  1.00 10.00      A    H  
ATOM   3150  CA  LEU A 350     -26.034  -8.926  14.996  1.00 10.00      A    C  
ATOM   3151  CB  LEU A 350     -26.948  -9.119  16.214  1.00 10.00      A    C  
ATOM   3152  CG  LEU A 350     -28.435  -9.365  15.926  1.00 10.00      A    C  
ATOM   3153  CD1 LEU A 350     -28.645 -10.699  15.222  1.00 10.00      A    C  
ATOM   3154  CD2 LEU A 350     -29.250  -9.297  17.208  1.00 10.00      A    C  
ATOM   3155  C   LEU A 350     -26.677  -7.960  14.007  1.00 10.00      A    C  
ATOM   3156  O   LEU A 350     -26.745  -6.755  14.254  1.00 10.00      A    O  
ATOM   3157  N   VAL A 351     -27.133  -8.500  12.887  1.00 10.00      A    N  
ATOM   3158  HN  VAL A 351     -27.018  -9.465  12.742  1.00 10.00      A    H  
ATOM   3159  CA  VAL A 351     -27.800  -7.713  11.861  1.00 10.00      A    C  
ATOM   3160  CB  VAL A 351     -27.207  -7.999  10.462  1.00 10.00      A    C  
ATOM   3161  CG1 VAL A 351     -27.895  -7.165   9.391  1.00 10.00      A    C  
ATOM   3162  CG2 VAL A 351     -25.707  -7.751  10.452  1.00 10.00      A    C  
ATOM   3163  C   VAL A 351     -29.288  -8.056  11.862  1.00 10.00      A    C  
ATOM   3164  O   VAL A 351     -29.654  -9.234  11.806  1.00 10.00      A    O  
ATOM   3165  N   PRO A 352     -30.163  -7.042  11.961  1.00 10.00      A    N  
ATOM   3166  CA  PRO A 352     -31.619  -7.248  11.978  1.00 10.00      A    C  
ATOM   3167  CB  PRO A 352     -32.185  -5.823  12.029  1.00 10.00      A    C  
ATOM   3168  CG  PRO A 352     -31.075  -4.989  12.570  1.00 10.00      A    C  
ATOM   3169  CD  PRO A 352     -29.805  -5.616  12.072  1.00 10.00      A    C  
ATOM   3170  C   PRO A 352     -32.126  -7.972  10.728  1.00 10.00      A    C  
ATOM   3171  O   PRO A 352     -31.846  -7.558   9.603  1.00 10.00      A    O  
ATOM   3172  N   CYS A 353     -32.889  -9.043  10.941  1.00 10.00      A    N  
ATOM   3173  HN  CYS A 353     -33.084  -9.308  11.866  1.00 10.00      A    H  
ATOM   3174  CA  CYS A 353     -33.446  -9.843   9.848  1.00 10.00      A    C  
ATOM   3175  C   CYS A 353     -34.279  -8.987   8.894  1.00 10.00      A    C  
ATOM   3176  O   CYS A 353     -34.226  -9.165   7.676  1.00 10.00      A    O  
ATOM   3177  CB  CYS A 353     -34.295 -10.990  10.408  1.00 10.00      A    C  
ATOM   3178  SG  CYS A 353     -35.325 -11.853   9.174  1.00 10.00      A    S  
ATOM   3179  N   LEU A 354     -35.034  -8.047   9.454  1.00 10.00      A    N  
ATOM   3180  HN  LEU A 354     -35.030  -7.950  10.431  1.00 10.00      A    H  
ATOM   3181  CA  LEU A 354     -35.874  -7.164   8.657  1.00 10.00      A    C  
ATOM   3182  CB  LEU A 354     -36.682  -6.232   9.560  1.00 10.00      A    C  
ATOM   3183  CG  LEU A 354     -38.176  -6.538   9.681  1.00 10.00      A    C  
ATOM   3184  CD1 LEU A 354     -38.881  -6.287   8.356  1.00 10.00      A    C  
ATOM   3185  CD2 LEU A 354     -38.399  -7.969  10.145  1.00 10.00      A    C  
ATOM   3186  C   LEU A 354     -35.045  -6.356   7.667  1.00 10.00      A    C  
ATOM   3187  O   LEU A 354     -35.509  -6.029   6.574  1.00 10.00      A    O  
ATOM   3188  N   LEU A 355     -33.812  -6.052   8.045  1.00 10.00      A    N  
ATOM   3189  HN  LEU A 355     -33.488  -6.360   8.917  1.00 10.00      A    H  
ATOM   3190  CA  LEU A 355     -32.919  -5.294   7.187  1.00 10.00      A    C  
ATOM   3191  CB  LEU A 355     -31.759  -4.714   8.000  1.00 10.00      A    C  
ATOM   3192  CG  LEU A 355     -30.767  -3.836   7.236  1.00 10.00      A    C  
ATOM   3193  CD1 LEU A 355     -31.446  -2.575   6.722  1.00 10.00      A    C  
ATOM   3194  CD2 LEU A 355     -29.577  -3.489   8.114  1.00 10.00      A    C  
ATOM   3195  C   LEU A 355     -32.392  -6.194   6.076  1.00 10.00      A    C  
ATOM   3196  O   LEU A 355     -32.308  -5.786   4.919  1.00 10.00      A    O  
ATOM   3197  N   SER A 356     -32.062  -7.428   6.436  1.00 10.00      A    N  
ATOM   3198  HN  SER A 356     -32.151  -7.695   7.380  1.00 10.00      A    H  
ATOM   3199  CA  SER A 356     -31.550  -8.399   5.479  1.00 10.00      A    C  
ATOM   3200  CB  SER A 356     -31.163  -9.682   6.205  1.00 10.00      A    C  
ATOM   3201  OG  SER A 356     -30.683  -9.405   7.507  1.00 10.00      A    O  
ATOM   3202  HG  SER A 356     -30.485 -10.238   7.951  1.00 10.00      A    H  
ATOM   3203  C   SER A 356     -32.586  -8.708   4.400  1.00 10.00      A    C  
ATOM   3204  O   SER A 356     -32.240  -8.959   3.245  1.00 10.00      A    O  
ATOM   3205  N   GLN A 357     -33.856  -8.692   4.786  1.00 10.00      A    N  
ATOM   3206  HN  GLN A 357     -34.069  -8.508   5.727  1.00 10.00      A    H  
ATOM   3207  CA  GLN A 357     -34.939  -8.962   3.852  1.00 10.00      A    C  
ATOM   3208  CB  GLN A 357     -36.193  -9.421   4.597  1.00 10.00      A    C  
ATOM   3209  CG  GLN A 357     -36.043 -10.785   5.255  1.00 10.00      A    C  
ATOM   3210  CD  GLN A 357     -37.261 -11.197   6.054  1.00 10.00      A    C  
ATOM   3211  OE1 GLN A 357     -37.960 -10.359   6.627  1.00 10.00      A    O  
ATOM   3212  NE2 GLN A 357     -37.524 -12.495   6.102  1.00 10.00      A    N  
ATOM   3213 HE21 GLN A 357     -36.919 -13.109   5.625  1.00 10.00      A    H  
ATOM   3214 HE22 GLN A 357     -38.309 -12.792   6.606  1.00 10.00      A    H  
ATOM   3215  C   GLN A 357     -35.233  -7.743   2.983  1.00 10.00      A    C  
ATOM   3216  O   GLN A 357     -35.825  -7.859   1.910  1.00 10.00      A    O  
ATOM   3217  N   HIS A 358     -34.809  -6.577   3.452  1.00 10.00      A    N  
ATOM   3218  HN  HIS A 358     -34.344  -6.550   4.316  1.00 10.00      A    H  
ATOM   3219  CA  HIS A 358     -35.011  -5.339   2.712  1.00 10.00      A    C  
ATOM   3220  CB  HIS A 358     -35.053  -4.138   3.660  1.00 10.00      A    C  
ATOM   3221  CG  HIS A 358     -36.434  -3.745   4.081  1.00 10.00      A    C  
ATOM   3222  ND1 HIS A 358     -37.115  -4.333   5.122  1.00 10.00      A    N  
ATOM   3223  HD1 HIS A 358     -36.778  -5.061   5.695  1.00 10.00      A    H  
ATOM   3224  CD2 HIS A 358     -37.267  -2.799   3.577  1.00 10.00      A    C  
ATOM   3225  CE1 HIS A 358     -38.313  -3.744   5.218  1.00 10.00      A    C  
ATOM   3226  NE2 HIS A 358     -38.457  -2.803   4.301  1.00 10.00      A    N  
ATOM   3227  C   HIS A 358     -33.902  -5.157   1.683  1.00 10.00      A    C  
ATOM   3228  O   HIS A 358     -34.089  -4.502   0.654  1.00 10.00      A    O  
ATOM   3229  N   LEU A 359     -32.748  -5.749   1.972  1.00 10.00      A    N  
ATOM   3230  HN  LEU A 359     -32.674  -6.256   2.809  1.00 10.00      A    H  
ATOM   3231  CA  LEU A 359     -31.594  -5.677   1.089  1.00 10.00      A    C  
ATOM   3232  CB  LEU A 359     -30.315  -5.984   1.873  1.00 10.00      A    C  
ATOM   3233  CG  LEU A 359     -29.900  -4.940   2.911  1.00 10.00      A    C  
ATOM   3234  CD1 LEU A 359     -29.001  -5.555   3.972  1.00 10.00      A    C  
ATOM   3235  CD2 LEU A 359     -29.199  -3.776   2.237  1.00 10.00      A    C  
ATOM   3236  C   LEU A 359     -31.758  -6.655  -0.068  1.00 10.00      A    C  
ATOM   3237  O   LEU A 359     -31.150  -7.726  -0.093  1.00 10.00      A    O  
ATOM   3238  N   LYS A 360     -32.600  -6.285  -1.019  1.00 10.00      A    N  
ATOM   3239  HN  LYS A 360     -33.064  -5.422  -0.932  1.00 10.00      A    H  
ATOM   3240  CA  LYS A 360     -32.872  -7.129  -2.173  1.00 10.00      A    C  
ATOM   3241  CB  LYS A 360     -34.289  -6.883  -2.695  1.00 10.00      A    C  
ATOM   3242  CG  LYS A 360     -35.374  -7.134  -1.661  1.00 10.00      A    C  
ATOM   3243  CD  LYS A 360     -36.751  -6.815  -2.211  1.00 10.00      A    C  
ATOM   3244  CE  LYS A 360     -37.810  -6.940  -1.129  1.00 10.00      A    C  
ATOM   3245  NZ  LYS A 360     -39.163  -6.593  -1.636  1.00 10.00      A    N  
ATOM   3246  HZ1 LYS A 360     -39.544  -7.374  -2.211  1.00 10.00      A    H  
ATOM   3247  HZ2 LYS A 360     -39.116  -5.739  -2.222  1.00 10.00      A    H  
ATOM   3248  HZ3 LYS A 360     -39.808  -6.417  -0.841  1.00 10.00      A    H  
ATOM   3249  C   LYS A 360     -31.853  -6.937  -3.291  1.00 10.00      A    C  
ATOM   3250  O   LYS A 360     -31.614  -7.855  -4.075  1.00 10.00      A    O  
ATOM   3251  N   SER A 361     -31.250  -5.757  -3.357  1.00 10.00      A    N  
ATOM   3252  HN  SER A 361     -31.465  -5.068  -2.693  1.00 10.00      A    H  
ATOM   3253  CA  SER A 361     -30.268  -5.461  -4.397  1.00 10.00      A    C  
ATOM   3254  CB  SER A 361     -30.414  -4.012  -4.867  1.00 10.00      A    C  
ATOM   3255  OG  SER A 361     -31.781  -3.668  -5.028  1.00 10.00      A    O  
ATOM   3256  HG  SER A 361     -32.017  -2.993  -4.371  1.00 10.00      A    H  
ATOM   3257  C   SER A 361     -28.840  -5.720  -3.918  1.00 10.00      A    C  
ATOM   3258  O   SER A 361     -27.894  -5.677  -4.709  1.00 10.00      A    O  
ATOM   3259  N   LEU A 362     -28.693  -5.997  -2.628  1.00 10.00      A    N  
ATOM   3260  HN  LEU A 362     -29.487  -6.030  -2.057  1.00 10.00      A    H  
ATOM   3261  CA  LEU A 362     -27.381  -6.257  -2.041  1.00 10.00      A    C  
ATOM   3262  CB  LEU A 362     -27.481  -6.381  -0.519  1.00 10.00      A    C  
ATOM   3263  CG  LEU A 362     -26.155  -6.558   0.227  1.00 10.00      A    C  
ATOM   3264  CD1 LEU A 362     -25.324  -5.290   0.149  1.00 10.00      A    C  
ATOM   3265  CD2 LEU A 362     -26.393  -6.956   1.674  1.00 10.00      A    C  
ATOM   3266  C   LEU A 362     -26.763  -7.523  -2.620  1.00 10.00      A    C  
ATOM   3267  O   LEU A 362     -27.379  -8.587  -2.601  1.00 10.00      A    O  
ATOM   3268  N   GLU A 363     -25.550  -7.394  -3.137  1.00 10.00      A    N  
ATOM   3269  HN  GLU A 363     -25.121  -6.510  -3.129  1.00 10.00      A    H  
ATOM   3270  CA  GLU A 363     -24.840  -8.523  -3.725  1.00 10.00      A    C  
ATOM   3271  CB  GLU A 363     -24.656  -8.307  -5.233  1.00 10.00      A    C  
ATOM   3272  CG  GLU A 363     -23.931  -7.018  -5.594  1.00 10.00      A    C  
ATOM   3273  CD  GLU A 363     -23.652  -6.893  -7.077  1.00 10.00      A    C  
ATOM   3274  OE1 GLU A 363     -24.509  -6.344  -7.801  1.00 10.00      A    O  
ATOM   3275  OE2 GLU A 363     -22.568  -7.334  -7.522  1.00 10.00      A    O  
ATOM   3276  C   GLU A 363     -23.480  -8.723  -3.058  1.00 10.00      A    C  
ATOM   3277  O   GLU A 363     -22.955  -9.840  -3.010  1.00 10.00      A    O  
ATOM   3278  N   TYR A 364     -22.926  -7.639  -2.534  1.00 10.00      A    N  
ATOM   3279  HN  TYR A 364     -23.413  -6.786  -2.578  1.00 10.00      A    H  
ATOM   3280  CA  TYR A 364     -21.622  -7.671  -1.886  1.00 10.00      A    C  
ATOM   3281  CB  TYR A 364     -20.666  -6.726  -2.629  1.00 10.00      A    C  
ATOM   3282  CG  TYR A 364     -19.263  -6.651  -2.062  1.00 10.00      A    C  
ATOM   3283  CD1 TYR A 364     -18.287  -7.559  -2.448  1.00 10.00      A    C  
ATOM   3284  CD2 TYR A 364     -18.912  -5.663  -1.148  1.00 10.00      A    C  
ATOM   3285  CE1 TYR A 364     -17.003  -7.487  -1.940  1.00 10.00      A    C  
ATOM   3286  CE2 TYR A 364     -17.632  -5.585  -0.634  1.00 10.00      A    C  
ATOM   3287  CZ  TYR A 364     -16.681  -6.498  -1.033  1.00 10.00      A    C  
ATOM   3288  OH  TYR A 364     -15.404  -6.425  -0.522  1.00 10.00      A    O  
ATOM   3289  HH  TYR A 364     -15.448  -6.386   0.445  1.00 10.00      A    H  
ATOM   3290  C   TYR A 364     -21.735  -7.257  -0.423  1.00 10.00      A    C  
ATOM   3291  O   TYR A 364     -22.102  -6.119  -0.122  1.00 10.00      A    O  
ATOM   3292  N   LEU A 365     -21.420  -8.177   0.477  1.00 10.00      A    N  
ATOM   3293  HN  LEU A 365     -21.139  -9.072   0.173  1.00 10.00      A    H  
ATOM   3294  CA  LEU A 365     -21.475  -7.901   1.905  1.00 10.00      A    C  
ATOM   3295  CB  LEU A 365     -22.623  -8.669   2.563  1.00 10.00      A    C  
ATOM   3296  CG  LEU A 365     -22.870  -8.394   4.050  1.00 10.00      A    C  
ATOM   3297  CD1 LEU A 365     -23.224  -6.932   4.278  1.00 10.00      A    C  
ATOM   3298  CD2 LEU A 365     -23.968  -9.301   4.581  1.00 10.00      A    C  
ATOM   3299  C   LEU A 365     -20.146  -8.254   2.559  1.00 10.00      A    C  
ATOM   3300  O   LEU A 365     -19.765  -9.423   2.633  1.00 10.00      A    O  
ATOM   3301  N   ASP A 366     -19.439  -7.233   3.013  1.00 10.00      A    N  
ATOM   3302  HN  ASP A 366     -19.799  -6.323   2.918  1.00 10.00      A    H  
ATOM   3303  CA  ASP A 366     -18.145  -7.418   3.652  1.00 10.00      A    C  
ATOM   3304  CB  ASP A 366     -17.094  -6.544   2.960  1.00 10.00      A    C  
ATOM   3305  CG  ASP A 366     -15.671  -6.834   3.402  1.00 10.00      A    C  
ATOM   3306  OD1 ASP A 366     -15.376  -6.717   4.608  1.00 10.00      A    O  
ATOM   3307  OD2 ASP A 366     -14.833  -7.161   2.533  1.00 10.00      A    O  
ATOM   3308  C   ASP A 366     -18.225  -7.076   5.136  1.00 10.00      A    C  
ATOM   3309  O   ASP A 366     -18.492  -5.933   5.509  1.00 10.00      A    O  
ATOM   3310  N   LEU A 367     -18.008  -8.078   5.975  1.00 10.00      A    N  
ATOM   3311  HN  LEU A 367     -17.817  -8.971   5.611  1.00 10.00      A    H  
ATOM   3312  CA  LEU A 367     -18.047  -7.902   7.418  1.00 10.00      A    C  
ATOM   3313  CB  LEU A 367     -19.109  -8.819   8.033  1.00 10.00      A    C  
ATOM   3314  CG  LEU A 367     -20.569  -8.418   7.809  1.00 10.00      A    C  
ATOM   3315  CD1 LEU A 367     -21.439  -9.654   7.641  1.00 10.00      A    C  
ATOM   3316  CD2 LEU A 367     -21.071  -7.566   8.965  1.00 10.00      A    C  
ATOM   3317  C   LEU A 367     -16.680  -8.194   8.035  1.00 10.00      A    C  
ATOM   3318  O   LEU A 367     -16.549  -9.040   8.924  1.00 10.00      A    O  
ATOM   3319  N   SER A 368     -15.664  -7.491   7.559  1.00 10.00      A    N  
ATOM   3320  HN  SER A 368     -15.827  -6.842   6.837  1.00 10.00      A    H  
ATOM   3321  CA  SER A 368     -14.306  -7.664   8.055  1.00 10.00      A    C  
ATOM   3322  CB  SER A 368     -13.305  -7.045   7.083  1.00 10.00      A    C  
ATOM   3323  OG  SER A 368     -13.334  -7.716   5.834  1.00 10.00      A    O  
ATOM   3324  HG  SER A 368     -14.094  -7.391   5.313  1.00 10.00      A    H  
ATOM   3325  C   SER A 368     -14.116  -7.072   9.451  1.00 10.00      A    C  
ATOM   3326  O   SER A 368     -14.528  -5.943   9.722  1.00 10.00      A    O  
ATOM   3327  N   GLU A 369     -13.475  -7.852  10.317  1.00 10.00      A    N  
ATOM   3328  HN  GLU A 369     -13.165  -8.729  10.014  1.00 10.00      A    H  
ATOM   3329  CA  GLU A 369     -13.188  -7.452  11.694  1.00 10.00      A    C  
ATOM   3330  CB  GLU A 369     -12.093  -6.380  11.760  1.00 10.00      A    C  
ATOM   3331  CG  GLU A 369     -10.676  -6.929  11.673  1.00 10.00      A    C  
ATOM   3332  CD  GLU A 369     -10.313  -7.439  10.290  1.00 10.00      A    C  
ATOM   3333  OE1 GLU A 369      -9.540  -6.755   9.588  1.00 10.00      A    O  
ATOM   3334  OE2 GLU A 369     -10.786  -8.532   9.908  1.00 10.00      A    O  
ATOM   3335  C   GLU A 369     -14.435  -7.034  12.466  1.00 10.00      A    C  
ATOM   3336  O   GLU A 369     -14.604  -5.867  12.831  1.00 10.00      A    O  
ATOM   3337  N   ASN A 370     -15.305  -7.996  12.721  1.00 10.00      A    N  
ATOM   3338  HN  ASN A 370     -15.106  -8.912  12.426  1.00 10.00      A    H  
ATOM   3339  CA  ASN A 370     -16.538  -7.737  13.454  1.00 10.00      A    C  
ATOM   3340  CB  ASN A 370     -17.748  -7.692  12.515  1.00 10.00      A    C  
ATOM   3341  CG  ASN A 370     -17.844  -6.385  11.747  1.00 10.00      A    C  
ATOM   3342  OD1 ASN A 370     -18.328  -5.378  12.264  1.00 10.00      A    O  
ATOM   3343  ND2 ASN A 370     -17.385  -6.392  10.507  1.00 10.00      A    N  
ATOM   3344 HD21 ASN A 370     -17.014  -7.227  10.156  1.00 10.00      A    H  
ATOM   3345 HD22 ASN A 370     -17.431  -5.556   9.988  1.00 10.00      A    H  
ATOM   3346  C   ASN A 370     -16.731  -8.773  14.556  1.00 10.00      A    C  
ATOM   3347  O   ASN A 370     -15.811  -9.534  14.863  1.00 10.00      A    O  
ATOM   3348  N   LEU A 371     -17.919  -8.806  15.148  1.00 10.00      A    N  
ATOM   3349  HN  LEU A 371     -18.628  -8.194  14.847  1.00 10.00      A    H  
ATOM   3350  CA  LEU A 371     -18.207  -9.745  16.224  1.00 10.00      A    C  
ATOM   3351  CB  LEU A 371     -18.566  -8.986  17.506  1.00 10.00      A    C  
ATOM   3352  CG  LEU A 371     -17.519  -8.004  18.038  1.00 10.00      A    C  
ATOM   3353  CD1 LEU A 371     -18.079  -7.219  19.213  1.00 10.00      A    C  
ATOM   3354  CD2 LEU A 371     -16.249  -8.737  18.443  1.00 10.00      A    C  
ATOM   3355  C   LEU A 371     -19.348 -10.675  15.835  1.00 10.00      A    C  
ATOM   3356  O   LEU A 371     -20.104 -11.142  16.692  1.00 10.00      A    O  
ATOM   3357  N   MET A 372     -19.465 -10.942  14.542  1.00 10.00      A    N  
ATOM   3358  HN  MET A 372     -18.823 -10.551  13.914  1.00 10.00      A    H  
ATOM   3359  CA  MET A 372     -20.517 -11.809  14.034  1.00 10.00      A    C  
ATOM   3360  CB  MET A 372     -20.625 -11.708  12.507  1.00 10.00      A    C  
ATOM   3361  CG  MET A 372     -20.978 -10.321  11.986  1.00 10.00      A    C  
ATOM   3362  SD  MET A 372     -22.639  -9.786  12.444  1.00 10.00      A    S  
ATOM   3363  CE  MET A 372     -23.646 -10.963  11.546  1.00 10.00      A    C  
ATOM   3364  C   MET A 372     -20.272 -13.255  14.446  1.00 10.00      A    C  
ATOM   3365  O   MET A 372     -19.190 -13.802  14.217  1.00 10.00      A    O  
ATOM   3366  N   VAL A 373     -21.273 -13.858  15.073  1.00 10.00      A    N  
ATOM   3367  HN  VAL A 373     -22.099 -13.358  15.242  1.00 10.00      A    H  
ATOM   3368  CA  VAL A 373     -21.191 -15.246  15.510  1.00 10.00      A    C  
ATOM   3369  CB  VAL A 373     -21.349 -15.383  17.040  1.00 10.00      A    C  
ATOM   3370  CG1 VAL A 373     -20.170 -14.746  17.758  1.00 10.00      A    C  
ATOM   3371  CG2 VAL A 373     -22.655 -14.762  17.508  1.00 10.00      A    C  
ATOM   3372  C   VAL A 373     -22.274 -16.062  14.814  1.00 10.00      A    C  
ATOM   3373  O   VAL A 373     -23.258 -15.502  14.334  1.00 10.00      A    O  
ATOM   3374  N   GLU A 374     -22.107 -17.377  14.790  1.00 10.00      A    N  
ATOM   3375  HN  GLU A 374     -21.323 -17.769  15.241  1.00 10.00      A    H  
ATOM   3376  CA  GLU A 374     -23.059 -18.270  14.134  1.00 10.00      A    C  
ATOM   3377  CB  GLU A 374     -22.530 -19.708  14.110  1.00 10.00      A    C  
ATOM   3378  CG  GLU A 374     -21.022 -19.826  13.938  1.00 10.00      A    C  
ATOM   3379  CD  GLU A 374     -20.281 -19.870  15.262  1.00 10.00      A    C  
ATOM   3380  OE1 GLU A 374     -20.681 -19.150  16.200  1.00 10.00      A    O  
ATOM   3381  OE2 GLU A 374     -19.297 -20.627  15.372  1.00 10.00      A    O  
ATOM   3382  C   GLU A 374     -24.418 -18.233  14.822  1.00 10.00      A    C  
ATOM   3383  O   GLU A 374     -25.453 -18.400  14.180  1.00 10.00      A    O  
ATOM   3384  N   GLU A 375     -24.404 -18.010  16.131  1.00 10.00      A    N  
ATOM   3385  HN  GLU A 375     -23.542 -17.894  16.582  1.00 10.00      A    H  
ATOM   3386  CA  GLU A 375     -25.631 -17.948  16.916  1.00 10.00      A    C  
ATOM   3387  CB  GLU A 375     -25.303 -17.731  18.393  1.00 10.00      A    C  
ATOM   3388  CG  GLU A 375     -24.665 -18.931  19.067  1.00 10.00      A    C  
ATOM   3389  CD  GLU A 375     -23.745 -18.537  20.202  1.00 10.00      A    C  
ATOM   3390  OE1 GLU A 375     -22.529 -18.796  20.095  1.00 10.00      A    O  
ATOM   3391  OE2 GLU A 375     -24.232 -17.960  21.200  1.00 10.00      A    O  
ATOM   3392  C   GLU A 375     -26.546 -16.832  16.427  1.00 10.00      A    C  
ATOM   3393  O   GLU A 375     -27.719 -17.057  16.136  1.00 10.00      A    O  
ATOM   3394  N   TYR A 376     -25.996 -15.631  16.317  1.00 10.00      A    N  
ATOM   3395  HN  TYR A 376     -25.048 -15.517  16.531  1.00 10.00      A    H  
ATOM   3396  CA  TYR A 376     -26.771 -14.480  15.876  1.00 10.00      A    C  
ATOM   3397  CB  TYR A 376     -26.214 -13.185  16.469  1.00 10.00      A    C  
ATOM   3398  CG  TYR A 376     -26.471 -13.048  17.955  1.00 10.00      A    C  
ATOM   3399  CD1 TYR A 376     -25.537 -13.483  18.887  1.00 10.00      A    C  
ATOM   3400  CD2 TYR A 376     -27.653 -12.493  18.427  1.00 10.00      A    C  
ATOM   3401  CE1 TYR A 376     -25.771 -13.371  20.244  1.00 10.00      A    C  
ATOM   3402  CE2 TYR A 376     -27.895 -12.373  19.783  1.00 10.00      A    C  
ATOM   3403  CZ  TYR A 376     -26.952 -12.814  20.687  1.00 10.00      A    C  
ATOM   3404  OH  TYR A 376     -27.193 -12.702  22.039  1.00 10.00      A    O  
ATOM   3405  HH  TYR A 376     -26.384 -12.408  22.482  1.00 10.00      A    H  
ATOM   3406  C   TYR A 376     -26.863 -14.413  14.356  1.00 10.00      A    C  
ATOM   3407  O   TYR A 376     -27.744 -13.749  13.808  1.00 10.00      A    O  
ATOM   3408  N   LEU A 377     -25.961 -15.120  13.683  1.00 10.00      A    N  
ATOM   3409  HN  LEU A 377     -25.276 -15.616  14.182  1.00 10.00      A    H  
ATOM   3410  CA  LEU A 377     -25.946 -15.167  12.223  1.00 10.00      A    C  
ATOM   3411  CB  LEU A 377     -24.762 -16.014  11.744  1.00 10.00      A    C  
ATOM   3412  CG  LEU A 377     -24.222 -15.712  10.346  1.00 10.00      A    C  
ATOM   3413  CD1 LEU A 377     -23.259 -14.536  10.387  1.00 10.00      A    C  
ATOM   3414  CD2 LEU A 377     -23.547 -16.942   9.758  1.00 10.00      A    C  
ATOM   3415  C   LEU A 377     -27.244 -15.788  11.722  1.00 10.00      A    C  
ATOM   3416  O   LEU A 377     -27.736 -15.456  10.644  1.00 10.00      A    O  
ATOM   3417  N   LYS A 378     -27.790 -16.683  12.537  1.00 10.00      A    N  
ATOM   3418  HN  LYS A 378     -27.332 -16.890  13.379  1.00 10.00      A    H  
ATOM   3419  CA  LYS A 378     -29.034 -17.375  12.230  1.00 10.00      A    C  
ATOM   3420  CB  LYS A 378     -29.371 -18.348  13.365  1.00 10.00      A    C  
ATOM   3421  CG  LYS A 378     -30.698 -19.071  13.210  1.00 10.00      A    C  
ATOM   3422  CD  LYS A 378     -30.618 -20.169  12.165  1.00 10.00      A    C  
ATOM   3423  CE  LYS A 378     -31.939 -20.909  12.052  1.00 10.00      A    C  
ATOM   3424  NZ  LYS A 378     -32.401 -21.419  13.372  1.00 10.00      A    N  
ATOM   3425  HZ1 LYS A 378     -32.561 -20.624  14.027  1.00 10.00      A    H  
ATOM   3426  HZ2 LYS A 378     -31.686 -22.052  13.784  1.00 10.00      A    H  
ATOM   3427  HZ3 LYS A 378     -33.290 -21.946  13.261  1.00 10.00      A    H  
ATOM   3428  C   LYS A 378     -30.180 -16.387  12.033  1.00 10.00      A    C  
ATOM   3429  O   LYS A 378     -31.060 -16.599  11.197  1.00 10.00      A    O  
ATOM   3430  N   ASN A 379     -30.155 -15.302  12.797  1.00 10.00      A    N  
ATOM   3431  HN  ASN A 379     -29.412 -15.175  13.426  1.00 10.00      A    H  
ATOM   3432  CA  ASN A 379     -31.197 -14.287  12.713  1.00 10.00      A    C  
ATOM   3433  CB  ASN A 379     -31.281 -13.491  14.017  1.00 10.00      A    C  
ATOM   3434  CG  ASN A 379     -32.500 -12.591  14.081  1.00 10.00      A    C  
ATOM   3435  OD1 ASN A 379     -32.415 -11.383  13.860  1.00 10.00      A    O  
ATOM   3436  ND2 ASN A 379     -33.648 -13.176  14.376  1.00 10.00      A    N  
ATOM   3437 HD21 ASN A 379     -33.649 -14.147  14.529  1.00 10.00      A    H  
ATOM   3438 HD22 ASN A 379     -34.448 -12.616  14.444  1.00 10.00      A    H  
ATOM   3439  C   ASN A 379     -30.961 -13.355  11.534  1.00 10.00      A    C  
ATOM   3440  O   ASN A 379     -31.899 -12.965  10.842  1.00 10.00      A    O  
ATOM   3441  N   SER A 380     -29.702 -13.015  11.302  1.00 10.00      A    N  
ATOM   3442  HN  SER A 380     -28.996 -13.364  11.887  1.00 10.00      A    H  
ATOM   3443  CA  SER A 380     -29.337 -12.131  10.204  1.00 10.00      A    C  
ATOM   3444  CB  SER A 380     -27.881 -11.693  10.350  1.00 10.00      A    C  
ATOM   3445  OG  SER A 380     -27.668 -11.135  11.635  1.00 10.00      A    O  
ATOM   3446  HG  SER A 380     -28.456 -10.635  11.891  1.00 10.00      A    H  
ATOM   3447  C   SER A 380     -29.583 -12.793   8.849  1.00 10.00      A    C  
ATOM   3448  O   SER A 380     -30.142 -12.178   7.939  1.00 10.00      A    O  
ATOM   3449  N   ALA A 381     -29.185 -14.053   8.722  1.00 10.00      A    N  
ATOM   3450  HN  ALA A 381     -28.758 -14.503   9.486  1.00 10.00      A    H  
ATOM   3451  CA  ALA A 381     -29.372 -14.789   7.478  1.00 10.00      A    C  
ATOM   3452  CB  ALA A 381     -28.189 -15.712   7.217  1.00 10.00      A    C  
ATOM   3453  C   ALA A 381     -30.678 -15.575   7.516  1.00 10.00      A    C  
ATOM   3454  O   ALA A 381     -30.693 -16.794   7.328  1.00 10.00      A    O  
ATOM   3455  N   CYS A 382     -31.775 -14.866   7.756  1.00 10.00      A    N  
ATOM   3456  HN  CYS A 382     -31.698 -13.894   7.876  1.00 10.00      A    H  
ATOM   3457  CA  CYS A 382     -33.093 -15.483   7.832  1.00 10.00      A    C  
ATOM   3458  C   CYS A 382     -33.620 -15.859   6.447  1.00 10.00      A    C  
ATOM   3459  O   CYS A 382     -32.954 -15.631   5.433  1.00 10.00      A    O  
ATOM   3460  CB  CYS A 382     -34.072 -14.543   8.543  1.00 10.00      A    C  
ATOM   3461  SG  CYS A 382     -33.980 -12.808   7.990  1.00 10.00      A    S  
ATOM   3462  N   GLU A 383     -34.816 -16.438   6.410  1.00 10.00      A    N  
ATOM   3463  HN  GLU A 383     -35.300 -16.591   7.249  1.00 10.00      A    H  
ATOM   3464  CA  GLU A 383     -35.433 -16.851   5.156  1.00 10.00      A    C  
ATOM   3465  CB  GLU A 383     -36.697 -17.671   5.427  1.00 10.00      A    C  
ATOM   3466  CG  GLU A 383     -36.442 -19.156   5.624  1.00 10.00      A    C  
ATOM   3467  CD  GLU A 383     -36.213 -19.890   4.318  1.00 10.00      A    C  
ATOM   3468  OE1 GLU A 383     -36.268 -19.247   3.251  1.00 10.00      A    O  
ATOM   3469  OE2 GLU A 383     -35.981 -21.115   4.353  1.00 10.00      A    O  
ATOM   3470  C   GLU A 383     -35.761 -15.656   4.264  1.00 10.00      A    C  
ATOM   3471  O   GLU A 383     -36.268 -14.635   4.738  1.00 10.00      A    O  
ATOM   3472  N   ASP A 384     -35.452 -15.799   2.976  1.00 10.00      A    N  
ATOM   3473  HN  ASP A 384     -35.035 -16.640   2.687  1.00 10.00      A    H  
ATOM   3474  CA  ASP A 384     -35.709 -14.760   1.969  1.00 10.00      A    C  
ATOM   3475  CB  ASP A 384     -37.199 -14.389   1.908  1.00 10.00      A    C  
ATOM   3476  CG  ASP A 384     -37.729 -14.279   0.489  1.00 10.00      A    C  
ATOM   3477  OD1 ASP A 384     -37.554 -13.217  -0.146  1.00 10.00      A    O  
ATOM   3478  OD2 ASP A 384     -38.338 -15.256   0.002  1.00 10.00      A    O  
ATOM   3479  C   ASP A 384     -34.847 -13.513   2.179  1.00 10.00      A    C  
ATOM   3480  O   ASP A 384     -35.147 -12.442   1.648  1.00 10.00      A    O  
ATOM   3481  N   ALA A 385     -33.770 -13.657   2.940  1.00 10.00      A    N  
ATOM   3482  HN  ALA A 385     -33.572 -14.534   3.331  1.00 10.00      A    H  
ATOM   3483  CA  ALA A 385     -32.873 -12.540   3.207  1.00 10.00      A    C  
ATOM   3484  CB  ALA A 385     -32.350 -12.609   4.632  1.00 10.00      A    C  
ATOM   3485  C   ALA A 385     -31.714 -12.532   2.220  1.00 10.00      A    C  
ATOM   3486  O   ALA A 385     -31.168 -13.587   1.892  1.00 10.00      A    O  
ATOM   3487  N   TRP A 386     -31.350 -11.335   1.758  1.00 10.00      A    N  
ATOM   3488  HN  TRP A 386     -31.831 -10.539   2.077  1.00 10.00      A    H  
ATOM   3489  CA  TRP A 386     -30.254 -11.156   0.801  1.00 10.00      A    C  
ATOM   3490  CB  TRP A 386     -28.903 -11.449   1.457  1.00 10.00      A    C  
ATOM   3491  CG  TRP A 386     -28.605 -10.609   2.662  1.00 10.00      A    C  
ATOM   3492  CD1 TRP A 386     -28.778  -9.264   2.786  1.00 10.00      A    C  
ATOM   3493  CD2 TRP A 386     -28.069 -11.060   3.911  1.00 10.00      A    C  
ATOM   3494  NE1 TRP A 386     -28.383  -8.848   4.032  1.00 10.00      A    N  
ATOM   3495  HE1 TRP A 386     -28.411  -7.924   4.358  1.00 10.00      A    H  
ATOM   3496  CE2 TRP A 386     -27.944  -9.930   4.742  1.00 10.00      A    C  
ATOM   3497  CE3 TRP A 386     -27.683 -12.307   4.407  1.00 10.00      A    C  
ATOM   3498  CZ2 TRP A 386     -27.450 -10.009   6.040  1.00 10.00      A    C  
ATOM   3499  CZ3 TRP A 386     -27.193 -12.383   5.697  1.00 10.00      A    C  
ATOM   3500  CH2 TRP A 386     -27.081 -11.241   6.499  1.00 10.00      A    C  
ATOM   3501  C   TRP A 386     -30.437 -12.028  -0.448  1.00 10.00      A    C  
ATOM   3502  O   TRP A 386     -29.653 -12.947  -0.692  1.00 10.00      A    O  
ATOM   3503  N   PRO A 387     -31.459 -11.733  -1.269  1.00 10.00      A    N  
ATOM   3504  CA  PRO A 387     -31.757 -12.510  -2.481  1.00 10.00      A    C  
ATOM   3505  CB  PRO A 387     -33.074 -11.907  -2.992  1.00 10.00      A    C  
ATOM   3506  CG  PRO A 387     -33.611 -11.114  -1.849  1.00 10.00      A    C  
ATOM   3507  CD  PRO A 387     -32.413 -10.631  -1.089  1.00 10.00      A    C  
ATOM   3508  C   PRO A 387     -30.676 -12.403  -3.558  1.00 10.00      A    C  
ATOM   3509  O   PRO A 387     -30.481 -13.332  -4.341  1.00 10.00      A    O  
ATOM   3510  N   SER A 388     -29.970 -11.284  -3.596  1.00 10.00      A    N  
ATOM   3511  HN  SER A 388     -30.149 -10.577  -2.942  1.00 10.00      A    H  
ATOM   3512  CA  SER A 388     -28.935 -11.085  -4.602  1.00 10.00      A    C  
ATOM   3513  CB  SER A 388     -29.107  -9.722  -5.274  1.00 10.00      A    C  
ATOM   3514  OG  SER A 388     -30.436  -9.557  -5.746  1.00 10.00      A    O  
ATOM   3515  HG  SER A 388     -30.891  -8.897  -5.197  1.00 10.00      A    H  
ATOM   3516  C   SER A 388     -27.526 -11.228  -4.033  1.00 10.00      A    C  
ATOM   3517  O   SER A 388     -26.543 -11.037  -4.750  1.00 10.00      A    O  
ATOM   3518  N   LEU A 389     -27.423 -11.587  -2.758  1.00 10.00      A    N  
ATOM   3519  HN  LEU A 389     -28.235 -11.761  -2.239  1.00 10.00      A    H  
ATOM   3520  CA  LEU A 389     -26.120 -11.735  -2.120  1.00 10.00      A    C  
ATOM   3521  CB  LEU A 389     -26.256 -11.941  -0.612  1.00 10.00      A    C  
ATOM   3522  CG  LEU A 389     -24.946 -11.956   0.180  1.00 10.00      A    C  
ATOM   3523  CD1 LEU A 389     -24.258 -10.603   0.101  1.00 10.00      A    C  
ATOM   3524  CD2 LEU A 389     -25.195 -12.352   1.626  1.00 10.00      A    C  
ATOM   3525  C   LEU A 389     -25.334 -12.879  -2.739  1.00 10.00      A    C  
ATOM   3526  O   LEU A 389     -25.745 -14.038  -2.665  1.00 10.00      A    O  
ATOM   3527  N   GLN A 390     -24.217 -12.541  -3.361  1.00 10.00      A    N  
ATOM   3528  HN  GLN A 390     -23.959 -11.594  -3.400  1.00 10.00      A    H  
ATOM   3529  CA  GLN A 390     -23.369 -13.534  -3.999  1.00 10.00      A    C  
ATOM   3530  CB  GLN A 390     -23.302 -13.304  -5.511  1.00 10.00      A    C  
ATOM   3531  CG  GLN A 390     -23.168 -11.845  -5.919  1.00 10.00      A    C  
ATOM   3532  CD  GLN A 390     -23.461 -11.622  -7.390  1.00 10.00      A    C  
ATOM   3533  OE1 GLN A 390     -24.226 -12.365  -8.003  1.00 10.00      A    O  
ATOM   3534  NE2 GLN A 390     -22.859 -10.592  -7.962  1.00 10.00      A    N  
ATOM   3535 HE21 GLN A 390     -22.267 -10.039  -7.411  1.00 10.00      A    H  
ATOM   3536 HE22 GLN A 390     -23.032 -10.419  -8.912  1.00 10.00      A    H  
ATOM   3537  C   GLN A 390     -21.970 -13.548  -3.395  1.00 10.00      A    C  
ATOM   3538  O   GLN A 390     -21.300 -14.581  -3.397  1.00 10.00      A    O  
ATOM   3539  N   THR A 391     -21.540 -12.414  -2.860  1.00 10.00      A    N  
ATOM   3540  HN  THR A 391     -22.124 -11.627  -2.859  1.00 10.00      A    H  
ATOM   3541  CA  THR A 391     -20.217 -12.310  -2.269  1.00 10.00      A    C  
ATOM   3542  CB  THR A 391     -19.363 -11.274  -3.032  1.00 10.00      A    C  
ATOM   3543  OG1 THR A 391     -19.497 -11.498  -4.445  1.00 10.00      A    O  
ATOM   3544  HG1 THR A 391     -20.094 -10.838  -4.818  1.00 10.00      A    H  
ATOM   3545  CG2 THR A 391     -17.896 -11.395  -2.644  1.00 10.00      A    C  
ATOM   3546  C   THR A 391     -20.302 -11.926  -0.792  1.00 10.00      A    C  
ATOM   3547  O   THR A 391     -20.698 -10.809  -0.451  1.00 10.00      A    O  
ATOM   3548  N   LEU A 392     -19.943 -12.864   0.077  1.00 10.00      A    N  
ATOM   3549  HN  LEU A 392     -19.647 -13.744  -0.258  1.00 10.00      A    H  
ATOM   3550  CA  LEU A 392     -19.964 -12.631   1.513  1.00 10.00      A    C  
ATOM   3551  CB  LEU A 392     -20.901 -13.626   2.204  1.00 10.00      A    C  
ATOM   3552  CG  LEU A 392     -20.963 -13.556   3.731  1.00 10.00      A    C  
ATOM   3553  CD1 LEU A 392     -21.574 -12.240   4.191  1.00 10.00      A    C  
ATOM   3554  CD2 LEU A 392     -21.744 -14.736   4.286  1.00 10.00      A    C  
ATOM   3555  C   LEU A 392     -18.559 -12.755   2.088  1.00 10.00      A    C  
ATOM   3556  O   LEU A 392     -17.892 -13.778   1.917  1.00 10.00      A    O  
ATOM   3557  N   ILE A 393     -18.105 -11.710   2.759  1.00 10.00      A    N  
ATOM   3558  HN  ILE A 393     -18.677 -10.913   2.857  1.00 10.00      A    H  
ATOM   3559  CA  ILE A 393     -16.779 -11.708   3.353  1.00 10.00      A    C  
ATOM   3560  CB  ILE A 393     -15.909 -10.544   2.832  1.00 10.00      A    C  
ATOM   3561  CG1 ILE A 393     -15.766 -10.613   1.310  1.00 10.00      A    C  
ATOM   3562  CG2 ILE A 393     -14.538 -10.558   3.495  1.00 10.00      A    C  
ATOM   3563  CD1 ILE A 393     -16.835  -9.857   0.555  1.00 10.00      A    C  
ATOM   3564  C   ILE A 393     -16.868 -11.631   4.868  1.00 10.00      A    C  
ATOM   3565  O   ILE A 393     -17.475 -10.715   5.422  1.00 10.00      A    O  
ATOM   3566  N   LEU A 394     -16.267 -12.603   5.531  1.00 10.00      A    N  
ATOM   3567  HN  LEU A 394     -15.794 -13.307   5.028  1.00 10.00      A    H  
ATOM   3568  CA  LEU A 394     -16.257 -12.655   6.981  1.00 10.00      A    C  
ATOM   3569  CB  LEU A 394     -17.139 -13.800   7.489  1.00 10.00      A    C  
ATOM   3570  CG  LEU A 394     -18.649 -13.628   7.310  1.00 10.00      A    C  
ATOM   3571  CD1 LEU A 394     -19.366 -14.955   7.511  1.00 10.00      A    C  
ATOM   3572  CD2 LEU A 394     -19.184 -12.584   8.276  1.00 10.00      A    C  
ATOM   3573  C   LEU A 394     -14.828 -12.837   7.463  1.00 10.00      A    C  
ATOM   3574  O   LEU A 394     -14.373 -13.959   7.675  1.00 10.00      A    O  
ATOM   3575  N   ARG A 395     -14.118 -11.723   7.606  1.00 10.00      A    N  
ATOM   3576  HN  ARG A 395     -14.542 -10.862   7.415  1.00 10.00      A    H  
ATOM   3577  CA  ARG A 395     -12.727 -11.749   8.044  1.00 10.00      A    C  
ATOM   3578  CB  ARG A 395     -12.025 -10.435   7.695  1.00 10.00      A    C  
ATOM   3579  CG  ARG A 395     -10.526 -10.564   7.468  1.00 10.00      A    C  
ATOM   3580  CD  ARG A 395     -10.122 -10.047   6.094  1.00 10.00      A    C  
ATOM   3581  NE  ARG A 395     -10.602  -8.685   5.847  1.00 10.00      A    N  
ATOM   3582  HE  ARG A 395     -11.528  -8.586   5.518  1.00 10.00      A    H  
ATOM   3583  CZ  ARG A 395      -9.877  -7.583   6.053  1.00 10.00      A    C  
ATOM   3584  NH1 ARG A 395      -8.635  -7.673   6.515  1.00 10.00      A    N  
ATOM   3585 HH11 ARG A 395      -8.221  -8.604   6.719  1.00 10.00      A    H  
ATOM   3586 HH12 ARG A 395      -8.071  -6.811   6.678  1.00 10.00      A    H  
ATOM   3587  NH2 ARG A 395     -10.396  -6.393   5.777  1.00 10.00      A    N  
ATOM   3588 HH21 ARG A 395      -9.840  -5.523   5.938  1.00 10.00      A    H  
ATOM   3589 HH22 ARG A 395     -11.365  -6.322   5.396  1.00 10.00      A    H  
ATOM   3590  C   ARG A 395     -12.620 -12.064   9.537  1.00 10.00      A    C  
ATOM   3591  O   ARG A 395     -13.237 -13.018  10.011  1.00 10.00      A    O  
ATOM   3592  N   GLN A 396     -11.871 -11.254  10.284  1.00 10.00      A    N  
ATOM   3593  HN  GLN A 396     -11.431 -10.477   9.866  1.00 10.00      A    H  
ATOM   3594  CA  GLN A 396     -11.690 -11.486  11.714  1.00 10.00      A    C  
ATOM   3595  CB  GLN A 396     -10.652 -10.520  12.290  1.00 10.00      A    C  
ATOM   3596  CG  GLN A 396     -10.163 -10.871  13.685  1.00 10.00      A    C  
ATOM   3597  CD  GLN A 396      -8.845 -10.198  14.020  1.00 10.00      A    C  
ATOM   3598  OE1 GLN A 396      -8.016  -9.957  13.140  1.00 10.00      A    O  
ATOM   3599  NE2 GLN A 396      -8.643  -9.883  15.289  1.00 10.00      A    N  
ATOM   3600 HE21 GLN A 396      -9.349 -10.095  15.937  1.00 10.00      A    H  
ATOM   3601 HE22 GLN A 396      -7.794  -9.451  15.532  1.00 10.00      A    H  
ATOM   3602  C   GLN A 396     -13.010 -11.389  12.476  1.00 10.00      A    C  
ATOM   3603  O   GLN A 396     -13.434 -10.307  12.884  1.00 10.00      A    O  
ATOM   3604  N   ASN A 397     -13.664 -12.526  12.636  1.00 10.00      A    N  
ATOM   3605  HN  ASN A 397     -13.284 -13.349  12.259  1.00 10.00      A    H  
ATOM   3606  CA  ASN A 397     -14.930 -12.596  13.342  1.00 10.00      A    C  
ATOM   3607  CB  ASN A 397     -16.081 -12.915  12.383  1.00 10.00      A    C  
ATOM   3608  CG  ASN A 397     -16.570 -11.694  11.628  1.00 10.00      A    C  
ATOM   3609  OD1 ASN A 397     -17.433 -10.960  12.106  1.00 10.00      A    O  
ATOM   3610  ND2 ASN A 397     -16.024 -11.469  10.441  1.00 10.00      A    N  
ATOM   3611 HD21 ASN A 397     -15.341 -12.099  10.118  1.00 10.00      A    H  
ATOM   3612 HD22 ASN A 397     -16.323 -10.681   9.934  1.00 10.00      A    H  
ATOM   3613  C   ASN A 397     -14.849 -13.635  14.446  1.00 10.00      A    C  
ATOM   3614  O   ASN A 397     -13.782 -14.195  14.699  1.00 10.00      A    O  
ATOM   3615  N   HIS A 398     -15.968 -13.907  15.093  1.00 10.00      A    N  
ATOM   3616  HN  HIS A 398     -16.802 -13.459  14.828  1.00 10.00      A    H  
ATOM   3617  CA  HIS A 398     -15.990 -14.869  16.183  1.00 10.00      A    C  
ATOM   3618  CB  HIS A 398     -16.647 -14.256  17.422  1.00 10.00      A    C  
ATOM   3619  CG  HIS A 398     -15.912 -14.535  18.695  1.00 10.00      A    C  
ATOM   3620  ND1 HIS A 398     -15.101 -13.589  19.277  1.00 10.00      A    N  
ATOM   3621  CD2 HIS A 398     -15.901 -15.660  19.454  1.00 10.00      A    C  
ATOM   3622  CE1 HIS A 398     -14.616 -14.153  20.369  1.00 10.00      A    C  
ATOM   3623  NE2 HIS A 398     -15.073 -15.403  20.516  1.00 10.00      A    N  
ATOM   3624  HE2 HIS A 398     -14.862 -16.020  21.252  1.00 10.00      A    H  
ATOM   3625  C   HIS A 398     -16.679 -16.172  15.781  1.00 10.00      A    C  
ATOM   3626  O   HIS A 398     -17.550 -16.673  16.492  1.00 10.00      A    O  
ATOM   3627  N   LEU A 399     -16.283 -16.717  14.636  1.00 10.00      A    N  
ATOM   3628  HN  LEU A 399     -15.592 -16.267  14.108  1.00 10.00      A    H  
ATOM   3629  CA  LEU A 399     -16.848 -17.970  14.146  1.00 10.00      A    C  
ATOM   3630  CB  LEU A 399     -16.923 -17.957  12.616  1.00 10.00      A    C  
ATOM   3631  CG  LEU A 399     -17.705 -16.802  11.981  1.00 10.00      A    C  
ATOM   3632  CD1 LEU A 399     -17.503 -16.783  10.475  1.00 10.00      A    C  
ATOM   3633  CD2 LEU A 399     -19.185 -16.901  12.320  1.00 10.00      A    C  
ATOM   3634  C   LEU A 399     -15.992 -19.142  14.619  1.00 10.00      A    C  
ATOM   3635  O   LEU A 399     -14.760 -19.069  14.581  1.00 10.00      A    O  
ATOM   3636  N   ALA A 400     -16.638 -20.211  15.074  1.00 10.00      A    N  
ATOM   3637  HN  ALA A 400     -17.626 -20.211  15.091  1.00 10.00      A    H  
ATOM   3638  CA  ALA A 400     -15.917 -21.380  15.561  1.00 10.00      A    C  
ATOM   3639  CB  ALA A 400     -15.889 -21.383  17.082  1.00 10.00      A    C  
ATOM   3640  C   ALA A 400     -16.503 -22.690  15.029  1.00 10.00      A    C  
ATOM   3641  O   ALA A 400     -15.802 -23.698  14.938  1.00 10.00      A    O  
ATOM   3642  N   SER A 401     -17.785 -22.682  14.693  1.00 10.00      A    N  
ATOM   3643  HN  SER A 401     -18.308 -21.853  14.801  1.00 10.00      A    H  
ATOM   3644  CA  SER A 401     -18.445 -23.874  14.179  1.00 10.00      A    C  
ATOM   3645  CB  SER A 401     -19.754 -24.129  14.932  1.00 10.00      A    C  
ATOM   3646  OG  SER A 401     -20.408 -25.291  14.450  1.00 10.00      A    O  
ATOM   3647  HG  SER A 401     -20.452 -25.948  15.157  1.00 10.00      A    H  
ATOM   3648  C   SER A 401     -18.705 -23.760  12.680  1.00 10.00      A    C  
ATOM   3649  O   SER A 401     -19.565 -22.992  12.239  1.00 10.00      A    O  
ATOM   3650  N   LEU A 402     -17.953 -24.528  11.902  1.00 10.00      A    N  
ATOM   3651  HN  LEU A 402     -17.284 -25.114  12.317  1.00 10.00      A    H  
ATOM   3652  CA  LEU A 402     -18.086 -24.525  10.453  1.00 10.00      A    C  
ATOM   3653  CB  LEU A 402     -16.980 -25.373   9.824  1.00 10.00      A    C  
ATOM   3654  CG  LEU A 402     -16.773 -25.196   8.321  1.00 10.00      A    C  
ATOM   3655  CD1 LEU A 402     -15.966 -23.941   8.034  1.00 10.00      A    C  
ATOM   3656  CD2 LEU A 402     -16.102 -26.420   7.719  1.00 10.00      A    C  
ATOM   3657  C   LEU A 402     -19.449 -25.064  10.032  1.00 10.00      A    C  
ATOM   3658  O   LEU A 402     -20.071 -24.552   9.101  1.00 10.00      A    O  
ATOM   3659  N   GLU A 403     -19.908 -26.094  10.734  1.00 10.00      A    N  
ATOM   3660  HN  GLU A 403     -19.362 -26.451  11.470  1.00 10.00      A    H  
ATOM   3661  CA  GLU A 403     -21.197 -26.714  10.445  1.00 10.00      A    C  
ATOM   3662  CB  GLU A 403     -21.372 -27.987  11.273  1.00 10.00      A    C  
ATOM   3663  CG  GLU A 403     -22.609 -28.798  10.924  1.00 10.00      A    C  
ATOM   3664  CD  GLU A 403     -22.891 -29.882  11.938  1.00 10.00      A    C  
ATOM   3665  OE1 GLU A 403     -22.712 -31.072  11.610  1.00 10.00      A    O  
ATOM   3666  OE2 GLU A 403     -23.293 -29.549  13.074  1.00 10.00      A    O  
ATOM   3667  C   GLU A 403     -22.337 -25.743  10.728  1.00 10.00      A    C  
ATOM   3668  O   GLU A 403     -23.226 -25.558   9.896  1.00 10.00      A    O  
ATOM   3669  N   LYS A 404     -22.295 -25.117  11.900  1.00 10.00      A    N  
ATOM   3670  HN  LYS A 404     -21.561 -25.315  12.524  1.00 10.00      A    H  
ATOM   3671  CA  LYS A 404     -23.319 -24.157  12.291  1.00 10.00      A    C  
ATOM   3672  CB  LYS A 404     -23.042 -23.624  13.699  1.00 10.00      A    C  
ATOM   3673  CG  LYS A 404     -24.272 -23.120  14.438  1.00 10.00      A    C  
ATOM   3674  CD  LYS A 404     -23.926 -22.676  15.853  1.00 10.00      A    C  
ATOM   3675  CE  LYS A 404     -23.332 -23.817  16.669  1.00 10.00      A    C  
ATOM   3676  NZ  LYS A 404     -22.978 -23.391  18.049  1.00 10.00      A    N  
ATOM   3677  HZ1 LYS A 404     -22.574 -24.190  18.579  1.00 10.00      A    H  
ATOM   3678  HZ2 LYS A 404     -23.825 -23.056  18.548  1.00 10.00      A    H  
ATOM   3679  HZ3 LYS A 404     -22.280 -22.619  18.021  1.00 10.00      A    H  
ATOM   3680  C   LYS A 404     -23.374 -23.006  11.291  1.00 10.00      A    C  
ATOM   3681  O   LYS A 404     -24.450 -22.525  10.940  1.00 10.00      A    O  
ATOM   3682  N   THR A 405     -22.204 -22.581  10.826  1.00 10.00      A    N  
ATOM   3683  HN  THR A 405     -21.379 -23.006  11.145  1.00 10.00      A    H  
ATOM   3684  CA  THR A 405     -22.116 -21.498   9.858  1.00 10.00      A    C  
ATOM   3685  CB  THR A 405     -20.654 -21.050   9.649  1.00 10.00      A    C  
ATOM   3686  OG1 THR A 405     -20.067 -20.725  10.914  1.00 10.00      A    O  
ATOM   3687  HG1 THR A 405     -19.878 -21.536  11.402  1.00 10.00      A    H  
ATOM   3688  CG2 THR A 405     -20.589 -19.829   8.743  1.00 10.00      A    C  
ATOM   3689  C   THR A 405     -22.713 -21.927   8.519  1.00 10.00      A    C  
ATOM   3690  O   THR A 405     -23.563 -21.233   7.959  1.00 10.00      A    O  
ATOM   3691  N   GLY A 406     -22.283 -23.090   8.032  1.00 10.00      A    N  
ATOM   3692  HN  GLY A 406     -21.624 -23.610   8.546  1.00 10.00      A    H  
ATOM   3693  CA  GLY A 406     -22.767 -23.604   6.761  1.00 10.00      A    C  
ATOM   3694  C   GLY A 406     -24.271 -23.801   6.737  1.00 10.00      A    C  
ATOM   3695  O   GLY A 406     -24.931 -23.453   5.757  1.00 10.00      A    O  
ATOM   3696  N   GLU A 407     -24.815 -24.336   7.826  1.00 10.00      A    N  
ATOM   3697  HN  GLU A 407     -24.230 -24.587   8.578  1.00 10.00      A    H  
ATOM   3698  CA  GLU A 407     -26.251 -24.581   7.934  1.00 10.00      A    C  
ATOM   3699  CB  GLU A 407     -26.560 -25.305   9.249  1.00 10.00      A    C  
ATOM   3700  CG  GLU A 407     -27.978 -25.836   9.352  1.00 10.00      A    C  
ATOM   3701  CD  GLU A 407     -28.206 -26.652  10.607  1.00 10.00      A    C  
ATOM   3702  OE1 GLU A 407     -28.553 -26.062  11.651  1.00 10.00      A    O  
ATOM   3703  OE2 GLU A 407     -28.051 -27.890  10.553  1.00 10.00      A    O  
ATOM   3704  C   GLU A 407     -27.050 -23.279   7.845  1.00 10.00      A    C  
ATOM   3705  O   GLU A 407     -28.206 -23.273   7.420  1.00 10.00      A    O  
ATOM   3706  N   THR A 408     -26.418 -22.179   8.224  1.00 10.00      A    N  
ATOM   3707  HN  THR A 408     -25.487 -22.246   8.525  1.00 10.00      A    H  
ATOM   3708  CA  THR A 408     -27.062 -20.871   8.199  1.00 10.00      A    C  
ATOM   3709  CB  THR A 408     -26.500 -19.970   9.316  1.00 10.00      A    C  
ATOM   3710  OG1 THR A 408     -26.369 -20.741  10.520  1.00 10.00      A    O  
ATOM   3711  HG1 THR A 408     -25.539 -21.239  10.497  1.00 10.00      A    H  
ATOM   3712  CG2 THR A 408     -27.433 -18.801   9.584  1.00 10.00      A    C  
ATOM   3713  C   THR A 408     -26.876 -20.185   6.840  1.00 10.00      A    C  
ATOM   3714  O   THR A 408     -27.476 -19.147   6.564  1.00 10.00      A    O  
ATOM   3715  N   LEU A 409     -26.056 -20.779   5.985  1.00 10.00      A    N  
ATOM   3716  HN  LEU A 409     -25.615 -21.619   6.241  1.00 10.00      A    H  
ATOM   3717  CA  LEU A 409     -25.799 -20.214   4.667  1.00 10.00      A    C  
ATOM   3718  CB  LEU A 409     -24.314 -20.335   4.312  1.00 10.00      A    C  
ATOM   3719  CG  LEU A 409     -23.337 -19.623   5.252  1.00 10.00      A    C  
ATOM   3720  CD1 LEU A 409     -21.901 -19.984   4.907  1.00 10.00      A    C  
ATOM   3721  CD2 LEU A 409     -23.541 -18.116   5.209  1.00 10.00      A    C  
ATOM   3722  C   LEU A 409     -26.662 -20.889   3.607  1.00 10.00      A    C  
ATOM   3723  O   LEU A 409     -26.558 -20.589   2.418  1.00 10.00      A    O  
ATOM   3724  N   LEU A 410     -27.534 -21.788   4.050  1.00 10.00      A    N  
ATOM   3725  HN  LEU A 410     -27.583 -21.969   5.011  1.00 10.00      A    H  
ATOM   3726  CA  LEU A 410     -28.419 -22.514   3.145  1.00 10.00      A    C  
ATOM   3727  CB  LEU A 410     -29.004 -23.748   3.836  1.00 10.00      A    C  
ATOM   3728  CG  LEU A 410     -28.012 -24.867   4.167  1.00 10.00      A    C  
ATOM   3729  CD1 LEU A 410     -28.700 -25.976   4.950  1.00 10.00      A    C  
ATOM   3730  CD2 LEU A 410     -27.381 -25.421   2.896  1.00 10.00      A    C  
ATOM   3731  C   LEU A 410     -29.534 -21.618   2.612  1.00 10.00      A    C  
ATOM   3732  O   LEU A 410     -30.253 -21.985   1.685  1.00 10.00      A    O  
ATOM   3733  N   THR A 411     -29.670 -20.442   3.202  1.00 10.00      A    N  
ATOM   3734  HN  THR A 411     -29.080 -20.207   3.948  1.00 10.00      A    H  
ATOM   3735  CA  THR A 411     -30.687 -19.489   2.789  1.00 10.00      A    C  
ATOM   3736  CB  THR A 411     -31.102 -18.607   3.979  1.00 10.00      A    C  
ATOM   3737  OG1 THR A 411     -30.198 -18.845   5.071  1.00 10.00      A    O  
ATOM   3738  HG1 THR A 411     -30.296 -18.146   5.730  1.00 10.00      A    H  
ATOM   3739  CG2 THR A 411     -32.514 -18.952   4.422  1.00 10.00      A    C  
ATOM   3740  C   THR A 411     -30.177 -18.605   1.654  1.00 10.00      A    C  
ATOM   3741  O   THR A 411     -30.912 -17.773   1.123  1.00 10.00      A    O  
ATOM   3742  N   LEU A 412     -28.917 -18.800   1.285  1.00 10.00      A    N  
ATOM   3743  HN  LEU A 412     -28.386 -19.489   1.743  1.00 10.00      A    H  
ATOM   3744  CA  LEU A 412     -28.301 -18.022   0.222  1.00 10.00      A    C  
ATOM   3745  CB  LEU A 412     -27.095 -17.250   0.764  1.00 10.00      A    C  
ATOM   3746  CG  LEU A 412     -27.363 -16.348   1.973  1.00 10.00      A    C  
ATOM   3747  CD1 LEU A 412     -26.059 -15.919   2.624  1.00 10.00      A    C  
ATOM   3748  CD2 LEU A 412     -28.184 -15.136   1.568  1.00 10.00      A    C  
ATOM   3749  C   LEU A 412     -27.882 -18.927  -0.932  1.00 10.00      A    C  
ATOM   3750  O   LEU A 412     -26.830 -19.565  -0.887  1.00 10.00      A    O  
ATOM   3751  N   LYS A 413     -28.710 -18.980  -1.964  1.00 10.00      A    N  
ATOM   3752  HN  LYS A 413     -29.531 -18.438  -1.949  1.00 10.00      A    H  
ATOM   3753  CA  LYS A 413     -28.431 -19.814  -3.126  1.00 10.00      A    C  
ATOM   3754  CB  LYS A 413     -29.731 -20.303  -3.766  1.00 10.00      A    C  
ATOM   3755  CG  LYS A 413     -30.576 -21.172  -2.848  1.00 10.00      A    C  
ATOM   3756  CD  LYS A 413     -29.782 -22.354  -2.316  1.00 10.00      A    C  
ATOM   3757  CE  LYS A 413     -30.611 -23.189  -1.357  1.00 10.00      A    C  
ATOM   3758  NZ  LYS A 413     -31.749 -23.853  -2.039  1.00 10.00      A    N  
ATOM   3759  HZ1 LYS A 413     -32.333 -24.360  -1.342  1.00 10.00      A    H  
ATOM   3760  HZ2 LYS A 413     -31.401 -24.535  -2.743  1.00 10.00      A    H  
ATOM   3761  HZ3 LYS A 413     -32.340 -23.148  -2.518  1.00 10.00      A    H  
ATOM   3762  C   LYS A 413     -27.575 -19.080  -4.150  1.00 10.00      A    C  
ATOM   3763  O   LYS A 413     -26.905 -19.702  -4.969  1.00 10.00      A    O  
ATOM   3764  N   ASN A 414     -27.596 -17.756  -4.095  1.00 10.00      A    N  
ATOM   3765  HN  ASN A 414     -28.153 -17.313  -3.417  1.00 10.00      A    H  
ATOM   3766  CA  ASN A 414     -26.813 -16.946  -5.023  1.00 10.00      A    C  
ATOM   3767  CB  ASN A 414     -27.455 -15.569  -5.215  1.00 10.00      A    C  
ATOM   3768  CG  ASN A 414     -26.918 -14.837  -6.430  1.00 10.00      A    C  
ATOM   3769  OD1 ASN A 414     -26.916 -15.370  -7.541  1.00 10.00      A    O  
ATOM   3770  ND2 ASN A 414     -26.465 -13.610  -6.233  1.00 10.00      A    N  
ATOM   3771 HD21 ASN A 414     -26.499 -13.241  -5.326  1.00 10.00      A    H  
ATOM   3772 HD22 ASN A 414     -26.101 -13.122  -7.003  1.00 10.00      A    H  
ATOM   3773  C   ASN A 414     -25.388 -16.787  -4.510  1.00 10.00      A    C  
ATOM   3774  O   ASN A 414     -24.502 -16.323  -5.226  1.00 10.00      A    O  
ATOM   3775  N   LEU A 415     -25.179 -17.185  -3.261  1.00 10.00      A    N  
ATOM   3776  HN  LEU A 415     -25.929 -17.557  -2.754  1.00 10.00      A    H  
ATOM   3777  CA  LEU A 415     -23.873 -17.093  -2.626  1.00 10.00      A    C  
ATOM   3778  CB  LEU A 415     -23.971 -17.516  -1.161  1.00 10.00      A    C  
ATOM   3779  CG  LEU A 415     -22.879 -16.994  -0.227  1.00 10.00      A    C  
ATOM   3780  CD1 LEU A 415     -22.795 -15.477  -0.296  1.00 10.00      A    C  
ATOM   3781  CD2 LEU A 415     -23.142 -17.445   1.200  1.00 10.00      A    C  
ATOM   3782  C   LEU A 415     -22.853 -17.953  -3.364  1.00 10.00      A    C  
ATOM   3783  O   LEU A 415     -22.906 -19.183  -3.314  1.00 10.00      A    O  
ATOM   3784  N   THR A 416     -21.937 -17.295  -4.058  1.00 10.00      A    N  
ATOM   3785  HN  THR A 416     -21.954 -16.312  -4.062  1.00 10.00      A    H  
ATOM   3786  CA  THR A 416     -20.912 -17.982  -4.822  1.00 10.00      A    C  
ATOM   3787  CB  THR A 416     -20.925 -17.494  -6.285  1.00 10.00      A    C  
ATOM   3788  OG1 THR A 416     -21.928 -16.478  -6.443  1.00 10.00      A    O  
ATOM   3789  HG1 THR A 416     -22.729 -16.737  -5.966  1.00 10.00      A    H  
ATOM   3790  CG2 THR A 416     -21.216 -18.640  -7.240  1.00 10.00      A    C  
ATOM   3791  C   THR A 416     -19.526 -17.727  -4.239  1.00 10.00      A    C  
ATOM   3792  O   THR A 416     -18.617 -18.547  -4.391  1.00 10.00      A    O  
ATOM   3793  N   ASN A 417     -19.373 -16.598  -3.552  1.00 10.00      A    N  
ATOM   3794  HN  ASN A 417     -20.146 -16.002  -3.425  1.00 10.00      A    H  
ATOM   3795  CA  ASN A 417     -18.087 -16.217  -2.979  1.00 10.00      A    C  
ATOM   3796  CB  ASN A 417     -17.624 -14.885  -3.587  1.00 10.00      A    C  
ATOM   3797  CG  ASN A 417     -17.626 -14.869  -5.102  1.00 10.00      A    C  
ATOM   3798  OD1 ASN A 417     -17.183 -15.818  -5.749  1.00 10.00      A    O  
ATOM   3799  ND2 ASN A 417     -18.139 -13.794  -5.680  1.00 10.00      A    N  
ATOM   3800 HD21 ASN A 417     -18.490 -13.076  -5.103  1.00 10.00      A    H  
ATOM   3801 HD22 ASN A 417     -18.148 -13.755  -6.659  1.00 10.00      A    H  
ATOM   3802  C   ASN A 417     -18.160 -16.058  -1.464  1.00 10.00      A    C  
ATOM   3803  O   ASN A 417     -18.983 -15.297  -0.954  1.00 10.00      A    O  
ATOM   3804  N   ILE A 418     -17.301 -16.781  -0.751  1.00 10.00      A    N  
ATOM   3805  HN  ILE A 418     -16.692 -17.402  -1.217  1.00 10.00      A    H  
ATOM   3806  CA  ILE A 418     -17.235 -16.693   0.704  1.00 10.00      A    C  
ATOM   3807  CB  ILE A 418     -17.895 -17.899   1.415  1.00 10.00      A    C  
ATOM   3808  CG1 ILE A 418     -19.413 -17.862   1.235  1.00 10.00      A    C  
ATOM   3809  CG2 ILE A 418     -17.545 -17.912   2.899  1.00 10.00      A    C  
ATOM   3810  CD1 ILE A 418     -20.128 -19.038   1.862  1.00 10.00      A    C  
ATOM   3811  C   ILE A 418     -15.781 -16.568   1.150  1.00 10.00      A    C  
ATOM   3812  O   ILE A 418     -14.967 -17.469   0.929  1.00 10.00      A    O  
ATOM   3813  N   ASP A 419     -15.457 -15.442   1.761  1.00 10.00      A    N  
ATOM   3814  HN  ASP A 419     -16.151 -14.759   1.902  1.00 10.00      A    H  
ATOM   3815  CA  ASP A 419     -14.103 -15.192   2.237  1.00 10.00      A    C  
ATOM   3816  CB  ASP A 419     -13.574 -13.874   1.663  1.00 10.00      A    C  
ATOM   3817  CG  ASP A 419     -12.067 -13.864   1.481  1.00 10.00      A    C  
ATOM   3818  OD1 ASP A 419     -11.606 -13.918   0.320  1.00 10.00      A    O  
ATOM   3819  OD2 ASP A 419     -11.333 -13.792   2.491  1.00 10.00      A    O  
ATOM   3820  C   ASP A 419     -14.083 -15.141   3.759  1.00 10.00      A    C  
ATOM   3821  O   ASP A 419     -14.312 -14.090   4.355  1.00 10.00      A    O  
ATOM   3822  N   ILE A 420     -13.831 -16.282   4.383  1.00 10.00      A    N  
ATOM   3823  HN  ILE A 420     -13.650 -17.087   3.855  1.00 10.00      A    H  
ATOM   3824  CA  ILE A 420     -13.793 -16.371   5.840  1.00 10.00      A    C  
ATOM   3825  CB  ILE A 420     -14.652 -17.540   6.378  1.00 10.00      A    C  
ATOM   3826  CG1 ILE A 420     -14.505 -18.789   5.497  1.00 10.00      A    C  
ATOM   3827  CG2 ILE A 420     -16.112 -17.122   6.485  1.00 10.00      A    C  
ATOM   3828  CD1 ILE A 420     -15.298 -19.982   5.990  1.00 10.00      A    C  
ATOM   3829  C   ILE A 420     -12.359 -16.485   6.350  1.00 10.00      A    C  
ATOM   3830  O   ILE A 420     -11.995 -17.438   7.039  1.00 10.00      A    O  
ATOM   3831  N   SER A 421     -11.557 -15.491   6.014  1.00 10.00      A    N  
ATOM   3832  HN  SER A 421     -11.918 -14.745   5.495  1.00 10.00      A    H  
ATOM   3833  CA  SER A 421     -10.159 -15.463   6.409  1.00 10.00      A    C  
ATOM   3834  CB  SER A 421      -9.379 -14.558   5.447  1.00 10.00      A    C  
ATOM   3835  OG  SER A 421     -10.218 -13.545   4.903  1.00 10.00      A    O  
ATOM   3836  HG  SER A 421     -10.615 -13.861   4.075  1.00 10.00      A    H  
ATOM   3837  C   SER A 421      -9.993 -14.982   7.852  1.00 10.00      A    C  
ATOM   3838  O   SER A 421     -10.800 -14.196   8.345  1.00 10.00      A    O  
ATOM   3839  N   LYS A 422      -8.946 -15.471   8.519  1.00 10.00      A    N  
ATOM   3840  HN  LYS A 422      -8.358 -16.117   8.067  1.00 10.00      A    H  
ATOM   3841  CA  LYS A 422      -8.638 -15.091   9.903  1.00 10.00      A    C  
ATOM   3842  CB  LYS A 422      -8.381 -13.585  10.035  1.00 10.00      A    C  
ATOM   3843  CG  LYS A 422      -7.269 -13.057   9.144  1.00 10.00      A    C  
ATOM   3844  CD  LYS A 422      -6.957 -11.604   9.462  1.00 10.00      A    C  
ATOM   3845  CE  LYS A 422      -6.124 -11.486  10.727  1.00 10.00      A    C  
ATOM   3846  NZ  LYS A 422      -6.110 -10.098  11.259  1.00 10.00      A    N  
ATOM   3847  HZ1 LYS A 422      -6.914  -9.953  11.910  1.00 10.00      A    H  
ATOM   3848  HZ2 LYS A 422      -6.179  -9.411  10.482  1.00 10.00      A    H  
ATOM   3849  HZ3 LYS A 422      -5.226  -9.924  11.778  1.00 10.00      A    H  
ATOM   3850  C   LYS A 422      -9.698 -15.553  10.906  1.00 10.00      A    C  
ATOM   3851  O   LYS A 422     -10.178 -14.765  11.727  1.00 10.00      A    O  
ATOM   3852  N   ASN A 423     -10.046 -16.832  10.855  1.00 10.00      A    N  
ATOM   3853  HN  ASN A 423      -9.625 -17.418  10.189  1.00 10.00      A    H  
ATOM   3854  CA  ASN A 423     -11.039 -17.386  11.773  1.00 10.00      A    C  
ATOM   3855  CB  ASN A 423     -12.332 -17.753  11.045  1.00 10.00      A    C  
ATOM   3856  CG  ASN A 423     -13.253 -16.561  10.886  1.00 10.00      A    C  
ATOM   3857  OD1 ASN A 423     -14.012 -16.220  11.798  1.00 10.00      A    O  
ATOM   3858  ND2 ASN A 423     -13.197 -15.927   9.727  1.00 10.00      A    N  
ATOM   3859 HD21 ASN A 423     -12.574 -16.261   9.046  1.00 10.00      A    H  
ATOM   3860 HD22 ASN A 423     -13.765 -15.136   9.598  1.00 10.00      A    H  
ATOM   3861  C   ASN A 423     -10.477 -18.587  12.523  1.00 10.00      A    C  
ATOM   3862  O   ASN A 423      -9.278 -18.848  12.466  1.00 10.00      A    O  
ATOM   3863  N   SER A 424     -11.332 -19.313  13.232  1.00 10.00      A    N  
ATOM   3864  HN  SER A 424     -12.279 -19.060  13.255  1.00 10.00      A    H  
ATOM   3865  CA  SER A 424     -10.886 -20.473  13.988  1.00 10.00      A    C  
ATOM   3866  CB  SER A 424     -10.919 -20.168  15.488  1.00 10.00      A    C  
ATOM   3867  OG  SER A 424     -10.323 -18.911  15.765  1.00 10.00      A    O  
ATOM   3868  HG  SER A 424     -10.108 -18.472  14.934  1.00 10.00      A    H  
ATOM   3869  C   SER A 424     -11.718 -21.719  13.680  1.00 10.00      A    C  
ATOM   3870  O   SER A 424     -12.770 -21.939  14.280  1.00 10.00      A    O  
ATOM   3871  N   PHE A 425     -11.241 -22.525  12.740  1.00 10.00      A    N  
ATOM   3872  HN  PHE A 425     -10.401 -22.287  12.284  1.00 10.00      A    H  
ATOM   3873  CA  PHE A 425     -11.916 -23.762  12.368  1.00 10.00      A    C  
ATOM   3874  CB  PHE A 425     -12.534 -23.657  10.968  1.00 10.00      A    C  
ATOM   3875  CG  PHE A 425     -13.668 -22.671  10.866  1.00 10.00      A    C  
ATOM   3876  CD1 PHE A 425     -13.665 -21.688   9.890  1.00 10.00      A    C  
ATOM   3877  CD2 PHE A 425     -14.736 -22.729  11.744  1.00 10.00      A    C  
ATOM   3878  CE1 PHE A 425     -14.702 -20.780   9.794  1.00 10.00      A    C  
ATOM   3879  CE2 PHE A 425     -15.777 -21.824  11.654  1.00 10.00      A    C  
ATOM   3880  CZ  PHE A 425     -15.761 -20.848  10.676  1.00 10.00      A    C  
ATOM   3881  C   PHE A 425     -10.914 -24.911  12.431  1.00 10.00      A    C  
ATOM   3882  O   PHE A 425     -10.268 -25.241  11.442  1.00 10.00      A    O  
ATOM   3883  N   HIS A 426     -10.783 -25.500  13.611  1.00 10.00      A    N  
ATOM   3884  HN  HIS A 426     -11.341 -25.198  14.357  1.00 10.00      A    H  
ATOM   3885  CA  HIS A 426      -9.835 -26.585  13.839  1.00 10.00      A    C  
ATOM   3886  CB  HIS A 426      -9.676 -26.840  15.343  1.00 10.00      A    C  
ATOM   3887  CG  HIS A 426      -9.250 -25.636  16.132  1.00 10.00      A    C  
ATOM   3888  ND1 HIS A 426     -10.172 -24.761  16.664  1.00 10.00      A    N  
ATOM   3889  CD2 HIS A 426      -8.000 -25.213  16.451  1.00 10.00      A    C  
ATOM   3890  CE1 HIS A 426      -9.470 -23.832  17.289  1.00 10.00      A    C  
ATOM   3891  NE2 HIS A 426      -8.154 -24.066  17.188  1.00 10.00      A    N  
ATOM   3892  HE2 HIS A 426      -7.433 -23.519  17.569  1.00 10.00      A    H  
ATOM   3893  C   HIS A 426     -10.234 -27.877  13.127  1.00 10.00      A    C  
ATOM   3894  O   HIS A 426      -9.395 -28.547  12.516  1.00 10.00      A    O  
ATOM   3895  N   SER A 427     -11.506 -28.235  13.206  1.00 10.00      A    N  
ATOM   3896  HN  SER A 427     -12.138 -27.666  13.696  1.00 10.00      A    H  
ATOM   3897  CA  SER A 427     -11.982 -29.457  12.580  1.00 10.00      A    C  
ATOM   3898  CB  SER A 427     -12.133 -30.560  13.632  1.00 10.00      A    C  
ATOM   3899  OG  SER A 427     -12.559 -30.028  14.879  1.00 10.00      A    O  
ATOM   3900  HG  SER A 427     -12.142 -30.525  15.595  1.00 10.00      A    H  
ATOM   3901  C   SER A 427     -13.298 -29.250  11.839  1.00 10.00      A    C  
ATOM   3902  O   SER A 427     -14.022 -28.282  12.082  1.00 10.00      A    O  
ATOM   3903  N   MET A 428     -13.599 -30.172  10.937  1.00 10.00      A    N  
ATOM   3904  HN  MET A 428     -12.978 -30.920  10.797  1.00 10.00      A    H  
ATOM   3905  CA  MET A 428     -14.825 -30.121  10.156  1.00 10.00      A    C  
ATOM   3906  CB  MET A 428     -14.548 -29.602   8.738  1.00 10.00      A    C  
ATOM   3907  CG  MET A 428     -13.515 -30.406   7.965  1.00 10.00      A    C  
ATOM   3908  SD  MET A 428     -13.449 -29.969   6.215  1.00 10.00      A    S  
ATOM   3909  CE  MET A 428     -13.098 -28.215   6.316  1.00 10.00      A    C  
ATOM   3910  C   MET A 428     -15.463 -31.507  10.103  1.00 10.00      A    C  
ATOM   3911  O   MET A 428     -14.756 -32.518  10.152  1.00 10.00      A    O  
ATOM   3912  N   PRO A 429     -16.801 -31.574  10.022  1.00 10.00      A    N  
ATOM   3913  CA  PRO A 429     -17.536 -32.845   9.973  1.00 10.00      A    C  
ATOM   3914  CB  PRO A 429     -19.009 -32.423  10.105  1.00 10.00      A    C  
ATOM   3915  CG  PRO A 429     -18.973 -30.999  10.554  1.00 10.00      A    C  
ATOM   3916  CD  PRO A 429     -17.711 -30.423   9.987  1.00 10.00      A    C  
ATOM   3917  C   PRO A 429     -17.320 -33.603   8.659  1.00 10.00      A    C  
ATOM   3918  O   PRO A 429     -16.558 -33.169   7.787  1.00 10.00      A    O  
ATOM   3919  N   GLU A 430     -17.995 -34.739   8.525  1.00 10.00      A    N  
ATOM   3920  HN  GLU A 430     -18.586 -35.033   9.253  1.00 10.00      A    H  
ATOM   3921  CA  GLU A 430     -17.884 -35.561   7.330  1.00 10.00      A    C  
ATOM   3922  CB  GLU A 430     -18.326 -36.994   7.626  1.00 10.00      A    C  
ATOM   3923  CG  GLU A 430     -17.361 -37.772   8.501  1.00 10.00      A    C  
ATOM   3924  CD  GLU A 430     -16.023 -37.993   7.832  1.00 10.00      A    C  
ATOM   3925  OE1 GLU A 430     -16.007 -38.410   6.651  1.00 10.00      A    O  
ATOM   3926  OE2 GLU A 430     -14.982 -37.759   8.484  1.00 10.00      A    O  
ATOM   3927  C   GLU A 430     -18.711 -34.983   6.190  1.00 10.00      A    C  
ATOM   3928  O   GLU A 430     -18.176 -34.639   5.135  1.00 10.00      A    O  
ATOM   3929  N   THR A 431     -20.013 -34.884   6.408  1.00 10.00      A    N  
ATOM   3930  HN  THR A 431     -20.380 -35.185   7.269  1.00 10.00      A    H  
ATOM   3931  CA  THR A 431     -20.920 -34.344   5.406  1.00 10.00      A    C  
ATOM   3932  CB  THR A 431     -21.972 -35.391   4.994  1.00 10.00      A    C  
ATOM   3933  OG1 THR A 431     -22.331 -36.176   6.141  1.00 10.00      A    O  
ATOM   3934  HG1 THR A 431     -22.783 -35.611   6.782  1.00 10.00      A    H  
ATOM   3935  CG2 THR A 431     -21.421 -36.306   3.910  1.00 10.00      A    C  
ATOM   3936  C   THR A 431     -21.626 -33.108   5.947  1.00 10.00      A    C  
ATOM   3937  O   THR A 431     -22.421 -33.199   6.884  1.00 10.00      A    O  
ATOM   3938  N   CYS A 432     -21.317 -31.954   5.374  1.00 10.00      A    N  
ATOM   3939  HN  CYS A 432     -20.663 -31.939   4.646  1.00 10.00      A    H  
ATOM   3940  CA  CYS A 432     -21.922 -30.703   5.807  1.00 10.00      A    C  
ATOM   3941  C   CYS A 432     -22.637 -30.015   4.652  1.00 10.00      A    C  
ATOM   3942  O   CYS A 432     -22.128 -29.968   3.531  1.00 10.00      A    O  
ATOM   3943  CB  CYS A 432     -20.859 -29.772   6.390  1.00 10.00      A    C  
ATOM   3944  SG  CYS A 432     -19.234 -30.554   6.662  1.00 10.00      A    S  
ATOM   3945  N   GLN A 433     -23.821 -29.489   4.932  1.00 10.00      A    N  
ATOM   3946  HN  GLN A 433     -24.176 -29.569   5.844  1.00 10.00      A    H  
ATOM   3947  CA  GLN A 433     -24.607 -28.798   3.922  1.00 10.00      A    C  
ATOM   3948  CB  GLN A 433     -26.098 -28.847   4.259  1.00 10.00      A    C  
ATOM   3949  CG  GLN A 433     -26.677 -30.251   4.277  1.00 10.00      A    C  
ATOM   3950  CD  GLN A 433     -28.172 -30.262   4.041  1.00 10.00      A    C  
ATOM   3951  OE1 GLN A 433     -28.962 -30.185   4.981  1.00 10.00      A    O  
ATOM   3952  NE2 GLN A 433     -28.570 -30.364   2.783  1.00 10.00      A    N  
ATOM   3953 HE21 GLN A 433     -27.883 -30.427   2.083  1.00 10.00      A    H  
ATOM   3954 HE22 GLN A 433     -29.533 -30.373   2.601  1.00 10.00      A    H  
ATOM   3955  C   GLN A 433     -24.142 -27.357   3.768  1.00 10.00      A    C  
ATOM   3956  O   GLN A 433     -24.470 -26.496   4.583  1.00 10.00      A    O  
ATOM   3957  N   TRP A 434     -23.358 -27.114   2.730  1.00 10.00      A    N  
ATOM   3958  HN  TRP A 434     -23.126 -27.853   2.129  1.00 10.00      A    H  
ATOM   3959  CA  TRP A 434     -22.835 -25.787   2.447  1.00 10.00      A    C  
ATOM   3960  CB  TRP A 434     -21.308 -25.849   2.309  1.00 10.00      A    C  
ATOM   3961  CG  TRP A 434     -20.584 -25.511   3.577  1.00 10.00      A    C  
ATOM   3962  CD1 TRP A 434     -20.499 -26.279   4.704  1.00 10.00      A    C  
ATOM   3963  CD2 TRP A 434     -19.848 -24.312   3.854  1.00 10.00      A    C  
ATOM   3964  NE1 TRP A 434     -19.758 -25.630   5.662  1.00 10.00      A    N  
ATOM   3965  HE1 TRP A 434     -19.557 -25.976   6.556  1.00 10.00      A    H  
ATOM   3966  CE2 TRP A 434     -19.344 -24.423   5.163  1.00 10.00      A    C  
ATOM   3967  CE3 TRP A 434     -19.562 -23.158   3.119  1.00 10.00      A    C  
ATOM   3968  CZ2 TRP A 434     -18.577 -23.422   5.754  1.00 10.00      A    C  
ATOM   3969  CZ3 TRP A 434     -18.800 -22.167   3.706  1.00 10.00      A    C  
ATOM   3970  CH2 TRP A 434     -18.314 -22.306   5.011  1.00 10.00      A    C  
ATOM   3971  C   TRP A 434     -23.470 -25.239   1.171  1.00 10.00      A    C  
ATOM   3972  O   TRP A 434     -24.117 -25.996   0.442  1.00 10.00      A    O  
ATOM   3973  N   PRO A 435     -23.338 -23.916   0.913  1.00 10.00      A    N  
ATOM   3974  CA  PRO A 435     -23.882 -23.268  -0.286  1.00 10.00      A    C  
ATOM   3975  CB  PRO A 435     -23.033 -22.003  -0.387  1.00 10.00      A    C  
ATOM   3976  CG  PRO A 435     -22.771 -21.637   1.031  1.00 10.00      A    C  
ATOM   3977  CD  PRO A 435     -22.675 -22.934   1.794  1.00 10.00      A    C  
ATOM   3978  C   PRO A 435     -23.710 -24.120  -1.541  1.00 10.00      A    C  
ATOM   3979  O   PRO A 435     -22.602 -24.546  -1.875  1.00 10.00      A    O  
ATOM   3980  N   GLU A 436     -24.822 -24.364  -2.224  1.00 10.00      A    N  
ATOM   3981  HN  GLU A 436     -25.663 -23.987  -1.901  1.00 10.00      A    H  
ATOM   3982  CA  GLU A 436     -24.836 -25.173  -3.433  1.00 10.00      A    C  
ATOM   3983  CB  GLU A 436     -26.264 -25.252  -3.981  1.00 10.00      A    C  
ATOM   3984  CG  GLU A 436     -26.456 -26.272  -5.090  1.00 10.00      A    C  
ATOM   3985  CD  GLU A 436     -27.878 -26.306  -5.606  1.00 10.00      A    C  
ATOM   3986  OE1 GLU A 436     -28.742 -26.914  -4.939  1.00 10.00      A    O  
ATOM   3987  OE2 GLU A 436     -28.141 -25.716  -6.674  1.00 10.00      A    O  
ATOM   3988  C   GLU A 436     -23.902 -24.611  -4.500  1.00 10.00      A    C  
ATOM   3989  O   GLU A 436     -23.257 -25.364  -5.237  1.00 10.00      A    O  
ATOM   3990  N   LYS A 437     -23.815 -23.290  -4.564  1.00 10.00      A    N  
ATOM   3991  HN  LYS A 437     -24.323 -22.744  -3.925  1.00 10.00      A    H  
ATOM   3992  CA  LYS A 437     -22.976 -22.630  -5.551  1.00 10.00      A    C  
ATOM   3993  CB  LYS A 437     -23.735 -21.481  -6.216  1.00 10.00      A    C  
ATOM   3994  CG  LYS A 437     -25.036 -21.903  -6.874  1.00 10.00      A    C  
ATOM   3995  CD  LYS A 437     -25.533 -20.845  -7.841  1.00 10.00      A    C  
ATOM   3996  CE  LYS A 437     -26.821 -21.283  -8.514  1.00 10.00      A    C  
ATOM   3997  NZ  LYS A 437     -26.969 -20.679  -9.861  1.00 10.00      A    N  
ATOM   3998  HZ1 LYS A 437     -27.853 -20.998 -10.303  1.00 10.00      A    H  
ATOM   3999  HZ2 LYS A 437     -26.171 -20.955 -10.468  1.00 10.00      A    H  
ATOM   4000  HZ3 LYS A 437     -26.986 -19.641  -9.788  1.00 10.00      A    H  
ATOM   4001  C   LYS A 437     -21.671 -22.125  -4.950  1.00 10.00      A    C  
ATOM   4002  O   LYS A 437     -21.155 -21.087  -5.355  1.00 10.00      A    O  
ATOM   4003  N   MET A 438     -21.133 -22.857  -3.986  1.00 10.00      A    N  
ATOM   4004  HN  MET A 438     -21.592 -23.670  -3.683  1.00 10.00      A    H  
ATOM   4005  CA  MET A 438     -19.874 -22.471  -3.360  1.00 10.00      A    C  
ATOM   4006  CB  MET A 438     -19.636 -23.287  -2.088  1.00 10.00      A    C  
ATOM   4007  CG  MET A 438     -18.401 -22.879  -1.298  1.00 10.00      A    C  
ATOM   4008  SD  MET A 438     -18.684 -21.452  -0.233  1.00 10.00      A    S  
ATOM   4009  CE  MET A 438     -18.713 -20.123  -1.433  1.00 10.00      A    C  
ATOM   4010  C   MET A 438     -18.718 -22.665  -4.342  1.00 10.00      A    C  
ATOM   4011  O   MET A 438     -18.141 -23.747  -4.427  1.00 10.00      A    O  
ATOM   4012  N   LYS A 439     -18.397 -21.611  -5.085  1.00 10.00      A    N  
ATOM   4013  HN  LYS A 439     -18.897 -20.774  -4.963  1.00 10.00      A    H  
ATOM   4014  CA  LYS A 439     -17.335 -21.665  -6.083  1.00 10.00      A    C  
ATOM   4015  CB  LYS A 439     -17.802 -20.979  -7.372  1.00 10.00      A    C  
ATOM   4016  CG  LYS A 439     -16.952 -21.277  -8.596  1.00 10.00      A    C  
ATOM   4017  CD  LYS A 439     -17.573 -20.681  -9.849  1.00 10.00      A    C  
ATOM   4018  CE  LYS A 439     -16.672 -20.862 -11.059  1.00 10.00      A    C  
ATOM   4019  NZ  LYS A 439     -16.602 -22.281 -11.509  1.00 10.00      A    N  
ATOM   4020  HZ1 LYS A 439     -16.668 -22.925 -10.695  1.00 10.00      A    H  
ATOM   4021  HZ2 LYS A 439     -15.693 -22.452 -11.999  1.00 10.00      A    H  
ATOM   4022  HZ3 LYS A 439     -17.379 -22.487 -12.169  1.00 10.00      A    H  
ATOM   4023  C   LYS A 439     -16.045 -21.026  -5.577  1.00 10.00      A    C  
ATOM   4024  O   LYS A 439     -14.945 -21.485  -5.899  1.00 10.00      A    O  
ATOM   4025  N   TYR A 440     -16.175 -19.970  -4.789  1.00 10.00      A    N  
ATOM   4026  HN  TYR A 440     -17.076 -19.645  -4.560  1.00 10.00      A    H  
ATOM   4027  CA  TYR A 440     -15.012 -19.282  -4.251  1.00 10.00      A    C  
ATOM   4028  CB  TYR A 440     -14.973 -17.829  -4.732  1.00 10.00      A    C  
ATOM   4029  CG  TYR A 440     -13.918 -16.986  -4.051  1.00 10.00      A    C  
ATOM   4030  CD1 TYR A 440     -14.263 -16.050  -3.081  1.00 10.00      A    C  
ATOM   4031  CD2 TYR A 440     -12.577 -17.131  -4.370  1.00 10.00      A    C  
ATOM   4032  CE1 TYR A 440     -13.302 -15.285  -2.450  1.00 10.00      A    C  
ATOM   4033  CE2 TYR A 440     -11.610 -16.370  -3.746  1.00 10.00      A    C  
ATOM   4034  CZ  TYR A 440     -11.975 -15.449  -2.788  1.00 10.00      A    C  
ATOM   4035  OH  TYR A 440     -11.005 -14.691  -2.167  1.00 10.00      A    O  
ATOM   4036  HH  TYR A 440     -11.245 -14.556  -1.231  1.00 10.00      A    H  
ATOM   4037  C   TYR A 440     -14.995 -19.337  -2.729  1.00 10.00      A    C  
ATOM   4038  O   TYR A 440     -15.884 -18.798  -2.072  1.00 10.00      A    O  
ATOM   4039  N   LEU A 441     -13.983 -19.986  -2.174  1.00 10.00      A    N  
ATOM   4040  HN  LEU A 441     -13.302 -20.403  -2.750  1.00 10.00      A    H  
ATOM   4041  CA  LEU A 441     -13.855 -20.096  -0.729  1.00 10.00      A    C  
ATOM   4042  CB  LEU A 441     -14.249 -21.500  -0.255  1.00 10.00      A    C  
ATOM   4043  CG  LEU A 441     -14.290 -21.724   1.260  1.00 10.00      A    C  
ATOM   4044  CD1 LEU A 441     -15.366 -20.864   1.906  1.00 10.00      A    C  
ATOM   4045  CD2 LEU A 441     -14.513 -23.194   1.579  1.00 10.00      A    C  
ATOM   4046  C   LEU A 441     -12.434 -19.767  -0.293  1.00 10.00      A    C  
ATOM   4047  O   LEU A 441     -11.462 -20.241  -0.889  1.00 10.00      A    O  
ATOM   4048  N   ASN A 442     -12.315 -18.939   0.728  1.00 10.00      A    N  
ATOM   4049  HN  ASN A 442     -13.128 -18.575   1.148  1.00 10.00      A    H  
ATOM   4050  CA  ASN A 442     -11.010 -18.556   1.247  1.00 10.00      A    C  
ATOM   4051  CB  ASN A 442     -10.758 -17.064   1.036  1.00 10.00      A    C  
ATOM   4052  CG  ASN A 442      -9.348 -16.659   1.412  1.00 10.00      A    C  
ATOM   4053  OD1 ASN A 442      -8.430 -17.472   1.378  1.00 10.00      A    O  
ATOM   4054  ND2 ASN A 442      -9.167 -15.400   1.768  1.00 10.00      A    N  
ATOM   4055 HD21 ASN A 442      -9.952 -14.800   1.770  1.00 10.00      A    H  
ATOM   4056 HD22 ASN A 442      -8.262 -15.112   2.010  1.00 10.00      A    H  
ATOM   4057  C   ASN A 442     -10.901 -18.907   2.723  1.00 10.00      A    C  
ATOM   4058  O   ASN A 442     -11.792 -18.584   3.508  1.00 10.00      A    O  
ATOM   4059  N   LEU A 443      -9.813 -19.572   3.090  1.00 10.00      A    N  
ATOM   4060  HN  LEU A 443      -9.132 -19.791   2.415  1.00 10.00      A    H  
ATOM   4061  CA  LEU A 443      -9.594 -19.989   4.467  1.00 10.00      A    C  
ATOM   4062  CB  LEU A 443      -9.853 -21.492   4.600  1.00 10.00      A    C  
ATOM   4063  CG  LEU A 443     -11.313 -21.939   4.495  1.00 10.00      A    C  
ATOM   4064  CD1 LEU A 443     -11.394 -23.415   4.136  1.00 10.00      A    C  
ATOM   4065  CD2 LEU A 443     -12.043 -21.668   5.800  1.00 10.00      A    C  
ATOM   4066  C   LEU A 443      -8.174 -19.662   4.934  1.00 10.00      A    C  
ATOM   4067  O   LEU A 443      -7.567 -20.429   5.690  1.00 10.00      A    O  
ATOM   4068  N   SER A 444      -7.644 -18.528   4.483  1.00 10.00      A    N  
ATOM   4069  HN  SER A 444      -8.161 -17.968   3.868  1.00 10.00      A    H  
ATOM   4070  CA  SER A 444      -6.306 -18.102   4.876  1.00 10.00      A    C  
ATOM   4071  CB  SER A 444      -5.883 -16.860   4.086  1.00 10.00      A    C  
ATOM   4072  OG  SER A 444      -5.907 -17.102   2.690  1.00 10.00      A    O  
ATOM   4073  HG  SER A 444      -5.808 -18.051   2.521  1.00 10.00      A    H  
ATOM   4074  C   SER A 444      -6.249 -17.804   6.374  1.00 10.00      A    C  
ATOM   4075  O   SER A 444      -7.023 -16.985   6.881  1.00 10.00      A    O  
ATOM   4076  N   SER A 445      -5.332 -18.483   7.065  1.00 10.00      A    N  
ATOM   4077  HN  SER A 445      -4.762 -19.126   6.587  1.00 10.00      A    H  
ATOM   4078  CA  SER A 445      -5.142 -18.309   8.505  1.00 10.00      A    C  
ATOM   4079  CB  SER A 445      -4.615 -16.906   8.826  1.00 10.00      A    C  
ATOM   4080  OG  SER A 445      -3.564 -16.541   7.941  1.00 10.00      A    O  
ATOM   4081  HG  SER A 445      -3.857 -15.807   7.385  1.00 10.00      A    H  
ATOM   4082  C   SER A 445      -6.420 -18.606   9.288  1.00 10.00      A    C  
ATOM   4083  O   SER A 445      -7.022 -17.714   9.886  1.00 10.00      A    O  
ATOM   4084  N   THR A 446      -6.833 -19.864   9.280  1.00 10.00      A    N  
ATOM   4085  HN  THR A 446      -6.320 -20.539   8.784  1.00 10.00      A    H  
ATOM   4086  CA  THR A 446      -8.041 -20.261   9.989  1.00 10.00      A    C  
ATOM   4087  CB  THR A 446      -9.120 -20.752   9.006  1.00 10.00      A    C  
ATOM   4088  OG1 THR A 446      -9.122 -19.896   7.859  1.00 10.00      A    O  
ATOM   4089  HG1 THR A 446      -8.402 -20.146   7.269  1.00 10.00      A    H  
ATOM   4090  CG2 THR A 446     -10.495 -20.697   9.645  1.00 10.00      A    C  
ATOM   4091  C   THR A 446      -7.743 -21.337  11.037  1.00 10.00      A    C  
ATOM   4092  O   THR A 446      -8.651 -21.860  11.689  1.00 10.00      A    O  
ATOM   4093  N   ARG A 447      -6.455 -21.642  11.199  1.00 10.00      A    N  
ATOM   4094  HN  ARG A 447      -5.788 -21.169  10.660  1.00 10.00      A    H  
ATOM   4095  CA  ARG A 447      -5.995 -22.644  12.160  1.00 10.00      A    C  
ATOM   4096  CB  ARG A 447      -6.251 -22.185  13.598  1.00 10.00      A    C  
ATOM   4097  CG  ARG A 447      -5.670 -20.818  13.918  1.00 10.00      A    C  
ATOM   4098  CD  ARG A 447      -6.099 -20.343  15.292  1.00 10.00      A    C  
ATOM   4099  NE  ARG A 447      -6.290 -18.896  15.326  1.00 10.00      A    N  
ATOM   4100  HE  ARG A 447      -5.957 -18.380  14.553  1.00 10.00      A    H  
ATOM   4101  CZ  ARG A 447      -6.893 -18.244  16.320  1.00 10.00      A    C  
ATOM   4102  NH1 ARG A 447      -7.365 -18.909  17.370  1.00 10.00      A    N  
ATOM   4103 HH11 ARG A 447      -7.266 -19.944  17.423  1.00 10.00      A    H  
ATOM   4104 HH12 ARG A 447      -7.843 -18.397  18.145  1.00 10.00      A    H  
ATOM   4105  NH2 ARG A 447      -7.023 -16.924  16.265  1.00 10.00      A    N  
ATOM   4106 HH21 ARG A 447      -7.495 -16.409  17.039  1.00 10.00      A    H  
ATOM   4107 HH22 ARG A 447      -6.652 -16.394  15.444  1.00 10.00      A    H  
ATOM   4108  C   ARG A 447      -6.630 -24.009  11.900  1.00 10.00      A    C  
ATOM   4109  O   ARG A 447      -6.909 -24.767  12.832  1.00 10.00      A    O  
ATOM   4110  N   ILE A 448      -6.841 -24.319  10.627  1.00 10.00      A    N  
ATOM   4111  HN  ILE A 448      -6.575 -23.682   9.931  1.00 10.00      A    H  
ATOM   4112  CA  ILE A 448      -7.443 -25.587  10.242  1.00 10.00      A    C  
ATOM   4113  CB  ILE A 448      -7.935 -25.572   8.780  1.00 10.00      A    C  
ATOM   4114  CG1 ILE A 448      -8.744 -24.302   8.503  1.00 10.00      A    C  
ATOM   4115  CG2 ILE A 448      -8.779 -26.806   8.497  1.00 10.00      A    C  
ATOM   4116  CD1 ILE A 448      -9.121 -24.128   7.049  1.00 10.00      A    C  
ATOM   4117  C   ILE A 448      -6.446 -26.723  10.429  1.00 10.00      A    C  
ATOM   4118  O   ILE A 448      -5.290 -26.619  10.008  1.00 10.00      A    O  
ATOM   4119  N   HIS A 449      -6.894 -27.797  11.069  1.00 10.00      A    N  
ATOM   4120  HN  HIS A 449      -7.824 -27.813  11.388  1.00 10.00      A    H  
ATOM   4121  CA  HIS A 449      -6.036 -28.944  11.322  1.00 10.00      A    C  
ATOM   4122  CB  HIS A 449      -6.234 -29.448  12.752  1.00 10.00      A    C  
ATOM   4123  CG  HIS A 449      -4.957 -29.728  13.479  1.00 10.00      A    C  
ATOM   4124  ND1 HIS A 449      -4.867 -30.745  14.399  1.00 10.00      A    N  
ATOM   4125  CD2 HIS A 449      -3.760 -29.097  13.391  1.00 10.00      A    C  
ATOM   4126  CE1 HIS A 449      -3.624 -30.713  14.848  1.00 10.00      A    C  
ATOM   4127  NE2 HIS A 449      -2.921 -29.735  14.266  1.00 10.00      A    N  
ATOM   4128  HE2 HIS A 449      -1.979 -29.514  14.434  1.00 10.00      A    H  
ATOM   4129  C   HIS A 449      -6.284 -30.069  10.321  1.00 10.00      A    C  
ATOM   4130  O   HIS A 449      -5.342 -30.609   9.740  1.00 10.00      A    O  
ATOM   4131  N   SER A 450      -7.544 -30.421  10.113  1.00 10.00      A    N  
ATOM   4132  HN  SER A 450      -8.265 -29.954  10.587  1.00 10.00      A    H  
ATOM   4133  CA  SER A 450      -7.879 -31.489   9.184  1.00 10.00      A    C  
ATOM   4134  CB  SER A 450      -8.148 -32.789   9.949  1.00 10.00      A    C  
ATOM   4135  OG  SER A 450      -8.998 -32.559  11.064  1.00 10.00      A    O  
ATOM   4136  HG  SER A 450      -9.915 -32.498  10.755  1.00 10.00      A    H  
ATOM   4137  C   SER A 450      -9.078 -31.114   8.318  1.00 10.00      A    C  
ATOM   4138  O   SER A 450     -10.010 -30.454   8.786  1.00 10.00      A    O  
ATOM   4139  N   VAL A 451      -9.046 -31.536   7.059  1.00 10.00      A    N  
ATOM   4140  HN  VAL A 451      -8.274 -32.059   6.749  1.00 10.00      A    H  
ATOM   4141  CA  VAL A 451     -10.126 -31.254   6.122  1.00 10.00      A    C  
ATOM   4142  CB  VAL A 451      -9.682 -30.294   4.993  1.00 10.00      A    C  
ATOM   4143  CG1 VAL A 451      -9.568 -28.872   5.518  1.00 10.00      A    C  
ATOM   4144  CG2 VAL A 451      -8.365 -30.742   4.371  1.00 10.00      A    C  
ATOM   4145  C   VAL A 451     -10.679 -32.541   5.510  1.00 10.00      A    C  
ATOM   4146  O   VAL A 451      -9.927 -33.370   4.990  1.00 10.00      A    O  
ATOM   4147  N   THR A 452     -11.991 -32.707   5.584  1.00 10.00      A    N  
ATOM   4148  HN  THR A 452     -12.538 -32.021   6.023  1.00 10.00      A    H  
ATOM   4149  CA  THR A 452     -12.645 -33.881   5.036  1.00 10.00      A    C  
ATOM   4150  CB  THR A 452     -13.533 -34.569   6.094  1.00 10.00      A    C  
ATOM   4151  OG1 THR A 452     -13.858 -33.636   7.140  1.00 10.00      A    O  
ATOM   4152  HG1 THR A 452     -14.819 -33.528   7.195  1.00 10.00      A    H  
ATOM   4153  CG2 THR A 452     -12.809 -35.767   6.690  1.00 10.00      A    C  
ATOM   4154  C   THR A 452     -13.484 -33.510   3.815  1.00 10.00      A    C  
ATOM   4155  O   THR A 452     -13.288 -32.447   3.219  1.00 10.00      A    O  
ATOM   4156  N   GLY A 453     -14.430 -34.371   3.459  1.00 10.00      A    N  
ATOM   4157  HN  GLY A 453     -14.554 -35.191   3.986  1.00 10.00      A    H  
ATOM   4158  CA  GLY A 453     -15.283 -34.126   2.309  1.00 10.00      A    C  
ATOM   4159  C   GLY A 453     -16.371 -33.099   2.575  1.00 10.00      A    C  
ATOM   4160  O   GLY A 453     -17.492 -33.228   2.079  1.00 10.00      A    O  
ATOM   4161  N   CYS A 454     -16.040 -32.077   3.349  1.00 10.00      A    N  
ATOM   4162  HN  CYS A 454     -15.127 -32.030   3.712  1.00 10.00      A    H  
ATOM   4163  CA  CYS A 454     -16.986 -31.019   3.670  1.00 10.00      A    C  
ATOM   4164  C   CYS A 454     -16.919 -29.940   2.593  1.00 10.00      A    C  
ATOM   4165  O   CYS A 454     -17.786 -29.067   2.501  1.00 10.00      A    O  
ATOM   4166  CB  CYS A 454     -16.665 -30.426   5.046  1.00 10.00      A    C  
ATOM   4167  SG  CYS A 454     -17.937 -29.309   5.720  1.00 10.00      A    S  
ATOM   4168  N   ILE A 455     -15.881 -30.023   1.769  1.00 10.00      A    N  
ATOM   4169  HN  ILE A 455     -15.237 -30.750   1.891  1.00 10.00      A    H  
ATOM   4170  CA  ILE A 455     -15.673 -29.076   0.688  1.00 10.00      A    C  
ATOM   4171  CB  ILE A 455     -14.182 -29.025   0.289  1.00 10.00      A    C  
ATOM   4172  CG1 ILE A 455     -13.320 -28.561   1.468  1.00 10.00      A    C  
ATOM   4173  CG2 ILE A 455     -13.961 -28.140  -0.930  1.00 10.00      A    C  
ATOM   4174  CD1 ILE A 455     -13.637 -27.163   1.961  1.00 10.00      A    C  
ATOM   4175  C   ILE A 455     -16.512 -29.477  -0.523  1.00 10.00      A    C  
ATOM   4176  O   ILE A 455     -16.430 -30.611  -0.993  1.00 10.00      A    O  
ATOM   4177  N   PRO A 456     -17.350 -28.558  -1.021  1.00 10.00      A    N  
ATOM   4178  CA  PRO A 456     -18.208 -28.815  -2.181  1.00 10.00      A    C  
ATOM   4179  CB  PRO A 456     -19.148 -27.608  -2.198  1.00 10.00      A    C  
ATOM   4180  CG  PRO A 456     -18.374 -26.526  -1.531  1.00 10.00      A    C  
ATOM   4181  CD  PRO A 456     -17.533 -27.198  -0.485  1.00 10.00      A    C  
ATOM   4182  C   PRO A 456     -17.418 -28.896  -3.488  1.00 10.00      A    C  
ATOM   4183  O   PRO A 456     -16.410 -28.213  -3.666  1.00 10.00      A    O  
ATOM   4184  N   LYS A 457     -17.902 -29.727  -4.403  1.00 10.00      A    N  
ATOM   4185  HN  LYS A 457     -18.718 -30.232  -4.196  1.00 10.00      A    H  
ATOM   4186  CA  LYS A 457     -17.261 -29.926  -5.702  1.00 10.00      A    C  
ATOM   4187  CB  LYS A 457     -17.832 -31.176  -6.375  1.00 10.00      A    C  
ATOM   4188  CG  LYS A 457     -19.329 -31.099  -6.629  1.00 10.00      A    C  
ATOM   4189  CD  LYS A 457     -19.929 -32.474  -6.846  1.00 10.00      A    C  
ATOM   4190  CE  LYS A 457     -21.443 -32.401  -6.946  1.00 10.00      A    C  
ATOM   4191  NZ  LYS A 457     -22.070 -33.743  -6.856  1.00 10.00      A    N  
ATOM   4192  HZ1 LYS A 457     -21.724 -34.351  -7.625  1.00 10.00      A    H  
ATOM   4193  HZ2 LYS A 457     -23.103 -33.664  -6.930  1.00 10.00      A    H  
ATOM   4194  HZ3 LYS A 457     -21.833 -34.190  -5.946  1.00 10.00      A    H  
ATOM   4195  C   LYS A 457     -17.445 -28.714  -6.616  1.00 10.00      A    C  
ATOM   4196  O   LYS A 457     -16.868 -28.649  -7.702  1.00 10.00      A    O  
ATOM   4197  N   THR A 458     -18.257 -27.762  -6.174  1.00 10.00      A    N  
ATOM   4198  HN  THR A 458     -18.704 -27.878  -5.312  1.00 10.00      A    H  
ATOM   4199  CA  THR A 458     -18.516 -26.555  -6.940  1.00 10.00      A    C  
ATOM   4200  CB  THR A 458     -19.816 -25.884  -6.455  1.00 10.00      A    C  
ATOM   4201  OG1 THR A 458     -20.648 -26.861  -5.806  1.00 10.00      A    O  
ATOM   4202  HG1 THR A 458     -21.515 -26.476  -5.636  1.00 10.00      A    H  
ATOM   4203  CG2 THR A 458     -20.577 -25.282  -7.625  1.00 10.00      A    C  
ATOM   4204  C   THR A 458     -17.362 -25.565  -6.786  1.00 10.00      A    C  
ATOM   4205  O   THR A 458     -17.324 -24.526  -7.447  1.00 10.00      A    O  
ATOM   4206  N   LEU A 459     -16.417 -25.910  -5.922  1.00 10.00      A    N  
ATOM   4207  HN  LEU A 459     -16.488 -26.770  -5.456  1.00 10.00      A    H  
ATOM   4208  CA  LEU A 459     -15.276 -25.055  -5.651  1.00 10.00      A    C  
ATOM   4209  CB  LEU A 459     -14.544 -25.529  -4.398  1.00 10.00      A    C  
ATOM   4210  CG  LEU A 459     -13.835 -24.444  -3.591  1.00 10.00      A    C  
ATOM   4211  CD1 LEU A 459     -14.832 -23.393  -3.130  1.00 10.00      A    C  
ATOM   4212  CD2 LEU A 459     -13.118 -25.054  -2.402  1.00 10.00      A    C  
ATOM   4213  C   LEU A 459     -14.311 -24.974  -6.830  1.00 10.00      A    C  
ATOM   4214  O   LEU A 459     -13.931 -25.988  -7.417  1.00 10.00      A    O  
ATOM   4215  N   GLU A 460     -13.929 -23.751  -7.165  1.00 10.00      A    N  
ATOM   4216  HN  GLU A 460     -14.290 -22.989  -6.661  1.00 10.00      A    H  
ATOM   4217  CA  GLU A 460     -13.002 -23.501  -8.256  1.00 10.00      A    C  
ATOM   4218  CB  GLU A 460     -13.660 -22.610  -9.315  1.00 10.00      A    C  
ATOM   4219  CG  GLU A 460     -12.684 -21.992 -10.303  1.00 10.00      A    C  
ATOM   4220  CD  GLU A 460     -13.344 -21.532 -11.582  1.00 10.00      A    C  
ATOM   4221  OE1 GLU A 460     -13.211 -20.338 -11.927  1.00 10.00      A    O  
ATOM   4222  OE2 GLU A 460     -13.992 -22.361 -12.253  1.00 10.00      A    O  
ATOM   4223  C   GLU A 460     -11.728 -22.852  -7.722  1.00 10.00      A    C  
ATOM   4224  O   GLU A 460     -10.627 -23.107  -8.218  1.00 10.00      A    O  
ATOM   4225  N   ILE A 461     -11.886 -22.019  -6.700  1.00 10.00      A    N  
ATOM   4226  HN  ILE A 461     -12.786 -21.866  -6.342  1.00 10.00      A    H  
ATOM   4227  CA  ILE A 461     -10.757 -21.331  -6.087  1.00 10.00      A    C  
ATOM   4228  CB  ILE A 461     -10.809 -19.810  -6.352  1.00 10.00      A    C  
ATOM   4229  CG1 ILE A 461     -10.933 -19.528  -7.854  1.00 10.00      A    C  
ATOM   4230  CG2 ILE A 461      -9.572 -19.127  -5.784  1.00 10.00      A    C  
ATOM   4231  CD1 ILE A 461     -11.235 -18.083  -8.183  1.00 10.00      A    C  
ATOM   4232  C   ILE A 461     -10.757 -21.574  -4.582  1.00 10.00      A    C  
ATOM   4233  O   ILE A 461     -11.748 -21.292  -3.902  1.00 10.00      A    O  
ATOM   4234  N   LEU A 462      -9.650 -22.096  -4.067  1.00 10.00      A    N  
ATOM   4235  HN  LEU A 462      -8.888 -22.288  -4.660  1.00 10.00      A    H  
ATOM   4236  CA  LEU A 462      -9.530 -22.384  -2.644  1.00 10.00      A    C  
ATOM   4237  CB  LEU A 462      -9.791 -23.870  -2.373  1.00 10.00      A    C  
ATOM   4238  CG  LEU A 462      -9.595 -24.346  -0.928  1.00 10.00      A    C  
ATOM   4239  CD1 LEU A 462     -10.608 -23.694   0.006  1.00 10.00      A    C  
ATOM   4240  CD2 LEU A 462      -9.683 -25.862  -0.845  1.00 10.00      A    C  
ATOM   4241  C   LEU A 462      -8.156 -21.999  -2.108  1.00 10.00      A    C  
ATOM   4242  O   LEU A 462      -7.131 -22.297  -2.723  1.00 10.00      A    O  
ATOM   4243  N   ASP A 463      -8.149 -21.335  -0.961  1.00 10.00      A    N  
ATOM   4244  HN  ASP A 463      -9.004 -21.116  -0.533  1.00 10.00      A    H  
ATOM   4245  CA  ASP A 463      -6.910 -20.925  -0.311  1.00 10.00      A    C  
ATOM   4246  CB  ASP A 463      -6.732 -19.403  -0.368  1.00 10.00      A    C  
ATOM   4247  CG  ASP A 463      -5.373 -18.929   0.135  1.00 10.00      A    C  
ATOM   4248  OD1 ASP A 463      -4.953 -19.338   1.241  1.00 10.00      A    O  
ATOM   4249  OD2 ASP A 463      -4.716 -18.129  -0.570  1.00 10.00      A    O  
ATOM   4250  C   ASP A 463      -6.926 -21.389   1.137  1.00 10.00      A    C  
ATOM   4251  O   ASP A 463      -7.782 -20.982   1.916  1.00 10.00      A    O  
ATOM   4252  N   VAL A 464      -5.994 -22.257   1.478  1.00 10.00      A    N  
ATOM   4253  HN  VAL A 464      -5.341 -22.546   0.799  1.00 10.00      A    H  
ATOM   4254  CA  VAL A 464      -5.884 -22.783   2.829  1.00 10.00      A    C  
ATOM   4255  CB  VAL A 464      -6.218 -24.291   2.893  1.00 10.00      A    C  
ATOM   4256  CG1 VAL A 464      -7.718 -24.498   3.036  1.00 10.00      A    C  
ATOM   4257  CG2 VAL A 464      -5.696 -25.017   1.661  1.00 10.00      A    C  
ATOM   4258  C   VAL A 464      -4.478 -22.542   3.363  1.00 10.00      A    C  
ATOM   4259  O   VAL A 464      -3.912 -23.372   4.081  1.00 10.00      A    O  
ATOM   4260  N   SER A 465      -3.925 -21.395   3.003  1.00 10.00      A    N  
ATOM   4261  HN  SER A 465      -4.438 -20.774   2.435  1.00 10.00      A    H  
ATOM   4262  CA  SER A 465      -2.585 -21.024   3.422  1.00 10.00      A    C  
ATOM   4263  CB  SER A 465      -2.059 -19.887   2.541  1.00 10.00      A    C  
ATOM   4264  OG  SER A 465      -2.396 -20.095   1.179  1.00 10.00      A    O  
ATOM   4265  HG  SER A 465      -3.344 -19.897   1.057  1.00 10.00      A    H  
ATOM   4266  C   SER A 465      -2.556 -20.594   4.886  1.00 10.00      A    C  
ATOM   4267  O   SER A 465      -3.575 -20.165   5.441  1.00 10.00      A    O  
ATOM   4268  N   ASN A 466      -1.381 -20.733   5.504  1.00 10.00      A    N  
ATOM   4269  HN  ASN A 466      -0.631 -21.127   5.006  1.00 10.00      A    H  
ATOM   4270  CA  ASN A 466      -1.172 -20.342   6.898  1.00 10.00      A    C  
ATOM   4271  CB  ASN A 466      -1.523 -18.866   7.113  1.00 10.00      A    C  
ATOM   4272  CG  ASN A 466      -0.307 -17.994   7.335  1.00 10.00      A    C  
ATOM   4273  OD1 ASN A 466       0.773 -18.264   6.807  1.00 10.00      A    O  
ATOM   4274  ND2 ASN A 466      -0.478 -16.930   8.107  1.00 10.00      A    N  
ATOM   4275 HD21 ASN A 466      -1.375 -16.768   8.481  1.00 10.00      A    H  
ATOM   4276 HD22 ASN A 466       0.293 -16.350   8.281  1.00 10.00      A    H  
ATOM   4277  C   ASN A 466      -1.963 -21.216   7.863  1.00 10.00      A    C  
ATOM   4278  O   ASN A 466      -2.490 -20.731   8.866  1.00 10.00      A    O  
ATOM   4279  N   ASN A 467      -2.018 -22.507   7.573  1.00 10.00      A    N  
ATOM   4280  HN  ASN A 467      -1.536 -22.842   6.787  1.00 10.00      A    H  
ATOM   4281  CA  ASN A 467      -2.751 -23.447   8.412  1.00 10.00      A    C  
ATOM   4282  CB  ASN A 467      -3.944 -24.037   7.650  1.00 10.00      A    C  
ATOM   4283  CG  ASN A 467      -5.123 -23.083   7.575  1.00 10.00      A    C  
ATOM   4284  OD1 ASN A 467      -5.465 -22.415   8.552  1.00 10.00      A    O  
ATOM   4285  ND2 ASN A 467      -5.744 -22.999   6.408  1.00 10.00      A    N  
ATOM   4286 HD21 ASN A 467      -5.412 -23.552   5.666  1.00 10.00      A    H  
ATOM   4287 HD22 ASN A 467      -6.504 -22.383   6.328  1.00 10.00      A    H  
ATOM   4288  C   ASN A 467      -1.827 -24.549   8.918  1.00 10.00      A    C  
ATOM   4289  O   ASN A 467      -0.607 -24.383   8.925  1.00 10.00      A    O  
ATOM   4290  N   ASN A 468      -2.403 -25.668   9.348  1.00 10.00      A    N  
ATOM   4291  HN  ASN A 468      -3.382 -25.750   9.321  1.00 10.00      A    H  
ATOM   4292  CA  ASN A 468      -1.611 -26.783   9.859  1.00 10.00      A    C  
ATOM   4293  CB  ASN A 468      -1.587 -26.782  11.392  1.00 10.00      A    C  
ATOM   4294  CG  ASN A 468      -0.369 -26.077  11.959  1.00 10.00      A    C  
ATOM   4295  OD1 ASN A 468       0.704 -26.672  12.087  1.00 10.00      A    O  
ATOM   4296  ND2 ASN A 468      -0.520 -24.806  12.305  1.00 10.00      A    N  
ATOM   4297 HD21 ASN A 468      -1.401 -24.390  12.178  1.00 10.00      A    H  
ATOM   4298 HD22 ASN A 468       0.256 -24.331  12.674  1.00 10.00      A    H  
ATOM   4299  C   ASN A 468      -2.124 -28.124   9.340  1.00 10.00      A    C  
ATOM   4300  O   ASN A 468      -2.273 -29.082  10.103  1.00 10.00      A    O  
ATOM   4301  N   LEU A 469      -2.379 -28.195   8.041  1.00 10.00      A    N  
ATOM   4302  HN  LEU A 469      -2.233 -27.402   7.476  1.00 10.00      A    H  
ATOM   4303  CA  LEU A 469      -2.865 -29.428   7.427  1.00 10.00      A    C  
ATOM   4304  CB  LEU A 469      -3.497 -29.139   6.064  1.00 10.00      A    C  
ATOM   4305  CG  LEU A 469      -4.690 -28.180   6.058  1.00 10.00      A    C  
ATOM   4306  CD1 LEU A 469      -5.127 -27.882   4.633  1.00 10.00      A    C  
ATOM   4307  CD2 LEU A 469      -5.845 -28.756   6.862  1.00 10.00      A    C  
ATOM   4308  C   LEU A 469      -1.730 -30.436   7.274  1.00 10.00      A    C  
ATOM   4309  O   LEU A 469      -0.570 -30.053   7.125  1.00 10.00      A    O  
ATOM   4310  N   ASN A 470      -2.064 -31.719   7.330  1.00 10.00      A    N  
ATOM   4311  HN  ASN A 470      -3.005 -31.961   7.474  1.00 10.00      A    H  
ATOM   4312  CA  ASN A 470      -1.068 -32.780   7.197  1.00 10.00      A    C  
ATOM   4313  CB  ASN A 470      -1.119 -33.717   8.411  1.00 10.00      A    C  
ATOM   4314  CG  ASN A 470      -0.232 -34.942   8.258  1.00 10.00      A    C  
ATOM   4315  OD1 ASN A 470       0.979 -34.879   8.477  1.00 10.00      A    O  
ATOM   4316  ND2 ASN A 470      -0.829 -36.073   7.902  1.00 10.00      A    N  
ATOM   4317 HD21 ASN A 470      -1.799 -36.062   7.760  1.00 10.00      A    H  
ATOM   4318 HD22 ASN A 470      -0.275 -36.874   7.786  1.00 10.00      A    H  
ATOM   4319  C   ASN A 470      -1.272 -33.576   5.909  1.00 10.00      A    C  
ATOM   4320  O   ASN A 470      -0.312 -33.943   5.232  1.00 10.00      A    O  
ATOM   4321  N   LEU A 471      -2.528 -33.837   5.577  1.00 10.00      A    N  
ATOM   4322  HN  LEU A 471      -3.251 -33.509   6.151  1.00 10.00      A    H  
ATOM   4323  CA  LEU A 471      -2.867 -34.594   4.379  1.00 10.00      A    C  
ATOM   4324  CB  LEU A 471      -3.314 -36.010   4.759  1.00 10.00      A    C  
ATOM   4325  CG  LEU A 471      -3.391 -37.028   3.620  1.00 10.00      A    C  
ATOM   4326  CD1 LEU A 471      -1.998 -37.440   3.173  1.00 10.00      A    C  
ATOM   4327  CD2 LEU A 471      -4.207 -38.244   4.035  1.00 10.00      A    C  
ATOM   4328  C   LEU A 471      -3.977 -33.889   3.604  1.00 10.00      A    C  
ATOM   4329  O   LEU A 471      -4.878 -33.293   4.204  1.00 10.00      A    O  
ATOM   4330  N   PHE A 472      -3.915 -33.958   2.281  1.00 10.00      A    N  
ATOM   4331  HN  PHE A 472      -3.177 -34.452   1.857  1.00 10.00      A    H  
ATOM   4332  CA  PHE A 472      -4.915 -33.316   1.442  1.00 10.00      A    C  
ATOM   4333  CB  PHE A 472      -4.384 -31.986   0.900  1.00 10.00      A    C  
ATOM   4334  CG  PHE A 472      -5.439 -31.077   0.339  1.00 10.00      A    C  
ATOM   4335  CD1 PHE A 472      -6.270 -30.353   1.180  1.00 10.00      A    C  
ATOM   4336  CD2 PHE A 472      -5.592 -30.937  -1.029  1.00 10.00      A    C  
ATOM   4337  CE1 PHE A 472      -7.232 -29.506   0.665  1.00 10.00      A    C  
ATOM   4338  CE2 PHE A 472      -6.553 -30.094  -1.551  1.00 10.00      A    C  
ATOM   4339  CZ  PHE A 472      -7.375 -29.377  -0.703  1.00 10.00      A    C  
ATOM   4340  C   PHE A 472      -5.351 -34.222   0.296  1.00 10.00      A    C  
ATOM   4341  O   PHE A 472      -4.558 -34.551  -0.586  1.00 10.00      A    O  
ATOM   4342  N   SER A 473      -6.608 -34.637   0.338  1.00 10.00      A    N  
ATOM   4343  HN  SER A 473      -7.173 -34.369   1.095  1.00 10.00      A    H  
ATOM   4344  CA  SER A 473      -7.184 -35.488  -0.692  1.00 10.00      A    C  
ATOM   4345  CB  SER A 473      -7.097 -36.964  -0.289  1.00 10.00      A    C  
ATOM   4346  OG  SER A 473      -5.835 -37.520  -0.623  1.00 10.00      A    O  
ATOM   4347  HG  SER A 473      -5.932 -38.065  -1.416  1.00 10.00      A    H  
ATOM   4348  C   SER A 473      -8.638 -35.094  -0.926  1.00 10.00      A    C  
ATOM   4349  O   SER A 473      -9.527 -35.483  -0.165  1.00 10.00      A    O  
ATOM   4350  N   LEU A 474      -8.873 -34.302  -1.962  1.00 10.00      A    N  
ATOM   4351  HN  LEU A 474      -8.124 -34.018  -2.530  1.00 10.00      A    H  
ATOM   4352  CA  LEU A 474     -10.220 -33.848  -2.280  1.00 10.00      A    C  
ATOM   4353  CB  LEU A 474     -10.455 -32.433  -1.744  1.00 10.00      A    C  
ATOM   4354  CG  LEU A 474     -10.712 -32.320  -0.239  1.00 10.00      A    C  
ATOM   4355  CD1 LEU A 474     -10.698 -30.865   0.201  1.00 10.00      A    C  
ATOM   4356  CD2 LEU A 474     -12.034 -32.979   0.129  1.00 10.00      A    C  
ATOM   4357  C   LEU A 474     -10.489 -33.895  -3.777  1.00 10.00      A    C  
ATOM   4358  O   LEU A 474      -9.670 -33.451  -4.581  1.00 10.00      A    O  
ATOM   4359  N   ASN A 475     -11.635 -34.443  -4.141  1.00 10.00      A    N  
ATOM   4360  HN  ASN A 475     -12.239 -34.790  -3.450  1.00 10.00      A    H  
ATOM   4361  CA  ASN A 475     -12.029 -34.545  -5.539  1.00 10.00      A    C  
ATOM   4362  CB  ASN A 475     -13.014 -35.704  -5.727  1.00 10.00      A    C  
ATOM   4363  CG  ASN A 475     -13.530 -35.829  -7.151  1.00 10.00      A    C  
ATOM   4364  OD1 ASN A 475     -12.811 -35.578  -8.118  1.00 10.00      A    O  
ATOM   4365  ND2 ASN A 475     -14.787 -36.218  -7.290  1.00 10.00      A    N  
ATOM   4366 HD21 ASN A 475     -15.311 -36.401  -6.478  1.00 10.00      A    H  
ATOM   4367 HD22 ASN A 475     -15.142 -36.311  -8.196  1.00 10.00      A    H  
ATOM   4368  C   ASN A 475     -12.664 -33.239  -6.006  1.00 10.00      A    C  
ATOM   4369  O   ASN A 475     -13.792 -32.918  -5.627  1.00 10.00      A    O  
ATOM   4370  N   LEU A 476     -11.932 -32.486  -6.815  1.00 10.00      A    N  
ATOM   4371  HN  LEU A 476     -11.040 -32.797  -7.084  1.00 10.00      A    H  
ATOM   4372  CA  LEU A 476     -12.421 -31.216  -7.333  1.00 10.00      A    C  
ATOM   4373  CB  LEU A 476     -11.805 -30.048  -6.561  1.00 10.00      A    C  
ATOM   4374  CG  LEU A 476     -12.295 -29.868  -5.123  1.00 10.00      A    C  
ATOM   4375  CD1 LEU A 476     -11.377 -28.932  -4.355  1.00 10.00      A    C  
ATOM   4376  CD2 LEU A 476     -13.720 -29.343  -5.112  1.00 10.00      A    C  
ATOM   4377  C   LEU A 476     -12.119 -31.100  -8.826  1.00 10.00      A    C  
ATOM   4378  O   LEU A 476     -11.070 -30.596  -9.225  1.00 10.00      A    O  
ATOM   4379  N   PRO A 477     -13.054 -31.569  -9.667  1.00 10.00      A    N  
ATOM   4380  CA  PRO A 477     -12.896 -31.558 -11.128  1.00 10.00      A    C  
ATOM   4381  CB  PRO A 477     -14.158 -32.265 -11.639  1.00 10.00      A    C  
ATOM   4382  CG  PRO A 477     -15.144 -32.135 -10.530  1.00 10.00      A    C  
ATOM   4383  CD  PRO A 477     -14.343 -32.156  -9.260  1.00 10.00      A    C  
ATOM   4384  C   PRO A 477     -12.788 -30.160 -11.734  1.00 10.00      A    C  
ATOM   4385  O   PRO A 477     -12.215 -29.993 -12.814  1.00 10.00      A    O  
ATOM   4386  N   GLN A 478     -13.328 -29.160 -11.050  1.00 10.00      A    N  
ATOM   4387  HN  GLN A 478     -13.756 -29.338 -10.186  1.00 10.00      A    H  
ATOM   4388  CA  GLN A 478     -13.286 -27.799 -11.566  1.00 10.00      A    C  
ATOM   4389  CB  GLN A 478     -14.688 -27.211 -11.750  1.00 10.00      A    C  
ATOM   4390  CG  GLN A 478     -15.538 -27.172 -10.493  1.00 10.00      A    C  
ATOM   4391  CD  GLN A 478     -16.792 -26.337 -10.674  1.00 10.00      A    C  
ATOM   4392  OE1 GLN A 478     -16.785 -25.314 -11.366  1.00 10.00      A    O  
ATOM   4393  NE2 GLN A 478     -17.882 -26.772 -10.067  1.00 10.00      A    N  
ATOM   4394 HE21 GLN A 478     -17.818 -27.600  -9.539  1.00 10.00      A    H  
ATOM   4395 HE22 GLN A 478     -18.708 -26.253 -10.169  1.00 10.00      A    H  
ATOM   4396  C   GLN A 478     -12.399 -26.870 -10.745  1.00 10.00      A    C  
ATOM   4397  O   GLN A 478     -12.472 -25.650 -10.896  1.00 10.00      A    O  
ATOM   4398  N   LEU A 479     -11.558 -27.437  -9.887  1.00 10.00      A    N  
ATOM   4399  HN  LEU A 479     -11.536 -28.413  -9.800  1.00 10.00      A    H  
ATOM   4400  CA  LEU A 479     -10.656 -26.622  -9.084  1.00 10.00      A    C  
ATOM   4401  CB  LEU A 479     -10.064 -27.417  -7.920  1.00 10.00      A    C  
ATOM   4402  CG  LEU A 479      -9.231 -26.613  -6.919  1.00 10.00      A    C  
ATOM   4403  CD1 LEU A 479     -10.119 -25.706  -6.082  1.00 10.00      A    C  
ATOM   4404  CD2 LEU A 479      -8.417 -27.538  -6.034  1.00 10.00      A    C  
ATOM   4405  C   LEU A 479      -9.543 -26.087  -9.974  1.00 10.00      A    C  
ATOM   4406  O   LEU A 479      -8.719 -26.850 -10.479  1.00 10.00      A    O  
ATOM   4407  N   LYS A 480      -9.535 -24.782 -10.177  1.00 10.00      A    N  
ATOM   4408  HN  LYS A 480     -10.212 -24.223  -9.735  1.00 10.00      A    H  
ATOM   4409  CA  LYS A 480      -8.542 -24.156 -11.031  1.00 10.00      A    C  
ATOM   4410  CB  LYS A 480      -9.177 -23.034 -11.859  1.00 10.00      A    C  
ATOM   4411  CG  LYS A 480     -10.547 -23.365 -12.432  1.00 10.00      A    C  
ATOM   4412  CD  LYS A 480     -10.470 -24.325 -13.607  1.00 10.00      A    C  
ATOM   4413  CE  LYS A 480     -11.845 -24.872 -13.961  1.00 10.00      A    C  
ATOM   4414  NZ  LYS A 480     -12.844 -23.793 -14.193  1.00 10.00      A    N  
ATOM   4415  HZ1 LYS A 480     -13.696 -24.185 -14.642  1.00 10.00      A    H  
ATOM   4416  HZ2 LYS A 480     -12.447 -23.063 -14.816  1.00 10.00      A    H  
ATOM   4417  HZ3 LYS A 480     -13.119 -23.349 -13.286  1.00 10.00      A    H  
ATOM   4418  C   LYS A 480      -7.380 -23.594 -10.226  1.00 10.00      A    C  
ATOM   4419  O   LYS A 480      -6.219 -23.796 -10.575  1.00 10.00      A    O  
ATOM   4420  N   GLU A 481      -7.687 -22.897  -9.144  1.00 10.00      A    N  
ATOM   4421  HN  GLU A 481      -8.627 -22.799  -8.879  1.00 10.00      A    H  
ATOM   4422  CA  GLU A 481      -6.648 -22.292  -8.328  1.00 10.00      A    C  
ATOM   4423  CB  GLU A 481      -6.770 -20.767  -8.352  1.00 10.00      A    C  
ATOM   4424  CG  GLU A 481      -6.765 -20.178  -9.756  1.00 10.00      A    C  
ATOM   4425  CD  GLU A 481      -6.398 -18.711  -9.787  1.00 10.00      A    C  
ATOM   4426  OE1 GLU A 481      -5.352 -18.343  -9.219  1.00 10.00      A    O  
ATOM   4427  OE2 GLU A 481      -7.145 -17.918 -10.399  1.00 10.00      A    O  
ATOM   4428  C   GLU A 481      -6.666 -22.814  -6.897  1.00 10.00      A    C  
ATOM   4429  O   GLU A 481      -7.638 -22.623  -6.163  1.00 10.00      A    O  
ATOM   4430  N   LEU A 482      -5.583 -23.477  -6.512  1.00 10.00      A    N  
ATOM   4431  HN  LEU A 482      -4.845 -23.600  -7.149  1.00 10.00      A    H  
ATOM   4432  CA  LEU A 482      -5.452 -24.028  -5.174  1.00 10.00      A    C  
ATOM   4433  CB  LEU A 482      -5.351 -25.554  -5.235  1.00 10.00      A    C  
ATOM   4434  CG  LEU A 482      -5.099 -26.271  -3.905  1.00 10.00      A    C  
ATOM   4435  CD1 LEU A 482      -6.309 -26.153  -2.990  1.00 10.00      A    C  
ATOM   4436  CD2 LEU A 482      -4.743 -27.730  -4.144  1.00 10.00      A    C  
ATOM   4437  C   LEU A 482      -4.221 -23.463  -4.475  1.00 10.00      A    C  
ATOM   4438  O   LEU A 482      -3.085 -23.700  -4.898  1.00 10.00      A    O  
ATOM   4439  N   TYR A 483      -4.454 -22.706  -3.414  1.00 10.00      A    N  
ATOM   4440  HN  TYR A 483      -5.385 -22.540  -3.138  1.00 10.00      A    H  
ATOM   4441  CA  TYR A 483      -3.375 -22.119  -2.641  1.00 10.00      A    C  
ATOM   4442  CB  TYR A 483      -3.601 -20.620  -2.426  1.00 10.00      A    C  
ATOM   4443  CG  TYR A 483      -4.195 -19.864  -3.597  1.00 10.00      A    C  
ATOM   4444  CD1 TYR A 483      -5.539 -19.519  -3.608  1.00 10.00      A    C  
ATOM   4445  CD2 TYR A 483      -3.411 -19.474  -4.677  1.00 10.00      A    C  
ATOM   4446  CE1 TYR A 483      -6.087 -18.808  -4.655  1.00 10.00      A    C  
ATOM   4447  CE2 TYR A 483      -3.954 -18.765  -5.734  1.00 10.00      A    C  
ATOM   4448  CZ  TYR A 483      -5.293 -18.434  -5.714  1.00 10.00      A    C  
ATOM   4449  OH  TYR A 483      -5.839 -17.717  -6.750  1.00 10.00      A    O  
ATOM   4450  HH  TYR A 483      -5.545 -18.092  -7.595  1.00 10.00      A    H  
ATOM   4451  C   TYR A 483      -3.285 -22.808  -1.286  1.00 10.00      A    C  
ATOM   4452  O   TYR A 483      -4.059 -22.514  -0.378  1.00 10.00      A    O  
ATOM   4453  N   ILE A 484      -2.348 -23.729  -1.155  1.00 10.00      A    N  
ATOM   4454  HN  ILE A 484      -1.756 -23.922  -1.916  1.00 10.00      A    H  
ATOM   4455  CA  ILE A 484      -2.164 -24.465   0.089  1.00 10.00      A    C  
ATOM   4456  CB  ILE A 484      -2.401 -25.982  -0.128  1.00 10.00      A    C  
ATOM   4457  CG1 ILE A 484      -2.515 -26.736   1.201  1.00 10.00      A    C  
ATOM   4458  CG2 ILE A 484      -1.335 -26.592  -1.024  1.00 10.00      A    C  
ATOM   4459  CD1 ILE A 484      -3.029 -28.153   1.064  1.00 10.00      A    C  
ATOM   4460  C   ILE A 484      -0.769 -24.185   0.663  1.00 10.00      A    C  
ATOM   4461  O   ILE A 484      -0.220 -24.958   1.454  1.00 10.00      A    O  
ATOM   4462  N   SER A 485      -0.215 -23.048   0.264  1.00 10.00      A    N  
ATOM   4463  HN  SER A 485      -0.714 -22.471  -0.350  1.00 10.00      A    H  
ATOM   4464  CA  SER A 485       1.105 -22.630   0.708  1.00 10.00      A    C  
ATOM   4465  CB  SER A 485       1.487 -21.320   0.019  1.00 10.00      A    C  
ATOM   4466  OG  SER A 485       0.336 -20.529  -0.249  1.00 10.00      A    O  
ATOM   4467  HG  SER A 485      -0.355 -20.733   0.399  1.00 10.00      A    H  
ATOM   4468  C   SER A 485       1.171 -22.464   2.226  1.00 10.00      A    C  
ATOM   4469  O   SER A 485       0.243 -21.944   2.844  1.00 10.00      A    O  
ATOM   4470  N   ARG A 486       2.284 -22.896   2.805  1.00 10.00      A    N  
ATOM   4471  HN  ARG A 486       2.984 -23.298   2.243  1.00 10.00      A    H  
ATOM   4472  CA  ARG A 486       2.511 -22.811   4.245  1.00 10.00      A    C  
ATOM   4473  CB  ARG A 486       2.409 -21.381   4.778  1.00 10.00      A    C  
ATOM   4474  CG  ARG A 486       3.746 -20.672   4.871  1.00 10.00      A    C  
ATOM   4475  CD  ARG A 486       3.586 -19.258   5.393  1.00 10.00      A    C  
ATOM   4476  NE  ARG A 486       4.878 -18.616   5.618  1.00 10.00      A    N  
ATOM   4477  HE  ARG A 486       5.445 -18.987   6.332  1.00 10.00      A    H  
ATOM   4478  CZ  ARG A 486       5.321 -17.561   4.938  1.00 10.00      A    C  
ATOM   4479  NH1 ARG A 486       4.579 -17.019   3.978  1.00 10.00      A    N  
ATOM   4480 HH11 ARG A 486       4.929 -16.187   3.453  1.00 10.00      A    H  
ATOM   4481 HH12 ARG A 486       3.644 -17.418   3.746  1.00 10.00      A    H  
ATOM   4482  NH2 ARG A 486       6.520 -17.062   5.206  1.00 10.00      A    N  
ATOM   4483 HH21 ARG A 486       6.876 -16.235   4.680  1.00 10.00      A    H  
ATOM   4484 HH22 ARG A 486       7.115 -17.496   5.948  1.00 10.00      A    H  
ATOM   4485  C   ARG A 486       1.631 -23.772   5.031  1.00 10.00      A    C  
ATOM   4486  O   ARG A 486       0.639 -23.372   5.648  1.00 10.00      A    O  
ATOM   4487  N   ASN A 487       2.004 -25.041   4.984  1.00 10.00      A    N  
ATOM   4488  HN  ASN A 487       2.799 -25.282   4.460  1.00 10.00      A    H  
ATOM   4489  CA  ASN A 487       1.291 -26.096   5.690  1.00 10.00      A    C  
ATOM   4490  CB  ASN A 487       0.148 -26.670   4.841  1.00 10.00      A    C  
ATOM   4491  CG  ASN A 487      -1.175 -25.960   5.065  1.00 10.00      A    C  
ATOM   4492  OD1 ASN A 487      -1.865 -26.207   6.056  1.00 10.00      A    O  
ATOM   4493  ND2 ASN A 487      -1.543 -25.083   4.142  1.00 10.00      A    N  
ATOM   4494 HD21 ASN A 487      -0.946 -24.939   3.376  1.00 10.00      A    H  
ATOM   4495 HD22 ASN A 487      -2.400 -24.614   4.259  1.00 10.00      A    H  
ATOM   4496  C   ASN A 487       2.281 -27.190   6.070  1.00 10.00      A    C  
ATOM   4497  O   ASN A 487       3.492 -26.981   5.988  1.00 10.00      A    O  
ATOM   4498  N   LYS A 488       1.785 -28.348   6.475  1.00 10.00      A    N  
ATOM   4499  HN  LYS A 488       0.813 -28.478   6.500  1.00 10.00      A    H  
ATOM   4500  CA  LYS A 488       2.660 -29.444   6.871  1.00 10.00      A    C  
ATOM   4501  CB  LYS A 488       2.504 -29.739   8.365  1.00 10.00      A    C  
ATOM   4502  CG  LYS A 488       3.138 -28.700   9.276  1.00 10.00      A    C  
ATOM   4503  CD  LYS A 488       2.978 -29.083  10.739  1.00 10.00      A    C  
ATOM   4504  CE  LYS A 488       3.879 -28.249  11.637  1.00 10.00      A    C  
ATOM   4505  NZ  LYS A 488       3.427 -26.836  11.737  1.00 10.00      A    N  
ATOM   4506  HZ1 LYS A 488       2.403 -26.797  11.932  1.00 10.00      A    H  
ATOM   4507  HZ2 LYS A 488       3.618 -26.335  10.848  1.00 10.00      A    H  
ATOM   4508  HZ3 LYS A 488       3.932 -26.354  12.508  1.00 10.00      A    H  
ATOM   4509  C   LYS A 488       2.400 -30.699   6.043  1.00 10.00      A    C  
ATOM   4510  O   LYS A 488       2.362 -31.810   6.578  1.00 10.00      A    O  
ATOM   4511  N   LEU A 489       2.223 -30.518   4.743  1.00 10.00      A    N  
ATOM   4512  HN  LEU A 489       2.269 -29.609   4.372  1.00 10.00      A    H  
ATOM   4513  CA  LEU A 489       1.976 -31.636   3.844  1.00 10.00      A    C  
ATOM   4514  CB  LEU A 489       1.151 -31.200   2.633  1.00 10.00      A    C  
ATOM   4515  CG  LEU A 489      -0.365 -31.350   2.747  1.00 10.00      A    C  
ATOM   4516  CD1 LEU A 489      -0.954 -30.238   3.599  1.00 10.00      A    C  
ATOM   4517  CD2 LEU A 489      -0.995 -31.366   1.366  1.00 10.00      A    C  
ATOM   4518  C   LEU A 489       3.286 -32.247   3.369  1.00 10.00      A    C  
ATOM   4519  O   LEU A 489       3.829 -31.852   2.338  1.00 10.00      A    O  
ATOM   4520  N   MET A 490       3.787 -33.216   4.128  1.00 10.00      A    N  
ATOM   4521  HN  MET A 490       3.311 -33.476   4.943  1.00 10.00      A    H  
ATOM   4522  CA  MET A 490       5.034 -33.890   3.788  1.00 10.00      A    C  
ATOM   4523  CB  MET A 490       5.539 -34.705   4.983  1.00 10.00      A    C  
ATOM   4524  CG  MET A 490       7.030 -35.003   4.955  1.00 10.00      A    C  
ATOM   4525  SD  MET A 490       7.548 -36.082   6.307  1.00 10.00      A    S  
ATOM   4526  CE  MET A 490       6.669 -37.586   5.884  1.00 10.00      A    C  
ATOM   4527  C   MET A 490       4.833 -34.796   2.573  1.00 10.00      A    C  
ATOM   4528  O   MET A 490       5.796 -35.258   1.954  1.00 10.00      A    O  
ATOM   4529  N   THR A 491       3.574 -35.052   2.246  1.00 10.00      A    N  
ATOM   4530  HN  THR A 491       2.856 -34.662   2.783  1.00 10.00      A    H  
ATOM   4531  CA  THR A 491       3.223 -35.881   1.108  1.00 10.00      A    C  
ATOM   4532  CB  THR A 491       2.357 -37.081   1.543  1.00 10.00      A    C  
ATOM   4533  OG1 THR A 491       1.407 -36.655   2.531  1.00 10.00      A    O  
ATOM   4534  HG1 THR A 491       0.549 -36.525   2.110  1.00 10.00      A    H  
ATOM   4535  CG2 THR A 491       3.227 -38.185   2.124  1.00 10.00      A    C  
ATOM   4536  C   THR A 491       2.458 -35.053   0.081  1.00 10.00      A    C  
ATOM   4537  O   THR A 491       1.504 -34.351   0.426  1.00 10.00      A    O  
ATOM   4538  N   LEU A 492       2.884 -35.128  -1.171  1.00 10.00      A    N  
ATOM   4539  HN  LEU A 492       3.650 -35.703  -1.381  1.00 10.00      A    H  
ATOM   4540  CA  LEU A 492       2.247 -34.384  -2.245  1.00 10.00      A    C  
ATOM   4541  CB  LEU A 492       3.045 -34.553  -3.542  1.00 10.00      A    C  
ATOM   4542  CG  LEU A 492       2.667 -33.629  -4.703  1.00 10.00      A    C  
ATOM   4543  CD1 LEU A 492       3.029 -32.186  -4.383  1.00 10.00      A    C  
ATOM   4544  CD2 LEU A 492       3.344 -34.083  -5.986  1.00 10.00      A    C  
ATOM   4545  C   LEU A 492       0.803 -34.847  -2.444  1.00 10.00      A    C  
ATOM   4546  O   LEU A 492       0.546 -36.044  -2.604  1.00 10.00      A    O  
ATOM   4547  N   PRO A 493      -0.155 -33.902  -2.417  1.00 10.00      A    N  
ATOM   4548  CA  PRO A 493      -1.583 -34.198  -2.598  1.00 10.00      A    C  
ATOM   4549  CB  PRO A 493      -2.259 -32.823  -2.509  1.00 10.00      A    C  
ATOM   4550  CG  PRO A 493      -1.166 -31.842  -2.760  1.00 10.00      A    C  
ATOM   4551  CD  PRO A 493       0.079 -32.466  -2.202  1.00 10.00      A    C  
ATOM   4552  C   PRO A 493      -1.869 -34.843  -3.951  1.00 10.00      A    C  
ATOM   4553  O   PRO A 493      -1.079 -34.718  -4.891  1.00 10.00      A    O  
ATOM   4554  N   ASP A 494      -3.006 -35.517  -4.050  1.00 10.00      A    N  
ATOM   4555  HN  ASP A 494      -3.616 -35.540  -3.281  1.00 10.00      A    H  
ATOM   4556  CA  ASP A 494      -3.385 -36.199  -5.281  1.00 10.00      A    C  
ATOM   4557  CB  ASP A 494      -4.589 -37.111  -5.052  1.00 10.00      A    C  
ATOM   4558  CG  ASP A 494      -4.713 -38.162  -6.132  1.00 10.00      A    C  
ATOM   4559  OD1 ASP A 494      -5.452 -37.936  -7.109  1.00 10.00      A    O  
ATOM   4560  OD2 ASP A 494      -4.050 -39.213  -6.021  1.00 10.00      A    O  
ATOM   4561  C   ASP A 494      -3.678 -35.211  -6.401  1.00 10.00      A    C  
ATOM   4562  O   ASP A 494      -4.490 -34.299  -6.240  1.00 10.00      A    O  
ATOM   4563  N   ALA A 495      -3.009 -35.393  -7.531  1.00 10.00      A    N  
ATOM   4564  HN  ALA A 495      -2.373 -36.139  -7.596  1.00 10.00      A    H  
ATOM   4565  CA  ALA A 495      -3.190 -34.512  -8.677  1.00 10.00      A    C  
ATOM   4566  CB  ALA A 495      -1.859 -34.249  -9.360  1.00 10.00      A    C  
ATOM   4567  C   ALA A 495      -4.192 -35.092  -9.668  1.00 10.00      A    C  
ATOM   4568  O   ALA A 495      -4.700 -34.387 -10.539  1.00 10.00      A    O  
ATOM   4569  N   SER A 496      -4.480 -36.379  -9.529  1.00 10.00      A    N  
ATOM   4570  HN  SER A 496      -4.049 -36.893  -8.815  1.00 10.00      A    H  
ATOM   4571  CA  SER A 496      -5.424 -37.049 -10.412  1.00 10.00      A    C  
ATOM   4572  CB  SER A 496      -5.308 -38.568 -10.262  1.00 10.00      A    C  
ATOM   4573  OG  SER A 496      -4.330 -38.909  -9.289  1.00 10.00      A    O  
ATOM   4574  HG  SER A 496      -4.699 -38.746  -8.402  1.00 10.00      A    H  
ATOM   4575  C   SER A 496      -6.851 -36.581 -10.136  1.00 10.00      A    C  
ATOM   4576  O   SER A 496      -7.730 -36.701 -10.985  1.00 10.00      A    O  
ATOM   4577  N   LEU A 497      -7.068 -36.040  -8.945  1.00 10.00      A    N  
ATOM   4578  HN  LEU A 497      -6.328 -35.987  -8.305  1.00 10.00      A    H  
ATOM   4579  CA  LEU A 497      -8.381 -35.540  -8.555  1.00 10.00      A    C  
ATOM   4580  CB  LEU A 497      -8.556 -35.620  -7.035  1.00 10.00      A    C  
ATOM   4581  CG  LEU A 497      -8.588 -37.026  -6.433  1.00 10.00      A    C  
ATOM   4582  CD1 LEU A 497      -8.571 -36.961  -4.915  1.00 10.00      A    C  
ATOM   4583  CD2 LEU A 497      -9.807 -37.795  -6.922  1.00 10.00      A    C  
ATOM   4584  C   LEU A 497      -8.580 -34.103  -9.033  1.00 10.00      A    C  
ATOM   4585  O   LEU A 497      -9.628 -33.500  -8.802  1.00 10.00      A    O  
ATOM   4586  N   LEU A 498      -7.564 -33.562  -9.697  1.00 10.00      A    N  
ATOM   4587  HN  LEU A 498      -6.758 -34.098  -9.851  1.00 10.00      A    H  
ATOM   4588  CA  LEU A 498      -7.612 -32.199 -10.213  1.00 10.00      A    C  
ATOM   4589  CB  LEU A 498      -6.630 -31.307  -9.445  1.00 10.00      A    C  
ATOM   4590  CG  LEU A 498      -6.718 -31.366  -7.917  1.00 10.00      A    C  
ATOM   4591  CD1 LEU A 498      -5.547 -30.635  -7.281  1.00 10.00      A    C  
ATOM   4592  CD2 LEU A 498      -8.038 -30.788  -7.435  1.00 10.00      A    C  
ATOM   4593  C   LEU A 498      -7.283 -32.189 -11.705  1.00 10.00      A    C  
ATOM   4594  O   LEU A 498      -6.138 -31.970 -12.098  1.00 10.00      A    O  
ATOM   4595  N   PRO A 499      -8.286 -32.436 -12.558  1.00 10.00      A    N  
ATOM   4596  CA  PRO A 499      -8.107 -32.477 -14.009  1.00 10.00      A    C  
ATOM   4597  CB  PRO A 499      -9.373 -33.197 -14.512  1.00 10.00      A    C  
ATOM   4598  CG  PRO A 499     -10.114 -33.632 -13.287  1.00 10.00      A    C  
ATOM   4599  CD  PRO A 499      -9.675 -32.719 -12.183  1.00 10.00      A    C  
ATOM   4600  C   PRO A 499      -8.008 -31.094 -14.649  1.00 10.00      A    C  
ATOM   4601  O   PRO A 499      -7.457 -30.948 -15.740  1.00 10.00      A    O  
ATOM   4602  N   MET A 500      -8.531 -30.077 -13.978  1.00 10.00      A    N  
ATOM   4603  HN  MET A 500      -8.928 -30.235 -13.095  1.00 10.00      A    H  
ATOM   4604  CA  MET A 500      -8.506 -28.726 -14.525  1.00 10.00      A    C  
ATOM   4605  CB  MET A 500      -9.926 -28.214 -14.791  1.00 10.00      A    C  
ATOM   4606  CG  MET A 500     -10.659 -28.960 -15.893  1.00 10.00      A    C  
ATOM   4607  SD  MET A 500     -12.210 -28.170 -16.366  1.00 10.00      A    S  
ATOM   4608  CE  MET A 500     -11.602 -26.774 -17.311  1.00 10.00      A    C  
ATOM   4609  C   MET A 500      -7.750 -27.752 -13.633  1.00 10.00      A    C  
ATOM   4610  O   MET A 500      -8.071 -26.567 -13.589  1.00 10.00      A    O  
ATOM   4611  N   LEU A 501      -6.739 -28.246 -12.936  1.00 10.00      A    N  
ATOM   4612  HN  LEU A 501      -6.516 -29.195 -13.014  1.00 10.00      A    H  
ATOM   4613  CA  LEU A 501      -5.943 -27.395 -12.063  1.00 10.00      A    C  
ATOM   4614  CB  LEU A 501      -5.106 -28.234 -11.095  1.00 10.00      A    C  
ATOM   4615  CG  LEU A 501      -4.390 -27.462  -9.984  1.00 10.00      A    C  
ATOM   4616  CD1 LEU A 501      -5.391 -26.914  -8.975  1.00 10.00      A    C  
ATOM   4617  CD2 LEU A 501      -3.355 -28.341  -9.299  1.00 10.00      A    C  
ATOM   4618  C   LEU A 501      -5.042 -26.487 -12.894  1.00 10.00      A    C  
ATOM   4619  O   LEU A 501      -4.252 -26.964 -13.708  1.00 10.00      A    O  
ATOM   4620  N   LEU A 502      -5.173 -25.184 -12.691  1.00 10.00      A    N  
ATOM   4621  HN  LEU A 502      -5.816 -24.869 -12.019  1.00 10.00      A    H  
ATOM   4622  CA  LEU A 502      -4.379 -24.206 -13.426  1.00 10.00      A    C  
ATOM   4623  CB  LEU A 502      -5.262 -23.045 -13.907  1.00 10.00      A    C  
ATOM   4624  CG  LEU A 502      -6.599 -23.402 -14.564  1.00 10.00      A    C  
ATOM   4625  CD1 LEU A 502      -7.380 -22.140 -14.896  1.00 10.00      A    C  
ATOM   4626  CD2 LEU A 502      -6.385 -24.232 -15.818  1.00 10.00      A    C  
ATOM   4627  C   LEU A 502      -3.263 -23.646 -12.549  1.00 10.00      A    C  
ATOM   4628  O   LEU A 502      -2.150 -23.388 -13.025  1.00 10.00      A    O  
ATOM   4629  N   VAL A 503      -3.570 -23.453 -11.270  1.00 10.00      A    N  
ATOM   4630  HN  VAL A 503      -4.472 -23.693 -10.952  1.00 10.00      A    H  
ATOM   4631  CA  VAL A 503      -2.613 -22.899 -10.318  1.00 10.00      A    C  
ATOM   4632  CB  VAL A 503      -3.096 -21.532  -9.777  1.00 10.00      A    C  
ATOM   4633  CG1 VAL A 503      -2.139 -20.983  -8.728  1.00 10.00      A    C  
ATOM   4634  CG2 VAL A 503      -3.275 -20.535 -10.910  1.00 10.00      A    C  
ATOM   4635  C   VAL A 503      -2.374 -23.842  -9.141  1.00 10.00      A    C  
ATOM   4636  O   VAL A 503      -3.307 -24.215  -8.427  1.00 10.00      A    O  
ATOM   4637  N   LEU A 504      -1.116 -24.215  -8.946  1.00 10.00      A    N  
ATOM   4638  HN  LEU A 504      -0.421 -23.883  -9.558  1.00 10.00      A    H  
ATOM   4639  CA  LEU A 504      -0.731 -25.097  -7.853  1.00 10.00      A    C  
ATOM   4640  CB  LEU A 504      -0.111 -26.387  -8.400  1.00 10.00      A    C  
ATOM   4641  CG  LEU A 504       0.405 -27.390  -7.364  1.00 10.00      A    C  
ATOM   4642  CD1 LEU A 504      -0.746 -27.997  -6.575  1.00 10.00      A    C  
ATOM   4643  CD2 LEU A 504       1.231 -28.474  -8.036  1.00 10.00      A    C  
ATOM   4644  C   LEU A 504       0.260 -24.385  -6.935  1.00 10.00      A    C  
ATOM   4645  O   LEU A 504       1.464 -24.364  -7.198  1.00 10.00      A    O  
ATOM   4646  N   LYS A 505      -0.252 -23.788  -5.869  1.00 10.00      A    N  
ATOM   4647  HN  LYS A 505      -1.223 -23.835  -5.712  1.00 10.00      A    H  
ATOM   4648  CA  LYS A 505       0.584 -23.067  -4.920  1.00 10.00      A    C  
ATOM   4649  CB  LYS A 505      -0.043 -21.700  -4.620  1.00 10.00      A    C  
ATOM   4650  CG  LYS A 505       0.848 -20.734  -3.856  1.00 10.00      A    C  
ATOM   4651  CD  LYS A 505       0.314 -19.313  -3.955  1.00 10.00      A    C  
ATOM   4652  CE  LYS A 505       1.163 -18.336  -3.159  1.00 10.00      A    C  
ATOM   4653  NZ  LYS A 505       0.725 -18.237  -1.742  1.00 10.00      A    N  
ATOM   4654  HZ1 LYS A 505      -0.223 -17.812  -1.688  1.00 10.00      A    H  
ATOM   4655  HZ2 LYS A 505       1.389 -17.647  -1.202  1.00 10.00      A    H  
ATOM   4656  HZ3 LYS A 505       0.690 -19.187  -1.309  1.00 10.00      A    H  
ATOM   4657  C   LYS A 505       0.758 -23.875  -3.637  1.00 10.00      A    C  
ATOM   4658  O   LYS A 505      -0.081 -23.819  -2.739  1.00 10.00      A    O  
ATOM   4659  N   ILE A 506       1.849 -24.630  -3.557  1.00 10.00      A    N  
ATOM   4660  HN  ILE A 506       2.486 -24.634  -4.305  1.00 10.00      A    H  
ATOM   4661  CA  ILE A 506       2.123 -25.458  -2.387  1.00 10.00      A    C  
ATOM   4662  CB  ILE A 506       1.930 -26.963  -2.710  1.00 10.00      A    C  
ATOM   4663  CG1 ILE A 506       1.967 -27.821  -1.440  1.00 10.00      A    C  
ATOM   4664  CG2 ILE A 506       2.938 -27.446  -3.741  1.00 10.00      A    C  
ATOM   4665  CD1 ILE A 506       1.537 -29.255  -1.649  1.00 10.00      A    C  
ATOM   4666  C   ILE A 506       3.524 -25.167  -1.819  1.00 10.00      A    C  
ATOM   4667  O   ILE A 506       4.232 -26.050  -1.330  1.00 10.00      A    O  
ATOM   4668  N   SER A 507       3.913 -23.906  -1.879  1.00 10.00      A    N  
ATOM   4669  HN  SER A 507       3.321 -23.240  -2.282  1.00 10.00      A    H  
ATOM   4670  CA  SER A 507       5.207 -23.483  -1.370  1.00 10.00      A    C  
ATOM   4671  CB  SER A 507       5.461 -22.040  -1.799  1.00 10.00      A    C  
ATOM   4672  OG  SER A 507       4.642 -21.706  -2.912  1.00 10.00      A    O  
ATOM   4673  HG  SER A 507       4.848 -22.301  -3.645  1.00 10.00      A    H  
ATOM   4674  C   SER A 507       5.250 -23.595   0.156  1.00 10.00      A    C  
ATOM   4675  O   SER A 507       4.242 -23.348   0.827  1.00 10.00      A    O  
ATOM   4676  N   ARG A 508       6.415 -23.974   0.690  1.00 10.00      A    N  
ATOM   4677  HN  ARG A 508       7.170 -24.165   0.093  1.00 10.00      A    H  
ATOM   4678  CA  ARG A 508       6.609 -24.123   2.133  1.00 10.00      A    C  
ATOM   4679  CB  ARG A 508       6.392 -22.797   2.873  1.00 10.00      A    C  
ATOM   4680  CG  ARG A 508       7.470 -21.759   2.627  1.00 10.00      A    C  
ATOM   4681  CD  ARG A 508       7.052 -20.391   3.145  1.00 10.00      A    C  
ATOM   4682  NE  ARG A 508       8.132 -19.412   3.038  1.00 10.00      A    N  
ATOM   4683  HE  ARG A 508       8.927 -19.560   3.601  1.00 10.00      A    H  
ATOM   4684  CZ  ARG A 508       8.104 -18.339   2.243  1.00 10.00      A    C  
ATOM   4685  NH1 ARG A 508       7.047 -18.088   1.479  1.00 10.00      A    N  
ATOM   4686 HH11 ARG A 508       6.230 -18.727   1.492  1.00 10.00      A    H  
ATOM   4687 HH12 ARG A 508       7.035 -17.244   0.862  1.00 10.00      A    H  
ATOM   4688  NH2 ARG A 508       9.148 -17.525   2.205  1.00 10.00      A    N  
ATOM   4689 HH21 ARG A 508       9.137 -16.685   1.586  1.00 10.00      A    H  
ATOM   4690 HH22 ARG A 508       9.987 -17.724   2.794  1.00 10.00      A    H  
ATOM   4691  C   ARG A 508       5.712 -25.214   2.710  1.00 10.00      A    C  
ATOM   4692  O   ARG A 508       4.772 -24.929   3.450  1.00 10.00      A    O  
ATOM   4693  N   ASN A 509       5.996 -26.460   2.353  1.00 10.00      A    N  
ATOM   4694  HN  ASN A 509       6.744 -26.625   1.737  1.00 10.00      A    H  
ATOM   4695  CA  ASN A 509       5.211 -27.590   2.847  1.00 10.00      A    C  
ATOM   4696  CB  ASN A 509       4.162 -28.026   1.822  1.00 10.00      A    C  
ATOM   4697  CG  ASN A 509       2.769 -27.552   2.184  1.00 10.00      A    C  
ATOM   4698  OD1 ASN A 509       2.073 -28.180   2.978  1.00 10.00      A    O  
ATOM   4699  ND2 ASN A 509       2.350 -26.443   1.596  1.00 10.00      A    N  
ATOM   4700 HD21 ASN A 509       2.955 -25.999   0.967  1.00 10.00      A    H  
ATOM   4701 HD22 ASN A 509       1.452 -26.112   1.815  1.00 10.00      A    H  
ATOM   4702  C   ASN A 509       6.097 -28.770   3.229  1.00 10.00      A    C  
ATOM   4703  O   ASN A 509       5.596 -29.812   3.642  1.00 10.00      A    O  
ATOM   4704  N   GLN A 510       7.413 -28.586   3.096  1.00 10.00      A    N  
ATOM   4705  HN  GLN A 510       7.734 -27.724   2.767  1.00 10.00      A    H  
ATOM   4706  CA  GLN A 510       8.394 -29.624   3.421  1.00 10.00      A    C  
ATOM   4707  CB  GLN A 510       8.215 -30.144   4.854  1.00 10.00      A    C  
ATOM   4708  CG  GLN A 510       9.511 -30.573   5.524  1.00 10.00      A    C  
ATOM   4709  CD  GLN A 510      10.317 -29.400   6.049  1.00 10.00      A    C  
ATOM   4710  OE1 GLN A 510      11.548 -29.417   6.024  1.00 10.00      A    O  
ATOM   4711  NE2 GLN A 510       9.632 -28.383   6.546  1.00 10.00      A    N  
ATOM   4712 HE21 GLN A 510       8.651 -28.441   6.549  1.00 10.00      A    H  
ATOM   4713 HE22 GLN A 510      10.131 -27.615   6.897  1.00 10.00      A    H  
ATOM   4714  C   GLN A 510       8.348 -30.773   2.410  1.00 10.00      A    C  
ATOM   4715  O   GLN A 510       8.505 -31.941   2.762  1.00 10.00      A    O  
ATOM   4716  N   LEU A 511       8.144 -30.425   1.149  1.00 10.00      A    N  
ATOM   4717  HN  LEU A 511       8.032 -29.479   0.928  1.00 10.00      A    H  
ATOM   4718  CA  LEU A 511       8.081 -31.416   0.082  1.00 10.00      A    C  
ATOM   4719  CB  LEU A 511       7.343 -30.851  -1.133  1.00 10.00      A    C  
ATOM   4720  CG  LEU A 511       5.841 -30.601  -0.964  1.00 10.00      A    C  
ATOM   4721  CD1 LEU A 511       5.298 -29.850  -2.167  1.00 10.00      A    C  
ATOM   4722  CD2 LEU A 511       5.095 -31.915  -0.775  1.00 10.00      A    C  
ATOM   4723  C   LEU A 511       9.478 -31.877  -0.323  1.00 10.00      A    C  
ATOM   4724  O   LEU A 511      10.398 -31.067  -0.450  1.00 10.00      A    O  
ATOM   4725  N   LYS A 512       9.630 -33.181  -0.517  1.00 10.00      A    N  
ATOM   4726  HN  LYS A 512       8.858 -33.770  -0.397  1.00 10.00      A    H  
ATOM   4727  CA  LYS A 512      10.910 -33.761  -0.909  1.00 10.00      A    C  
ATOM   4728  CB  LYS A 512      11.611 -34.403   0.294  1.00 10.00      A    C  
ATOM   4729  CG  LYS A 512      12.116 -33.423   1.337  1.00 10.00      A    C  
ATOM   4730  CD  LYS A 512      12.969 -34.131   2.376  1.00 10.00      A    C  
ATOM   4731  CE  LYS A 512      13.527 -33.149   3.392  1.00 10.00      A    C  
ATOM   4732  NZ  LYS A 512      14.430 -33.813   4.369  1.00 10.00      A    N  
ATOM   4733  HZ1 LYS A 512      13.951 -34.629   4.805  1.00 10.00      A    H  
ATOM   4734  HZ2 LYS A 512      14.693 -33.144   5.120  1.00 10.00      A    H  
ATOM   4735  HZ3 LYS A 512      15.295 -34.145   3.894  1.00 10.00      A    H  
ATOM   4736  C   LYS A 512      10.709 -34.815  -1.990  1.00 10.00      A    C  
ATOM   4737  O   LYS A 512      11.399 -34.819  -3.012  1.00 10.00      A    O  
ATOM   4738  N   SER A 513       9.763 -35.713  -1.753  1.00 10.00      A    N  
ATOM   4739  HN  SER A 513       9.252 -35.665  -0.919  1.00 10.00      A    H  
ATOM   4740  CA  SER A 513       9.465 -36.782  -2.690  1.00 10.00      A    C  
ATOM   4741  CB  SER A 513       8.924 -37.983  -1.918  1.00 10.00      A    C  
ATOM   4742  OG  SER A 513       8.584 -37.608  -0.590  1.00 10.00      A    O  
ATOM   4743  HG  SER A 513       7.839 -38.147  -0.290  1.00 10.00      A    H  
ATOM   4744  C   SER A 513       8.459 -36.331  -3.746  1.00 10.00      A    C  
ATOM   4745  O   SER A 513       7.515 -35.597  -3.447  1.00 10.00      A    O  
ATOM   4746  N   VAL A 514       8.665 -36.776  -4.977  1.00 10.00      A    N  
ATOM   4747  HN  VAL A 514       9.427 -37.369  -5.151  1.00 10.00      A    H  
ATOM   4748  CA  VAL A 514       7.783 -36.424  -6.080  1.00 10.00      A    C  
ATOM   4749  CB  VAL A 514       8.376 -35.285  -6.948  1.00 10.00      A    C  
ATOM   4750  CG1 VAL A 514       9.799 -35.602  -7.390  1.00 10.00      A    C  
ATOM   4751  CG2 VAL A 514       7.488 -34.979  -8.146  1.00 10.00      A    C  
ATOM   4752  C   VAL A 514       7.478 -37.657  -6.936  1.00 10.00      A    C  
ATOM   4753  O   VAL A 514       8.386 -38.283  -7.484  1.00 10.00      A    O  
ATOM   4754  N   PRO A 515       6.191 -38.036  -7.028  1.00 10.00      A    N  
ATOM   4755  CA  PRO A 515       5.750 -39.197  -7.813  1.00 10.00      A    C  
ATOM   4756  CB  PRO A 515       4.229 -39.217  -7.606  1.00 10.00      A    C  
ATOM   4757  CG  PRO A 515       4.005 -38.432  -6.362  1.00 10.00      A    C  
ATOM   4758  CD  PRO A 515       5.064 -37.369  -6.361  1.00 10.00      A    C  
ATOM   4759  C   PRO A 515       6.075 -39.053  -9.299  1.00 10.00      A    C  
ATOM   4760  O   PRO A 515       5.948 -37.970  -9.874  1.00 10.00      A    O  
ATOM   4761  N   ASP A 516       6.494 -40.148  -9.917  1.00 10.00      A    N  
ATOM   4762  HN  ASP A 516       6.565 -40.985  -9.411  1.00 10.00      A    H  
ATOM   4763  CA  ASP A 516       6.836 -40.142 -11.333  1.00 10.00      A    C  
ATOM   4764  CB  ASP A 516       7.625 -41.399 -11.703  1.00 10.00      A    C  
ATOM   4765  CG  ASP A 516       8.477 -41.213 -12.944  1.00 10.00      A    C  
ATOM   4766  OD1 ASP A 516       9.719 -41.217 -12.819  1.00 10.00      A    O  
ATOM   4767  OD2 ASP A 516       7.915 -41.065 -14.047  1.00 10.00      A    O  
ATOM   4768  C   ASP A 516       5.574 -40.056 -12.181  1.00 10.00      A    C  
ATOM   4769  O   ASP A 516       4.673 -40.887 -12.050  1.00 10.00      A    O  
ATOM   4770  N   GLY A 517       5.506 -39.039 -13.029  1.00 10.00      A    N  
ATOM   4771  HN  GLY A 517       6.250 -38.408 -13.076  1.00 10.00      A    H  
ATOM   4772  CA  GLY A 517       4.352 -38.858 -13.885  1.00 10.00      A    C  
ATOM   4773  C   GLY A 517       3.234 -38.106 -13.191  1.00 10.00      A    C  
ATOM   4774  O   GLY A 517       2.078 -38.178 -13.605  1.00 10.00      A    O  
ATOM   4775  N   ILE A 518       3.576 -37.384 -12.132  1.00 10.00      A    N  
ATOM   4776  HN  ILE A 518       4.511 -37.376 -11.841  1.00 10.00      A    H  
ATOM   4777  CA  ILE A 518       2.588 -36.620 -11.377  1.00 10.00      A    C  
ATOM   4778  CB  ILE A 518       3.121 -36.182  -9.988  1.00 10.00      A    C  
ATOM   4779  CG1 ILE A 518       2.013 -35.533  -9.154  1.00 10.00      A    C  
ATOM   4780  CG2 ILE A 518       4.322 -35.253 -10.107  1.00 10.00      A    C  
ATOM   4781  CD1 ILE A 518       0.928 -36.494  -8.725  1.00 10.00      A    C  
ATOM   4782  C   ILE A 518       2.079 -35.410 -12.169  1.00 10.00      A    C  
ATOM   4783  O   ILE A 518       0.881 -35.128 -12.184  1.00 10.00      A    O  
ATOM   4784  N   PHE A 519       2.986 -34.733 -12.866  1.00 10.00      A    N  
ATOM   4785  HN  PHE A 519       3.918 -35.039 -12.862  1.00 10.00      A    H  
ATOM   4786  CA  PHE A 519       2.632 -33.552 -13.645  1.00 10.00      A    C  
ATOM   4787  CB  PHE A 519       3.871 -32.711 -13.948  1.00 10.00      A    C  
ATOM   4788  CG  PHE A 519       4.631 -32.295 -12.723  1.00 10.00      A    C  
ATOM   4789  CD1 PHE A 519       5.927 -32.736 -12.513  1.00 10.00      A    C  
ATOM   4790  CD2 PHE A 519       4.049 -31.467 -11.779  1.00 10.00      A    C  
ATOM   4791  CE1 PHE A 519       6.628 -32.361 -11.384  1.00 10.00      A    C  
ATOM   4792  CE2 PHE A 519       4.744 -31.086 -10.647  1.00 10.00      A    C  
ATOM   4793  CZ  PHE A 519       6.036 -31.534 -10.450  1.00 10.00      A    C  
ATOM   4794  C   PHE A 519       1.926 -33.930 -14.937  1.00 10.00      A    C  
ATOM   4795  O   PHE A 519       1.395 -33.071 -15.640  1.00 10.00      A    O  
ATOM   4796  N   ASP A 520       1.920 -35.221 -15.241  1.00 10.00      A    N  
ATOM   4797  HN  ASP A 520       2.377 -35.852 -14.646  1.00 10.00      A    H  
ATOM   4798  CA  ASP A 520       1.269 -35.727 -16.441  1.00 10.00      A    C  
ATOM   4799  CB  ASP A 520       1.558 -37.220 -16.612  1.00 10.00      A    C  
ATOM   4800  CG  ASP A 520       2.917 -37.496 -17.219  1.00 10.00      A    C  
ATOM   4801  OD1 ASP A 520       3.945 -37.156 -16.587  1.00 10.00      A    O  
ATOM   4802  OD2 ASP A 520       2.969 -38.063 -18.327  1.00 10.00      A    O  
ATOM   4803  C   ASP A 520      -0.235 -35.496 -16.366  1.00 10.00      A    C  
ATOM   4804  O   ASP A 520      -0.907 -35.374 -17.387  1.00 10.00      A    O  
ATOM   4805  N   ARG A 521      -0.748 -35.410 -15.144  1.00 10.00      A    N  
ATOM   4806  HN  ARG A 521      -0.150 -35.491 -14.369  1.00 10.00      A    H  
ATOM   4807  CA  ARG A 521      -2.171 -35.195 -14.922  1.00 10.00      A    C  
ATOM   4808  CB  ARG A 521      -2.598 -35.771 -13.570  1.00 10.00      A    C  
ATOM   4809  CG  ARG A 521      -2.511 -37.285 -13.481  1.00 10.00      A    C  
ATOM   4810  CD  ARG A 521      -3.540 -37.953 -14.378  1.00 10.00      A    C  
ATOM   4811  NE  ARG A 521      -4.907 -37.589 -14.008  1.00 10.00      A    N  
ATOM   4812  HE  ARG A 521      -5.094 -36.633 -13.870  1.00 10.00      A    H  
ATOM   4813  CZ  ARG A 521      -5.899 -38.466 -13.850  1.00 10.00      A    C  
ATOM   4814  NH1 ARG A 521      -5.682 -39.761 -14.036  1.00 10.00      A    N  
ATOM   4815 HH11 ARG A 521      -6.460 -40.449 -13.912  1.00 10.00      A    H  
ATOM   4816 HH12 ARG A 521      -4.734 -40.101 -14.307  1.00 10.00      A    H  
ATOM   4817  NH2 ARG A 521      -7.106 -38.047 -13.489  1.00 10.00      A    N  
ATOM   4818 HH21 ARG A 521      -7.281 -37.030 -13.324  1.00 10.00      A    H  
ATOM   4819 HH22 ARG A 521      -7.885 -38.732 -13.365  1.00 10.00      A    H  
ATOM   4820  C   ARG A 521      -2.525 -33.713 -14.992  1.00 10.00      A    C  
ATOM   4821  O   ARG A 521      -3.689 -33.349 -15.155  1.00 10.00      A    O  
ATOM   4822  N   LEU A 522      -1.519 -32.859 -14.877  1.00 10.00      A    N  
ATOM   4823  HN  LEU A 522      -0.607 -33.203 -14.772  1.00 10.00      A    H  
ATOM   4824  CA  LEU A 522      -1.736 -31.420 -14.925  1.00 10.00      A    C  
ATOM   4825  CB  LEU A 522      -0.753 -30.678 -14.013  1.00 10.00      A    C  
ATOM   4826  CG  LEU A 522      -1.018 -30.752 -12.505  1.00 10.00      A    C  
ATOM   4827  CD1 LEU A 522      -2.505 -30.651 -12.201  1.00 10.00      A    C  
ATOM   4828  CD2 LEU A 522      -0.419 -32.013 -11.904  1.00 10.00      A    C  
ATOM   4829  C   LEU A 522      -1.635 -30.908 -16.356  1.00 10.00      A    C  
ATOM   4830  O   LEU A 522      -0.676 -30.230 -16.725  1.00 10.00      A    O  
ATOM   4831  N   THR A 523      -2.636 -31.239 -17.157  1.00 10.00      A    N  
ATOM   4832  HN  THR A 523      -3.368 -31.793 -16.803  1.00 10.00      A    H  
ATOM   4833  CA  THR A 523      -2.678 -30.837 -18.557  1.00 10.00      A    C  
ATOM   4834  CB  THR A 523      -3.601 -31.781 -19.343  1.00 10.00      A    C  
ATOM   4835  OG1 THR A 523      -4.208 -32.703 -18.423  1.00 10.00      A    O  
ATOM   4836  HG1 THR A 523      -3.985 -33.607 -18.675  1.00 10.00      A    H  
ATOM   4837  CG2 THR A 523      -2.808 -32.558 -20.381  1.00 10.00      A    C  
ATOM   4838  C   THR A 523      -3.152 -29.389 -18.729  1.00 10.00      A    C  
ATOM   4839  O   THR A 523      -3.110 -28.838 -19.831  1.00 10.00      A    O  
ATOM   4840  N   SER A 524      -3.599 -28.775 -17.640  1.00 10.00      A    N  
ATOM   4841  HN  SER A 524      -3.619 -29.263 -16.790  1.00 10.00      A    H  
ATOM   4842  CA  SER A 524      -4.067 -27.395 -17.683  1.00 10.00      A    C  
ATOM   4843  CB  SER A 524      -5.553 -27.326 -17.317  1.00 10.00      A    C  
ATOM   4844  OG  SER A 524      -6.343 -28.060 -18.243  1.00 10.00      A    O  
ATOM   4845  HG  SER A 524      -6.049 -28.978 -18.257  1.00 10.00      A    H  
ATOM   4846  C   SER A 524      -3.246 -26.496 -16.754  1.00 10.00      A    C  
ATOM   4847  O   SER A 524      -3.569 -25.324 -16.561  1.00 10.00      A    O  
ATOM   4848  N   LEU A 525      -2.169 -27.043 -16.204  1.00 10.00      A    N  
ATOM   4849  HN  LEU A 525      -1.930 -27.962 -16.434  1.00 10.00      A    H  
ATOM   4850  CA  LEU A 525      -1.318 -26.294 -15.289  1.00 10.00      A    C  
ATOM   4851  CB  LEU A 525      -0.304 -27.223 -14.622  1.00 10.00      A    C  
ATOM   4852  CG  LEU A 525       0.462 -26.646 -13.432  1.00 10.00      A    C  
ATOM   4853  CD1 LEU A 525      -0.488 -26.321 -12.288  1.00 10.00      A    C  
ATOM   4854  CD2 LEU A 525       1.535 -27.619 -12.975  1.00 10.00      A    C  
ATOM   4855  C   LEU A 525      -0.598 -25.159 -16.007  1.00 10.00      A    C  
ATOM   4856  O   LEU A 525       0.069 -25.375 -17.020  1.00 10.00      A    O  
ATOM   4857  N   GLN A 526      -0.740 -23.950 -15.483  1.00 10.00      A    N  
ATOM   4858  HN  GLN A 526      -1.289 -23.841 -14.676  1.00 10.00      A    H  
ATOM   4859  CA  GLN A 526      -0.102 -22.782 -16.078  1.00 10.00      A    C  
ATOM   4860  CB  GLN A 526      -1.140 -21.856 -16.718  1.00 10.00      A    C  
ATOM   4861  CG  GLN A 526      -2.348 -21.571 -15.842  1.00 10.00      A    C  
ATOM   4862  CD  GLN A 526      -3.406 -20.752 -16.553  1.00 10.00      A    C  
ATOM   4863  OE1 GLN A 526      -3.415 -19.522 -16.477  1.00 10.00      A    O  
ATOM   4864  NE2 GLN A 526      -4.303 -21.428 -17.254  1.00 10.00      A    N  
ATOM   4865 HE21 GLN A 526      -4.233 -22.407 -17.277  1.00 10.00      A    H  
ATOM   4866 HE22 GLN A 526      -5.005 -20.925 -17.718  1.00 10.00      A    H  
ATOM   4867  C   GLN A 526       0.744 -22.024 -15.061  1.00 10.00      A    C  
ATOM   4868  O   GLN A 526       1.754 -21.416 -15.413  1.00 10.00      A    O  
ATOM   4869  N   LYS A 527       0.327 -22.060 -13.803  1.00 10.00      A    N  
ATOM   4870  HN  LYS A 527      -0.484 -22.566 -13.580  1.00 10.00      A    H  
ATOM   4871  CA  LYS A 527       1.048 -21.379 -12.734  1.00 10.00      A    C  
ATOM   4872  CB  LYS A 527       0.224 -20.205 -12.185  1.00 10.00      A    C  
ATOM   4873  CG  LYS A 527       0.042 -19.044 -13.159  1.00 10.00      A    C  
ATOM   4874  CD  LYS A 527      -1.431 -18.803 -13.472  1.00 10.00      A    C  
ATOM   4875  CE  LYS A 527      -1.632 -17.550 -14.314  1.00 10.00      A    C  
ATOM   4876  NZ  LYS A 527      -3.051 -17.377 -14.727  1.00 10.00      A    N  
ATOM   4877  HZ1 LYS A 527      -3.183 -16.448 -15.183  1.00 10.00      A    H  
ATOM   4878  HZ2 LYS A 527      -3.678 -17.435 -13.901  1.00 10.00      A    H  
ATOM   4879  HZ3 LYS A 527      -3.321 -18.119 -15.407  1.00 10.00      A    H  
ATOM   4880  C   LYS A 527       1.375 -22.370 -11.621  1.00 10.00      A    C  
ATOM   4881  O   LYS A 527       0.477 -22.894 -10.960  1.00 10.00      A    O  
ATOM   4882  N   ILE A 528       2.657 -22.634 -11.420  1.00 10.00      A    N  
ATOM   4883  HN  ILE A 528       3.336 -22.174 -11.959  1.00 10.00      A    H  
ATOM   4884  CA  ILE A 528       3.078 -23.585 -10.400  1.00 10.00      A    C  
ATOM   4885  CB  ILE A 528       3.700 -24.860 -11.021  1.00 10.00      A    C  
ATOM   4886  CG1 ILE A 528       3.926 -25.936  -9.957  1.00 10.00      A    C  
ATOM   4887  CG2 ILE A 528       4.992 -24.545 -11.764  1.00 10.00      A    C  
ATOM   4888  CD1 ILE A 528       4.280 -27.293 -10.525  1.00 10.00      A    C  
ATOM   4889  C   ILE A 528       4.029 -22.955  -9.383  1.00 10.00      A    C  
ATOM   4890  O   ILE A 528       4.926 -22.184  -9.738  1.00 10.00      A    O  
ATOM   4891  N   TRP A 529       3.802 -23.273  -8.115  1.00 10.00      A    N  
ATOM   4892  HN  TRP A 529       3.045 -23.866  -7.901  1.00 10.00      A    H  
ATOM   4893  CA  TRP A 529       4.621 -22.762  -7.029  1.00 10.00      A    C  
ATOM   4894  CB  TRP A 529       3.822 -21.789  -6.160  1.00 10.00      A    C  
ATOM   4895  CG  TRP A 529       3.839 -20.378  -6.657  1.00 10.00      A    C  
ATOM   4896  CD1 TRP A 529       4.807 -19.447  -6.432  1.00 10.00      A    C  
ATOM   4897  CD2 TRP A 529       2.842 -19.733  -7.458  1.00 10.00      A    C  
ATOM   4898  NE1 TRP A 529       4.480 -18.263  -7.041  1.00 10.00      A    N  
ATOM   4899  HE1 TRP A 529       5.024 -17.443  -7.022  1.00 10.00      A    H  
ATOM   4900  CE2 TRP A 529       3.278 -18.412  -7.682  1.00 10.00      A    C  
ATOM   4901  CE3 TRP A 529       1.627 -20.146  -8.013  1.00 10.00      A    C  
ATOM   4902  CZ2 TRP A 529       2.538 -17.501  -8.431  1.00 10.00      A    C  
ATOM   4903  CZ3 TRP A 529       0.897 -19.240  -8.756  1.00 10.00      A    C  
ATOM   4904  CH2 TRP A 529       1.354 -17.934  -8.960  1.00 10.00      A    C  
ATOM   4905  C   TRP A 529       5.162 -23.899  -6.172  1.00 10.00      A    C  
ATOM   4906  O   TRP A 529       4.607 -24.209  -5.113  1.00 10.00      A    O  
ATOM   4907  N   LEU A 530       6.237 -24.525  -6.636  1.00 10.00      A    N  
ATOM   4908  HN  LEU A 530       6.625 -24.238  -7.492  1.00 10.00      A    H  
ATOM   4909  CA  LEU A 530       6.859 -25.624  -5.904  1.00 10.00      A    C  
ATOM   4910  CB  LEU A 530       7.240 -26.774  -6.842  1.00 10.00      A    C  
ATOM   4911  CG  LEU A 530       6.104 -27.657  -7.361  1.00 10.00      A    C
[truncated: 226,481 more chars]
