# Supplementary material for: Advancing molecular modeling and reverse vaccinology in broad-spectrum yellow fever virus vaccine development
Source: Sci Rep. 2024 May 12;14:10842. doi: 10.1038/s41598-024-60680-9 (PMC11089047; doi:10.1038/s41598-024-60680-9)
Supplement: Supplementary file 1 — Supplementary Information. [file 41598_2024_60680_MOESM1_ESM.zip › Yellow_Fever_data/5_Molecular docking/Receptor TRL 2/2z7x_Edited.pdb]

REMARK   Accelrys Discovery Studio PDB file
REMARK   Created:  2020-10-22T18:47:10Z
SSBOND   1 CYS A   30    CYS A   36                                     
SSBOND   2 CYS A  353    CYS A  382                                     
SSBOND   3 CYS A  432    CYS A  454                                     
SSBOND   4 CYS A  537    CYS A  562                                     
SSBOND   5 CYS A  539    CYS A  574                                     
CRYST1  200.303  120.140   74.120  90.00  90.00  90.00 P21212     
ATOM      1  N   SER A  27     -31.961 -41.628  61.078  1.00132.04           N1+
ATOM      2  CA  SER A  27     -31.323 -40.547  60.272  1.00131.96           C  
ATOM      3  C   SER A  27     -31.911 -40.490  58.866  1.00132.21           C  
ATOM      4  O   SER A  27     -31.557 -39.619  58.071  1.00132.06           O  
ATOM      5  CB  SER A  27     -29.810 -40.779  60.185  1.00131.43           C  
ATOM      6  OG  SER A  27     -29.183 -39.785  59.394  1.00130.43           O  
ATOM      7  HA  SER A  27     -31.502 -39.591  60.765  1.00131.69           H  
ATOM      8  HB1 SER A  27     -29.388 -40.752  61.190  1.00131.69           H  
ATOM      9  HB2 SER A  27     -29.626 -41.756  59.739  1.00131.69           H  
ATOM     10  HG  SER A  27     -29.581 -39.807  58.423  1.00131.69           H  
ATOM     11  HT1 SER A  27     -31.530 -41.645  62.057  1.00131.69           H  
ATOM     12  HT2 SER A  27     -31.799 -42.572  60.601  1.00131.69           H  
ATOM     13  HT3 SER A  27     -33.012 -41.443  61.154  1.00131.69           H  
ATOM     14  N   LEU A  28     -32.816 -41.418  58.566  1.00132.35           N  
ATOM     15  CA  LEU A  28     -33.435 -41.475  57.248  1.00132.55           C  
ATOM     16  C   LEU A  28     -34.913 -41.103  57.258  1.00133.12           C  
ATOM     17  O   LEU A  28     -35.553 -41.054  58.308  1.00133.23           O  
ATOM     18  CB  LEU A  28     -33.284 -42.879  56.655  1.00131.73           C  
ATOM     19  CG  LEU A  28     -31.879 -43.482  56.583  1.00131.14           C  
ATOM     20  CD1 LEU A  28     -31.958 -44.857  55.942  1.00130.95           C  
ATOM     21  CD2 LEU A  28     -30.964 -42.576  55.782  1.00131.04           C  
ATOM     22  HN  LEU A  28     -33.095 -42.137  59.308  1.00132.01           H  
ATOM     23  HA  LEU A  28     -32.913 -40.774  56.597  1.00132.01           H  
ATOM     24  HB1 LEU A  28     -33.895 -43.552  57.257  1.00132.01           H  
ATOM     25  HB2 LEU A  28     -33.674 -42.845  55.638  1.00132.01           H  
ATOM     26  HG  LEU A  28     -31.483 -43.583  57.594  1.00132.01           H  
ATOM     27 1HD1 LEU A  28     -30.960 -45.291  55.888  1.00132.01           H  
ATOM     28 2HD1 LEU A  28     -32.369 -44.767  54.936  1.00132.01           H  
ATOM     29 3HD1 LEU A  28     -32.602 -45.501  56.541  1.00132.01           H  
ATOM     30 1HD2 LEU A  28     -29.967 -43.014  55.737  1.00132.01           H  
ATOM     31 2HD2 LEU A  28     -30.909 -41.598  56.261  1.00132.01           H  
ATOM     32 3HD2 LEU A  28     -31.357 -42.463  54.772  1.00132.01           H  
ATOM     33  N   SER A  29     -35.438 -40.840  56.065  1.00133.79           N  
ATOM     34  CA  SER A  29     -36.841 -40.488  55.872  1.00134.29           C  
ATOM     35  C   SER A  29     -37.328 -41.234  54.630  1.00134.64           C  
ATOM     36  O   SER A  29     -37.761 -40.629  53.649  1.00134.51           O  
ATOM     37  CB  SER A  29     -36.992 -38.974  55.682  1.00134.23           C  
ATOM     38  OG  SER A  29     -36.215 -38.510  54.593  1.00134.35           O  
ATOM     39  HN  SER A  29     -34.802 -40.889  55.206  1.00134.30           H  
ATOM     40  HA  SER A  29     -37.420 -40.806  56.739  1.00134.30           H  
ATOM     41  HB1 SER A  29     -38.040 -38.743  55.493  1.00134.30           H  
ATOM     42  HB2 SER A  29     -36.666 -38.468  56.591  1.00134.30           H  
ATOM     43  HG  SER A  29     -35.202 -38.724  54.769  1.00134.30           H  
ATOM     44  N   CYS A  30     -37.236 -42.560  54.692  1.00135.11           N  
ATOM     45  CA  CYS A  30     -37.637 -43.437  53.597  1.00135.61           C  
ATOM     46  C   CYS A  30     -39.039 -43.119  53.089  1.00135.75           C  
ATOM     47  O   CYS A  30     -39.885 -42.621  53.833  1.00135.59           O  
ATOM     48  CB  CYS A  30     -37.592 -44.900  54.053  1.00135.65           C  
ATOM     49  SG  CYS A  30     -36.075 -45.388  54.940  1.00136.73           S  
ATOM     50  HN  CYS A  30     -36.850 -43.004  55.586  1.00135.74           H  
ATOM     51  HA  CYS A  30     -36.933 -43.309  52.775  1.00135.74           H  
ATOM     52  HB1 CYS A  30     -38.441 -45.073  54.715  1.00135.74           H  
ATOM     53  HB2 CYS A  30     -37.684 -45.532  53.170  1.00135.74           H  
ATOM     54  N   ASP A  31     -39.278 -43.414  51.815  1.00136.24           N  
ATOM     55  CA  ASP A  31     -40.581 -43.175  51.209  1.00136.61           C  
ATOM     56  C   ASP A  31     -41.399 -44.458  51.336  1.00136.73           C  
ATOM     57  O   ASP A  31     -40.867 -45.503  51.716  1.00136.86           O  
ATOM     58  CB  ASP A  31     -40.419 -42.780  49.738  1.00136.70           C  
ATOM     59  CG  ASP A  31     -41.596 -41.979  49.218  1.00136.70           C  
ATOM     60  OD1 ASP A  31     -42.691 -42.558  49.042  1.00136.52           O  
ATOM     61  OD2 ASP A  31     -41.428 -40.760  48.990  1.00136.67           O  
ATOM     62  HN  ASP A  31     -38.495 -43.837  51.221  1.00136.63           H  
ATOM     63  HA  ASP A  31     -41.086 -42.371  51.745  1.00136.63           H  
ATOM     64  HB1 ASP A  31     -39.515 -42.180  49.635  1.00136.63           H  
ATOM     65  HB2 ASP A  31     -40.323 -43.687  49.141  1.00136.63           H  
ATOM     66  N   ARG A  32     -42.687 -44.379  51.015  1.00136.60           N  
ATOM     67  CA  ARG A  32     -43.582 -45.528  51.122  1.00136.34           C  
ATOM     68  C   ARG A  32     -43.314 -46.683  50.155  1.00136.39           C  
ATOM     69  O   ARG A  32     -44.161 -47.561  49.993  1.00136.42           O  
ATOM     70  CB  ARG A  32     -45.030 -45.068  50.955  1.00135.97           C  
ATOM     71  CG  ARG A  32     -45.304 -44.375  49.633  1.00135.60           C  
ATOM     72  CD  ARG A  32     -46.795 -44.203  49.422  1.00135.31           C  
ATOM     73  NE  ARG A  32     -47.487 -45.488  49.463  1.00134.76           N  
ATOM     74  CZ  ARG A  32     -48.798 -45.636  49.314  1.00134.67           C  
ATOM     75  NH1 ARG A  32     -49.569 -44.576  49.113  1.00134.78           N  
ATOM     76  NH2 ARG A  32     -49.340 -46.845  49.367  1.00134.41           N  
ATOM     77  HN  ARG A  32     -43.079 -43.446  50.668  1.00135.57           H  
ATOM     78  HA  ARG A  32     -43.482 -45.923  52.133  1.00135.57           H  
ATOM     79  HB1 ARG A  32     -45.678 -45.941  51.026  1.00135.57           H  
ATOM     80  HB2 ARG A  32     -45.265 -44.374  51.762  1.00135.57           H  
ATOM     81  HG1 ARG A  32     -44.827 -43.395  49.636  1.00135.57           H  
ATOM     82  HG2 ARG A  32     -44.894 -44.976  48.821  1.00135.57           H  
ATOM     83  HD1 ARG A  32     -47.193 -43.560  50.207  1.00135.57           H  
ATOM     84  HD2 ARG A  32     -46.965 -43.739  48.451  1.00135.57           H  
ATOM     85  HE  ARG A  32     -46.899 -46.368  49.624  1.00135.57           H  
ATOM     86 1HH1 ARG A  32     -49.135 -43.599  49.071  1.00135.57           H  
ATOM     87 2HH1 ARG A  32     -50.625 -44.698  48.993  1.00135.57           H  
ATOM     88 1HH2 ARG A  32     -48.721 -47.702  49.530  1.00135.57           H  
ATOM     89 2HH2 ARG A  32     -50.397 -46.963  49.247  1.00135.57           H  
ATOM     90  N   ASN A  33     -42.148 -46.693  49.517  1.00136.33           N  
ATOM     91  CA  ASN A  33     -41.822 -47.765  48.579  1.00136.25           C  
ATOM     92  C   ASN A  33     -40.483 -48.412  48.913  1.00136.10           C  
ATOM     93  O   ASN A  33     -40.024 -49.310  48.205  1.00136.07           O  
ATOM     94  CB  ASN A  33     -41.785 -47.223  47.148  1.00136.45           C  
ATOM     95  CG  ASN A  33     -43.021 -46.417  46.798  1.00136.61           C  
ATOM     96  OD1 ASN A  33     -44.149 -46.884  46.961  1.00136.38           O  
ATOM     97  ND2 ASN A  33     -42.813 -45.199  46.311  1.00136.74           N  
ATOM     98  HN  ASN A  33     -41.441 -45.909  49.692  1.00136.37           H  
ATOM     99  HA  ASN A  33     -42.599 -48.527  48.640  1.00136.37           H  
ATOM    100  HB1 ASN A  33     -40.909 -46.584  47.039  1.00136.37           H  
ATOM    101  HB2 ASN A  33     -41.710 -48.064  46.458  1.00136.37           H  
ATOM    102 1HD2 ASN A  33     -41.814 -44.837  46.185  1.00136.37           H  
ATOM    103 2HD2 ASN A  33     -43.644 -44.580  46.045  1.00136.37           H  
ATOM    104  N   GLY A  34     -39.864 -47.953  49.995  1.00135.86           N  
ATOM    105  CA  GLY A  34     -38.581 -48.497  50.398  1.00135.51           C  
ATOM    106  C   GLY A  34     -37.443 -47.637  49.888  1.00135.30           C  
ATOM    107  O   GLY A  34     -36.281 -48.049  49.895  1.00135.02           O  
ATOM    108  HN  GLY A  34     -40.316 -47.175  50.574  1.00135.42           H  
ATOM    109  HA1 GLY A  34     -38.537 -48.538  51.486  1.00135.42           H  
ATOM    110  HA2 GLY A  34     -38.477 -49.503  49.992  1.00135.42           H  
ATOM    111  N   ILE A  35     -37.785 -46.434  49.437  1.00135.21           N  
ATOM    112  CA  ILE A  35     -36.800 -45.493  48.920  1.00135.10           C  
ATOM    113  C   ILE A  35     -36.352 -44.582  50.059  1.00135.17           C  
ATOM    114  O   ILE A  35     -36.973 -43.553  50.324  1.00135.24           O  
ATOM    115  CB  ILE A  35     -37.401 -44.626  47.795  1.00134.75           C  
ATOM    116  CG1 ILE A  35     -38.162 -45.512  46.805  1.00134.42           C  
ATOM    117  CG2 ILE A  35     -36.294 -43.868  47.079  1.00134.88           C  
ATOM    118  CD1 ILE A  35     -37.322 -46.609  46.183  1.00133.85           C  
ATOM    119  HN  ILE A  35     -38.816 -46.148  49.454  1.00134.83           H  
ATOM    120  HA  ILE A  35     -35.941 -46.042  48.535  1.00134.83           H  
ATOM    121  HB  ILE A  35     -38.095 -43.909  48.233  1.00134.83           H  
ATOM    122 1HG1 ILE A  35     -38.995 -45.977  47.332  1.00134.83           H  
ATOM    123 2HG1 ILE A  35     -38.545 -44.879  46.005  1.00134.83           H  
ATOM    124 1HG2 ILE A  35     -36.725 -43.258  46.286  1.00134.83           H  
ATOM    125 2HG2 ILE A  35     -35.587 -44.577  46.648  1.00134.83           H  
ATOM    126 3HG2 ILE A  35     -35.775 -43.225  47.790  1.00134.83           H  
ATOM    127 1HD1 ILE A  35     -37.935 -47.191  45.495  1.00134.83           H  
ATOM    128 2HD1 ILE A  35     -36.938 -47.262  46.967  1.00134.83           H  
ATOM    129 3HD1 ILE A  35     -36.488 -46.165  45.639  1.00134.83           H  
ATOM    130  N   CYS A  36     -35.267 -44.965  50.727  1.00135.17           N  
ATOM    131  CA  CYS A  36     -34.753 -44.193  51.855  1.00135.12           C  
ATOM    132  C   CYS A  36     -33.897 -42.989  51.485  1.00134.73           C  
ATOM    133  O   CYS A  36     -32.966 -43.093  50.684  1.00134.61           O  
ATOM    134  CB  CYS A  36     -33.965 -45.110  52.791  1.00135.63           C  
ATOM    135  SG  CYS A  36     -34.985 -46.405  53.559  1.00136.30           S  
ATOM    136  HN  CYS A  36     -34.759 -45.859  50.431  1.00135.26           H  
ATOM    137  HA  CYS A  36     -35.613 -43.821  52.413  1.00135.26           H  
ATOM    138  HB1 CYS A  36     -33.172 -45.590  52.218  1.00135.26           H  
ATOM    139  HB2 CYS A  36     -33.526 -44.502  53.582  1.00135.26           H  
ATOM    140  N   LYS A  37     -34.221 -41.849  52.090  1.00134.18           N  
ATOM    141  CA  LYS A  37     -33.501 -40.604  51.851  1.00133.64           C  
ATOM    142  C   LYS A  37     -32.578 -40.295  53.027  1.00133.52           C  
ATOM    143  O   LYS A  37     -32.996 -40.354  54.182  1.00133.41           O  
ATOM    144  CB  LYS A  37     -34.484 -39.439  51.691  1.00133.26           C  
ATOM    145  CG  LYS A  37     -35.587 -39.642  50.667  1.00132.77           C  
ATOM    146  CD  LYS A  37     -36.522 -38.437  50.657  1.00132.46           C  
ATOM    147  CE  LYS A  37     -37.705 -38.637  49.723  1.00132.16           C  
ATOM    148  NZ  LYS A  37     -37.298 -38.737  48.295  1.00131.84           N1+
ATOM    149  HN  LYS A  37     -35.041 -41.846  52.778  1.00133.03           H  
ATOM    150  HA  LYS A  37     -32.906 -40.701  50.943  1.00133.03           H  
ATOM    151  HB1 LYS A  37     -34.954 -39.263  52.658  1.00133.03           H  
ATOM    152  HB2 LYS A  37     -33.913 -38.558  51.398  1.00133.03           H  
ATOM    153  HG1 LYS A  37     -35.143 -39.762  49.679  1.00133.03           H  
ATOM    154  HG2 LYS A  37     -36.155 -40.537  50.922  1.00133.03           H  
ATOM    155  HD1 LYS A  37     -36.896 -38.275  51.668  1.00133.03           H  
ATOM    156  HD2 LYS A  37     -35.962 -37.561  50.331  1.00133.03           H  
ATOM    157  HE1 LYS A  37     -38.220 -39.556  50.004  1.00133.03           H  
ATOM    158  HE2 LYS A  37     -38.384 -37.791  49.834  1.00133.03           H  
ATOM    159  HZ1 LYS A  37     -38.166 -38.876  47.685  1.00133.03           H  
ATOM    160  HZ2 LYS A  37     -36.637 -39.569  48.169  1.00133.03           H  
ATOM    161  HZ3 LYS A  37     -36.798 -37.837  48.002  1.00133.03           H  
ATOM    162  N   GLY A  38     -31.325 -39.964  52.729  1.00133.53           N  
ATOM    163  CA  GLY A  38     -30.386 -39.626  53.782  1.00133.62           C  
ATOM    164  C   GLY A  38     -30.576 -38.166  54.149  1.00133.66           C  
ATOM    165  O   GLY A  38     -29.819 -37.300  53.709  1.00133.75           O  
ATOM    166  HN  GLY A  38     -31.008 -39.947  51.707  1.00133.64           H  
ATOM    167  HA1 GLY A  38     -30.573 -40.251  54.655  1.00133.64           H  
ATOM    168  HA2 GLY A  38     -29.367 -39.787  53.431  1.00133.64           H  
ATOM    169  N   SER A  39     -31.596 -37.896  54.958  1.00133.53           N  
ATOM    170  CA  SER A  39     -31.924 -36.537  55.377  1.00133.42           C  
ATOM    171  C   SER A  39     -30.776 -35.786  56.052  1.00133.24           C  
ATOM    172  O   SER A  39     -29.868 -35.291  55.383  1.00133.08           O  
ATOM    173  CB  SER A  39     -33.142 -36.561  56.308  1.00133.48           C  
ATOM    174  OG  SER A  39     -33.560 -35.247  56.637  1.00133.50           O  
ATOM    175  HN  SER A  39     -32.199 -38.705  55.315  1.00133.38           H  
ATOM    176  HA  SER A  39     -32.203 -35.977  54.485  1.00133.38           H  
ATOM    177  HB1 SER A  39     -33.961 -37.080  55.810  1.00133.38           H  
ATOM    178  HB2 SER A  39     -32.879 -37.090  57.224  1.00133.38           H  
ATOM    179  HG  SER A  39     -32.778 -34.741  57.122  1.00133.38           H  
ATOM    180  N   SER A  40     -30.830 -35.696  57.377  1.00132.95           N  
ATOM    181  CA  SER A  40     -29.807 -34.997  58.146  1.00132.32           C  
ATOM    182  C   SER A  40     -28.414 -35.504  57.784  1.00132.09           C  
ATOM    183  O   SER A  40     -27.987 -36.563  58.247  1.00132.00           O  
ATOM    184  CB  SER A  40     -30.062 -35.183  59.643  1.00132.13           C  
ATOM    185  OG  SER A  40     -29.182 -34.389  60.413  1.00132.02           O  
ATOM    186  HN  SER A  40     -31.649 -36.150  57.895  1.00132.25           H  
ATOM    187  HA  SER A  40     -29.862 -33.934  57.913  1.00132.25           H  
ATOM    188  HB1 SER A  40     -31.089 -34.895  59.867  1.00132.25           H  
ATOM    189  HB2 SER A  40     -29.913 -36.231  59.901  1.00132.25           H  
ATOM    190  HG  SER A  40     -28.190 -34.663  60.206  1.00132.25           H  
ATOM    191  N   GLY A  41     -27.711 -34.737  56.954  1.00131.75           N  
ATOM    192  CA  GLY A  41     -26.375 -35.123  56.530  1.00131.48           C  
ATOM    193  C   GLY A  41     -25.324 -35.084  57.623  1.00131.23           C  
ATOM    194  O   GLY A  41     -24.601 -34.098  57.766  1.00131.31           O  
ATOM    195  HN  GLY A  41     -28.135 -33.823  56.594  1.00131.44           H  
ATOM    196  HA1 GLY A  41     -26.423 -36.141  56.142  1.00131.44           H  
ATOM    197  HA2 GLY A  41     -26.063 -34.445  55.735  1.00131.44           H  
ATOM    198  N   SER A  42     -25.235 -36.163  58.394  1.00130.69           N  
ATOM    199  CA  SER A  42     -24.262 -36.258  59.474  1.00130.08           C  
ATOM    200  C   SER A  42     -24.026 -37.718  59.846  1.00129.77           C  
ATOM    201  O   SER A  42     -23.422 -38.016  60.877  1.00129.69           O  
ATOM    202  CB  SER A  42     -24.753 -35.484  60.703  1.00130.06           C  
ATOM    203  OG  SER A  42     -24.854 -34.095  60.433  1.00129.77           O  
ATOM    204  HN  SER A  42     -25.897 -36.985  58.216  1.00130.01           H  
ATOM    205  HA  SER A  42     -23.320 -35.824  59.138  1.00130.01           H  
ATOM    206  HB1 SER A  42     -25.734 -35.861  60.991  1.00130.01           H  
ATOM    207  HB2 SER A  42     -24.050 -35.636  61.522  1.00130.01           H  
ATOM    208  HG  SER A  42     -23.912 -33.722  60.159  1.00130.01           H  
ATOM    209  N   LEU A  43     -24.503 -38.625  58.998  1.00129.53           N  
ATOM    210  CA  LEU A  43     -24.352 -40.056  59.239  1.00129.53           C  
ATOM    211  C   LEU A  43     -22.888 -40.464  59.322  1.00129.70           C  
ATOM    212  O   LEU A  43     -22.183 -40.499  58.313  1.00129.70           O  
ATOM    213  CB  LEU A  43     -25.046 -40.862  58.137  1.00129.44           C  
ATOM    214  CG  LEU A  43     -26.554 -40.660  57.962  1.00129.46           C  
ATOM    215  CD1 LEU A  43     -26.825 -39.330  57.268  1.00129.38           C  
ATOM    216  CD2 LEU A  43     -27.122 -41.806  57.140  1.00129.11           C  
ATOM    217  HN  LEU A  43     -25.011 -38.296  58.116  1.00129.48           H  
ATOM    218  HA  LEU A  43     -24.828 -40.295  60.190  1.00129.48           H  
ATOM    219  HB1 LEU A  43     -24.569 -40.602  57.192  1.00129.48           H  
ATOM    220  HB2 LEU A  43     -24.880 -41.918  58.350  1.00129.48           H  
ATOM    221  HG  LEU A  43     -27.030 -40.654  58.943  1.00129.48           H  
ATOM    222 1HD1 LEU A  43     -27.900 -39.195  57.148  1.00129.48           H  
ATOM    223 2HD1 LEU A  43     -26.347 -39.327  56.288  1.00129.48           H  
ATOM    224 3HD1 LEU A  43     -26.422 -38.516  57.871  1.00129.48           H  
ATOM    225 1HD2 LEU A  43     -28.195 -41.666  57.013  1.00129.48           H  
ATOM    226 2HD2 LEU A  43     -26.938 -42.749  57.654  1.00129.48           H  
ATOM    227 3HD2 LEU A  43     -26.641 -41.826  56.162  1.00129.48           H  
ATOM    228  N   ASN A  44     -22.444 -40.781  60.534  1.00130.06           N  
ATOM    229  CA  ASN A  44     -21.065 -41.185  60.788  1.00130.35           C  
ATOM    230  C   ASN A  44     -20.702 -42.441  59.995  1.00130.41           C  
ATOM    231  O   ASN A  44     -19.534 -42.676  59.682  1.00130.08           O  
ATOM    232  CB  ASN A  44     -20.872 -41.443  62.286  1.00130.62           C  
ATOM    233  CG  ASN A  44     -19.417 -41.385  62.708  1.00130.87           C  
ATOM    234  OD1 ASN A  44     -19.071 -41.742  63.834  1.00131.10           O  
ATOM    235  ND2 ASN A  44     -18.555 -40.924  61.806  1.00130.86           N  
ATOM    236  HN  ASN A  44     -23.126 -40.738  61.357  1.00130.54           H  
ATOM    237  HA  ASN A  44     -20.402 -40.375  60.484  1.00130.54           H  
ATOM    238  HB1 ASN A  44     -21.427 -40.689  62.844  1.00130.54           H  
ATOM    239  HB2 ASN A  44     -21.264 -42.432  62.523  1.00130.54           H  
ATOM    240 1HD2 ASN A  44     -18.903 -40.618  60.841  1.00130.54           H  
ATOM    241 2HD2 ASN A  44     -17.514 -40.859  62.045  1.00130.54           H  
ATOM    242  N   SER A  45     -21.712 -43.246  59.681  1.00130.55           N  
ATOM    243  CA  SER A  45     -21.516 -44.476  58.923  1.00130.94           C  
ATOM    244  C   SER A  45     -22.865 -45.034  58.484  1.00131.30           C  
ATOM    245  O   SER A  45     -23.896 -44.377  58.637  1.00131.19           O  
ATOM    246  CB  SER A  45     -20.777 -45.517  59.770  1.00131.00           C  
ATOM    247  OG  SER A  45     -21.512 -45.853  60.935  1.00130.79           O  
ATOM    248  HN  SER A  45     -22.701 -42.983  59.995  1.00130.96           H  
ATOM    249  HA  SER A  45     -20.921 -44.254  58.037  1.00130.96           H  
ATOM    250  HB1 SER A  45     -20.627 -46.417  59.174  1.00130.96           H  
ATOM    251  HB2 SER A  45     -19.810 -45.111  60.066  1.00130.96           H  
ATOM    252  HG  SER A  45     -21.657 -44.992  61.518  1.00130.96           H  
ATOM    253  N   ILE A  46     -22.853 -46.246  57.936  1.00131.72           N  
ATOM    254  CA  ILE A  46     -24.076 -46.895  57.475  1.00132.33           C  
ATOM    255  C   ILE A  46     -24.810 -47.494  58.676  1.00132.93           C  
ATOM    256  O   ILE A  46     -24.213 -48.220  59.474  1.00132.87           O  
ATOM    257  CB  ILE A  46     -23.751 -48.016  56.464  1.00132.16           C  
ATOM    258  CG1 ILE A  46     -22.771 -47.493  55.413  1.00131.71           C  
ATOM    259  CG2 ILE A  46     -25.031 -48.503  55.790  1.00132.25           C  
ATOM    260  CD1 ILE A  46     -22.243 -48.555  54.475  1.00131.42           C  
ATOM    261  HN  ILE A  46     -21.920 -46.760  57.830  1.00132.17           H  
ATOM    262  HA  ILE A  46     -24.716 -46.154  56.996  1.00132.17           H  
ATOM    263  HB  ILE A  46     -23.290 -48.849  56.995  1.00132.17           H  
ATOM    264 1HG1 ILE A  46     -23.280 -46.734  54.818  1.00132.17           H  
ATOM    265 2HG1 ILE A  46     -21.924 -47.042  55.930  1.00132.17           H  
ATOM    266 1HG2 ILE A  46     -24.790 -49.293  55.079  1.00132.17           H  
ATOM    267 2HG2 ILE A  46     -25.503 -47.673  55.264  1.00132.17           H  
ATOM    268 3HG2 ILE A  46     -25.715 -48.890  56.545  1.00132.17           H  
ATOM    269 1HD1 ILE A  46     -21.555 -48.101  53.762  1.00132.17           H  
ATOM    270 2HD1 ILE A  46     -23.074 -49.012  53.938  1.00132.17           H  
ATOM    271 3HD1 ILE A  46     -21.718 -49.319  55.049  1.00132.17           H  
ATOM    272  N   PRO A  47     -26.114 -47.195  58.822  1.00133.44           N  
ATOM    273  CA  PRO A  47     -26.932 -47.701  59.932  1.00133.73           C  
ATOM    274  C   PRO A  47     -26.787 -49.199  60.202  1.00134.07           C  
ATOM    275  O   PRO A  47     -26.428 -49.973  59.313  1.00134.28           O  
ATOM    276  CB  PRO A  47     -28.348 -47.322  59.512  1.00133.57           C  
ATOM    277  CG  PRO A  47     -28.132 -46.026  58.800  1.00133.46           C  
ATOM    278  CD  PRO A  47     -26.919 -46.331  57.938  1.00133.49           C  
ATOM    279  HA  PRO A  47     -26.674 -47.153  60.838  1.00133.72           H  
ATOM    280  HB1 PRO A  47     -28.776 -48.071  58.846  1.00133.72           H  
ATOM    281  HB2 PRO A  47     -28.996 -47.193  60.379  1.00133.72           H  
ATOM    282  HG1 PRO A  47     -28.995 -45.763  58.188  1.00133.72           H  
ATOM    283  HG2 PRO A  47     -27.924 -45.219  59.503  1.00133.72           H  
ATOM    284  HD1 PRO A  47     -27.205 -46.856  57.027  1.00133.72           H  
ATOM    285  HD2 PRO A  47     -26.380 -45.420  57.679  1.00133.72           H  
ATOM    286  N   SER A  48     -27.076 -49.598  61.437  1.00134.21           N  
ATOM    287  CA  SER A  48     -26.975 -50.997  61.843  1.00134.32           C  
ATOM    288  C   SER A  48     -28.095 -51.860  61.265  1.00134.17           C  
ATOM    289  O   SER A  48     -29.258 -51.719  61.647  1.00134.29           O  
ATOM    290  CB  SER A  48     -26.989 -51.094  63.371  1.00134.59           C  
ATOM    291  OG  SER A  48     -26.996 -52.447  63.795  1.00135.14           O  
ATOM    292  HN  SER A  48     -27.392 -48.871  62.156  1.00134.45           H  
ATOM    293  HA  SER A  48     -26.023 -51.389  61.485  1.00134.45           H  
ATOM    294  HB1 SER A  48     -26.101 -50.601  63.767  1.00134.45           H  
ATOM    295  HB2 SER A  48     -27.881 -50.597  63.751  1.00134.45           H  
ATOM    296  HG  SER A  48     -27.851 -52.927  63.420  1.00134.45           H  
ATOM    297  N   GLY A  49     -27.733 -52.754  60.348  1.00133.81           N  
ATOM    298  CA  GLY A  49     -28.709 -53.637  59.731  1.00133.46           C  
ATOM    299  C   GLY A  49     -29.980 -52.942  59.280  1.00133.27           C  
ATOM    300  O   GLY A  49     -31.006 -53.005  59.958  1.00133.16           O  
ATOM    301  HN  GLY A  49     -26.705 -52.824  60.060  1.00133.43           H  
ATOM    302  HA1 GLY A  49     -28.247 -54.102  58.860  1.00133.43           H  
ATOM    303  HA2 GLY A  49     -28.979 -54.407  60.454  1.00133.43           H  
ATOM    304  N   LEU A  50     -29.916 -52.280  58.129  1.00133.14           N  
ATOM    305  CA  LEU A  50     -31.072 -51.570  57.592  1.00132.94           C  
ATOM    306  C   LEU A  50     -32.194 -52.538  57.236  1.00132.68           C  
ATOM    307  O   LEU A  50     -31.981 -53.749  57.145  1.00132.42           O  
ATOM    308  CB  LEU A  50     -30.683 -50.779  56.336  1.00132.95           C  
ATOM    309  CG  LEU A  50     -29.648 -49.655  56.431  1.00132.73           C  
ATOM    310  CD1 LEU A  50     -28.258 -50.234  56.647  1.00132.33           C  
ATOM    311  CD2 LEU A  50     -29.684 -48.840  55.148  1.00132.42           C  
ATOM    312  HN  LEU A  50     -28.995 -52.268  57.584  1.00132.70           H  
ATOM    313  HA  LEU A  50     -31.437 -50.873  58.346  1.00132.70           H  
ATOM    314  HB1 LEU A  50     -30.298 -51.501  55.616  1.00132.70           H  
ATOM    315  HB2 LEU A  50     -31.599 -50.332  55.949  1.00132.70           H  
ATOM    316  HG  LEU A  50     -29.900 -49.008  57.272  1.00132.70           H  
ATOM    317 1HD1 LEU A  50     -27.532 -49.423  56.713  1.00132.70           H  
ATOM    318 2HD1 LEU A  50     -28.001 -50.884  55.811  1.00132.70           H  
ATOM    319 3HD1 LEU A  50     -28.243 -50.810  57.572  1.00132.70           H  
ATOM    320 1HD2 LEU A  50     -28.950 -48.037  55.207  1.00132.70           H  
ATOM    321 2HD2 LEU A  50     -30.678 -48.414  55.016  1.00132.70           H  
ATOM    322 3HD2 LEU A  50     -29.450 -49.485  54.301  1.00132.70           H  
ATOM    323  N   THR A  51     -33.392 -51.994  57.038  1.00132.46           N  
ATOM    324  CA  THR A  51     -34.548 -52.802  56.668  1.00132.19           C  
ATOM    325  C   THR A  51     -34.268 -53.356  55.272  1.00132.19           C  
ATOM    326  O   THR A  51     -33.960 -52.600  54.350  1.00132.40           O  
ATOM    327  CB  THR A  51     -35.836 -51.952  56.632  1.00131.94           C  
ATOM    328  OG1 THR A  51     -35.740 -50.982  55.583  1.00131.97           O  
ATOM    329  CG2 THR A  51     -36.030 -51.228  57.954  1.00131.54           C  
ATOM    330  HN  THR A  51     -33.510 -50.937  57.153  1.00132.10           H  
ATOM    331  HA  THR A  51     -34.667 -53.623  57.375  1.00132.10           H  
ATOM    332  HB  THR A  51     -36.692 -52.601  56.447  1.00132.10           H  
ATOM    333  HG1 THR A  51     -34.914 -50.357  55.758  1.00132.10           H  
ATOM    334 1HG2 THR A  51     -36.942 -50.633  57.913  1.00132.10           H  
ATOM    335 2HG2 THR A  51     -35.178 -50.573  58.139  1.00132.10           H  
ATOM    336 3HG2 THR A  51     -36.109 -51.957  58.760  1.00132.10           H  
ATOM    337  N   GLU A  52     -34.370 -54.672  55.117  1.00131.99           N  
ATOM    338  CA  GLU A  52     -34.092 -55.304  53.833  1.00131.80           C  
ATOM    339  C   GLU A  52     -35.073 -54.947  52.717  1.00131.69           C  
ATOM    340  O   GLU A  52     -34.761 -55.110  51.534  1.00131.54           O  
ATOM    341  CB  GLU A  52     -34.035 -56.820  54.006  1.00131.68           C  
ATOM    342  CG  GLU A  52     -33.459 -57.543  52.806  1.00131.89           C  
ATOM    343  CD  GLU A  52     -33.110 -58.984  53.111  1.00132.21           C  
ATOM    344  OE1 GLU A  52     -32.556 -59.660  52.221  1.00132.17           O  
ATOM    345  OE2 GLU A  52     -33.389 -59.438  54.241  1.00132.22           O  
ATOM    346  HN  GLU A  52     -34.661 -55.278  55.949  1.00131.91           H  
ATOM    347  HA  GLU A  52     -33.103 -54.975  53.515  1.00131.91           H  
ATOM    348  HB1 GLU A  52     -33.416 -57.045  54.874  1.00131.91           H  
ATOM    349  HB2 GLU A  52     -35.047 -57.186  54.176  1.00131.91           H  
ATOM    350  HG1 GLU A  52     -34.193 -57.524  52.001  1.00131.91           H  
ATOM    351  HG2 GLU A  52     -32.555 -57.025  52.486  1.00131.91           H  
ATOM    352  N   ALA A  53     -36.254 -54.461  53.089  1.00131.47           N  
ATOM    353  CA  ALA A  53     -37.265 -54.083  52.107  1.00131.46           C  
ATOM    354  C   ALA A  53     -36.877 -52.783  51.407  1.00131.47           C  
ATOM    355  O   ALA A  53     -37.719 -52.115  50.804  1.00131.70           O  
ATOM    356  CB  ALA A  53     -38.620 -53.927  52.785  1.00131.33           C  
ATOM    357  HN  ALA A  53     -36.467 -54.345  54.131  1.00131.49           H  
ATOM    358  HA  ALA A  53     -37.338 -54.873  51.360  1.00131.49           H  
ATOM    359  HB1 ALA A  53     -39.367 -53.645  52.044  1.00131.49           H  
ATOM    360  HB2 ALA A  53     -38.557 -53.153  53.550  1.00131.49           H  
ATOM    361  HB3 ALA A  53     -38.906 -54.872  53.248  1.00131.49           H  
ATOM    362  N   VAL A  54     -35.600 -52.427  51.494  1.00131.23           N  
ATOM    363  CA  VAL A  54     -35.102 -51.208  50.870  1.00130.80           C  
ATOM    364  C   VAL A  54     -34.608 -51.500  49.454  1.00130.74           C  
ATOM    365  O   VAL A  54     -34.003 -52.542  49.200  1.00130.50           O  
ATOM    366  CB  VAL A  54     -33.946 -50.596  51.691  1.00130.61           C  
ATOM    367  CG1 VAL A  54     -32.752 -51.540  51.699  1.00130.28           C  
ATOM    368  CG2 VAL A  54     -33.567 -49.240  51.121  1.00130.33           C  
ATOM    369  HN  VAL A  54     -34.920 -53.051  52.036  1.00130.64           H  
ATOM    370  HA  VAL A  54     -35.915 -50.484  50.816  1.00130.64           H  
ATOM    371  HB  VAL A  54     -34.285 -50.458  52.718  1.00130.64           H  
ATOM    372 1HG1 VAL A  54     -31.943 -51.098  52.281  1.00130.64           H  
ATOM    373 2HG1 VAL A  54     -32.414 -51.708  50.676  1.00130.64           H  
ATOM    374 3HG1 VAL A  54     -33.043 -52.491  52.146  1.00130.64           H  
ATOM    375 1HG2 VAL A  54     -32.751 -48.815  51.705  1.00130.64           H  
ATOM    376 2HG2 VAL A  54     -34.429 -48.574  51.163  1.00130.64           H  
ATOM    377 3HG2 VAL A  54     -33.249 -49.357  50.085  1.00130.64           H  
ATOM    378  N   LYS A  55     -34.880 -50.577  48.537  1.00130.69           N  
ATOM    379  CA  LYS A  55     -34.463 -50.727  47.148  1.00130.62           C  
ATOM    380  C   LYS A  55     -33.524 -49.590  46.749  1.00130.56           C  
ATOM    381  O   LYS A  55     -32.639 -49.766  45.908  1.00130.32           O  
ATOM    382  CB  LYS A  55     -35.681 -50.736  46.214  1.00130.39           C  
ATOM    383  CG  LYS A  55     -36.643 -51.911  46.401  1.00129.90           C  
ATOM    384  CD  LYS A  55     -37.504 -51.761  47.649  1.00129.58           C  
ATOM    385  CE  LYS A  55     -38.512 -52.896  47.767  1.00129.17           C  
ATOM    386  NZ  LYS A  55     -39.431 -52.957  46.596  1.00128.99           N1+
ATOM    387  HN  LYS A  55     -35.420 -49.700  48.826  1.00130.02           H  
ATOM    388  HA  LYS A  55     -33.933 -51.673  47.042  1.00130.02           H  
ATOM    389  HB1 LYS A  55     -36.239 -49.815  46.381  1.00130.02           H  
ATOM    390  HB2 LYS A  55     -35.317 -50.760  45.187  1.00130.02           H  
ATOM    391  HG1 LYS A  55     -37.296 -51.971  45.530  1.00130.02           H  
ATOM    392  HG2 LYS A  55     -36.062 -52.829  46.485  1.00130.02           H  
ATOM    393  HD1 LYS A  55     -36.859 -51.767  48.528  1.00130.02           H  
ATOM    394  HD2 LYS A  55     -38.041 -50.814  47.598  1.00130.02           H  
ATOM    395  HE1 LYS A  55     -37.971 -53.840  47.838  1.00130.02           H  
ATOM    396  HE2 LYS A  55     -39.104 -52.747  48.670  1.00130.02           H  
ATOM    397  HZ1 LYS A  55     -40.119 -53.767  46.723  1.00130.02           H  
ATOM    398  HZ2 LYS A  55     -38.862 -53.110  45.703  1.00130.02           H  
ATOM    399  HZ3 LYS A  55     -39.974 -52.038  46.520  1.00130.02           H  
ATOM    400  N   SER A  56     -33.725 -48.426  47.362  1.00130.46           N  
ATOM    401  CA  SER A  56     -32.911 -47.246  47.085  1.00130.31           C  
ATOM    402  C   SER A  56     -32.475 -46.561  48.377  1.00130.17           C  
ATOM    403  O   SER A  56     -33.105 -46.723  49.421  1.00130.30           O  
ATOM    404  CB  SER A  56     -33.697 -46.253  46.223  1.00130.18           C  
ATOM    405  OG  SER A  56     -34.090 -46.838  44.994  1.00130.13           O  
ATOM    406  HN  SER A  56     -34.511 -48.352  48.084  1.00130.26           H  
ATOM    407  HA  SER A  56     -32.021 -47.556  46.537  1.00130.26           H  
ATOM    408  HB1 SER A  56     -34.587 -45.938  46.767  1.00130.26           H  
ATOM    409  HB2 SER A  56     -33.069 -45.386  46.019  1.00130.26           H  
ATOM    410  HG  SER A  56     -33.237 -47.141  44.461  1.00130.26           H  
ATOM    411  N   LEU A  57     -31.395 -45.791  48.294  1.00129.83           N  
ATOM    412  CA  LEU A  57     -30.862 -45.071  49.446  1.00129.35           C  
ATOM    413  C   LEU A  57     -30.374 -43.688  49.032  1.00128.87           C  
ATOM    414  O   LEU A  57     -30.564 -43.270  47.890  1.00128.84           O  
ATOM    415  CB  LEU A  57     -29.698 -45.849  50.069  1.00129.42           C  
ATOM    416  CG  LEU A  57     -30.013 -47.165  50.781  1.00129.40           C  
ATOM    417  CD1 LEU A  57     -28.716 -47.850  51.185  1.00128.94           C  
ATOM    418  CD2 LEU A  57     -30.878 -46.892  52.004  1.00129.40           C  
ATOM    419  HN  LEU A  57     -30.899 -45.696  47.350  1.00129.26           H  
ATOM    420  HA  LEU A  57     -31.651 -44.960  50.190  1.00129.26           H  
ATOM    421  HB1 LEU A  57     -28.994 -46.074  49.268  1.00129.26           H  
ATOM    422  HB2 LEU A  57     -29.223 -45.192  50.798  1.00129.26           H  
ATOM    423  HG  LEU A  57     -30.560 -47.815  50.098  1.00129.26           H  
ATOM    424 1HD1 LEU A  57     -28.942 -48.788  51.692  1.00129.26           H  
ATOM    425 2HD1 LEU A  57     -28.155 -47.200  51.857  1.00129.26           H  
ATOM    426 3HD1 LEU A  57     -28.120 -48.054  50.296  1.00129.26           H  
ATOM    427 1HD2 LEU A  57     -31.101 -47.832  52.509  1.00129.26           H  
ATOM    428 2HD2 LEU A  57     -31.809 -46.418  51.693  1.00129.26           H  
ATOM    429 3HD2 LEU A  57     -30.344 -46.231  52.687  1.00129.26           H  
ATOM    430  N   ASP A  58     -29.746 -42.983  49.966  1.00128.21           N  
ATOM    431  CA  ASP A  58     -29.219 -41.657  49.685  1.00127.64           C  
ATOM    432  C   ASP A  58     -28.137 -41.240  50.668  1.00127.27           C  
ATOM    433  O   ASP A  58     -28.421 -40.621  51.694  1.00127.02           O  
ATOM    434  CB  ASP A  58     -30.335 -40.613  49.701  1.00127.55           C  
ATOM    435  CG  ASP A  58     -29.810 -39.206  49.475  1.00127.66           C  
ATOM    436  OD1 ASP A  58     -29.202 -38.963  48.411  1.00127.59           O  
ATOM    437  OD2 ASP A  58     -29.999 -38.346  50.361  1.00127.67           O  
ATOM    438  HN  ASP A  58     -29.625 -43.399  50.945  1.00127.58           H  
ATOM    439  HA  ASP A  58     -28.782 -41.671  48.686  1.00127.58           H  
ATOM    440  HB1 ASP A  58     -31.049 -40.851  48.913  1.00127.58           H  
ATOM    441  HB2 ASP A  58     -30.835 -40.649  50.669  1.00127.58           H  
ATOM    442  N   LEU A  59     -26.896 -41.586  50.351  1.00126.95           N  
ATOM    443  CA  LEU A  59     -25.764 -41.224  51.189  1.00126.65           C  
ATOM    444  C   LEU A  59     -24.903 -40.221  50.434  1.00126.30           C  
ATOM    445  O   LEU A  59     -23.691 -40.393  50.297  1.00126.19           O  
ATOM    446  CB  LEU A  59     -24.936 -42.463  51.553  1.00126.97           C  
ATOM    447  CG  LEU A  59     -25.391 -43.262  52.784  1.00127.03           C  
ATOM    448  CD1 LEU A  59     -25.261 -42.392  54.028  1.00127.05           C  
ATOM    449  CD2 LEU A  59     -26.827 -43.736  52.606  1.00126.90           C  
ATOM    450  HN  LEU A  59     -26.724 -42.146  49.456  1.00126.76           H  
ATOM    451  HA  LEU A  59     -26.132 -40.760  52.104  1.00126.76           H  
ATOM    452  HB1 LEU A  59     -24.957 -43.137  50.696  1.00126.76           H  
ATOM    453  HB2 LEU A  59     -23.912 -42.134  51.733  1.00126.76           H  
ATOM    454  HG  LEU A  59     -24.745 -44.133  52.896  1.00126.76           H  
ATOM    455 1HD1 LEU A  59     -25.583 -42.957  54.903  1.00126.76           H  
ATOM    456 2HD1 LEU A  59     -25.885 -41.505  53.919  1.00126.76           H  
ATOM    457 3HD1 LEU A  59     -24.221 -42.090  54.154  1.00126.76           H  
ATOM    458 1HD2 LEU A  59     -27.136 -44.301  53.486  1.00126.76           H  
ATOM    459 2HD2 LEU A  59     -26.893 -44.374  51.724  1.00126.76           H  
ATOM    460 3HD2 LEU A  59     -27.482 -42.874  52.480  1.00126.76           H  
ATOM    461  N   SER A  60     -25.553 -39.173  49.941  1.00126.03           N  
ATOM    462  CA  SER A  60     -24.880 -38.121  49.197  1.00125.80           C  
ATOM    463  C   SER A  60     -24.447 -37.017  50.156  1.00125.78           C  
ATOM    464  O   SER A  60     -25.274 -36.430  50.852  1.00125.66           O  
ATOM    465  CB  SER A  60     -25.824 -37.548  48.134  1.00125.76           C  
ATOM    466  OG  SER A  60     -26.311 -38.567  47.278  1.00125.80           O  
ATOM    467  HN  SER A  60     -26.609 -39.100  50.097  1.00125.80           H  
ATOM    468  HA  SER A  60     -23.999 -38.536  48.707  1.00125.80           H  
ATOM    469  HB1 SER A  60     -26.667 -37.067  48.630  1.00125.80           H  
ATOM    470  HB2 SER A  60     -25.284 -36.812  47.539  1.00125.80           H  
ATOM    471  HG  SER A  60     -25.504 -39.033  46.793  1.00125.80           H  
ATOM    472  N   ASN A  61     -23.145 -36.745  50.186  1.00125.92           N  
ATOM    473  CA  ASN A  61     -22.581 -35.719  51.058  1.00126.01           C  
ATOM    474  C   ASN A  61     -22.843 -36.011  52.537  1.00125.66           C  
ATOM    475  O   ASN A  61     -23.624 -35.321  53.192  1.00125.58           O  
ATOM    476  CB  ASN A  61     -23.138 -34.339  50.688  1.00126.37           C  
ATOM    477  CG  ASN A  61     -22.729 -33.900  49.291  1.00126.81           C  
ATOM    478  OD1 ASN A  61     -23.152 -34.488  48.295  1.00127.08           O  
ATOM    479  ND2 ASN A  61     -21.895 -32.868  49.214  1.00127.22           N  
ATOM    480  HN  ASN A  61     -22.488 -37.298  49.548  1.00126.33           H  
ATOM    481  HA  ASN A  61     -21.502 -35.700  50.903  1.00126.33           H  
ATOM    482  HB1 ASN A  61     -24.226 -34.377  50.738  1.00126.33           H  
ATOM    483  HB2 ASN A  61     -22.766 -33.608  51.406  1.00126.33           H  
ATOM    484 1HD2 ASN A  61     -21.548 -32.393  50.108  1.00126.33           H  
ATOM    485 2HD2 ASN A  61     -21.571 -32.512  48.258  1.00126.33           H  
ATOM    486  N   ASN A  62     -22.178 -37.040  53.055  1.00125.39           N  
ATOM    487  CA  ASN A  62     -22.325 -37.438  54.452  1.00125.09           C  
ATOM    488  C   ASN A  62     -20.981 -37.892  55.013  1.00124.90           C  
ATOM    489  O   ASN A  62     -20.190 -38.522  54.312  1.00124.89           O  
ATOM    490  CB  ASN A  62     -23.349 -38.569  54.573  1.00124.89           C  
ATOM    491  CG  ASN A  62     -24.732 -38.154  54.105  1.00124.60           C  
ATOM    492  OD1 ASN A  62     -25.365 -37.280  54.698  1.00124.31           O  
ATOM    493  ND2 ASN A  62     -25.207 -38.779  53.034  1.00124.44           N  
ATOM    494  HN  ASN A  62     -21.513 -37.595  52.427  1.00124.81           H  
ATOM    495  HA  ASN A  62     -22.676 -36.581  55.028  1.00124.81           H  
ATOM    496  HB1 ASN A  62     -23.013 -39.411  53.967  1.00124.81           H  
ATOM    497  HB2 ASN A  62     -23.411 -38.874  55.618  1.00124.81           H  
ATOM    498 1HD2 ASN A  62     -24.620 -39.531  52.549  1.00124.81           H  
ATOM    499 2HD2 ASN A  62     -26.177 -38.530  52.656  1.00124.81           H  
ATOM    500  N   ARG A  63     -20.729 -37.575  56.280  1.00124.64           N  
ATOM    501  CA  ARG A  63     -19.473 -37.934  56.934  1.00124.38           C  
ATOM    502  C   ARG A  63     -19.279 -39.439  57.094  1.00124.14           C  
ATOM    503  O   ARG A  63     -19.651 -40.014  58.115  1.00124.45           O  
ATOM    504  CB  ARG A  63     -19.388 -37.267  58.311  1.00124.22           C  
ATOM    505  CG  ARG A  63     -19.554 -35.759  58.286  1.00124.17           C  
ATOM    506  CD  ARG A  63     -18.520 -35.098  57.392  1.00124.35           C  
ATOM    507  NE  ARG A  63     -18.714 -33.654  57.320  1.00124.87           N  
ATOM    508  CZ  ARG A  63     -18.074 -32.855  56.473  1.00125.04           C  
ATOM    509  NH1 ARG A  63     -17.193 -33.360  55.618  1.00125.15           N  
ATOM    510  NH2 ARG A  63     -18.318 -31.551  56.478  1.00124.82           N  
ATOM    511  HN  ARG A  63     -21.469 -37.040  56.838  1.00124.57           H  
ATOM    512  HA  ARG A  63     -18.655 -37.552  56.324  1.00124.57           H  
ATOM    513  HB1 ARG A  63     -20.172 -37.686  58.942  1.00124.57           H  
ATOM    514  HB2 ARG A  63     -18.413 -37.496  58.741  1.00124.57           H  
ATOM    515  HG1 ARG A  63     -20.550 -35.519  57.913  1.00124.57           H  
ATOM    516  HG2 ARG A  63     -19.443 -35.374  59.300  1.00124.57           H  
ATOM    517  HD1 ARG A  63     -17.526 -35.301  57.791  1.00124.57           H  
ATOM    518  HD2 ARG A  63     -18.602 -35.516  56.389  1.00124.57           H  
ATOM    519  HE  ARG A  63     -19.417 -33.209  57.993  1.00124.57           H  
ATOM    520 1HH1 ARG A  63     -16.997 -34.412  55.610  1.00124.57           H  
ATOM    521 2HH1 ARG A  63     -16.679 -32.715  54.937  1.00124.57           H  
ATOM    522 1HH2 ARG A  63     -19.030 -31.143  57.164  1.00124.57           H  
ATOM    523 2HH2 ARG A  63     -17.803 -30.908  55.796  1.00124.57           H  
ATOM    524  N   ILE A  64     -18.683 -40.070  56.089  1.00123.72           N  
ATOM    525  CA  ILE A  64     -18.434 -41.505  56.128  1.00123.41           C  
ATOM    526  C   ILE A  64     -16.953 -41.780  55.885  1.00123.51           C  
ATOM    527  O   ILE A  64     -16.271 -40.991  55.233  1.00123.42           O  
ATOM    528  CB  ILE A  64     -19.272 -42.235  55.062  1.00123.07           C  
ATOM    529  CG1 ILE A  64     -20.747 -41.869  55.232  1.00122.61           C  
ATOM    530  CG2 ILE A  64     -19.090 -43.741  55.191  1.00122.82           C  
ATOM    531  CD1 ILE A  64     -21.647 -42.440  54.168  1.00122.61           C  
ATOM    532  HN  ILE A  64     -18.378 -39.511  55.229  1.00123.15           H  
ATOM    533  HA  ILE A  64     -18.707 -41.884  57.113  1.00123.15           H  
ATOM    534  HB  ILE A  64     -18.940 -41.921  54.073  1.00123.15           H  
ATOM    535 1HG1 ILE A  64     -21.083 -42.241  56.200  1.00123.15           H  
ATOM    536 2HG1 ILE A  64     -20.835 -40.783  55.209  1.00123.15           H  
ATOM    537 1HG2 ILE A  64     -19.687 -44.246  54.432  1.00123.15           H  
ATOM    538 2HG2 ILE A  64     -19.413 -44.063  56.181  1.00123.15           H  
ATOM    539 3HG2 ILE A  64     -18.039 -43.994  55.053  1.00123.15           H  
ATOM    540 1HD1 ILE A  64     -22.676 -42.135  54.360  1.00123.15           H  
ATOM    541 2HD1 ILE A  64     -21.582 -43.528  54.182  1.00123.15           H  
ATOM    542 3HD1 ILE A  64     -21.335 -42.071  53.191  1.00123.15           H  
ATOM    543  N   THR A  65     -16.459 -42.897  56.413  1.00123.83           N  
ATOM    544  CA  THR A  65     -15.054 -43.256  56.253  1.00124.16           C  
ATOM    545  C   THR A  65     -14.852 -44.766  56.231  1.00124.70           C  
ATOM    546  O   THR A  65     -13.836 -45.259  55.732  1.00124.72           O  
ATOM    547  CB  THR A  65     -14.203 -42.667  57.396  1.00123.94           C  
ATOM    548  OG1 THR A  65     -14.428 -41.254  57.479  1.00123.77           O  
ATOM    549  CG2 THR A  65     -12.722 -42.925  57.149  1.00123.57           C  
ATOM    550  HN  THR A  65     -17.106 -43.545  56.966  1.00124.10           H  
ATOM    551  HA  THR A  65     -14.697 -42.845  55.309  1.00124.10           H  
ATOM    552  HB  THR A  65     -14.496 -43.132  58.337  1.00124.10           H  
ATOM    553  HG1 THR A  65     -14.156 -40.802  56.571  1.00124.10           H  
ATOM    554 1HG2 THR A  65     -12.138 -42.502  57.966  1.00124.10           H  
ATOM    555 2HG2 THR A  65     -12.423 -42.459  56.210  1.00124.10           H  
ATOM    556 3HG2 THR A  65     -12.544 -43.999  57.094  1.00124.10           H  
ATOM    557  N   TYR A  66     -15.823 -45.498  56.767  1.00125.18           N  
ATOM    558  CA  TYR A  66     -15.736 -46.953  56.816  1.00125.52           C  
ATOM    559  C   TYR A  66     -16.997 -47.614  56.263  1.00125.92           C  
ATOM    560  O   TYR A  66     -18.114 -47.168  56.528  1.00125.88           O  
ATOM    561  CB  TYR A  66     -15.504 -47.411  58.257  1.00125.11           C  
ATOM    562  CG  TYR A  66     -14.546 -48.571  58.381  1.00124.83           C  
ATOM    563  CD1 TYR A  66     -13.207 -48.433  58.020  1.00124.68           C  
ATOM    564  CD2 TYR A  66     -14.975 -49.805  58.863  1.00124.79           C  
ATOM    565  CE1 TYR A  66     -12.313 -49.500  58.137  1.00124.61           C  
ATOM    566  CE2 TYR A  66     -14.090 -50.879  58.985  1.00124.73           C  
ATOM    567  CZ  TYR A  66     -12.761 -50.719  58.621  1.00124.71           C  
ATOM    568  OH  TYR A  66     -11.888 -51.777  58.739  1.00124.36           O  
ATOM    569  HN  TYR A  66     -16.686 -45.010  57.171  1.00125.03           H  
ATOM    570  HA  TYR A  66     -14.886 -47.269  56.211  1.00125.03           H  
ATOM    571  HB1 TYR A  66     -15.102 -46.571  58.824  1.00125.03           H  
ATOM    572  HB2 TYR A  66     -16.463 -47.710  58.681  1.00125.03           H  
ATOM    573  HD1 TYR A  66     -12.851 -47.476  57.640  1.00125.03           H  
ATOM    574  HD2 TYR A  66     -16.019 -49.935  59.150  1.00125.03           H  
ATOM    575  HE1 TYR A  66     -11.269 -49.375  57.849  1.00125.03           H  
ATOM    576  HE2 TYR A  66     -14.442 -51.838  59.364  1.00125.03           H  
ATOM    577  HH  TYR A  66     -11.490 -52.010  57.796  1.00125.03           H  
ATOM    578  N   ILE A  67     -16.803 -48.681  55.492  1.00126.45           N  
ATOM    579  CA  ILE A  67     -17.907 -49.425  54.893  1.00127.04           C  
ATOM    580  C   ILE A  67     -17.603 -50.924  54.895  1.00127.37           C  
ATOM    581  O   ILE A  67     -16.814 -51.408  54.083  1.00127.04           O  
ATOM    582  CB  ILE A  67     -18.161 -48.982  53.433  1.00127.03           C  
ATOM    583  CG1 ILE A  67     -18.574 -47.510  53.391  1.00127.12           C  
ATOM    584  CG2 ILE A  67     -19.240 -49.855  52.805  1.00127.17           C  
ATOM    585  CD1 ILE A  67     -18.781 -46.974  51.987  1.00126.83           C  
ATOM    586  HN  ILE A  67     -15.801 -49.006  55.304  1.00127.01           H  
ATOM    587  HA  ILE A  67     -18.810 -49.248  55.477  1.00127.01           H  
ATOM    588  HB  ILE A  67     -17.239 -49.103  52.865  1.00127.01           H  
ATOM    589 1HG1 ILE A  67     -19.508 -47.399  53.943  1.00127.01           H  
ATOM    590 2HG1 ILE A  67     -17.794 -46.920  53.873  1.00127.01           H  
ATOM    591 1HG2 ILE A  67     -19.413 -49.537  51.777  1.00127.01           H  
ATOM    592 2HG2 ILE A  67     -20.164 -49.758  53.375  1.00127.01           H  
ATOM    593 3HG2 ILE A  67     -18.916 -50.896  52.813  1.00127.01           H  
ATOM    594 1HD1 ILE A  67     -19.072 -45.925  52.037  1.00127.01           H  
ATOM    595 2HD1 ILE A  67     -19.566 -47.545  51.492  1.00127.01           H  
ATOM    596 3HD1 ILE A  67     -17.854 -47.066  51.422  1.00127.01           H  
ATOM    597  N   SER A  68     -18.234 -51.651  55.811  1.00127.81           N  
ATOM    598  CA  SER A  68     -18.033 -53.093  55.916  1.00128.07           C  
ATOM    599  C   SER A  68     -19.290 -53.843  55.483  1.00128.18           C  
ATOM    600  O   SER A  68     -20.257 -53.237  55.019  1.00128.52           O  
ATOM    601  CB  SER A  68     -17.665 -53.470  57.353  1.00127.96           C  
ATOM    602  OG  SER A  68     -18.661 -53.041  58.265  1.00127.96           O  
ATOM    603  HN  SER A  68     -18.906 -51.167  56.489  1.00128.08           H  
ATOM    604  HA  SER A  68     -17.212 -53.380  55.259  1.00128.08           H  
ATOM    605  HB1 SER A  68     -17.563 -54.553  57.422  1.00128.08           H  
ATOM    606  HB2 SER A  68     -16.718 -52.998  57.613  1.00128.08           H  
ATOM    607  HG  SER A  68     -18.762 -51.997  58.208  1.00128.08           H  
ATOM    608  N   ASN A  69     -19.271 -55.163  55.635  1.00127.89           N  
ATOM    609  CA  ASN A  69     -20.408 -55.994  55.253  1.00127.51           C  
ATOM    610  C   ASN A  69     -21.404 -56.155  56.397  1.00127.36           C  
ATOM    611  O   ASN A  69     -22.546 -56.568  56.186  1.00127.03           O  
ATOM    612  CB  ASN A  69     -19.914 -57.367  54.803  1.00127.33           C  
ATOM    613  CG  ASN A  69     -18.969 -57.996  55.804  1.00127.34           C  
ATOM    614  OD1 ASN A  69     -17.888 -57.468  56.068  1.00127.02           O  
ATOM    615  ND2 ASN A  69     -19.373 -59.126  56.373  1.00127.33           N  
ATOM    616  HN  ASN A  69     -18.400 -55.628  56.048  1.00127.35           H  
ATOM    617  HA  ASN A  69     -20.918 -55.518  54.415  1.00127.35           H  
ATOM    618  HB1 ASN A  69     -20.774 -58.023  54.674  1.00127.35           H  
ATOM    619  HB2 ASN A  69     -19.394 -57.257  53.852  1.00127.35           H  
ATOM    620 1HD2 ASN A  69     -20.323 -59.545  56.115  1.00127.35           H  
ATOM    621 2HD2 ASN A  69     -18.748 -59.618  57.089  1.00127.35           H  
ATOM    622  N   SER A  70     -20.966 -55.825  57.608  1.00127.31           N  
ATOM    623  CA  SER A  70     -21.816 -55.936  58.787  1.00127.31           C  
ATOM    624  C   SER A  70     -22.447 -54.600  59.165  1.00127.38           C  
ATOM    625  O   SER A  70     -22.311 -54.133  60.296  1.00127.30           O  
ATOM    626  CB  SER A  70     -21.009 -56.486  59.968  1.00127.16           C  
ATOM    627  OG  SER A  70     -19.884 -55.672  60.250  1.00126.85           O  
ATOM    628  HN  SER A  70     -19.963 -55.469  57.720  1.00127.22           H  
ATOM    629  HA  SER A  70     -22.617 -56.640  58.564  1.00127.22           H  
ATOM    630  HB1 SER A  70     -21.650 -56.522  60.849  1.00127.22           H  
ATOM    631  HB2 SER A  70     -20.667 -57.492  59.725  1.00127.22           H  
ATOM    632  HG  SER A  70     -19.258 -55.635  59.408  1.00127.22           H  
ATOM    633  N   ASP A  71     -23.135 -53.989  58.206  1.00127.46           N  
ATOM    634  CA  ASP A  71     -23.807 -52.711  58.423  1.00127.52           C  
ATOM    635  C   ASP A  71     -24.791 -52.473  57.283  1.00127.75           C  
ATOM    636  O   ASP A  71     -25.486 -51.461  57.240  1.00127.75           O  
ATOM    637  CB  ASP A  71     -22.784 -51.572  58.484  1.00127.15           C  
ATOM    638  CG  ASP A  71     -21.904 -51.509  57.252  1.00126.80           C  
ATOM    639  OD1 ASP A  71     -22.446 -51.335  56.141  1.00126.76           O  
ATOM    640  OD2 ASP A  71     -20.671 -51.632  57.398  1.00126.26           O  
ATOM    641  HN  ASP A  71     -23.199 -54.449  57.242  1.00127.18           H  
ATOM    642  HA  ASP A  71     -24.354 -52.751  59.365  1.00127.18           H  
ATOM    643  HB1 ASP A  71     -23.319 -50.627  58.578  1.00127.18           H  
ATOM    644  HB2 ASP A  71     -22.150 -51.720  59.358  1.00127.18           H  
ATOM    645  N   LEU A  72     -24.837 -53.432  56.366  1.00127.94           N  
ATOM    646  CA  LEU A  72     -25.716 -53.379  55.210  1.00128.06           C  
ATOM    647  C   LEU A  72     -25.839 -54.819  54.729  1.00128.15           C  
ATOM    648  O   LEU A  72     -26.026 -55.092  53.544  1.00127.93           O  
ATOM    649  CB  LEU A  72     -25.092 -52.502  54.122  1.00128.12           C  
ATOM    650  CG  LEU A  72     -25.972 -52.041  52.959  1.00128.21           C  
ATOM    651  CD1 LEU A  72     -27.149 -51.232  53.485  1.00128.19           C  
ATOM    652  CD2 LEU A  72     -25.135 -51.204  52.008  1.00128.11           C  
ATOM    653  HN  LEU A  72     -24.198 -54.282  56.483  1.00128.09           H  
ATOM    654  HA  LEU A  72     -26.694 -52.990  55.495  1.00128.09           H  
ATOM    655  HB1 LEU A  72     -24.711 -51.606  54.611  1.00128.09           H  
ATOM    656  HB2 LEU A  72     -24.262 -53.064  53.694  1.00128.09           H  
ATOM    657  HG  LEU A  72     -26.349 -52.915  52.428  1.00128.09           H  
ATOM    658 1HD1 LEU A  72     -27.770 -50.908  52.650  1.00128.09           H  
ATOM    659 2HD1 LEU A  72     -26.779 -50.359  54.022  1.00128.09           H  
ATOM    660 3HD1 LEU A  72     -27.742 -51.849  54.160  1.00128.09           H  
ATOM    661 1HD2 LEU A  72     -25.754 -50.871  51.175  1.00128.09           H  
ATOM    662 2HD2 LEU A  72     -24.308 -51.803  51.628  1.00128.09           H  
ATOM    663 3HD2 LEU A  72     -24.741 -50.336  52.537  1.00128.09           H  
ATOM    664  N   GLN A  73     -25.724 -55.732  55.687  1.00128.54           N  
ATOM    665  CA  GLN A  73     -25.786 -57.166  55.445  1.00128.99           C  
ATOM    666  C   GLN A  73     -27.144 -57.663  54.947  1.00129.29           C  
ATOM    667  O   GLN A  73     -27.224 -58.282  53.885  1.00129.11           O  
ATOM    668  CB  GLN A  73     -25.383 -57.899  56.727  1.00129.02           C  
ATOM    669  CG  GLN A  73     -25.437 -59.413  56.658  1.00129.36           C  
ATOM    670  CD  GLN A  73     -24.810 -60.063  57.881  1.00129.79           C  
ATOM    671  OE1 GLN A  73     -24.982 -61.258  58.124  1.00130.10           O  
ATOM    672  NE2 GLN A  73     -24.067 -59.275  58.653  1.00129.77           N  
ATOM    673  HN  GLN A  73     -25.578 -55.395  56.692  1.00129.33           H  
ATOM    674  HA  GLN A  73     -25.046 -57.405  54.681  1.00129.33           H  
ATOM    675  HB1 GLN A  73     -24.361 -57.610  56.971  1.00129.33           H  
ATOM    676  HB2 GLN A  73     -26.053 -57.575  57.524  1.00129.33           H  
ATOM    677  HG1 GLN A  73     -26.479 -59.725  56.590  1.00129.33           H  
ATOM    678  HG2 GLN A  73     -24.899 -59.744  55.769  1.00129.33           H  
ATOM    679 1HE2 GLN A  73     -23.938 -58.244  58.398  1.00129.33           H  
ATOM    680 2HE2 GLN A  73     -23.598 -59.672  59.529  1.00129.33           H  
ATOM    681  N   ARG A  74     -28.208 -57.405  55.706  1.00129.61           N  
ATOM    682  CA  ARG A  74     -29.537 -57.851  55.293  1.00130.07           C  
ATOM    683  C   ARG A  74     -30.167 -56.878  54.297  1.00130.16           C  
ATOM    684  O   ARG A  74     -31.156 -56.207  54.603  1.00130.17           O  
ATOM    685  CB  ARG A  74     -30.460 -58.029  56.510  1.00130.37           C  
ATOM    686  CG  ARG A  74     -30.692 -56.778  57.348  1.00130.75           C  
ATOM    687  CD  ARG A  74     -31.914 -56.963  58.250  1.00130.87           C  
ATOM    688  NE  ARG A  74     -32.184 -55.790  59.079  1.00130.82           N  
ATOM    689  CZ  ARG A  74     -33.267 -55.641  59.838  1.00130.50           C  
ATOM    690  NH1 ARG A  74     -34.192 -56.591  59.875  1.00129.91           N  
ATOM    691  NH2 ARG A  74     -33.422 -54.541  60.564  1.00130.36           N  
ATOM    692  HN  ARG A  74     -28.089 -56.868  56.624  1.00130.33           H  
ATOM    693  HA  ARG A  74     -29.433 -58.819  54.802  1.00130.33           H  
ATOM    694  HB1 ARG A  74     -31.428 -58.375  56.149  1.00130.33           H  
ATOM    695  HB2 ARG A  74     -30.020 -58.789  57.156  1.00130.33           H  
ATOM    696  HG1 ARG A  74     -29.814 -56.591  57.966  1.00130.33           H  
ATOM    697  HG2 ARG A  74     -30.859 -55.928  56.686  1.00130.33           H  
ATOM    698  HD1 ARG A  74     -32.785 -57.155  57.623  1.00130.33           H  
ATOM    699  HD2 ARG A  74     -31.740 -57.819  58.902  1.00130.33           H  
ATOM    700  HE  ARG A  74     -31.464 -54.999  59.075  1.00130.33           H  
ATOM    701 1HH1 ARG A  74     -34.069 -57.481  59.293  1.00130.33           H  
ATOM    702 2HH1 ARG A  74     -35.061 -56.468  60.486  1.00130.33           H  
ATOM    703 1HH2 ARG A  74     -32.676 -53.774  60.539  1.00130.33           H  
ATOM    704 2HH2 ARG A  74     -34.293 -54.421  61.174  1.00130.33           H  
ATOM    705  N   CYS A  75     -29.591 -56.819  53.099  1.00130.26           N  
ATOM    706  CA  CYS A  75     -30.079 -55.930  52.049  1.00130.24           C  
ATOM    707  C   CYS A  75     -29.813 -56.498  50.657  1.00130.02           C  
ATOM    708  O   CYS A  75     -29.334 -55.786  49.775  1.00130.07           O  
ATOM    709  CB  CYS A  75     -29.405 -54.557  52.164  1.00130.26           C  
ATOM    710  SG  CYS A  75     -29.636 -53.711  53.742  1.00130.24           S  
ATOM    711  HN  CYS A  75     -28.744 -57.442  52.899  1.00130.18           H  
ATOM    712  HA  CYS A  75     -31.154 -55.802  52.173  1.00130.18           H  
ATOM    713  HB1 CYS A  75     -28.335 -54.694  52.009  1.00130.18           H  
ATOM    714  HB2 CYS A  75     -29.807 -53.918  51.378  1.00130.18           H  
ATOM    715  HG  CYS A  75     -30.944 -53.510  53.955  1.00130.18           H  
ATOM    716  N   VAL A  76     -30.120 -57.776  50.457  1.00129.91           N  
ATOM    717  CA  VAL A  76     -29.899 -58.406  49.160  1.00129.75           C  
ATOM    718  C   VAL A  76     -30.824 -57.803  48.107  1.00129.34           C  
ATOM    719  O   VAL A  76     -30.551 -57.879  46.908  1.00129.31           O  
ATOM    720  CB  VAL A  76     -30.140 -59.935  49.222  1.00129.87           C  
ATOM    721  CG1 VAL A  76     -31.616 -60.225  49.460  1.00129.93           C  
ATOM    722  CG2 VAL A  76     -29.664 -60.592  47.933  1.00129.84           C  
ATOM    723  HN  VAL A  76     -30.535 -58.351  51.259  1.00129.71           H  
ATOM    724  HA  VAL A  76     -28.867 -58.229  48.859  1.00129.71           H  
ATOM    725  HB  VAL A  76     -29.566 -60.344  50.054  1.00129.71           H  
ATOM    726 1HG1 VAL A  76     -31.773 -61.303  49.502  1.00129.71           H  
ATOM    727 2HG1 VAL A  76     -32.205 -59.804  48.646  1.00129.71           H  
ATOM    728 3HG1 VAL A  76     -31.927 -59.776  50.403  1.00129.71           H  
ATOM    729 1HG2 VAL A  76     -29.838 -61.667  47.987  1.00129.71           H  
ATOM    730 2HG2 VAL A  76     -28.599 -60.403  47.800  1.00129.71           H  
ATOM    731 3HG2 VAL A  76     -30.214 -60.177  47.088  1.00129.71           H  
ATOM    732  N   ASN A  77     -31.917 -57.200  48.565  1.00128.97           N  
ATOM    733  CA  ASN A  77     -32.891 -56.584  47.670  1.00128.63           C  
ATOM    734  C   ASN A  77     -32.570 -55.122  47.368  1.00128.30           C  
ATOM    735  O   ASN A  77     -33.392 -54.406  46.793  1.00128.26           O  
ATOM    736  CB  ASN A  77     -34.296 -56.688  48.267  1.00128.70           C  
ATOM    737  CG  ASN A  77     -34.806 -58.114  48.308  1.00128.63           C  
ATOM    738  OD1 ASN A  77     -35.001 -58.744  47.270  1.00128.76           O  
ATOM    739  ND2 ASN A  77     -35.023 -58.631  49.511  1.00128.83           N  
ATOM    740  HN  ASN A  77     -32.087 -57.165  49.621  1.00128.64           H  
ATOM    741  HA  ASN A  77     -32.881 -57.134  46.729  1.00128.64           H  
ATOM    742  HB1 ASN A  77     -34.273 -56.296  49.284  1.00128.64           H  
ATOM    743  HB2 ASN A  77     -34.978 -56.091  47.662  1.00128.64           H  
ATOM    744 1HD2 ASN A  77     -34.837 -58.045  50.387  1.00128.64           H  
ATOM    745 2HD2 ASN A  77     -35.383 -59.634  49.605  1.00128.64           H  
ATOM    746  N   LEU A  78     -31.379 -54.681  47.761  1.00127.53           N  
ATOM    747  CA  LEU A  78     -30.962 -53.307  47.504  1.00126.48           C  
ATOM    748  C   LEU A  78     -30.181 -53.271  46.198  1.00125.83           C  
ATOM    749  O   LEU A  78     -29.207 -54.006  46.024  1.00125.72           O  
ATOM    750  CB  LEU A  78     -30.087 -52.777  48.643  1.00126.19           C  
ATOM    751  CG  LEU A  78     -29.644 -51.318  48.491  1.00125.73           C  
ATOM    752  CD1 LEU A  78     -30.863 -50.409  48.487  1.00125.09           C  
ATOM    753  CD2 LEU A  78     -28.706 -50.942  49.625  1.00125.85           C  
ATOM    754  HN  LEU A  78     -30.715 -55.345  48.274  1.00126.05           H  
ATOM    755  HA  LEU A  78     -31.846 -52.677  47.409  1.00126.05           H  
ATOM    756  HB1 LEU A  78     -30.651 -52.865  49.572  1.00126.05           H  
ATOM    757  HB2 LEU A  78     -29.193 -53.398  48.700  1.00126.05           H  
ATOM    758  HG  LEU A  78     -29.116 -51.206  47.544  1.00126.05           H  
ATOM    759 1HD1 LEU A  78     -30.544 -49.373  48.379  1.00126.05           H  
ATOM    760 2HD1 LEU A  78     -31.407 -50.525  49.425  1.00126.05           H  
ATOM    761 3HD1 LEU A  78     -31.514 -50.677  47.655  1.00126.05           H  
ATOM    762 1HD2 LEU A  78     -28.395 -49.904  49.511  1.00126.05           H  
ATOM    763 2HD2 LEU A  78     -27.829 -51.588  49.601  1.00126.05           H  
ATOM    764 3HD2 LEU A  78     -29.220 -51.064  50.578  1.00126.05           H  
ATOM    765  N   GLN A  79     -30.615 -52.411  45.285  1.00124.99           N  
ATOM    766  CA  GLN A  79     -29.975 -52.283  43.983  1.00124.18           C  
ATOM    767  C   GLN A  79     -29.547 -50.847  43.704  1.00123.45           C  
ATOM    768  O   GLN A  79     -28.781 -50.586  42.775  1.00123.14           O  
ATOM    769  CB  GLN A  79     -30.943 -52.756  42.899  1.00124.08           C  
ATOM    770  CG  GLN A  79     -32.364 -52.267  43.119  1.00124.18           C  
ATOM    771  CD  GLN A  79     -33.334 -52.795  42.082  1.00124.71           C  
ATOM    772  OE1 GLN A  79     -33.398 -53.999  41.830  1.00124.89           O  
ATOM    773  NE2 GLN A  79     -34.101 -51.896  41.477  1.00124.66           N  
ATOM    774  HN  GLN A  79     -31.459 -51.794  45.512  1.00124.25           H  
ATOM    775  HA  GLN A  79     -29.091 -52.921  43.964  1.00124.25           H  
ATOM    776  HB1 GLN A  79     -30.593 -52.385  41.935  1.00124.25           H  
ATOM    777  HB2 GLN A  79     -30.948 -53.846  42.890  1.00124.25           H  
ATOM    778  HG1 GLN A  79     -32.696 -52.594  44.104  1.00124.25           H  
ATOM    779  HG2 GLN A  79     -32.368 -51.178  43.077  1.00124.25           H  
ATOM    780 1HE2 GLN A  79     -34.014 -50.860  41.731  1.00124.25           H  
ATOM    781 2HE2 GLN A  79     -34.806 -52.207  40.735  1.00124.25           H  
ATOM    782  N   ALA A  80     -30.048 -49.920  44.514  1.00122.57           N  
ATOM    783  CA  ALA A  80     -29.723 -48.510  44.354  1.00121.46           C  
ATOM    784  C   ALA A  80     -28.845 -48.019  45.495  1.00120.84           C  
ATOM    785  O   ALA A  80     -29.333 -47.705  46.580  1.00120.39           O  
ATOM    786  CB  ALA A  80     -31.001 -47.689  44.284  1.00121.44           C  
ATOM    787  HN  ALA A  80     -30.706 -50.217  45.303  1.00121.34           H  
ATOM    788  HA  ALA A  80     -29.178 -48.384  43.418  1.00121.34           H  
ATOM    789  HB1 ALA A  80     -30.750 -46.635  44.164  1.00121.34           H  
ATOM    790  HB2 ALA A  80     -31.571 -47.824  45.203  1.00121.34           H  
ATOM    791  HB3 ALA A  80     -31.599 -48.018  43.434  1.00121.34           H  
ATOM    792  N   LEU A  81     -27.545 -47.954  45.237  1.00120.48           N  
ATOM    793  CA  LEU A  81     -26.583 -47.501  46.230  1.00120.20           C  
ATOM    794  C   LEU A  81     -25.911 -46.220  45.750  1.00120.08           C  
ATOM    795  O   LEU A  81     -25.267 -46.204  44.701  1.00119.94           O  
ATOM    796  CB  LEU A  81     -25.528 -48.583  46.467  1.00120.03           C  
ATOM    797  CG  LEU A  81     -24.404 -48.246  47.448  1.00120.32           C  
ATOM    798  CD1 LEU A  81     -24.987 -48.000  48.831  1.00120.07           C  
ATOM    799  CD2 LEU A  81     -23.400 -49.388  47.485  1.00120.35           C  
ATOM    800  HN  LEU A  81     -27.193 -48.244  44.269  1.00120.18           H  
ATOM    801  HA  LEU A  81     -27.105 -47.301  47.166  1.00120.18           H  
ATOM    802  HB1 LEU A  81     -26.041 -49.467  46.845  1.00120.18           H  
ATOM    803  HB2 LEU A  81     -25.069 -48.812  45.505  1.00120.18           H  
ATOM    804  HG  LEU A  81     -23.899 -47.341  47.110  1.00120.18           H  
ATOM    805 1HD1 LEU A  81     -24.183 -47.760  49.527  1.00120.18           H  
ATOM    806 2HD1 LEU A  81     -25.507 -48.896  49.171  1.00120.18           H  
ATOM    807 3HD1 LEU A  81     -25.689 -47.168  48.787  1.00120.18           H  
ATOM    808 1HD2 LEU A  81     -22.600 -49.146  48.184  1.00120.18           H  
ATOM    809 2HD2 LEU A  81     -22.980 -49.536  46.490  1.00120.18           H  
ATOM    810 3HD2 LEU A  81     -23.900 -50.302  47.807  1.00120.18           H  
ATOM    811  N   VAL A  82     -26.070 -45.148  46.520  1.00119.83           N  
ATOM    812  CA  VAL A  82     -25.478 -43.864  46.166  1.00119.82           C  
ATOM    813  C   VAL A  82     -24.604 -43.305  47.287  1.00119.98           C  
ATOM    814  O   VAL A  82     -25.106 -42.803  48.296  1.00119.99           O  
ATOM    815  CB  VAL A  82     -26.573 -42.831  45.803  1.00119.63           C  
ATOM    816  CG1 VAL A  82     -27.631 -42.788  46.891  1.00119.46           C  
ATOM    817  CG2 VAL A  82     -25.950 -41.457  45.609  1.00119.32           C  
ATOM    818  HN  VAL A  82     -26.645 -45.230  47.419  1.00119.72           H  
ATOM    819  HA  VAL A  82     -24.849 -44.012  45.288  1.00119.72           H  
ATOM    820  HB  VAL A  82     -27.045 -43.136  44.869  1.00119.72           H  
ATOM    821 1HG1 VAL A  82     -28.396 -42.058  46.626  1.00119.72           H  
ATOM    822 2HG1 VAL A  82     -27.169 -42.502  47.836  1.00119.72           H  
ATOM    823 3HG1 VAL A  82     -28.088 -43.772  46.993  1.00119.72           H  
ATOM    824 1HG2 VAL A  82     -26.728 -40.737  45.354  1.00119.72           H  
ATOM    825 2HG2 VAL A  82     -25.217 -41.500  44.803  1.00119.72           H  
ATOM    826 3HG2 VAL A  82     -25.457 -41.147  46.531  1.00119.72           H  
ATOM    827  N   LEU A  83     -23.291 -43.399  47.098  1.00120.02           N  
ATOM    828  CA  LEU A  83     -22.317 -42.910  48.071  1.00120.04           C  
ATOM    829  C   LEU A  83     -21.516 -41.765  47.457  1.00120.12           C  
ATOM    830  O   LEU A  83     -20.308 -41.882  47.240  1.00120.13           O  
ATOM    831  CB  LEU A  83     -21.367 -44.039  48.481  1.00119.93           C  
ATOM    832  CG  LEU A  83     -21.997 -45.286  49.112  1.00119.81           C  
ATOM    833  CD1 LEU A  83     -20.930 -46.346  49.338  1.00119.70           C  
ATOM    834  CD2 LEU A  83     -22.667 -44.911  50.423  1.00119.63           C  
ATOM    835  HN  LEU A  83     -22.933 -43.851  46.197  1.00119.92           H  
ATOM    836  HA  LEU A  83     -22.843 -42.546  48.953  1.00119.92           H  
ATOM    837  HB1 LEU A  83     -20.831 -44.358  47.587  1.00119.92           H  
ATOM    838  HB2 LEU A  83     -20.660 -43.628  49.202  1.00119.92           H  
ATOM    839  HG  LEU A  83     -22.750 -45.683  48.432  1.00119.92           H  
ATOM    840 1HD1 LEU A  83     -21.384 -47.230  49.787  1.00119.92           H  
ATOM    841 2HD1 LEU A  83     -20.163 -45.954  50.006  1.00119.92           H  
ATOM    842 3HD1 LEU A  83     -20.477 -46.616  48.384  1.00119.92           H  
ATOM    843 1HD2 LEU A  83     -23.114 -45.799  50.870  1.00119.92           H  
ATOM    844 2HD2 LEU A  83     -23.443 -44.169  50.236  1.00119.92           H  
ATOM    845 3HD2 LEU A  83     -21.925 -44.496  51.105  1.00119.92           H  
ATOM    846  N   THR A  84     -22.199 -40.659  47.184  1.00120.05           N  
ATOM    847  CA  THR A  84     -21.568 -39.492  46.583  1.00119.88           C  
ATOM    848  C   THR A  84     -20.934 -38.588  47.639  1.00119.88           C  
ATOM    849  O   THR A  84     -21.600 -38.148  48.576  1.00119.46           O  
ATOM    850  CB  THR A  84     -22.596 -38.676  45.773  1.00119.75           C  
ATOM    851  OG1 THR A  84     -23.429 -39.571  45.026  1.00119.84           O  
ATOM    852  CG2 THR A  84     -21.889 -37.741  44.803  1.00119.55           C  
ATOM    853  HN  THR A  84     -23.244 -40.624  47.412  1.00119.77           H  
ATOM    854  HA  THR A  84     -20.786 -39.833  45.905  1.00119.77           H  
ATOM    855  HB  THR A  84     -23.213 -38.091  46.455  1.00119.77           H  
ATOM    856  HG1 THR A  84     -22.836 -40.137  44.371  1.00119.77           H  
ATOM    857 1HG2 THR A  84     -22.630 -37.173  44.240  1.00119.77           H  
ATOM    858 2HG2 THR A  84     -21.279 -38.325  44.114  1.00119.77           H  
ATOM    859 3HG2 THR A  84     -21.251 -37.054  45.359  1.00119.77           H  
ATOM    860  N   SER A  85     -19.639 -38.329  47.475  1.00120.05           N  
ATOM    861  CA  SER A  85     -18.871 -37.478  48.382  1.00120.01           C  
ATOM    862  C   SER A  85     -19.124 -37.741  49.867  1.00120.11           C  
ATOM    863  O   SER A  85     -19.933 -37.060  50.500  1.00119.89           O  
ATOM    864  CB  SER A  85     -19.142 -36.002  48.067  1.00119.66           C  
ATOM    865  OG  SER A  85     -20.511 -35.682  48.241  1.00119.04           O  
ATOM    866  HN  SER A  85     -19.135 -38.765  46.638  1.00119.79           H  
ATOM    867  HA  SER A  85     -17.814 -37.665  48.191  1.00119.79           H  
ATOM    868  HB1 SER A  85     -18.545 -35.381  48.735  1.00119.79           H  
ATOM    869  HB2 SER A  85     -18.859 -35.802  47.034  1.00119.79           H  
ATOM    870  HG  SER A  85     -21.094 -36.273  47.598  1.00119.79           H  
ATOM    871  N   ASN A  86     -18.421 -38.727  50.417  1.00120.11           N  
ATOM    872  CA  ASN A  86     -18.554 -39.079  51.828  1.00120.18           C  
ATOM    873  C   ASN A  86     -17.216 -38.974  52.550  1.00119.97           C  
ATOM    874  O   ASN A  86     -17.160 -38.602  53.722  1.00119.88           O  
ATOM    875  CB  ASN A  86     -19.094 -40.507  51.980  1.00120.64           C  
ATOM    876  CG  ASN A  86     -20.537 -40.639  51.531  1.00121.05           C  
ATOM    877  OD1 ASN A  86     -21.427 -39.970  52.060  1.00121.17           O  
ATOM    878  ND2 ASN A  86     -20.777 -41.508  50.555  1.00121.16           N  
ATOM    879  HN  ASN A  86     -17.737 -39.279  49.807  1.00120.52           H  
ATOM    880  HA  ASN A  86     -19.257 -38.389  52.295  1.00120.52           H  
ATOM    881  HB1 ASN A  86     -18.479 -41.178  51.379  1.00120.52           H  
ATOM    882  HB2 ASN A  86     -19.028 -40.795  53.029  1.00120.52           H  
ATOM    883 1HD2 ASN A  86     -19.972 -42.070  50.129  1.00120.52           H  
ATOM    884 2HD2 ASN A  86     -21.775 -41.646  50.195  1.00120.52           H  
ATOM    885  N   GLY A  87     -16.139 -39.302  51.843  1.00119.75           N  
ATOM    886  CA  GLY A  87     -14.814 -39.252  52.437  1.00119.47           C  
ATOM    887  C   GLY A  87     -14.375 -40.652  52.820  1.00119.22           C  
ATOM    888  O   GLY A  87     -13.569 -40.851  53.729  1.00119.26           O  
ATOM    889  HN  GLY A  87     -16.249 -39.607  50.823  1.00119.43           H  
ATOM    890  HA1 GLY A  87     -14.109 -38.835  51.717  1.00119.43           H  
ATOM    891  HA2 GLY A  87     -14.839 -38.624  53.327  1.00119.43           H  
ATOM    892  N   ILE A  88     -14.916 -41.629  52.104  1.00118.85           N  
ATOM    893  CA  ILE A  88     -14.621 -43.032  52.343  1.00118.60           C  
ATOM    894  C   ILE A  88     -13.150 -43.367  52.109  1.00118.58           C  
ATOM    895  O   ILE A  88     -12.653 -43.267  50.989  1.00118.48           O  
ATOM    896  CB  ILE A  88     -15.492 -43.909  51.434  1.00118.55           C  
ATOM    897  CG1 ILE A  88     -16.960 -43.507  51.605  1.00118.43           C  
ATOM    898  CG2 ILE A  88     -15.287 -45.376  51.774  1.00118.17           C  
ATOM    899  CD1 ILE A  88     -17.879 -44.045  50.533  1.00118.65           C  
ATOM    900  HN  ILE A  88     -15.597 -41.374  51.319  1.00118.54           H  
ATOM    901  HA  ILE A  88     -14.865 -43.263  53.380  1.00118.54           H  
ATOM    902  HB  ILE A  88     -15.199 -43.743  50.397  1.00118.54           H  
ATOM    903 1HG1 ILE A  88     -17.306 -43.879  52.570  1.00118.54           H  
ATOM    904 2HG1 ILE A  88     -17.020 -42.419  51.592  1.00118.54           H  
ATOM    905 1HG2 ILE A  88     -15.909 -45.991  51.124  1.00118.54           H  
ATOM    906 2HG2 ILE A  88     -15.565 -45.551  52.813  1.00118.54           H  
ATOM    907 3HG2 ILE A  88     -14.239 -45.640  51.629  1.00118.54           H  
ATOM    908 1HD1 ILE A  88     -18.899 -43.714  50.729  1.00118.54           H  
ATOM    909 2HD1 ILE A  88     -17.844 -45.134  50.537  1.00118.54           H  
ATOM    910 3HD1 ILE A  88     -17.558 -43.675  49.559  1.00118.54           H  
ATOM    911  N   ASN A  89     -12.464 -43.766  53.176  1.00118.49           N  
ATOM    912  CA  ASN A  89     -11.050 -44.122  53.103  1.00118.30           C  
ATOM    913  C   ASN A  89     -10.870 -45.586  52.743  1.00118.14           C  
ATOM    914  O   ASN A  89     -10.162 -45.926  51.794  1.00117.71           O  
ATOM    915  CB  ASN A  89     -10.360 -43.859  54.444  1.00118.47           C  
ATOM    916  CG  ASN A  89     -10.252 -42.385  54.767  1.00118.78           C  
ATOM    917  OD1 ASN A  89     -11.255 -41.672  54.808  1.00119.04           O  
ATOM    918  ND2 ASN A  89      -9.031 -41.918  55.000  1.00118.44           N  
ATOM    919  HN  ASN A  89     -12.965 -43.828  54.119  1.00118.42           H  
ATOM    920  HA  ASN A  89     -10.573 -43.511  52.337  1.00118.42           H  
ATOM    921  HB1 ASN A  89     -10.933 -44.347  55.232  1.00118.42           H  
ATOM    922  HB2 ASN A  89      -9.356 -44.282  54.408  1.00118.42           H  
ATOM    923 1HD2 ASN A  89      -8.189 -42.576  54.954  1.00118.42           H  
ATOM    924 2HD2 ASN A  89      -8.889 -40.884  55.234  1.00118.42           H  
ATOM    925  N   THR A  90     -11.512 -46.452  53.518  1.00118.38           N  
ATOM    926  CA  THR A  90     -11.418 -47.887  53.295  1.00118.67           C  
ATOM    927  C   THR A  90     -12.776 -48.576  53.343  1.00118.95           C  
ATOM    928  O   THR A  90     -13.634 -48.235  54.156  1.00119.06           O  
ATOM    929  CB  THR A  90     -10.491 -48.545  54.340  1.00118.47           C  
ATOM    930  OG1 THR A  90     -10.900 -48.158  55.659  1.00118.09           O  
ATOM    931  CG2 THR A  90      -9.049 -48.119  54.114  1.00117.97           C  
ATOM    932  HN  THR A  90     -12.112 -46.087  54.325  1.00118.51           H  
ATOM    933  HA  THR A  90     -10.988 -48.051  52.307  1.00118.51           H  
ATOM    934  HB  THR A  90     -10.562 -49.629  54.248  1.00118.51           H  
ATOM    935  HG1 THR A  90     -10.843 -47.114  55.751  1.00118.51           H  
ATOM    936 1HG2 THR A  90      -8.409 -48.592  54.859  1.00118.51           H  
ATOM    937 2HG2 THR A  90      -8.971 -47.035  54.204  1.00118.51           H  
ATOM    938 3HG2 THR A  90      -8.732 -48.424  53.117  1.00118.51           H  
ATOM    939  N   ILE A  91     -12.960 -49.544  52.453  1.00119.31           N  
ATOM    940  CA  ILE A  91     -14.199 -50.306  52.380  1.00120.03           C  
ATOM    941  C   ILE A  91     -13.865 -51.779  52.573  1.00120.75           C  
ATOM    942  O   ILE A  91     -13.139 -52.363  51.766  1.00120.76           O  
ATOM    943  CB  ILE A  91     -14.887 -50.141  51.002  1.00119.91           C  
ATOM    944  CG1 ILE A  91     -15.385 -48.703  50.832  1.00120.23           C  
ATOM    945  CG2 ILE A  91     -16.044 -51.121  50.872  1.00119.69           C  
ATOM    946  CD1 ILE A  91     -16.009 -48.427  49.474  1.00119.91           C  
ATOM    947  HN  ILE A  91     -12.172 -49.772  51.766  1.00120.07           H  
ATOM    948  HA  ILE A  91     -14.877 -49.978  53.168  1.00120.07           H  
ATOM    949  HB  ILE A  91     -14.159 -50.354  50.220  1.00120.07           H  
ATOM    950 1HG1 ILE A  91     -16.132 -48.505  51.600  1.00120.07           H  
ATOM    951 2HG1 ILE A  91     -14.539 -48.028  50.965  1.00120.07           H  
ATOM    952 1HG2 ILE A  91     -16.520 -50.995  49.899  1.00120.07           H  
ATOM    953 2HG2 ILE A  91     -16.773 -50.930  51.660  1.00120.07           H  
ATOM    954 3HG2 ILE A  91     -15.669 -52.141  50.964  1.00120.07           H  
ATOM    955 1HD1 ILE A  91     -16.338 -47.389  49.429  1.00120.07           H  
ATOM    956 2HD1 ILE A  91     -16.865 -49.085  49.326  1.00120.07           H  
ATOM    957 3HD1 ILE A  91     -15.272 -48.609  48.691  1.00120.07           H  
ATOM    958  N   GLU A  92     -14.375 -52.380  53.644  1.00121.37           N  
ATOM    959  CA  GLU A  92     -14.107 -53.790  53.887  1.00121.83           C  
ATOM    960  C   GLU A  92     -14.704 -54.616  52.759  1.00121.99           C  
ATOM    961  O   GLU A  92     -15.849 -54.416  52.355  1.00121.80           O  
ATOM    962  CB  GLU A  92     -14.685 -54.236  55.232  1.00122.29           C  
ATOM    963  CG  GLU A  92     -13.920 -53.707  56.433  1.00122.73           C  
ATOM    964  CD  GLU A  92     -14.282 -54.426  57.716  1.00123.14           C  
ATOM    965  OE1 GLU A  92     -13.708 -54.086  58.772  1.00123.39           O  
ATOM    966  OE2 GLU A  92     -15.138 -55.333  57.666  1.00123.32           O  
ATOM    967  HN  GLU A  92     -14.983 -51.826  54.328  1.00122.43           H  
ATOM    968  HA  GLU A  92     -13.028 -53.944  53.901  1.00122.43           H  
ATOM    969  HB1 GLU A  92     -15.714 -53.883  55.298  1.00122.43           H  
ATOM    970  HB2 GLU A  92     -14.671 -55.325  55.268  1.00122.43           H  
ATOM    971  HG1 GLU A  92     -12.853 -53.834  56.251  1.00122.43           H  
ATOM    972  HG2 GLU A  92     -14.145 -52.647  56.551  1.00122.43           H  
ATOM    973  N   GLU A  93     -13.907 -55.541  52.248  1.00122.07           N  
ATOM    974  CA  GLU A  93     -14.325 -56.398  51.152  1.00122.62           C  
ATOM    975  C   GLU A  93     -15.518 -57.275  51.531  1.00123.05           C  
ATOM    976  O   GLU A  93     -15.932 -57.312  52.691  1.00123.38           O  
ATOM    977  CB  GLU A  93     -13.135 -57.256  50.719  1.00122.74           C  
ATOM    978  CG  GLU A  93     -11.859 -56.434  50.558  1.00123.25           C  
ATOM    979  CD  GLU A  93     -10.657 -57.265  50.151  1.00123.67           C  
ATOM    980  OE1 GLU A  93     -10.307 -58.212  50.886  1.00123.96           O  
ATOM    981  OE2 GLU A  93     -10.057 -56.965  49.097  1.00124.07           O  
ATOM    982  HN  GLU A  93     -12.925 -55.661  52.655  1.00123.20           H  
ATOM    983  HA  GLU A  93     -14.616 -55.766  50.313  1.00123.20           H  
ATOM    984  HB1 GLU A  93     -12.964 -58.025  51.473  1.00123.20           H  
ATOM    985  HB2 GLU A  93     -13.371 -57.728  49.765  1.00123.20           H  
ATOM    986  HG1 GLU A  93     -12.030 -55.676  49.794  1.00123.20           H  
ATOM    987  HG2 GLU A  93     -11.638 -55.949  51.509  1.00123.20           H  
ATOM    988  N   ASP A  94     -16.075 -57.961  50.537  1.00123.31           N  
ATOM    989  CA  ASP A  94     -17.216 -58.853  50.734  1.00123.55           C  
ATOM    990  C   ASP A  94     -18.457 -58.123  51.245  1.00123.55           C  
ATOM    991  O   ASP A  94     -19.343 -58.737  51.842  1.00123.36           O  
ATOM    992  CB  ASP A  94     -16.848 -59.969  51.722  1.00123.66           C  
ATOM    993  CG  ASP A  94     -15.440 -60.502  51.509  1.00123.84           C  
ATOM    994  OD1 ASP A  94     -15.100 -60.866  50.363  1.00123.88           O  
ATOM    995  OD2 ASP A  94     -14.674 -60.561  52.494  1.00123.76           O  
ATOM    996  HN  ASP A  94     -15.671 -57.855  49.552  1.00123.61           H  
ATOM    997  HA  ASP A  94     -17.460 -59.312  49.776  1.00123.61           H  
ATOM    998  HB1 ASP A  94     -16.922 -59.575  52.736  1.00123.61           H  
ATOM    999  HB2 ASP A  94     -17.554 -60.790  51.598  1.00123.61           H  
ATOM   1000  N   SER A  95     -18.525 -56.817  51.004  1.00123.67           N  
ATOM   1001  CA  SER A  95     -19.657 -56.019  51.464  1.00123.97           C  
ATOM   1002  C   SER A  95     -20.678 -55.741  50.368  1.00124.51           C  
ATOM   1003  O   SER A  95     -21.745 -55.187  50.635  1.00124.30           O  
ATOM   1004  CB  SER A  95     -19.162 -54.694  52.041  1.00123.56           C  
ATOM   1005  OG  SER A  95     -18.236 -54.916  53.089  1.00123.65           O  
ATOM   1006  HN  SER A  95     -17.734 -56.342  50.462  1.00123.94           H  
ATOM   1007  HA  SER A  95     -20.157 -56.569  52.261  1.00123.94           H  
ATOM   1008  HB1 SER A  95     -18.677 -54.120  51.252  1.00123.94           H  
ATOM   1009  HB2 SER A  95     -20.013 -54.133  52.429  1.00123.94           H  
ATOM   1010  HG  SER A  95     -18.698 -55.466  53.855  1.00123.94           H  
ATOM   1011  N   PHE A  96     -20.351 -56.120  49.137  1.00125.32           N  
ATOM   1012  CA  PHE A  96     -21.261 -55.902  48.020  1.00126.05           C  
ATOM   1013  C   PHE A  96     -22.057 -57.155  47.684  1.00126.26           C  
ATOM   1014  O   PHE A  96     -22.853 -57.161  46.744  1.00126.50           O  
ATOM   1015  CB  PHE A  96     -20.492 -55.417  46.783  1.00126.13           C  
ATOM   1016  CG  PHE A  96     -19.895 -54.044  46.939  1.00126.02           C  
ATOM   1017  CD1 PHE A  96     -19.320 -53.397  45.850  1.00125.90           C  
ATOM   1018  CD2 PHE A  96     -19.904 -53.393  48.177  1.00125.91           C  
ATOM   1019  CE1 PHE A  96     -18.764 -52.123  45.991  1.00126.20           C  
ATOM   1020  CE2 PHE A  96     -19.351 -52.124  48.326  1.00125.71           C  
ATOM   1021  CZ  PHE A  96     -18.780 -51.485  47.233  1.00125.96           C  
ATOM   1022  HN  PHE A  96     -19.406 -56.592  48.964  1.00126.00           H  
ATOM   1023  HA  PHE A  96     -21.966 -55.121  48.307  1.00126.00           H  
ATOM   1024  HB1 PHE A  96     -19.685 -56.122  46.582  1.00126.00           H  
ATOM   1025  HB2 PHE A  96     -21.179 -55.399  45.937  1.00126.00           H  
ATOM   1026  HD1 PHE A  96     -19.303 -53.889  44.877  1.00126.00           H  
ATOM   1027  HD2 PHE A  96     -20.351 -53.887  49.039  1.00126.00           H  
ATOM   1028  HE1 PHE A  96     -18.317 -51.626  45.130  1.00126.00           H  
ATOM   1029  HE2 PHE A  96     -19.366 -51.633  49.299  1.00126.00           H  
ATOM   1030  HZ  PHE A  96     -18.347 -50.491  47.344  1.00126.00           H  
ATOM   1031  N   SER A  97     -21.832 -58.217  48.453  1.00126.42           N  
ATOM   1032  CA  SER A  97     -22.551 -59.471  48.258  1.00126.25           C  
ATOM   1033  C   SER A  97     -23.816 -59.388  49.099  1.00126.03           C  
ATOM   1034  O   SER A  97     -24.817 -60.049  48.815  1.00125.59           O  
ATOM   1035  CB  SER A  97     -21.697 -60.657  48.714  1.00126.14           C  
ATOM   1036  OG  SER A  97     -21.305 -60.512  50.068  1.00126.30           O  
ATOM   1037  HN  SER A  97     -21.105 -58.149  49.235  1.00126.12           H  
ATOM   1038  HA  SER A  97     -22.813 -59.587  47.206  1.00126.12           H  
ATOM   1039  HB1 SER A  97     -22.276 -61.574  48.607  1.00126.12           H  
ATOM   1040  HB2 SER A  97     -20.805 -60.715  48.090  1.00126.12           H  
ATOM   1041  HG  SER A  97     -20.743 -59.632  50.178  1.00126.12           H  
ATOM   1042  N   SER A  98     -23.750 -58.559  50.138  1.00126.15           N  
ATOM   1043  CA  SER A  98     -24.870 -58.342  51.044  1.00126.41           C  
ATOM   1044  C   SER A  98     -25.935 -57.539  50.308  1.00126.39           C  
ATOM   1045  O   SER A  98     -27.057 -57.376  50.791  1.00126.13           O  
ATOM   1046  CB  SER A  98     -24.403 -57.575  52.285  1.00126.62           C  
ATOM   1047  OG  SER A  98     -23.893 -56.299  51.936  1.00126.86           O  
ATOM   1048  HN  SER A  98     -22.837 -58.030  50.315  1.00126.43           H  
ATOM   1049  HA  SER A  98     -25.284 -59.304  51.346  1.00126.43           H  
ATOM   1050  HB1 SER A  98     -25.247 -57.447  52.963  1.00126.43           H  
ATOM   1051  HB2 SER A  98     -23.620 -58.147  52.783  1.00126.43           H  
ATOM   1052  HG  SER A  98     -23.076 -56.414  51.286  1.00126.43           H  
ATOM   1053  N   LEU A  99     -25.560 -57.030  49.137  1.00126.55           N  
ATOM   1054  CA  LEU A  99     -26.461 -56.254  48.290  1.00126.53           C  
ATOM   1055  C   LEU A  99     -26.841 -57.120  47.097  1.00126.27           C  
ATOM   1056  O   LEU A  99     -27.818 -56.846  46.397  1.00126.11           O  
ATOM   1057  CB  LEU A  99     -25.770 -54.982  47.790  1.00126.65           C  
ATOM   1058  CG  LEU A  99     -25.285 -53.978  48.836  1.00127.03           C  
ATOM   1059  CD1 LEU A  99     -24.662 -52.786  48.135  1.00127.11           C  
ATOM   1060  CD2 LEU A  99     -26.450 -53.536  49.710  1.00127.30           C  
ATOM   1061  HN  LEU A  99     -24.557 -57.196  48.803  1.00126.69           H  
ATOM   1062  HA  LEU A  99     -27.357 -55.989  48.852  1.00126.69           H  
ATOM   1063  HB1 LEU A  99     -24.901 -55.291  47.208  1.00126.69           H  
ATOM   1064  HB2 LEU A  99     -26.476 -54.462  47.142  1.00126.69           H  
ATOM   1065  HG  LEU A  99     -24.532 -54.455  49.463  1.00126.69           H  
ATOM   1066 1HD1 LEU A  99     -24.315 -52.068  48.878  1.00126.69           H  
ATOM   1067 2HD1 LEU A  99     -25.404 -52.313  47.492  1.00126.69           H  
ATOM   1068 3HD1 LEU A  99     -23.818 -53.119  47.531  1.00126.69           H  
ATOM   1069 1HD2 LEU A  99     -26.097 -52.821  50.453  1.00126.69           H  
ATOM   1070 2HD2 LEU A  99     -26.875 -54.403  50.215  1.00126.69           H  
ATOM   1071 3HD2 LEU A  99     -27.213 -53.067  49.089  1.00126.69           H  
ATOM   1072  N   GLY A 100     -26.049 -58.166  46.874  1.00125.84           N  
ATOM   1073  CA  GLY A 100     -26.298 -59.077  45.773  1.00125.09           C  
ATOM   1074  C   GLY A 100     -26.500 -58.360  44.455  1.00124.49           C  
ATOM   1075  O   GLY A 100     -25.538 -57.924  43.824  1.00124.54           O  
ATOM   1076  HN  GLY A 100     -25.213 -58.338  47.519  1.00124.99           H  
ATOM   1077  HA1 GLY A 100     -25.445 -59.749  45.677  1.00124.99           H  
ATOM   1078  HA2 GLY A 100     -27.194 -59.656  45.996  1.00124.99           H  
ATOM   1079  N   SER A 101     -27.756 -58.239  44.039  1.00123.79           N  
ATOM   1080  CA  SER A 101     -28.087 -57.574  42.789  1.00123.38           C  
ATOM   1081  C   SER A 101     -28.110 -56.062  42.965  1.00123.56           C  
ATOM   1082  O   SER A 101     -29.132 -55.480  43.331  1.00123.37           O  
ATOM   1083  CB  SER A 101     -29.444 -58.057  42.277  1.00122.91           C  
ATOM   1084  OG  SER A 101     -29.400 -59.434  41.948  1.00122.48           O  
ATOM   1085  HN  SER A 101     -28.545 -58.642  44.640  1.00123.25           H  
ATOM   1086  HA  SER A 101     -27.327 -57.826  42.050  1.00123.25           H  
ATOM   1087  HB1 SER A 101     -30.194 -57.899  43.052  1.00123.25           H  
ATOM   1088  HB2 SER A 101     -29.713 -57.486  41.388  1.00123.25           H  
ATOM   1089  HG  SER A 101     -28.681 -59.593  41.199  1.00123.25           H  
ATOM   1090  N   LEU A 102     -26.971 -55.431  42.706  1.00123.84           N  
ATOM   1091  CA  LEU A 102     -26.843 -53.985  42.826  1.00123.96           C  
ATOM   1092  C   LEU A 102     -26.728 -53.391  41.427  1.00124.09           C  
ATOM   1093  O   LEU A 102     -25.941 -53.870  40.608  1.00124.35           O  
ATOM   1094  CB  LEU A 102     -25.598 -53.642  43.645  1.00123.77           C  
ATOM   1095  CG  LEU A 102     -25.336 -52.169  43.967  1.00123.52           C  
ATOM   1096  CD1 LEU A 102     -26.461 -51.615  44.829  1.00123.18           C  
ATOM   1097  CD2 LEU A 102     -24.002 -52.049  44.685  1.00123.50           C  
ATOM   1098  HN  LEU A 102     -26.120 -56.003  42.399  1.00123.78           H  
ATOM   1099  HA  LEU A 102     -27.726 -53.582  43.321  1.00123.78           H  
ATOM   1100  HB1 LEU A 102     -25.678 -54.172  44.594  1.00123.78           H  
ATOM   1101  HB2 LEU A 102     -24.734 -54.012  43.093  1.00123.78           H  
ATOM   1102  HG  LEU A 102     -25.291 -51.604  43.036  1.00123.78           H  
ATOM   1103 1HD1 LEU A 102     -26.265 -50.566  45.053  1.00123.78           H  
ATOM   1104 2HD1 LEU A 102     -26.518 -52.180  45.759  1.00123.78           H  
ATOM   1105 3HD1 LEU A 102     -27.406 -51.701  44.293  1.00123.78           H  
ATOM   1106 1HD2 LEU A 102     -23.807 -51.002  44.918  1.00123.78           H  
ATOM   1107 2HD2 LEU A 102     -23.208 -52.432  44.044  1.00123.78           H  
ATOM   1108 3HD2 LEU A 102     -24.033 -52.627  45.609  1.00123.78           H  
ATOM   1109  N   GLU A 103     -27.516 -52.356  41.151  1.00124.01           N  
ATOM   1110  CA  GLU A 103     -27.495 -51.715  39.839  1.00123.89           C  
ATOM   1111  C   GLU A 103     -26.775 -50.368  39.862  1.00123.28           C  
ATOM   1112  O   GLU A 103     -25.604 -50.271  39.497  1.00123.22           O  
ATOM   1113  CB  GLU A 103     -28.923 -51.513  39.328  1.00124.58           C  
ATOM   1114  CG  GLU A 103     -29.750 -52.786  39.249  1.00125.57           C  
ATOM   1115  CD  GLU A 103     -31.121 -52.547  38.640  1.00126.27           C  
ATOM   1116  OE1 GLU A 103     -31.189 -52.207  37.439  1.00126.53           O  
ATOM   1117  OE2 GLU A 103     -32.130 -52.696  39.361  1.00126.77           O  
ATOM   1118  HN  GLU A 103     -28.179 -51.986  41.905  1.00124.90           H  
ATOM   1119  HA  GLU A 103     -26.972 -52.372  39.144  1.00124.90           H  
ATOM   1120  HB1 GLU A 103     -29.430 -50.819  39.999  1.00124.90           H  
ATOM   1121  HB2 GLU A 103     -28.869 -51.080  38.329  1.00124.90           H  
ATOM   1122  HG1 GLU A 103     -29.217 -53.513  38.636  1.00124.90           H  
ATOM   1123  HG2 GLU A 103     -29.878 -53.183  40.256  1.00124.90           H  
ATOM   1124  N   HIS A 104     -27.491 -49.331  40.287  1.00122.34           N  
ATOM   1125  CA  HIS A 104     -26.942 -47.981  40.360  1.00121.61           C  
ATOM   1126  C   HIS A 104     -25.937 -47.881  41.507  1.00121.09           C  
ATOM   1127  O   HIS A 104     -26.274 -47.449  42.610  1.00121.10           O  
ATOM   1128  CB  HIS A 104     -28.086 -46.979  40.557  1.00121.74           C  
ATOM   1129  CG  HIS A 104     -27.664 -45.541  40.508  1.00121.57           C  
ATOM   1130  ND1 HIS A 104     -27.070 -44.974  39.400  1.00121.37           N  
ATOM   1131  CD2 HIS A 104     -27.784 -44.547  41.420  1.00121.45           C  
ATOM   1132  CE1 HIS A 104     -26.845 -43.693  39.631  1.00121.11           C  
ATOM   1133  NE2 HIS A 104     -27.269 -43.408  40.849  1.00121.05           N  
ATOM   1134  HN  HIS A 104     -28.506 -49.492  40.586  1.00121.44           H  
ATOM   1135  HA  HIS A 104     -26.432 -47.756  39.423  1.00121.44           H  
ATOM   1136  HB1 HIS A 104     -28.824 -47.145  39.772  1.00121.44           H  
ATOM   1137  HB2 HIS A 104     -28.541 -47.168  41.529  1.00121.44           H  
ATOM   1138  HD1 HIS A 104     -26.829 -45.491  38.495  1.00121.44           H  
ATOM   1139  HD2 HIS A 104     -28.209 -44.634  42.420  1.00121.44           H  
ATOM   1140  HE1 HIS A 104     -26.387 -42.990  38.935  1.00121.44           H  
ATOM   1141  N   LEU A 105     -24.702 -48.295  41.240  1.00120.34           N  
ATOM   1142  CA  LEU A 105     -23.636 -48.257  42.236  1.00119.49           C  
ATOM   1143  C   LEU A 105     -22.829 -46.969  42.101  1.00118.85           C  
ATOM   1144  O   LEU A 105     -22.108 -46.776  41.121  1.00118.47           O  
ATOM   1145  CB  LEU A 105     -22.716 -49.471  42.067  1.00119.56           C  
ATOM   1146  CG  LEU A 105     -21.382 -49.466  42.823  1.00119.77           C  
ATOM   1147  CD1 LEU A 105     -21.618 -49.208  44.303  1.00119.55           C  
ATOM   1148  CD2 LEU A 105     -20.674 -50.798  42.611  1.00119.70           C  
ATOM   1149  HN  LEU A 105     -24.482 -48.669  40.262  1.00119.47           H  
ATOM   1150  HA  LEU A 105     -24.082 -48.290  43.230  1.00119.47           H  
ATOM   1151  HB1 LEU A 105     -23.272 -50.349  42.395  1.00119.47           H  
ATOM   1152  HB2 LEU A 105     -22.488 -49.561  41.005  1.00119.47           H  
ATOM   1153  HG  LEU A 105     -20.756 -48.668  42.424  1.00119.47           H  
ATOM   1154 1HD1 LEU A 105     -20.663 -49.207  44.829  1.00119.47           H  
ATOM   1155 2HD1 LEU A 105     -22.256 -49.991  44.712  1.00119.47           H  
ATOM   1156 3HD1 LEU A 105     -22.104 -48.241  44.431  1.00119.47           H  
ATOM   1157 1HD2 LEU A 105     -19.726 -50.795  43.148  1.00119.47           H  
ATOM   1158 2HD2 LEU A 105     -20.488 -50.946  41.547  1.00119.47           H  
ATOM   1159 3HD2 LEU A 105     -21.301 -51.607  42.986  1.00119.47           H  
ATOM   1160  N   ASP A 106     -22.953 -46.092  43.093  1.00118.13           N  
ATOM   1161  CA  ASP A 106     -22.248 -44.817  43.073  1.00117.49           C  
ATOM   1162  C   ASP A 106     -21.254 -44.673  44.222  1.00116.94           C  
ATOM   1163  O   ASP A 106     -21.603 -44.833  45.392  1.00117.05           O  
ATOM   1164  CB  ASP A 106     -23.261 -43.665  43.109  1.00117.80           C  
ATOM   1165  CG  ASP A 106     -22.608 -42.299  42.958  1.00117.89           C  
ATOM   1166  OD1 ASP A 106     -21.875 -41.874  43.878  1.00118.20           O  
ATOM   1167  OD2 ASP A 106     -22.829 -41.648  41.915  1.00117.43           O  
ATOM   1168  HN  ASP A 106     -23.584 -46.328  43.924  1.00117.62           H  
ATOM   1169  HA  ASP A 106     -21.694 -44.751  42.136  1.00117.62           H  
ATOM   1170  HB1 ASP A 106     -23.973 -43.802  42.295  1.00117.62           H  
ATOM   1171  HB2 ASP A 106     -23.788 -43.695  44.063  1.00117.62           H  
ATOM   1172  N   LEU A 107     -20.010 -44.374  43.865  1.00116.17           N  
ATOM   1173  CA  LEU A 107     -18.930 -44.179  44.826  1.00115.32           C  
ATOM   1174  C   LEU A 107     -18.190 -42.921  44.386  1.00114.78           C  
ATOM   1175  O   LEU A 107     -16.966 -42.831  44.477  1.00114.76           O  
ATOM   1176  CB  LEU A 107     -17.983 -45.382  44.807  1.00115.07           C  
ATOM   1177  CG  LEU A 107     -18.533 -46.675  45.412  1.00115.01           C  
ATOM   1178  CD1 LEU A 107     -17.750 -47.870  44.892  1.00114.59           C  
ATOM   1179  CD2 LEU A 107     -18.467 -46.590  46.929  1.00114.79           C  
ATOM   1180  HN  LEU A 107     -19.790 -44.271  42.823  1.00115.06           H  
ATOM   1181  HA  LEU A 107     -19.340 -44.041  45.827  1.00115.06           H  
ATOM   1182  HB1 LEU A 107     -17.721 -45.584  43.768  1.00115.06           H  
ATOM   1183  HB2 LEU A 107     -17.085 -45.109  45.362  1.00115.06           H  
ATOM   1184  HG  LEU A 107     -19.576 -46.784  45.114  1.00115.06           H  
ATOM   1185 1HD1 LEU A 107     -18.150 -48.785  45.329  1.00115.06           H  
ATOM   1186 2HD1 LEU A 107     -16.701 -47.765  45.167  1.00115.06           H  
ATOM   1187 3HD1 LEU A 107     -17.838 -47.918  43.807  1.00115.06           H  
ATOM   1188 1HD2 LEU A 107     -18.858 -47.510  47.362  1.00115.06           H  
ATOM   1189 2HD2 LEU A 107     -19.064 -45.745  47.272  1.00115.06           H  
ATOM   1190 3HD2 LEU A 107     -17.432 -46.454  47.241  1.00115.06           H  
ATOM   1191  N   SER A 108     -18.962 -41.953  43.904  1.00113.86           N  
ATOM   1192  CA  SER A 108     -18.428 -40.692  43.412  1.00112.92           C  
ATOM   1193  C   SER A 108     -17.774 -39.814  44.470  1.00112.17           C  
ATOM   1194  O   SER A 108     -18.213 -39.752  45.618  1.00112.05           O  
ATOM   1195  CB  SER A 108     -19.534 -39.894  42.713  1.00113.07           C  
ATOM   1196  OG  SER A 108     -20.012 -40.575  41.567  1.00113.29           O  
ATOM   1197  HN  SER A 108     -20.020 -42.107  43.876  1.00112.89           H  
ATOM   1198  HA  SER A 108     -17.670 -40.926  42.665  1.00112.89           H  
ATOM   1199  HB1 SER A 108     -20.360 -39.747  43.409  1.00112.89           H  
ATOM   1200  HB2 SER A 108     -19.136 -38.925  42.410  1.00112.89           H  
ATOM   1201  HG  SER A 108     -19.223 -40.717  40.889  1.00112.89           H  
ATOM   1202  N   TYR A 109     -16.713 -39.135  44.049  1.00111.18           N  
ATOM   1203  CA  TYR A 109     -15.944 -38.215  44.878  1.00110.17           C  
ATOM   1204  C   TYR A 109     -15.718 -38.601  46.339  1.00109.64           C  
ATOM   1205  O   TYR A 109     -16.121 -37.880  47.253  1.00109.30           O  
ATOM   1206  CB  TYR A 109     -16.563 -36.816  44.795  1.00109.72           C  
ATOM   1207  CG  TYR A 109     -16.661 -36.291  43.380  1.00109.34           C  
ATOM   1208  CD1 TYR A 109     -17.656 -36.742  42.514  1.00109.05           C  
ATOM   1209  CD2 TYR A 109     -15.734 -35.372  42.893  1.00109.18           C  
ATOM   1210  CE1 TYR A 109     -17.726 -36.291  41.193  1.00108.80           C  
ATOM   1211  CE2 TYR A 109     -15.793 -34.914  41.572  1.00108.96           C  
ATOM   1212  CZ  TYR A 109     -16.792 -35.380  40.729  1.00108.72           C  
ATOM   1213  OH  TYR A 109     -16.853 -34.941  39.424  1.00108.09           O  
ATOM   1214  HN  TYR A 109     -16.402 -39.272  43.034  1.00109.35           H  
ATOM   1215  HA  TYR A 109     -14.956 -38.142  44.422  1.00109.35           H  
ATOM   1216  HB1 TYR A 109     -17.566 -36.855  45.220  1.00109.35           H  
ATOM   1217  HB2 TYR A 109     -15.948 -36.130  45.377  1.00109.35           H  
ATOM   1218  HD1 TYR A 109     -18.393 -37.460  42.874  1.00109.35           H  
ATOM   1219  HD2 TYR A 109     -14.949 -35.003  43.553  1.00109.35           H  
ATOM   1220  HE1 TYR A 109     -18.512 -36.655  40.531  1.00109.35           H  
ATOM   1221  HE2 TYR A 109     -15.059 -34.196  41.207  1.00109.35           H  
ATOM   1222  HH  TYR A 109     -16.756 -35.760  38.774  1.00109.35           H  
ATOM   1223  N   ASN A 110     -15.064 -39.740  46.548  1.00108.72           N  
ATOM   1224  CA  ASN A 110     -14.740 -40.216  47.890  1.00107.94           C  
ATOM   1225  C   ASN A 110     -13.221 -40.275  47.989  1.00107.65           C  
ATOM   1226  O   ASN A 110     -12.524 -39.677  47.172  1.00107.85           O  
ATOM   1227  CB  ASN A 110     -15.337 -41.604  48.135  1.00107.38           C  
ATOM   1228  CG  ASN A 110     -16.834 -41.560  48.356  1.00106.71           C  
ATOM   1229  OD1 ASN A 110     -17.316 -40.892  49.270  1.00105.76           O  
ATOM   1230  ND2 ASN A 110     -17.579 -42.277  47.523  1.00106.61           N  
ATOM   1231  HN  ASN A 110     -14.765 -40.327  45.705  1.00107.33           H  
ATOM   1232  HA  ASN A 110     -15.128 -39.516  48.630  1.00107.33           H  
ATOM   1233  HB1 ASN A 110     -15.130 -42.231  47.268  1.00107.33           H  
ATOM   1234  HB2 ASN A 110     -14.866 -42.036  49.018  1.00107.33           H  
ATOM   1235 1HD2 ASN A 110     -17.115 -42.846  46.745  1.00107.33           H  
ATOM   1236 2HD2 ASN A 110     -18.644 -42.285  47.630  1.00107.33           H  
ATOM   1237  N   TYR A 111     -12.701 -40.991  48.980  1.00107.37           N  
ATOM   1238  CA  TYR A 111     -11.255 -41.093  49.138  1.00107.03           C  
ATOM   1239  C   TYR A 111     -10.732 -42.515  48.973  1.00107.38           C  
ATOM   1240  O   TYR A 111      -9.723 -42.884  49.575  1.00107.58           O  
ATOM   1241  CB  TYR A 111     -10.827 -40.538  50.500  1.00106.02           C  
ATOM   1242  CG  TYR A 111     -10.882 -39.031  50.591  1.00105.17           C  
ATOM   1243  CD1 TYR A 111     -12.097 -38.349  50.536  1.00104.92           C  
ATOM   1244  CD2 TYR A 111      -9.715 -38.284  50.729  1.00104.86           C  
ATOM   1245  CE1 TYR A 111     -12.147 -36.954  50.617  1.00104.59           C  
ATOM   1246  CE2 TYR A 111      -9.752 -36.891  50.810  1.00104.44           C  
ATOM   1247  CZ  TYR A 111     -10.971 -36.234  50.754  1.00104.41           C  
ATOM   1248  OH  TYR A 111     -11.009 -34.860  50.834  1.00104.29           O  
ATOM   1249  HN  TYR A 111     -13.348 -41.496  49.667  1.00105.67           H  
ATOM   1250  HA  TYR A 111     -10.792 -40.477  48.367  1.00105.67           H  
ATOM   1251  HB1 TYR A 111     -11.487 -40.952  51.262  1.00105.67           H  
ATOM   1252  HB2 TYR A 111      -9.803 -40.856  50.694  1.00105.67           H  
ATOM   1253  HD1 TYR A 111     -13.024 -38.913  50.428  1.00105.67           H  
ATOM   1254  HD2 TYR A 111      -8.754 -38.797  50.775  1.00105.67           H  
ATOM   1255  HE1 TYR A 111     -13.105 -36.436  50.573  1.00105.67           H  
ATOM   1256  HE2 TYR A 111      -8.828 -36.323  50.917  1.00105.67           H  
ATOM   1257  HH  TYR A 111     -11.444 -34.470  49.961  1.00105.67           H  
ATOM   1258  N   LEU A 112     -11.416 -43.305  48.148  1.00107.62           N  
ATOM   1259  CA  LEU A 112     -11.016 -44.685  47.895  1.00108.11           C  
ATOM   1260  C   LEU A 112      -9.827 -44.662  46.935  1.00108.39           C  
ATOM   1261  O   LEU A 112      -9.989 -44.819  45.726  1.00108.40           O  
ATOM   1262  CB  LEU A 112     -12.183 -45.461  47.273  1.00107.89           C  
ATOM   1263  CG  LEU A 112     -12.350 -46.936  47.658  1.00108.00           C  
ATOM   1264  CD1 LEU A 112     -13.585 -47.501  46.972  1.00107.60           C  
ATOM   1265  CD2 LEU A 112     -11.110 -47.731  47.274  1.00107.95           C  
ATOM   1266  HN  LEU A 112     -12.284 -42.917  47.657  1.00107.99           H  
ATOM   1267  HA  LEU A 112     -10.721 -45.158  48.832  1.00107.99           H  
ATOM   1268  HB1 LEU A 112     -13.102 -44.946  47.554  1.00107.99           H  
ATOM   1269  HB2 LEU A 112     -12.060 -45.420  46.191  1.00107.99           H  
ATOM   1270  HG  LEU A 112     -12.488 -47.002  48.737  1.00107.99           H  
ATOM   1271 1HD1 LEU A 112     -13.705 -48.549  47.245  1.00107.99           H  
ATOM   1272 2HD1 LEU A 112     -13.471 -47.418  45.891  1.00107.99           H  
ATOM   1273 3HD1 LEU A 112     -14.465 -46.941  47.288  1.00107.99           H  
ATOM   1274 1HD2 LEU A 112     -11.246 -48.775  47.555  1.00107.99           H  
ATOM   1275 2HD2 LEU A 112     -10.242 -47.326  47.794  1.00107.99           H  
ATOM   1276 3HD2 LEU A 112     -10.952 -47.662  46.198  1.00107.99           H  
ATOM   1277  N   SER A 113      -8.632 -44.469  47.487  1.00108.78           N  
ATOM   1278  CA  SER A 113      -7.411 -44.393  46.691  1.00109.51           C  
ATOM   1279  C   SER A 113      -6.838 -45.732  46.228  1.00110.22           C  
ATOM   1280  O   SER A 113      -5.803 -45.766  45.563  1.00110.23           O  
ATOM   1281  CB  SER A 113      -6.337 -43.629  47.467  1.00109.17           C  
ATOM   1282  OG  SER A 113      -6.060 -44.260  48.703  1.00109.40           O  
ATOM   1283  HN  SER A 113      -8.564 -44.366  48.550  1.00109.55           H  
ATOM   1284  HA  SER A 113      -7.641 -43.812  45.798  1.00109.55           H  
ATOM   1285  HB1 SER A 113      -5.424 -43.594  46.872  1.00109.55           H  
ATOM   1286  HB2 SER A 113      -6.687 -42.614  47.655  1.00109.55           H  
ATOM   1287  HG  SER A 113      -6.935 -44.294  49.283  1.00109.55           H  
ATOM   1288  N   ASN A 114      -7.496 -46.833  46.575  1.00111.10           N  
ATOM   1289  CA  ASN A 114      -7.015 -48.148  46.158  1.00112.16           C  
ATOM   1290  C   ASN A 114      -8.188 -49.094  45.936  1.00112.43           C  
ATOM   1291  O   ASN A 114      -8.715 -49.680  46.881  1.00112.58           O  
ATOM   1292  CB  ASN A 114      -6.057 -48.729  47.207  1.00112.53           C  
ATOM   1293  CG  ASN A 114      -5.435 -50.049  46.768  1.00112.96           C  
ATOM   1294  OD1 ASN A 114      -4.823 -50.137  45.702  1.00112.56           O  
ATOM   1295  ND2 ASN A 114      -5.584 -51.080  47.595  1.00113.23           N  
ATOM   1296  HN  ASN A 114      -8.385 -46.756  47.165  1.00112.44           H  
ATOM   1297  HA  ASN A 114      -6.475 -48.038  45.218  1.00112.44           H  
ATOM   1298  HB1 ASN A 114      -5.258 -48.010  47.386  1.00112.44           H  
ATOM   1299  HB2 ASN A 114      -6.611 -48.895  48.131  1.00112.44           H  
ATOM   1300 1HD2 ASN A 114      -6.118 -50.956  48.514  1.00112.44           H  
ATOM   1301 2HD2 ASN A 114      -5.169 -52.033  47.342  1.00112.44           H  
ATOM   1302  N   LEU A 115      -8.592 -49.234  44.678  1.00112.63           N  
ATOM   1303  CA  LEU A 115      -9.709 -50.097  44.318  1.00113.22           C  
ATOM   1304  C   LEU A 115      -9.290 -51.562  44.307  1.00113.72           C  
ATOM   1305  O   LEU A 115      -8.107 -51.878  44.431  1.00113.86           O  
ATOM   1306  CB  LEU A 115     -10.240 -49.714  42.936  1.00113.06           C  
ATOM   1307  CG  LEU A 115     -10.516 -48.229  42.685  1.00112.78           C  
ATOM   1308  CD1 LEU A 115     -10.971 -48.043  41.250  1.00112.83           C  
ATOM   1309  CD2 LEU A 115     -11.567 -47.718  43.653  1.00112.97           C  
ATOM   1310  HN  LEU A 115      -8.082 -48.697  43.906  1.00113.13           H  
ATOM   1311  HA  LEU A 115     -10.506 -49.965  45.050  1.00113.13           H  
ATOM   1312  HB1 LEU A 115      -9.506 -50.041  42.200  1.00113.13           H  
ATOM   1313  HB2 LEU A 115     -11.175 -50.253  42.782  1.00113.13           H  
ATOM   1314  HG  LEU A 115      -9.594 -47.668  42.838  1.00113.13           H  
ATOM   1315 1HD1 LEU A 115     -11.169 -46.987  41.065  1.00113.13           H  
ATOM   1316 2HD1 LEU A 115     -11.881 -48.618  41.079  1.00113.13           H  
ATOM   1317 3HD1 LEU A 115     -10.190 -48.390  40.573  1.00113.13           H  
ATOM   1318 1HD2 LEU A 115     -11.753 -46.661  43.463  1.00113.13           H  
ATOM   1319 2HD2 LEU A 115     -11.212 -47.846  44.676  1.00113.13           H  
ATOM   1320 3HD2 LEU A 115     -12.491 -48.280  43.516  1.00113.13           H  
ATOM   1321  N   SER A 116     -10.267 -52.452  44.154  1.00114.53           N  
ATOM   1322  CA  SER A 116     -10.012 -53.889  44.117  1.00115.09           C  
ATOM   1323  C   SER A 116     -11.153 -54.632  43.428  1.00115.69           C  
ATOM   1324  O   SER A 116     -12.329 -54.360  43.677  1.00115.52           O  
ATOM   1325  CB  SER A 116      -9.827 -54.434  45.535  1.00114.81           C  
ATOM   1326  OG  SER A 116      -9.564 -55.826  45.511  1.00114.22           O  
ATOM   1327  HN  SER A 116     -11.274 -52.103  44.055  1.00114.98           H  
ATOM   1328  HA  SER A 116      -9.094 -54.064  43.555  1.00114.98           H  
ATOM   1329  HB1 SER A 116      -8.990 -53.921  46.008  1.00114.98           H  
ATOM   1330  HB2 SER A 116     -10.736 -54.252  46.108  1.00114.98           H  
ATOM   1331  HG  SER A 116     -10.369 -56.327  45.059  1.00114.98           H  
ATOM   1332  N   SER A 117     -10.793 -55.577  42.565  1.00116.50           N  
ATOM   1333  CA  SER A 117     -11.770 -56.366  41.823  1.00117.23           C  
ATOM   1334  C   SER A 117     -12.662 -57.198  42.741  1.00117.55           C  
ATOM   1335  O   SER A 117     -13.568 -57.895  42.279  1.00117.63           O  
ATOM   1336  CB  SER A 117     -11.049 -57.281  40.827  1.00117.34           C  
ATOM   1337  OG  SER A 117     -10.058 -58.060  41.474  1.00117.12           O  
ATOM   1338  HN  SER A 117      -9.751 -55.765  42.409  1.00117.23           H  
ATOM   1339  HA  SER A 117     -12.404 -55.681  41.260  1.00117.23           H  
ATOM   1340  HB1 SER A 117     -11.778 -57.946  40.363  1.00117.23           H  
ATOM   1341  HB2 SER A 117     -10.575 -56.669  40.060  1.00117.23           H  
ATOM   1342  HG  SER A 117      -9.350 -57.426  41.920  1.00117.23           H  
ATOM   1343  N   SER A 118     -12.401 -57.117  44.042  1.00117.98           N  
ATOM   1344  CA  SER A 118     -13.175 -57.854  45.033  1.00118.16           C  
ATOM   1345  C   SER A 118     -14.612 -57.344  45.088  1.00118.37           C  
ATOM   1346  O   SER A 118     -15.556 -58.131  45.167  1.00118.52           O  
ATOM   1347  CB  SER A 118     -12.525 -57.713  46.409  1.00118.12           C  
ATOM   1348  OG  SER A 118     -12.348 -56.347  46.742  1.00118.31           O  
ATOM   1349  HN  SER A 118     -11.598 -56.491  44.372  1.00118.24           H  
ATOM   1350  HA  SER A 118     -13.187 -58.908  44.756  1.00118.24           H  
ATOM   1351  HB1 SER A 118     -13.164 -58.183  47.156  1.00118.24           H  
ATOM   1352  HB2 SER A 118     -11.554 -58.207  46.398  1.00118.24           H  
ATOM   1353  HG  SER A 118     -11.730 -55.889  46.027  1.00118.24           H  
ATOM   1354  N   TRP A 119     -14.766 -56.023  45.047  1.00118.43           N  
ATOM   1355  CA  TRP A 119     -16.081 -55.393  45.092  1.00118.61           C  
ATOM   1356  C   TRP A 119     -16.850 -55.624  43.796  1.00118.83           C  
ATOM   1357  O   TRP A 119     -18.081 -55.622  43.779  1.00118.67           O  
ATOM   1358  CB  TRP A 119     -15.936 -53.888  45.326  1.00118.41           C  
ATOM   1359  CG  TRP A 119     -15.293 -53.537  46.628  1.00118.24           C  
ATOM   1360  CD1 TRP A 119     -15.764 -53.817  47.873  1.00118.57           C  
ATOM   1361  CD2 TRP A 119     -14.069 -52.815  46.813  1.00118.11           C  
ATOM   1362  NE1 TRP A 119     -14.912 -53.315  48.828  1.00118.72           N  
ATOM   1363  CE2 TRP A 119     -13.862 -52.695  48.203  1.00118.31           C  
ATOM   1364  CE3 TRP A 119     -13.126 -52.257  45.938  1.00117.89           C  
ATOM   1365  CZ2 TRP A 119     -12.751 -52.037  48.741  1.00118.16           C  
ATOM   1366  CZ3 TRP A 119     -12.019 -51.602  46.475  1.00117.57           C  
ATOM   1367  CH2 TRP A 119     -11.844 -51.500  47.862  1.00118.02           C  
ATOM   1368  HN  TRP A 119     -13.897 -55.403  44.979  1.00118.32           H  
ATOM   1369  HA  TRP A 119     -16.648 -55.823  45.918  1.00118.32           H  
ATOM   1370  HB1 TRP A 119     -15.330 -53.472  44.521  1.00118.32           H  
ATOM   1371  HB2 TRP A 119     -16.929 -53.440  45.302  1.00118.32           H  
ATOM   1372  HD1 TRP A 119     -16.685 -54.361  48.083  1.00118.32           H  
ATOM   1373  HE1 TRP A 119     -15.047 -53.395  49.886  1.00118.32           H  
ATOM   1374  HE3 TRP A 119     -13.256 -52.334  44.859  1.00118.32           H  
ATOM   1375  HZ2 TRP A 119     -12.611 -51.954  49.819  1.00118.32           H  
ATOM   1376  HZ3 TRP A 119     -11.279 -51.163  45.807  1.00118.32           H  
ATOM   1377  HH2 TRP A 119     -10.967 -50.982  48.251  1.00118.32           H  
ATOM   1378  N   PHE A 120     -16.111 -55.821  42.712  1.00119.18           N  
ATOM   1379  CA  PHE A 120     -16.710 -56.044  41.403  1.00119.41           C  
ATOM   1380  C   PHE A 120     -16.774 -57.537  41.127  1.00119.60           C  
ATOM   1381  O   PHE A 120     -16.561 -57.993  40.002  1.00119.87           O  
ATOM   1382  CB  PHE A 120     -15.879 -55.330  40.340  1.00119.28           C  
ATOM   1383  CG  PHE A 120     -15.486 -53.936  40.734  1.00118.99           C  
ATOM   1384  CD1 PHE A 120     -16.454 -53.024  41.158  1.00118.75           C  
ATOM   1385  CD2 PHE A 120     -14.150 -53.544  40.724  1.00118.78           C  
ATOM   1386  CE1 PHE A 120     -16.097 -51.739  41.570  1.00118.76           C  
ATOM   1387  CE2 PHE A 120     -13.781 -52.260  41.133  1.00118.94           C  
ATOM   1388  CZ  PHE A 120     -14.759 -51.359  41.558  1.00118.88           C  
ATOM   1389  HN  PHE A 120     -15.045 -55.816  42.802  1.00119.13           H  
ATOM   1390  HA  PHE A 120     -17.721 -55.637  41.399  1.00119.13           H  
ATOM   1391  HB1 PHE A 120     -14.972 -55.908  40.163  1.00119.13           H  
ATOM   1392  HB2 PHE A 120     -16.463 -55.278  39.421  1.00119.13           H  
ATOM   1393  HD1 PHE A 120     -17.503 -53.319  41.167  1.00119.13           H  
ATOM   1394  HD2 PHE A 120     -13.384 -54.246  40.394  1.00119.13           H  
ATOM   1395  HE1 PHE A 120     -16.863 -51.037  41.899  1.00119.13           H  
ATOM   1396  HE2 PHE A 120     -12.732 -51.963  41.120  1.00119.13           H  
ATOM   1397  HZ  PHE A 120     -14.474 -50.358  41.880  1.00119.13           H  
ATOM   1398  N   LYS A 121     -17.072 -58.288  42.182  1.00119.57           N  
ATOM   1399  CA  LYS A 121     -17.184 -59.740  42.129  1.00119.45           C  
ATOM   1400  C   LYS A 121     -18.596 -60.161  42.531  1.00119.05           C  
ATOM   1401  O   LYS A 121     -19.216 -60.991  41.867  1.00118.83           O  
ATOM   1402  CB  LYS A 121     -16.156 -60.375  43.073  1.00119.75           C  
ATOM   1403  CG  LYS A 121     -16.237 -61.892  43.198  1.00120.31           C  
ATOM   1404  CD  LYS A 121     -15.226 -62.402  44.224  1.00120.57           C  
ATOM   1405  CE  LYS A 121     -15.329 -63.907  44.435  1.00121.12           C  
ATOM   1406  NZ  LYS A 121     -14.334 -64.403  45.433  1.00120.81           N1+
ATOM   1407  HN  LYS A 121     -17.239 -57.801  43.120  1.00119.94           H  
ATOM   1408  HA  LYS A 121     -16.988 -60.076  41.111  1.00119.94           H  
ATOM   1409  HB1 LYS A 121     -15.161 -60.120  42.708  1.00119.94           H  
ATOM   1410  HB2 LYS A 121     -16.301 -59.947  44.065  1.00119.94           H  
ATOM   1411  HG1 LYS A 121     -17.241 -62.172  43.515  1.00119.94           H  
ATOM   1412  HG2 LYS A 121     -16.023 -62.343  42.229  1.00119.94           H  
ATOM   1413  HD1 LYS A 121     -14.221 -62.165  43.874  1.00119.94           H  
ATOM   1414  HD2 LYS A 121     -15.408 -61.901  45.175  1.00119.94           H  
ATOM   1415  HE1 LYS A 121     -16.332 -64.144  44.791  1.00119.94           H  
ATOM   1416  HE2 LYS A 121     -15.152 -64.408  43.483  1.00119.94           H  
ATOM   1417  HZ1 LYS A 121     -14.442 -65.461  45.549  1.00119.94           H  
ATOM   1418  HZ2 LYS A 121     -14.502 -63.922  46.374  1.00119.94           H  
ATOM   1419  HZ3 LYS A 121     -13.345 -64.181  45.091  1.00119.94           H  
ATOM   1420  N   PRO A 122     -19.120 -59.592  43.634  1.00118.77           N  
ATOM   1421  CA  PRO A 122     -20.470 -59.932  44.096  1.00118.52           C  
ATOM   1422  C   PRO A 122     -21.553 -59.354  43.187  1.00118.18           C  
ATOM   1423  O   PRO A 122     -22.637 -59.922  43.057  1.00118.13           O  
ATOM   1424  CB  PRO A 122     -20.527 -59.318  45.496  1.00118.54           C  
ATOM   1425  CG  PRO A 122     -19.089 -59.246  45.915  1.00118.71           C  
ATOM   1426  CD  PRO A 122     -18.420 -58.787  44.650  1.00118.65           C  
ATOM   1427  HA  PRO A 122     -20.579 -61.015  44.161  1.00118.50           H  
ATOM   1428  HB1 PRO A 122     -20.973 -58.324  45.466  1.00118.50           H  
ATOM   1429  HB2 PRO A 122     -21.098 -59.952  46.175  1.00118.50           H  
ATOM   1430  HG1 PRO A 122     -18.947 -58.527  46.722  1.00118.50           H  
ATOM   1431  HG2 PRO A 122     -18.718 -60.222  46.228  1.00118.50           H  
ATOM   1432  HD1 PRO A 122     -18.571 -57.720  44.485  1.00118.50           H  
ATOM   1433  HD2 PRO A 122     -17.352 -59.005  44.663  1.00118.50           H  
ATOM   1434  N   LEU A 123     -21.253 -58.217  42.568  1.00117.86           N  
ATOM   1435  CA  LEU A 123     -22.198 -57.547  41.682  1.00117.23           C  
ATOM   1436  C   LEU A 123     -22.661 -58.462  40.555  1.00116.51           C  
ATOM   1437  O   LEU A 123     -21.862 -58.913  39.737  1.00116.33           O  
ATOM   1438  CB  LEU A 123     -21.560 -56.282  41.108  1.00117.65           C  
ATOM   1439  CG  LEU A 123     -21.120 -55.278  42.176  1.00118.14           C  
ATOM   1440  CD1 LEU A 123     -20.268 -54.191  41.545  1.00118.84           C  
ATOM   1441  CD2 LEU A 123     -22.345 -54.689  42.865  1.00117.94           C  
ATOM   1442  HN  LEU A 123     -20.289 -57.780  42.724  1.00117.56           H  
ATOM   1443  HA  LEU A 123     -23.070 -57.256  42.268  1.00117.56           H  
ATOM   1444  HB1 LEU A 123     -20.685 -56.571  40.526  1.00117.56           H  
ATOM   1445  HB2 LEU A 123     -22.286 -55.796  40.456  1.00117.56           H  
ATOM   1446  HG  LEU A 123     -20.520 -55.802  42.920  1.00117.56           H  
ATOM   1447 1HD1 LEU A 123     -19.959 -53.480  42.311  1.00117.56           H  
ATOM   1448 2HD1 LEU A 123     -20.847 -53.672  40.781  1.00117.56           H  
ATOM   1449 3HD1 LEU A 123     -19.385 -54.639  41.089  1.00117.56           H  
ATOM   1450 1HD2 LEU A 123     -22.027 -53.975  43.625  1.00117.56           H  
ATOM   1451 2HD2 LEU A 123     -22.917 -55.488  43.336  1.00117.56           H  
ATOM   1452 3HD2 LEU A 123     -22.968 -54.182  42.128  1.00117.56           H  
ATOM   1453  N   SER A 124     -23.964 -58.725  40.522  1.00115.74           N  
ATOM   1454  CA  SER A 124     -24.556 -59.593  39.511  1.00114.51           C  
ATOM   1455  C   SER A 124     -25.298 -58.805  38.437  1.00113.67           C  
ATOM   1456  O   SER A 124     -25.095 -59.026  37.243  1.00112.95           O  
ATOM   1457  CB  SER A 124     -25.518 -60.582  40.176  1.00114.52           C  
ATOM   1458  OG  SER A 124     -26.523 -59.899  40.909  1.00113.74           O  
ATOM   1459  HN  SER A 124     -24.599 -58.285  41.262  1.00114.19           H  
ATOM   1460  HA  SER A 124     -23.757 -60.159  39.032  1.00114.19           H  
ATOM   1461  HB1 SER A 124     -25.991 -61.192  39.406  1.00114.19           H  
ATOM   1462  HB2 SER A 124     -24.956 -61.224  40.855  1.00114.19           H  
ATOM   1463  HG  SER A 124     -26.075 -59.312  41.655  1.00114.19           H  
ATOM   1464  N   SER A 125     -26.161 -57.892  38.871  1.00113.02           N  
ATOM   1465  CA  SER A 125     -26.944 -57.070  37.954  1.00112.52           C  
ATOM   1466  C   SER A 125     -26.624 -55.585  38.116  1.00111.93           C  
ATOM   1467  O   SER A 125     -27.417 -54.819  38.671  1.00111.65           O  
ATOM   1468  CB  SER A 125     -28.439 -57.309  38.188  1.00112.63           C  
ATOM   1469  OG  SER A 125     -28.794 -57.040  39.533  1.00112.26           O  
ATOM   1470  HN  SER A 125     -26.285 -57.756  39.925  1.00112.33           H  
ATOM   1471  HA  SER A 125     -26.703 -57.366  36.933  1.00112.34           H  
ATOM   1472  HB1 SER A 125     -29.011 -56.654  37.531  1.00112.34           H  
ATOM   1473  HB2 SER A 125     -28.673 -58.349  37.959  1.00112.34           H  
ATOM   1474  HG  SER A 125     -28.249 -57.670  40.172  1.00112.34           H  
ATOM   1475  N   LEU A 126     -25.457 -55.187  37.616  1.00110.95           N  
ATOM   1476  CA  LEU A 126     -25.000 -53.804  37.701  1.00109.72           C  
ATOM   1477  C   LEU A 126     -25.260 -53.078  36.380  1.00108.69           C  
ATOM   1478  O   LEU A 126     -25.279 -53.700  35.315  1.00108.54           O  
ATOM   1479  CB  LEU A 126     -23.506 -53.786  38.025  1.00109.93           C  
ATOM   1480  CG  LEU A 126     -22.892 -52.518  38.618  1.00110.65           C  
ATOM   1481  CD1 LEU A 126     -23.457 -52.267  40.008  1.00110.15           C  
ATOM   1482  CD2 LEU A 126     -21.379 -52.682  38.683  1.00110.93           C  
ATOM   1483  HN  LEU A 126     -24.830 -55.908  37.134  1.00109.95           H  
ATOM   1484  HA  LEU A 126     -25.544 -53.298  38.499  1.00109.95           H  
ATOM   1485  HB1 LEU A 126     -23.324 -54.592  38.736  1.00109.95           H  
ATOM   1486  HB2 LEU A 126     -22.975 -53.994  37.096  1.00109.95           H  
ATOM   1487  HG  LEU A 126     -23.132 -51.671  37.976  1.00109.95           H  
ATOM   1488 1HD1 LEU A 126     -23.014 -51.362  40.423  1.00109.95           H  
ATOM   1489 2HD1 LEU A 126     -23.224 -53.114  40.654  1.00109.95           H  
ATOM   1490 3HD1 LEU A 126     -24.538 -52.146  39.945  1.00109.95           H  
ATOM   1491 1HD2 LEU A 126     -20.933 -51.781  39.105  1.00109.95           H  
ATOM   1492 2HD2 LEU A 126     -20.987 -52.844  37.679  1.00109.95           H  
ATOM   1493 3HD2 LEU A 126     -21.132 -53.538  39.312  1.00109.95           H  
ATOM   1494  N   THR A 127     -25.461 -51.764  36.451  1.00107.35           N  
ATOM   1495  CA  THR A 127     -25.722 -50.964  35.256  1.00105.94           C  
ATOM   1496  C   THR A 127     -24.953 -49.643  35.251  1.00104.67           C  
ATOM   1497  O   THR A 127     -24.524 -49.175  34.197  1.00104.88           O  
ATOM   1498  CB  THR A 127     -27.226 -50.638  35.114  1.00106.03           C  
ATOM   1499  OG1 THR A 127     -27.983 -51.852  35.115  1.00105.94           O  
ATOM   1500  CG2 THR A 127     -27.490 -49.890  33.812  1.00105.88           C  
ATOM   1501  HN  THR A 127     -25.431 -51.282  37.406  1.00105.81           H  
ATOM   1502  HA  THR A 127     -25.414 -51.542  34.384  1.00105.81           H  
ATOM   1503  HB  THR A 127     -27.540 -50.018  35.954  1.00105.81           H  
ATOM   1504  HG1 THR A 127     -27.680 -52.455  34.311  1.00105.81           H  
ATOM   1505 1HG2 THR A 127     -28.554 -49.669  33.729  1.00105.81           H  
ATOM   1506 2HG2 THR A 127     -27.181 -50.507  32.969  1.00105.81           H  
ATOM   1507 3HG2 THR A 127     -26.924 -48.958  33.806  1.00105.81           H  
ATOM   1508  N   PHE A 128     -24.780 -49.055  36.433  1.00103.01           N  
ATOM   1509  CA  PHE A 128     -24.085 -47.779  36.573  1.00101.06           C  
ATOM   1510  C   PHE A 128     -23.025 -47.818  37.676  1.00 99.82           C  
ATOM   1511  O   PHE A 128     -23.346 -47.929  38.860  1.00 99.94           O  
ATOM   1512  CB  PHE A 128     -25.118 -46.682  36.855  1.00100.84           C  
ATOM   1513  CG  PHE A 128     -24.542 -45.298  36.925  1.00101.12           C  
ATOM   1514  CD1 PHE A 128     -24.040 -44.793  38.122  1.00101.16           C  
ATOM   1515  CD2 PHE A 128     -24.522 -44.487  35.792  1.00101.13           C  
ATOM   1516  CE1 PHE A 128     -23.528 -43.492  38.193  1.00101.14           C  
ATOM   1517  CE2 PHE A 128     -24.012 -43.189  35.849  1.00101.16           C  
ATOM   1518  CZ  PHE A 128     -23.516 -42.691  37.054  1.00101.16           C  
ATOM   1519  HN  PHE A 128     -25.163 -49.534  37.310  1.00101.05           H  
ATOM   1520  HA  PHE A 128     -23.591 -47.551  35.629  1.00101.05           H  
ATOM   1521  HB1 PHE A 128     -25.863 -46.702  36.060  1.00101.05           H  
ATOM   1522  HB2 PHE A 128     -25.597 -46.901  37.809  1.00101.05           H  
ATOM   1523  HD1 PHE A 128     -24.046 -45.419  39.015  1.00101.05           H  
ATOM   1524  HD2 PHE A 128     -24.910 -44.871  34.849  1.00101.05           H  
ATOM   1525  HE1 PHE A 128     -23.140 -43.107  39.136  1.00101.05           H  
ATOM   1526  HE2 PHE A 128     -24.001 -42.566  34.955  1.00101.05           H  
ATOM   1527  HZ  PHE A 128     -23.120 -41.677  37.104  1.00101.05           H  
ATOM   1528  N   LEU A 129     -21.760 -47.720  37.275  1.00 98.09           N  
ATOM   1529  CA  LEU A 129     -20.632 -47.745  38.205  1.00 96.03           C  
ATOM   1530  C   LEU A 129     -19.798 -46.476  38.032  1.00 94.85           C  
ATOM   1531  O   LEU A 129     -19.103 -46.310  37.029  1.00 94.44           O  
ATOM   1532  CB  LEU A 129     -19.772 -48.986  37.936  1.00 95.81           C  
ATOM   1533  CG  LEU A 129     -18.458 -49.174  38.701  1.00 95.54           C  
ATOM   1534  CD1 LEU A 129     -18.711 -49.124  40.198  1.00 95.50           C  
ATOM   1535  CD2 LEU A 129     -17.829 -50.503  38.304  1.00 95.08           C  
ATOM   1536  HN  LEU A 129     -21.560 -47.619  36.229  1.00 95.67           H  
ATOM   1537  HA  LEU A 129     -21.011 -47.787  39.226  1.00 95.67           H  
ATOM   1538  HB1 LEU A 129     -20.393 -49.855  38.154  1.00 95.67           H  
ATOM   1539  HB2 LEU A 129     -19.522 -48.974  36.875  1.00 95.67           H  
ATOM   1540  HG  LEU A 129     -17.776 -48.368  38.432  1.00 95.67           H  
ATOM   1541 1HD1 LEU A 129     -17.770 -49.259  40.731  1.00 95.67           H  
ATOM   1542 2HD1 LEU A 129     -19.403 -49.919  40.477  1.00 95.67           H  
ATOM   1543 3HD1 LEU A 129     -19.142 -48.158  40.462  1.00 95.67           H  
ATOM   1544 1HD2 LEU A 129     -16.894 -50.639  38.847  1.00 95.67           H  
ATOM   1545 2HD2 LEU A 129     -17.630 -50.506  37.232  1.00 95.67           H  
ATOM   1546 3HD2 LEU A 129     -18.512 -51.316  38.548  1.00 95.67           H  
ATOM   1547  N   ASN A 130     -19.868 -45.587  39.017  1.00 93.36           N  
ATOM   1548  CA  ASN A 130     -19.136 -44.330  38.960  1.00 92.00           C  
ATOM   1549  C   ASN A 130     -18.098 -44.188  40.073  1.00 91.40           C  
ATOM   1550  O   ASN A 130     -18.445 -44.132  41.251  1.00 90.59           O  
ATOM   1551  CB  ASN A 130     -20.124 -43.161  39.024  1.00 90.84           C  
ATOM   1552  CG  ASN A 130     -19.453 -41.817  38.833  1.00 89.67           C  
ATOM   1553  OD1 ASN A 130     -18.241 -41.736  38.632  1.00 88.07           O  
ATOM   1554  ND2 ASN A 130     -20.242 -40.749  38.895  1.00 88.70           N  
ATOM   1555  HN  ASN A 130     -20.476 -45.800  39.871  1.00 90.58           H  
ATOM   1556  HA  ASN A 130     -18.616 -44.283  38.003  1.00 90.58           H  
ATOM   1557  HB1 ASN A 130     -20.870 -43.292  38.241  1.00 90.58           H  
ATOM   1558  HB2 ASN A 130     -20.613 -43.171  39.998  1.00 90.58           H  
ATOM   1559 1HD2 ASN A 130     -21.291 -40.868  39.072  1.00 90.58           H  
ATOM   1560 2HD2 ASN A 130     -19.829 -39.770  38.768  1.00 90.58           H  
ATOM   1561  N   LEU A 131     -16.826 -44.123  39.690  1.00 91.45           N  
ATOM   1562  CA  LEU A 131     -15.740 -43.974  40.654  1.00 91.60           C  
ATOM   1563  C   LEU A 131     -14.932 -42.709  40.377  1.00 91.62           C  
ATOM   1564  O   LEU A 131     -13.713 -42.701  40.547  1.00 91.80           O  
ATOM   1565  CB  LEU A 131     -14.790 -45.176  40.603  1.00 91.55           C  
ATOM   1566  CG  LEU A 131     -15.332 -46.601  40.709  1.00 91.28           C  
ATOM   1567  CD1 LEU A 131     -16.356 -46.685  41.831  1.00 91.21           C  
ATOM   1568  CD2 LEU A 131     -15.952 -47.005  39.386  1.00 91.44           C  
ATOM   1569  HN  LEU A 131     -16.592 -44.181  38.647  1.00 91.49           H  
ATOM   1570  HA  LEU A 131     -16.166 -43.906  41.655  1.00 91.49           H  
ATOM   1571  HB1 LEU A 131     -14.260 -45.114  39.653  1.00 91.49           H  
ATOM   1572  HB2 LEU A 131     -14.083 -45.050  41.423  1.00 91.49           H  
ATOM   1573  HG  LEU A 131     -14.507 -47.277  40.933  1.00 91.49           H  
ATOM   1574 1HD1 LEU A 131     -16.737 -47.704  41.900  1.00 91.49           H  
ATOM   1575 2HD1 LEU A 131     -17.180 -46.002  41.623  1.00 91.49           H  
ATOM   1576 3HD1 LEU A 131     -15.885 -46.409  42.775  1.00 91.49           H  
ATOM   1577 1HD2 LEU A 131     -16.339 -48.021  39.461  1.00 91.49           H  
ATOM   1578 2HD2 LEU A 131     -15.196 -46.961  38.602  1.00 91.49           H  
ATOM   1579 3HD2 LEU A 131     -16.767 -46.323  39.143  1.00 91.49           H  
ATOM   1580  N   LEU A 132     -15.605 -41.645  39.949  1.00 91.56           N  
ATOM   1581  CA  LEU A 132     -14.929 -40.385  39.648  1.00 91.30           C  
ATOM   1582  C   LEU A 132     -14.733 -39.542  40.902  1.00 91.46           C  
ATOM   1583  O   LEU A 132     -15.616 -39.472  41.753  1.00 91.56           O  
ATOM   1584  CB  LEU A 132     -15.735 -39.578  38.625  1.00 90.49           C  
ATOM   1585  CG  LEU A 132     -16.003 -40.186  37.245  1.00 90.28           C  
ATOM   1586  CD1 LEU A 132     -16.868 -39.231  36.435  1.00 89.45           C  
ATOM   1587  CD2 LEU A 132     -14.691 -40.459  36.525  1.00 89.73           C  
ATOM   1588  HN  LEU A 132     -16.665 -41.713  39.822  1.00 90.73           H  
ATOM   1589  HA  LEU A 132     -13.951 -40.608  39.222  1.00 90.73           H  
ATOM   1590  HB1 LEU A 132     -16.705 -39.369  39.076  1.00 90.73           H  
ATOM   1591  HB2 LEU A 132     -15.200 -38.642  38.463  1.00 90.73           H  
ATOM   1592  HG  LEU A 132     -16.539 -41.127  37.372  1.00 90.73           H  
ATOM   1593 1HD1 LEU A 132     -17.061 -39.660  35.452  1.00 90.73           H  
ATOM   1594 2HD1 LEU A 132     -16.350 -38.279  36.320  1.00 90.73           H  
ATOM   1595 3HD1 LEU A 132     -17.814 -39.069  36.952  1.00 90.73           H  
ATOM   1596 1HD2 LEU A 132     -14.896 -40.891  35.546  1.00 90.73           H  
ATOM   1597 2HD2 LEU A 132     -14.093 -41.157  37.111  1.00 90.73           H  
ATOM   1598 3HD2 LEU A 132     -14.142 -39.525  36.402  1.00 90.73           H  
ATOM   1599  N   GLY A 133     -13.569 -38.909  41.012  1.00 91.79           N  
ATOM   1600  CA  GLY A 133     -13.291 -38.063  42.159  1.00 92.32           C  
ATOM   1601  C   GLY A 133     -12.555 -38.717  43.315  1.00 92.91           C  
ATOM   1602  O   GLY A 133     -12.523 -38.169  44.418  1.00 92.55           O  
ATOM   1603  HN  GLY A 133     -12.829 -39.024  40.247  1.00 92.39           H  
ATOM   1604  HA1 GLY A 133     -12.688 -37.223  41.814  1.00 92.39           H  
ATOM   1605  HA2 GLY A 133     -14.244 -37.694  42.538  1.00 92.39           H  
ATOM   1606  N   ASN A 134     -11.962 -39.882  43.076  1.00 93.41           N  
ATOM   1607  CA  ASN A 134     -11.228 -40.579  44.125  1.00 94.23           C  
ATOM   1608  C   ASN A 134      -9.720 -40.529  43.886  1.00 94.74           C  
ATOM   1609  O   ASN A 134      -9.255 -40.640  42.753  1.00 94.54           O  
ATOM   1610  CB  ASN A 134     -11.702 -42.030  44.236  1.00 94.71           C  
ATOM   1611  CG  ASN A 134     -13.127 -42.138  44.753  1.00 95.22           C  
ATOM   1612  OD1 ASN A 134     -14.078 -41.728  44.085  1.00 95.70           O  
ATOM   1613  ND2 ASN A 134     -13.278 -42.683  45.953  1.00 95.94           N  
ATOM   1614  HN  ASN A 134     -12.024 -40.315  42.099  1.00 94.81           H  
ATOM   1615  HA  ASN A 134     -11.437 -40.081  45.072  1.00 94.81           H  
ATOM   1616  HB1 ASN A 134     -11.652 -42.490  43.249  1.00 94.81           H  
ATOM   1617  HB2 ASN A 134     -11.041 -42.562  44.920  1.00 94.81           H  
ATOM   1618 1HD2 ASN A 134     -12.422 -43.018  46.500  1.00 94.81           H  
ATOM   1619 2HD2 ASN A 134     -14.256 -42.788  46.374  1.00 94.81           H  
ATOM   1620  N   PRO A 135      -8.937 -40.361  44.965  1.00 95.14           N  
ATOM   1621  CA  PRO A 135      -7.472 -40.280  44.941  1.00 95.32           C  
ATOM   1622  C   PRO A 135      -6.705 -41.379  44.202  1.00 95.87           C  
ATOM   1623  O   PRO A 135      -5.498 -41.256  44.005  1.00 95.68           O  
ATOM   1624  CB  PRO A 135      -7.111 -40.230  46.424  1.00 95.29           C  
ATOM   1625  CG  PRO A 135      -8.273 -39.500  47.018  1.00 95.53           C  
ATOM   1626  CD  PRO A 135      -9.440 -40.176  46.339  1.00 95.14           C  
ATOM   1627  HA  PRO A 135      -7.197 -39.323  44.497  1.00 95.42           H  
ATOM   1628  HB1 PRO A 135      -7.022 -41.233  46.841  1.00 95.42           H  
ATOM   1629  HB2 PRO A 135      -6.181 -39.685  46.584  1.00 95.42           H  
ATOM   1630  HG1 PRO A 135      -8.313 -39.630  48.099  1.00 95.42           H  
ATOM   1631  HG2 PRO A 135      -8.237 -38.437  46.781  1.00 95.42           H  
ATOM   1632  HD1 PRO A 135      -9.670 -41.133  46.808  1.00 95.42           H  
ATOM   1633  HD2 PRO A 135     -10.327 -39.542  46.353  1.00 95.42           H  
ATOM   1634  N   TYR A 136      -7.378 -42.447  43.786  1.00 96.59           N  
ATOM   1635  CA  TYR A 136      -6.658 -43.507  43.093  1.00 97.50           C  
ATOM   1636  C   TYR A 136      -6.029 -42.971  41.817  1.00 98.45           C  
ATOM   1637  O   TYR A 136      -6.585 -42.089  41.164  1.00 99.01           O  
ATOM   1638  CB  TYR A 136      -7.577 -44.697  42.793  1.00 97.20           C  
ATOM   1639  CG  TYR A 136      -8.655 -44.459  41.762  1.00 97.40           C  
ATOM   1640  CD1 TYR A 136      -8.401 -44.637  40.403  1.00 97.18           C  
ATOM   1641  CD2 TYR A 136      -9.944 -44.106  42.151  1.00 97.19           C  
ATOM   1642  CE1 TYR A 136      -9.411 -44.475  39.456  1.00 97.00           C  
ATOM   1643  CE2 TYR A 136     -10.958 -43.941  41.217  1.00 97.30           C  
ATOM   1644  CZ  TYR A 136     -10.688 -44.130  39.872  1.00 97.32           C  
ATOM   1645  OH  TYR A 136     -11.704 -43.990  38.954  1.00 97.41           O  
ATOM   1646  HN  TYR A 136      -8.431 -42.527  43.957  1.00 97.46           H  
ATOM   1647  HA  TYR A 136      -5.857 -43.854  43.745  1.00 97.46           H  
ATOM   1648  HB1 TYR A 136      -6.954 -45.519  42.440  1.00 97.46           H  
ATOM   1649  HB2 TYR A 136      -8.065 -44.985  43.725  1.00 97.46           H  
ATOM   1650  HD1 TYR A 136      -7.397 -44.907  40.076  1.00 97.46           H  
ATOM   1651  HD2 TYR A 136     -10.161 -43.956  43.209  1.00 97.46           H  
ATOM   1652  HE1 TYR A 136      -9.199 -44.618  38.397  1.00 97.46           H  
ATOM   1653  HE2 TYR A 136     -11.961 -43.664  41.541  1.00 97.46           H  
ATOM   1654  HH  TYR A 136     -11.453 -43.238  38.266  1.00 97.46           H  
ATOM   1655  N   LYS A 137      -4.858 -43.497  41.477  1.00 99.20           N  
ATOM   1656  CA  LYS A 137      -4.143 -43.066  40.285  1.00100.38           C  
ATOM   1657  C   LYS A 137      -3.950 -44.224  39.322  1.00101.00           C  
ATOM   1658  O   LYS A 137      -3.220 -44.114  38.336  1.00101.17           O  
ATOM   1659  CB  LYS A 137      -2.791 -42.466  40.680  1.00101.18           C  
ATOM   1660  CG  LYS A 137      -2.000 -43.298  41.676  1.00101.49           C  
ATOM   1661  CD  LYS A 137      -0.829 -42.511  42.254  1.00101.87           C  
ATOM   1662  CE  LYS A 137      -0.146 -43.285  43.372  1.00102.58           C  
ATOM   1663  NZ  LYS A 137       0.960 -42.516  44.004  1.00102.50           N1+
ATOM   1664  HN  LYS A 137      -4.429 -44.257  42.096  1.00101.26           H  
ATOM   1665  HA  LYS A 137      -4.732 -42.296  39.787  1.00101.26           H  
ATOM   1666  HB1 LYS A 137      -2.191 -42.355  39.777  1.00101.26           H  
ATOM   1667  HB2 LYS A 137      -2.970 -41.485  41.121  1.00101.26           H  
ATOM   1668  HG1 LYS A 137      -2.660 -43.599  42.489  1.00101.26           H  
ATOM   1669  HG2 LYS A 137      -1.616 -44.185  41.171  1.00101.26           H  
ATOM   1670  HD1 LYS A 137      -0.105 -42.317  41.462  1.00101.26           H  
ATOM   1671  HD2 LYS A 137      -1.197 -41.565  42.650  1.00101.26           H  
ATOM   1672  HE1 LYS A 137      -0.887 -43.523  44.135  1.00101.26           H  
ATOM   1673  HE2 LYS A 137       0.261 -44.208  42.960  1.00101.26           H  
ATOM   1674  HZ1 LYS A 137       1.405 -43.103  44.780  1.00101.26           H  
ATOM   1675  HZ2 LYS A 137       0.572 -41.610  44.420  1.00101.26           H  
ATOM   1676  HZ3 LYS A 137       1.699 -42.282  43.267  1.00101.26           H  
ATOM   1677  N   THR A 138      -4.620 -45.334  39.612  1.00101.56           N  
ATOM   1678  CA  THR A 138      -4.536 -46.518  38.775  1.00102.27           C  
ATOM   1679  C   THR A 138      -5.724 -47.424  39.078  1.00103.02           C  
ATOM   1680  O   THR A 138      -6.474 -47.176  40.024  1.00102.74           O  
ATOM   1681  CB  THR A 138      -3.238 -47.298  39.046  1.00102.29           C  
ATOM   1682  OG1 THR A 138      -2.147 -46.379  39.177  1.00102.60           O  
ATOM   1683  CG2 THR A 138      -2.938 -48.248  37.897  1.00102.47           C  
ATOM   1684  HN  THR A 138      -5.238 -45.356  40.485  1.00102.42           H  
ATOM   1685  HA  THR A 138      -4.567 -46.222  37.727  1.00102.42           H  
ATOM   1686  HB  THR A 138      -3.344 -47.868  39.969  1.00102.42           H  
ATOM   1687  HG1 THR A 138      -2.045 -45.828  38.289  1.00102.42           H  
ATOM   1688 1HG2 THR A 138      -2.017 -48.792  38.105  1.00102.42           H  
ATOM   1689 2HG2 THR A 138      -2.823 -47.679  36.975  1.00102.42           H  
ATOM   1690 3HG2 THR A 138      -3.760 -48.956  37.786  1.00102.42           H  
ATOM   1691  N   LEU A 139      -5.898 -48.462  38.266  1.00104.00           N  
ATOM   1692  CA  LEU A 139      -6.984 -49.415  38.462  1.00105.11           C  
ATOM   1693  C   LEU A 139      -6.406 -50.770  38.853  1.00106.53           C  
ATOM   1694  O   LEU A 139      -7.122 -51.771  38.896  1.00106.64           O  
ATOM   1695  CB  LEU A 139      -7.812 -49.562  37.183  1.00103.62           C  
ATOM   1696  CG  LEU A 139      -8.629 -48.358  36.713  1.00102.70           C  
ATOM   1697  CD1 LEU A 139      -9.328 -48.711  35.413  1.00102.10           C  
ATOM   1698  CD2 LEU A 139      -9.644 -47.963  37.774  1.00102.29           C  
ATOM   1699  HN  LEU A 139      -5.224 -48.602  37.447  1.00104.12           H  
ATOM   1700  HA  LEU A 139      -7.630 -49.059  39.265  1.00104.12           H  
ATOM   1701  HB1 LEU A 139      -7.123 -49.819  36.379  1.00104.12           H  
ATOM   1702  HB2 LEU A 139      -8.509 -50.385  37.342  1.00104.12           H  
ATOM   1703  HG  LEU A 139      -7.955 -47.519  36.537  1.00104.12           H  
ATOM   1704 1HD1 LEU A 139      -9.913 -47.857  35.071  1.00104.12           H  
ATOM   1705 2HD1 LEU A 139      -9.989 -49.562  35.575  1.00104.12           H  
ATOM   1706 3HD1 LEU A 139      -8.585 -48.967  34.658  1.00104.12           H  
ATOM   1707 1HD2 LEU A 139     -10.219 -47.105  37.426  1.00104.12           H  
ATOM   1708 2HD2 LEU A 139      -9.124 -47.702  38.696  1.00104.12           H  
ATOM   1709 3HD2 LEU A 139     -10.318 -48.799  37.962  1.00104.12           H  
ATOM   1710  N   GLY A 140      -5.104 -50.788  39.133  1.00108.27           N  
ATOM   1711  CA  GLY A 140      -4.433 -52.015  39.522  1.00110.15           C  
ATOM   1712  C   GLY A 140      -4.185 -52.964  38.365  1.00111.71           C  
ATOM   1713  O   GLY A 140      -4.971 -53.024  37.418  1.00111.97           O  
ATOM   1714  HN  GLY A 140      -4.541 -49.880  39.070  1.00110.53           H  
ATOM   1715  HA1 GLY A 140      -3.472 -51.756  39.967  1.00110.53           H  
ATOM   1716  HA2 GLY A 140      -5.050 -52.526  40.261  1.00110.53           H  
ATOM   1717  N   GLU A 141      -3.085 -53.708  38.437  1.00113.02           N  
ATOM   1718  CA  GLU A 141      -2.750 -54.664  37.389  1.00114.48           C  
ATOM   1719  C   GLU A 141      -3.480 -55.978  37.644  1.00114.79           C  
ATOM   1720  O   GLU A 141      -3.000 -57.057  37.296  1.00114.75           O  
ATOM   1721  CB  GLU A 141      -1.237 -54.892  37.341  1.00115.01           C  
ATOM   1722  CG  GLU A 141      -0.441 -53.634  37.020  1.00116.14           C  
ATOM   1723  CD  GLU A 141       1.034 -53.910  36.784  1.00116.77           C  
ATOM   1724  OE1 GLU A 141       1.691 -54.462  37.692  1.00117.35           O  
ATOM   1725  OE2 GLU A 141       1.538 -53.572  35.690  1.00116.74           O  
ATOM   1726  HN  GLU A 141      -2.434 -53.603  39.280  1.00115.45           H  
ATOM   1727  HA  GLU A 141      -3.075 -54.262  36.430  1.00115.45           H  
ATOM   1728  HB1 GLU A 141      -0.914 -55.266  38.313  1.00115.45           H  
ATOM   1729  HB2 GLU A 141      -1.025 -55.638  36.575  1.00115.45           H  
ATOM   1730  HG1 GLU A 141      -0.857 -53.179  36.121  1.00115.45           H  
ATOM   1731  HG2 GLU A 141      -0.535 -52.941  37.856  1.00115.45           H  
ATOM   1732  N   THR A 142      -4.651 -55.864  38.261  1.00115.13           N  
ATOM   1733  CA  THR A 142      -5.487 -57.015  38.571  1.00115.52           C  
ATOM   1734  C   THR A 142      -6.843 -56.795  37.903  1.00115.75           C  
ATOM   1735  O   THR A 142      -7.801 -56.346  38.539  1.00115.23           O  
ATOM   1736  CB  THR A 142      -5.672 -57.162  40.094  1.00115.49           C  
ATOM   1737  OG1 THR A 142      -4.386 -57.197  40.727  1.00115.57           O  
ATOM   1738  CG2 THR A 142      -6.421 -58.445  40.420  1.00115.30           C  
ATOM   1739  HN  THR A 142      -4.993 -54.889  38.541  1.00115.43           H  
ATOM   1740  HA  THR A 142      -5.026 -57.918  38.171  1.00115.43           H  
ATOM   1741  HB  THR A 142      -6.236 -56.310  40.472  1.00115.43           H  
ATOM   1742  HG1 THR A 142      -3.837 -58.013  40.360  1.00115.43           H  
ATOM   1743 1HG2 THR A 142      -6.542 -58.531  41.500  1.00115.43           H  
ATOM   1744 2HG2 THR A 142      -5.856 -59.300  40.049  1.00115.43           H  
ATOM   1745 3HG2 THR A 142      -7.402 -58.424  39.945  1.00115.43           H  
ATOM   1746  N   SER A 143      -6.895 -57.106  36.609  1.00116.13           N  
ATOM   1747  CA  SER A 143      -8.092 -56.961  35.780  1.00116.37           C  
ATOM   1748  C   SER A 143      -9.366 -56.558  36.518  1.00116.41           C  
ATOM   1749  O   SER A 143     -10.203 -57.398  36.845  1.00116.38           O  
ATOM   1750  CB  SER A 143      -8.335 -58.256  35.000  1.00116.66           C  
ATOM   1751  OG  SER A 143      -7.226 -58.556  34.168  1.00116.66           O  
ATOM   1752  HN  SER A 143      -6.007 -57.485  36.147  1.00116.43           H  
ATOM   1753  HA  SER A 143      -7.884 -56.180  35.049  1.00116.43           H  
ATOM   1754  HB1 SER A 143      -8.486 -59.075  35.704  1.00116.43           H  
ATOM   1755  HB2 SER A 143      -9.225 -58.139  34.381  1.00116.43           H  
ATOM   1756  HG  SER A 143      -7.078 -57.772  33.485  1.00116.44           H  
ATOM   1757  N   LEU A 144      -9.507 -55.260  36.762  1.00116.87           N  
ATOM   1758  CA  LEU A 144     -10.665 -54.708  37.460  1.00117.02           C  
ATOM   1759  C   LEU A 144     -11.926 -54.810  36.595  1.00117.16           C  
ATOM   1760  O   LEU A 144     -11.837 -55.013  35.381  1.00117.45           O  
ATOM   1761  CB  LEU A 144     -10.393 -53.244  37.811  1.00116.66           C  
ATOM   1762  CG  LEU A 144     -11.037 -52.677  39.073  1.00116.36           C  
ATOM   1763  CD1 LEU A 144     -10.524 -53.426  40.293  1.00115.68           C  
ATOM   1764  CD2 LEU A 144     -10.702 -51.200  39.182  1.00116.13           C  
ATOM   1765  HN  LEU A 144      -8.740 -54.591  36.433  1.00116.67           H  
ATOM   1766  HA  LEU A 144     -10.822 -55.269  38.381  1.00116.67           H  
ATOM   1767  HB1 LEU A 144      -9.314 -53.132  37.920  1.00116.67           H  
ATOM   1768  HB2 LEU A 144     -10.739 -52.640  36.972  1.00116.67           H  
ATOM   1769  HG  LEU A 144     -12.119 -52.796  39.008  1.00116.67           H  
ATOM   1770 1HD1 LEU A 144     -10.986 -53.018  41.192  1.00116.67           H  
ATOM   1771 2HD1 LEU A 144      -9.442 -53.315  40.360  1.00116.67           H  
ATOM   1772 3HD1 LEU A 144     -10.776 -54.483  40.204  1.00116.67           H  
ATOM   1773 1HD2 LEU A 144     -11.159 -50.789  40.082  1.00116.67           H  
ATOM   1774 2HD2 LEU A 144     -11.085 -50.674  38.307  1.00116.67           H  
ATOM   1775 3HD2 LEU A 144      -9.620 -51.075  39.235  1.00116.67           H  
ATOM   1776  N   PHE A 145     -13.093 -54.660  37.221  1.00116.94           N  
ATOM   1777  CA  PHE A 145     -14.371 -54.740  36.508  1.00116.77           C  
ATOM   1778  C   PHE A 145     -14.444 -56.060  35.752  1.00116.60           C  
ATOM   1779  O   PHE A 145     -14.059 -56.131  34.583  1.00116.73           O  
ATOM   1780  CB  PHE A 145     -14.503 -53.591  35.505  1.00116.46           C  
ATOM   1781  CG  PHE A 145     -14.074 -52.261  36.043  1.00116.22           C  
ATOM   1782  CD1 PHE A 145     -14.716 -51.696  37.143  1.00116.17           C  
ATOM   1783  CD2 PHE A 145     -13.020 -51.569  35.449  1.00116.32           C  
ATOM   1784  CE1 PHE A 145     -14.316 -50.454  37.645  1.00116.39           C  
ATOM   1785  CE2 PHE A 145     -12.612 -50.327  35.942  1.00116.67           C  
ATOM   1786  CZ  PHE A 145     -13.262 -49.770  37.044  1.00116.48           C  
ATOM   1787  HN  PHE A 145     -13.097 -54.476  38.275  1.00116.52           H  
ATOM   1788  HA  PHE A 145     -15.189 -54.689  37.226  1.00116.52           H  
ATOM   1789  HB1 PHE A 145     -13.889 -53.823  34.635  1.00116.52           H  
ATOM   1790  HB2 PHE A 145     -15.548 -53.518  35.203  1.00116.52           H  
ATOM   1791  HD1 PHE A 145     -15.540 -52.229  37.618  1.00116.52           H  
ATOM   1792  HD2 PHE A 145     -12.508 -52.002  34.590  1.00116.52           H  
ATOM   1793  HE1 PHE A 145     -14.828 -50.022  38.505  1.00116.52           H  
ATOM   1794  HE2 PHE A 145     -11.788 -49.794  35.467  1.00116.52           H  
ATOM   1795  HZ  PHE A 145     -12.946 -48.802  37.433  1.00116.52           H  
ATOM   1796  N   SER A 146     -14.947 -57.102  36.406  1.00116.35           N  
ATOM   1797  CA  SER A 146     -15.027 -58.411  35.768  1.00115.94           C  
ATOM   1798  C   SER A 146     -16.414 -59.043  35.792  1.00115.52           C  
ATOM   1799  O   SER A 146     -17.143 -59.016  34.801  1.00115.50           O  
ATOM   1800  CB  SER A 146     -14.036 -59.369  36.431  1.00115.82           C  
ATOM   1801  OG  SER A 146     -12.734 -58.812  36.468  1.00116.26           O  
ATOM   1802  HN  SER A 146     -15.296 -56.979  37.410  1.00115.90           H  
ATOM   1803  HA  SER A 146     -14.731 -58.293  34.725  1.00115.90           H  
ATOM   1804  HB1 SER A 146     -14.365 -59.572  37.450  1.00115.90           H  
ATOM   1805  HB2 SER A 146     -14.009 -60.300  35.865  1.00115.90           H  
ATOM   1806  HG  SER A 146     -12.408 -58.617  35.489  1.00115.90           H  
ATOM   1807  N   HIS A 147     -16.762 -59.620  36.936  1.00115.00           N  
ATOM   1808  CA  HIS A 147     -18.037 -60.299  37.117  1.00114.27           C  
ATOM   1809  C   HIS A 147     -19.250 -59.384  36.996  1.00113.85           C  
ATOM   1810  O   HIS A 147     -20.392 -59.843  37.079  1.00113.72           O  
ATOM   1811  CB  HIS A 147     -18.031 -61.017  38.467  1.00114.16           C  
ATOM   1812  CG  HIS A 147     -16.803 -61.843  38.690  1.00113.98           C  
ATOM   1813  ND1 HIS A 147     -16.414 -62.840  37.821  1.00113.88           N  
ATOM   1814  CD2 HIS A 147     -15.851 -61.787  39.650  1.00113.68           C  
ATOM   1815  CE1 HIS A 147     -15.273 -63.361  38.235  1.00113.58           C  
ATOM   1816  NE2 HIS A 147     -14.909 -62.739  39.342  1.00113.78           N  
ATOM   1817  HN  HIS A 147     -16.078 -59.585  37.758  1.00113.99           H  
ATOM   1818  HA  HIS A 147     -18.119 -61.059  36.340  1.00113.99           H  
ATOM   1819  HB1 HIS A 147     -18.093 -60.269  39.257  1.00113.99           H  
ATOM   1820  HB2 HIS A 147     -18.902 -61.671  38.515  1.00113.99           H  
ATOM   1821  HD1 HIS A 147     -16.952 -63.144  36.948  1.00113.99           H  
ATOM   1822  HD2 HIS A 147     -15.834 -61.113  40.507  1.00113.99           H  
ATOM   1823  HE1 HIS A 147     -14.725 -64.167  37.746  1.00113.99           H  
ATOM   1824  N   LEU A 148     -19.003 -58.091  36.802  1.00113.34           N  
ATOM   1825  CA  LEU A 148     -20.086 -57.125  36.644  1.00112.56           C  
ATOM   1826  C   LEU A 148     -20.413 -57.003  35.161  1.00111.89           C  
ATOM   1827  O   LEU A 148     -20.620 -55.909  34.634  1.00112.12           O  
ATOM   1828  CB  LEU A 148     -19.680 -55.767  37.229  1.00112.35           C  
ATOM   1829  CG  LEU A 148     -18.226 -55.306  37.083  1.00112.29           C  
ATOM   1830  CD1 LEU A 148     -17.864 -55.125  35.616  1.00111.86           C  
ATOM   1831  CD2 LEU A 148     -18.045 -54.003  37.847  1.00112.19           C  
ATOM   1832  HN  LEU A 148     -17.989 -57.752  36.761  1.00112.32           H  
ATOM   1833  HA  LEU A 148     -20.967 -57.490  37.173  1.00112.32           H  
ATOM   1834  HB1 LEU A 148     -20.305 -55.013  36.751  1.00112.32           H  
ATOM   1835  HB2 LEU A 148     -19.900 -55.799  38.296  1.00112.32           H  
ATOM   1836  HG  LEU A 148     -17.572 -56.062  37.517  1.00112.32           H  
ATOM   1837 1HD1 LEU A 148     -16.828 -54.797  35.535  1.00112.32           H  
ATOM   1838 2HD1 LEU A 148     -18.517 -54.375  35.170  1.00112.32           H  
ATOM   1839 3HD1 LEU A 148     -17.987 -56.072  35.091  1.00112.32           H  
ATOM   1840 1HD2 LEU A 148     -17.013 -53.665  37.750  1.00112.32           H  
ATOM   1841 2HD2 LEU A 148     -18.277 -54.163  38.900  1.00112.32           H  
ATOM   1842 3HD2 LEU A 148     -18.715 -53.246  37.439  1.00112.32           H  
ATOM   1843  N   THR A 149     -20.465 -58.158  34.503  1.00110.74           N  
ATOM   1844  CA  THR A 149     -20.745 -58.248  33.077  1.00109.41           C  
ATOM   1845  C   THR A 149     -22.198 -57.914  32.731  1.00107.96           C  
ATOM   1846  O   THR A 149     -22.891 -58.698  32.083  1.00107.28           O  
ATOM   1847  CB  THR A 149     -20.414 -59.662  32.556  1.00110.18           C  
ATOM   1848  OG1 THR A 149     -19.184 -60.111  33.141  1.00110.01           O  
ATOM   1849  CG2 THR A 149     -20.261 -59.648  31.040  1.00110.25           C  
ATOM   1850  HN  THR A 149     -20.293 -59.063  35.047  1.00109.40           H  
ATOM   1851  HA  THR A 149     -20.101 -57.537  32.560  1.00109.40           H  
ATOM   1852  HB  THR A 149     -21.216 -60.346  32.832  1.00109.40           H  
ATOM   1853  HG1 THR A 149     -18.410 -59.452  32.879  1.00109.40           H  
ATOM   1854 1HG2 THR A 149     -20.028 -60.653  30.689  1.00109.40           H  
ATOM   1855 2HG2 THR A 149     -19.454 -58.970  30.762  1.00109.40           H  
ATOM   1856 3HG2 THR A 149     -21.192 -59.311  30.583  1.00109.40           H  
ATOM   1857  N   LYS A 150     -22.649 -56.744  33.172  1.00106.62           N  
ATOM   1858  CA  LYS A 150     -24.001 -56.275  32.895  1.00105.39           C  
ATOM   1859  C   LYS A 150     -24.050 -54.752  32.872  1.00104.48           C  
ATOM   1860  O   LYS A 150     -25.098 -54.158  32.617  1.00104.37           O  
ATOM   1861  CB  LYS A 150     -24.989 -56.798  33.940  1.00105.43           C  
ATOM   1862  CG  LYS A 150     -25.474 -58.220  33.693  1.00105.96           C  
ATOM   1863  CD  LYS A 150     -26.600 -58.603  34.648  1.00105.95           C  
ATOM   1864  CE  LYS A 150     -27.815 -57.696  34.477  1.00105.95           C  
ATOM   1865  NZ  LYS A 150     -28.374 -57.767  33.098  1.00105.63           N1+
ATOM   1866  HN  LYS A 150     -21.996 -56.124  33.751  1.00105.53           H  
ATOM   1867  HA  LYS A 150     -24.303 -56.646  31.916  1.00105.53           H  
ATOM   1868  HB1 LYS A 150     -24.501 -56.769  34.914  1.00105.53           H  
ATOM   1869  HB2 LYS A 150     -25.857 -56.139  33.948  1.00105.53           H  
ATOM   1870  HG1 LYS A 150     -25.838 -58.297  32.668  1.00105.53           H  
ATOM   1871  HG2 LYS A 150     -24.640 -58.908  33.835  1.00105.53           H  
ATOM   1872  HD1 LYS A 150     -26.897 -59.633  34.450  1.00105.53           H  
ATOM   1873  HD2 LYS A 150     -26.238 -58.520  35.673  1.00105.53           H  
ATOM   1874  HE1 LYS A 150     -28.585 -58.002  35.185  1.00105.53           H  
ATOM   1875  HE2 LYS A 150     -27.518 -56.668  34.684  1.00105.53           H  
ATOM   1876  HZ1 LYS A 150     -29.221 -57.118  33.022  1.00105.53           H  
ATOM   1877  HZ2 LYS A 150     -28.675 -58.772  32.886  1.00105.53           H  
ATOM   1878  HZ3 LYS A 150     -27.628 -57.462  32.394  1.00105.53           H  
ATOM   1879  N   LEU A 151     -22.909 -54.120  33.132  1.00103.33           N  
ATOM   1880  CA  LEU A 151     -22.838 -52.663  33.147  1.00101.94           C  
ATOM   1881  C   LEU A 151     -22.878 -52.078  31.739  1.00100.61           C  
ATOM   1882  O   LEU A 151     -22.444 -52.712  30.774  1.00 99.85           O  
ATOM   1883  CB  LEU A 151     -21.565 -52.192  33.860  1.00102.15           C  
ATOM   1884  CG  LEU A 151     -20.233 -52.200  33.101  1.00102.47           C  
ATOM   1885  CD1 LEU A 151     -19.151 -51.614  33.997  1.00102.36           C  
ATOM   1886  CD2 LEU A 151     -19.868 -53.609  32.664  1.00102.65           C  
ATOM   1887  HN  LEU A 151     -22.027 -54.691  33.334  1.00101.92           H  
ATOM   1888  HA  LEU A 151     -23.699 -52.285  33.699  1.00101.92           H  
ATOM   1889  HB1 LEU A 151     -21.742 -51.165  34.181  1.00101.92           H  
ATOM   1890  HB2 LEU A 151     -21.436 -52.830  34.735  1.00101.92           H  
ATOM   1891  HG  LEU A 151     -20.331 -51.573  32.215  1.00101.92           H  
ATOM   1892 1HD1 LEU A 151     -18.199 -51.615  33.466  1.00101.92           H  
ATOM   1893 2HD1 LEU A 151     -19.063 -52.215  34.902  1.00101.92           H  
ATOM   1894 3HD1 LEU A 151     -19.415 -50.591  34.266  1.00101.92           H  
ATOM   1895 1HD2 LEU A 151     -18.919 -53.589  32.128  1.00101.92           H  
ATOM   1896 2HD2 LEU A 151     -20.647 -54.000  32.009  1.00101.92           H  
ATOM   1897 3HD2 LEU A 151     -19.776 -54.250  33.541  1.00101.92           H  
ATOM   1898  N   GLN A 152     -23.406 -50.864  31.635  1.00 99.23           N  
ATOM   1899  CA  GLN A 152     -23.505 -50.168  30.358  1.00 97.95           C  
ATOM   1900  C   GLN A 152     -22.872 -48.786  30.482  1.00 96.24           C  
ATOM   1901  O   GLN A 152     -22.510 -48.156  29.488  1.00 95.99           O  
ATOM   1902  CB  GLN A 152     -24.971 -50.025  29.953  1.00 98.51           C  
ATOM   1903  CG  GLN A 152     -25.707 -51.344  29.836  1.00 99.14           C  
ATOM   1904  CD  GLN A 152     -27.161 -51.157  29.465  1.00 99.86           C  
ATOM   1905  OE1 GLN A 152     -27.477 -50.603  28.412  1.00100.06           O  
ATOM   1906  NE2 GLN A 152     -28.058 -51.618  30.330  1.00100.12           N  
ATOM   1907  HN  GLN A 152     -23.771 -50.381  32.517  1.00 98.57           H  
ATOM   1908  HA  GLN A 152     -22.975 -50.739  29.595  1.00 98.57           H  
ATOM   1909  HB1 GLN A 152     -25.476 -49.416  30.702  1.00 98.57           H  
ATOM   1910  HB2 GLN A 152     -25.013 -49.522  28.987  1.00 98.57           H  
ATOM   1911  HG1 GLN A 152     -25.224 -51.948  29.068  1.00 98.57           H  
ATOM   1912  HG2 GLN A 152     -25.653 -51.862  30.794  1.00 98.57           H  
ATOM   1913 1HE2 GLN A 152     -27.736 -52.092  31.233  1.00 98.57           H  
ATOM   1914 2HE2 GLN A 152     -29.103 -51.515  30.123  1.00 98.57           H  
ATOM   1915  N   ILE A 153     -22.742 -48.326  31.720  1.00 94.12           N  
ATOM   1916  CA  ILE A 153     -22.161 -47.027  32.005  1.00 92.38           C  
ATOM   1917  C   ILE A 153     -21.063 -47.185  33.048  1.00 91.67           C  
ATOM   1918  O   ILE A 153     -21.276 -47.778  34.105  1.00 91.46           O  
ATOM   1919  CB  ILE A 153     -23.236 -46.057  32.531  1.00 92.09           C  
ATOM   1920  CG1 ILE A 153     -24.367 -45.942  31.510  1.00 91.87           C  
ATOM   1921  CG2 ILE A 153     -22.631 -44.690  32.790  1.00 92.03           C  
ATOM   1922  CD1 ILE A 153     -25.560 -45.153  32.007  1.00 91.52           C  
ATOM   1923  HN  ILE A 153     -23.077 -48.933  32.535  1.00 92.14           H  
ATOM   1924  HA  ILE A 153     -21.729 -46.620  31.091  1.00 92.14           H  
ATOM   1925  HB  ILE A 153     -23.640 -46.448  33.465  1.00 92.14           H  
ATOM   1926 1HG1 ILE A 153     -23.977 -45.450  30.619  1.00 92.14           H  
ATOM   1927 2HG1 ILE A 153     -24.702 -46.947  31.254  1.00 92.14           H  
ATOM   1928 1HG2 ILE A 153     -23.402 -44.015  33.161  1.00 92.14           H  
ATOM   1929 2HG2 ILE A 153     -22.218 -44.293  31.863  1.00 92.14           H  
ATOM   1930 3HG2 ILE A 153     -21.838 -44.778  33.532  1.00 92.14           H  
ATOM   1931 1HD1 ILE A 153     -26.321 -45.115  31.228  1.00 92.14           H  
ATOM   1932 2HD1 ILE A 153     -25.247 -44.140  32.258  1.00 92.14           H  
ATOM   1933 3HD1 ILE A 153     -25.972 -45.636  32.893  1.00 92.14           H  
ATOM   1934  N   LEU A 154     -19.886 -46.651  32.744  1.00 90.75           N  
ATOM   1935  CA  LEU A 154     -18.751 -46.739  33.650  1.00 89.53           C  
ATOM   1936  C   LEU A 154     -17.953 -45.442  33.606  1.00 88.67           C  
ATOM   1937  O   LEU A 154     -17.307 -45.138  32.603  1.00 88.66           O  
ATOM   1938  CB  LEU A 154     -17.861 -47.918  33.241  1.00 89.41           C  
ATOM   1939  CG  LEU A 154     -16.549 -48.153  33.989  1.00 88.97           C  
ATOM   1940  CD1 LEU A 154     -16.831 -48.431  35.455  1.00 89.01           C  
ATOM   1941  CD2 LEU A 154     -15.809 -49.319  33.354  1.00 88.27           C  
ATOM   1942  HN  LEU A 154     -19.769 -46.143  31.809  1.00 89.16           H  
ATOM   1943  HA  LEU A 154     -19.115 -46.901  34.665  1.00 89.16           H  
ATOM   1944  HB1 LEU A 154     -18.459 -48.823  33.353  1.00 89.16           H  
ATOM   1945  HB2 LEU A 154     -17.608 -47.777  32.190  1.00 89.16           H  
ATOM   1946  HG  LEU A 154     -15.932 -47.258  33.911  1.00 89.16           H  
ATOM   1947 1HD1 LEU A 154     -15.891 -48.597  35.981  1.00 89.16           H  
ATOM   1948 2HD1 LEU A 154     -17.458 -49.318  35.543  1.00 89.16           H  
ATOM   1949 3HD1 LEU A 154     -17.347 -47.577  35.895  1.00 89.16           H  
ATOM   1950 1HD2 LEU A 154     -14.873 -49.489  33.886  1.00 89.16           H  
ATOM   1951 2HD2 LEU A 154     -15.597 -49.090  32.310  1.00 89.16           H  
ATOM   1952 3HD2 LEU A 154     -16.426 -50.216  33.411  1.00 89.16           H  
ATOM   1953  N   ARG A 155     -18.007 -44.675  34.691  1.00 87.43           N  
ATOM   1954  CA  ARG A 155     -17.278 -43.412  34.774  1.00 86.31           C  
ATOM   1955  C   ARG A 155     -16.068 -43.595  35.687  1.00 86.42           C  
ATOM   1956  O   ARG A 155     -16.192 -43.555  36.910  1.00 85.99           O  
ATOM   1957  CB  ARG A 155     -18.185 -42.311  35.328  1.00 84.78           C  
ATOM   1958  CG  ARG A 155     -19.508 -42.159  34.591  1.00 83.24           C  
ATOM   1959  CD  ARG A 155     -20.288 -40.962  35.122  1.00 81.55           C  
ATOM   1960  NE  ARG A 155     -21.669 -40.933  34.646  1.00 80.92           N  
ATOM   1961  CZ  ARG A 155     -22.025 -40.846  33.368  1.00 81.07           C  
ATOM   1962  NH1 ARG A 155     -21.103 -40.775  32.418  1.00 81.13           N  
ATOM   1963  NH2 ARG A 155     -23.311 -40.834  33.040  1.00 80.59           N  
ATOM   1964  HN  ARG A 155     -18.599 -44.991  35.524  1.00 83.58           H  
ATOM   1965  HA  ARG A 155     -16.937 -43.129  33.778  1.00 83.58           H  
ATOM   1966  HB1 ARG A 155     -18.400 -42.539  36.372  1.00 83.58           H  
ATOM   1967  HB2 ARG A 155     -17.649 -41.364  35.266  1.00 83.58           H  
ATOM   1968  HG1 ARG A 155     -19.311 -42.014  33.529  1.00 83.58           H  
ATOM   1969  HG2 ARG A 155     -20.101 -43.063  34.731  1.00 83.58           H  
ATOM   1970  HD1 ARG A 155     -20.295 -41.006  36.211  1.00 83.58           H  
ATOM   1971  HD2 ARG A 155     -19.788 -40.049  34.798  1.00 83.58           H  
ATOM   1972  HE  ARG A 155     -22.448 -40.985  35.377  1.00 83.58           H  
ATOM   1973 1HH1 ARG A 155     -20.065 -40.788  32.678  1.00 83.58           H  
ATOM   1974 2HH1 ARG A 155     -21.397 -40.705  31.391  1.00 83.58           H  
ATOM   1975 1HH2 ARG A 155     -24.058 -40.894  33.803  1.00 83.58           H  
ATOM   1976 2HH2 ARG A 155     -23.600 -40.764  32.012  1.00 83.58           H  
ATOM   1977  N   VAL A 156     -14.900 -43.788  35.084  1.00 86.91           N  
ATOM   1978  CA  VAL A 156     -13.674 -44.001  35.844  1.00 88.18           C  
ATOM   1979  C   VAL A 156     -12.605 -42.931  35.628  1.00 89.15           C  
ATOM   1980  O   VAL A 156     -12.274 -42.591  34.494  1.00 89.75           O  
ATOM   1981  CB  VAL A 156     -13.057 -45.372  35.500  1.00 88.03           C  
ATOM   1982  CG1 VAL A 156     -12.789 -45.460  34.009  1.00 88.02           C  
ATOM   1983  CG2 VAL A 156     -11.770 -45.577  36.277  1.00 88.18           C  
ATOM   1984  HN  VAL A 156     -14.858 -43.787  34.015  1.00 88.32           H  
ATOM   1985  HA  VAL A 156     -13.933 -44.007  36.903  1.00 88.32           H  
ATOM   1986  HB  VAL A 156     -13.763 -46.155  35.777  1.00 88.32           H  
ATOM   1987 1HG1 VAL A 156     -12.353 -46.431  33.774  1.00 88.32           H  
ATOM   1988 2HG1 VAL A 156     -12.096 -44.671  33.717  1.00 88.32           H  
ATOM   1989 3HG1 VAL A 156     -13.725 -45.341  33.463  1.00 88.32           H  
ATOM   1990 1HG2 VAL A 156     -11.344 -46.548  36.026  1.00 88.32           H  
ATOM   1991 2HG2 VAL A 156     -11.980 -45.539  37.346  1.00 88.32           H  
ATOM   1992 3HG2 VAL A 156     -11.060 -44.791  36.018  1.00 88.32           H  
ATOM   1993  N   GLY A 157     -12.061 -42.412  36.727  1.00 89.98           N  
ATOM   1994  CA  GLY A 157     -11.019 -41.403  36.636  1.00 90.80           C  
ATOM   1995  C   GLY A 157     -11.206 -40.205  37.549  1.00 91.58           C  
ATOM   1996  O   GLY A 157     -12.246 -40.049  38.187  1.00 91.21           O  
ATOM   1997  HN  GLY A 157     -12.395 -42.742  37.689  1.00 90.89           H  
ATOM   1998  HA1 GLY A 157     -10.069 -41.874  36.887  1.00 90.89           H  
ATOM   1999  HA2 GLY A 157     -10.986 -41.043  35.608  1.00 90.89           H  
ATOM   2000  N   ASN A 158     -10.182 -39.360  37.615  1.00 92.65           N  
ATOM   2001  CA  ASN A 158     -10.224 -38.153  38.433  1.00 93.86           C  
ATOM   2002  C   ASN A 158      -9.256 -37.120  37.864  1.00 94.43           C  
ATOM   2003  O   ASN A 158      -8.160 -37.457  37.421  1.00 94.14           O  
ATOM   2004  CB  ASN A 158      -9.856 -38.463  39.888  1.00 94.49           C  
ATOM   2005  CG  ASN A 158      -8.396 -38.841  40.055  1.00 94.92           C  
ATOM   2006  OD1 ASN A 158      -7.917 -39.799  39.447  1.00 95.45           O  
ATOM   2007  ND2 ASN A 158      -7.681 -38.090  40.886  1.00 95.15           N  
ATOM   2008  HN  ASN A 158      -9.298 -39.572  37.050  1.00 94.39           H  
ATOM   2009  HA  ASN A 158     -11.234 -37.743  38.405  1.00 94.39           H  
ATOM   2010  HB1 ASN A 158     -10.059 -37.580  40.495  1.00 94.39           H  
ATOM   2011  HB2 ASN A 158     -10.473 -39.292  40.234  1.00 94.39           H  
ATOM   2012 1HD2 ASN A 158      -8.141 -37.269  41.395  1.00 94.39           H  
ATOM   2013 2HD2 ASN A 158      -6.645 -38.306  41.046  1.00 94.39           H  
ATOM   2014  N   MET A 159      -9.672 -35.860  37.870  1.00 95.16           N  
ATOM   2015  CA  MET A 159      -8.845 -34.781  37.353  1.00 96.02           C  
ATOM   2016  C   MET A 159      -7.821 -34.341  38.391  1.00 95.80           C  
ATOM   2017  O   MET A 159      -7.659 -33.150  38.663  1.00 95.91           O  
ATOM   2018  CB  MET A 159      -9.738 -33.607  36.938  1.00 97.53           C  
ATOM   2019  CG  MET A 159     -10.893 -33.332  37.900  1.00 99.07           C  
ATOM   2020  SD  MET A 159     -10.446 -32.373  39.370  1.00100.24           S  
ATOM   2021  CE  MET A 159     -11.551 -30.951  39.184  1.00 99.94           C  
ATOM   2022  HN  MET A 159     -10.640 -35.632  38.265  1.00 97.46           H  
ATOM   2023  HA  MET A 159      -8.314 -35.142  36.472  1.00 97.46           H  
ATOM   2024  HB1 MET A 159      -9.120 -32.711  36.880  1.00 97.46           H  
ATOM   2025  HB2 MET A 159     -10.156 -33.825  35.955  1.00 97.46           H  
ATOM   2026  HG1 MET A 159     -11.662 -32.782  37.358  1.00 97.46           H  
ATOM   2027  HG2 MET A 159     -11.295 -34.290  38.230  1.00 97.46           H  
ATOM   2028  HE1 MET A 159     -11.399 -30.261  40.014  1.00 97.46           H  
ATOM   2029  HE2 MET A 159     -12.586 -31.293  39.181  1.00 97.46           H  
ATOM   2030  HE3 MET A 159     -11.334 -30.442  38.245  1.00 97.46           H  
ATOM   2031  N   ASP A 160      -7.119 -35.316  38.962  1.00 95.61           N  
ATOM   2032  CA  ASP A 160      -6.117 -35.038  39.986  1.00 95.09           C  
ATOM   2033  C   ASP A 160      -4.858 -35.892  39.861  1.00 93.81           C  
ATOM   2034  O   ASP A 160      -3.755 -35.355  39.758  1.00 93.43           O  
ATOM   2035  CB  ASP A 160      -6.731 -35.237  41.379  1.00 96.51           C  
ATOM   2036  CG  ASP A 160      -7.635 -34.087  41.795  1.00 97.88           C  
ATOM   2037  OD1 ASP A 160      -7.133 -33.133  42.433  1.00 98.20           O  
ATOM   2038  OD2 ASP A 160      -8.846 -34.130  41.481  1.00 99.08           O  
ATOM   2039  HN  ASP A 160      -7.293 -36.329  38.663  1.00 96.20           H  
ATOM   2040  HA  ASP A 160      -5.824 -33.992  39.894  1.00 96.20           H  
ATOM   2041  HB1 ASP A 160      -7.317 -36.156  41.373  1.00 96.20           H  
ATOM   2042  HB2 ASP A 160      -5.924 -35.325  42.106  1.00 96.20           H  
ATOM   2043  N   THR A 161      -5.019 -37.215  39.862  1.00 92.39           N  
ATOM   2044  CA  THR A 161      -3.861 -38.104  39.791  1.00 90.80           C  
ATOM   2045  C   THR A 161      -3.943 -39.366  38.927  1.00 90.00           C  
ATOM   2046  O   THR A 161      -2.938 -40.053  38.748  1.00 90.22           O  
ATOM   2047  CB  THR A 161      -3.433 -38.526  41.210  1.00 90.46           C  
ATOM   2048  OG1 THR A 161      -4.600 -38.702  42.025  1.00 88.81           O  
ATOM   2049  CG2 THR A 161      -2.530 -37.469  41.834  1.00 90.32           C  
ATOM   2050  HN  THR A 161      -6.004 -37.630  39.915  1.00 90.43           H  
ATOM   2051  HA  THR A 161      -3.042 -37.509  39.388  1.00 90.43           H  
ATOM   2052  HB  THR A 161      -2.891 -39.470  41.154  1.00 90.43           H  
ATOM   2053  HG1 THR A 161      -5.133 -37.799  42.073  1.00 90.43           H  
ATOM   2054 1HG2 THR A 161      -2.238 -37.785  42.836  1.00 90.43           H  
ATOM   2055 2HG2 THR A 161      -3.066 -36.522  41.894  1.00 90.43           H  
ATOM   2056 3HG2 THR A 161      -1.639 -37.343  41.219  1.00 90.43           H  
ATOM   2057  N   PHE A 162      -5.114 -39.688  38.392  1.00 89.05           N  
ATOM   2058  CA  PHE A 162      -5.218 -40.877  37.551  1.00 88.51           C  
ATOM   2059  C   PHE A 162      -4.266 -40.719  36.364  1.00 88.70           C  
ATOM   2060  O   PHE A 162      -4.486 -39.873  35.497  1.00 88.89           O  
ATOM   2061  CB  PHE A 162      -6.651 -41.052  37.050  1.00 87.33           C  
ATOM   2062  CG  PHE A 162      -6.865 -42.315  36.275  1.00 86.16           C  
ATOM   2063  CD1 PHE A 162      -6.689 -43.555  36.880  1.00 85.21           C  
ATOM   2064  CD2 PHE A 162      -7.229 -42.270  34.932  1.00 86.03           C  
ATOM   2065  CE1 PHE A 162      -6.871 -44.731  36.160  1.00 85.28           C  
ATOM   2066  CE2 PHE A 162      -7.414 -43.441  34.201  1.00 85.48           C  
ATOM   2067  CZ  PHE A 162      -7.235 -44.676  34.815  1.00 85.49           C  
ATOM   2068  HN  PHE A 162      -5.976 -39.081  38.576  1.00 86.92           H  
ATOM   2069  HA  PHE A 162      -4.929 -41.754  38.130  1.00 86.92           H  
ATOM   2070  HB1 PHE A 162      -7.319 -41.059  37.912  1.00 86.92           H  
ATOM   2071  HB2 PHE A 162      -6.897 -40.207  36.406  1.00 86.92           H  
ATOM   2072  HD1 PHE A 162      -6.405 -43.606  37.931  1.00 86.92           H  
ATOM   2073  HD2 PHE A 162      -7.371 -41.305  34.446  1.00 86.92           H  
ATOM   2074  HE1 PHE A 162      -6.729 -45.696  36.647  1.00 86.92           H  
ATOM   2075  HE2 PHE A 162      -7.698 -43.390  33.150  1.00 86.92           H  
ATOM   2076  HZ  PHE A 162      -7.378 -45.596  34.248  1.00 86.92           H  
ATOM   2077  N   THR A 163      -3.217 -41.536  36.317  1.00 88.79           N  
ATOM   2078  CA  THR A 163      -2.243 -41.421  35.237  1.00 89.40           C  
ATOM   2079  C   THR A 163      -1.888 -42.693  34.466  1.00 90.04           C  
ATOM   2080  O   THR A 163      -0.994 -42.662  33.621  1.00 89.57           O  
ATOM   2081  CB  THR A 163      -0.928 -40.810  35.765  1.00 89.55           C  
ATOM   2082  OG1 THR A 163      -0.412 -41.624  36.827  1.00 90.02           O  
ATOM   2083  CG2 THR A 163      -1.167 -39.403  36.290  1.00 88.97           C  
ATOM   2084  HN  THR A 163      -3.087 -42.281  37.074  1.00 89.48           H  
ATOM   2085  HA  THR A 163      -2.653 -40.716  34.514  1.00 89.48           H  
ATOM   2086  HB  THR A 163      -0.199 -40.772  34.955  1.00 89.48           H  
ATOM   2087  HG1 THR A 163      -1.114 -41.669  37.607  1.00 89.48           H  
ATOM   2088 1HG2 THR A 163      -0.229 -38.988  36.658  1.00 89.48           H  
ATOM   2089 2HG2 THR A 163      -1.893 -39.436  37.103  1.00 89.48           H  
ATOM   2090 3HG2 THR A 163      -1.551 -38.775  35.486  1.00 89.48           H  
ATOM   2091  N   LYS A 164      -2.578 -43.801  34.727  1.00 91.16           N  
ATOM   2092  CA  LYS A 164      -2.258 -45.046  34.025  1.00 92.49           C  
ATOM   2093  C   LYS A 164      -3.440 -45.904  33.587  1.00 92.73           C  
ATOM   2094  O   LYS A 164      -4.381 -46.129  34.348  1.00 93.08           O  
ATOM   2095  CB  LYS A 164      -1.326 -45.904  34.884  1.00 93.61           C  
ATOM   2096  CG  LYS A 164       0.034 -45.279  35.133  1.00 95.04           C  
ATOM   2097  CD  LYS A 164       0.812 -46.060  36.182  1.00 96.87           C  
ATOM   2098  CE  LYS A 164       2.131 -45.372  36.514  1.00 97.40           C  
ATOM   2099  NZ  LYS A 164       2.847 -46.037  37.641  1.00 97.43           N1+
ATOM   2100  HN  LYS A 164      -3.367 -43.782  35.450  1.00 94.42           H  
ATOM   2101  HA  LYS A 164      -1.707 -44.775  33.125  1.00 94.42           H  
ATOM   2102  HB1 LYS A 164      -1.807 -46.073  35.847  1.00 94.42           H  
ATOM   2103  HB2 LYS A 164      -1.177 -46.859  34.379  1.00 94.42           H  
ATOM   2104  HG1 LYS A 164       0.599 -45.274  34.201  1.00 94.42           H  
ATOM   2105  HG2 LYS A 164      -0.103 -44.255  35.481  1.00 94.42           H  
ATOM   2106  HD1 LYS A 164       0.211 -46.134  37.089  1.00 94.42           H  
ATOM   2107  HD2 LYS A 164       1.019 -47.060  35.800  1.00 94.42           H  
ATOM   2108  HE1 LYS A 164       2.770 -45.394  35.631  1.00 94.42           H  
ATOM   2109  HE2 LYS A 164       1.927 -44.337  36.790  1.00 94.42           H  
ATOM   2110  HZ1 LYS A 164       3.763 -45.520  37.836  1.00 94.42           H  
ATOM   2111  HZ2 LYS A 164       3.060 -47.053  37.379  1.00 94.42           H  
ATOM   2112  HZ3 LYS A 164       2.232 -46.016  38.517  1.00 94.42           H  
ATOM   2113  N   ILE A 165      -3.367 -46.396  32.355  1.00 92.83           N  
ATOM   2114  CA  ILE A 165      -4.406 -47.249  31.794  1.00 93.75           C  
ATOM   2115  C   ILE A 165      -3.742 -48.407  31.050  1.00 94.79           C  
ATOM   2116  O   ILE A 165      -3.130 -48.207  29.997  1.00 94.70           O  
ATOM   2117  CB  ILE A 165      -5.300 -46.471  30.804  1.00 93.27           C  
ATOM   2118  CG1 ILE A 165      -5.982 -45.303  31.515  1.00 92.98           C  
ATOM   2119  CG2 ILE A 165      -6.346 -47.399  30.212  1.00 93.56           C  
ATOM   2120  CD1 ILE A 165      -6.793 -44.412  30.593  1.00 92.09           C  
ATOM   2121  HN  ILE A 165      -2.515 -46.157  31.754  1.00 93.50           H  
ATOM   2122  HA  ILE A 165      -5.022 -47.645  32.601  1.00 93.50           H  
ATOM   2123  HB  ILE A 165      -4.678 -46.080  29.999  1.00 93.50           H  
ATOM   2124 1HG1 ILE A 165      -6.649 -45.707  32.276  1.00 93.50           H  
ATOM   2125 2HG1 ILE A 165      -5.213 -44.695  31.991  1.00 93.50           H  
ATOM   2126 1HG2 ILE A 165      -6.973 -46.843  29.515  1.00 93.50           H  
ATOM   2127 2HG2 ILE A 165      -6.965 -47.806  31.011  1.00 93.50           H  
ATOM   2128 3HG2 ILE A 165      -5.852 -48.215  29.684  1.00 93.50           H  
ATOM   2129 1HD1 ILE A 165      -7.246 -43.607  31.171  1.00 93.50           H  
ATOM   2130 2HD1 ILE A 165      -7.576 -45.000  30.115  1.00 93.50           H  
ATOM   2131 3HD1 ILE A 165      -6.140 -43.988  29.830  1.00 93.50           H  
ATOM   2132  N   GLN A 166      -3.858 -49.613  31.602  1.00 95.65           N  
ATOM   2133  CA  GLN A 166      -3.264 -50.798  30.983  1.00 96.36           C  
ATOM   2134  C   GLN A 166      -4.348 -51.736  30.457  1.00 97.05           C  
ATOM   2135  O   GLN A 166      -5.537 -51.514  30.692  1.00 97.09           O  
ATOM   2136  CB  GLN A 166      -2.403 -51.563  31.993  1.00 95.92           C  
ATOM   2137  CG  GLN A 166      -1.496 -50.705  32.856  1.00 95.94           C  
ATOM   2138  CD  GLN A 166      -2.129 -50.337  34.186  1.00 95.88           C  
ATOM   2139  OE1 GLN A 166      -3.171 -49.683  34.235  1.00 96.21           O  
ATOM   2140  NE2 GLN A 166      -1.500 -50.763  35.275  1.00 95.52           N  
ATOM   2141  HN  GLN A 166      -4.398 -49.718  32.520  1.00 96.18           H  
ATOM   2142  HA  GLN A 166      -2.635 -50.483  30.150  1.00 96.18           H  
ATOM   2143  HB1 GLN A 166      -3.071 -52.116  32.653  1.00 96.18           H  
ATOM   2144  HB2 GLN A 166      -1.777 -52.263  31.439  1.00 96.18           H  
ATOM   2145  HG1 GLN A 166      -0.575 -51.256  33.049  1.00 96.18           H  
ATOM   2146  HG2 GLN A 166      -1.265 -49.788  32.314  1.00 96.18           H  
ATOM   2147 1HE2 GLN A 166      -0.599 -51.332  35.184  1.00 96.18           H  
ATOM   2148 2HE2 GLN A 166      -1.895 -50.537  36.244  1.00 96.18           H  
ATOM   2149  N   ARG A 167      -3.933 -52.782  29.744  1.00 97.78           N  
ATOM   2150  CA  ARG A 167      -4.879 -53.756  29.209  1.00 98.84           C  
ATOM   2151  C   ARG A 167      -5.537 -54.448  30.392  1.00 99.31           C  
ATOM   2152  O   ARG A 167      -6.629 -55.004  30.283  1.00 99.48           O  
ATOM   2153  CB  ARG A 167      -4.163 -54.801  28.352  1.00 99.29           C  
ATOM   2154  CG  ARG A 167      -3.458 -54.247  27.127  1.00101.19           C  
ATOM   2155  CD  ARG A 167      -2.911 -55.377  26.261  1.00102.55           C  
ATOM   2156  NE  ARG A 167      -2.161 -54.882  25.110  1.00104.11           N  
ATOM   2157  CZ  ARG A 167      -1.640 -55.659  24.163  1.00104.82           C  
ATOM   2158  NH1 ARG A 167      -1.786 -56.976  24.227  1.00105.22           N  
ATOM   2159  NH2 ARG A 167      -0.977 -55.117  23.149  1.00105.09           N  
ATOM   2160  HN  ARG A 167      -2.887 -52.910  29.560  1.00101.61           H  
ATOM   2161  HA  ARG A 167      -5.636 -53.246  28.613  1.00101.61           H  
ATOM   2162  HB1 ARG A 167      -3.419 -55.298  28.975  1.00101.61           H  
ATOM   2163  HB2 ARG A 167      -4.902 -55.529  28.017  1.00101.61           H  
ATOM   2164  HG1 ARG A 167      -4.166 -53.659  26.542  1.00101.61           H  
ATOM   2165  HG2 ARG A 167      -2.633 -53.610  27.447  1.00101.61           H  
ATOM   2166  HD1 ARG A 167      -2.251 -55.996  26.869  1.00101.61           H  
ATOM   2167  HD2 ARG A 167      -3.746 -55.979  25.902  1.00101.61           H  
ATOM   2168  HE  ARG A 167      -2.021 -53.825  25.022  1.00101.61           H  
ATOM   2169 1HH1 ARG A 167      -2.323 -57.416  25.041  1.00101.61           H  
ATOM   2170 2HH1 ARG A 167      -1.366 -57.598  23.465  1.00101.61           H  
ATOM   2171 1HH2 ARG A 167      -0.861 -54.055  23.092  1.00101.61           H  
ATOM   2172 2HH2 ARG A 167      -0.559 -55.742  22.388  1.00101.61           H  
ATOM   2173  N   LYS A 168      -4.847 -54.398  31.527  1.00100.16           N  
ATOM   2174  CA  LYS A 168      -5.312 -55.000  32.768  1.00100.53           C  
ATOM   2175  C   LYS A 168      -6.478 -54.215  33.356  1.00100.69           C  
ATOM   2176  O   LYS A 168      -6.735 -54.256  34.560  1.00101.07           O  
ATOM   2177  CB  LYS A 168      -4.144 -55.079  33.756  1.00100.45           C  
ATOM   2178  CG  LYS A 168      -3.097 -56.107  33.339  1.00100.98           C  
ATOM   2179  CD  LYS A 168      -1.705 -55.780  33.848  1.00100.98           C  
ATOM   2180  CE  LYS A 168      -1.069 -54.670  33.030  1.00101.57           C  
ATOM   2181  NZ  LYS A 168       0.359 -54.453  33.398  1.00101.92           N1+
ATOM   2182  HN  LYS A 168      -3.905 -53.891  31.528  1.00100.93           H  
ATOM   2183  HA  LYS A 168      -5.652 -56.013  32.554  1.00100.93           H  
ATOM   2184  HB1 LYS A 168      -3.669 -54.100  33.815  1.00100.93           H  
ATOM   2185  HB2 LYS A 168      -4.533 -55.354  34.736  1.00100.93           H  
ATOM   2186  HG1 LYS A 168      -3.390 -57.080  33.733  1.00100.93           H  
ATOM   2187  HG2 LYS A 168      -3.067 -56.149  32.250  1.00100.93           H  
ATOM   2188  HD1 LYS A 168      -1.772 -55.461  34.888  1.00100.93           H  
ATOM   2189  HD2 LYS A 168      -1.083 -56.673  33.781  1.00100.93           H  
ATOM   2190  HE1 LYS A 168      -1.124 -54.935  31.974  1.00100.93           H  
ATOM   2191  HE2 LYS A 168      -1.621 -53.746  33.202  1.00100.93           H  
ATOM   2192  HZ1 LYS A 168       0.766 -53.665  32.800  1.00100.93           H  
ATOM   2193  HZ2 LYS A 168       0.913 -55.353  33.227  1.00100.93           H  
ATOM   2194  HZ3 LYS A 168       0.425 -54.185  34.432  1.00100.93           H  
ATOM   2195  N   ASP A 169      -7.174 -53.496  32.482  1.00100.57           N  
ATOM   2196  CA  ASP A 169      -8.338 -52.700  32.846  1.00100.71           C  
ATOM   2197  C   ASP A 169      -9.316 -52.891  31.700  1.00100.51           C  
ATOM   2198  O   ASP A 169      -8.904 -53.177  30.576  1.00100.17           O  
ATOM   2199  CB  ASP A 169      -7.981 -51.213  32.953  1.00101.65           C  
ATOM   2200  CG  ASP A 169      -6.801 -50.953  33.869  1.00102.80           C  
ATOM   2201  OD1 ASP A 169      -6.857 -51.359  35.050  1.00104.09           O  
ATOM   2202  OD2 ASP A 169      -5.819 -50.332  33.408  1.00102.61           O  
ATOM   2203  HN  ASP A 169      -6.863 -53.502  31.458  1.00101.64           H  
ATOM   2204  HA  ASP A 169      -8.769 -53.058  33.781  1.00101.64           H  
ATOM   2205  HB1 ASP A 169      -7.737 -50.842  31.958  1.00101.64           H  
ATOM   2206  HB2 ASP A 169      -8.846 -50.675  33.340  1.00101.64           H  
ATOM   2207  N   PHE A 170     -10.604 -52.738  31.977  1.00100.57           N  
ATOM   2208  CA  PHE A 170     -11.618 -52.885  30.936  1.00101.10           C  
ATOM   2209  C   PHE A 170     -11.508 -54.236  30.232  1.00101.20           C  
ATOM   2210  O   PHE A 170     -11.554 -54.312  29.001  1.00100.91           O  
ATOM   2211  CB  PHE A 170     -11.469 -51.762  29.904  1.00101.16           C  
ATOM   2212  CG  PHE A 170     -11.348 -50.392  30.514  1.00100.92           C  
ATOM   2213  CD1 PHE A 170     -12.378 -49.870  31.297  1.00100.71           C  
ATOM   2214  CD2 PHE A 170     -10.198 -49.628  30.319  1.00100.23           C  
ATOM   2215  CE1 PHE A 170     -12.263 -48.604  31.877  1.00100.14           C  
ATOM   2216  CE2 PHE A 170     -10.075 -48.362  30.894  1.00 99.62           C  
ATOM   2217  CZ  PHE A 170     -11.109 -47.851  31.675  1.00 99.79           C  
ATOM   2218  HN  PHE A 170     -10.904 -52.504  32.977  1.00100.58           H  
ATOM   2219  HA  PHE A 170     -12.604 -52.809  31.395  1.00100.58           H  
ATOM   2220  HB1 PHE A 170     -10.574 -51.955  29.312  1.00100.58           H  
ATOM   2221  HB2 PHE A 170     -12.344 -51.773  29.255  1.00100.58           H  
ATOM   2222  HD1 PHE A 170     -13.283 -50.456  31.458  1.00100.58           H  
ATOM   2223  HD2 PHE A 170      -9.385 -50.024  29.710  1.00100.58           H  
ATOM   2224  HE1 PHE A 170     -13.075 -48.207  32.486  1.00100.58           H  
ATOM   2225  HE2 PHE A 170      -9.171 -47.774  30.732  1.00100.58           H  
ATOM   2226  HZ  PHE A 170     -11.015 -46.864  32.127  1.00100.58           H  
ATOM   2227  N   ALA A 171     -11.367 -55.299  31.016  1.00101.28           N  
ATOM   2228  CA  ALA A 171     -11.255 -56.641  30.462  1.00101.22           C  
ATOM   2229  C   ALA A 171     -12.562 -57.409  30.637  1.00101.06           C  
ATOM   2230  O   ALA A 171     -12.972 -58.168  29.755  1.00100.73           O  
ATOM   2231  CB  ALA A 171     -10.111 -57.387  31.135  1.00101.43           C  
ATOM   2232  HN  ALA A 171     -11.335 -55.166  32.077  1.00101.14           H  
ATOM   2233  HA  ALA A 171     -11.039 -56.561  29.397  1.00101.14           H  
ATOM   2234  HB1 ALA A 171     -10.034 -58.390  30.715  1.00101.14           H  
ATOM   2235  HB2 ALA A 171     -10.302 -57.456  32.206  1.00101.14           H  
ATOM   2236  HB3 ALA A 171      -9.177 -56.850  30.966  1.00101.14           H  
ATOM   2237  N   GLY A 172     -13.212 -57.203  31.779  1.00101.01           N  
ATOM   2238  CA  GLY A 172     -14.468 -57.876  32.057  1.00101.38           C  
ATOM   2239  C   GLY A 172     -15.683 -57.111  31.559  1.00101.62           C  
ATOM   2240  O   GLY A 172     -16.718 -57.070  32.227  1.00101.83           O  
ATOM   2241  HN  GLY A 172     -12.803 -56.531  32.504  1.00101.46           H  
ATOM   2242  HA1 GLY A 172     -14.452 -58.852  31.573  1.00101.46           H  
ATOM   2243  HA2 GLY A 172     -14.559 -58.006  33.135  1.00101.46           H  
ATOM   2244  N   LEU A 173     -15.556 -56.501  30.383  1.00101.48           N  
ATOM   2245  CA  LEU A 173     -16.641 -55.738  29.772  1.00100.88           C  
ATOM   2246  C   LEU A 173     -16.370 -55.567  28.282  1.00100.22           C  
ATOM   2247  O   LEU A 173     -15.337 -55.025  27.887  1.00100.10           O  
ATOM   2248  CB  LEU A 173     -16.787 -54.365  30.438  1.00101.21           C  
ATOM   2249  CG  LEU A 173     -15.545 -53.484  30.594  1.00101.22           C  
ATOM   2250  CD1 LEU A 173     -15.971 -52.044  30.806  1.00101.43           C  
ATOM   2251  CD2 LEU A 173     -14.704 -53.973  31.761  1.00101.00           C  
ATOM   2252  HN  LEU A 173     -14.622 -56.572  29.865  1.00100.94           H  
ATOM   2253  HA  LEU A 173     -17.572 -56.290  29.898  1.00100.94           H  
ATOM   2254  HB1 LEU A 173     -17.509 -53.799  29.849  1.00100.94           H  
ATOM   2255  HB2 LEU A 173     -17.186 -54.535  31.438  1.00100.94           H  
ATOM   2256  HG  LEU A 173     -14.952 -53.546  29.682  1.00100.94           H  
ATOM   2257 1HD1 LEU A 173     -15.087 -51.416  30.917  1.00100.94           H  
ATOM   2258 2HD1 LEU A 173     -16.582 -51.974  31.706  1.00100.94           H  
ATOM   2259 3HD1 LEU A 173     -16.551 -51.706  29.947  1.00100.94           H  
ATOM   2260 1HD2 LEU A 173     -13.822 -53.340  31.865  1.00100.94           H  
ATOM   2261 2HD2 LEU A 173     -14.393 -55.002  31.579  1.00100.94           H  
ATOM   2262 3HD2 LEU A 173     -15.292 -53.928  32.677  1.00100.94           H  
ATOM   2263  N   THR A 174     -17.304 -56.031  27.458  1.00 99.74           N  
ATOM   2264  CA  THR A 174     -17.152 -55.950  26.009  1.00 99.37           C  
ATOM   2265  C   THR A 174     -18.203 -55.048  25.373  1.00 98.98           C  
ATOM   2266  O   THR A 174     -18.070 -54.642  24.216  1.00 98.74           O  
ATOM   2267  CB  THR A 174     -17.250 -57.353  25.369  1.00 99.41           C  
ATOM   2268  OG1 THR A 174     -16.395 -58.261  26.076  1.00 99.09           O  
ATOM   2269  CG2 THR A 174     -16.816 -57.308  23.910  1.00 99.57           C  
ATOM   2270  HN  THR A 174     -18.188 -56.474  27.867  1.00 99.27           H  
ATOM   2271  HA  THR A 174     -16.167 -55.539  25.789  1.00 99.27           H  
ATOM   2272  HB  THR A 174     -18.280 -57.706  25.429  1.00 99.27           H  
ATOM   2273  HG1 THR A 174     -15.403 -57.921  26.024  1.00 99.27           H  
ATOM   2274 1HG2 THR A 174     -16.892 -58.305  23.477  1.00 99.27           H  
ATOM   2275 2HG2 THR A 174     -15.784 -56.963  23.848  1.00 99.27           H  
ATOM   2276 3HG2 THR A 174     -17.461 -56.623  23.359  1.00 99.27           H  
ATOM   2277  N   PHE A 175     -19.245 -54.737  26.135  1.00 98.45           N  
ATOM   2278  CA  PHE A 175     -20.326 -53.889  25.647  1.00 98.12           C  
ATOM   2279  C   PHE A 175     -20.820 -52.923  26.717  1.00 96.96           C  
ATOM   2280  O   PHE A 175     -21.074 -53.320  27.856  1.00 97.21           O  
ATOM   2281  CB  PHE A 175     -21.503 -54.750  25.180  1.00100.08           C  
ATOM   2282  CG  PHE A 175     -21.292 -55.410  23.842  1.00101.77           C  
ATOM   2283  CD1 PHE A 175     -21.487 -54.695  22.659  1.00101.97           C  
ATOM   2284  CD2 PHE A 175     -20.921 -56.754  23.762  1.00102.47           C  
ATOM   2285  CE1 PHE A 175     -21.319 -55.310  21.411  1.00102.24           C  
ATOM   2286  CE2 PHE A 175     -20.748 -57.380  22.521  1.00102.77           C  
ATOM   2287  CZ  PHE A 175     -20.949 -56.656  21.344  1.00102.69           C  
ATOM   2288  HN  PHE A 175     -19.293 -55.119  27.133  1.00100.43           H  
ATOM   2289  HA  PHE A 175     -19.959 -53.311  24.799  1.00100.43           H  
ATOM   2290  HB1 PHE A 175     -21.672 -55.530  25.923  1.00100.43           H  
ATOM   2291  HB2 PHE A 175     -22.386 -54.114  25.112  1.00100.43           H  
ATOM   2292  HD1 PHE A 175     -21.774 -53.644  22.707  1.00100.43           H  
ATOM   2293  HD2 PHE A 175     -20.764 -57.324  24.678  1.00100.43           H  
ATOM   2294  HE1 PHE A 175     -21.476 -54.740  20.495  1.00100.43           H  
ATOM   2295  HE2 PHE A 175     -20.457 -58.429  22.474  1.00100.43           H  
ATOM   2296  HZ  PHE A 175     -20.818 -57.139  20.376  1.00100.43           H  
ATOM   2297  N   LEU A 176     -20.949 -51.654  26.341  1.00 95.07           N  
ATOM   2298  CA  LEU A 176     -21.448 -50.613  27.239  1.00 92.68           C  
ATOM   2299  C   LEU A 176     -21.835 -49.355  26.467  1.00 90.55           C  
ATOM   2300  O   LEU A 176     -21.183 -48.985  25.494  1.00 90.34           O  
ATOM   2301  CB  LEU A 176     -20.422 -50.279  28.332  1.00 92.79           C  
ATOM   2302  CG  LEU A 176     -18.920 -50.257  28.041  1.00 93.15           C  
ATOM   2303  CD1 LEU A 176     -18.604 -49.297  26.909  1.00 93.91           C  
ATOM   2304  CD2 LEU A 176     -18.185 -49.851  29.313  1.00 92.72           C  
ATOM   2305  HN  LEU A 176     -20.677 -51.384  25.342  1.00 92.65           H  
ATOM   2306  HA  LEU A 176     -22.345 -50.995  27.727  1.00 92.65           H  
ATOM   2307  HB1 LEU A 176     -20.678 -49.286  28.700  1.00 92.65           H  
ATOM   2308  HB2 LEU A 176     -20.570 -51.011  29.126  1.00 92.65           H  
ATOM   2309  HG  LEU A 176     -18.601 -51.259  27.754  1.00 92.65           H  
ATOM   2310 1HD1 LEU A 176     -17.531 -49.298  26.720  1.00 92.65           H  
ATOM   2311 2HD1 LEU A 176     -18.923 -48.292  27.185  1.00 92.65           H  
ATOM   2312 3HD1 LEU A 176     -19.131 -49.611  26.008  1.00 92.65           H  
ATOM   2313 1HD2 LEU A 176     -17.112 -49.830  29.122  1.00 92.65           H  
ATOM   2314 2HD2 LEU A 176     -18.399 -50.571  30.103  1.00 92.65           H  
ATOM   2315 3HD2 LEU A 176     -18.517 -48.861  29.625  1.00 92.65           H  
ATOM   2316  N   GLU A 177     -22.915 -48.719  26.906  1.00 88.56           N  
ATOM   2317  CA  GLU A 177     -23.425 -47.513  26.268  1.00 87.05           C  
ATOM   2318  C   GLU A 177     -22.515 -46.302  26.421  1.00 85.12           C  
ATOM   2319  O   GLU A 177     -22.077 -45.717  25.431  1.00 85.03           O  
ATOM   2320  CB  GLU A 177     -24.812 -47.178  26.824  1.00 88.32           C  
ATOM   2321  CG  GLU A 177     -25.965 -47.865  26.104  1.00 90.57           C  
ATOM   2322  CD  GLU A 177     -26.356 -47.162  24.809  1.00 92.29           C  
ATOM   2323  OE1 GLU A 177     -26.765 -45.981  24.873  1.00 93.00           O  
ATOM   2324  OE2 GLU A 177     -26.254 -47.783  23.728  1.00 92.68           O  
ATOM   2325  HN  GLU A 177     -23.430 -49.107  27.760  1.00 89.18           H  
ATOM   2326  HA  GLU A 177     -23.532 -47.718  25.203  1.00 89.18           H  
ATOM   2327  HB1 GLU A 177     -24.839 -47.476  27.872  1.00 89.18           H  
ATOM   2328  HB2 GLU A 177     -24.958 -46.100  26.748  1.00 89.18           H  
ATOM   2329  HG1 GLU A 177     -25.669 -48.887  25.869  1.00 89.18           H  
ATOM   2330  HG2 GLU A 177     -26.830 -47.880  26.767  1.00 89.18           H  
ATOM   2331  N   GLU A 178     -22.235 -45.930  27.665  1.00 82.76           N  
ATOM   2332  CA  GLU A 178     -21.400 -44.771  27.938  1.00 80.24           C  
ATOM   2333  C   GLU A 178     -20.155 -45.124  28.748  1.00 78.21           C  
ATOM   2334  O   GLU A 178     -20.241 -45.788  29.781  1.00 78.01           O  
ATOM   2335  CB  GLU A 178     -22.222 -43.719  28.688  1.00 80.82           C  
ATOM   2336  CG  GLU A 178     -21.574 -42.346  28.782  1.00 81.99           C  
ATOM   2337  CD  GLU A 178     -22.423 -41.352  29.560  1.00 82.94           C  
ATOM   2338  OE1 GLU A 178     -22.096 -40.147  29.552  1.00 83.65           O  
ATOM   2339  OE2 GLU A 178     -23.418 -41.775  30.187  1.00 84.01           O  
ATOM   2340  HN  GLU A 178     -22.632 -46.494  28.483  1.00 81.40           H  
ATOM   2341  HA  GLU A 178     -21.082 -44.345  26.987  1.00 81.40           H  
ATOM   2342  HB1 GLU A 178     -23.177 -43.608  28.175  1.00 81.40           H  
ATOM   2343  HB2 GLU A 178     -22.393 -44.083  29.701  1.00 81.40           H  
ATOM   2344  HG1 GLU A 178     -20.610 -42.448  29.281  1.00 81.40           H  
ATOM   2345  HG2 GLU A 178     -21.422 -41.962  27.773  1.00 81.40           H  
ATOM   2346  N   LEU A 179     -18.999 -44.675  28.265  1.00 75.62           N  
ATOM   2347  CA  LEU A 179     -17.729 -44.907  28.940  1.00 72.87           C  
ATOM   2348  C   LEU A 179     -16.999 -43.577  29.098  1.00 71.70           C  
ATOM   2349  O   LEU A 179     -16.524 -42.999  28.123  1.00 71.13           O  
ATOM   2350  CB  LEU A 179     -16.857 -45.877  28.136  1.00 71.70           C  
ATOM   2351  CG  LEU A 179     -15.446 -46.118  28.691  1.00 70.62           C  
ATOM   2352  CD1 LEU A 179     -15.528 -46.733  30.077  1.00 69.18           C  
ATOM   2353  CD2 LEU A 179     -14.673 -47.022  27.745  1.00 69.58           C  
ATOM   2354  HN  LEU A 179     -19.003 -44.124  27.348  1.00 71.55           H  
ATOM   2355  HA  LEU A 179     -17.920 -45.330  29.926  1.00 71.55           H  
ATOM   2356  HB1 LEU A 179     -17.371 -46.837  28.099  1.00 71.55           H  
ATOM   2357  HB2 LEU A 179     -16.756 -45.479  27.126  1.00 71.55           H  
ATOM   2358  HG  LEU A 179     -14.929 -45.161  28.762  1.00 71.55           H  
ATOM   2359 1HD1 LEU A 179     -14.522 -46.900  30.461  1.00 71.55           H  
ATOM   2360 2HD1 LEU A 179     -16.058 -47.684  30.022  1.00 71.55           H  
ATOM   2361 3HD1 LEU A 179     -16.064 -46.057  30.744  1.00 71.55           H  
ATOM   2362 1HD2 LEU A 179     -13.672 -47.192  28.141  1.00 71.55           H  
ATOM   2363 2HD2 LEU A 179     -14.601 -46.548  26.766  1.00 71.55           H  
ATOM   2364 3HD2 LEU A 179     -15.191 -47.976  27.648  1.00 71.55           H  
ATOM   2365  N   GLU A 180     -16.923 -43.091  30.331  1.00 71.18           N  
ATOM   2366  CA  GLU A 180     -16.251 -41.829  30.612  1.00 70.88           C  
ATOM   2367  C   GLU A 180     -14.966 -42.060  31.393  1.00 71.05           C  
ATOM   2368  O   GLU A 180     -14.981 -42.643  32.477  1.00 71.43           O  
ATOM   2369  CB  GLU A 180     -17.172 -40.903  31.404  1.00 70.16           C  
ATOM   2370  CG  GLU A 180     -16.537 -39.572  31.771  1.00 69.39           C  
ATOM   2371  CD  GLU A 180     -17.508 -38.643  32.468  1.00 69.28           C  
ATOM   2372  OE1 GLU A 180     -17.087 -37.538  32.879  1.00 68.14           O  
ATOM   2373  OE2 GLU A 180     -18.693 -39.019  32.600  1.00 69.10           O  
ATOM   2374  HN  GLU A 180     -17.365 -43.639  31.137  1.00 70.07           H  
ATOM   2375  HA  GLU A 180     -16.002 -41.348  29.666  1.00 70.07           H  
ATOM   2376  HB1 GLU A 180     -18.060 -40.706  30.803  1.00 70.07           H  
ATOM   2377  HB2 GLU A 180     -17.461 -41.411  32.324  1.00 70.07           H  
ATOM   2378  HG1 GLU A 180     -15.693 -39.758  32.435  1.00 70.07           H  
ATOM   2379  HG2 GLU A 180     -16.184 -39.090  30.860  1.00 70.07           H  
ATOM   2380  N   ILE A 181     -13.853 -41.591  30.841  1.00 71.04           N  
ATOM   2381  CA  ILE A 181     -12.556 -41.751  31.483  1.00 70.59           C  
ATOM   2382  C   ILE A 181     -11.888 -40.401  31.732  1.00 70.73           C  
ATOM   2383  O   ILE A 181     -11.392 -39.758  30.804  1.00 70.44           O  
ATOM   2384  CB  ILE A 181     -11.613 -42.607  30.613  1.00 69.91           C  
ATOM   2385  CG1 ILE A 181     -12.292 -43.927  30.253  1.00 69.71           C  
ATOM   2386  CG2 ILE A 181     -10.316 -42.873  31.360  1.00 69.61           C  
ATOM   2387  CD1 ILE A 181     -11.531 -44.749  29.235  1.00 70.38           C  
ATOM   2388  HN  ILE A 181     -13.911 -41.083  29.901  1.00 70.30           H  
ATOM   2389  HA  ILE A 181     -12.699 -42.252  32.440  1.00 70.30           H  
ATOM   2390  HB  ILE A 181     -11.388 -42.063  29.695  1.00 70.30           H  
ATOM   2391 1HG1 ILE A 181     -12.397 -44.518  31.163  1.00 70.30           H  
ATOM   2392 2HG1 ILE A 181     -13.279 -43.706  29.847  1.00 70.30           H  
ATOM   2393 1HG2 ILE A 181      -9.656 -43.478  30.739  1.00 70.30           H  
ATOM   2394 2HG2 ILE A 181     -10.532 -43.406  32.286  1.00 70.30           H  
ATOM   2395 3HG2 ILE A 181      -9.829 -41.926  31.592  1.00 70.30           H  
ATOM   2396 1HD1 ILE A 181     -12.076 -45.671  29.031  1.00 70.30           H  
ATOM   2397 2HD1 ILE A 181     -10.543 -44.991  29.628  1.00 70.30           H  
ATOM   2398 3HD1 ILE A 181     -11.425 -44.178  28.312  1.00 70.30           H  
ATOM   2399  N   ASP A 182     -11.876 -39.973  32.987  1.00 70.52           N  
ATOM   2400  CA  ASP A 182     -11.248 -38.709  33.338  1.00 70.61           C  
ATOM   2401  C   ASP A 182      -9.736 -38.899  33.454  1.00 70.21           C  
ATOM   2402  O   ASP A 182      -9.208 -39.129  34.545  1.00 70.18           O  
ATOM   2403  CB  ASP A 182     -11.800 -38.192  34.663  1.00 70.98           C  
ATOM   2404  CG  ASP A 182     -11.331 -36.789  34.978  1.00 71.44           C  
ATOM   2405  OD1 ASP A 182     -10.117 -36.523  34.854  1.00 71.04           O  
ATOM   2406  OD2 ASP A 182     -12.179 -35.954  35.354  1.00 73.51           O  
ATOM   2407  HN  ASP A 182     -12.334 -40.565  33.751  1.00 71.06           H  
ATOM   2408  HA  ASP A 182     -11.456 -37.979  32.556  1.00 71.06           H  
ATOM   2409  HB1 ASP A 182     -12.889 -38.193  34.612  1.00 71.06           H  
ATOM   2410  HB2 ASP A 182     -11.472 -38.858  35.462  1.00 71.06           H  
ATOM   2411  N   ALA A 183      -9.047 -38.802  32.324  1.00 69.40           N  
ATOM   2412  CA  ALA A 183      -7.602 -38.970  32.291  1.00 68.48           C  
ATOM   2413  C   ALA A 183      -6.890 -37.631  32.103  1.00 68.59           C  
ATOM   2414  O   ALA A 183      -5.967 -37.517  31.294  1.00 67.94           O  
ATOM   2415  CB  ALA A 183      -7.227 -39.922  31.168  1.00 68.21           C  
ATOM   2416  HN  ALA A 183      -9.568 -38.595  31.413  1.00 68.52           H  
ATOM   2417  HA  ALA A 183      -7.281 -39.405  33.237  1.00 68.52           H  
ATOM   2418  HB1 ALA A 183      -6.145 -40.048  31.144  1.00 68.52           H  
ATOM   2419  HB2 ALA A 183      -7.566 -39.513  30.216  1.00 68.52           H  
ATOM   2420  HB3 ALA A 183      -7.701 -40.889  31.337  1.00 68.52           H  
ATOM   2421  N   SER A 184      -7.322 -36.624  32.858  1.00 68.38           N  
ATOM   2422  CA  SER A 184      -6.741 -35.287  32.778  1.00 69.35           C  
ATOM   2423  C   SER A 184      -5.220 -35.271  32.723  1.00 69.95           C  
ATOM   2424  O   SER A 184      -4.636 -34.732  31.785  1.00 69.09           O  
ATOM   2425  CB  SER A 184      -7.208 -34.434  33.959  1.00 69.52           C  
ATOM   2426  OG  SER A 184      -8.587 -34.134  33.855  1.00 70.04           O  
ATOM   2427  HN  SER A 184      -8.122 -36.800  33.547  1.00 69.39           H  
ATOM   2428  HA  SER A 184      -7.110 -34.819  31.865  1.00 69.39           H  
ATOM   2429  HB1 SER A 184      -7.031 -34.981  34.885  1.00 69.39           H  
ATOM   2430  HB2 SER A 184      -6.641 -33.503  33.972  1.00 69.39           H  
ATOM   2431  HG  SER A 184      -8.764 -33.603  32.966  1.00 69.39           H  
ATOM   2432  N   ASP A 185      -4.578 -35.854  33.729  1.00 71.62           N  
ATOM   2433  CA  ASP A 185      -3.121 -35.887  33.764  1.00 72.91           C  
ATOM   2434  C   ASP A 185      -2.543 -37.206  33.276  1.00 73.40           C  
ATOM   2435  O   ASP A 185      -1.461 -37.606  33.706  1.00 73.46           O  
ATOM   2436  CB  ASP A 185      -2.608 -35.604  35.179  1.00 73.73           C  
ATOM   2437  CG  ASP A 185      -2.842 -34.170  35.608  1.00 75.46           C  
ATOM   2438  OD1 ASP A 185      -2.415 -33.253  34.871  1.00 76.57           O  
ATOM   2439  OD2 ASP A 185      -3.447 -33.957  36.682  1.00 76.52           O  
ATOM   2440  HN  ASP A 185      -5.137 -36.305  34.523  1.00 74.21           H  
ATOM   2441  HA  ASP A 185      -2.752 -35.097  33.110  1.00 74.21           H  
ATOM   2442  HB1 ASP A 185      -3.123 -36.265  35.876  1.00 74.21           H  
ATOM   2443  HB2 ASP A 185      -1.537 -35.807  35.209  1.00 74.21           H  
ATOM   2444  N   LEU A 186      -3.260 -37.876  32.378  1.00 74.20           N  
ATOM   2445  CA  LEU A 186      -2.806 -39.153  31.833  1.00 75.38           C  
ATOM   2446  C   LEU A 186      -1.363 -39.036  31.346  1.00 75.95           C  
ATOM   2447  O   LEU A 186      -1.077 -38.301  30.402  1.00 76.10           O  
ATOM   2448  CB  LEU A 186      -3.702 -39.576  30.668  1.00 75.63           C  
ATOM   2449  CG  LEU A 186      -3.459 -40.969  30.082  1.00 75.65           C  
ATOM   2450  CD1 LEU A 186      -3.771 -42.030  31.126  1.00 75.39           C  
ATOM   2451  CD2 LEU A 186      -4.336 -41.163  28.857  1.00 76.06           C  
ATOM   2452  HN  LEU A 186      -4.193 -37.469  32.047  1.00 75.54           H  
ATOM   2453  HA  LEU A 186      -2.857 -39.911  32.614  1.00 75.54           H  
ATOM   2454  HB1 LEU A 186      -4.734 -39.540  31.016  1.00 75.54           H  
ATOM   2455  HB2 LEU A 186      -3.563 -38.852  29.865  1.00 75.54           H  
ATOM   2456  HG  LEU A 186      -2.413 -41.055  29.788  1.00 75.54           H  
ATOM   2457 1HD1 LEU A 186      -3.596 -43.019  30.703  1.00 75.54           H  
ATOM   2458 2HD1 LEU A 186      -4.814 -41.945  31.431  1.00 75.54           H  
ATOM   2459 3HD1 LEU A 186      -3.127 -41.887  31.994  1.00 75.54           H  
ATOM   2460 1HD2 LEU A 186      -4.163 -42.155  28.439  1.00 75.54           H  
ATOM   2461 2HD2 LEU A 186      -4.091 -40.407  28.111  1.00 75.54           H  
ATOM   2462 3HD2 LEU A 186      -5.384 -41.066  29.141  1.00 75.54           H  
ATOM   2463  N   GLN A 187      -0.457 -39.769  31.988  1.00 76.44           N  
ATOM   2464  CA  GLN A 187       0.955 -39.724  31.618  1.00 76.33           C  
ATOM   2465  C   GLN A 187       1.361 -40.881  30.697  1.00 75.41           C  
ATOM   2466  O   GLN A 187       2.275 -40.737  29.882  1.00 74.73           O  
ATOM   2467  CB  GLN A 187       1.824 -39.730  32.884  1.00 77.86           C  
ATOM   2468  CG  GLN A 187       3.192 -39.068  32.717  1.00 80.50           C  
ATOM   2469  CD  GLN A 187       3.147 -37.553  32.886  1.00 81.34           C  
ATOM   2470  OE1 GLN A 187       2.369 -36.863  32.227  1.00 81.11           O  
ATOM   2471  NE2 GLN A 187       3.992 -37.030  33.771  1.00 81.48           N  
ATOM   2472  HN  GLN A 187      -0.769 -40.404  32.791  1.00 78.36           H  
ATOM   2473  HA  GLN A 187       1.136 -38.789  31.087  1.00 78.36           H  
ATOM   2474  HB1 GLN A 187       1.284 -39.202  33.670  1.00 78.36           H  
ATOM   2475  HB2 GLN A 187       1.982 -40.766  33.184  1.00 78.36           H  
ATOM   2476  HG1 GLN A 187       3.871 -39.480  33.464  1.00 78.36           H  
ATOM   2477  HG2 GLN A 187       3.568 -39.295  31.719  1.00 78.36           H  
ATOM   2478 1HE2 GLN A 187       4.655 -37.667  34.319  1.00 78.36           H  
ATOM   2479 2HE2 GLN A 187       4.008 -35.973  33.935  1.00 78.36           H  
ATOM   2480  N   SER A 188       0.683 -42.021  30.826  1.00 74.63           N  
ATOM   2481  CA  SER A 188       0.984 -43.192  30.001  1.00 73.90           C  
ATOM   2482  C   SER A 188      -0.242 -44.065  29.715  1.00 73.02           C  
ATOM   2483  O   SER A 188      -1.106 -44.251  30.572  1.00 72.28           O  
ATOM   2484  CB  SER A 188       2.076 -44.040  30.664  1.00 74.81           C  
ATOM   2485  OG  SER A 188       1.720 -44.385  31.991  1.00 76.15           O  
ATOM   2486  HN  SER A 188      -0.101 -42.082  31.551  1.00 74.13           H  
ATOM   2487  HA  SER A 188       1.371 -42.837  29.046  1.00 74.13           H  
ATOM   2488  HB1 SER A 188       2.218 -44.953  30.085  1.00 74.13           H  
ATOM   2489  HB2 SER A 188       3.006 -43.472  30.682  1.00 74.13           H  
ATOM   2490  HG  SER A 188       1.585 -43.510  32.556  1.00 74.13           H  
ATOM   2491  N   TYR A 189      -0.299 -44.594  28.496  1.00 72.07           N  
ATOM   2492  CA  TYR A 189      -1.395 -45.445  28.045  1.00 72.13           C  
ATOM   2493  C   TYR A 189      -0.816 -46.707  27.419  1.00 73.97           C  
ATOM   2494  O   TYR A 189      -0.211 -46.657  26.343  1.00 73.67           O  
ATOM   2495  CB  TYR A 189      -2.251 -44.696  27.011  1.00 69.68           C  
ATOM   2496  CG  TYR A 189      -3.228 -45.556  26.233  1.00 66.71           C  
ATOM   2497  CD1 TYR A 189      -4.389 -46.051  26.827  1.00 65.81           C  
ATOM   2498  CD2 TYR A 189      -2.995 -45.864  24.895  1.00 65.63           C  
ATOM   2499  CE1 TYR A 189      -5.298 -46.830  26.101  1.00 63.38           C  
ATOM   2500  CE2 TYR A 189      -3.892 -46.642  24.164  1.00 63.72           C  
ATOM   2501  CZ  TYR A 189      -5.038 -47.121  24.770  1.00 63.72           C  
ATOM   2502  OH  TYR A 189      -5.912 -47.902  24.042  1.00 63.96           O  
ATOM   2503  HN  TYR A 189       0.498 -44.385  27.813  1.00 67.87           H  
ATOM   2504  HA  TYR A 189      -2.016 -45.717  28.899  1.00 67.87           H  
ATOM   2505  HB1 TYR A 189      -2.821 -43.931  27.537  1.00 67.87           H  
ATOM   2506  HB2 TYR A 189      -1.578 -44.222  26.297  1.00 67.87           H  
ATOM   2507  HD1 TYR A 189      -4.592 -45.827  27.874  1.00 67.87           H  
ATOM   2508  HD2 TYR A 189      -2.094 -45.490  24.410  1.00 67.87           H  
ATOM   2509  HE1 TYR A 189      -6.203 -47.205  26.578  1.00 67.87           H  
ATOM   2510  HE2 TYR A 189      -3.690 -46.872  23.118  1.00 67.87           H  
ATOM   2511  HH  TYR A 189      -5.996 -48.847  24.492  1.00 67.87           H  
ATOM   2512  N   GLU A 190      -0.999 -47.834  28.102  1.00 75.97           N  
ATOM   2513  CA  GLU A 190      -0.506 -49.118  27.615  1.00 78.45           C  
ATOM   2514  C   GLU A 190      -1.289 -49.470  26.356  1.00 78.69           C  
ATOM   2515  O   GLU A 190      -2.513 -49.384  26.339  1.00 79.28           O  
ATOM   2516  CB  GLU A 190      -0.705 -50.191  28.685  1.00 80.39           C  
ATOM   2517  CG  GLU A 190      -0.144 -51.559  28.327  1.00 83.56           C  
ATOM   2518  CD  GLU A 190      -0.302 -52.563  29.457  1.00 85.35           C  
ATOM   2519  OE1 GLU A 190       0.257 -52.322  30.552  1.00 86.02           O  
ATOM   2520  OE2 GLU A 190      -0.988 -53.588  29.252  1.00 85.96           O  
ATOM   2521  HN  GLU A 190      -1.522 -47.798  29.035  1.00 81.52           H  
ATOM   2522  HA  GLU A 190       0.554 -49.035  27.374  1.00 81.52           H  
ATOM   2523  HB1 GLU A 190      -0.217 -49.853  29.599  1.00 81.52           H  
ATOM   2524  HB2 GLU A 190      -1.775 -50.299  28.862  1.00 81.52           H  
ATOM   2525  HG1 GLU A 190      -0.670 -51.934  27.449  1.00 81.52           H  
ATOM   2526  HG2 GLU A 190       0.916 -51.454  28.098  1.00 81.52           H  
ATOM   2527  N   PRO A 191      -0.595 -49.886  25.288  1.00 78.99           N  
ATOM   2528  CA  PRO A 191      -1.297 -50.227  24.049  1.00 79.31           C  
ATOM   2529  C   PRO A 191      -2.489 -51.171  24.171  1.00 79.85           C  
ATOM   2530  O   PRO A 191      -2.509 -52.080  24.999  1.00 80.23           O  
ATOM   2531  CB  PRO A 191      -0.185 -50.790  23.164  1.00 79.09           C  
ATOM   2532  CG  PRO A 191       0.779 -51.358  24.150  1.00 79.32           C  
ATOM   2533  CD  PRO A 191       0.818 -50.295  25.215  1.00 78.97           C  
ATOM   2534  HA  PRO A 191      -1.649 -49.300  23.597  1.00 79.39           H  
ATOM   2535  HB1 PRO A 191      -0.568 -51.565  22.501  1.00 79.39           H  
ATOM   2536  HB2 PRO A 191       0.280 -50.002  22.572  1.00 79.39           H  
ATOM   2537  HG1 PRO A 191       0.419 -52.305  24.552  1.00 79.39           H  
ATOM   2538  HG2 PRO A 191       1.762 -51.503  23.702  1.00 79.39           H  
ATOM   2539  HD1 PRO A 191       1.163 -50.700  26.166  1.00 79.39           H  
ATOM   2540  HD2 PRO A 191       1.457 -49.462  24.921  1.00 79.39           H  
ATOM   2541  N   LYS A 192      -3.493 -50.913  23.340  1.00 80.55           N  
ATOM   2542  CA  LYS A 192      -4.710 -51.711  23.277  1.00 81.23           C  
ATOM   2543  C   LYS A 192      -5.481 -51.863  24.585  1.00 81.75           C  
ATOM   2544  O   LYS A 192      -6.264 -52.797  24.737  1.00 82.21           O  
ATOM   2545  CB  LYS A 192      -4.377 -53.089  22.700  1.00 81.04           C  
ATOM   2546  CG  LYS A 192      -3.699 -52.998  21.343  1.00 81.58           C  
ATOM   2547  CD  LYS A 192      -3.573 -54.349  20.665  1.00 81.67           C  
ATOM   2548  CE  LYS A 192      -3.020 -54.185  19.258  1.00 81.66           C  
ATOM   2549  NZ  LYS A 192      -3.032 -55.467  18.505  1.00 83.37           N1+
ATOM   2550  HN  LYS A 192      -3.403 -50.074  22.682  1.00 81.67           H  
ATOM   2551  HA  LYS A 192      -5.377 -51.221  22.568  1.00 81.67           H  
ATOM   2552  HB1 LYS A 192      -3.711 -53.606  23.390  1.00 81.67           H  
ATOM   2553  HB2 LYS A 192      -5.301 -53.656  22.592  1.00 81.67           H  
ATOM   2554  HG1 LYS A 192      -4.286 -52.339  20.703  1.00 81.67           H  
ATOM   2555  HG2 LYS A 192      -2.701 -52.580  21.478  1.00 81.67           H  
ATOM   2556  HD1 LYS A 192      -2.899 -54.980  21.244  1.00 81.67           H  
ATOM   2557  HD2 LYS A 192      -4.556 -54.818  20.612  1.00 81.67           H  
ATOM   2558  HE1 LYS A 192      -3.629 -53.456  18.723  1.00 81.67           H  
ATOM   2559  HE2 LYS A 192      -1.994 -53.824  19.323  1.00 81.67           H  
ATOM   2560  HZ1 LYS A 192      -2.636 -55.308  17.524  1.00 81.67           H  
ATOM   2561  HZ2 LYS A 192      -4.037 -55.828  18.430  1.00 81.67           H  
ATOM   2562  HZ3 LYS A 192      -2.432 -56.189  19.019  1.00 81.67           H  
ATOM   2563  N   SER A 193      -5.275 -50.943  25.521  1.00 82.22           N  
ATOM   2564  CA  SER A 193      -5.978 -51.005  26.795  1.00 83.06           C  
ATOM   2565  C   SER A 193      -7.467 -50.698  26.625  1.00 84.51           C  
ATOM   2566  O   SER A 193      -8.247 -50.819  27.572  1.00 84.52           O  
ATOM   2567  CB  SER A 193      -5.358 -50.024  27.788  1.00 82.28           C  
ATOM   2568  OG  SER A 193      -3.994 -50.325  28.010  1.00 80.97           O  
ATOM   2569  HN  SER A 193      -4.584 -50.147  25.337  1.00 82.93           H  
ATOM   2570  HA  SER A 193      -5.877 -52.013  27.197  1.00 82.93           H  
ATOM   2571  HB1 SER A 193      -5.440 -49.013  27.389  1.00 82.93           H  
ATOM   2572  HB2 SER A 193      -5.896 -50.086  28.734  1.00 82.93           H  
ATOM   2573  HG  SER A 193      -3.908 -51.297  28.398  1.00 82.93           H  
ATOM   2574  N   LEU A 194      -7.856 -50.297  25.417  1.00 86.14           N  
ATOM   2575  CA  LEU A 194      -9.252 -49.978  25.122  1.00 87.37           C  
ATOM   2576  C   LEU A 194      -9.766 -50.733  23.901  1.00 88.15           C  
ATOM   2577  O   LEU A 194     -10.965 -50.718  23.615  1.00 87.64           O  
ATOM   2578  CB  LEU A 194      -9.428 -48.475  24.889  1.00 87.38           C  
ATOM   2579  CG  LEU A 194      -9.369 -47.548  26.106  1.00 87.84           C  
ATOM   2580  CD1 LEU A 194      -9.646 -46.122  25.660  1.00 87.63           C  
ATOM   2581  CD2 LEU A 194     -10.395 -47.983  27.144  1.00 88.05           C  
ATOM   2582  HN  LEU A 194      -7.126 -50.205  24.640  1.00 87.53           H  
ATOM   2583  HA  LEU A 194      -9.858 -50.264  25.982  1.00 87.53           H  
ATOM   2584  HB1 LEU A 194      -8.642 -48.159  24.203  1.00 87.53           H  
ATOM   2585  HB2 LEU A 194     -10.401 -48.332  24.419  1.00 87.53           H  
ATOM   2586  HG  LEU A 194      -8.373 -47.598  26.545  1.00 87.53           H  
ATOM   2587 1HD1 LEU A 194      -9.605 -45.457  26.522  1.00 87.53           H  
ATOM   2588 2HD1 LEU A 194     -10.636 -46.068  25.207  1.00 87.53           H  
ATOM   2589 3HD1 LEU A 194      -8.896 -45.817  24.931  1.00 87.53           H  
ATOM   2590 1HD2 LEU A 194     -10.345 -47.318  28.006  1.00 87.53           H  
ATOM   2591 2HD2 LEU A 194     -10.181 -49.004  27.461  1.00 87.53           H  
ATOM   2592 3HD2 LEU A 194     -11.394 -47.939  26.709  1.00 87.53           H  
ATOM   2593  N   LYS A 195      -8.861 -51.390  23.183  1.00 89.13           N  
ATOM   2594  CA  LYS A 195      -9.245 -52.142  21.995  1.00 90.35           C  
ATOM   2595  C   LYS A 195     -10.003 -53.410  22.391  1.00 91.17           C  
ATOM   2596  O   LYS A 195     -10.524 -54.130  21.538  1.00 91.02           O  
ATOM   2597  CB  LYS A 195      -8.005 -52.500  21.171  1.00 89.77           C  
ATOM   2598  CG  LYS A 195      -8.316 -52.951  19.753  1.00 89.90           C  
ATOM   2599  CD  LYS A 195      -7.041 -53.208  18.967  1.00 90.80           C  
ATOM   2600  CE  LYS A 195      -7.341 -53.661  17.546  1.00 91.23           C  
ATOM   2601  NZ  LYS A 195      -6.096 -53.963  16.778  1.00 92.05           N1+
ATOM   2602  HN  LYS A 195      -7.834 -51.367  23.482  1.00 90.60           H  
ATOM   2603  HA  LYS A 195      -9.901 -51.520  21.386  1.00 90.60           H  
ATOM   2604  HB1 LYS A 195      -7.363 -51.621  21.118  1.00 90.60           H  
ATOM   2605  HB2 LYS A 195      -7.477 -53.307  21.679  1.00 90.60           H  
ATOM   2606  HG1 LYS A 195      -8.901 -53.870  19.792  1.00 90.60           H  
ATOM   2607  HG2 LYS A 195      -8.893 -52.174  19.251  1.00 90.60           H  
ATOM   2608  HD1 LYS A 195      -6.457 -52.288  18.929  1.00 90.60           H  
ATOM   2609  HD2 LYS A 195      -6.465 -53.984  19.471  1.00 90.60           H  
ATOM   2610  HE1 LYS A 195      -7.956 -54.560  17.586  1.00 90.60           H  
ATOM   2611  HE2 LYS A 195      -7.887 -52.869  17.033  1.00 90.60           H  
ATOM   2612  HZ1 LYS A 195      -6.354 -54.277  15.788  1.00 90.60           H  
ATOM   2613  HZ2 LYS A 195      -5.554 -54.744  17.269  1.00 90.60           H  
ATOM   2614  HZ3 LYS A 195      -5.487 -53.085  16.726  1.00 90.60           H  
ATOM   2615  N   SER A 196     -10.066 -53.670  23.693  1.00 92.31           N  
ATOM   2616  CA  SER A 196     -10.766 -54.838  24.216  1.00 93.41           C  
ATOM   2617  C   SER A 196     -12.267 -54.685  23.995  1.00 94.06           C  
ATOM   2618  O   SER A 196     -12.889 -55.498  23.310  1.00 94.46           O  
ATOM   2619  CB  SER A 196     -10.474 -55.001  25.711  1.00 93.95           C  
ATOM   2620  OG  SER A 196     -10.842 -53.839  26.434  1.00 95.21           O  
ATOM   2621  HN  SER A 196      -9.588 -53.002  24.379  1.00 93.90           H  
ATOM   2622  HA  SER A 196     -10.418 -55.726  23.688  1.00 93.90           H  
ATOM   2623  HB1 SER A 196     -11.039 -55.851  26.093  1.00 93.90           H  
ATOM   2624  HB2 SER A 196      -9.408 -55.182  25.847  1.00 93.90           H  
ATOM   2625  HG  SER A 196     -10.298 -53.016  26.074  1.00 93.90           H  
ATOM   2626  N   ILE A 197     -12.843 -53.639  24.581  1.00 94.39           N  
ATOM   2627  CA  ILE A 197     -14.269 -53.371  24.440  1.00 94.66           C  
ATOM   2628  C   ILE A 197     -14.607 -53.324  22.952  1.00 94.92           C  
ATOM   2629  O   ILE A 197     -13.927 -52.649  22.179  1.00 94.90           O  
ATOM   2630  CB  ILE A 197     -14.639 -52.023  25.084  1.00 94.47           C  
ATOM   2631  CG1 ILE A 197     -14.125 -51.979  26.526  1.00 93.98           C  
ATOM   2632  CG2 ILE A 197     -16.148 -51.828  25.055  1.00 94.45           C  
ATOM   2633  CD1 ILE A 197     -14.335 -50.652  27.216  1.00 92.71           C  
ATOM   2634  HN  ILE A 197     -12.244 -52.977  25.171  1.00 94.31           H  
ATOM   2635  HA  ILE A 197     -14.838 -54.170  24.917  1.00 94.31           H  
ATOM   2636  HB  ILE A 197     -14.168 -51.220  24.517  1.00 94.31           H  
ATOM   2637 1HG1 ILE A 197     -14.644 -52.748  27.098  1.00 94.31           H  
ATOM   2638 2HG1 ILE A 197     -13.056 -52.193  26.515  1.00 94.31           H  
ATOM   2639 1HG2 ILE A 197     -16.400 -50.872  25.513  1.00 94.31           H  
ATOM   2640 2HG2 ILE A 197     -16.630 -52.634  25.609  1.00 94.31           H  
ATOM   2641 3HG2 ILE A 197     -16.497 -51.839  24.022  1.00 94.31           H  
ATOM   2642 1HD1 ILE A 197     -13.944 -50.704  28.232  1.00 94.31           H  
ATOM   2643 2HD1 ILE A 197     -15.400 -50.424  27.249  1.00 94.31           H  
ATOM   2644 3HD1 ILE A 197     -13.813 -49.869  26.666  1.00 94.31           H  
ATOM   2645  N   GLN A 198     -15.651 -54.044  22.551  1.00 95.34           N  
ATOM   2646  CA  GLN A 198     -16.044 -54.081  21.147  1.00 95.58           C  
ATOM   2647  C   GLN A 198     -16.906 -52.900  20.715  1.00 94.49           C  
ATOM   2648  O   GLN A 198     -16.689 -52.332  19.643  1.00 94.11           O  
ATOM   2649  CB  GLN A 198     -16.791 -55.378  20.825  1.00 97.10           C  
ATOM   2650  CG  GLN A 198     -17.131 -55.509  19.343  1.00 99.38           C  
ATOM   2651  CD  GLN A 198     -18.105 -56.632  19.046  1.00100.32           C  
ATOM   2652  OE1 GLN A 198     -17.804 -57.805  19.265  1.00101.42           O  
ATOM   2653  NE2 GLN A 198     -19.285 -56.273  18.549  1.00100.06           N  
ATOM   2654  HN  GLN A 198     -16.211 -54.605  23.270  1.00 97.53           H  
ATOM   2655  HA  GLN A 198     -15.134 -54.065  20.547  1.00 97.53           H  
ATOM   2656  HB1 GLN A 198     -16.165 -56.222  21.115  1.00 97.53           H  
ATOM   2657  HB2 GLN A 198     -17.718 -55.398  21.398  1.00 97.53           H  
ATOM   2658  HG1 GLN A 198     -17.572 -54.571  19.006  1.00 97.53           H  
ATOM   2659  HG2 GLN A 198     -16.209 -55.697  18.792  1.00 97.53           H  
ATOM   2660 1HE2 GLN A 198     -19.502 -55.239  18.380  1.00 97.53           H  
ATOM   2661 2HE2 GLN A 198     -20.017 -57.018  18.318  1.00 97.53           H  
ATOM   2662  N   ASN A 199     -17.887 -52.538  21.538  1.00 93.21           N  
ATOM   2663  CA  ASN A 199     -18.774 -51.427  21.207  1.00 92.49           C  
ATOM   2664  C   ASN A 199     -19.012 -50.458  22.358  1.00 90.39           C  
ATOM   2665  O   ASN A 199     -19.297 -50.864  23.485  1.00 89.91           O  
ATOM   2666  CB  ASN A 199     -20.126 -51.954  20.707  1.00 95.55           C  
ATOM   2667  CG  ASN A 199     -20.051 -52.531  19.300  1.00 99.32           C  
ATOM   2668  OD1 ASN A 199     -19.166 -53.332  18.996  1.00100.15           O  
ATOM   2669  ND2 ASN A 199     -20.991 -52.142  18.441  1.00102.32           N  
ATOM   2670  HN  ASN A 199     -18.028 -53.069  22.456  1.00 95.42           H  
ATOM   2671  HA  ASN A 199     -18.315 -50.867  20.392  1.00 95.42           H  
ATOM   2672  HB1 ASN A 199     -20.468 -52.735  21.386  1.00 95.42           H  
ATOM   2673  HB2 ASN A 199     -20.842 -51.132  20.708  1.00 95.42           H  
ATOM   2674 1HD2 ASN A 199     -21.750 -51.456  18.753  1.00 95.42           H  
ATOM   2675 2HD2 ASN A 199     -20.987 -52.516  17.438  1.00 95.42           H  
ATOM   2676  N   VAL A 200     -18.883 -49.170  22.052  1.00 87.95           N  
ATOM   2677  CA  VAL A 200     -19.110 -48.097  23.014  1.00 85.17           C  
ATOM   2678  C   VAL A 200     -19.878 -47.029  22.243  1.00 83.16           C  
ATOM   2679  O   VAL A 200     -19.354 -46.442  21.295  1.00 82.84           O  
ATOM   2680  CB  VAL A 200     -17.789 -47.490  23.529  1.00 85.36           C  
ATOM   2681  CG1 VAL A 200     -18.079 -46.466  24.619  1.00 85.56           C  
ATOM   2682  CG2 VAL A 200     -16.885 -48.581  24.061  1.00 85.08           C  
ATOM   2683  HN  VAL A 200     -18.600 -48.909  21.054  1.00 85.02           H  
ATOM   2684  HA  VAL A 200     -19.708 -48.461  23.850  1.00 85.02           H  
ATOM   2685  HB  VAL A 200     -17.286 -46.989  22.702  1.00 85.02           H  
ATOM   2686 1HG1 VAL A 200     -17.142 -46.041  24.978  1.00 85.02           H  
ATOM   2687 2HG1 VAL A 200     -18.598 -46.952  25.446  1.00 85.02           H  
ATOM   2688 3HG1 VAL A 200     -18.706 -45.671  24.214  1.00 85.02           H  
ATOM   2689 1HG2 VAL A 200     -15.956 -48.140  24.422  1.00 85.02           H  
ATOM   2690 2HG2 VAL A 200     -16.664 -49.291  23.264  1.00 85.02           H  
ATOM   2691 3HG2 VAL A 200     -17.383 -49.099  24.881  1.00 85.02           H  
ATOM   2692  N   SER A 201     -21.123 -46.788  22.639  1.00 80.62           N  
ATOM   2693  CA  SER A 201     -21.963 -45.809  21.960  1.00 78.82           C  
ATOM   2694  C   SER A 201     -21.515 -44.374  22.194  1.00 77.06           C  
ATOM   2695  O   SER A 201     -21.625 -43.533  21.301  1.00 77.88           O  
ATOM   2696  CB  SER A 201     -23.419 -45.974  22.395  1.00 79.24           C  
ATOM   2697  OG  SER A 201     -23.928 -47.231  21.987  1.00 79.72           O  
ATOM   2698  HN  SER A 201     -21.518 -47.325  23.476  1.00 78.89           H  
ATOM   2699  HA  SER A 201     -21.909 -46.006  20.889  1.00 78.89           H  
ATOM   2700  HB1 SER A 201     -23.478 -45.901  23.481  1.00 78.89           H  
ATOM   2701  HB2 SER A 201     -24.018 -45.183  21.944  1.00 78.89           H  
ATOM   2702  HG  SER A 201     -23.878 -47.307  20.941  1.00 78.89           H  
ATOM   2703  N   HIS A 202     -21.018 -44.096  23.395  1.00 73.91           N  
ATOM   2704  CA  HIS A 202     -20.549 -42.760  23.734  1.00 70.63           C  
ATOM   2705  C   HIS A 202     -19.298 -42.866  24.597  1.00 68.22           C  
ATOM   2706  O   HIS A 202     -19.349 -43.375  25.715  1.00 68.19           O  
ATOM   2707  CB  HIS A 202     -21.636 -41.986  24.490  1.00 70.99           C  
ATOM   2708  CG  HIS A 202     -21.301 -40.545  24.737  1.00 72.00           C  
ATOM   2709  ND1 HIS A 202     -22.065 -39.731  25.546  1.00 72.06           N  
ATOM   2710  CD2 HIS A 202     -20.285 -39.771  24.283  1.00 72.03           C  
ATOM   2711  CE1 HIS A 202     -21.534 -38.521  25.582  1.00 71.87           C  
ATOM   2712  NE2 HIS A 202     -20.453 -38.519  24.824  1.00 71.60           N  
ATOM   2713  HN  HIS A 202     -20.961 -44.872  24.130  1.00 71.15           H  
ATOM   2714  HA  HIS A 202     -20.304 -42.225  22.816  1.00 71.15           H  
ATOM   2715  HB1 HIS A 202     -22.555 -42.029  23.906  1.00 71.15           H  
ATOM   2716  HB2 HIS A 202     -21.794 -42.471  25.453  1.00 71.15           H  
ATOM   2717  HD1 HIS A 202     -22.951 -40.032  26.065  1.00 71.15           H  
ATOM   2718  HD2 HIS A 202     -19.484 -40.084  23.613  1.00 71.15           H  
ATOM   2719  HE1 HIS A 202     -21.922 -37.670  26.142  1.00 71.15           H  
ATOM   2720  N   LEU A 203     -18.175 -42.390  24.067  1.00 64.98           N  
ATOM   2721  CA  LEU A 203     -16.905 -42.413  24.781  1.00 62.02           C  
ATOM   2722  C   LEU A 203     -16.456 -40.991  25.112  1.00 60.42           C  
ATOM   2723  O   LEU A 203     -16.196 -40.192  24.214  1.00 59.11           O  
ATOM   2724  CB  LEU A 203     -15.839 -43.108  23.930  1.00 60.77           C  
ATOM   2725  CG  LEU A 203     -14.391 -43.011  24.421  1.00 59.82           C  
ATOM   2726  CD1 LEU A 203     -14.276 -43.587  25.819  1.00 59.36           C  
ATOM   2727  CD2 LEU A 203     -13.476 -43.747  23.455  1.00 59.39           C  
ATOM   2728  HN  LEU A 203     -18.205 -41.975  23.081  1.00 60.73           H  
ATOM   2729  HA  LEU A 203     -17.032 -42.968  25.710  1.00 60.73           H  
ATOM   2730  HB1 LEU A 203     -16.098 -44.165  23.876  1.00 60.73           H  
ATOM   2731  HB2 LEU A 203     -15.878 -42.672  22.932  1.00 60.73           H  
ATOM   2732  HG  LEU A 203     -14.100 -41.961  24.449  1.00 60.73           H  
ATOM   2733 1HD1 LEU A 203     -13.243 -43.513  26.159  1.00 60.73           H  
ATOM   2734 2HD1 LEU A 203     -14.580 -44.634  25.807  1.00 60.73           H  
ATOM   2735 3HD1 LEU A 203     -14.922 -43.029  26.497  1.00 60.73           H  
ATOM   2736 1HD2 LEU A 203     -12.446 -43.678  23.805  1.00 60.73           H  
ATOM   2737 2HD2 LEU A 203     -13.554 -43.297  22.465  1.00 60.73           H  
ATOM   2738 3HD2 LEU A 203     -13.771 -44.795  23.401  1.00 60.73           H  
ATOM   2739  N   ILE A 204     -16.368 -40.682  26.403  1.00 59.45           N  
ATOM   2740  CA  ILE A 204     -15.954 -39.357  26.862  1.00 58.41           C  
ATOM   2741  C   ILE A 204     -14.543 -39.406  27.445  1.00 59.07           C  
ATOM   2742  O   ILE A 204     -14.287 -40.121  28.413  1.00 58.92           O  
ATOM   2743  CB  ILE A 204     -16.913 -38.828  27.936  1.00 57.83           C  
ATOM   2744  CG1 ILE A 204     -18.335 -38.784  27.377  1.00 57.52           C  
ATOM   2745  CG2 ILE A 204     -16.472 -37.444  28.398  1.00 57.91           C  
ATOM   2746  CD1 ILE A 204     -19.371 -38.362  28.390  1.00 56.89           C  
ATOM   2747  HN  ILE A 204     -16.608 -41.429  27.130  1.00 58.25           H  
ATOM   2748  HA  ILE A 204     -15.962 -38.672  26.014  1.00 58.25           H  
ATOM   2749  HB  ILE A 204     -16.892 -39.506  28.789  1.00 58.25           H  
ATOM   2750 1HG1 ILE A 204     -18.357 -38.077  26.547  1.00 58.25           H  
ATOM   2751 2HG1 ILE A 204     -18.593 -39.779  27.015  1.00 58.25           H  
ATOM   2752 1HG2 ILE A 204     -17.160 -37.079  29.160  1.00 58.25           H  
ATOM   2753 2HG2 ILE A 204     -16.474 -36.760  27.550  1.00 58.25           H  
ATOM   2754 3HG2 ILE A 204     -15.467 -37.503  28.815  1.00 58.25           H  
ATOM   2755 1HD1 ILE A 204     -20.355 -38.354  27.922  1.00 58.25           H  
ATOM   2756 2HD1 ILE A 204     -19.135 -37.363  28.757  1.00 58.25           H  
ATOM   2757 3HD1 ILE A 204     -19.372 -39.064  29.224  1.00 58.25           H  
ATOM   2758  N   LEU A 205     -13.632 -38.631  26.865  1.00 58.46           N  
ATOM   2759  CA  LEU A 205     -12.249 -38.633  27.319  1.00 57.68           C  
ATOM   2760  C   LEU A 205     -11.759 -37.274  27.805  1.00 57.88           C  
ATOM   2761  O   LEU A 205     -11.869 -36.278  27.093  1.00 58.54           O  
ATOM   2762  CB  LEU A 205     -11.343 -39.101  26.178  1.00 56.74           C  
ATOM   2763  CG  LEU A 205     -10.070 -39.890  26.514  1.00 58.95           C  
ATOM   2764  CD1 LEU A 205      -9.155 -39.895  25.291  1.00 57.34           C  
ATOM   2765  CD2 LEU A 205      -9.348 -39.279  27.709  1.00 59.12           C  
ATOM   2766  HN  LEU A 205     -13.919 -37.997  26.053  1.00 58.09           H  
ATOM   2767  HA  LEU A 205     -12.159 -39.343  28.141  1.00 58.09           H  
ATOM   2768  HB1 LEU A 205     -11.948 -39.733  25.529  1.00 58.09           H  
ATOM   2769  HB2 LEU A 205     -11.032 -38.211  25.632  1.00 58.09           H  
ATOM   2770  HG  LEU A 205     -10.344 -40.917  26.754  1.00 58.09           H  
ATOM   2771 1HD1 LEU A 205      -8.247 -40.453  25.518  1.00 58.09           H  
ATOM   2772 2HD1 LEU A 205      -8.894 -38.870  25.027  1.00 58.09           H  
ATOM   2773 3HD1 LEU A 205      -9.670 -40.365  24.453  1.00 58.09           H  
ATOM   2774 1HD2 LEU A 205      -8.450 -39.857  27.926  1.00 58.09           H  
ATOM   2775 2HD2 LEU A 205     -10.006 -39.292  28.578  1.00 58.09           H  
ATOM   2776 3HD2 LEU A 205      -9.071 -38.250  27.479  1.00 58.09           H  
ATOM   2777  N   HIS A 206     -11.226 -37.236  29.024  1.00 58.63           N  
ATOM   2778  CA  HIS A 206     -10.660 -36.007  29.582  1.00 58.59           C  
ATOM   2779  C   HIS A 206      -9.144 -36.168  29.465  1.00 59.28           C  
ATOM   2780  O   HIS A 206      -8.590 -37.178  29.900  1.00 60.19           O  
ATOM   2781  CB  HIS A 206     -11.037 -35.826  31.056  1.00 58.11           C  
ATOM   2782  CG  HIS A 206     -12.509 -35.693  31.297  1.00 59.47           C  
ATOM   2783  ND1 HIS A 206     -13.031 -34.903  32.299  1.00 59.69           N  
ATOM   2784  CD2 HIS A 206     -13.571 -36.276  30.688  1.00 60.31           C  
ATOM   2785  CE1 HIS A 206     -14.349 -35.004  32.298  1.00 60.51           C  
ATOM   2786  NE2 HIS A 206     -14.701 -35.832  31.330  1.00 60.67           N  
ATOM   2787  HN  HIS A 206     -11.211 -38.129  29.613  1.00 59.54           H  
ATOM   2788  HA  HIS A 206     -10.991 -35.145  29.002  1.00 59.54           H  
ATOM   2789  HB1 HIS A 206     -10.676 -36.692  31.611  1.00 59.54           H  
ATOM   2790  HB2 HIS A 206     -10.547 -34.926  31.427  1.00 59.54           H  
ATOM   2791  HD1 HIS A 206     -12.458 -34.301  32.973  1.00 59.54           H  
ATOM   2792  HD2 HIS A 206     -13.535 -36.968  29.846  1.00 59.54           H  
ATOM   2793  HE1 HIS A 206     -15.029 -34.492  32.979  1.00 59.54           H  
ATOM   2794  N   MET A 207      -8.479 -35.187  28.863  1.00 58.19           N  
ATOM   2795  CA  MET A 207      -7.030 -35.238  28.683  1.00 57.14           C  
ATOM   2796  C   MET A 207      -6.473 -33.854  28.374  1.00 55.83           C  
ATOM   2797  O   MET A 207      -6.868 -33.237  27.388  1.00 55.78           O  
ATOM   2798  CB  MET A 207      -6.668 -36.173  27.527  1.00 57.98           C  
ATOM   2799  CG  MET A 207      -6.058 -37.495  27.935  1.00 59.13           C  
ATOM   2800  SD  MET A 207      -4.789 -38.011  26.764  1.00 60.91           S  
ATOM   2801  CE  MET A 207      -5.726 -38.086  25.222  1.00 59.12           C  
ATOM   2802  HN  MET A 207      -9.019 -34.337  28.501  1.00 58.01           H  
ATOM   2803  HA  MET A 207      -6.571 -35.610  29.599  1.00 58.01           H  
ATOM   2804  HB1 MET A 207      -7.578 -36.381  26.964  1.00 58.01           H  
ATOM   2805  HB2 MET A 207      -5.954 -35.656  26.886  1.00 58.01           H  
ATOM   2806  HG1 MET A 207      -5.610 -37.390  28.923  1.00 58.01           H  
ATOM   2807  HG2 MET A 207      -6.841 -38.253  27.969  1.00 58.01           H  
ATOM   2808  HE1 MET A 207      -5.067 -38.393  24.410  1.00 58.01           H  
ATOM   2809  HE2 MET A 207      -6.141 -37.103  25.000  1.00 58.01           H  
ATOM   2810  HE3 MET A 207      -6.536 -38.808  25.323  1.00 58.01           H  
ATOM   2811  N   LYS A 208      -5.547 -33.379  29.202  1.00 53.81           N  
ATOM   2812  CA  LYS A 208      -4.938 -32.067  29.000  1.00 52.65           C  
ATOM   2813  C   LYS A 208      -3.986 -32.049  27.807  1.00 52.19           C  
ATOM   2814  O   LYS A 208      -4.132 -31.229  26.909  1.00 51.61           O  
ATOM   2815  CB  LYS A 208      -4.165 -31.643  30.243  1.00 52.43           C  
ATOM   2816  CG  LYS A 208      -4.970 -31.666  31.522  1.00 54.26           C  
ATOM   2817  CD  LYS A 208      -5.515 -30.297  31.863  1.00 55.25           C  
ATOM   2818  CE  LYS A 208      -5.788 -30.197  33.352  1.00 57.09           C  
ATOM   2819  NZ  LYS A 208      -4.582 -30.593  34.147  1.00 56.15           N1+
ATOM   2820  HN  LYS A 208      -5.240 -33.973  30.037  1.00 53.94           H  
ATOM   2821  HA  LYS A 208      -5.731 -31.341  28.821  1.00 53.94           H  
ATOM   2822  HB1 LYS A 208      -3.317 -32.318  30.363  1.00 53.94           H  
ATOM   2823  HB2 LYS A 208      -3.802 -30.627  30.088  1.00 53.94           H  
ATOM   2824  HG1 LYS A 208      -5.803 -32.358  31.403  1.00 53.94           H  
ATOM   2825  HG2 LYS A 208      -4.330 -32.004  32.337  1.00 53.94           H  
ATOM   2826  HD1 LYS A 208      -4.786 -29.538  31.579  1.00 53.94           H  
ATOM   2827  HD2 LYS A 208      -6.443 -30.132  31.315  1.00 53.94           H  
ATOM   2828  HE1 LYS A 208      -6.054 -29.169  33.597  1.00 53.94           H  
ATOM   2829  HE2 LYS A 208      -6.616 -30.858  33.608  1.00 53.94           H  
ATOM   2830  HZ1 LYS A 208      -4.801 -30.514  35.191  1.00 53.94           H  
ATOM   2831  HZ2 LYS A 208      -3.766 -29.945  33.904  1.00 53.94           H  
ATOM   2832  HZ3 LYS A 208      -4.317 -31.603  33.914  1.00 53.94           H  
ATOM   2833  N   GLN A 209      -3.008 -32.952  27.802  1.00 52.41           N  
ATOM   2834  CA  GLN A 209      -2.027 -33.008  26.721  1.00 52.74           C  
ATOM   2835  C   GLN A 209      -2.482 -33.937  25.602  1.00 53.37           C  
ATOM   2836  O   GLN A 209      -3.311 -34.819  25.821  1.00 54.34           O  
ATOM   2837  CB  GLN A 209      -0.669 -33.467  27.266  1.00 53.59           C  
ATOM   2838  CG  GLN A 209      -0.218 -32.709  28.517  1.00 56.06           C  
ATOM   2839  CD  GLN A 209       1.146 -33.154  29.036  1.00 57.94           C  
ATOM   2840  OE1 GLN A 209       1.414 -34.350  29.182  1.00 58.35           O  
ATOM   2841  NE2 GLN A 209       2.008 -32.188  29.332  1.00 58.82           N  
ATOM   2842  HN  GLN A 209      -2.939 -33.653  28.608  1.00 55.29           H  
ATOM   2843  HA  GLN A 209      -1.911 -32.005  26.310  1.00 55.29           H  
ATOM   2844  HB1 GLN A 209      -0.738 -34.527  27.512  1.00 55.29           H  
ATOM   2845  HB2 GLN A 209       0.080 -33.322  26.488  1.00 55.29           H  
ATOM   2846  HG1 GLN A 209      -0.167 -31.647  28.278  1.00 55.29           H  
ATOM   2847  HG2 GLN A 209      -0.956 -32.870  29.303  1.00 55.29           H  
ATOM   2848 1HE2 GLN A 209       1.729 -31.163  29.202  1.00 55.29           H  
ATOM   2849 2HE2 GLN A 209       2.982 -32.434  29.701  1.00 55.29           H  
ATOM   2850  N   HIS A 210      -1.934 -33.733  24.406  1.00 53.71           N  
ATOM   2851  CA  HIS A 210      -2.289 -34.540  23.242  1.00 55.39           C  
ATOM   2852  C   HIS A 210      -1.216 -35.569  22.914  1.00 56.41           C  
ATOM   2853  O   HIS A 210      -1.214 -36.159  21.834  1.00 56.66           O  
ATOM   2854  CB  HIS A 210      -2.499 -33.648  22.018  1.00 55.41           C  
ATOM   2855  CG  HIS A 210      -1.267 -32.917  21.586  1.00 55.45           C  
ATOM   2856  ND1 HIS A 210      -0.832 -31.762  22.200  1.00 57.57           N  
ATOM   2857  CD2 HIS A 210      -0.377 -33.176  20.600  1.00 55.52           C  
ATOM   2858  CE1 HIS A 210       0.272 -31.340  21.609  1.00 56.20           C  
ATOM   2859  NE2 HIS A 210       0.570 -32.180  20.636  1.00 56.40           N  
ATOM   2860  HN  HIS A 210      -1.210 -32.953  24.294  1.00 55.87           H  
ATOM   2861  HA  HIS A 210      -3.221 -35.065  23.454  1.00 55.87           H  
ATOM   2862  HB1 HIS A 210      -2.836 -34.273  21.191  1.00 55.87           H  
ATOM   2863  HB2 HIS A 210      -3.269 -32.914  22.256  1.00 55.87           H  
ATOM   2864  HD1 HIS A 210      -1.313 -31.282  23.026  1.00 55.87           H  
ATOM   2865  HD2 HIS A 210      -0.406 -34.017  19.907  1.00 55.87           H  
ATOM   2866  HE1 HIS A 210       0.840 -30.450  21.879  1.00 55.87           H  
ATOM   2867  N   ILE A 211      -0.308 -35.785  23.851  1.00 57.55           N  
ATOM   2868  CA  ILE A 211       0.768 -36.739  23.645  1.00 58.99           C  
ATOM   2869  C   ILE A 211       0.251 -38.128  23.263  1.00 58.23           C  
ATOM   2870  O   ILE A 211       0.599 -38.651  22.206  1.00 56.74           O  
ATOM   2871  CB  ILE A 211       1.645 -36.842  24.912  1.00 60.80           C  
ATOM   2872  CG1 ILE A 211       2.216 -35.464  25.250  1.00 62.44           C  
ATOM   2873  CG2 ILE A 211       2.789 -37.819  24.686  1.00 62.08           C  
ATOM   2874  CD1 ILE A 211       2.976 -35.416  26.560  1.00 64.06           C  
ATOM   2875  HN  ILE A 211      -0.367 -35.249  24.775  1.00 60.11           H  
ATOM   2876  HA  ILE A 211       1.393 -36.374  22.830  1.00 60.11           H  
ATOM   2877  HB  ILE A 211       1.034 -37.191  25.744  1.00 60.11           H  
ATOM   2878 1HG1 ILE A 211       2.894 -35.168  24.449  1.00 60.11           H  
ATOM   2879 2HG1 ILE A 211       1.390 -34.755  25.307  1.00 60.11           H  
ATOM   2880 1HG2 ILE A 211       3.398 -37.881  25.588  1.00 60.11           H  
ATOM   2881 2HG2 ILE A 211       3.404 -37.473  23.855  1.00 60.11           H  
ATOM   2882 3HG2 ILE A 211       2.385 -38.804  24.453  1.00 60.11           H  
ATOM   2883 1HD1 ILE A 211       3.349 -34.406  26.728  1.00 60.11           H  
ATOM   2884 2HD1 ILE A 211       3.815 -36.110  26.519  1.00 60.11           H  
ATOM   2885 3HD1 ILE A 211       2.311 -35.697  27.377  1.00 60.11           H  
ATOM   2886  N   LEU A 212      -0.597 -38.704  24.109  1.00 57.64           N  
ATOM   2887  CA  LEU A 212      -1.134 -40.044  23.872  1.00 58.09           C  
ATOM   2888  C   LEU A 212      -2.502 -40.072  23.196  1.00 58.35           C  
ATOM   2889  O   LEU A 212      -3.254 -41.032  23.366  1.00 58.40           O  
ATOM   2890  CB  LEU A 212      -1.237 -40.792  25.200  1.00 58.29           C  
ATOM   2891  CG  LEU A 212      -0.097 -40.569  26.189  1.00 58.28           C  
ATOM   2892  CD1 LEU A 212      -0.469 -41.183  27.518  1.00 59.14           C  
ATOM   2893  CD2 LEU A 212       1.195 -41.159  25.654  1.00 58.91           C  
ATOM   2894  HN  LEU A 212      -0.895 -38.172  24.988  1.00 58.39           H  
ATOM   2895  HA  LEU A 212      -0.432 -40.582  23.235  1.00 58.39           H  
ATOM   2896  HB1 LEU A 212      -2.163 -40.483  25.685  1.00 58.39           H  
ATOM   2897  HB2 LEU A 212      -1.281 -41.858  24.978  1.00 58.39           H  
ATOM   2898  HG  LEU A 212       0.040 -39.496  26.327  1.00 58.39           H  
ATOM   2899 1HD1 LEU A 212       0.341 -41.028  28.230  1.00 58.39           H  
ATOM   2900 2HD1 LEU A 212      -0.639 -42.252  27.390  1.00 58.39           H  
ATOM   2901 3HD1 LEU A 212      -1.378 -40.713  27.894  1.00 58.39           H  
ATOM   2902 1HD2 LEU A 212       1.997 -40.990  26.373  1.00 58.39           H  
ATOM   2903 2HD2 LEU A 212       1.449 -40.681  24.708  1.00 58.39           H  
ATOM   2904 3HD2 LEU A 212       1.068 -42.230  25.497  1.00 58.39           H  
ATOM   2905  N   LEU A 213      -2.827 -39.036  22.430  1.00 58.67           N  
ATOM   2906  CA  LEU A 213      -4.122 -38.968  21.758  1.00 57.77           C  
ATOM   2907  C   LEU A 213      -4.256 -39.890  20.546  1.00 57.62           C  
ATOM   2908  O   LEU A 213      -5.252 -40.595  20.411  1.00 56.59           O  
ATOM   2909  CB  LEU A 213      -4.424 -37.531  21.323  1.00 56.82           C  
ATOM   2910  CG  LEU A 213      -5.774 -37.329  20.622  1.00 56.12           C  
ATOM   2911  CD1 LEU A 213      -6.909 -37.712  21.562  1.00 54.52           C  
ATOM   2912  CD2 LEU A 213      -5.915 -35.882  20.190  1.00 56.53           C  
ATOM   2913  HN  LEU A 213      -2.127 -38.237  22.303  1.00 56.83           H  
ATOM   2914  HA  LEU A 213      -4.884 -39.261  22.480  1.00 56.83           H  
ATOM   2915  HB1 LEU A 213      -4.408 -36.900  22.211  1.00 56.83           H  
ATOM   2916  HB2 LEU A 213      -3.638 -37.214  20.638  1.00 56.83           H  
ATOM   2917  HG  LEU A 213      -5.814 -37.968  19.740  1.00 56.83           H  
ATOM   2918 1HD1 LEU A 213      -7.864 -37.566  21.058  1.00 56.83           H  
ATOM   2919 2HD1 LEU A 213      -6.870 -37.086  22.453  1.00 56.83           H  
ATOM   2920 3HD1 LEU A 213      -6.806 -38.759  21.849  1.00 56.83           H  
ATOM   2921 1HD2 LEU A 213      -6.875 -35.743  19.693  1.00 56.83           H  
ATOM   2922 2HD2 LEU A 213      -5.109 -35.628  19.501  1.00 56.83           H  
ATOM   2923 3HD2 LEU A 213      -5.862 -35.234  21.065  1.00 56.83           H  
ATOM   2924  N   LEU A 214      -3.267 -39.874  19.660  1.00 58.29           N  
ATOM   2925  CA  LEU A 214      -3.311 -40.711  18.466  1.00 59.29           C  
ATOM   2926  C   LEU A 214      -3.307 -42.206  18.763  1.00 60.71           C  
ATOM   2927  O   LEU A 214      -3.898 -42.989  18.020  1.00 61.53           O  
ATOM   2928  CB  LEU A 214      -2.137 -40.389  17.542  1.00 59.02           C  
ATOM   2929  CG  LEU A 214      -2.205 -39.092  16.737  1.00 59.18           C  
ATOM   2930  CD1 LEU A 214      -0.926 -38.919  15.928  1.00 57.39           C  
ATOM   2931  CD2 LEU A 214      -3.417 -39.132  15.814  1.00 59.96           C  
ATOM   2932  HN  LEU A 214      -2.424 -39.236  19.825  1.00 59.42           H  
ATOM   2933  HA  LEU A 214      -4.231 -40.480  17.930  1.00 59.42           H  
ATOM   2934  HB1 LEU A 214      -1.240 -40.343  18.159  1.00 59.42           H  
ATOM   2935  HB2 LEU A 214      -2.048 -41.210  16.830  1.00 59.42           H  
ATOM   2936  HG  LEU A 214      -2.308 -38.252  17.424  1.00 59.42           H  
ATOM   2937 1HD1 LEU A 214      -0.980 -37.993  15.356  1.00 59.42           H  
ATOM   2938 2HD1 LEU A 214      -0.811 -39.761  15.245  1.00 59.42           H  
ATOM   2939 3HD1 LEU A 214      -0.071 -38.879  16.603  1.00 59.42           H  
ATOM   2940 1HD2 LEU A 214      -3.467 -38.207  15.239  1.00 59.42           H  
ATOM   2941 2HD2 LEU A 214      -4.324 -39.239  16.409  1.00 59.42           H  
ATOM   2942 3HD2 LEU A 214      -3.328 -39.978  15.133  1.00 59.42           H  
ATOM   2943  N   GLU A 215      -2.644 -42.610  19.842  1.00 61.52           N  
ATOM   2944  CA  GLU A 215      -2.581 -44.025  20.175  1.00 62.44           C  
ATOM   2945  C   GLU A 215      -3.820 -44.501  20.922  1.00 60.92           C  
ATOM   2946  O   GLU A 215      -4.105 -45.697  20.965  1.00 61.68           O  
ATOM   2947  CB  GLU A 215      -1.307 -44.338  20.972  1.00 65.12           C  
ATOM   2948  CG  GLU A 215      -1.183 -43.650  22.319  1.00 69.48           C  
ATOM   2949  CD  GLU A 215       0.172 -43.901  22.970  1.00 72.40           C  
ATOM   2950  OE1 GLU A 215       0.352 -43.500  24.140  1.00 72.58           O  
ATOM   2951  OE2 GLU A 215       1.059 -44.493  22.311  1.00 74.12           O  
ATOM   2952  HN  GLU A 215      -2.155 -41.893  20.467  1.00 66.70           H  
ATOM   2953  HA  GLU A 215      -2.528 -44.581  19.239  1.00 66.70           H  
ATOM   2954  HB1 GLU A 215      -1.276 -45.414  21.142  1.00 66.70           H  
ATOM   2955  HB2 GLU A 215      -0.452 -44.041  20.365  1.00 66.70           H  
ATOM   2956  HG1 GLU A 215      -1.311 -42.577  22.178  1.00 66.70           H  
ATOM   2957  HG2 GLU A 215      -1.965 -44.027  22.979  1.00 66.70           H  
ATOM   2958  N   ILE A 216      -4.556 -43.572  21.516  1.00 58.17           N  
ATOM   2959  CA  ILE A 216      -5.782 -43.949  22.201  1.00 56.44           C  
ATOM   2960  C   ILE A 216      -6.868 -43.987  21.131  1.00 57.03           C  
ATOM   2961  O   ILE A 216      -7.853 -44.712  21.250  1.00 58.40           O  
ATOM   2962  CB  ILE A 216      -6.177 -42.933  23.283  1.00 54.75           C  
ATOM   2963  CG1 ILE A 216      -5.234 -43.049  24.480  1.00 53.16           C  
ATOM   2964  CG2 ILE A 216      -7.607 -43.180  23.730  1.00 53.80           C  
ATOM   2965  CD1 ILE A 216      -5.537 -42.050  25.582  1.00 52.26           C  
ATOM   2966  HN  ILE A 216      -4.249 -42.547  21.491  1.00 55.50           H  
ATOM   2967  HA  ILE A 216      -5.667 -44.937  22.646  1.00 55.50           H  
ATOM   2968  HB  ILE A 216      -6.103 -41.927  22.869  1.00 55.50           H  
ATOM   2969 1HG1 ILE A 216      -5.320 -44.055  24.892  1.00 55.50           H  
ATOM   2970 2HG1 ILE A 216      -4.214 -42.883  24.134  1.00 55.50           H  
ATOM   2971 1HG2 ILE A 216      -7.879 -42.455  24.497  1.00 55.50           H  
ATOM   2972 2HG2 ILE A 216      -7.692 -44.188  24.137  1.00 55.50           H  
ATOM   2973 3HG2 ILE A 216      -8.278 -43.075  22.877  1.00 55.50           H  
ATOM   2974 1HD1 ILE A 216      -4.831 -42.187  26.401  1.00 55.50           H  
ATOM   2975 2HD1 ILE A 216      -6.552 -42.208  25.947  1.00 55.50           H  
ATOM   2976 3HD1 ILE A 216      -5.446 -41.037  25.190  1.00 55.50           H  
ATOM   2977  N   PHE A 217      -6.663 -43.211  20.072  1.00 56.34           N  
ATOM   2978  CA  PHE A 217      -7.611 -43.140  18.970  1.00 56.44           C  
ATOM   2979  C   PHE A 217      -7.634 -44.422  18.145  1.00 57.57           C  
ATOM   2980  O   PHE A 217      -8.700 -44.965  17.860  1.00 57.17           O  
ATOM   2981  CB  PHE A 217      -7.265 -41.962  18.055  1.00 54.03           C  
ATOM   2982  CG  PHE A 217      -8.197 -41.806  16.888  1.00 51.43           C  
ATOM   2983  CD1 PHE A 217      -9.484 -41.302  17.068  1.00 51.29           C  
ATOM   2984  CD2 PHE A 217      -7.794 -42.174  15.607  1.00 51.78           C  
ATOM   2985  CE1 PHE A 217     -10.361 -41.163  15.986  1.00 51.19           C  
ATOM   2986  CE2 PHE A 217      -8.657 -42.043  14.512  1.00 52.17           C  
ATOM   2987  CZ  PHE A 217      -9.944 -41.536  14.704  1.00 51.83           C  
ATOM   2988  HN  PHE A 217      -5.772 -42.619  20.028  1.00 53.75           H  
ATOM   2989  HA  PHE A 217      -8.607 -42.976  19.382  1.00 53.75           H  
ATOM   2990  HB1 PHE A 217      -7.299 -41.047  18.646  1.00 53.75           H  
ATOM   2991  HB2 PHE A 217      -6.256 -42.110  17.671  1.00 53.75           H  
ATOM   2992  HD1 PHE A 217      -9.812 -41.012  18.066  1.00 53.75           H  
ATOM   2993  HD2 PHE A 217      -6.790 -42.571  15.454  1.00 53.75           H  
ATOM   2994  HE1 PHE A 217     -11.364 -40.766  16.142  1.00 53.75           H  
ATOM   2995  HE2 PHE A 217      -8.326 -42.335  13.515  1.00 53.75           H  
ATOM   2996  HZ  PHE A 217     -10.622 -41.431  13.857  1.00 53.75           H  
ATOM   2997  N   VAL A 218      -6.454 -44.894  17.754  1.00 58.96           N  
ATOM   2998  CA  VAL A 218      -6.347 -46.099  16.938  1.00 60.72           C  
ATOM   2999  C   VAL A 218      -7.099 -47.306  17.486  1.00 61.02           C  
ATOM   3000  O   VAL A 218      -7.576 -48.139  16.716  1.00 60.41           O  
ATOM   3001  CB  VAL A 218      -4.870 -46.509  16.724  1.00 60.83           C  
ATOM   3002  CG1 VAL A 218      -4.204 -45.559  15.750  1.00 61.75           C  
ATOM   3003  CG2 VAL A 218      -4.127 -46.505  18.055  1.00 61.30           C  
ATOM   3004  HN  VAL A 218      -5.562 -44.378  18.044  1.00 60.71           H  
ATOM   3005  HA  VAL A 218      -6.767 -45.869  15.959  1.00 60.71           H  
ATOM   3006  HB  VAL A 218      -4.841 -47.516  16.308  1.00 60.71           H  
ATOM   3007 1HG1 VAL A 218      -3.165 -45.855  15.606  1.00 60.71           H  
ATOM   3008 2HG1 VAL A 218      -4.240 -44.545  16.148  1.00 60.71           H  
ATOM   3009 3HG1 VAL A 218      -4.727 -45.592  14.794  1.00 60.71           H  
ATOM   3010 1HG2 VAL A 218      -3.089 -46.795  17.893  1.00 60.71           H  
ATOM   3011 2HG2 VAL A 218      -4.599 -47.212  18.737  1.00 60.71           H  
ATOM   3012 3HG2 VAL A 218      -4.161 -45.505  18.488  1.00 60.71           H  
ATOM   3013  N   ASP A 219      -7.215 -47.398  18.806  1.00 61.99           N  
ATOM   3014  CA  ASP A 219      -7.895 -48.529  19.424  1.00 63.78           C  
ATOM   3015  C   ASP A 219      -9.377 -48.313  19.731  1.00 65.20           C  
ATOM   3016  O   ASP A 219     -10.061 -49.244  20.166  1.00 67.09           O  
ATOM   3017  CB  ASP A 219      -7.177 -48.941  20.716  1.00 64.15           C  
ATOM   3018  CG  ASP A 219      -5.701 -49.251  20.503  1.00 64.18           C  
ATOM   3019  OD1 ASP A 219      -5.345 -49.874  19.478  1.00 62.16           O  
ATOM   3020  OD2 ASP A 219      -4.897 -48.878  21.384  1.00 65.23           O  
ATOM   3021  HN  ASP A 219      -6.802 -46.629  19.426  1.00 64.22           H  
ATOM   3022  HA  ASP A 219      -7.825 -49.368  18.732  1.00 64.22           H  
ATOM   3023  HB1 ASP A 219      -7.261 -48.126  21.435  1.00 64.22           H  
ATOM   3024  HB2 ASP A 219      -7.664 -49.830  21.116  1.00 64.22           H  
ATOM   3025  N   VAL A 220      -9.884 -47.103  19.514  1.00 64.27           N  
ATOM   3026  CA  VAL A 220     -11.292 -46.838  19.794  1.00 63.31           C  
ATOM   3027  C   VAL A 220     -12.079 -46.437  18.555  1.00 63.21           C  
ATOM   3028  O   VAL A 220     -13.307 -46.502  18.546  1.00 62.57           O  
ATOM   3029  CB  VAL A 220     -11.463 -45.724  20.853  1.00 62.92           C  
ATOM   3030  CG1 VAL A 220     -10.741 -46.102  22.134  1.00 62.03           C  
ATOM   3031  CG2 VAL A 220     -10.938 -44.406  20.313  1.00 63.38           C  
ATOM   3032  HN  VAL A 220      -9.259 -46.322  19.134  1.00 63.10           H  
ATOM   3033  HA  VAL A 220     -11.734 -47.752  20.192  1.00 63.10           H  
ATOM   3034  HB  VAL A 220     -12.525 -45.612  21.072  1.00 63.10           H  
ATOM   3035 1HG1 VAL A 220     -10.869 -45.310  22.871  1.00 63.10           H  
ATOM   3036 2HG1 VAL A 220      -9.679 -46.237  21.927  1.00 63.10           H  
ATOM   3037 3HG1 VAL A 220     -11.155 -47.031  22.525  1.00 63.10           H  
ATOM   3038 1HG2 VAL A 220     -11.063 -43.628  21.066  1.00 63.10           H  
ATOM   3039 2HG2 VAL A 220     -11.493 -44.134  19.415  1.00 63.10           H  
ATOM   3040 3HG2 VAL A 220      -9.881 -44.508  20.069  1.00 63.10           H  
ATOM   3041  N   THR A 221     -11.368 -46.033  17.510  1.00 63.85           N  
ATOM   3042  CA  THR A 221     -11.998 -45.597  16.269  1.00 64.58           C  
ATOM   3043  C   THR A 221     -13.010 -46.585  15.674  1.00 66.34           C  
ATOM   3044  O   THR A 221     -14.043 -46.174  15.142  1.00 67.50           O  
ATOM   3045  CB  THR A 221     -10.930 -45.270  15.206  1.00 63.27           C  
ATOM   3046  OG1 THR A 221     -11.567 -44.799  14.013  1.00 62.03           O  
ATOM   3047  CG2 THR A 221     -10.100 -46.499  14.889  1.00 63.19           C  
ATOM   3048  HN  THR A 221     -10.300 -46.027  17.580  1.00 64.39           H  
ATOM   3049  HA  THR A 221     -12.535 -44.673  16.485  1.00 64.39           H  
ATOM   3050  HB  THR A 221     -10.274 -44.489  15.590  1.00 64.39           H  
ATOM   3051  HG1 THR A 221     -12.211 -45.541  13.643  1.00 64.39           H  
ATOM   3052 1HG2 THR A 221      -9.352 -46.249  14.137  1.00 64.39           H  
ATOM   3053 2HG2 THR A 221     -10.749 -47.287  14.507  1.00 64.39           H  
ATOM   3054 3HG2 THR A 221      -9.602 -46.845  15.795  1.00 64.39           H  
ATOM   3055  N   SER A 222     -12.724 -47.881  15.762  1.00 67.24           N  
ATOM   3056  CA  SER A 222     -13.634 -48.889  15.219  1.00 67.33           C  
ATOM   3057  C   SER A 222     -14.618 -49.401  16.262  1.00 66.92           C  
ATOM   3058  O   SER A 222     -15.483 -50.220  15.959  1.00 68.00           O  
ATOM   3059  CB  SER A 222     -12.842 -50.072  14.662  1.00 67.32           C  
ATOM   3060  OG  SER A 222     -12.036 -49.677  13.570  1.00 69.39           O  
ATOM   3061  HN  SER A 222     -11.816 -48.190  16.236  1.00 67.70           H  
ATOM   3062  HA  SER A 222     -14.200 -48.439  14.403  1.00 67.70           H  
ATOM   3063  HB1 SER A 222     -12.203 -50.474  15.448  1.00 67.70           H  
ATOM   3064  HB2 SER A 222     -13.539 -50.842  14.330  1.00 67.70           H  
ATOM   3065  HG  SER A 222     -12.645 -49.292  12.806  1.00 67.70           H  
ATOM   3066  N   SER A 223     -14.493 -48.904  17.486  1.00 66.31           N  
ATOM   3067  CA  SER A 223     -15.351 -49.339  18.577  1.00 65.16           C  
ATOM   3068  C   SER A 223     -16.343 -48.300  19.104  1.00 64.06           C  
ATOM   3069  O   SER A 223     -17.324 -48.653  19.757  1.00 64.45           O  
ATOM   3070  CB  SER A 223     -14.471 -49.828  19.731  1.00 66.24           C  
ATOM   3071  OG  SER A 223     -15.220 -49.985  20.923  1.00 67.41           O  
ATOM   3072  HN  SER A 223     -13.743 -48.165  17.675  1.00 65.60           H  
ATOM   3073  HA  SER A 223     -15.928 -50.192  18.220  1.00 65.60           H  
ATOM   3074  HB1 SER A 223     -14.032 -50.788  19.459  1.00 65.60           H  
ATOM   3075  HB2 SER A 223     -13.678 -49.101  19.904  1.00 65.60           H  
ATOM   3076  HG  SER A 223     -15.643 -49.063  21.195  1.00 65.60           H  
ATOM   3077  N   VAL A 224     -16.098 -47.025  18.818  1.00 62.39           N  
ATOM   3078  CA  VAL A 224     -16.963 -45.960  19.318  1.00 60.19           C  
ATOM   3079  C   VAL A 224     -17.876 -45.323  18.273  1.00 59.05           C  
ATOM   3080  O   VAL A 224     -17.550 -45.283  17.089  1.00 57.04           O  
ATOM   3081  CB  VAL A 224     -16.114 -44.845  19.975  1.00 59.28           C  
ATOM   3082  CG1 VAL A 224     -17.013 -43.828  20.655  1.00 58.01           C  
ATOM   3083  CG2 VAL A 224     -15.151 -45.451  20.975  1.00 58.79           C  
ATOM   3084  HN  VAL A 224     -15.253 -46.775  18.211  1.00 59.25           H  
ATOM   3085  HA  VAL A 224     -17.599 -46.389  20.093  1.00 59.25           H  
ATOM   3086  HB  VAL A 224     -15.540 -44.340  19.199  1.00 59.25           H  
ATOM   3087 1HG1 VAL A 224     -16.402 -43.050  21.112  1.00 59.25           H  
ATOM   3088 2HG1 VAL A 224     -17.606 -44.323  21.424  1.00 59.25           H  
ATOM   3089 3HG1 VAL A 224     -17.678 -43.380  19.917  1.00 59.25           H  
ATOM   3090 1HG2 VAL A 224     -14.557 -44.660  21.433  1.00 59.25           H  
ATOM   3091 2HG2 VAL A 224     -14.490 -46.152  20.465  1.00 59.25           H  
ATOM   3092 3HG2 VAL A 224     -15.712 -45.977  21.747  1.00 59.25           H  
ATOM   3093  N   GLU A 225     -19.023 -44.824  18.730  1.00 59.41           N  
ATOM   3094  CA  GLU A 225     -19.989 -44.165  17.851  1.00 60.64           C  
ATOM   3095  C   GLU A 225     -19.949 -42.643  18.030  1.00 58.84           C  
ATOM   3096  O   GLU A 225     -19.838 -41.897  17.055  1.00 58.06           O  
ATOM   3097  CB  GLU A 225     -21.411 -44.657  18.136  1.00 62.41           C  
ATOM   3098  CG  GLU A 225     -22.450 -44.034  17.212  1.00 67.02           C  
ATOM   3099  CD  GLU A 225     -23.876 -44.166  17.727  1.00 70.31           C  
ATOM   3100  OE1 GLU A 225     -24.806 -43.739  17.004  1.00 72.12           O  
ATOM   3101  OE2 GLU A 225     -24.070 -44.687  18.849  1.00 71.98           O  
ATOM   3102  HN  GLU A 225     -19.245 -44.908  19.773  1.00 64.53           H  
ATOM   3103  HA  GLU A 225     -19.738 -44.402  16.817  1.00 64.53           H  
ATOM   3104  HB1 GLU A 225     -21.437 -45.739  18.008  1.00 64.53           H  
ATOM   3105  HB2 GLU A 225     -21.666 -44.406  19.166  1.00 64.53           H  
ATOM   3106  HG1 GLU A 225     -22.220 -42.974  17.099  1.00 64.53           H  
ATOM   3107  HG2 GLU A 225     -22.387 -44.525  16.241  1.00 64.53           H  
ATOM   3108  N   CYS A 226     -20.058 -42.195  19.279  1.00 56.73           N  
ATOM   3109  CA  CYS A 226     -20.027 -40.772  19.605  1.00 56.45           C  
ATOM   3110  C   CYS A 226     -18.841 -40.484  20.519  1.00 54.47           C  
ATOM   3111  O   CYS A 226     -18.921 -40.701  21.727  1.00 54.11           O  
ATOM   3112  CB  CYS A 226     -21.322 -40.352  20.310  1.00 57.06           C  
ATOM   3113  SG  CYS A 226     -22.828 -40.525  19.319  1.00 64.72           S  
ATOM   3114  HN  CYS A 226     -20.172 -42.903  20.073  1.00 57.26           H  
ATOM   3115  HA  CYS A 226     -19.918 -40.197  18.686  1.00 57.26           H  
ATOM   3116  HB1 CYS A 226     -21.434 -40.966  21.204  1.00 57.26           H  
ATOM   3117  HB2 CYS A 226     -21.226 -39.305  20.597  1.00 57.26           H  
ATOM   3118  HG  CYS A 226     -22.729 -39.767  18.219  1.00 57.26           H  
ATOM   3119  N   LEU A 227     -17.752 -39.985  19.940  1.00 52.90           N  
ATOM   3120  CA  LEU A 227     -16.535 -39.677  20.693  1.00 50.91           C  
ATOM   3121  C   LEU A 227     -16.534 -38.240  21.216  1.00 50.67           C  
ATOM   3122  O   LEU A 227     -16.962 -37.322  20.524  1.00 49.43           O  
ATOM   3123  CB  LEU A 227     -15.316 -39.874  19.790  1.00 49.97           C  
ATOM   3124  CG  LEU A 227     -14.018 -40.460  20.351  1.00 50.75           C  
ATOM   3125  CD1 LEU A 227     -12.910 -40.225  19.338  1.00 50.17           C  
ATOM   3126  CD2 LEU A 227     -13.657 -39.828  21.676  1.00 51.45           C  
ATOM   3127  HN  LEU A 227     -17.766 -39.802  18.886  1.00 50.78           H  
ATOM   3128  HA  LEU A 227     -16.461 -40.360  21.539  1.00 50.78           H  
ATOM   3129  HB1 LEU A 227     -15.631 -40.532  18.980  1.00 50.78           H  
ATOM   3130  HB2 LEU A 227     -15.066 -38.893  19.385  1.00 50.78           H  
ATOM   3131  HG  LEU A 227     -14.146 -41.533  20.493  1.00 50.78           H  
ATOM   3132 1HD1 LEU A 227     -11.975 -40.636  19.719  1.00 50.78           H  
ATOM   3133 2HD1 LEU A 227     -12.793 -39.155  19.168  1.00 50.78           H  
ATOM   3134 3HD1 LEU A 227     -13.166 -40.716  18.399  1.00 50.78           H  
ATOM   3135 1HD2 LEU A 227     -12.731 -40.266  22.048  1.00 50.78           H  
ATOM   3136 2HD2 LEU A 227     -14.457 -40.007  22.395  1.00 50.78           H  
ATOM   3137 3HD2 LEU A 227     -13.523 -38.755  21.543  1.00 50.78           H  
ATOM   3138  N   GLU A 228     -16.058 -38.044  22.441  1.00 51.17           N  
ATOM   3139  CA  GLU A 228     -15.989 -36.703  23.002  1.00 51.65           C  
ATOM   3140  C   GLU A 228     -14.676 -36.471  23.738  1.00 51.03           C  
ATOM   3141  O   GLU A 228     -14.345 -37.184  24.683  1.00 50.51           O  
ATOM   3142  CB  GLU A 228     -17.151 -36.434  23.957  1.00 52.28           C  
ATOM   3143  CG  GLU A 228     -17.217 -34.976  24.394  1.00 52.90           C  
ATOM   3144  CD  GLU A 228     -18.316 -34.707  25.398  1.00 54.90           C  
ATOM   3145  OE1 GLU A 228     -19.470 -35.100  25.129  1.00 58.43           O  
ATOM   3146  OE2 GLU A 228     -18.029 -34.099  26.453  1.00 54.15           O  
ATOM   3147  HN  GLU A 228     -15.723 -38.879  23.020  1.00 53.00           H  
ATOM   3148  HA  GLU A 228     -16.050 -35.988  22.182  1.00 53.00           H  
ATOM   3149  HB1 GLU A 228     -18.084 -36.692  23.455  1.00 53.00           H  
ATOM   3150  HB2 GLU A 228     -17.029 -37.059  24.841  1.00 53.00           H  
ATOM   3151  HG1 GLU A 228     -16.262 -34.705  24.844  1.00 53.00           H  
ATOM   3152  HG2 GLU A 228     -17.392 -34.358  23.514  1.00 53.00           H  
ATOM   3153  N   LEU A 229     -13.937 -35.463  23.288  1.00 50.33           N  
ATOM   3154  CA  LEU A 229     -12.652 -35.094  23.871  1.00 50.51           C  
ATOM   3155  C   LEU A 229     -12.833 -33.840  24.713  1.00 50.37           C  
ATOM   3156  O   LEU A 229     -13.412 -32.861  24.248  1.00 51.20           O  
ATOM   3157  CB  LEU A 229     -11.648 -34.795  22.764  1.00 49.58           C  
ATOM   3158  CG  LEU A 229     -10.349 -35.583  22.702  1.00 50.99           C  
ATOM   3159  CD1 LEU A 229      -9.442 -34.901  21.689  1.00 49.20           C  
ATOM   3160  CD2 LEU A 229      -9.681 -35.647  24.073  1.00 50.11           C  
ATOM   3161  HN  LEU A 229     -14.302 -34.895  22.458  1.00 50.29           H  
ATOM   3162  HA  LEU A 229     -12.282 -35.908  24.495  1.00 50.29           H  
ATOM   3163  HB1 LEU A 229     -12.163 -34.956  21.817  1.00 50.29           H  
ATOM   3164  HB2 LEU A 229     -11.377 -33.743  22.857  1.00 50.29           H  
ATOM   3165  HG  LEU A 229     -10.563 -36.596  22.363  1.00 50.29           H  
ATOM   3166 1HD1 LEU A 229      -8.499 -35.444  21.621  1.00 50.29           H  
ATOM   3167 2HD1 LEU A 229      -9.248 -33.876  22.006  1.00 50.29           H  
ATOM   3168 3HD1 LEU A 229      -9.927 -34.894  20.713  1.00 50.29           H  
ATOM   3169 1HD2 LEU A 229      -8.754 -36.216  24.000  1.00 50.29           H  
ATOM   3170 2HD2 LEU A 229     -10.351 -36.134  24.782  1.00 50.29           H  
ATOM   3171 3HD2 LEU A 229      -9.460 -34.637  24.418  1.00 50.29           H  
ATOM   3172  N   ARG A 230     -12.326 -33.856  25.941  1.00 51.44           N  
ATOM   3173  CA  ARG A 230     -12.451 -32.695  26.815  1.00 51.66           C  
ATOM   3174  C   ARG A 230     -11.139 -32.153  27.361  1.00 51.60           C  
ATOM   3175  O   ARG A 230     -10.179 -32.901  27.564  1.00 52.30           O  
ATOM   3176  CB  ARG A 230     -13.330 -33.017  28.018  1.00 52.90           C  
ATOM   3177  CG  ARG A 230     -14.772 -33.309  27.715  1.00 55.63           C  
ATOM   3178  CD  ARG A 230     -15.561 -33.335  29.012  1.00 56.53           C  
ATOM   3179  NE  ARG A 230     -16.942 -33.746  28.801  1.00 58.41           N  
ATOM   3180  CZ  ARG A 230     -17.824 -33.915  29.777  1.00 59.06           C  
ATOM   3181  NH1 ARG A 230     -17.466 -33.701  31.039  1.00 58.78           N  
ATOM   3182  NH2 ARG A 230     -19.058 -34.315  29.492  1.00 58.88           N  
ATOM   3183  HN  ARG A 230     -11.820 -34.731  26.293  1.00 55.20           H  
ATOM   3184  HA  ARG A 230     -12.934 -31.899  26.249  1.00 55.20           H  
ATOM   3185  HB1 ARG A 230     -12.909 -33.891  28.515  1.00 55.20           H  
ATOM   3186  HB2 ARG A 230     -13.297 -32.163  28.694  1.00 55.20           H  
ATOM   3187  HG1 ARG A 230     -15.171 -32.533  27.061  1.00 55.20           H  
ATOM   3188  HG2 ARG A 230     -14.851 -34.277  27.221  1.00 55.20           H  
ATOM   3189  HD1 ARG A 230     -15.086 -34.036  29.699  1.00 55.20           H  
ATOM   3190  HD2 ARG A 230     -15.554 -32.336  29.448  1.00 55.20           H  
ATOM   3191  HE  ARG A 230     -17.265 -33.923  27.796  1.00 55.20           H  
ATOM   3192 1HH1 ARG A 230     -16.467 -33.393  31.267  1.00 55.20           H  
ATOM   3193 2HH1 ARG A 230     -18.177 -33.837  31.827  1.00 55.20           H  
ATOM   3194 1HH2 ARG A 230     -19.339 -34.500  28.476  1.00 55.20           H  
ATOM   3195 2HH2 ARG A 230     -19.771 -34.452  30.278  1.00 55.20           H  
ATOM   3196  N   ASP A 231     -11.133 -30.841  27.607  1.00 49.84           N  
ATOM   3197  CA  ASP A 231     -10.006 -30.117  28.196  1.00 47.80           C  
ATOM   3198  C   ASP A 231      -8.630 -30.230  27.545  1.00 45.84           C  
ATOM   3199  O   ASP A 231      -7.643 -29.782  28.117  1.00 46.26           O  
ATOM   3200  CB  ASP A 231      -9.870 -30.514  29.669  1.00 48.17           C  
ATOM   3201  CG  ASP A 231     -11.184 -30.431  30.421  1.00 49.57           C  
ATOM   3202  OD1 ASP A 231     -11.993 -29.528  30.119  1.00 51.11           O  
ATOM   3203  OD2 ASP A 231     -11.404 -31.258  31.329  1.00 50.43           O  
ATOM   3204  HN  ASP A 231     -12.010 -30.282  27.357  1.00 48.63           H  
ATOM   3205  HA  ASP A 231     -10.272 -29.060  28.181  1.00 48.63           H  
ATOM   3206  HB1 ASP A 231      -9.503 -31.539  29.721  1.00 48.63           H  
ATOM   3207  HB2 ASP A 231      -9.153 -29.846  30.145  1.00 48.63           H  
ATOM   3208  N   THR A 232      -8.551 -30.796  26.352  1.00 44.25           N  
ATOM   3209  CA  THR A 232      -7.261 -30.970  25.707  1.00 44.67           C  
ATOM   3210  C   THR A 232      -6.671 -29.762  25.000  1.00 44.94           C  
ATOM   3211  O   THR A 232      -7.346 -29.094  24.216  1.00 45.47           O  
ATOM   3212  CB  THR A 232      -7.321 -32.089  24.677  1.00 44.69           C  
ATOM   3213  OG1 THR A 232      -8.178 -33.125  25.162  1.00 44.62           O  
ATOM   3214  CG2 THR A 232      -5.916 -32.647  24.423  1.00 44.74           C  
ATOM   3215  HN  THR A 232      -9.441 -31.127  25.860  1.00 44.77           H  
ATOM   3216  HA  THR A 232      -6.552 -31.275  26.476  1.00 44.77           H  
ATOM   3217  HB  THR A 232      -7.725 -31.696  23.744  1.00 44.77           H  
ATOM   3218  HG1 THR A 232      -7.799 -33.498  26.067  1.00 44.77           H  
ATOM   3219 1HG2 THR A 232      -5.970 -33.447  23.685  1.00 44.77           H  
ATOM   3220 2HG2 THR A 232      -5.507 -33.040  25.354  1.00 44.77           H  
ATOM   3221 3HG2 THR A 232      -5.271 -31.852  24.050  1.00 44.77           H  
ATOM   3222  N   ASP A 233      -5.395 -29.503  25.268  1.00 44.27           N  
ATOM   3223  CA  ASP A 233      -4.688 -28.414  24.622  1.00 43.50           C  
ATOM   3224  C   ASP A 233      -4.198 -29.000  23.302  1.00 42.44           C  
ATOM   3225  O   ASP A 233      -3.270 -29.805  23.284  1.00 42.12           O  
ATOM   3226  CB  ASP A 233      -3.488 -27.971  25.462  1.00 44.48           C  
ATOM   3227  CG  ASP A 233      -2.746 -26.791  24.846  1.00 44.88           C  
ATOM   3228  OD1 ASP A 233      -2.842 -26.599  23.612  1.00 42.76           O  
ATOM   3229  OD2 ASP A 233      -2.056 -26.063  25.595  1.00 46.94           O  
ATOM   3230  HN  ASP A 233      -4.877 -30.113  25.978  1.00 43.92           H  
ATOM   3231  HA  ASP A 233      -5.360 -27.575  24.442  1.00 43.92           H  
ATOM   3232  HB1 ASP A 233      -3.842 -27.683  26.452  1.00 43.92           H  
ATOM   3233  HB2 ASP A 233      -2.797 -28.809  25.553  1.00 43.92           H  
ATOM   3234  N   LEU A 234      -4.831 -28.601  22.205  1.00 41.60           N  
ATOM   3235  CA  LEU A 234      -4.470 -29.098  20.883  1.00 41.78           C  
ATOM   3236  C   LEU A 234      -3.628 -28.117  20.071  1.00 42.10           C  
ATOM   3237  O   LEU A 234      -3.524 -28.245  18.849  1.00 39.53           O  
ATOM   3238  CB  LEU A 234      -5.733 -29.478  20.098  1.00 41.16           C  
ATOM   3239  CG  LEU A 234      -6.160 -30.957  20.013  1.00 43.03           C  
ATOM   3240  CD1 LEU A 234      -5.697 -31.747  21.236  1.00 41.50           C  
ATOM   3241  CD2 LEU A 234      -7.675 -31.024  19.864  1.00 39.62           C  
ATOM   3242  HN  LEU A 234      -5.629 -27.894  22.294  1.00 41.29           H  
ATOM   3243  HA  LEU A 234      -3.881 -30.005  21.020  1.00 41.29           H  
ATOM   3244  HB1 LEU A 234      -6.562 -28.935  20.551  1.00 41.29           H  
ATOM   3245  HB2 LEU A 234      -5.586 -29.132  19.075  1.00 41.29           H  
ATOM   3246  HG  LEU A 234      -5.706 -31.397  19.125  1.00 41.29           H  
ATOM   3247 1HD1 LEU A 234      -6.016 -32.785  21.141  1.00 41.29           H  
ATOM   3248 2HD1 LEU A 234      -6.134 -31.314  22.136  1.00 41.29           H  
ATOM   3249 3HD1 LEU A 234      -4.610 -31.706  21.305  1.00 41.29           H  
ATOM   3250 1HD2 LEU A 234      -7.989 -32.066  19.803  1.00 41.29           H  
ATOM   3251 2HD2 LEU A 234      -7.975 -30.501  18.956  1.00 41.29           H  
ATOM   3252 3HD2 LEU A 234      -8.147 -30.553  20.727  1.00 41.29           H  
ATOM   3253  N   ASP A 235      -3.056 -27.115  20.733  1.00 43.65           N  
ATOM   3254  CA  ASP A 235      -2.184 -26.202  20.009  1.00 47.35           C  
ATOM   3255  C   ASP A 235      -0.995 -27.122  19.748  1.00 47.91           C  
ATOM   3256  O   ASP A 235      -0.706 -28.011  20.557  1.00 50.76           O  
ATOM   3257  CB  ASP A 235      -1.731 -25.015  20.877  1.00 49.02           C  
ATOM   3258  CG  ASP A 235      -2.890 -24.162  21.388  1.00 51.29           C  
ATOM   3259  OD1 ASP A 235      -3.931 -24.065  20.707  1.00 52.97           O  
ATOM   3260  OD2 ASP A 235      -2.748 -23.566  22.478  1.00 52.15           O  
ATOM   3261  HN  ASP A 235      -3.234 -26.983  21.780  1.00 49.39           H  
ATOM   3262  HA  ASP A 235      -2.641 -25.866  19.078  1.00 49.39           H  
ATOM   3263  HB1 ASP A 235      -1.183 -25.404  21.735  1.00 49.39           H  
ATOM   3264  HB2 ASP A 235      -1.073 -24.383  20.281  1.00 49.39           H  
ATOM   3265  N   THR A 236      -0.319 -26.935  18.628  1.00 47.13           N  
ATOM   3266  CA  THR A 236       0.835 -27.775  18.286  1.00 46.45           C  
ATOM   3267  C   THR A 236       0.485 -29.240  18.031  1.00 46.09           C  
ATOM   3268  O   THR A 236       1.383 -30.054  17.832  1.00 44.27           O  
ATOM   3269  CB  THR A 236       1.962 -27.755  19.376  1.00 45.58           C  
ATOM   3270  OG1 THR A 236       1.626 -28.650  20.441  1.00 44.38           O  
ATOM   3271  CG2 THR A 236       2.154 -26.352  19.939  1.00 46.95           C  
ATOM   3272  HN  THR A 236      -0.619 -26.157  17.958  1.00 45.84           H  
ATOM   3273  HA  THR A 236       1.265 -27.378  17.366  1.00 45.84           H  
ATOM   3274  HB  THR A 236       2.897 -28.083  18.922  1.00 45.84           H  
ATOM   3275  HG1 THR A 236       0.718 -28.352  20.876  1.00 45.84           H  
ATOM   3276 1HG2 THR A 236       2.941 -26.367  20.693  1.00 45.84           H  
ATOM   3277 2HG2 THR A 236       1.223 -26.012  20.393  1.00 45.84           H  
ATOM   3278 3HG2 THR A 236       2.435 -25.672  19.134  1.00 45.84           H  
ATOM   3279  N   PHE A 237      -0.799 -29.592  18.052  1.00 46.70           N  
ATOM   3280  CA  PHE A 237      -1.173 -30.974  17.766  1.00 47.20           C  
ATOM   3281  C   PHE A 237      -0.791 -31.227  16.319  1.00 47.69           C  
ATOM   3282  O   PHE A 237      -1.160 -30.460  15.432  1.00 46.71           O  
ATOM   3283  CB  PHE A 237      -2.676 -31.196  17.908  1.00 48.17           C  
ATOM   3284  CG  PHE A 237      -3.166 -32.458  17.237  1.00 46.29           C  
ATOM   3285  CD1 PHE A 237      -2.932 -33.707  17.807  1.00 47.81           C  
ATOM   3286  CD2 PHE A 237      -3.826 -32.397  16.016  1.00 45.20           C  
ATOM   3287  CE1 PHE A 237      -3.349 -34.883  17.164  1.00 47.07           C  
ATOM   3288  CE2 PHE A 237      -4.249 -33.561  15.362  1.00 44.80           C  
ATOM   3289  CZ  PHE A 237      -4.012 -34.803  15.933  1.00 44.90           C  
ATOM   3290  HN  PHE A 237      -1.552 -28.866  18.277  1.00 46.59           H  
ATOM   3291  HA  PHE A 237      -0.629 -31.654  18.422  1.00 46.59           H  
ATOM   3292  HB1 PHE A 237      -2.917 -31.254  18.969  1.00 46.59           H  
ATOM   3293  HB2 PHE A 237      -3.194 -30.346  17.463  1.00 46.59           H  
ATOM   3294  HD1 PHE A 237      -2.418 -33.772  18.766  1.00 46.59           H  
ATOM   3295  HD2 PHE A 237      -4.018 -31.426  15.559  1.00 46.59           H  
ATOM   3296  HE1 PHE A 237      -3.158 -35.854  17.621  1.00 46.59           H  
ATOM   3297  HE2 PHE A 237      -4.765 -33.491  14.404  1.00 46.59           H  
ATOM   3298  HZ  PHE A 237      -4.340 -35.711  15.427  1.00 46.59           H  
ATOM   3299  N   HIS A 238      -0.055 -32.303  16.079  1.00 49.19           N  
ATOM   3300  CA  HIS A 238       0.368 -32.634  14.730  1.00 51.20           C  
ATOM   3301  C   HIS A 238      -0.143 -34.026  14.387  1.00 53.17           C  
ATOM   3302  O   HIS A 238      -0.092 -34.936  15.211  1.00 53.06           O  
ATOM   3303  CB  HIS A 238       1.894 -32.598  14.641  1.00 50.89           C  
ATOM   3304  CG  HIS A 238       2.421 -32.728  13.246  1.00 52.30           C  
ATOM   3305  ND1 HIS A 238       2.393 -31.689  12.341  1.00 51.71           N  
ATOM   3306  CD2 HIS A 238       2.961 -33.784  12.592  1.00 52.72           C  
ATOM   3307  CE1 HIS A 238       2.893 -32.100  11.189  1.00 52.09           C  
ATOM   3308  NE2 HIS A 238       3.245 -33.367  11.314  1.00 52.35           N  
ATOM   3309  HN  HIS A 238       0.232 -32.937  16.892  1.00 51.87           H  
ATOM   3310  HA  HIS A 238      -0.053 -31.911  14.031  1.00 51.87           H  
ATOM   3311  HB1 HIS A 238       2.240 -31.649  15.052  1.00 51.87           H  
ATOM   3312  HB2 HIS A 238       2.292 -33.419  15.237  1.00 51.87           H  
ATOM   3313  HD1 HIS A 238       2.024 -30.704  12.540  1.00 51.87           H  
ATOM   3314  HD2 HIS A 238       3.137 -34.778  13.003  1.00 51.87           H  
ATOM   3315  HE1 HIS A 238       2.997 -31.496  10.288  1.00 51.87           H  
ATOM   3316  N   PHE A 239      -0.647 -34.189  13.174  1.00 55.92           N  
ATOM   3317  CA  PHE A 239      -1.159 -35.481  12.755  1.00 60.85           C  
ATOM   3318  C   PHE A 239      -0.135 -36.252  11.934  1.00 63.84           C  
ATOM   3319  O   PHE A 239       0.470 -35.712  11.010  1.00 64.04           O  
ATOM   3320  CB  PHE A 239      -2.425 -35.314  11.923  1.00 60.44           C  
ATOM   3321  CG  PHE A 239      -2.991 -36.611  11.425  1.00 61.28           C  
ATOM   3322  CD1 PHE A 239      -3.687 -37.457  12.286  1.00 61.66           C  
ATOM   3323  CD2 PHE A 239      -2.816 -36.997  10.097  1.00 61.43           C  
ATOM   3324  CE1 PHE A 239      -4.206 -38.670  11.831  1.00 61.44           C  
ATOM   3325  CE2 PHE A 239      -3.330 -38.208   9.629  1.00 61.00           C  
ATOM   3326  CZ  PHE A 239      -4.026 -39.046  10.498  1.00 61.34           C  
ATOM   3327  HN  PHE A 239      -0.677 -33.361  12.497  1.00 61.20           H  
ATOM   3328  HA  PHE A 239      -1.402 -36.064  13.644  1.00 61.20           H  
ATOM   3329  HB1 PHE A 239      -3.179 -34.822  12.538  1.00 61.20           H  
ATOM   3330  HB2 PHE A 239      -2.192 -34.687  11.063  1.00 61.20           H  
ATOM   3331  HD1 PHE A 239      -3.828 -37.168  13.327  1.00 61.20           H  
ATOM   3332  HD2 PHE A 239      -2.271 -36.345   9.415  1.00 61.20           H  
ATOM   3333  HE1 PHE A 239      -4.750 -39.322  12.514  1.00 61.20           H  
ATOM   3334  HE2 PHE A 239      -3.187 -38.497   8.588  1.00 61.20           H  
ATOM   3335  HZ  PHE A 239      -4.429 -39.993  10.138  1.00 61.20           H  
ATOM   3336  N   SER A 240       0.046 -37.520  12.277  1.00 68.05           N  
ATOM   3337  CA  SER A 240       0.978 -38.390  11.570  1.00 72.64           C  
ATOM   3338  C   SER A 240       0.220 -39.655  11.196  1.00 76.81           C  
ATOM   3339  O   SER A 240      -0.451 -40.248  12.041  1.00 77.44           O  
ATOM   3340  CB  SER A 240       2.168 -38.733  12.470  1.00 71.07           C  
ATOM   3341  OG  SER A 240       1.737 -39.264  13.710  1.00 69.11           O  
ATOM   3342  HN  SER A 240      -0.510 -37.918  13.100  1.00 72.52           H  
ATOM   3343  HA  SER A 240       1.332 -37.893  10.667  1.00 72.52           H  
ATOM   3344  HB1 SER A 240       2.794 -39.470  11.966  1.00 72.52           H  
ATOM   3345  HB2 SER A 240       2.747 -37.828  12.653  1.00 72.52           H  
ATOM   3346  HG  SER A 240       1.137 -38.558  14.204  1.00 72.52           H  
ATOM   3347  N   GLU A 241       0.312 -40.061   9.934  1.00 81.46           N  
ATOM   3348  CA  GLU A 241      -0.387 -41.255   9.476  1.00 86.38           C  
ATOM   3349  C   GLU A 241      -0.172 -42.449  10.394  1.00 89.32           C  
ATOM   3350  O   GLU A 241       0.836 -43.148  10.304  1.00 90.47           O  
ATOM   3351  CB  GLU A 241       0.040 -41.613   8.053  1.00 87.17           C  
ATOM   3352  CG  GLU A 241      -0.585 -40.727   6.986  1.00 89.36           C  
ATOM   3353  CD  GLU A 241      -0.229 -41.173   5.582  1.00 90.35           C  
ATOM   3354  OE1 GLU A 241       0.958 -41.070   5.207  1.00 90.83           O  
ATOM   3355  OE2 GLU A 241      -1.134 -41.635   4.854  1.00 91.00           O  
ATOM   3356  HN  GLU A 241       0.909 -39.503   9.243  1.00 88.48           H  
ATOM   3357  HA  GLU A 241      -1.454 -41.033   9.460  1.00 88.48           H  
ATOM   3358  HB1 GLU A 241       1.124 -41.520   7.985  1.00 88.48           H  
ATOM   3359  HB2 GLU A 241      -0.250 -42.645   7.856  1.00 88.48           H  
ATOM   3360  HG1 GLU A 241      -1.669 -40.756   7.098  1.00 88.48           H  
ATOM   3361  HG2 GLU A 241      -0.232 -39.706   7.129  1.00 88.48           H  
ATOM   3362  N   LEU A 242      -1.134 -42.672  11.283  1.00 92.95           N  
ATOM   3363  CA  LEU A 242      -1.075 -43.775  12.230  1.00 96.27           C  
ATOM   3364  C   LEU A 242      -1.372 -45.105  11.545  1.00 98.65           C  
ATOM   3365  O   LEU A 242      -2.208 -45.179  10.640  1.00 99.09           O  
ATOM   3366  CB  LEU A 242      -2.063 -43.528  13.380  1.00 96.41           C  
ATOM   3367  CG  LEU A 242      -3.289 -42.648  13.094  1.00 96.60           C  
ATOM   3368  CD1 LEU A 242      -4.222 -43.320  12.095  1.00 95.40           C  
ATOM   3369  CD2 LEU A 242      -4.018 -42.372  14.401  1.00 96.40           C  
ATOM   3370  HN  LEU A 242      -1.981 -42.018  11.303  1.00 96.47           H  
ATOM   3371  HA  LEU A 242      -0.068 -43.819  12.645  1.00 96.47           H  
ATOM   3372  HB1 LEU A 242      -2.430 -44.501  13.708  1.00 96.47           H  
ATOM   3373  HB2 LEU A 242      -1.507 -43.057  14.191  1.00 96.47           H  
ATOM   3374  HG  LEU A 242      -2.950 -41.701  12.675  1.00 96.47           H  
ATOM   3375 1HD1 LEU A 242      -5.082 -42.676  11.910  1.00 96.47           H  
ATOM   3376 2HD1 LEU A 242      -4.563 -44.273  12.500  1.00 96.47           H  
ATOM   3377 3HD1 LEU A 242      -3.690 -43.492  11.159  1.00 96.47           H  
ATOM   3378 1HD2 LEU A 242      -4.890 -41.748  14.206  1.00 96.47           H  
ATOM   3379 2HD2 LEU A 242      -3.348 -41.856  15.089  1.00 96.47           H  
ATOM   3380 3HD2 LEU A 242      -4.338 -43.315  14.845  1.00 96.47           H  
ATOM   3381  N   SER A 243      -0.674 -46.152  11.975  1.00100.68           N  
ATOM   3382  CA  SER A 243      -0.859 -47.481  11.407  1.00102.55           C  
ATOM   3383  C   SER A 243      -2.030 -48.198  12.071  1.00103.78           C  
ATOM   3384  O   SER A 243      -1.848 -49.201  12.766  1.00104.27           O  
ATOM   3385  CB  SER A 243       0.422 -48.305  11.568  1.00102.66           C  
ATOM   3386  OG  SER A 243       0.804 -48.389  12.930  1.00102.89           O  
ATOM   3387  HN  SER A 243       0.042 -46.015  12.758  1.00102.81           H  
ATOM   3388  HA  SER A 243      -1.074 -47.377  10.343  1.00102.81           H  
ATOM   3389  HB1 SER A 243       0.250 -49.310  11.184  1.00102.81           H  
ATOM   3390  HB2 SER A 243       1.224 -47.831  11.002  1.00102.81           H  
ATOM   3391  HG  SER A 243       0.975 -47.424  13.306  1.00102.81           H  
ATOM   3392  N   THR A 244      -3.234 -47.676  11.852  1.00105.08           N  
ATOM   3393  CA  THR A 244      -4.448 -48.258  12.418  1.00106.22           C  
ATOM   3394  C   THR A 244      -5.103 -49.187  11.391  1.00106.49           C  
ATOM   3395  O   THR A 244      -6.054 -49.911  11.701  1.00106.51           O  
ATOM   3396  CB  THR A 244      -5.451 -47.149  12.827  1.00106.51           C  
ATOM   3397  OG1 THR A 244      -6.603 -47.736  13.448  1.00106.59           O  
ATOM   3398  CG2 THR A 244      -5.885 -46.345  11.604  1.00106.68           C  
ATOM   3399  HN  THR A 244      -3.316 -46.801  11.241  1.00106.30           H  
ATOM   3400  HA  THR A 244      -4.183 -48.839  13.302  1.00106.30           H  
ATOM   3401  HB  THR A 244      -4.968 -46.479  13.538  1.00106.30           H  
ATOM   3402  HG1 THR A 244      -7.069 -48.392  12.773  1.00106.30           H  
ATOM   3403 1HG2 THR A 244      -6.589 -45.571  11.909  1.00106.30           H  
ATOM   3404 2HG2 THR A 244      -6.364 -47.008  10.884  1.00106.30           H  
ATOM   3405 3HG2 THR A 244      -5.012 -45.881  11.145  1.00106.30           H  
ATOM   3406  N   GLY A 245      -4.578 -49.163  10.168  1.00106.53           N  
ATOM   3407  CA  GLY A 245      -5.113 -50.000   9.110  1.00105.99           C  
ATOM   3408  C   GLY A 245      -6.237 -49.332   8.341  1.00105.55           C  
ATOM   3409  O   GLY A 245      -6.684 -48.237   8.692  1.00105.96           O  
ATOM   3410  HN  GLY A 245      -3.750 -48.517   9.962  1.00106.01           H  
ATOM   3411  HA1 GLY A 245      -4.308 -50.237   8.414  1.00106.01           H  
ATOM   3412  HA2 GLY A 245      -5.494 -50.920   9.553  1.00106.01           H  
ATOM   3413  N   GLU A 246      -6.693 -49.992   7.282  1.00104.60           N  
ATOM   3414  CA  GLU A 246      -7.777 -49.464   6.468  1.00103.36           C  
ATOM   3415  C   GLU A 246      -9.128 -49.815   7.072  1.00102.38           C  
ATOM   3416  O   GLU A 246     -10.140 -49.862   6.370  1.00103.10           O  
ATOM   3417  CB  GLU A 246      -7.686 -50.013   5.043  1.00103.67           C  
ATOM   3418  CG  GLU A 246      -6.804 -49.191   4.129  1.00104.06           C  
ATOM   3419  CD  GLU A 246      -7.289 -47.761   4.005  1.00104.54           C  
ATOM   3420  OE1 GLU A 246      -8.483 -47.565   3.693  1.00104.30           O  
ATOM   3421  OE2 GLU A 246      -6.477 -46.835   4.219  1.00104.83           O  
ATOM   3422  HN  GLU A 246      -6.253 -50.932   7.022  1.00103.87           H  
ATOM   3423  HA  GLU A 246      -7.685 -48.379   6.429  1.00103.87           H  
ATOM   3424  HB1 GLU A 246      -7.284 -51.025   5.089  1.00103.87           H  
ATOM   3425  HB2 GLU A 246      -8.690 -50.039   4.620  1.00103.87           H  
ATOM   3426  HG1 GLU A 246      -5.791 -49.185   4.531  1.00103.87           H  
ATOM   3427  HG2 GLU A 246      -6.801 -49.648   3.139  1.00103.87           H  
ATOM   3428  N   THR A 247      -9.137 -50.060   8.379  1.00100.38           N  
ATOM   3429  CA  THR A 247     -10.364 -50.403   9.089  1.00 97.86           C  
ATOM   3430  C   THR A 247     -11.241 -49.155   9.212  1.00 95.37           C  
ATOM   3431  O   THR A 247     -10.825 -48.140   9.780  1.00 95.49           O  
ATOM   3432  CB  THR A 247     -10.057 -50.950  10.507  1.00 98.45           C  
ATOM   3433  OG1 THR A 247      -9.058 -51.975  10.420  1.00 97.80           O  
ATOM   3434  CG2 THR A 247     -11.319 -51.536  11.140  1.00 98.15           C  
ATOM   3435  HN  THR A 247      -8.218 -50.004   8.925  1.00 97.64           H  
ATOM   3436  HA  THR A 247     -10.903 -51.163   8.523  1.00 97.64           H  
ATOM   3437  HB  THR A 247      -9.685 -50.138  11.132  1.00 97.64           H  
ATOM   3438  HG1 THR A 247      -9.409 -52.756   9.813  1.00 97.64           H  
ATOM   3439 1HG2 THR A 247     -11.085 -51.915  12.135  1.00 97.64           H  
ATOM   3440 2HG2 THR A 247     -11.692 -52.351  10.520  1.00 97.64           H  
ATOM   3441 3HG2 THR A 247     -12.081 -50.760  11.217  1.00 97.64           H  
ATOM   3442  N   ASN A 248     -12.451 -49.234   8.669  1.00 91.73           N  
ATOM   3443  CA  ASN A 248     -13.383 -48.115   8.715  1.00 87.82           C  
ATOM   3444  C   ASN A 248     -13.700 -47.717  10.154  1.00 84.05           C  
ATOM   3445  O   ASN A 248     -13.753 -48.567  11.049  1.00 83.22           O  
ATOM   3446  CB  ASN A 248     -14.679 -48.474   7.980  1.00 89.04           C  
ATOM   3447  CG  ASN A 248     -15.324 -49.740   8.514  1.00 89.74           C  
ATOM   3448  OD1 ASN A 248     -14.733 -50.819   8.464  1.00 90.46           O  
ATOM   3449  ND2 ASN A 248     -16.542 -49.612   9.033  1.00 89.51           N  
ATOM   3450  HN  ASN A 248     -12.748 -50.141   8.186  1.00 88.20           H  
ATOM   3451  HA  ASN A 248     -12.925 -47.263   8.213  1.00 88.20           H  
ATOM   3452  HB1 ASN A 248     -15.383 -47.650   8.093  1.00 88.20           H  
ATOM   3453  HB2 ASN A 248     -14.452 -48.617   6.923  1.00 88.20           H  
ATOM   3454 1HD2 ASN A 248     -17.015 -48.652   9.058  1.00 88.20           H  
ATOM   3455 2HD2 ASN A 248     -17.049 -50.469   9.426  1.00 88.20           H  
ATOM   3456  N   SER A 249     -13.902 -46.420  10.369  1.00 78.90           N  
ATOM   3457  CA  SER A 249     -14.215 -45.901  11.695  1.00 73.99           C  
ATOM   3458  C   SER A 249     -15.705 -46.046  11.979  1.00 70.84           C  
ATOM   3459  O   SER A 249     -16.529 -45.977  11.069  1.00 69.93           O  
ATOM   3460  CB  SER A 249     -13.810 -44.425  11.798  1.00 72.85           C  
ATOM   3461  OG  SER A 249     -14.117 -43.895  13.078  1.00 70.58           O  
ATOM   3462  HN  SER A 249     -13.833 -45.739   9.547  1.00 72.85           H  
ATOM   3463  HA  SER A 249     -13.658 -46.472  12.438  1.00 72.85           H  
ATOM   3464  HB1 SER A 249     -12.737 -44.338  11.626  1.00 72.85           H  
ATOM   3465  HB2 SER A 249     -14.347 -43.856  11.040  1.00 72.85           H  
ATOM   3466  HG  SER A 249     -15.150 -43.971  13.250  1.00 72.85           H  
ATOM   3467  N   LEU A 250     -16.038 -46.246  13.248  1.00 67.54           N  
ATOM   3468  CA  LEU A 250     -17.423 -46.400  13.679  1.00 65.53           C  
ATOM   3469  C   LEU A 250     -17.967 -45.054  14.156  1.00 63.99           C  
ATOM   3470  O   LEU A 250     -19.159 -44.909  14.417  1.00 63.89           O  
ATOM   3471  CB  LEU A 250     -17.486 -47.431  14.815  1.00 66.79           C  
ATOM   3472  CG  LEU A 250     -18.819 -47.861  15.434  1.00 66.95           C  
ATOM   3473  CD1 LEU A 250     -19.772 -48.339  14.351  1.00 67.06           C  
ATOM   3474  CD2 LEU A 250     -18.563 -48.969  16.452  1.00 65.90           C  
ATOM   3475  HN  LEU A 250     -15.261 -46.296  13.982  1.00 65.96           H  
ATOM   3476  HA  LEU A 250     -18.023 -46.753  12.840  1.00 65.96           H  
ATOM   3477  HB1 LEU A 250     -17.018 -48.338  14.433  1.00 65.96           H  
ATOM   3478  HB2 LEU A 250     -16.885 -47.027  15.630  1.00 65.96           H  
ATOM   3479  HG  LEU A 250     -19.264 -47.007  15.945  1.00 65.96           H  
ATOM   3480 1HD1 LEU A 250     -20.716 -48.642  14.805  1.00 65.96           H  
ATOM   3481 2HD1 LEU A 250     -19.332 -49.188  13.828  1.00 65.96           H  
ATOM   3482 3HD1 LEU A 250     -19.953 -47.530  13.643  1.00 65.96           H  
ATOM   3483 1HD2 LEU A 250     -19.508 -49.280  16.897  1.00 65.96           H  
ATOM   3484 2HD2 LEU A 250     -17.899 -48.599  17.233  1.00 65.96           H  
ATOM   3485 3HD2 LEU A 250     -18.099 -49.820  15.954  1.00 65.96           H  
ATOM   3486  N   ILE A 251     -17.077 -44.070  14.248  1.00 62.10           N  
ATOM   3487  CA  ILE A 251     -17.419 -42.728  14.711  1.00 58.72           C  
ATOM   3488  C   ILE A 251     -18.285 -41.939  13.732  1.00 56.75           C  
ATOM   3489  O   ILE A 251     -17.930 -41.784  12.565  1.00 56.65           O  
ATOM   3490  CB  ILE A 251     -16.132 -41.917  14.990  1.00 59.17           C  
ATOM   3491  CG1 ILE A 251     -15.267 -42.661  16.009  1.00 59.55           C  
ATOM   3492  CG2 ILE A 251     -16.480 -40.528  15.510  1.00 59.21           C  
ATOM   3493  CD1 ILE A 251     -13.835 -42.178  16.069  1.00 59.08           C  
ATOM   3494  HN  ILE A 251     -16.064 -44.271  13.970  1.00 58.90           H  
ATOM   3495  HA  ILE A 251     -17.968 -42.823  15.648  1.00 58.90           H  
ATOM   3496  HB  ILE A 251     -15.572 -41.815  14.061  1.00 58.90           H  
ATOM   3497 1HG1 ILE A 251     -15.713 -42.534  16.995  1.00 58.90           H  
ATOM   3498 2HG1 ILE A 251     -15.261 -43.719  15.746  1.00 58.90           H  
ATOM   3499 1HG2 ILE A 251     -15.563 -39.971  15.701  1.00 58.90           H  
ATOM   3500 2HG2 ILE A 251     -17.049 -40.618  16.435  1.00 58.90           H  
ATOM   3501 3HG2 ILE A 251     -17.077 -40.000  14.766  1.00 58.90           H  
ATOM   3502 1HD1 ILE A 251     -13.287 -42.755  16.814  1.00 58.90           H  
ATOM   3503 2HD1 ILE A 251     -13.818 -41.123  16.342  1.00 58.90           H  
ATOM   3504 3HD1 ILE A 251     -13.366 -42.308  15.094  1.00 58.90           H  
ATOM   3505  N   LYS A 252     -19.420 -41.441  14.215  1.00 54.88           N  
ATOM   3506  CA  LYS A 252     -20.316 -40.639  13.387  1.00 54.36           C  
ATOM   3507  C   LYS A 252     -20.428 -39.221  13.955  1.00 52.56           C  
ATOM   3508  O   LYS A 252     -20.769 -38.271  13.243  1.00 51.44           O  
ATOM   3509  CB  LYS A 252     -21.702 -41.295  13.288  1.00 55.47           C  
ATOM   3510  CG  LYS A 252     -21.707 -42.551  12.413  1.00 57.87           C  
ATOM   3511  CD  LYS A 252     -23.109 -42.960  11.995  1.00 61.05           C  
ATOM   3512  CE  LYS A 252     -23.072 -44.116  10.999  1.00 62.62           C  
ATOM   3513  NZ  LYS A 252     -22.336 -43.763   9.746  1.00 62.62           N1+
ATOM   3514  HN  LYS A 252     -19.683 -41.633  15.234  1.00 56.99           H  
ATOM   3515  HA  LYS A 252     -19.893 -40.576  12.384  1.00 56.99           H  
ATOM   3516  HB1 LYS A 252     -22.029 -41.569  14.291  1.00 56.99           H  
ATOM   3517  HB2 LYS A 252     -22.399 -40.573  12.863  1.00 56.99           H  
ATOM   3518  HG1 LYS A 252     -21.118 -42.356  11.517  1.00 56.99           H  
ATOM   3519  HG2 LYS A 252     -21.256 -43.370  12.974  1.00 56.99           H  
ATOM   3520  HD1 LYS A 252     -23.667 -43.270  12.878  1.00 56.99           H  
ATOM   3521  HD2 LYS A 252     -23.605 -42.107  11.532  1.00 56.99           H  
ATOM   3522  HE1 LYS A 252     -22.577 -44.967  11.468  1.00 56.99           H  
ATOM   3523  HE2 LYS A 252     -24.095 -44.388  10.740  1.00 56.99           H  
ATOM   3524  HZ1 LYS A 252     -22.338 -44.602   9.082  1.00 56.99           H  
ATOM   3525  HZ2 LYS A 252     -21.327 -43.501   9.986  1.00 56.99           H  
ATOM   3526  HZ3 LYS A 252     -22.816 -42.933   9.272  1.00 56.99           H  
ATOM   3527  N   LYS A 253     -20.117 -39.093  15.240  1.00 50.02           N  
ATOM   3528  CA  LYS A 253     -20.155 -37.813  15.927  1.00 49.17           C  
ATOM   3529  C   LYS A 253     -18.870 -37.646  16.732  1.00 47.19           C  
ATOM   3530  O   LYS A 253     -18.513 -38.508  17.537  1.00 47.29           O  
ATOM   3531  CB  LYS A 253     -21.367 -37.745  16.861  1.00 49.79           C  
ATOM   3532  CG  LYS A 253     -21.530 -36.412  17.587  1.00 51.11           C  
ATOM   3533  CD  LYS A 253     -22.669 -36.463  18.599  1.00 51.87           C  
ATOM   3534  CE  LYS A 253     -22.782 -35.156  19.368  1.00 52.35           C  
ATOM   3535  NZ  LYS A 253     -23.020 -34.019  18.445  1.00 54.10           N1+
ATOM   3536  HN  LYS A 253     -19.828 -39.964  15.790  1.00 50.32           H  
ATOM   3537  HA  LYS A 253     -20.224 -37.012  15.191  1.00 50.32           H  
ATOM   3538  HB1 LYS A 253     -22.264 -37.922  16.268  1.00 50.32           H  
ATOM   3539  HB2 LYS A 253     -21.265 -38.531  17.610  1.00 50.32           H  
ATOM   3540  HG1 LYS A 253     -20.602 -36.177  18.109  1.00 50.32           H  
ATOM   3541  HG2 LYS A 253     -21.742 -35.633  16.854  1.00 50.32           H  
ATOM   3542  HD1 LYS A 253     -23.605 -36.647  18.071  1.00 50.32           H  
ATOM   3543  HD2 LYS A 253     -22.483 -37.274  19.303  1.00 50.32           H  
ATOM   3544  HE1 LYS A 253     -23.613 -35.226  20.070  1.00 50.32           H  
ATOM   3545  HE2 LYS A 253     -21.856 -34.983  19.916  1.00 50.32           H  
ATOM   3546  HZ1 LYS A 253     -23.096 -33.112  19.008  1.00 50.32           H  
ATOM   3547  HZ2 LYS A 253     -23.930 -34.181  17.906  1.00 50.32           H  
ATOM   3548  HZ3 LYS A 253     -22.206 -33.943  17.755  1.00 50.32           H  
ATOM   3549  N   PHE A 254     -18.178 -36.535  16.496  1.00 44.23           N  
ATOM   3550  CA  PHE A 254     -16.935 -36.221  17.188  1.00 41.36           C  
ATOM   3551  C   PHE A 254     -17.108 -34.861  17.860  1.00 40.71           C  
ATOM   3552  O   PHE A 254     -17.286 -33.845  17.188  1.00 40.18           O  
ATOM   3553  CB  PHE A 254     -15.784 -36.181  16.185  1.00 41.28           C  
ATOM   3554  CG  PHE A 254     -14.424 -36.352  16.802  1.00 41.71           C  
ATOM   3555  CD1 PHE A 254     -13.383 -36.901  16.056  1.00 40.43           C  
ATOM   3556  CD2 PHE A 254     -14.179 -35.965  18.120  1.00 40.84           C  
ATOM   3557  CE1 PHE A 254     -12.102 -37.059  16.612  1.00 42.09           C  
ATOM   3558  CE2 PHE A 254     -12.905 -36.117  18.687  1.00 42.58           C  
ATOM   3559  CZ  PHE A 254     -11.862 -36.670  17.929  1.00 39.19           C  
ATOM   3560  HN  PHE A 254     -18.549 -35.844  15.768  1.00 41.33           H  
ATOM   3561  HA  PHE A 254     -16.735 -36.980  17.944  1.00 41.33           H  
ATOM   3562  HB1 PHE A 254     -15.934 -36.982  15.461  1.00 41.33           H  
ATOM   3563  HB2 PHE A 254     -15.809 -35.218  15.674  1.00 41.33           H  
ATOM   3564  HD1 PHE A 254     -13.565 -37.212  15.027  1.00 41.33           H  
ATOM   3565  HD2 PHE A 254     -14.987 -35.540  18.716  1.00 41.33           H  
ATOM   3566  HE1 PHE A 254     -11.297 -37.485  16.014  1.00 41.33           H  
ATOM   3567  HE2 PHE A 254     -12.725 -35.806  19.716  1.00 41.33           H  
ATOM   3568  HZ  PHE A 254     -10.871 -36.795  18.367  1.00 41.33           H  
ATOM   3569  N   THR A 255     -17.075 -34.855  19.188  1.00 40.19           N  
ATOM   3570  CA  THR A 255     -17.245 -33.642  19.972  1.00 40.06           C  
ATOM   3571  C   THR A 255     -15.957 -33.213  20.665  1.00 40.89           C  
ATOM   3572  O   THR A 255     -15.238 -34.033  21.235  1.00 40.96           O  
ATOM   3573  CB  THR A 255     -18.325 -33.837  21.055  1.00 39.20           C  
ATOM   3574  OG1 THR A 255     -19.594 -34.026  20.427  1.00 40.65           O  
ATOM   3575  CG2 THR A 255     -18.400 -32.633  21.981  1.00 40.05           C  
ATOM   3576  HN  THR A 255     -16.917 -35.780  19.702  1.00 40.29           H  
ATOM   3577  HA  THR A 255     -17.563 -32.840  19.306  1.00 40.29           H  
ATOM   3578  HB  THR A 255     -18.084 -34.723  21.642  1.00 40.29           H  
ATOM   3579  HG1 THR A 255     -19.827 -33.183  19.846  1.00 40.29           H  
ATOM   3580 1HG2 THR A 255     -19.170 -32.800  22.734  1.00 40.29           H  
ATOM   3581 2HG2 THR A 255     -18.646 -31.743  21.402  1.00 40.29           H  
ATOM   3582 3HG2 THR A 255     -17.437 -32.491  22.472  1.00 40.29           H  
ATOM   3583  N   PHE A 256     -15.676 -31.915  20.603  1.00 41.71           N  
ATOM   3584  CA  PHE A 256     -14.499 -31.333  21.247  1.00 40.28           C  
ATOM   3585  C   PHE A 256     -15.047 -30.336  22.257  1.00 40.00           C  
ATOM   3586  O   PHE A 256     -15.748 -29.405  21.879  1.00 41.00           O  
ATOM   3587  CB  PHE A 256     -13.623 -30.586  20.234  1.00 37.99           C  
ATOM   3588  CG  PHE A 256     -12.985 -31.469  19.197  1.00 37.71           C  
ATOM   3589  CD1 PHE A 256     -13.667 -31.819  18.038  1.00 37.59           C  
ATOM   3590  CD2 PHE A 256     -11.693 -31.952  19.379  1.00 38.17           C  
ATOM   3591  CE1 PHE A 256     -13.072 -32.635  17.069  1.00 37.86           C  
ATOM   3592  CE2 PHE A 256     -11.088 -32.770  18.418  1.00 38.53           C  
ATOM   3593  CZ  PHE A 256     -11.782 -33.110  17.261  1.00 37.80           C  
ATOM   3594  HN  PHE A 256     -16.337 -31.271  20.061  1.00 38.97           H  
ATOM   3595  HA  PHE A 256     -13.921 -32.107  21.752  1.00 38.97           H  
ATOM   3596  HB1 PHE A 256     -14.245 -29.852  19.721  1.00 38.97           H  
ATOM   3597  HB2 PHE A 256     -12.831 -30.074  20.780  1.00 38.97           H  
ATOM   3598  HD1 PHE A 256     -14.681 -31.452  17.881  1.00 38.97           H  
ATOM   3599  HD2 PHE A 256     -11.144 -31.689  20.283  1.00 38.97           H  
ATOM   3600  HE1 PHE A 256     -13.621 -32.897  16.165  1.00 38.97           H  
ATOM   3601  HE2 PHE A 256     -10.075 -33.140  18.576  1.00 38.97           H  
ATOM   3602  HZ  PHE A 256     -11.315 -33.746  16.509  1.00 38.97           H  
ATOM   3603  N   ARG A 257     -14.738 -30.522  23.535  1.00 39.89           N  
ATOM   3604  CA  ARG A 257     -15.241 -29.619  24.569  1.00 40.73           C  
ATOM   3605  C   ARG A 257     -14.100 -29.004  25.387  1.00 41.50           C  
ATOM   3606  O   ARG A 257     -13.222 -29.719  25.874  1.00 41.13           O  
ATOM   3607  CB  ARG A 257     -16.202 -30.386  25.487  1.00 41.33           C  
ATOM   3608  CG  ARG A 257     -16.901 -29.549  26.554  1.00 42.52           C  
ATOM   3609  CD  ARG A 257     -17.796 -30.438  27.422  1.00 44.91           C  
ATOM   3610  NE  ARG A 257     -18.700 -31.237  26.593  1.00 45.67           N  
ATOM   3611  CZ  ARG A 257     -19.811 -30.769  26.034  1.00 47.90           C  
ATOM   3612  NH1 ARG A 257     -20.167 -29.505  26.227  1.00 46.88           N  
ATOM   3613  NH2 ARG A 257     -20.546 -31.552  25.257  1.00 48.02           N  
ATOM   3614  HN  ARG A 257     -14.112 -31.344  23.812  1.00 43.68           H  
ATOM   3615  HA  ARG A 257     -15.793 -28.813  24.086  1.00 43.68           H  
ATOM   3616  HB1 ARG A 257     -16.970 -30.843  24.862  1.00 43.68           H  
ATOM   3617  HB2 ARG A 257     -15.632 -31.166  25.992  1.00 43.68           H  
ATOM   3618  HG1 ARG A 257     -16.151 -29.069  27.183  1.00 43.68           H  
ATOM   3619  HG2 ARG A 257     -17.512 -28.787  26.070  1.00 43.68           H  
ATOM   3620  HD1 ARG A 257     -17.170 -31.106  28.013  1.00 43.68           H  
ATOM   3621  HD2 ARG A 257     -18.386 -29.808  28.088  1.00 43.68           H  
ATOM   3622  HE  ARG A 257     -18.450 -32.264  26.426  1.00 43.68           H  
ATOM   3623 1HH1 ARG A 257     -19.560 -28.865  26.832  1.00 43.68           H  
ATOM   3624 2HH1 ARG A 257     -21.061 -29.126  25.778  1.00 43.68           H  
ATOM   3625 1HH2 ARG A 257     -20.245 -32.563  25.079  1.00 43.68           H  
ATOM   3626 2HH2 ARG A 257     -21.440 -31.173  24.808  1.00 43.68           H  
ATOM   3627  N   ASN A 258     -14.130 -27.680  25.543  1.00 41.00           N  
ATOM   3628  CA  ASN A 258     -13.103 -26.942  26.283  1.00 39.49           C  
ATOM   3629  C   ASN A 258     -11.703 -27.310  25.776  1.00 39.15           C  
ATOM   3630  O   ASN A 258     -10.777 -27.560  26.554  1.00 37.64           O  
ATOM   3631  CB  ASN A 258     -13.212 -27.223  27.785  1.00 39.57           C  
ATOM   3632  CG  ASN A 258     -12.257 -26.370  28.611  1.00 42.59           C  
ATOM   3633  OD1 ASN A 258     -11.498 -26.888  29.436  1.00 43.80           O  
ATOM   3634  ND2 ASN A 258     -12.293 -25.058  28.397  1.00 39.11           N  
ATOM   3635  HN  ASN A 258     -14.940 -27.132  25.109  1.00 40.29           H  
ATOM   3636  HA  ASN A 258     -13.260 -25.876  26.120  1.00 40.29           H  
ATOM   3637  HB1 ASN A 258     -14.233 -27.015  28.106  1.00 40.29           H  
ATOM   3638  HB2 ASN A 258     -12.983 -28.274  27.961  1.00 40.29           H  
ATOM   3639 1HD2 ASN A 258     -12.970 -24.652  27.674  1.00 40.29           H  
ATOM   3640 2HD2 ASN A 258     -11.645 -24.408  28.948  1.00 40.29           H  
ATOM   3641  N   VAL A 259     -11.572 -27.341  24.454  1.00 37.34           N  
ATOM   3642  CA  VAL A 259     -10.320 -27.662  23.781  1.00 36.51           C  
ATOM   3643  C   VAL A 259      -9.665 -26.385  23.237  1.00 36.51           C  
ATOM   3644  O   VAL A 259     -10.356 -25.431  22.866  1.00 34.21           O  
ATOM   3645  CB  VAL A 259     -10.588 -28.643  22.618  1.00 35.70           C  
ATOM   3646  CG1 VAL A 259      -9.384 -28.742  21.719  1.00 38.44           C  
ATOM   3647  CG2 VAL A 259     -10.937 -30.021  23.180  1.00 36.98           C  
ATOM   3648  HN  VAL A 259     -12.429 -27.119  23.853  1.00 36.53           H  
ATOM   3649  HA  VAL A 259      -9.643 -28.133  24.494  1.00 36.53           H  
ATOM   3650  HB  VAL A 259     -11.433 -28.276  22.036  1.00 36.53           H  
ATOM   3651 1HG1 VAL A 259      -9.593 -29.438  20.906  1.00 36.53           H  
ATOM   3652 2HG1 VAL A 259      -8.530 -29.101  22.293  1.00 36.53           H  
ATOM   3653 3HG1 VAL A 259      -9.157 -27.759  21.306  1.00 36.53           H  
ATOM   3654 1HG2 VAL A 259     -11.126 -30.712  22.358  1.00 36.53           H  
ATOM   3655 2HG2 VAL A 259     -11.829 -29.945  23.802  1.00 36.53           H  
ATOM   3656 3HG2 VAL A 259     -10.106 -30.390  23.781  1.00 36.53           H  
ATOM   3657  N   LYS A 260      -8.334 -26.365  23.206  1.00 37.07           N  
ATOM   3658  CA  LYS A 260      -7.587 -25.211  22.688  1.00 37.15           C  
ATOM   3659  C   LYS A 260      -6.981 -25.603  21.347  1.00 36.74           C  
ATOM   3660  O   LYS A 260      -6.326 -26.639  21.221  1.00 36.02           O  
ATOM   3661  CB  LYS A 260      -6.479 -24.789  23.663  1.00 38.41           C  
ATOM   3662  CG  LYS A 260      -6.993 -24.292  25.010  1.00 41.37           C  
ATOM   3663  CD  LYS A 260      -5.945 -24.466  26.108  1.00 46.40           C  
ATOM   3664  CE  LYS A 260      -4.814 -23.454  26.015  1.00 49.13           C  
ATOM   3665  NZ  LYS A 260      -5.249 -22.095  26.471  1.00 51.54           N1+
ATOM   3666  HN  LYS A 260      -7.793 -27.214  23.569  1.00 41.54           H  
ATOM   3667  HA  LYS A 260      -8.273 -24.376  22.541  1.00 41.54           H  
ATOM   3668  HB1 LYS A 260      -5.832 -25.649  23.839  1.00 41.54           H  
ATOM   3669  HB2 LYS A 260      -5.902 -23.988  23.200  1.00 41.54           H  
ATOM   3670  HG1 LYS A 260      -7.244 -23.235  24.925  1.00 41.54           H  
ATOM   3671  HG2 LYS A 260      -7.885 -24.858  25.279  1.00 41.54           H  
ATOM   3672  HD1 LYS A 260      -6.434 -24.353  27.076  1.00 41.54           H  
ATOM   3673  HD2 LYS A 260      -5.522 -25.468  26.029  1.00 41.54           H  
ATOM   3674  HE1 LYS A 260      -3.988 -23.789  26.642  1.00 41.54           H  
ATOM   3675  HE2 LYS A 260      -4.482 -23.389  24.979  1.00 41.54           H  
ATOM   3676  HZ1 LYS A 260      -4.429 -21.412  26.391  1.00 41.54           H  
ATOM   3677  HZ2 LYS A 260      -5.572 -22.147  27.490  1.00 41.54           H  
ATOM   3678  HZ3 LYS A 260      -6.057 -21.754  25.858  1.00 41.54           H  
ATOM   3679  N   ILE A 261      -7.193 -24.765  20.343  1.00 35.60           N  
ATOM   3680  CA  ILE A 261      -6.696 -25.066  19.014  1.00 35.19           C  
ATOM   3681  C   ILE A 261      -6.117 -23.800  18.356  1.00 34.49           C  
ATOM   3682  O   ILE A 261      -6.454 -22.682  18.753  1.00 33.01           O  
ATOM   3683  CB  ILE A 261      -7.880 -25.651  18.179  1.00 37.06           C  
ATOM   3684  CG1 ILE A 261      -7.360 -26.451  16.999  1.00 40.78           C  
ATOM   3685  CG2 ILE A 261      -8.823 -24.547  17.734  1.00 37.28           C  
ATOM   3686  CD1 ILE A 261      -6.992 -27.863  17.386  1.00 42.96           C  
ATOM   3687  HN  ILE A 261      -7.735 -23.859  20.514  1.00 37.05           H  
ATOM   3688  HA  ILE A 261      -5.910 -25.817  19.091  1.00 37.05           H  
ATOM   3689  HB  ILE A 261      -8.440 -26.330  18.823  1.00 37.05           H  
ATOM   3690 1HG1 ILE A 261      -8.133 -26.488  16.232  1.00 37.05           H  
ATOM   3691 2HG1 ILE A 261      -6.475 -25.954  16.601  1.00 37.05           H  
ATOM   3692 1HG2 ILE A 261      -9.639 -24.978  17.154  1.00 37.05           H  
ATOM   3693 2HG2 ILE A 261      -8.279 -23.830  17.118  1.00 37.05           H  
ATOM   3694 3HG2 ILE A 261      -9.228 -24.039  18.610  1.00 37.05           H  
ATOM   3695 1HD1 ILE A 261      -6.625 -28.397  16.509  1.00 37.05           H  
ATOM   3696 2HD1 ILE A 261      -7.871 -28.373  17.780  1.00 37.05           H  
ATOM   3697 3HD1 ILE A 261      -6.214 -27.840  18.149  1.00 37.05           H  
ATOM   3698  N   THR A 262      -5.226 -23.972  17.384  1.00 32.29           N  
ATOM   3699  CA  THR A 262      -4.656 -22.831  16.662  1.00 33.95           C  
ATOM   3700  C   THR A 262      -5.025 -23.029  15.193  1.00 34.55           C  
ATOM   3701  O   THR A 262      -5.578 -24.066  14.841  1.00 33.96           O  
ATOM   3702  CB  THR A 262      -3.119 -22.751  16.761  1.00 33.11           C  
ATOM   3703  OG1 THR A 262      -2.541 -23.896  16.126  1.00 33.92           O  
ATOM   3704  CG2 THR A 262      -2.670 -22.676  18.215  1.00 31.33           C  
ATOM   3705  HN  THR A 262      -4.919 -24.963  17.124  1.00 33.30           H  
ATOM   3706  HA  THR A 262      -5.097 -21.905  17.031  1.00 33.30           H  
ATOM   3707  HB  THR A 262      -2.780 -21.854  16.243  1.00 33.30           H  
ATOM   3708  HG1 THR A 262      -2.878 -24.769  16.603  1.00 33.30           H  
ATOM   3709 1HG2 THR A 262      -1.582 -22.620  18.258  1.00 33.30           H  
ATOM   3710 2HG2 THR A 262      -3.009 -23.565  18.747  1.00 33.30           H  
ATOM   3711 3HG2 THR A 262      -3.097 -21.789  18.682  1.00 33.30           H  
ATOM   3712  N   ASP A 263      -4.737 -22.046  14.342  1.00 33.32           N  
ATOM   3713  CA  ASP A 263      -5.066 -22.178  12.929  1.00 35.32           C  
ATOM   3714  C   ASP A 263      -4.404 -23.415  12.318  1.00 37.08           C  
ATOM   3715  O   ASP A 263      -5.056 -24.193  11.627  1.00 36.90           O  
ATOM   3716  CB  ASP A 263      -4.645 -20.923  12.152  1.00 37.57           C  
ATOM   3717  CG  ASP A 263      -5.579 -19.735  12.393  1.00 40.04           C  
ATOM   3718  OD1 ASP A 263      -5.234 -18.607  11.964  1.00 38.80           O  
ATOM   3719  OD2 ASP A 263      -6.656 -19.931  12.999  1.00 38.42           O  
ATOM   3720  HN  ASP A 263      -4.262 -21.156  14.698  1.00 37.18           H  
ATOM   3721  HA  ASP A 263      -6.147 -22.289  12.839  1.00 37.18           H  
ATOM   3722  HB1 ASP A 263      -3.638 -20.643  12.462  1.00 37.18           H  
ATOM   3723  HB2 ASP A 263      -4.646 -21.156  11.087  1.00 37.18           H  
ATOM   3724  N   GLU A 264      -3.117 -23.602  12.586  1.00 38.22           N  
ATOM   3725  CA  GLU A 264      -2.387 -24.744  12.052  1.00 40.87           C  
ATOM   3726  C   GLU A 264      -2.870 -26.087  12.601  1.00 41.51           C  
ATOM   3727  O   GLU A 264      -3.096 -27.017  11.833  1.00 41.00           O  
ATOM   3728  CB  GLU A 264      -0.888 -24.583  12.324  1.00 43.62           C  
ATOM   3729  CG  GLU A 264      -0.029 -25.786  11.929  1.00 48.18           C  
ATOM   3730  CD  GLU A 264      -0.169 -26.176  10.462  1.00 52.24           C  
ATOM   3731  OE1 GLU A 264      -0.022 -25.295   9.583  1.00 53.83           O  
ATOM   3732  OE2 GLU A 264      -0.416 -27.371  10.187  1.00 54.55           O  
ATOM   3733  HN  GLU A 264      -2.605 -22.898  13.208  1.00 46.00           H  
ATOM   3734  HA  GLU A 264      -2.530 -24.755  10.971  1.00 46.00           H  
ATOM   3735  HB1 GLU A 264      -0.534 -23.716  11.766  1.00 46.00           H  
ATOM   3736  HB2 GLU A 264      -0.755 -24.408  13.392  1.00 46.00           H  
ATOM   3737  HG1 GLU A 264       1.016 -25.543  12.123  1.00 46.00           H  
ATOM   3738  HG2 GLU A 264      -0.325 -26.637  12.542  1.00 46.00           H  
ATOM   3739  N   SER A 265      -3.037 -26.193  13.917  1.00 41.94           N  
ATOM   3740  CA  SER A 265      -3.474 -27.456  14.497  1.00 44.28           C  
ATOM   3741  C   SER A 265      -4.891 -27.829  14.071  1.00 46.24           C  
ATOM   3742  O   SER A 265      -5.214 -29.012  13.946  1.00 47.71           O  
ATOM   3743  CB  SER A 265      -3.369 -27.425  16.026  1.00 44.14           C  
ATOM   3744  OG  SER A 265      -4.338 -26.577  16.608  1.00 45.15           O  
ATOM   3745  HN  SER A 265      -2.850 -25.350  14.549  1.00 44.91           H  
ATOM   3746  HA  SER A 265      -2.804 -28.236  14.135  1.00 44.91           H  
ATOM   3747  HB1 SER A 265      -3.511 -28.436  16.409  1.00 44.91           H  
ATOM   3748  HB2 SER A 265      -2.377 -27.067  16.303  1.00 44.91           H  
ATOM   3749  HG  SER A 265      -4.207 -25.598  16.252  1.00 44.91           H  
ATOM   3750  N   LEU A 266      -5.733 -26.825  13.843  1.00 46.64           N  
ATOM   3751  CA  LEU A 266      -7.106 -27.063  13.410  1.00 46.78           C  
ATOM   3752  C   LEU A 266      -7.075 -27.849  12.094  1.00 46.37           C  
ATOM   3753  O   LEU A 266      -7.900 -28.729  11.867  1.00 46.47           O  
ATOM   3754  CB  LEU A 266      -7.837 -25.724  13.244  1.00 47.60           C  
ATOM   3755  CG  LEU A 266      -9.328 -25.682  12.874  1.00 48.17           C  
ATOM   3756  CD1 LEU A 266      -9.494 -25.914  11.378  1.00 48.66           C  
ATOM   3757  CD2 LEU A 266     -10.104 -26.710  13.692  1.00 46.41           C  
ATOM   3758  HN  LEU A 266      -5.396 -25.819  13.980  1.00 47.14           H  
ATOM   3759  HA  LEU A 266      -7.619 -27.657  14.166  1.00 47.14           H  
ATOM   3760  HB1 LEU A 266      -7.737 -25.196  14.192  1.00 47.14           H  
ATOM   3761  HB2 LEU A 266      -7.308 -25.176  12.465  1.00 47.14           H  
ATOM   3762  HG  LEU A 266      -9.714 -24.691  13.113  1.00 47.14           H  
ATOM   3763 1HD1 LEU A 266     -10.553 -25.883  11.120  1.00 47.14           H  
ATOM   3764 2HD1 LEU A 266      -9.084 -26.889  11.113  1.00 47.14           H  
ATOM   3765 3HD1 LEU A 266      -8.964 -25.136  10.828  1.00 47.14           H  
ATOM   3766 1HD2 LEU A 266     -11.159 -26.670  13.420  1.00 47.14           H  
ATOM   3767 2HD2 LEU A 266      -9.994 -26.488  14.754  1.00 47.14           H  
ATOM   3768 3HD2 LEU A 266      -9.714 -27.707  13.487  1.00 47.14           H  
ATOM   3769  N   PHE A 267      -6.111 -27.529  11.235  1.00 47.06           N  
ATOM   3770  CA  PHE A 267      -5.944 -28.230   9.966  1.00 46.60           C  
ATOM   3771  C   PHE A 267      -5.494 -29.659  10.265  1.00 46.49           C  
ATOM   3772  O   PHE A 267      -5.927 -30.607   9.615  1.00 47.10           O  
ATOM   3773  CB  PHE A 267      -4.880 -27.537   9.122  1.00 47.28           C  
ATOM   3774  CG  PHE A 267      -4.444 -28.328   7.921  1.00 48.39           C  
ATOM   3775  CD1 PHE A 267      -5.299 -28.505   6.838  1.00 47.51           C  
ATOM   3776  CD2 PHE A 267      -3.172 -28.891   7.870  1.00 49.27           C  
ATOM   3777  CE1 PHE A 267      -4.895 -29.234   5.716  1.00 48.96           C  
ATOM   3778  CE2 PHE A 267      -2.754 -29.625   6.749  1.00 50.04           C  
ATOM   3779  CZ  PHE A 267      -3.618 -29.795   5.672  1.00 49.28           C  
ATOM   3780  HN  PHE A 267      -5.438 -26.734  11.482  1.00 48.00           H  
ATOM   3781  HA  PHE A 267      -6.891 -28.246   9.426  1.00 48.00           H  
ATOM   3782  HB1 PHE A 267      -5.282 -26.584   8.778  1.00 48.00           H  
ATOM   3783  HB2 PHE A 267      -4.007 -27.358   9.750  1.00 48.00           H  
ATOM   3784  HD1 PHE A 267      -6.298 -28.069   6.865  1.00 48.00           H  
ATOM   3785  HD2 PHE A 267      -2.492 -28.760   8.712  1.00 48.00           H  
ATOM   3786  HE1 PHE A 267      -5.577 -29.364   4.876  1.00 48.00           H  
ATOM   3787  HE2 PHE A 267      -1.755 -30.061   6.722  1.00 48.00           H  
ATOM   3788  HZ  PHE A 267      -3.299 -30.363   4.798  1.00 48.00           H  
ATOM   3789  N   GLN A 268      -4.610 -29.804  11.248  1.00 45.45           N  
ATOM   3790  CA  GLN A 268      -4.121 -31.121  11.636  1.00 45.58           C  
ATOM   3791  C   GLN A 268      -5.284 -31.959  12.152  1.00 45.24           C  
ATOM   3792  O   GLN A 268      -5.354 -33.159  11.896  1.00 44.06           O  
ATOM   3793  CB  GLN A 268      -3.044 -30.996  12.716  1.00 45.29           C  
ATOM   3794  CG  GLN A 268      -1.777 -30.308  12.227  1.00 45.49           C  
ATOM   3795  CD  GLN A 268      -1.145 -31.028  11.042  1.00 46.01           C  
ATOM   3796  OE1 GLN A 268      -0.698 -30.399  10.082  1.00 44.90           O  
ATOM   3797  NE2 GLN A 268      -1.103 -32.353  11.110  1.00 45.54           N  
ATOM   3798  HN  GLN A 268      -4.251 -28.938  11.764  1.00 45.28           H  
ATOM   3799  HA  GLN A 268      -3.691 -31.611  10.762  1.00 45.28           H  
ATOM   3800  HB1 GLN A 268      -3.452 -30.419  13.546  1.00 45.28           H  
ATOM   3801  HB2 GLN A 268      -2.783 -31.996  13.061  1.00 45.28           H  
ATOM   3802  HG1 GLN A 268      -2.025 -29.290  11.926  1.00 45.28           H  
ATOM   3803  HG2 GLN A 268      -1.056 -30.280  13.044  1.00 45.28           H  
ATOM   3804 1HE2 GLN A 268      -1.501 -32.858  11.966  1.00 45.28           H  
ATOM   3805 2HE2 GLN A 268      -0.672 -32.916  10.309  1.00 45.28           H  
ATOM   3806  N   VAL A 269      -6.197 -31.317  12.876  1.00 44.93           N  
ATOM   3807  CA  VAL A 269      -7.365 -32.010  13.405  1.00 44.85           C  
ATOM   3808  C   VAL A 269      -8.232 -32.461  12.235  1.00 45.47           C  
ATOM   3809  O   VAL A 269      -8.835 -33.533  12.263  1.00 45.27           O  
ATOM   3810  CB  VAL A 269      -8.186 -31.093  14.325  1.00 43.35           C  
ATOM   3811  CG1 VAL A 269      -9.515 -31.741  14.665  1.00 41.42           C  
ATOM   3812  CG2 VAL A 269      -7.404 -30.809  15.594  1.00 43.06           C  
ATOM   3813  HN  VAL A 269      -6.072 -30.273  13.074  1.00 44.05           H  
ATOM   3814  HA  VAL A 269      -7.039 -32.884  13.968  1.00 44.05           H  
ATOM   3815  HB  VAL A 269      -8.374 -30.152  13.808  1.00 44.05           H  
ATOM   3816 1HG1 VAL A 269     -10.086 -31.080  15.317  1.00 44.05           H  
ATOM   3817 2HG1 VAL A 269      -9.338 -32.689  15.174  1.00 44.05           H  
ATOM   3818 3HG1 VAL A 269     -10.077 -31.921  13.749  1.00 44.05           H  
ATOM   3819 1HG2 VAL A 269      -7.989 -30.159  16.244  1.00 44.05           H  
ATOM   3820 2HG2 VAL A 269      -6.464 -30.318  15.340  1.00 44.05           H  
ATOM   3821 3HG2 VAL A 269      -7.196 -31.746  16.111  1.00 44.05           H  
ATOM   3822  N   MET A 270      -8.279 -31.635  11.200  1.00 45.91           N  
ATOM   3823  CA  MET A 270      -9.061 -31.951  10.023  1.00 48.33           C  
ATOM   3824  C   MET A 270      -8.521 -33.219   9.370  1.00 49.12           C  
ATOM   3825  O   MET A 270      -9.293 -34.090   8.969  1.00 48.55           O  
ATOM   3826  CB  MET A 270      -9.038 -30.769   9.045  1.00 49.62           C  
ATOM   3827  CG  MET A 270     -10.347 -29.981   9.017  1.00 53.32           C  
ATOM   3828  SD  MET A 270     -10.169 -28.187   8.795  1.00 60.08           S  
ATOM   3829  CE  MET A 270      -9.395 -28.091   7.178  1.00 57.18           C  
ATOM   3830  HN  MET A 270      -7.729 -30.718  11.235  1.00 51.51           H  
ATOM   3831  HA  MET A 270     -10.092 -32.129  10.328  1.00 51.51           H  
ATOM   3832  HB1 MET A 270      -8.234 -30.094   9.338  1.00 51.51           H  
ATOM   3833  HB2 MET A 270      -8.844 -31.153   8.043  1.00 51.51           H  
ATOM   3834  HG1 MET A 270     -10.952 -30.363   8.195  1.00 51.51           H  
ATOM   3835  HG2 MET A 270     -10.864 -30.154   9.961  1.00 51.51           H  
ATOM   3836  HE1 MET A 270      -9.228 -27.046   6.916  1.00 51.51           H  
ATOM   3837  HE2 MET A 270     -10.046 -28.552   6.435  1.00 51.51           H  
ATOM   3838  HE3 MET A 270      -8.440 -28.617   7.200  1.00 51.51           H  
ATOM   3839  N   LYS A 271      -7.197 -33.329   9.276  1.00 49.44           N  
ATOM   3840  CA  LYS A 271      -6.578 -34.513   8.679  1.00 50.63           C  
ATOM   3841  C   LYS A 271      -6.977 -35.756   9.476  1.00 50.13           C  
ATOM   3842  O   LYS A 271      -7.177 -36.830   8.911  1.00 49.38           O  
ATOM   3843  CB  LYS A 271      -5.051 -34.369   8.648  1.00 52.15           C  
ATOM   3844  CG  LYS A 271      -4.543 -33.360   7.618  1.00 54.41           C  
ATOM   3845  CD  LYS A 271      -3.053 -33.077   7.795  1.00 57.05           C  
ATOM   3846  CE  LYS A 271      -2.201 -34.330   7.625  1.00 58.95           C  
ATOM   3847  NZ  LYS A 271      -0.787 -34.097   8.060  1.00 60.54           N1+
ATOM   3848  HN  LYS A 271      -6.576 -32.539   9.643  1.00 53.63           H  
ATOM   3849  HA  LYS A 271      -6.941 -34.621   7.657  1.00 53.63           H  
ATOM   3850  HB1 LYS A 271      -4.717 -34.049   9.635  1.00 53.63           H  
ATOM   3851  HB2 LYS A 271      -4.620 -35.343   8.416  1.00 53.63           H  
ATOM   3852  HG1 LYS A 271      -4.710 -33.761   6.618  1.00 53.63           H  
ATOM   3853  HG2 LYS A 271      -5.096 -32.428   7.734  1.00 53.63           H  
ATOM   3854  HD1 LYS A 271      -2.746 -32.341   7.052  1.00 53.63           H  
ATOM   3855  HD2 LYS A 271      -2.889 -32.675   8.795  1.00 53.63           H  
ATOM   3856  HE1 LYS A 271      -2.628 -35.133   8.226  1.00 53.63           H  
ATOM   3857  HE2 LYS A 271      -2.205 -34.621   6.574  1.00 53.63           H  
ATOM   3858  HZ1 LYS A 271      -0.220 -34.995   7.927  1.00 53.63           H  
ATOM   3859  HZ2 LYS A 271      -0.773 -33.816   9.092  1.00 53.63           H  
ATOM   3860  HZ3 LYS A 271      -0.357 -33.314   7.472  1.00 53.63           H  
ATOM   3861  N   LEU A 272      -7.101 -35.600  10.790  1.00 49.44           N  
ATOM   3862  CA  LEU A 272      -7.500 -36.707  11.647  1.00 49.50           C  
ATOM   3863  C   LEU A 272      -8.957 -37.072  11.365  1.00 50.36           C  
ATOM   3864  O   LEU A 272      -9.304 -38.250  11.281  1.00 50.87           O  
ATOM   3865  CB  LEU A 272      -7.347 -36.323  13.120  1.00 48.12           C  
ATOM   3866  CG  LEU A 272      -7.876 -37.348  14.130  1.00 48.32           C  
ATOM   3867  CD1 LEU A 272      -7.053 -38.627  14.064  1.00 47.37           C  
ATOM   3868  CD2 LEU A 272      -7.824 -36.751  15.528  1.00 47.49           C  
ATOM   3869  HN  LEU A 272      -6.904 -34.643  11.226  1.00 48.93           H  
ATOM   3870  HA  LEU A 272      -6.868 -37.569  11.435  1.00 48.93           H  
ATOM   3871  HB1 LEU A 272      -6.286 -36.173  13.319  1.00 48.93           H  
ATOM   3872  HB2 LEU A 272      -7.883 -35.387  13.280  1.00 48.93           H  
ATOM   3873  HG  LEU A 272      -8.912 -37.582  13.885  1.00 48.93           H  
ATOM   3874 1HD1 LEU A 272      -7.439 -39.346  14.786  1.00 48.93           H  
ATOM   3875 2HD1 LEU A 272      -6.012 -38.402  14.297  1.00 48.93           H  
ATOM   3876 3HD1 LEU A 272      -7.117 -39.050  13.061  1.00 48.93           H  
ATOM   3877 1HD2 LEU A 272      -8.200 -37.478  16.248  1.00 48.93           H  
ATOM   3878 2HD2 LEU A 272      -8.441 -35.853  15.563  1.00 48.93           H  
ATOM   3879 3HD2 LEU A 272      -6.794 -36.494  15.776  1.00 48.93           H  
ATOM   3880  N   LEU A 273      -9.806 -36.056  11.221  1.00 48.80           N  
ATOM   3881  CA  LEU A 273     -11.217 -36.283  10.954  1.00 48.10           C  
ATOM   3882  C   LEU A 273     -11.416 -37.028   9.633  1.00 49.22           C  
ATOM   3883  O   LEU A 273     -12.355 -37.817   9.501  1.00 48.78           O  
ATOM   3884  CB  LEU A 273     -11.986 -34.953  10.936  1.00 45.53           C  
ATOM   3885  CG  LEU A 273     -12.025 -34.144  12.239  1.00 43.72           C  
ATOM   3886  CD1 LEU A 273     -12.802 -32.864  12.002  1.00 41.96           C  
ATOM   3887  CD2 LEU A 273     -12.660 -34.956  13.358  1.00 39.89           C  
ATOM   3888  HN  LEU A 273      -9.443 -35.053  11.303  1.00 45.75           H  
ATOM   3889  HA  LEU A 273     -11.621 -36.899  11.757  1.00 45.75           H  
ATOM   3890  HB1 LEU A 273     -11.530 -34.322  10.173  1.00 45.75           H  
ATOM   3891  HB2 LEU A 273     -13.016 -35.175  10.658  1.00 45.75           H  
ATOM   3892  HG  LEU A 273     -11.005 -33.888  12.525  1.00 45.75           H  
ATOM   3893 1HD1 LEU A 273     -12.835 -32.282  12.923  1.00 45.75           H  
ATOM   3894 2HD1 LEU A 273     -13.818 -33.107  11.690  1.00 45.75           H  
ATOM   3895 3HD1 LEU A 273     -12.313 -32.281  11.222  1.00 45.75           H  
ATOM   3896 1HD2 LEU A 273     -12.678 -34.363  14.273  1.00 45.75           H  
ATOM   3897 2HD2 LEU A 273     -12.079 -35.863  13.524  1.00 45.75           H  
ATOM   3898 3HD2 LEU A 273     -13.679 -35.224  13.080  1.00 45.75           H  
ATOM   3899  N   ASN A 274     -10.539 -36.779   8.659  1.00 50.08           N  
ATOM   3900  CA  ASN A 274     -10.624 -37.457   7.363  1.00 50.65           C  
ATOM   3901  C   ASN A 274     -10.299 -38.953   7.473  1.00 51.48           C  
ATOM   3902  O   ASN A 274     -10.322 -39.673   6.474  1.00 51.36           O  
ATOM   3903  CB  ASN A 274      -9.686 -36.803   6.342  1.00 50.88           C  
ATOM   3904  CG  ASN A 274     -10.318 -35.606   5.648  1.00 52.11           C  
ATOM   3905  OD1 ASN A 274      -9.669 -34.912   4.863  1.00 51.30           O  
ATOM   3906  ND2 ASN A 274     -11.593 -35.363   5.930  1.00 52.21           N  
ATOM   3907  HN  ASN A 274      -9.757 -36.069   8.828  1.00 51.26           H  
ATOM   3908  HA  ASN A 274     -11.646 -37.359   6.996  1.00 51.26           H  
ATOM   3909  HB1 ASN A 274      -8.785 -36.471   6.858  1.00 51.26           H  
ATOM   3910  HB2 ASN A 274      -9.421 -37.544   5.588  1.00 51.26           H  
ATOM   3911 1HD2 ASN A 274     -12.120 -35.995   6.614  1.00 51.26           H  
ATOM   3912 2HD2 ASN A 274     -12.094 -34.535   5.473  1.00 51.26           H  
ATOM   3913  N   GLN A 275      -9.986 -39.407   8.686  1.00 51.87           N  
ATOM   3914  CA  GLN A 275      -9.691 -40.815   8.951  1.00 53.15           C  
ATOM   3915  C   GLN A 275     -10.992 -41.470   9.420  1.00 53.54           C  
ATOM   3916  O   GLN A 275     -11.024 -42.658   9.766  1.00 54.06           O  
ATOM   3917  CB  GLN A 275      -8.632 -40.961  10.056  1.00 54.04           C  
ATOM   3918  CG  GLN A 275      -7.228 -40.470   9.704  1.00 56.57           C  
ATOM   3919  CD  GLN A 275      -6.550 -41.309   8.636  1.00 57.68           C  
ATOM   3920  OE1 GLN A 275      -6.935 -41.282   7.466  1.00 57.92           O  
ATOM   3921  NE2 GLN A 275      -5.532 -42.070   9.038  1.00 61.14           N  
ATOM   3922  HN  GLN A 275      -9.949 -38.713   9.500  1.00 55.55           H  
ATOM   3923  HA  GLN A 275      -9.342 -41.298   8.038  1.00 55.55           H  
ATOM   3924  HB1 GLN A 275      -8.975 -40.397  10.924  1.00 55.55           H  
ATOM   3925  HB2 GLN A 275      -8.561 -42.018  10.313  1.00 55.55           H  
ATOM   3926  HG1 GLN A 275      -7.300 -39.444   9.344  1.00 55.55           H  
ATOM   3927  HG2 GLN A 275      -6.616 -40.497  10.605  1.00 55.55           H  
ATOM   3928 1HE2 GLN A 275      -5.234 -42.066  10.066  1.00 55.55           H  
ATOM   3929 2HE2 GLN A 275      -5.013 -42.685   8.333  1.00 55.55           H  
ATOM   3930  N   ILE A 276     -12.058 -40.672   9.442  1.00 52.50           N  
ATOM   3931  CA  ILE A 276     -13.382 -41.125   9.860  1.00 50.71           C  
ATOM   3932  C   ILE A 276     -14.348 -40.805   8.725  1.00 51.59           C  
ATOM   3933  O   ILE A 276     -15.177 -39.898   8.843  1.00 51.80           O  
ATOM   3934  CB  ILE A 276     -13.866 -40.367  11.104  1.00 50.05           C  
ATOM   3935  CG1 ILE A 276     -12.784 -40.378  12.185  1.00 48.66           C  
ATOM   3936  CG2 ILE A 276     -15.158 -40.988  11.613  1.00 49.99           C  
ATOM   3937  CD1 ILE A 276     -13.117 -39.502  13.368  1.00 46.14           C  
ATOM   3938  HN  ILE A 276     -11.939 -39.653   9.140  1.00 50.18           H  
ATOM   3939  HA  ILE A 276     -13.370 -42.198  10.053  1.00 50.18           H  
ATOM   3940  HB  ILE A 276     -14.065 -39.333  10.824  1.00 50.18           H  
ATOM   3941 1HG1 ILE A 276     -12.657 -41.402  12.537  1.00 50.18           H  
ATOM   3942 2HG1 ILE A 276     -11.851 -40.026  11.745  1.00 50.18           H  
ATOM   3943 1HG2 ILE A 276     -15.498 -40.447  12.496  1.00 50.18           H  
ATOM   3944 2HG2 ILE A 276     -14.982 -42.032  11.872  1.00 50.18           H  
ATOM   3945 3HG2 ILE A 276     -15.920 -40.930  10.836  1.00 50.18           H  
ATOM   3946 1HD1 ILE A 276     -12.309 -39.554  14.098  1.00 50.18           H  
ATOM   3947 2HD1 ILE A 276     -14.044 -39.847  13.827  1.00 50.18           H  
ATOM   3948 3HD1 ILE A 276     -13.239 -38.471  13.035  1.00 50.18           H  
ATOM   3949  N   SER A 277     -14.239 -41.550   7.628  1.00 49.90           N  
ATOM   3950  CA  SER A 277     -15.082 -41.321   6.462  1.00 49.32           C  
ATOM   3951  C   SER A 277     -16.581 -41.337   6.746  1.00 48.40           C  
ATOM   3952  O   SER A 277     -17.366 -40.784   5.974  1.00 46.76           O  
ATOM   3953  CB  SER A 277     -14.755 -42.345   5.377  1.00 50.08           C  
ATOM   3954  OG  SER A 277     -14.938 -43.655   5.869  1.00 51.73           O  
ATOM   3955  HN  SER A 277     -13.514 -42.337   7.601  1.00 49.37           H  
ATOM   3956  HA  SER A 277     -14.834 -40.336   6.067  1.00 49.36           H  
ATOM   3957  HB1 SER A 277     -15.413 -42.187   4.523  1.00 49.36           H  
ATOM   3958  HB2 SER A 277     -13.718 -42.220   5.065  1.00 49.36           H  
ATOM   3959  HG  SER A 277     -14.304 -43.812   6.691  1.00 49.36           H  
ATOM   3960  N   GLY A 278     -16.977 -41.964   7.852  1.00 47.69           N  
ATOM   3961  CA  GLY A 278     -18.386 -42.028   8.199  1.00 45.85           C  
ATOM   3962  C   GLY A 278     -18.851 -40.894   9.098  1.00 46.81           C  
ATOM   3963  O   GLY A 278     -20.021 -40.844   9.485  1.00 45.78           O  
ATOM   3964  HN  GLY A 278     -16.252 -42.424   8.490  1.00 46.53           H  
ATOM   3965  HA1 GLY A 278     -18.968 -41.996   7.278  1.00 46.53           H  
ATOM   3966  HA2 GLY A 278     -18.570 -42.971   8.713  1.00 46.53           H  
ATOM   3967  N   LEU A 279     -17.940 -39.981   9.435  1.00 46.64           N  
ATOM   3968  CA  LEU A 279     -18.273 -38.850  10.301  1.00 46.31           C  
ATOM   3969  C   LEU A 279     -19.404 -38.029   9.688  1.00 44.98           C  
ATOM   3970  O   LEU A 279     -19.361 -37.686   8.507  1.00 45.32           O  
ATOM   3971  CB  LEU A 279     -17.040 -37.965  10.519  1.00 46.79           C  
ATOM   3972  CG  LEU A 279     -17.231 -36.778  11.464  1.00 46.04           C  
ATOM   3973  CD1 LEU A 279     -17.463 -37.283  12.884  1.00 45.60           C  
ATOM   3974  CD2 LEU A 279     -16.000 -35.879  11.408  1.00 47.50           C  
ATOM   3975  HN  LEU A 279     -16.941 -40.078   9.063  1.00 46.15           H  
ATOM   3976  HA  LEU A 279     -18.603 -39.234  11.266  1.00 46.15           H  
ATOM   3977  HB1 LEU A 279     -16.246 -38.592  10.926  1.00 46.15           H  
ATOM   3978  HB2 LEU A 279     -16.734 -37.574   9.549  1.00 46.15           H  
ATOM   3979  HG  LEU A 279     -18.102 -36.207  11.144  1.00 46.15           H  
ATOM   3980 1HD1 LEU A 279     -17.599 -36.434  13.554  1.00 46.15           H  
ATOM   3981 2HD1 LEU A 279     -16.601 -37.867  13.208  1.00 46.15           H  
ATOM   3982 3HD1 LEU A 279     -18.355 -37.909  12.906  1.00 46.15           H  
ATOM   3983 1HD2 LEU A 279     -16.136 -35.033  12.082  1.00 46.15           H  
ATOM   3984 2HD2 LEU A 279     -15.862 -35.514  10.390  1.00 46.15           H  
ATOM   3985 3HD2 LEU A 279     -15.121 -36.447  11.712  1.00 46.15           H  
ATOM   3986  N   LEU A 280     -20.414 -37.715  10.492  1.00 44.83           N  
ATOM   3987  CA  LEU A 280     -21.564 -36.959  10.000  1.00 45.33           C  
ATOM   3988  C   LEU A 280     -21.801 -35.660  10.754  1.00 44.91           C  
ATOM   3989  O   LEU A 280     -22.361 -34.706  10.205  1.00 45.26           O  
ATOM   3990  CB  LEU A 280     -22.836 -37.811  10.106  1.00 45.37           C  
ATOM   3991  CG  LEU A 280     -22.879 -39.172   9.402  1.00 45.30           C  
ATOM   3992  CD1 LEU A 280     -24.114 -39.935   9.875  1.00 43.04           C  
ATOM   3993  CD2 LEU A 280     -22.893 -38.985   7.889  1.00 41.85           C  
ATOM   3994  HN  LEU A 280     -20.385 -38.021  11.517  1.00 44.49           H  
ATOM   3995  HA  LEU A 280     -21.396 -36.721   8.950  1.00 44.49           H  
ATOM   3996  HB1 LEU A 280     -23.010 -37.994  11.166  1.00 44.49           H  
ATOM   3997  HB2 LEU A 280     -23.654 -37.216   9.700  1.00 44.49           H  
ATOM   3998  HG  LEU A 280     -21.989 -39.738   9.678  1.00 44.49           H  
ATOM   3999 1HD1 LEU A 280     -24.154 -40.905   9.380  1.00 44.49           H  
ATOM   4000 2HD1 LEU A 280     -25.010 -39.365   9.629  1.00 44.49           H  
ATOM   4001 3HD1 LEU A 280     -24.061 -40.080  10.954  1.00 44.49           H  
ATOM   4002 1HD2 LEU A 280     -22.924 -39.960   7.402  1.00 44.49           H  
ATOM   4003 2HD2 LEU A 280     -21.993 -38.453   7.580  1.00 44.49           H  
ATOM   4004 3HD2 LEU A 280     -23.772 -38.408   7.602  1.00 44.49           H  
ATOM   4005  N   GLU A 281     -21.383 -35.631  12.013  1.00 44.04           N  
ATOM   4006  CA  GLU A 281     -21.590 -34.468  12.862  1.00 44.96           C  
ATOM   4007  C   GLU A 281     -20.312 -34.078  13.616  1.00 44.51           C  
ATOM   4008  O   GLU A 281     -19.655 -34.919  14.230  1.00 45.02           O  
ATOM   4009  CB  GLU A 281     -22.744 -34.783  13.823  1.00 44.25           C  
ATOM   4010  CG  GLU A 281     -23.011 -33.785  14.926  1.00 47.51           C  
ATOM   4011  CD  GLU A 281     -24.305 -34.102  15.665  1.00 49.14           C  
ATOM   4012  OE1 GLU A 281     -24.640 -35.296  15.789  1.00 50.48           O  
ATOM   4013  OE2 GLU A 281     -24.986 -33.165  16.131  1.00 51.19           O  
ATOM   4014  HN  GLU A 281     -20.880 -36.486  12.415  1.00 46.79           H  
ATOM   4015  HA  GLU A 281     -21.887 -33.630  12.231  1.00 46.79           H  
ATOM   4016  HB1 GLU A 281     -23.654 -34.866  13.228  1.00 46.79           H  
ATOM   4017  HB2 GLU A 281     -22.528 -35.742  14.293  1.00 46.79           H  
ATOM   4018  HG1 GLU A 281     -22.183 -33.811  15.635  1.00 46.79           H  
ATOM   4019  HG2 GLU A 281     -23.087 -32.788  14.491  1.00 46.79           H  
ATOM   4020  N   LEU A 282     -19.966 -32.796  13.542  1.00 43.73           N  
ATOM   4021  CA  LEU A 282     -18.775 -32.258  14.191  1.00 42.52           C  
ATOM   4022  C   LEU A 282     -19.228 -31.196  15.196  1.00 42.28           C  
ATOM   4023  O   LEU A 282     -20.033 -30.329  14.856  1.00 42.32           O  
ATOM   4024  CB  LEU A 282     -17.878 -31.615  13.137  1.00 41.87           C  
ATOM   4025  CG  LEU A 282     -16.361 -31.787  13.222  1.00 43.62           C  
ATOM   4026  CD1 LEU A 282     -15.702 -30.802  12.257  1.00 43.94           C  
ATOM   4027  CD2 LEU A 282     -15.877 -31.543  14.629  1.00 42.99           C  
ATOM   4028  HN  LEU A 282     -20.588 -32.130  12.982  1.00 42.91           H  
ATOM   4029  HA  LEU A 282     -18.237 -33.054  14.705  1.00 42.91           H  
ATOM   4030  HB1 LEU A 282     -18.187 -32.017  12.172  1.00 42.91           H  
ATOM   4031  HB2 LEU A 282     -18.076 -30.544  13.166  1.00 42.91           H  
ATOM   4032  HG  LEU A 282     -16.101 -32.803  12.927  1.00 42.91           H  
ATOM   4033 1HD1 LEU A 282     -14.619 -30.913  12.307  1.00 42.91           H  
ATOM   4034 2HD1 LEU A 282     -15.975 -29.784  12.534  1.00 42.91           H  
ATOM   4035 3HD1 LEU A 282     -16.041 -31.006  11.241  1.00 42.91           H  
ATOM   4036 1HD2 LEU A 282     -14.795 -31.670  14.669  1.00 42.91           H  
ATOM   4037 2HD2 LEU A 282     -16.351 -32.254  15.305  1.00 42.91           H  
ATOM   4038 3HD2 LEU A 282     -16.134 -30.528  14.931  1.00 42.91           H  
ATOM   4039  N   GLU A 283     -18.714 -31.246  16.423  1.00 41.72           N  
ATOM   4040  CA  GLU A 283     -19.119 -30.280  17.439  1.00 41.66           C  
ATOM   4041  C   GLU A 283     -17.977 -29.691  18.276  1.00 41.08           C  
ATOM   4042  O   GLU A 283     -17.035 -30.388  18.651  1.00 38.75           O  
ATOM   4043  CB  GLU A 283     -20.154 -30.926  18.359  1.00 44.83           C  
ATOM   4044  CG  GLU A 283     -20.760 -30.004  19.398  1.00 49.22           C  
ATOM   4045  CD  GLU A 283     -21.847 -30.693  20.208  1.00 53.91           C  
ATOM   4046  OE1 GLU A 283     -21.555 -31.744  20.814  1.00 57.23           O  
ATOM   4047  OE2 GLU A 283     -22.991 -30.189  20.241  1.00 55.83           O  
ATOM   4048  HN  GLU A 283     -17.997 -32.002  16.667  1.00 47.14           H  
ATOM   4049  HA  GLU A 283     -19.609 -29.452  16.926  1.00 47.14           H  
ATOM   4050  HB1 GLU A 283     -20.963 -31.312  17.738  1.00 47.14           H  
ATOM   4051  HB2 GLU A 283     -19.671 -31.752  18.882  1.00 47.14           H  
ATOM   4052  HG1 GLU A 283     -19.973 -29.673  20.076  1.00 47.14           H  
ATOM   4053  HG2 GLU A 283     -21.192 -29.140  18.892  1.00 47.14           H  
ATOM   4054  N   PHE A 284     -18.076 -28.393  18.561  1.00 39.74           N  
ATOM   4055  CA  PHE A 284     -17.073 -27.686  19.363  1.00 38.55           C  
ATOM   4056  C   PHE A 284     -17.776 -26.853  20.435  1.00 37.90           C  
ATOM   4057  O   PHE A 284     -18.410 -25.844  20.125  1.00 38.29           O  
ATOM   4058  CB  PHE A 284     -16.241 -26.753  18.478  1.00 36.39           C  
ATOM   4059  CG  PHE A 284     -15.358 -27.464  17.488  1.00 35.20           C  
ATOM   4060  CD1 PHE A 284     -14.064 -27.845  17.834  1.00 33.36           C  
ATOM   4061  CD2 PHE A 284     -15.807 -27.718  16.190  1.00 35.32           C  
ATOM   4062  CE1 PHE A 284     -13.224 -28.467  16.898  1.00 34.26           C  
ATOM   4063  CE2 PHE A 284     -14.974 -28.343  15.244  1.00 33.83           C  
ATOM   4064  CZ  PHE A 284     -13.682 -28.714  15.604  1.00 33.00           C  
ATOM   4065  HN  PHE A 284     -18.918 -27.847  18.191  1.00 35.99           H  
ATOM   4066  HA  PHE A 284     -16.416 -28.412  19.842  1.00 35.99           H  
ATOM   4067  HB1 PHE A 284     -16.924 -26.108  17.925  1.00 35.99           H  
ATOM   4068  HB2 PHE A 284     -15.608 -26.144  19.124  1.00 35.99           H  
ATOM   4069  HD1 PHE A 284     -13.699 -27.658  18.844  1.00 35.99           H  
ATOM   4070  HD2 PHE A 284     -16.818 -27.428  15.906  1.00 35.99           H  
ATOM   4071  HE1 PHE A 284     -12.213 -28.757  17.182  1.00 35.99           H  
ATOM   4072  HE2 PHE A 284     -15.339 -28.536  14.235  1.00 35.99           H  
ATOM   4073  HZ  PHE A 284     -13.029 -29.197  14.876  1.00 35.99           H  
ATOM   4074  N   ASP A 285     -17.663 -27.269  21.692  1.00 38.47           N  
ATOM   4075  CA  ASP A 285     -18.296 -26.543  22.787  1.00 39.60           C  
ATOM   4076  C   ASP A 285     -17.289 -25.866  23.704  1.00 39.31           C  
ATOM   4077  O   ASP A 285     -16.399 -26.521  24.236  1.00 40.18           O  
ATOM   4078  CB  ASP A 285     -19.164 -27.487  23.628  1.00 42.85           C  
ATOM   4079  CG  ASP A 285     -20.549 -27.698  23.043  1.00 45.96           C  
ATOM   4080  OD1 ASP A 285     -21.363 -28.394  23.690  1.00 49.90           O  
ATOM   4081  OD2 ASP A 285     -20.833 -27.172  21.946  1.00 47.37           O  
ATOM   4082  HN  ASP A 285     -17.098 -28.152  21.904  1.00 42.95           H  
ATOM   4083  HA  ASP A 285     -18.941 -25.775  22.360  1.00 42.95           H  
ATOM   4084  HB1 ASP A 285     -18.664 -28.453  23.693  1.00 42.95           H  
ATOM   4085  HB2 ASP A 285     -19.270 -27.064  24.627  1.00 42.95           H  
ATOM   4086  N   ASP A 286     -17.432 -24.556  23.887  1.00 37.17           N  
ATOM   4087  CA  ASP A 286     -16.547 -23.799  24.774  1.00 36.69           C  
ATOM   4088  C   ASP A 286     -15.061 -23.933  24.468  1.00 34.08           C  
ATOM   4089  O   ASP A 286     -14.243 -24.017  25.381  1.00 34.23           O  
ATOM   4090  CB  ASP A 286     -16.794 -24.232  26.220  1.00 36.82           C  
ATOM   4091  CG  ASP A 286     -18.206 -23.960  26.666  1.00 42.23           C  
ATOM   4092  OD1 ASP A 286     -18.533 -22.781  26.929  1.00 45.09           O  
ATOM   4093  OD2 ASP A 286     -18.994 -24.925  26.738  1.00 44.98           O  
ATOM   4094  HN  ASP A 286     -18.216 -24.041  23.371  1.00 38.91           H  
ATOM   4095  HA  ASP A 286     -16.812 -22.745  24.691  1.00 38.91           H  
ATOM   4096  HB1 ASP A 286     -16.600 -25.301  26.303  1.00 38.91           H  
ATOM   4097  HB2 ASP A 286     -16.110 -23.687  26.870  1.00 38.91           H  
ATOM   4098  N   CYS A 287     -14.706 -23.949  23.192  1.00 33.06           N  
ATOM   4099  CA  CYS A 287     -13.305 -24.080  22.818  1.00 32.94           C  
ATOM   4100  C   CYS A 287     -12.650 -22.721  22.570  1.00 33.33           C  
ATOM   4101  O   CYS A 287     -13.311 -21.673  22.567  1.00 31.08           O  
ATOM   4102  CB  CYS A 287     -13.181 -24.947  21.566  1.00 34.47           C  
ATOM   4103  SG  CYS A 287     -13.932 -26.588  21.736  1.00 37.90           S  
ATOM   4104  HN  CYS A 287     -15.454 -23.865  22.431  1.00 33.80           H  
ATOM   4105  HA  CYS A 287     -12.776 -24.574  23.633  1.00 33.80           H  
ATOM   4106  HB1 CYS A 287     -13.669 -24.430  20.740  1.00 33.80           H  
ATOM   4107  HB2 CYS A 287     -12.122 -25.075  21.340  1.00 33.80           H  
ATOM   4108  HG  CYS A 287     -13.338 -27.250  22.738  1.00 33.80           H  
ATOM   4109  N   THR A 288     -11.339 -22.750  22.371  1.00 32.47           N  
ATOM   4110  CA  THR A 288     -10.586 -21.539  22.117  1.00 32.81           C  
ATOM   4111  C   THR A 288      -9.755 -21.719  20.869  1.00 32.88           C  
ATOM   4112  O   THR A 288      -8.976 -22.672  20.761  1.00 35.89           O  
ATOM   4113  CB  THR A 288      -9.646 -21.201  23.290  1.00 33.64           C  
ATOM   4114  OG1 THR A 288     -10.412 -21.073  24.493  1.00 35.91           O  
ATOM   4115  CG2 THR A 288      -8.906 -19.893  23.026  1.00 32.69           C  
ATOM   4116  HN  THR A 288     -10.826 -23.689  22.399  1.00 33.76           H  
ATOM   4117  HA  THR A 288     -11.280 -20.712  21.967  1.00 33.76           H  
ATOM   4118  HB  THR A 288      -8.920 -22.005  23.411  1.00 33.76           H  
ATOM   4119  HG1 THR A 288     -11.119 -20.305  24.378  1.00 33.76           H  
ATOM   4120 1HG2 THR A 288      -8.247 -19.672  23.866  1.00 33.76           H  
ATOM   4121 2HG2 THR A 288      -9.627 -19.084  22.908  1.00 33.76           H  
ATOM   4122 3HG2 THR A 288      -8.314 -19.987  22.116  1.00 33.76           H  
ATOM   4123  N   LEU A 289      -9.943 -20.816  19.914  1.00 32.63           N  
ATOM   4124  CA  LEU A 289      -9.184 -20.843  18.671  1.00 32.55           C  
ATOM   4125  C   LEU A 289      -8.149 -19.717  18.752  1.00 33.05           C  
ATOM   4126  O   LEU A 289      -8.496 -18.531  18.694  1.00 30.96           O  
ATOM   4127  CB  LEU A 289     -10.114 -20.628  17.468  1.00 32.79           C  
ATOM   4128  CG  LEU A 289      -9.438 -20.373  16.110  1.00 35.87           C  
ATOM   4129  CD1 LEU A 289      -8.585 -21.579  15.710  1.00 35.88           C  
ATOM   4130  CD2 LEU A 289     -10.497 -20.094  15.050  1.00 34.62           C  
ATOM   4131  HN  LEU A 289     -10.672 -20.047  20.062  1.00 33.54           H  
ATOM   4132  HA  LEU A 289      -8.675 -21.802  18.574  1.00 33.54           H  
ATOM   4133  HB1 LEU A 289     -10.734 -21.519  17.366  1.00 33.54           H  
ATOM   4134  HB2 LEU A 289     -10.746 -19.768  17.689  1.00 33.54           H  
ATOM   4135  HG  LEU A 289      -8.792 -19.500  16.198  1.00 33.54           H  
ATOM   4136 1HD1 LEU A 289      -8.112 -21.387  14.747  1.00 33.54           H  
ATOM   4137 2HD1 LEU A 289      -9.218 -22.463  15.633  1.00 33.54           H  
ATOM   4138 3HD1 LEU A 289      -7.817 -21.748  16.465  1.00 33.54           H  
ATOM   4139 1HD2 LEU A 289     -10.013 -19.914  14.090  1.00 33.54           H  
ATOM   4140 2HD2 LEU A 289     -11.075 -19.215  15.335  1.00 33.54           H  
ATOM   4141 3HD2 LEU A 289     -11.162 -20.953  14.965  1.00 33.54           H  
ATOM   4142  N   ASN A 290      -6.884 -20.087  18.925  1.00 33.23           N  
ATOM   4143  CA  ASN A 290      -5.825 -19.089  18.999  1.00 35.06           C  
ATOM   4144  C   ASN A 290      -5.366 -18.821  17.578  1.00 31.83           C  
ATOM   4145  O   ASN A 290      -4.304 -19.278  17.154  1.00 31.35           O  
ATOM   4146  CB  ASN A 290      -4.640 -19.583  19.833  1.00 39.21           C  
ATOM   4147  CG  ASN A 290      -3.674 -18.456  20.188  1.00 47.37           C  
ATOM   4148  OD1 ASN A 290      -2.476 -18.684  20.418  1.00 50.18           O  
ATOM   4149  ND2 ASN A 290      -4.197 -17.229  20.244  1.00 48.83           N  
ATOM   4150  HN  ASN A 290      -6.642 -21.126  19.011  1.00 39.63           H  
ATOM   4151  HA  ASN A 290      -6.219 -18.171  19.434  1.00 39.63           H  
ATOM   4152  HB1 ASN A 290      -5.019 -20.023  20.755  1.00 39.63           H  
ATOM   4153  HB2 ASN A 290      -4.101 -20.340  19.263  1.00 39.63           H  
ATOM   4154 1HD2 ASN A 290      -5.238 -17.082  20.045  1.00 39.63           H  
ATOM   4155 2HD2 ASN A 290      -3.575 -16.393  20.487  1.00 39.63           H  
ATOM   4156  N   GLY A 291      -6.184 -18.080  16.844  1.00 29.35           N  
ATOM   4157  CA  GLY A 291      -5.864 -17.767  15.470  1.00 29.04           C  
ATOM   4158  C   GLY A 291      -6.840 -16.761  14.906  1.00 29.40           C  
ATOM   4159  O   GLY A 291      -7.684 -16.227  15.628  1.00 27.16           O  
ATOM   4160  HN  GLY A 291      -7.091 -17.710  17.274  1.00 28.74           H  
ATOM   4161  HA1 GLY A 291      -4.857 -17.352  15.424  1.00 28.74           H  
ATOM   4162  HA2 GLY A 291      -5.909 -18.680  14.876  1.00 28.74           H  
ATOM   4163  N   VAL A 292      -6.722 -16.503  13.611  1.00 30.32           N  
ATOM   4164  CA  VAL A 292      -7.589 -15.544  12.940  1.00 31.90           C  
ATOM   4165  C   VAL A 292      -8.284 -16.206  11.762  1.00 31.54           C  
ATOM   4166  O   VAL A 292      -8.850 -15.532  10.909  1.00 31.54           O  
ATOM   4167  CB  VAL A 292      -6.783 -14.317  12.438  1.00 32.19           C  
ATOM   4168  CG1 VAL A 292      -6.260 -13.524  13.618  1.00 30.76           C  
ATOM   4169  CG2 VAL A 292      -5.622 -14.773  11.567  1.00 30.19           C  
ATOM   4170  HN  VAL A 292      -5.971 -17.012  13.044  1.00 31.21           H  
ATOM   4171  HA  VAL A 292      -8.346 -15.201  13.646  1.00 31.21           H  
ATOM   4172  HB  VAL A 292      -7.440 -13.680  11.847  1.00 31.21           H  
ATOM   4173 1HG1 VAL A 292      -5.695 -12.664  13.257  1.00 31.21           H  
ATOM   4174 2HG1 VAL A 292      -5.610 -14.157  14.223  1.00 31.21           H  
ATOM   4175 3HG1 VAL A 292      -7.097 -13.179  14.225  1.00 31.21           H  
ATOM   4176 1HG2 VAL A 292      -5.064 -13.903  11.221  1.00 31.21           H  
ATOM   4177 2HG2 VAL A 292      -6.006 -15.324  10.708  1.00 31.21           H  
ATOM   4178 3HG2 VAL A 292      -4.964 -15.419  12.147  1.00 31.21           H  
ATOM   4179  N   GLY A 293      -8.231 -17.533  11.718  1.00 32.54           N  
ATOM   4180  CA  GLY A 293      -8.889 -18.257  10.642  1.00 34.01           C  
ATOM   4181  C   GLY A 293      -8.114 -18.380   9.349  1.00 35.86           C  
ATOM   4182  O   GLY A 293      -8.698 -18.617   8.287  1.00 36.21           O  
ATOM   4183  HN  GLY A 293      -7.702 -18.071  12.477  1.00 34.65           H  
ATOM   4184  HA1 GLY A 293      -9.101 -19.265  11.000  1.00 34.65           H  
ATOM   4185  HA2 GLY A 293      -9.826 -17.745  10.421  1.00 34.65           H  
ATOM   4186  N   ASN A 294      -6.804 -18.192   9.421  1.00 36.78           N  
ATOM   4187  CA  ASN A 294      -5.967 -18.329   8.242  1.00 40.43           C  
ATOM   4188  C   ASN A 294      -5.586 -19.807   8.191  1.00 42.17           C  
ATOM   4189  O   ASN A 294      -4.454 -20.185   8.508  1.00 42.47           O  
ATOM   4190  CB  ASN A 294      -4.715 -17.456   8.371  1.00 42.19           C  
ATOM   4191  CG  ASN A 294      -3.761 -17.631   7.205  1.00 44.09           C  
ATOM   4192  OD1 ASN A 294      -4.157 -17.525   6.044  1.00 46.50           O  
ATOM   4193  ND2 ASN A 294      -2.496 -17.892   7.508  1.00 44.45           N  
ATOM   4194  HN  ASN A 294      -6.358 -17.936  10.359  1.00 42.39           H  
ATOM   4195  HA  ASN A 294      -6.527 -18.054   7.349  1.00 42.39           H  
ATOM   4196  HB1 ASN A 294      -5.021 -16.411   8.418  1.00 42.39           H  
ATOM   4197  HB2 ASN A 294      -4.195 -17.724   9.291  1.00 42.39           H  
ATOM   4198 1HD2 ASN A 294      -2.196 -17.969   8.532  1.00 42.39           H  
ATOM   4199 2HD2 ASN A 294      -1.776 -18.026   6.728  1.00 42.39           H  
ATOM   4200  N   PHE A 295      -6.551 -20.642   7.818  1.00 42.74           N  
ATOM   4201  CA  PHE A 295      -6.328 -22.082   7.747  1.00 45.65           C  
ATOM   4202  C   PHE A 295      -5.859 -22.486   6.354  1.00 48.60           C  
ATOM   4203  O   PHE A 295      -5.954 -21.708   5.404  1.00 50.11           O  
ATOM   4204  CB  PHE A 295      -7.626 -22.856   8.024  1.00 41.71           C  
ATOM   4205  CG  PHE A 295      -8.392 -22.390   9.231  1.00 37.67           C  
ATOM   4206  CD1 PHE A 295      -9.617 -21.745   9.079  1.00 35.64           C  
ATOM   4207  CD2 PHE A 295      -7.937 -22.667  10.517  1.00 36.25           C  
ATOM   4208  CE1 PHE A 295     -10.388 -21.384  10.190  1.00 35.28           C  
ATOM   4209  CE2 PHE A 295      -8.697 -22.311  11.642  1.00 35.78           C  
ATOM   4210  CZ  PHE A 295      -9.926 -21.671  11.476  1.00 33.70           C  
ATOM   4211  HN  PHE A 295      -7.513 -20.249   7.564  1.00 40.28           H  
ATOM   4212  HA  PHE A 295      -5.573 -22.368   8.480  1.00 40.28           H  
ATOM   4213  HB1 PHE A 295      -8.273 -22.756   7.152  1.00 40.28           H  
ATOM   4214  HB2 PHE A 295      -7.370 -23.906   8.169  1.00 40.28           H  
ATOM   4215  HD1 PHE A 295      -9.982 -21.517   8.077  1.00 40.28           H  
ATOM   4216  HD2 PHE A 295      -6.978 -23.167  10.652  1.00 40.28           H  
ATOM   4217  HE1 PHE A 295     -11.345 -20.881  10.052  1.00 40.28           H  
ATOM   4218  HE2 PHE A 295      -8.328 -22.534  12.643  1.00 40.28           H  
ATOM   4219  HZ  PHE A 295     -10.522 -21.396  12.346  1.00 40.28           H  
ATOM   4220  N   ARG A 296      -5.353 -23.705   6.234  1.00 51.72           N  
ATOM   4221  CA  ARG A 296      -4.955 -24.215   4.930  1.00 56.65           C  
ATOM   4222  C   ARG A 296      -5.963 -25.335   4.657  1.00 59.70           C  
ATOM   4223  O   ARG A 296      -6.310 -26.097   5.562  1.00 60.34           O  
ATOM   4224  CB  ARG A 296      -3.519 -24.753   4.960  1.00 56.19           C  
ATOM   4225  CG  ARG A 296      -3.275 -25.851   5.975  1.00 57.59           C  
ATOM   4226  CD  ARG A 296      -1.871 -26.441   5.872  1.00 58.48           C  
ATOM   4227  NE  ARG A 296      -0.832 -25.467   6.182  1.00 62.27           N  
ATOM   4228  CZ  ARG A 296       0.414 -25.783   6.526  1.00 64.52           C  
ATOM   4229  NH1 ARG A 296       0.780 -27.058   6.608  1.00 64.19           N  
ATOM   4230  NH2 ARG A 296       1.294 -24.824   6.794  1.00 64.63           N  
ATOM   4231  HN  ARG A 296      -5.236 -24.319   7.102  1.00 59.66           H  
ATOM   4232  HA  ARG A 296      -5.048 -23.433   4.176  1.00 59.66           H  
ATOM   4233  HB1 ARG A 296      -3.283 -25.146   3.971  1.00 59.66           H  
ATOM   4234  HB2 ARG A 296      -2.851 -23.923   5.190  1.00 59.66           H  
ATOM   4235  HG1 ARG A 296      -3.408 -25.438   6.975  1.00 59.66           H  
ATOM   4236  HG2 ARG A 296      -4.001 -26.647   5.810  1.00 59.66           H  
ATOM   4237  HD1 ARG A 296      -1.790 -27.273   6.571  1.00 59.66           H  
ATOM   4238  HD2 ARG A 296      -1.718 -26.803   4.855  1.00 59.66           H  
ATOM   4239  HE  ARG A 296      -1.088 -24.429   6.130  1.00 59.66           H  
ATOM   4240 1HH1 ARG A 296       0.072 -27.832   6.397  1.00 59.66           H  
ATOM   4241 2HH1 ARG A 296       1.782 -27.310   6.885  1.00 59.66           H  
ATOM   4242 1HH2 ARG A 296       1.001 -23.797   6.733  1.00 59.66           H  
ATOM   4243 2HH2 ARG A 296       2.296 -25.079   7.071  1.00 59.66           H  
ATOM   4244  N   ALA A 297      -6.463 -25.422   3.430  1.00 63.79           N  
ATOM   4245  CA  ALA A 297      -7.437 -26.462   3.098  1.00 67.80           C  
ATOM   4246  C   ALA A 297      -6.768 -27.708   2.530  1.00 70.69           C  
ATOM   4247  O   ALA A 297      -7.431 -28.718   2.278  1.00 70.66           O  
ATOM   4248  CB  ALA A 297      -8.452 -25.925   2.106  1.00 67.22           C  
ATOM   4249  HN  ALA A 297      -6.151 -24.727   2.679  1.00 68.03           H  
ATOM   4250  HA  ALA A 297      -7.964 -26.742   4.010  1.00 68.03           H  
ATOM   4251  HB1 ALA A 297      -9.173 -26.706   1.865  1.00 68.03           H  
ATOM   4252  HB2 ALA A 297      -7.940 -25.610   1.197  1.00 68.03           H  
ATOM   4253  HB3 ALA A 297      -8.973 -25.073   2.543  1.00 68.03           H  
ATOM   4254  N   SER A 298      -5.454 -27.630   2.334  1.00 74.01           N  
ATOM   4255  CA  SER A 298      -4.685 -28.744   1.789  1.00 76.45           C  
ATOM   4256  C   SER A 298      -3.279 -28.788   2.366  1.00 77.68           C  
ATOM   4257  O   SER A 298      -2.804 -27.827   2.970  1.00 77.24           O  
ATOM   4258  CB  SER A 298      -4.587 -28.628   0.266  1.00 76.87           C  
ATOM   4259  OG  SER A 298      -5.868 -28.624  -0.335  1.00 80.28           O  
ATOM   4260  HN  SER A 298      -4.946 -26.722   2.584  1.00 77.09           H  
ATOM   4261  HA  SER A 298      -5.194 -29.675   2.037  1.00 77.09           H  
ATOM   4262  HB1 SER A 298      -4.074 -27.700   0.013  1.00 77.09           H  
ATOM   4263  HB2 SER A 298      -4.018 -29.475  -0.118  1.00 77.09           H  
ATOM   4264  HG  SER A 298      -6.368 -29.517  -0.101  1.00 77.09           H  
ATOM   4265  N   ASP A 299      -2.617 -29.919   2.166  1.00 79.57           N  
ATOM   4266  CA  ASP A 299      -1.258 -30.101   2.639  1.00 81.16           C  
ATOM   4267  C   ASP A 299      -0.408 -30.362   1.401  1.00 82.22           C  
ATOM   4268  O   ASP A 299      -0.697 -29.849   0.315  1.00 82.03           O  
ATOM   4269  CB  ASP A 299      -1.182 -31.304   3.588  1.00 81.80           C  
ATOM   4270  CG  ASP A 299      -0.051 -31.187   4.592  1.00 82.32           C  
ATOM   4271  OD1 ASP A 299       1.077 -30.844   4.177  1.00 83.85           O  
ATOM   4272  OD2 ASP A 299      -0.287 -31.440   5.795  1.00 81.54           O  
ATOM   4273  HN  ASP A 299      -3.098 -30.718   1.642  1.00 81.81           H  
ATOM   4274  HA  ASP A 299      -0.914 -29.200   3.147  1.00 81.81           H  
ATOM   4275  HB1 ASP A 299      -2.124 -31.380   4.131  1.00 81.81           H  
ATOM   4276  HB2 ASP A 299      -1.030 -32.206   2.996  1.00 81.81           H  
ATOM   4277  N   ASN A 300       0.636 -31.164   1.570  1.00 83.16           N  
ATOM   4278  CA  ASN A 300       1.520 -31.515   0.470  1.00 84.22           C  
ATOM   4279  C   ASN A 300       1.128 -32.903  -0.016  1.00 84.51           C  
ATOM   4280  O   ASN A 300       1.473 -33.303  -1.125  1.00 84.76           O  
ATOM   4281  CB  ASN A 300       2.976 -31.523   0.947  1.00 84.78           C  
ATOM   4282  CG  ASN A 300       3.496 -30.132   1.267  1.00 84.87           C  
ATOM   4283  OD1 ASN A 300       3.778 -29.339   0.366  1.00 85.28           O  
ATOM   4284  ND2 ASN A 300       3.621 -29.828   2.555  1.00 84.15           N  
ATOM   4285  HN  ASN A 300       0.833 -31.563   2.543  1.00 84.47           H  
ATOM   4286  HA  ASN A 300       1.403 -30.795  -0.340  1.00 84.47           H  
ATOM   4287  HB1 ASN A 300       3.045 -32.136   1.846  1.00 84.47           H  
ATOM   4288  HB2 ASN A 300       3.597 -31.955   0.163  1.00 84.47           H  
ATOM   4289 1HD2 ASN A 300       3.360 -30.548   3.302  1.00 84.47           H  
ATOM   4290 2HD2 ASN A 300       3.982 -28.863   2.844  1.00 84.47           H  
ATOM   4291  N   ASP A 301       0.395 -33.629   0.826  1.00 85.11           N  
ATOM   4292  CA  ASP A 301      -0.044 -34.982   0.498  1.00 85.42           C  
ATOM   4293  C   ASP A 301      -1.545 -35.071   0.229  1.00 84.79           C  
ATOM   4294  O   ASP A 301      -1.978 -35.164  -0.923  1.00 85.30           O  
ATOM   4295  CB  ASP A 301       0.316 -35.944   1.637  1.00 86.33           C  
ATOM   4296  CG  ASP A 301       1.795 -35.916   1.986  1.00 87.24           C  
ATOM   4297  OD1 ASP A 301       2.632 -36.059   1.066  1.00 87.08           O  
ATOM   4298  OD2 ASP A 301       2.118 -35.758   3.184  1.00 87.73           O  
ATOM   4299  HN  ASP A 301       0.120 -33.208   1.771  1.00 86.13           H  
ATOM   4300  HA  ASP A 301       0.483 -35.304  -0.400  1.00 86.13           H  
ATOM   4301  HB1 ASP A 301      -0.256 -35.665   2.522  1.00 86.13           H  
ATOM   4302  HB2 ASP A 301       0.049 -36.957   1.335  1.00 86.13           H  
ATOM   4303  N   ARG A 302      -2.330 -35.047   1.303  1.00 83.68           N  
ATOM   4304  CA  ARG A 302      -3.783 -35.148   1.206  1.00 81.82           C  
ATOM   4305  C   ARG A 302      -4.479 -33.810   1.455  1.00 79.51           C  
ATOM   4306  O   ARG A 302      -4.144 -33.096   2.404  1.00 79.81           O  
ATOM   4307  CB  ARG A 302      -4.294 -36.185   2.217  1.00 83.27           C  
ATOM   4308  CG  ARG A 302      -3.757 -37.600   2.004  1.00 84.88           C  
ATOM   4309  CD  ARG A 302      -4.158 -38.542   3.145  1.00 86.29           C  
ATOM   4310  NE  ARG A 302      -3.795 -39.933   2.865  1.00 88.22           N  
ATOM   4311  CZ  ARG A 302      -3.944 -40.944   3.720  1.00 88.93           C  
ATOM   4312  NH1 ARG A 302      -4.451 -40.730   4.928  1.00 89.25           N  
ATOM   4313  NH2 ARG A 302      -3.595 -42.176   3.364  1.00 89.09           N  
ATOM   4314  HN  ARG A 302      -1.881 -34.950   2.270  1.00 84.98           H  
ATOM   4315  HA  ARG A 302      -4.039 -35.489   0.203  1.00 84.98           H  
ATOM   4316  HB1 ARG A 302      -4.004 -35.858   3.215  1.00 84.98           H  
ATOM   4317  HB2 ARG A 302      -5.381 -36.220   2.148  1.00 84.98           H  
ATOM   4318  HG1 ARG A 302      -4.156 -37.991   1.068  1.00 84.98           H  
ATOM   4319  HG2 ARG A 302      -2.669 -37.559   1.947  1.00 84.98           H  
ATOM   4320  HD1 ARG A 302      -3.653 -38.224   4.057  1.00 84.98           H  
ATOM   4321  HD2 ARG A 302      -5.237 -38.482   3.287  1.00 84.98           H  
ATOM   4322  HE  ARG A 302      -3.380 -40.153   1.904  1.00 84.98           H  
ATOM   4323 1HH1 ARG A 302      -4.742 -39.742   5.219  1.00 84.98           H  
ATOM   4324 2HH1 ARG A 302      -4.569 -41.545   5.611  1.00 84.98           H  
ATOM   4325 1HH2 ARG A 302      -3.193 -42.358   2.389  1.00 84.98           H  
ATOM   4326 2HH2 ARG A 302      -3.716 -42.986   4.052  1.00 84.98           H  
ATOM   4327  N   VAL A 303      -5.436 -33.465   0.596  1.00 75.66           N  
ATOM   4328  CA  VAL A 303      -6.191 -32.227   0.759  1.00 71.42           C  
ATOM   4329  C   VAL A 303      -7.401 -32.593   1.613  1.00 68.72           C  
ATOM   4330  O   VAL A 303      -7.930 -33.698   1.484  1.00 69.36           O  
ATOM   4331  CB  VAL A 303      -6.673 -31.675  -0.600  1.00 71.56           C  
ATOM   4332  CG1 VAL A 303      -5.487 -31.472  -1.522  1.00 71.92           C  
ATOM   4333  CG2 VAL A 303      -7.675 -32.627  -1.229  1.00 70.26           C  
ATOM   4334  HN  VAL A 303      -5.656 -34.108  -0.230  1.00 71.27           H  
ATOM   4335  HA  VAL A 303      -5.582 -31.482   1.271  1.00 71.27           H  
ATOM   4336  HB  VAL A 303      -7.158 -30.713  -0.436  1.00 71.27           H  
ATOM   4337 1HG1 VAL A 303      -5.833 -31.082  -2.479  1.00 71.27           H  
ATOM   4338 2HG1 VAL A 303      -4.981 -32.425  -1.679  1.00 71.27           H  
ATOM   4339 3HG1 VAL A 303      -4.793 -30.763  -1.071  1.00 71.27           H  
ATOM   4340 1HG2 VAL A 303      -8.007 -32.226  -2.187  1.00 71.27           H  
ATOM   4341 2HG2 VAL A 303      -8.533 -32.742  -0.567  1.00 71.27           H  
ATOM   4342 3HG2 VAL A 303      -7.205 -33.598  -1.386  1.00 71.27           H  
ATOM   4343  N   ILE A 304      -7.842 -31.686   2.483  1.00 64.39           N  
ATOM   4344  CA  ILE A 304      -8.986 -31.981   3.344  1.00 60.20           C  
ATOM   4345  C   ILE A 304     -10.258 -32.259   2.549  1.00 57.93           C  
ATOM   4346  O   ILE A 304     -10.658 -31.469   1.692  1.00 56.34           O  
ATOM   4347  CB  ILE A 304      -9.268 -30.834   4.336  1.00 59.71           C  
ATOM   4348  CG1 ILE A 304      -8.018 -30.552   5.180  1.00 58.91           C  
ATOM   4349  CG2 ILE A 304     -10.453 -31.202   5.227  1.00 57.90           C  
ATOM   4350  CD1 ILE A 304      -7.557 -31.723   6.036  1.00 57.64           C  
ATOM   4351  HN  ILE A 304      -7.356 -30.735   2.552  1.00 59.13           H  
ATOM   4352  HA  ILE A 304      -8.750 -32.874   3.922  1.00 59.13           H  
ATOM   4353  HB  ILE A 304      -9.520 -29.936   3.771  1.00 59.13           H  
ATOM   4354 1HG1 ILE A 304      -7.205 -30.283   4.505  1.00 59.13           H  
ATOM   4355 2HG1 ILE A 304      -8.236 -29.713   5.840  1.00 59.13           H  
ATOM   4356 1HG2 ILE A 304     -10.649 -30.389   5.926  1.00 59.13           H  
ATOM   4357 2HG2 ILE A 304     -10.222 -32.111   5.783  1.00 59.13           H  
ATOM   4358 3HG2 ILE A 304     -11.335 -31.369   4.609  1.00 59.13           H  
ATOM   4359 1HD1 ILE A 304      -6.669 -31.435   6.598  1.00 59.13           H  
ATOM   4360 2HD1 ILE A 304      -7.321 -32.572   5.394  1.00 59.13           H  
ATOM   4361 3HD1 ILE A 304      -8.351 -32.002   6.729  1.00 59.13           H  
ATOM   4362  N   ASP A 305     -10.887 -33.390   2.857  1.00 55.58           N  
ATOM   4363  CA  ASP A 305     -12.109 -33.830   2.192  1.00 53.54           C  
ATOM   4364  C   ASP A 305     -13.336 -33.530   3.052  1.00 51.39           C  
ATOM   4365  O   ASP A 305     -13.342 -33.804   4.247  1.00 50.25           O  
ATOM   4366  CB  ASP A 305     -12.024 -35.341   1.928  1.00 55.12           C  
ATOM   4367  CG  ASP A 305     -13.141 -35.850   1.030  1.00 57.33           C  
ATOM   4368  OD1 ASP A 305     -14.331 -35.690   1.380  1.00 57.71           O  
ATOM   4369  OD2 ASP A 305     -12.825 -36.419  -0.035  1.00 60.36           O  
ATOM   4370  HN  ASP A 305     -10.477 -34.007   3.629  1.00 55.16           H  
ATOM   4371  HA  ASP A 305     -12.205 -33.307   1.240  1.00 55.16           H  
ATOM   4372  HB1 ASP A 305     -11.068 -35.557   1.450  1.00 55.16           H  
ATOM   4373  HB2 ASP A 305     -12.080 -35.864   2.883  1.00 55.16           H  
ATOM   4374  N   PRO A 306     -14.393 -32.961   2.448  1.00 50.88           N  
ATOM   4375  CA  PRO A 306     -15.618 -32.641   3.190  1.00 50.78           C  
ATOM   4376  C   PRO A 306     -16.247 -33.905   3.780  1.00 51.12           C  
ATOM   4377  O   PRO A 306     -16.935 -33.853   4.802  1.00 52.05           O  
ATOM   4378  CB  PRO A 306     -16.516 -32.011   2.126  1.00 49.48           C  
ATOM   4379  CG  PRO A 306     -15.544 -31.388   1.191  1.00 51.73           C  
ATOM   4380  CD  PRO A 306     -14.476 -32.452   1.068  1.00 51.63           C  
ATOM   4381  HA  PRO A 306     -15.405 -31.921   3.980  1.00 51.10           H  
ATOM   4382  HB1 PRO A 306     -17.114 -32.769   1.620  1.00 51.10           H  
ATOM   4383  HB2 PRO A 306     -17.174 -31.260   2.564  1.00 51.10           H  
ATOM   4384  HG1 PRO A 306     -16.005 -31.180   0.225  1.00 51.10           H  
ATOM   4385  HG2 PRO A 306     -15.135 -30.466   1.605  1.00 51.10           H  
ATOM   4386  HD1 PRO A 306     -14.777 -33.237   0.374  1.00 51.10           H  
ATOM   4387  HD2 PRO A 306     -13.526 -32.025   0.745  1.00 51.10           H  
ATOM   4388  N   GLY A 307     -16.008 -35.040   3.127  1.00 50.06           N  
ATOM   4389  CA  GLY A 307     -16.561 -36.296   3.596  1.00 47.03           C  
ATOM   4390  C   GLY A 307     -18.077 -36.274   3.581  1.00 45.55           C  
ATOM   4391  O   GLY A 307     -18.696 -35.772   2.643  1.00 42.70           O  
ATOM   4392  HN  GLY A 307     -15.401 -35.026   2.246  1.00 46.33           H  
ATOM   4393  HA1 GLY A 307     -16.212 -37.101   2.949  1.00 46.33           H  
ATOM   4394  HA2 GLY A 307     -16.219 -36.475   4.615  1.00 46.33           H  
ATOM   4395  N   LYS A 308     -18.679 -36.814   4.631  1.00 45.75           N  
ATOM   4396  CA  LYS A 308     -20.130 -36.860   4.727  1.00 47.01           C  
ATOM   4397  C   LYS A 308     -20.641 -36.012   5.881  1.00 46.38           C  
ATOM   4398  O   LYS A 308     -21.793 -36.147   6.294  1.00 45.32           O  
ATOM   4399  CB  LYS A 308     -20.595 -38.305   4.909  1.00 49.85           C  
ATOM   4400  CG  LYS A 308     -20.147 -39.223   3.790  1.00 54.84           C  
ATOM   4401  CD  LYS A 308     -20.729 -40.618   3.934  1.00 58.08           C  
ATOM   4402  CE  LYS A 308     -20.355 -41.473   2.734  1.00 60.35           C  
ATOM   4403  NZ  LYS A 308     -21.044 -42.796   2.745  1.00 64.04           N1+
ATOM   4404  HN  LYS A 308     -18.087 -37.224   5.423  1.00 52.40           H  
ATOM   4405  HA  LYS A 308     -20.552 -36.474   3.799  1.00 52.40           H  
ATOM   4406  HB1 LYS A 308     -20.192 -38.683   5.849  1.00 52.40           H  
ATOM   4407  HB2 LYS A 308     -21.684 -38.315   4.950  1.00 52.40           H  
ATOM   4408  HG1 LYS A 308     -20.472 -38.802   2.838  1.00 52.40           H  
ATOM   4409  HG2 LYS A 308     -19.059 -39.292   3.805  1.00 52.40           H  
ATOM   4410  HD1 LYS A 308     -20.336 -41.079   4.840  1.00 52.40           H  
ATOM   4411  HD2 LYS A 308     -21.815 -40.549   4.002  1.00 52.40           H  
ATOM   4412  HE1 LYS A 308     -20.633 -40.941   1.824  1.00 52.40           H  
ATOM   4413  HE2 LYS A 308     -19.278 -41.639   2.744  1.00 52.40           H  
ATOM   4414  HZ1 LYS A 308     -20.750 -43.359   1.884  1.00 52.40           H  
ATOM   4415  HZ2 LYS A 308     -22.103 -42.647   2.728  1.00 52.40           H  
ATOM   4416  HZ3 LYS A 308     -20.774 -43.332   3.631  1.00 52.40           H  
ATOM   4417  N   VAL A 309     -19.786 -35.139   6.404  1.00 45.83           N  
ATOM   4418  CA  VAL A 309     -20.188 -34.279   7.510  1.00 45.02           C  
ATOM   4419  C   VAL A 309     -21.337 -33.391   7.054  1.00 43.34           C  
ATOM   4420  O   VAL A 309     -21.199 -32.625   6.107  1.00 43.90           O  
ATOM   4421  CB  VAL A 309     -19.010 -33.414   7.990  1.00 45.53           C  
ATOM   4422  CG1 VAL A 309     -19.485 -32.395   9.019  1.00 43.75           C  
ATOM   4423  CG2 VAL A 309     -17.942 -34.317   8.597  1.00 46.26           C  
ATOM   4424  HN  VAL A 309     -18.794 -35.067   6.010  1.00 44.80           H  
ATOM   4425  HA  VAL A 309     -20.529 -34.902   8.337  1.00 44.80           H  
ATOM   4426  HB  VAL A 309     -18.586 -32.886   7.136  1.00 44.80           H  
ATOM   4427 1HG1 VAL A 309     -18.640 -31.790   9.349  1.00 44.80           H  
ATOM   4428 2HG1 VAL A 309     -19.915 -32.915   9.875  1.00 44.80           H  
ATOM   4429 3HG1 VAL A 309     -20.240 -31.749   8.570  1.00 44.80           H  
ATOM   4430 1HG2 VAL A 309     -17.104 -33.710   8.939  1.00 44.80           H  
ATOM   4431 2HG2 VAL A 309     -17.594 -35.025   7.845  1.00 44.80           H  
ATOM   4432 3HG2 VAL A 309     -18.364 -34.862   9.441  1.00 44.80           H  
ATOM   4433  N   GLU A 310     -22.475 -33.507   7.727  1.00 43.04           N  
ATOM   4434  CA  GLU A 310     -23.644 -32.722   7.360  1.00 43.85           C  
ATOM   4435  C   GLU A 310     -24.031 -31.671   8.396  1.00 42.98           C  
ATOM   4436  O   GLU A 310     -24.777 -30.735   8.081  1.00 42.87           O  
ATOM   4437  CB  GLU A 310     -24.838 -33.645   7.096  1.00 45.33           C  
ATOM   4438  CG  GLU A 310     -25.239 -34.508   8.285  1.00 49.87           C  
ATOM   4439  CD  GLU A 310     -26.307 -35.535   7.929  1.00 53.80           C  
ATOM   4440  OE1 GLU A 310     -26.680 -36.336   8.818  1.00 55.12           O  
ATOM   4441  OE2 GLU A 310     -26.772 -35.540   6.764  1.00 54.59           O  
ATOM   4442  HN  GLU A 310     -22.534 -34.187   8.551  1.00 47.94           H  
ATOM   4443  HA  GLU A 310     -23.415 -32.202   6.430  1.00 47.94           H  
ATOM   4444  HB1 GLU A 310     -25.692 -33.027   6.820  1.00 47.94           H  
ATOM   4445  HB2 GLU A 310     -24.582 -34.305   6.267  1.00 47.94           H  
ATOM   4446  HG1 GLU A 310     -24.356 -35.034   8.648  1.00 47.94           H  
ATOM   4447  HG2 GLU A 310     -25.626 -33.860   9.072  1.00 47.94           H  
ATOM   4448  N   THR A 311     -23.551 -31.826   9.628  1.00 41.64           N  
ATOM   4449  CA  THR A 311     -23.874 -30.850  10.662  1.00 42.52           C  
ATOM   4450  C   THR A 311     -22.650 -30.386  11.448  1.00 41.51           C  
ATOM   4451  O   THR A 311     -21.826 -31.191  11.897  1.00 43.38           O  
ATOM   4452  CB  THR A 311     -24.929 -31.393  11.654  1.00 43.54           C  
ATOM   4453  OG1 THR A 311     -24.326 -32.358  12.518  1.00 47.26           O  
ATOM   4454  CG2 THR A 311     -26.072 -32.047  10.903  1.00 44.30           C  
ATOM   4455  HN  THR A 311     -22.929 -32.666   9.859  1.00 43.45           H  
ATOM   4456  HA  THR A 311     -24.302 -29.976  10.170  1.00 43.45           H  
ATOM   4457  HB  THR A 311     -25.317 -30.569  12.252  1.00 43.45           H  
ATOM   4458  HG1 THR A 311     -23.946 -33.152  11.946  1.00 43.45           H  
ATOM   4459 1HG2 THR A 311     -26.806 -32.424  11.615  1.00 43.45           H  
ATOM   4460 2HG2 THR A 311     -25.689 -32.874  10.305  1.00 43.45           H  
ATOM   4461 3HG2 THR A 311     -26.544 -31.314  10.249  1.00 43.45           H  
ATOM   4462  N   LEU A 312     -22.534 -29.073  11.598  1.00 39.88           N  
ATOM   4463  CA  LEU A 312     -21.433 -28.474  12.340  1.00 38.04           C  
ATOM   4464  C   LEU A 312     -22.039 -27.633  13.455  1.00 37.36           C  
ATOM   4465  O   LEU A 312     -22.857 -26.745  13.202  1.00 35.41           O  
ATOM   4466  CB  LEU A 312     -20.580 -27.598  11.417  1.00 38.43           C  
ATOM   4467  CG  LEU A 312     -19.478 -26.742  12.063  1.00 39.42           C  
ATOM   4468  CD1 LEU A 312     -18.484 -27.622  12.812  1.00 39.72           C  
ATOM   4469  CD2 LEU A 312     -18.772 -25.933  10.982  1.00 38.63           C  
ATOM   4470  HN  LEU A 312     -23.272 -28.434  11.160  1.00 38.36           H  
ATOM   4471  HA  LEU A 312     -20.814 -29.260  12.772  1.00 38.36           H  
ATOM   4472  HB1 LEU A 312     -20.099 -28.258  10.695  1.00 38.36           H  
ATOM   4473  HB2 LEU A 312     -21.256 -26.920  10.896  1.00 38.36           H  
ATOM   4474  HG  LEU A 312     -19.939 -26.053  12.771  1.00 38.36           H  
ATOM   4475 1HD1 LEU A 312     -17.712 -26.998  13.262  1.00 38.36           H  
ATOM   4476 2HD1 LEU A 312     -18.023 -28.324  12.117  1.00 38.36           H  
ATOM   4477 3HD1 LEU A 312     -19.005 -28.175  13.594  1.00 38.36           H  
ATOM   4478 1HD2 LEU A 312     -17.990 -25.324  11.436  1.00 38.36           H  
ATOM   4479 2HD2 LEU A 312     -19.493 -25.285  10.484  1.00 38.36           H  
ATOM   4480 3HD2 LEU A 312     -18.328 -26.610  10.252  1.00 38.36           H  
ATOM   4481  N   THR A 313     -21.645 -27.935  14.688  1.00 34.78           N  
ATOM   4482  CA  THR A 313     -22.148 -27.224  15.854  1.00 34.24           C  
ATOM   4483  C   THR A 313     -20.999 -26.599  16.640  1.00 34.35           C  
ATOM   4484  O   THR A 313     -20.121 -27.298  17.153  1.00 34.24           O  
ATOM   4485  CB  THR A 313     -22.948 -28.179  16.789  1.00 33.78           C  
ATOM   4486  OG1 THR A 313     -24.026 -28.765  16.052  1.00 33.53           O  
ATOM   4487  CG2 THR A 313     -23.521 -27.427  17.981  1.00 30.58           C  
ATOM   4488  HN  THR A 313     -20.937 -28.725  14.828  1.00 33.64           H  
ATOM   4489  HA  THR A 313     -22.813 -26.429  15.517  1.00 33.64           H  
ATOM   4490  HB  THR A 313     -22.287 -28.968  17.147  1.00 33.64           H  
ATOM   4491  HG1 THR A 313     -24.660 -28.007  15.697  1.00 33.64           H  
ATOM   4492 1HG2 THR A 313     -24.074 -28.119  18.616  1.00 33.64           H  
ATOM   4493 2HG2 THR A 313     -24.191 -26.643  17.629  1.00 33.64           H  
ATOM   4494 3HG2 THR A 313     -22.709 -26.979  18.554  1.00 33.64           H  
ATOM   4495  N   ILE A 314     -21.017 -25.273  16.719  1.00 32.99           N  
ATOM   4496  CA  ILE A 314     -20.005 -24.519  17.437  1.00 31.15           C  
ATOM   4497  C   ILE A 314     -20.706 -23.625  18.447  1.00 31.38           C  
ATOM   4498  O   ILE A 314     -21.551 -22.808  18.077  1.00 31.05           O  
ATOM   4499  CB  ILE A 314     -19.195 -23.631  16.479  1.00 31.24           C  
ATOM   4500  CG1 ILE A 314     -18.383 -24.511  15.529  1.00 29.27           C  
ATOM   4501  CG2 ILE A 314     -18.305 -22.674  17.275  1.00 29.38           C  
ATOM   4502  CD1 ILE A 314     -17.691 -23.746  14.430  1.00 32.48           C  
ATOM   4503  HN  ILE A 314     -21.808 -24.740  16.235  1.00 31.12           H  
ATOM   4504  HA  ILE A 314     -19.336 -25.205  17.956  1.00 31.12           H  
ATOM   4505  HB  ILE A 314     -19.893 -23.039  15.887  1.00 31.12           H  
ATOM   4506 1HG1 ILE A 314     -17.626 -25.036  16.111  1.00 31.12           H  
ATOM   4507 2HG1 ILE A 314     -19.057 -25.235  15.071  1.00 31.12           H  
ATOM   4508 1HG2 ILE A 314     -17.735 -22.049  16.587  1.00 31.12           H  
ATOM   4509 2HG2 ILE A 314     -17.618 -23.248  17.897  1.00 31.12           H  
ATOM   4510 3HG2 ILE A 314     -18.926 -22.042  17.909  1.00 31.12           H  
ATOM   4511 1HD1 ILE A 314     -17.136 -24.439  13.798  1.00 31.12           H  
ATOM   4512 2HD1 ILE A 314     -17.002 -23.023  14.868  1.00 31.12           H  
ATOM   4513 3HD1 ILE A 314     -18.434 -23.222  13.828  1.00 31.12           H  
ATOM   4514  N   ARG A 315     -20.364 -23.792  19.720  1.00 29.23           N  
ATOM   4515  CA  ARG A 315     -20.954 -22.985  20.774  1.00 31.28           C  
ATOM   4516  C   ARG A 315     -19.886 -22.306  21.633  1.00 32.36           C  
ATOM   4517  O   ARG A 315     -18.956 -22.958  22.119  1.00 31.81           O  
ATOM   4518  CB  ARG A 315     -21.837 -23.841  21.682  1.00 31.37           C  
ATOM   4519  CG  ARG A 315     -23.000 -24.512  20.988  1.00 35.02           C  
ATOM   4520  CD  ARG A 315     -24.031 -24.968  22.014  1.00 39.12           C  
ATOM   4521  NE  ARG A 315     -25.081 -25.778  21.408  1.00 40.50           N  
ATOM   4522  CZ  ARG A 315     -24.946 -27.069  21.122  1.00 44.31           C  
ATOM   4523  NH1 ARG A 315     -23.804 -27.696  21.397  1.00 43.06           N  
ATOM   4524  NH2 ARG A 315     -25.948 -27.731  20.556  1.00 44.42           N  
ATOM   4525  HN  ARG A 315     -19.639 -24.537  19.974  1.00 36.59           H  
ATOM   4526  HA  ARG A 315     -21.573 -22.214  20.315  1.00 36.59           H  
ATOM   4527  HB1 ARG A 315     -21.214 -24.617  22.126  1.00 36.59           H  
ATOM   4528  HB2 ARG A 315     -22.236 -23.200  22.468  1.00 36.59           H  
ATOM   4529  HG1 ARG A 315     -23.465 -23.806  20.300  1.00 36.59           H  
ATOM   4530  HG2 ARG A 315     -22.638 -25.377  20.433  1.00 36.59           H  
ATOM   4531  HD1 ARG A 315     -23.528 -25.559  22.780  1.00 36.59           H  
ATOM   4532  HD2 ARG A 315     -24.485 -24.089  22.472  1.00 36.59           H  
ATOM   4533  HE  ARG A 315     -26.014 -25.306  21.180  1.00 36.59           H  
ATOM   4534 1HH1 ARG A 315     -22.995 -27.161  21.848  1.00 36.59           H  
ATOM   4535 2HH1 ARG A 315     -23.695 -28.735  21.167  1.00 36.59           H  
ATOM   4536 1HH2 ARG A 315     -26.864 -27.225  20.330  1.00 36.59           H  
ATOM   4537 2HH2 ARG A 315     -25.840 -28.770  20.325  1.00 36.59           H  
ATOM   4538  N   ARG A 316     -20.026 -20.997  21.823  1.00 31.79           N  
ATOM   4539  CA  ARG A 316     -19.087 -20.244  22.647  1.00 30.36           C  
ATOM   4540  C   ARG A 316     -17.629 -20.500  22.286  1.00 28.82           C  
ATOM   4541  O   ARG A 316     -16.852 -20.967  23.109  1.00 30.10           O  
ATOM   4542  CB  ARG A 316     -19.327 -20.582  24.123  1.00 30.76           C  
ATOM   4543  CG  ARG A 316     -20.716 -20.194  24.616  1.00 32.17           C  
ATOM   4544  CD  ARG A 316     -20.956 -20.674  26.037  1.00 36.15           C  
ATOM   4545  NE  ARG A 316     -21.005 -22.131  26.104  1.00 37.98           N  
ATOM   4546  CZ  ARG A 316     -22.022 -22.867  25.658  1.00 40.75           C  
ATOM   4547  NH1 ARG A 316     -23.084 -22.281  25.119  1.00 37.69           N  
ATOM   4548  NH2 ARG A 316     -21.965 -24.190  25.730  1.00 37.90           N  
ATOM   4549  HN  ARG A 316     -20.845 -20.485  21.362  1.00 34.04           H  
ATOM   4550  HA  ARG A 316     -19.289 -19.182  22.506  1.00 34.04           H  
ATOM   4551  HB1 ARG A 316     -19.201 -21.657  24.256  1.00 34.04           H  
ATOM   4552  HB2 ARG A 316     -18.587 -20.052  24.723  1.00 34.04           H  
ATOM   4553  HG1 ARG A 316     -20.811 -19.109  24.588  1.00 34.04           H  
ATOM   4554  HG2 ARG A 316     -21.463 -20.642  23.960  1.00 34.04           H  
ATOM   4555  HD1 ARG A 316     -20.147 -20.317  26.674  1.00 34.04           H  
ATOM   4556  HD2 ARG A 316     -21.904 -20.270  26.393  1.00 34.04           H  
ATOM   4557  HE  ARG A 316     -20.171 -22.641  26.539  1.00 34.04           H  
ATOM   4558 1HH1 ARG A 316     -23.125 -21.215  25.042  1.00 34.04           H  
ATOM   4559 2HH1 ARG A 316     -23.899 -22.875  24.762  1.00 34.04           H  
ATOM   4560 1HH2 ARG A 316     -21.102 -24.666  26.146  1.00 34.04           H  
ATOM   4561 2HH2 ARG A 316     -22.782 -24.781  25.372  1.00 34.04           H  
ATOM   4562  N   LEU A 317     -17.269 -20.215  21.041  1.00 28.06           N  
ATOM   4563  CA  LEU A 317     -15.896 -20.381  20.587  1.00 27.57           C  
ATOM   4564  C   LEU A 317     -15.159 -19.077  20.903  1.00 28.66           C  
ATOM   4565  O   LEU A 317     -15.482 -18.023  20.340  1.00 27.22           O  
ATOM   4566  CB  LEU A 317     -15.859 -20.632  19.079  1.00 26.85           C  
ATOM   4567  CG  LEU A 317     -14.464 -20.778  18.474  1.00 27.29           C  
ATOM   4568  CD1 LEU A 317     -13.731 -21.924  19.146  1.00 28.19           C  
ATOM   4569  CD2 LEU A 317     -14.572 -21.022  16.973  1.00 27.31           C  
ATOM   4570  HN  LEU A 317     -18.006 -19.854  20.354  1.00 27.64           H  
ATOM   4571  HA  LEU A 317     -15.427 -21.211  21.115  1.00 27.64           H  
ATOM   4572  HB1 LEU A 317     -16.411 -21.550  18.877  1.00 27.64           H  
ATOM   4573  HB2 LEU A 317     -16.353 -19.795  18.586  1.00 27.64           H  
ATOM   4574  HG  LEU A 317     -13.908 -19.856  18.643  1.00 27.64           H  
ATOM   4575 1HD1 LEU A 317     -12.737 -22.024  18.711  1.00 27.64           H  
ATOM   4576 2HD1 LEU A 317     -14.287 -22.849  18.997  1.00 27.64           H  
ATOM   4577 3HD1 LEU A 317     -13.642 -21.723  20.214  1.00 27.64           H  
ATOM   4578 1HD2 LEU A 317     -13.573 -21.125  16.548  1.00 27.64           H  
ATOM   4579 2HD2 LEU A 317     -15.081 -20.180  16.503  1.00 27.64           H  
ATOM   4580 3HD2 LEU A 317     -15.139 -21.935  16.793  1.00 27.64           H  
ATOM   4581  N   HIS A 318     -14.193 -19.145  21.812  1.00 27.97           N  
ATOM   4582  CA  HIS A 318     -13.429 -17.967  22.175  1.00 28.82           C  
ATOM   4583  C   HIS A 318     -12.313 -17.747  21.167  1.00 28.91           C  
ATOM   4584  O   HIS A 318     -11.483 -18.639  20.927  1.00 27.95           O  
ATOM   4585  CB  HIS A 318     -12.806 -18.102  23.569  1.00 30.17           C  
ATOM   4586  CG  HIS A 318     -12.083 -16.866  24.016  1.00 34.65           C  
ATOM   4587  ND1 HIS A 318     -12.712 -15.643  24.143  1.00 36.65           N  
ATOM   4588  CD2 HIS A 318     -10.783 -16.651  24.320  1.00 33.93           C  
ATOM   4589  CE1 HIS A 318     -11.829 -14.729  24.504  1.00 35.30           C  
ATOM   4590  NE2 HIS A 318     -10.651 -15.313  24.618  1.00 36.70           N  
ATOM   4591  HN  HIS A 318     -13.976 -20.081  22.283  1.00 32.10           H  
ATOM   4592  HA  HIS A 318     -14.090 -17.100  22.166  1.00 32.10           H  
ATOM   4593  HB1 HIS A 318     -13.600 -18.316  24.284  1.00 32.10           H  
ATOM   4594  HB2 HIS A 318     -12.098 -18.931  23.553  1.00 32.10           H  
ATOM   4595  HD1 HIS A 318     -13.753 -15.464  23.975  1.00 32.11           H  
ATOM   4596  HD2 HIS A 318      -9.988 -17.397  24.328  1.00 32.11           H  
ATOM   4597  HE1 HIS A 318     -12.038 -13.673  24.678  1.00 32.11           H  
ATOM   4598  N   ILE A 319     -12.308 -16.561  20.570  1.00 26.95           N  
ATOM   4599  CA  ILE A 319     -11.282 -16.174  19.607  1.00 27.08           C  
ATOM   4600  C   ILE A 319     -10.728 -14.820  20.070  1.00 26.84           C  
ATOM   4601  O   ILE A 319     -11.345 -13.785  19.855  1.00 26.88           O  
ATOM   4602  CB  ILE A 319     -11.867 -16.021  18.191  1.00 26.19           C  
ATOM   4603  CG1 ILE A 319     -12.539 -17.332  17.761  1.00 26.00           C  
ATOM   4604  CG2 ILE A 319     -10.755 -15.619  17.214  1.00 22.84           C  
ATOM   4605  CD1 ILE A 319     -13.371 -17.205  16.501  1.00 22.15           C  
ATOM   4606  HN  ILE A 319     -13.085 -15.863  20.804  1.00 25.62           H  
ATOM   4607  HA  ILE A 319     -10.484 -16.916  19.599  1.00 25.62           H  
ATOM   4608  HB  ILE A 319     -12.619 -15.232  18.207  1.00 25.62           H  
ATOM   4609 1HG1 ILE A 319     -11.762 -18.076  17.586  1.00 25.62           H  
ATOM   4610 2HG1 ILE A 319     -13.188 -17.667  18.570  1.00 25.62           H  
ATOM   4611 1HG2 ILE A 319     -11.172 -15.511  16.213  1.00 25.62           H  
ATOM   4612 2HG2 ILE A 319      -9.983 -16.388  17.205  1.00 25.62           H  
ATOM   4613 3HG2 ILE A 319     -10.319 -14.671  17.529  1.00 25.62           H  
ATOM   4614 1HD1 ILE A 319     -13.815 -18.171  16.259  1.00 25.62           H  
ATOM   4615 2HD1 ILE A 319     -12.736 -16.881  15.677  1.00 25.62           H  
ATOM   4616 3HD1 ILE A 319     -14.162 -16.472  16.660  1.00 25.62           H  
ATOM   4617  N   PRO A 320      -9.561 -14.820  20.727  1.00 28.60           N  
ATOM   4618  CA  PRO A 320      -8.943 -13.578  21.217  1.00 28.72           C  
ATOM   4619  C   PRO A 320      -8.997 -12.401  20.235  1.00 29.06           C  
ATOM   4620  O   PRO A 320      -9.293 -11.276  20.625  1.00 29.16           O  
ATOM   4621  CB  PRO A 320      -7.510 -14.005  21.520  1.00 28.15           C  
ATOM   4622  CG  PRO A 320      -7.682 -15.426  21.978  1.00 26.79           C  
ATOM   4623  CD  PRO A 320      -8.676 -15.976  20.967  1.00 28.30           C  
ATOM   4624  HA  PRO A 320      -9.429 -13.285  22.148  1.00 28.40           H  
ATOM   4625  HB1 PRO A 320      -6.887 -13.952  20.627  1.00 28.40           H  
ATOM   4626  HB2 PRO A 320      -7.074 -13.388  22.306  1.00 28.40           H  
ATOM   4627  HG1 PRO A 320      -6.738 -15.970  21.939  1.00 28.40           H  
ATOM   4628  HG2 PRO A 320      -8.085 -15.468  22.990  1.00 28.40           H  
ATOM   4629  HD1 PRO A 320      -8.175 -16.285  20.050  1.00 28.40           H  
ATOM   4630  HD2 PRO A 320      -9.232 -16.818  21.379  1.00 28.40           H  
ATOM   4631  N   ARG A 321      -8.720 -12.663  18.965  1.00 28.92           N  
ATOM   4632  CA  ARG A 321      -8.729 -11.607  17.952  1.00 30.47           C  
ATOM   4633  C   ARG A 321      -9.900 -11.773  16.986  1.00 28.27           C  
ATOM   4634  O   ARG A 321      -9.720 -11.755  15.764  1.00 26.65           O  
ATOM   4635  CB  ARG A 321      -7.415 -11.626  17.165  1.00 34.86           C  
ATOM   4636  CG  ARG A 321      -6.166 -11.545  18.015  1.00 40.23           C  
ATOM   4637  CD  ARG A 321      -5.942 -10.140  18.560  1.00 46.62           C  
ATOM   4638  NE  ARG A 321      -4.794 -10.088  19.465  1.00 51.79           N  
ATOM   4639  CZ  ARG A 321      -4.121  -8.978  19.760  1.00 55.94           C  
ATOM   4640  NH1 ARG A 321      -4.481  -7.820  19.214  1.00 56.48           N  
ATOM   4641  NH2 ARG A 321      -3.097  -9.023  20.608  1.00 55.82           N  
ATOM   4642  HN  ARG A 321      -8.485 -13.666  18.675  1.00 41.46           H  
ATOM   4643  HA  ARG A 321      -8.823 -10.643  18.453  1.00 41.46           H  
ATOM   4644  HB1 ARG A 321      -7.376 -12.553  16.592  1.00 41.46           H  
ATOM   4645  HB2 ARG A 321      -7.416 -10.776  16.482  1.00 41.46           H  
ATOM   4646  HG1 ARG A 321      -6.264 -12.236  18.852  1.00 41.46           H  
ATOM   4647  HG2 ARG A 321      -5.307 -11.829  17.407  1.00 41.46           H  
ATOM   4648  HD1 ARG A 321      -5.765  -9.462  17.726  1.00 41.46           H  
ATOM   4649  HD2 ARG A 321      -6.834  -9.825  19.102  1.00 41.46           H  
ATOM   4650  HE  ARG A 321      -4.474 -11.002  19.920  1.00 41.46           H  
ATOM   4651 1HH1 ARG A 321      -5.310  -7.782  18.539  1.00 41.46           H  
ATOM   4652 2HH1 ARG A 321      -3.941  -6.927  19.450  1.00 41.46           H  
ATOM   4653 1HH2 ARG A 321      -2.813  -9.953  21.055  1.00 41.46           H  
ATOM   4654 2HH2 ARG A 321      -2.558  -8.129  20.843  1.00 41.46           H  
ATOM   4655  N   PHE A 322     -11.100 -11.922  17.540  1.00 26.75           N  
ATOM   4656  CA  PHE A 322     -12.298 -12.109  16.733  1.00 25.97           C  
ATOM   4657  C   PHE A 322     -12.515 -10.957  15.751  1.00 24.27           C  
ATOM   4658  O   PHE A 322     -13.006 -11.156  14.639  1.00 25.12           O  
ATOM   4659  CB  PHE A 322     -13.525 -12.259  17.649  1.00 25.13           C  
ATOM   4660  CG  PHE A 322     -14.059 -10.951  18.172  1.00 24.55           C  
ATOM   4661  CD1 PHE A 322     -15.161 -10.346  17.570  1.00 22.58           C  
ATOM   4662  CD2 PHE A 322     -13.452 -10.314  19.259  1.00 22.48           C  
ATOM   4663  CE1 PHE A 322     -15.651  -9.118  18.046  1.00 25.57           C  
ATOM   4664  CE2 PHE A 322     -13.936  -9.094  19.735  1.00 23.84           C  
ATOM   4665  CZ  PHE A 322     -15.036  -8.496  19.131  1.00 22.48           C  
ATOM   4666  HN  PHE A 322     -11.188 -11.904  18.606  1.00 24.43           H  
ATOM   4667  HA  PHE A 322     -12.184 -13.029  16.160  1.00 24.43           H  
ATOM   4668  HB1 PHE A 322     -14.317 -12.752  17.084  1.00 24.43           H  
ATOM   4669  HB2 PHE A 322     -13.244 -12.880  18.500  1.00 24.43           H  
ATOM   4670  HD1 PHE A 322     -15.647 -10.830  16.723  1.00 24.43           H  
ATOM   4671  HD2 PHE A 322     -12.590 -10.776  19.741  1.00 24.43           H  
ATOM   4672  HE1 PHE A 322     -16.512  -8.652  17.567  1.00 24.43           H  
ATOM   4673  HE2 PHE A 322     -13.450  -8.609  20.582  1.00 24.43           H  
ATOM   4674  HZ  PHE A 322     -15.416  -7.545  19.504  1.00 24.43           H  
ATOM   4675  N   TYR A 323     -12.144  -9.751  16.163  1.00 25.43           N  
ATOM   4676  CA  TYR A 323     -12.316  -8.565  15.317  1.00 25.57           C  
ATOM   4677  C   TYR A 323     -11.356  -8.540  14.137  1.00 23.24           C  
ATOM   4678  O   TYR A 323     -11.453  -7.673  13.268  1.00 26.27           O  
ATOM   4679  CB  TYR A 323     -12.147  -7.278  16.150  1.00 24.02           C  
ATOM   4680  CG  TYR A 323     -10.806  -7.159  16.842  1.00 23.20           C  
ATOM   4681  CD1 TYR A 323      -9.797  -6.350  16.324  1.00 23.66           C  
ATOM   4682  CD2 TYR A 323     -10.537  -7.883  18.000  1.00 23.64           C  
ATOM   4683  CE1 TYR A 323      -8.555  -6.265  16.940  1.00 24.05           C  
ATOM   4684  CE2 TYR A 323      -9.300  -7.812  18.624  1.00 23.97           C  
ATOM   4685  CZ  TYR A 323      -8.315  -7.005  18.093  1.00 25.56           C  
ATOM   4686  OH  TYR A 323      -7.094  -6.950  18.715  1.00 29.20           O  
ATOM   4687  HN  TYR A 323     -11.709  -9.641  17.135  1.00 24.82           H  
ATOM   4688  HA  TYR A 323     -13.332  -8.579  14.923  1.00 24.82           H  
ATOM   4689  HB1 TYR A 323     -12.266  -6.422  15.485  1.00 24.82           H  
ATOM   4690  HB2 TYR A 323     -12.927  -7.258  16.911  1.00 24.82           H  
ATOM   4691  HD1 TYR A 323      -9.986  -5.773  15.419  1.00 24.82           H  
ATOM   4692  HD2 TYR A 323     -11.314  -8.519  18.425  1.00 24.82           H  
ATOM   4693  HE1 TYR A 323      -7.777  -5.625  16.524  1.00 24.82           H  
ATOM   4694  HE2 TYR A 323      -9.108  -8.390  19.528  1.00 24.82           H  
ATOM   4695  HH  TYR A 323      -6.348  -7.275  18.052  1.00 24.82           H  
ATOM   4696  N   LEU A 324     -10.427  -9.489  14.117  1.00 24.22           N  
ATOM   4697  CA  LEU A 324      -9.424  -9.605  13.052  1.00 24.85           C  
ATOM   4698  C   LEU A 324      -9.636 -10.857  12.189  1.00 25.60           C  
ATOM   4699  O   LEU A 324      -8.879 -11.107  11.260  1.00 28.05           O  
ATOM   4700  CB  LEU A 324      -8.017  -9.658  13.678  1.00 24.45           C  
ATOM   4701  CG  LEU A 324      -7.070  -8.439  13.625  1.00 29.01           C  
ATOM   4702  CD1 LEU A 324      -7.830  -7.154  13.361  1.00 25.25           C  
ATOM   4703  CD2 LEU A 324      -6.278  -8.338  14.921  1.00 25.61           C  
ATOM   4704  HN  LEU A 324     -10.409 -10.202  14.915  1.00 25.88           H  
ATOM   4705  HA  LEU A 324      -9.489  -8.725  12.413  1.00 25.88           H  
ATOM   4706  HB1 LEU A 324      -8.157  -9.894  14.733  1.00 25.88           H  
ATOM   4707  HB2 LEU A 324      -7.492 -10.478  13.188  1.00 25.88           H  
ATOM   4708  HG  LEU A 324      -6.366  -8.591  12.807  1.00 25.88           H  
ATOM   4709 1HD1 LEU A 324      -7.131  -6.318  13.330  1.00 25.88           H  
ATOM   4710 2HD1 LEU A 324      -8.557  -6.991  14.157  1.00 25.88           H  
ATOM   4711 3HD1 LEU A 324      -8.349  -7.228  12.405  1.00 25.88           H  
ATOM   4712 1HD2 LEU A 324      -5.613  -7.476  14.875  1.00 25.88           H  
ATOM   4713 2HD2 LEU A 324      -5.688  -9.244  15.058  1.00 25.88           H  
ATOM   4714 3HD2 LEU A 324      -6.965  -8.222  15.759  1.00 25.88           H  
ATOM   4715  N   PHE A 325     -10.666 -11.642  12.489  1.00 26.30           N  
ATOM   4716  CA  PHE A 325     -10.927 -12.880  11.746  1.00 26.47           C  
ATOM   4717  C   PHE A 325     -11.026 -12.749  10.221  1.00 26.96           C  
ATOM   4718  O   PHE A 325     -11.591 -11.777   9.699  1.00 27.13           O  
ATOM   4719  CB  PHE A 325     -12.196 -13.552  12.284  1.00 25.98           C  
ATOM   4720  CG  PHE A 325     -12.082 -15.048  12.389  1.00 23.92           C  
ATOM   4721  CD1 PHE A 325     -11.241 -15.631  13.340  1.00 25.04           C  
ATOM   4722  CD2 PHE A 325     -12.797 -15.876  11.528  1.00 22.97           C  
ATOM   4723  CE1 PHE A 325     -11.112 -17.024  13.426  1.00 24.49           C  
ATOM   4724  CE2 PHE A 325     -12.675 -17.271  11.607  1.00 23.75           C  
ATOM   4725  CZ  PHE A 325     -11.835 -17.843  12.556  1.00 21.37           C  
ATOM   4726  HN  PHE A 325     -11.319 -11.365  13.290  1.00 24.94           H  
ATOM   4727  HA  PHE A 325     -10.097 -13.556  11.954  1.00 24.94           H  
ATOM   4728  HB1 PHE A 325     -12.405 -13.151  13.276  1.00 24.94           H  
ATOM   4729  HB2 PHE A 325     -13.023 -13.315  11.614  1.00 24.94           H  
ATOM   4730  HD1 PHE A 325     -10.678 -14.995  14.023  1.00 24.94           H  
ATOM   4731  HD2 PHE A 325     -13.460 -15.435  10.783  1.00 24.94           H  
ATOM   4732  HE1 PHE A 325     -10.449 -17.467  14.170  1.00 24.94           H  
ATOM   4733  HE2 PHE A 325     -13.239 -17.907  10.924  1.00 24.94           H  
ATOM   4734  HZ  PHE A 325     -11.741 -18.927  12.621  1.00 24.94           H  
ATOM   4735  N   TYR A 326     -10.497 -13.749   9.514  1.00 27.00           N  
ATOM   4736  CA  TYR A 326     -10.501 -13.772   8.044  1.00 30.29           C  
ATOM   4737  C   TYR A 326     -11.850 -14.158   7.436  1.00 30.01           C  
ATOM   4738  O   TYR A 326     -12.728 -14.655   8.133  1.00 28.56           O  
ATOM   4739  CB  TYR A 326      -9.424 -14.739   7.526  1.00 33.65           C  
ATOM   4740  CG  TYR A 326      -8.022 -14.167   7.442  1.00 39.17           C  
ATOM   4741  CD1 TYR A 326      -7.508 -13.363   8.454  1.00 39.78           C  
ATOM   4742  CD2 TYR A 326      -7.188 -14.478   6.369  1.00 42.99           C  
ATOM   4743  CE1 TYR A 326      -6.200 -12.885   8.406  1.00 40.76           C  
ATOM   4744  CE2 TYR A 326      -5.876 -14.003   6.314  1.00 44.48           C  
ATOM   4745  CZ  TYR A 326      -5.391 -13.208   7.338  1.00 43.00           C  
ATOM   4746  OH  TYR A 326      -4.095 -12.743   7.294  1.00 44.23           O  
ATOM   4747  HN  TYR A 326     -10.051 -14.568  10.039  1.00 36.99           H  
ATOM   4748  HA  TYR A 326     -10.249 -12.771   7.693  1.00 36.99           H  
ATOM   4749  HB1 TYR A 326      -9.396 -15.600   8.194  1.00 36.99           H  
ATOM   4750  HB2 TYR A 326      -9.715 -15.063   6.527  1.00 36.99           H  
ATOM   4751  HD1 TYR A 326      -8.141 -13.102   9.302  1.00 36.99           H  
ATOM   4752  HD2 TYR A 326      -7.566 -15.102   5.560  1.00 36.99           H  
ATOM   4753  HE1 TYR A 326      -5.818 -12.257   9.211  1.00 36.99           H  
ATOM   4754  HE2 TYR A 326      -5.237 -14.257   5.469  1.00 36.99           H  
ATOM   4755  HH  TYR A 326      -4.099 -11.693   7.302  1.00 36.99           H  
ATOM   4756  N   ASP A 327     -12.003 -13.943   6.129  1.00 30.78           N  
ATOM   4757  CA  ASP A 327     -13.252 -14.266   5.446  1.00 31.25           C  
ATOM   4758  C   ASP A 327     -13.499 -15.758   5.197  1.00 31.89           C  
ATOM   4759  O   ASP A 327     -14.486 -16.124   4.568  1.00 28.25           O  
ATOM   4760  CB  ASP A 327     -13.363 -13.506   4.118  1.00 32.33           C  
ATOM   4761  CG  ASP A 327     -12.176 -13.743   3.197  1.00 33.53           C  
ATOM   4762  OD1 ASP A 327     -11.567 -14.831   3.256  1.00 33.38           O  
ATOM   4763  OD2 ASP A 327     -11.867 -12.832   2.397  1.00 35.47           O  
ATOM   4764  HN  ASP A 327     -11.193 -13.525   5.569  1.00 32.11           H  
ATOM   4765  HA  ASP A 327     -14.063 -13.912   6.083  1.00 32.11           H  
ATOM   4766  HB1 ASP A 327     -14.269 -13.831   3.607  1.00 32.11           H  
ATOM   4767  HB2 ASP A 327     -13.428 -12.439   4.333  1.00 32.11           H  
ATOM   4768  N   LEU A 328     -12.603 -16.607   5.689  1.00 32.65           N  
ATOM   4769  CA  LEU A 328     -12.751 -18.051   5.555  1.00 33.76           C  
ATOM   4770  C   LEU A 328     -12.742 -18.593   4.131  1.00 35.06           C  
ATOM   4771  O   LEU A 328     -13.196 -19.713   3.888  1.00 35.85           O  
ATOM   4772  CB  LEU A 328     -14.034 -18.507   6.268  1.00 32.72           C  
ATOM   4773  CG  LEU A 328     -14.041 -18.296   7.787  1.00 33.74           C  
ATOM   4774  CD1 LEU A 328     -15.393 -18.670   8.361  1.00 33.01           C  
ATOM   4775  CD2 LEU A 328     -12.948 -19.141   8.422  1.00 31.61           C  
ATOM   4776  HN  LEU A 328     -11.746 -16.219   6.199  1.00 33.55           H  
ATOM   4777  HA  LEU A 328     -11.912 -18.510   6.079  1.00 33.55           H  
ATOM   4778  HB1 LEU A 328     -14.871 -17.951   5.846  1.00 33.55           H  
ATOM   4779  HB2 LEU A 328     -14.169 -19.571   6.074  1.00 33.55           H  
ATOM   4780  HG  LEU A 328     -13.845 -17.245   7.999  1.00 33.55           H  
ATOM   4781 1HD1 LEU A 328     -15.385 -18.516   9.440  1.00 33.55           H  
ATOM   4782 2HD1 LEU A 328     -15.602 -19.718   8.146  1.00 33.55           H  
ATOM   4783 3HD1 LEU A 328     -16.165 -18.046   7.911  1.00 33.55           H  
ATOM   4784 1HD2 LEU A 328     -12.953 -18.991   9.502  1.00 33.55           H  
ATOM   4785 2HD2 LEU A 328     -11.979 -18.845   8.019  1.00 33.55           H  
ATOM   4786 3HD2 LEU A 328     -13.127 -20.193   8.201  1.00 33.55           H  
ATOM   4787  N   SER A 329     -12.223 -17.820   3.186  1.00 35.08           N  
ATOM   4788  CA  SER A 329     -12.182 -18.290   1.809  1.00 36.74           C  
ATOM   4789  C   SER A 329     -11.308 -19.535   1.722  1.00 38.44           C  
ATOM   4790  O   SER A 329     -11.426 -20.313   0.782  1.00 39.68           O  
ATOM   4791  CB  SER A 329     -11.638 -17.212   0.878  1.00 34.97           C  
ATOM   4792  OG  SER A 329     -10.283 -16.943   1.160  1.00 38.08           O  
ATOM   4793  HN  SER A 329     -11.836 -16.854   3.435  1.00 37.17           H  
ATOM   4794  HA  SER A 329     -13.194 -18.548   1.495  1.00 37.17           H  
ATOM   4795  HB1 SER A 329     -11.727 -17.553  -0.154  1.00 37.17           H  
ATOM   4796  HB2 SER A 329     -12.218 -16.299   1.011  1.00 37.17           H  
ATOM   4797  HG  SER A 329     -10.191 -16.611   2.152  1.00 37.17           H  
ATOM   4798  N   THR A 330     -10.433 -19.722   2.705  1.00 39.23           N  
ATOM   4799  CA  THR A 330      -9.560 -20.892   2.726  1.00 40.91           C  
ATOM   4800  C   THR A 330     -10.329 -22.165   3.072  1.00 40.54           C  
ATOM   4801  O   THR A 330      -9.731 -23.225   3.234  1.00 44.12           O  
ATOM   4802  CB  THR A 330      -8.410 -20.737   3.760  1.00 41.38           C  
ATOM   4803  OG1 THR A 330      -8.957 -20.659   5.087  1.00 41.04           O  
ATOM   4804  CG2 THR A 330      -7.584 -19.478   3.464  1.00 42.09           C  
ATOM   4805  HN  THR A 330     -10.367 -19.003   3.494  1.00 41.33           H  
ATOM   4806  HA  THR A 330      -9.120 -21.013   1.736  1.00 41.33           H  
ATOM   4807  HB  THR A 330      -7.759 -21.609   3.697  1.00 41.33           H  
ATOM   4808  HG1 THR A 330      -9.598 -19.830   5.154  1.00 41.33           H  
ATOM   4809 1HG2 THR A 330      -6.784 -19.387   4.198  1.00 41.33           H  
ATOM   4810 2HG2 THR A 330      -8.227 -18.600   3.518  1.00 41.33           H  
ATOM   4811 3HG2 THR A 330      -7.153 -19.552   2.465  1.00 41.33           H  
ATOM   4812  N   LEU A 331     -11.646 -22.065   3.195  1.00 38.94           N  
ATOM   4813  CA  LEU A 331     -12.461 -23.231   3.534  1.00 39.86           C  
ATOM   4814  C   LEU A 331     -13.569 -23.498   2.515  1.00 40.01           C  
ATOM   4815  O   LEU A 331     -14.365 -24.418   2.699  1.00 41.32           O  
ATOM   4816  CB  LEU A 331     -13.107 -23.056   4.917  1.00 40.68           C  
ATOM   4817  CG  LEU A 331     -12.265 -22.906   6.189  1.00 42.04           C  
ATOM   4818  CD1 LEU A 331     -13.209 -22.782   7.376  1.00 42.55           C  
ATOM   4819  CD2 LEU A 331     -11.344 -24.100   6.383  1.00 41.46           C  
ATOM   4820  HN  LEU A 331     -12.119 -21.117   3.044  1.00 40.86           H  
ATOM   4821  HA  LEU A 331     -11.810 -24.105   3.569  1.00 40.86           H  
ATOM   4822  HB1 LEU A 331     -13.728 -22.162   4.854  1.00 40.86           H  
ATOM   4823  HB2 LEU A 331     -13.741 -23.929   5.071  1.00 40.86           H  
ATOM   4824  HG  LEU A 331     -11.664 -22.000   6.115  1.00 40.86           H  
ATOM   4825 1HD1 LEU A 331     -12.629 -22.674   8.292  1.00 40.86           H  
ATOM   4826 2HD1 LEU A 331     -13.829 -23.676   7.442  1.00 40.86           H  
ATOM   4827 3HD1 LEU A 331     -13.846 -21.907   7.245  1.00 40.86           H  
ATOM   4828 1HD2 LEU A 331     -10.760 -23.965   7.293  1.00 40.86           H  
ATOM   4829 2HD2 LEU A 331     -10.672 -24.183   5.529  1.00 40.86           H  
ATOM   4830 3HD2 LEU A 331     -11.940 -25.009   6.466  1.00 40.86           H  
ATOM   4831  N   TYR A 332     -13.617 -22.705   1.447  1.00 38.69           N  
ATOM   4832  CA  TYR A 332     -14.650 -22.864   0.424  1.00 40.93           C  
ATOM   4833  C   TYR A 332     -14.873 -24.283  -0.078  1.00 41.16           C  
ATOM   4834  O   TYR A 332     -15.982 -24.629  -0.483  1.00 40.54           O  
ATOM   4835  CB  TYR A 332     -14.358 -21.992  -0.800  1.00 40.59           C  
ATOM   4836  CG  TYR A 332     -14.526 -20.512  -0.594  1.00 41.45           C  
ATOM   4837  CD1 TYR A 332     -15.383 -20.008   0.386  1.00 41.22           C  
ATOM   4838  CD2 TYR A 332     -13.856 -19.608  -1.409  1.00 42.40           C  
ATOM   4839  CE1 TYR A 332     -15.565 -18.637   0.547  1.00 42.51           C  
ATOM   4840  CE2 TYR A 332     -14.033 -18.239  -1.261  1.00 44.18           C  
ATOM   4841  CZ  TYR A 332     -14.887 -17.759  -0.281  1.00 44.14           C  
ATOM   4842  OH  TYR A 332     -15.046 -16.404  -0.132  1.00 44.88           O  
ATOM   4843  HN  TYR A 332     -12.884 -21.934   1.334  1.00 41.89           H  
ATOM   4844  HA  TYR A 332     -15.590 -22.519   0.854  1.00 41.89           H  
ATOM   4845  HB1 TYR A 332     -13.327 -22.174  -1.104  1.00 41.89           H  
ATOM   4846  HB2 TYR A 332     -15.033 -22.299  -1.599  1.00 41.89           H  
ATOM   4847  HD1 TYR A 332     -15.919 -20.700   1.036  1.00 41.89           H  
ATOM   4848  HD2 TYR A 332     -13.179 -19.980  -2.178  1.00 41.89           H  
ATOM   4849  HE1 TYR A 332     -16.236 -18.258   1.318  1.00 41.89           H  
ATOM   4850  HE2 TYR A 332     -13.503 -17.545  -1.913  1.00 41.89           H  
ATOM   4851  HH  TYR A 332     -16.056 -16.152  -0.273  1.00 41.89           H  
ATOM   4852  N   SER A 333     -13.823 -25.095  -0.071  1.00 43.39           N  
ATOM   4853  CA  SER A 333     -13.910 -26.465  -0.564  1.00 44.55           C  
ATOM   4854  C   SER A 333     -14.500 -27.457   0.430  1.00 45.75           C  
ATOM   4855  O   SER A 333     -14.539 -28.657   0.157  1.00 47.81           O  
ATOM   4856  CB  SER A 333     -12.525 -26.957  -0.983  1.00 44.74           C  
ATOM   4857  OG  SER A 333     -11.695 -27.149   0.149  1.00 45.99           O  
ATOM   4858  HN  SER A 333     -12.889 -24.735   0.306  1.00 45.37           H  
ATOM   4859  HA  SER A 333     -14.545 -26.462  -1.450  1.00 45.37           H  
ATOM   4860  HB1 SER A 333     -12.628 -27.903  -1.515  1.00 45.37           H  
ATOM   4861  HB2 SER A 333     -12.067 -26.218  -1.640  1.00 45.37           H  
ATOM   4862  HG  SER A 333     -11.589 -26.240   0.664  1.00 45.37           H  
ATOM   4863  N   LEU A 334     -14.956 -26.970   1.578  1.00 43.86           N  
ATOM   4864  CA  LEU A 334     -15.524 -27.855   2.587  1.00 44.26           C  
ATOM   4865  C   LEU A 334     -16.933 -27.426   2.940  1.00 43.01           C  
ATOM   4866  O   LEU A 334     -17.525 -27.947   3.878  1.00 44.22           O  
ATOM   4867  CB  LEU A 334     -14.681 -27.813   3.859  1.00 44.00           C  
ATOM   4868  CG  LEU A 334     -13.160 -27.908   3.771  1.00 46.02           C  
ATOM   4869  CD1 LEU A 334     -12.586 -27.787   5.182  1.00 44.86           C  
ATOM   4870  CD2 LEU A 334     -12.745 -29.220   3.122  1.00 47.41           C  
ATOM   4871  HN  LEU A 334     -14.906 -25.918   1.764  1.00 44.70           H  
ATOM   4872  HA  LEU A 334     -15.544 -28.874   2.202  1.00 44.70           H  
ATOM   4873  HB1 LEU A 334     -14.909 -26.870   4.356  1.00 44.70           H  
ATOM   4874  HB2 LEU A 334     -15.012 -28.643   4.483  1.00 44.70           H  
ATOM   4875  HG  LEU A 334     -12.788 -27.081   3.166  1.00 44.70           H  
ATOM   4876 1HD1 LEU A 334     -11.499 -27.853   5.139  1.00 44.70           H  
ATOM   4877 2HD1 LEU A 334     -12.974 -28.594   5.803  1.00 44.70           H  
ATOM   4878 3HD1 LEU A 334     -12.875 -26.828   5.611  1.00 44.70           H  
ATOM   4879 1HD2 LEU A 334     -11.658 -29.271   3.067  1.00 44.71           H  
ATOM   4880 2HD2 LEU A 334     -13.162 -29.276   2.116  1.00 44.71           H  
ATOM   4881 3HD2 LEU A 334     -13.118 -30.054   3.717  1.00 44.71           H  
ATOM   4882  N   THR A 335     -17.467 -26.488   2.171  1.00 42.02           N  
ATOM   4883  CA  THR A 335     -18.787 -25.924   2.427  1.00 42.32           C  
ATOM   4884  C   THR A 335     -19.971 -26.434   1.607  1.00 42.99           C  
ATOM   4885  O   THR A 335     -21.113 -26.339   2.044  1.00 43.24           O  
ATOM   4886  CB  THR A 335     -18.737 -24.400   2.230  1.00 43.22           C  
ATOM   4887  OG1 THR A 335     -18.280 -24.116   0.895  1.00 41.61           O  
ATOM   4888  CG2 THR A 335     -17.787 -23.754   3.246  1.00 40.72           C  
ATOM   4889  HN  THR A 335     -16.909 -26.131   1.331  1.00 42.30           H  
ATOM   4890  HA  THR A 335     -19.018 -26.107   3.476  1.00 42.30           H  
ATOM   4891  HB  THR A 335     -19.738 -23.988   2.362  1.00 42.30           H  
ATOM   4892  HG1 THR A 335     -17.321 -24.522   0.759  1.00 42.30           H  
ATOM   4893 1HG2 THR A 335     -17.766 -22.676   3.090  1.00 42.30           H  
ATOM   4894 2HG2 THR A 335     -16.784 -24.159   3.115  1.00 42.30           H  
ATOM   4895 3HG2 THR A 335     -18.135 -23.967   4.257  1.00 42.30           H  
ATOM   4896  N   GLU A 336     -19.703 -26.972   0.427  1.00 43.67           N  
ATOM   4897  CA  GLU A 336     -20.760 -27.437  -0.463  1.00 44.72           C  
ATOM   4898  C   GLU A 336     -21.753 -28.478   0.054  1.00 43.08           C  
ATOM   4899  O   GLU A 336     -22.886 -28.526  -0.417  1.00 43.31           O  
ATOM   4900  CB  GLU A 336     -20.142 -27.959  -1.759  1.00 47.52           C  
ATOM   4901  CG  GLU A 336     -21.133 -28.089  -2.897  1.00 53.91           C  
ATOM   4902  CD  GLU A 336     -20.488 -28.606  -4.170  1.00 57.80           C  
ATOM   4903  OE1 GLU A 336     -21.122 -28.496  -5.241  1.00 59.43           O  
ATOM   4904  OE2 GLU A 336     -19.350 -29.126  -4.094  1.00 59.17           O  
ATOM   4905  HN  GLU A 336     -18.683 -27.068   0.118  1.00 50.29           H  
ATOM   4906  HA  GLU A 336     -21.346 -26.558  -0.732  1.00 50.29           H  
ATOM   4907  HB1 GLU A 336     -19.354 -27.271  -2.066  1.00 50.29           H  
ATOM   4908  HB2 GLU A 336     -19.712 -28.941  -1.564  1.00 50.29           H  
ATOM   4909  HG1 GLU A 336     -21.920 -28.781  -2.598  1.00 50.29           H  
ATOM   4910  HG2 GLU A 336     -21.566 -27.109  -3.097  1.00 50.29           H  
ATOM   4911  N   ARG A 337     -21.363 -29.297   1.020  1.00 43.43           N  
ATOM   4912  CA  ARG A 337     -22.275 -30.340   1.479  1.00 44.26           C  
ATOM   4913  C   ARG A 337     -22.951 -30.217   2.843  1.00 42.53           C  
ATOM   4914  O   ARG A 337     -24.008 -30.809   3.055  1.00 41.21           O  
ATOM   4915  CB  ARG A 337     -21.571 -31.701   1.384  1.00 47.48           C  
ATOM   4916  CG  ARG A 337     -20.969 -31.974   0.001  1.00 52.88           C  
ATOM   4917  CD  ARG A 337     -20.876 -33.465  -0.311  1.00 57.13           C  
ATOM   4918  NE  ARG A 337     -19.624 -34.091   0.116  1.00 60.99           N  
ATOM   4919  CZ  ARG A 337     -18.494 -34.078  -0.587  1.00 62.29           C  
ATOM   4920  NH1 ARG A 337     -18.439 -33.463  -1.762  1.00 63.12           N  
ATOM   4921  NH2 ARG A 337     -17.423 -34.711  -0.127  1.00 63.21           N  
ATOM   4922  HN  ARG A 337     -20.392 -29.195   1.458  1.00 52.59           H  
ATOM   4923  HA  ARG A 337     -23.083 -30.371   0.748  1.00 52.59           H  
ATOM   4924  HB1 ARG A 337     -20.770 -31.729   2.122  1.00 52.59           H  
ATOM   4925  HB2 ARG A 337     -22.297 -32.483   1.606  1.00 52.59           H  
ATOM   4926  HG1 ARG A 337     -21.595 -31.497  -0.753  1.00 52.59           H  
ATOM   4927  HG2 ARG A 337     -19.967 -31.546  -0.035  1.00 52.59           H  
ATOM   4928  HD1 ARG A 337     -21.700 -33.971   0.192  1.00 52.59           H  
ATOM   4929  HD2 ARG A 337     -20.973 -33.595  -1.389  1.00 52.59           H  
ATOM   4930  HE  ARG A 337     -19.617 -34.595   1.060  1.00 52.59           H  
ATOM   4931 1HH1 ARG A 337     -19.307 -32.973  -2.150  1.00 52.59           H
[truncated: 333,740 more chars]
