# Supplementary material for: Advancing molecular modeling and reverse vaccinology in broad-spectrum yellow fever virus vaccine development
Source: Sci Rep. 2024 May 12;14:10842. doi: 10.1038/s41598-024-60680-9 (PMC11089047; doi:10.1038/s41598-024-60680-9)
Supplement: Supplementary file 1 — Supplementary Information. [file 41598_2024_60680_MOESM1_ESM.zip › Yellow_Fever_data/2_Prediction of T-cell epitopes/NetCTL/NS5/NS5.xlsx]

## Sheet: Página1
supertype	Residue number.	Peptide sequence	Number of supertypes		Predicted MHC binding affinity	Rescale binding affinity	C terminal cleavage affinity	TAP transport efficiency	Prediction score	<-E. Identified MHC ligands		supertypes
A26	524	AALEGGGFY	3		0.3778	1.0139	0.8778	3.187	1.3049	<-E		A26	B62	A1
B44	45	AEGKVDTGV	1		0.4393	1.0886	0.859	0.208	1.2278	<-E		B44
B44	627	AEMVIHHQH	1		0.3156	0.7822	0.6372	-0.629	0.8463	<-E		B44
B58	412	AFLEEQEQW	1		0.3047	0.6867	0.8666	1.184	0.8759	<-E		B58
A1	566	ALAVMEMTY	3		0.2955	1.2546	0.7902	3.153	1.5308	<-E		A1	B62	A3
A2	525	ALEGGGFYA	1		0.4762	0.7098	0.8194	-0.362	0.8147	<-E		A2
A3	610	ALNTITNLK	1		0.715	1.3457	0.6722	0.482	1.4706	<-E		A3
B62	763	ANMWSLMYF	1		0.3133	0.622	0.384	2.539	0.8065	<-E		B62
B27	40	ARRHLAEGK	1		0.2767	0.7355	0.1356	0.874	0.7995	<-E		B27
B27	225	ARSNIAFTV	1		0.2559	0.6802	0.9726	0.631	0.8577	<-E		B27
B39	482	ARYLEFEAL	2		0.444	1.4216	0.9191	1.462	1.6326	<-E		B39	B27
A2	861	ATWASHIHL	2		0.407	0.6067	0.9646	1.381	0.8204	<-E		A2	B58
B7	54	AVSRGTAKL	1		0.5202	1.0036	0.9761	1.28	1.214	<-E		B7
A24	761	AYANMWSLM	1		0.5822	1.2398	0.6965	0.831	1.3858	<-E		A24
A24	590	AYMDVISRR	1		0.2626	0.5592	0.9604	2.059	0.8062	<-E		A24
B8	656	CDRLKRMAV	1		0.4007	1.3683	0.346	-0.015	1.4195	<-E		B8
A3	395	CTKEEFIAK	1		0.3281	0.6174	0.754	0.448	0.7529	<-E		A3
A3	451	CVYNMMGKR	1		0.5777	1.0872	0.3749	1.779	1.2324	<-E		A3
B44	550	DEQEILNYM	1		0.2782	0.6894	0.926	-0.318	0.8124	<-E		B44
B8	775	DMRLLSLAV	1		0.3331	1.1375	0.6413	0.301	1.2487	<-E		B8
A26	298	DNPYRTWHY	1		0.2244	0.6022	0.9429	2.582	0.8728	<-E		A26
B27	676	DRFGLALSH	1		0.4005	1.0647	0.3117	-0.672	1.0778	<-E		B27
A26	334	DRIEEVTRM	2		0.3227	0.8661	0.9699	0.208	1.022	<-E		A26	B27
B27	891	DRYSVDADL	1		0.2421	0.6436	0.9703	1.068	0.8426	<-E		B27
A26	535	DTAGWDTRI	1		0.353	0.9474	0.9077	0.075	1.0873	<-E		A26
A26	190	DVLEKLELL	1		0.3406	0.9139	0.9639	0.65	1.091	<-E		A26
A24	885	DYLTVMDRY	1		0.3704	0.7888	0.9717	2.901	1.0796	<-E		A24
B58	425	EAVQDPKFW	1		0.3217	0.725	0.6931	0.952	0.8766	<-E		B58
B39	157	EGERTMRVL	2		0.2491	0.7974	0.2373	0.35	0.8505	<-E		B39	B8
A26	553	EILNYMSPH	1		0.5991	1.6078	0.1341	-0.642	1.5959	<-E		A26
A26	434	ELVDEERRL	1		0.2562	0.6876	0.8584	0.792	0.8559	<-E		A26
B8	25	ELYKRTDIV	1		0.1981	0.6767	0.9525	0.212	0.8301	<-E		B8
A3	218	EMYYVSGAR	1		0.3569	0.6718	0.1488	1.566	0.7724	<-E		A3
B7	136	EPVKCDTLL	1		0.391	0.7543	0.9664	0.572	0.9279	<-E		B7
A1	754	ETACLSKAY	3		0.4369	1.855	0.277	2.817	2.0374	<-E		A1	A26	B62
A24	806	EWMTTEDML	1		0.583	1.2415	0.1854	1.032	1.3209	<-E		A24
B39	712	FCSHHFHEL	1		0.2648	0.8476	0.8941	0.731	1.0183	<-E		B39
A26	179	FCVKVLAPY	2		0.5948	1.5962	0.5793	2.982	1.8322	<-E		A26	B62
B44	24	FELYKRTDI	1		0.3465	0.8587	0.2247	0.273	0.906	<-E		B44
B39	65	FHERGYVKL	2		0.7907	2.5313	0.9652	0.667	2.7094	<-E		B39	B8
B39	771	FHKRDMRLL	2		0.4739	1.5171	0.5915	0.813	1.6465	<-E		B39	B8
A26	231	FTVNQTSRL	3		0.4286	1.1502	0.9274	1.07	1.3428	<-E		A26	B39	A2
B44	805	GEWMTTEDM	1		0.3405	0.8439	0.3281	0.263	0.9062	<-E		B44
A1	510	GIGLQHLGY	1		0.1505	0.6388	0.901	2.544	0.9012	<-E		A1
B27	83	GRGGWCYYA	1		0.2939	0.7813	0.8848	-0.678	0.8801	<-E		B27
B27	725	GRRIVVPCR	1		0.3445	0.9158	0.8917	1.422	1.1206	<-E		B27
B58	471	GSRAIWYMW	1		0.5608	1.264	0.6174	0.896	1.4014	<-E		B58
A1	58	GTAKLRWFH	1		0.1929	0.8192	0.0276	-0.587	0.7939	<-E		A1
A3	262	GTRSVETDK	1		0.3934	0.7404	0.7286	0.322	0.8658	<-E		A3
A3	99	GVKGFTLGK	1		0.5496	1.0344	0.9764	0.476	1.2047	<-E		A3
A3	715	HHFHELQLK	1		0.342	0.6436	0.7282	0.547	0.7802	<-E		A3
B8	561	HHRKLALAV	1		0.3176	1.0848	0.0939	0.135	1.1056	<-E		B8
A3	684	HLNAMSKVR	1		0.4857	0.914	0.3417	1.373	1.0339	<-E		A3
A3	827	HMQDKTTVK	1		0.6121	1.1519	0.9674	0.318	1.3129	<-E		A3
B27	872	HRIRTLIGK	1		0.5549	1.475	0.7593	0.658	1.6218	<-E		B27
B8	562	HRKLALAVM	2		0.357	1.219	0.9301	0.395	1.3783	<-E		B8	B27
B8	401	IAKVRSHAA	1		0.516	1.7623	0.1807	-0.567	1.761	<-E		B8
B39	674	IDDRFGLAL	1		0.3886	1.2442	0.635	0.349	1.3569	<-E		B39
B44	336	IEEVTRMAM	3		0.3683	0.9127	0.394	0.18	0.9808	<-E		B44	B8	B39
B62	878	IGKEKYTDY	1		0.3514	0.6975	0.9127	2.727	0.9708	<-E		B62
B58	855	IGMTNRATW	1		0.6451	1.4538	0.5584	0.754	1.5753	<-E		B58
B58	285	IKSEYTATW	1		0.5482	1.2354	0.977	1.085	1.4362	<-E		B58
B8	374	IMKVVNRWL	2		0.3378	1.1537	0.6588	1.198	1.3124	<-E		B8	B62
B27	874	IRTLIGKEK	1		0.2555	0.6791	0.8934	0.79	0.8527	<-E		B27
B58	468	KAKGSRAIW	1		0.6029	1.3587	0.6457	1.012	1.5062	<-E		B58
B58	760	KAYANMWSL	4		0.5693	1.283	0.8958	1.355	1.4851	<-E		B58	B7	A2	B39
A3	589	KAYMDVISR	1		0.4433	0.8342	0.7843	1.801	1.0419	<-E		A3
B44	95	KEVSGVKGF	1		0.3795	0.9405	0.8966	2.535	1.2017	<-E		B44
B44	835	KEWRDIPYL	1		0.4811	1.1922	0.9739	1.145	1.3955	<-E		B44
B58	470	KGSRAIWYM	1		0.6153	1.3866	0.4347	0.295	1.4666	<-E		B58
B58	373	KIMKVVNRW	1		0.6924	1.5605	0.9507	1.317	1.7689	<-E		B58
A2	564	KLALAVMEM	2		0.5717	0.8522	0.6541	0.58	0.9793	<-E		A2	B62
A2	849	KLCGSLIGM	1		0.5287	0.7881	0.3904	0.301	0.8617	<-E		A2
A3	462	KLSEFGKAK	1		0.5032	0.947	0.6988	0.688	1.0862	<-E		A3
B27	773	KRDMRLLSL	2		0.458	1.2176	0.966	1.069	1.4159	<-E		B27	B39
B27	458	KREKKLSEF	1		0.427	1.1352	0.9586	2.674	1.4126	<-E		B27
B27	13	KRELNLLDK	1		0.4507	1.198	0.7952	0.578	1.3462	<-E		B27
A1	286	KSEYTATWF	2		0.1801	0.7648	0.3396	2.547	0.9431	<-E		A1	B58
B58	690	KVRKDISEW	1		0.4402	0.992	0.9645	1.233	1.1983	<-E		B58
A3	376	KVVNRWLFR	1		0.6468	1.2173	0.7434	1.844	1.421	<-E		A3
A24	882	KYTDYLTVM	1		0.299	0.6367	0.973	0.473	0.8063	<-E		A24
B62	523	LAALEGGGF	1		0.3966	0.7873	0.2098	2.469	0.9422	<-E		B62
B8	680	LALSHLNAM	1		0.221	0.7549	0.5219	0.349	0.8506	<-E		B8
B7	386	LAREKNPRL	1		0.3039	0.5862	0.9676	1.037	0.7832	<-E		B7
B44	253	LEADVILPI	1		0.4589	1.1372	0.9295	0.43	1.2981	<-E		B44
B44	485	LEFEALGFL	1		0.644	1.5959	0.9501	0.883	1.7826	<-E		B44
B44	135	LEPVKCDTL	1		0.2985	0.7398	0.9551	0.94	0.9301	<-E		B44
B44	814	LEVWNRVWI	1		0.6088	1.5088	0.1498	0.517	1.5571	<-E		B44
B58	490	LGFLNEDHW	1		0.4984	1.1233	0.9178	0.888	1.3054	<-E		B58
A3	119	LGWNIITFK	1		0.4359	0.8203	0.9264	0.428	0.9807	<-E		A3
A2	18	LLDKQQFEL	2		0.6921	1.0318	0.9609	0.943	1.2231	<-E		A2	A1
B8	197	LLQRRFGGT	1		0.256	0.8741	0.0342	-0.881	0.8352	<-E		B8
A2	778	LLSLAVSSA	1		0.4814	0.7177	0.498	-0.384	0.7732	<-E		A2
B8	240	LMRRMRRPT	1		0.3335	1.1388	0.0239	-0.483	1.1182	<-E		B8
B62	198	LQRRFGGTV	1		0.4631	0.9193	0.6045	0.491	1.0345	<-E		B62
B27	62	LRWFHERGY	1		0.4923	1.3087	0.8436	3.408	1.6056	<-E		B27
A3	682	LSHLNAMSK	1		0.7175	1.3503	0.7288	0.693	1.4943	<-E		A3
B58	758	LSKAYANMW	1		0.6798	1.5322	0.6087	0.92	1.6695	<-E		B58
B62	211	LSRNSTHEM	2		0.4057	0.8055	0.885	0.253	0.9509	<-E		B62	B7
B62	869	LVIHRIRTL	3		0.3777	0.7498	0.6494	1.143	0.9044	<-E		B62	B7	B8
B62	342	MAMTDTTPF	3		0.5191	1.0306	0.5426	2.831	1.2535	<-E		B62	B58	B7
B44	570	MEMTYKNKV	1		0.4973	1.2325	0.8387	0.338	1.3752	<-E		B44
B8	455	MMGKREKKL	1		0.246	0.8402	0.7686	1.101	1.0105	<-E		B8
B27	162	MRVLDTVEK	1		0.387	1.0288	0.9578	0.806	1.2128	<-E		B27
A1	344	MTDTTPFGQ	1		0.2882	1.2238	0.1365	-0.102	1.2392	<-E		A1
A1	808	MTTEDMLEV	2		0.2551	1.083	0.3879	0.248	1.1536	<-E		A1	A2
A3	572	MTYKNKVVK	1		0.6783	1.2767	0.9359	0.51	1.4426	<-E		A3
A24	765	MWSLMYFHK	1		0.4771	1.0159	0.239	0.895	1.0965	<-E		A24
B44	424	NEAVQDPKF	1		0.278	0.689	0.5274	2.607	0.8984	<-E		B44
B8	616	NLKVQLIRM	1		0.194	0.6624	0.7427	0.369	0.7922	<-E		B8
A3	454	NMMGKREKK	1		0.3953	0.744	0.2778	0.636	0.8175	<-E		A3
B27	859	NRATWASHI	1		0.2648	0.7038	0.5104	0.805	0.8206	<-E		B27
B27	379	NRWLFRHLA	1		0.2942	0.782	0.8939	-0.073	0.9125	<-E		B27
A24	709	NVPFCSHHF	1		0.3806	0.8104	0.957	2.528	1.0803	<-E		A24
A24	556	NYMSPHHRK	1		0.3172	0.6754	0.7956	0.879	0.8387	<-E		A24
B58	113	PMNVQSLGW	1		0.4099	0.9238	0.4715	0.533	1.0212	<-E		B58
B7	367	PPAGTRKIM	1		0.5238	1.0105	0.3843	-0.602	1.038	<-E		B7
A24	186	PYMPDVLEK	1		0.3551	0.7562	0.8815	0.468	0.9118	<-E		A24
B44	552	QEILNYMSP	1		0.3716	0.9208	0.0449	-0.116	0.9217	<-E		B44
B62	445	QGRCRTCVY	2		0.3621	0.7189	0.6215	2.671	0.9457	<-E		B62	B8
A3	235	QTSRLLMRR	1		0.4141	0.7794	0.6406	1.613	0.9561	<-E		A3
B8	419	QWKTANEAV	1		0.2019	0.6896	0.3495	0.405	0.7623	<-E		B8
B62	601	RGSGQVVTY	2		0.4097	0.8134	0.9732	2.849	1.1018	<-E		B62	B58
B8	284	RIKSEYTAT	1		0.2467	0.8425	0.0897	-0.502	0.8308	<-E		B8
B27	372	RKIMKVVNR	1		0.3579	0.9514	0.0448	1.857	1.051	<-E		B27
A3	441	RLHQQGRCR	1		0.4559	0.858	0.159	1.91	0.9774	<-E		A3
A3	238	RLLMRRMRR	1		0.7375	1.388	0.1028	1.82	1.4944	<-E		A3
A2	623	RMAEAEMVI	1		0.5935	0.8847	0.8425	0.926	1.0574	<-E		A2
B62	243	RMRRPTGKV	3		0.3353	0.6656	0.9269	0.861	0.8477	<-E		B62	B7	B8
B62	213	RNSTHEMYY	2		0.2967	0.589	0.8329	3.066	0.8672	<-E		B62	A3
B7	583	RPAPGGKAY	2		0.686	1.3235	0.8451	2.929	1.5967	<-E		B7	B62
B7	672	RPIDDRFGL	1		0.6747	1.3016	0.9706	1.01	1.4977	<-E		B7
B27	846	RQDKLCGSL	1		0.2518	0.6694	0.4703	1.199	0.7999	<-E		B27
B27	597	RRDQRGSGQ	1		0.3341	0.8883	0.0283	0.223	0.9037	<-E		B27
B27	200	RRFGGTVIR	1		0.6704	1.782	0.9527	1.998	2.0249	<-E		B27
B27	41	RRHLAEGKV	1		0.4182	1.1118	0.6442	0.949	1.2559	<-E		B27
B27	440	RRLHQQGRC	1		0.3313	0.8806	0.0355	0.316	0.9017	<-E		B27
B27	242	RRMRRPTGK	1		0.6761	1.7972	0.5954	1.016	1.9373	<-E		B27
B27	245	RRPTGKVTL	2		0.5379	1.4299	0.9779	1.426	1.6478	<-E		B27	B39
B62	405	RSHAAIGAF	2		0.6002	1.1916	0.7984	2.896	1.4561	<-E		B62	B58
B58	875	RTLIGKEKY	2		0.3638	0.8198	0.5942	3.174	1.0676	<-E		B58	A1
A2	160	RTMRVLDTV	1		0.5452	0.8127	0.8715	0.435	0.9652	<-E		A2
B58	313	RTSGSAASM	3		0.4867	1.0968	0.2954	0.533	1.1678	<-E		B58	B62	B7
A3	796	RTTWSVHGK	1		0.5999	1.1291	0.8176	0.621	1.2828	<-E		A3
B62	302	RTWHYCGSY	6		0.4829	0.9587	0.9649	3.267	1.2668	<-E		B62	A3	A1	A26	B58	B27
A1	281	RVERIKSEY	3		0.234	0.9934	0.9606	2.996	1.2872	<-E		A1	B62	A3
B58	163	RVLDTVEKW	1		0.6301	1.4201	0.9619	1.321	1.6304	<-E		B58
B7	743	RVSPGNGWM	2		0.3649	0.7039	0.3116	0.653	0.7833	<-E		B7	B62
B62	819	RVWITNNPH	1		0.3813	0.7569	0.5449	0.16	0.8467	<-E		B62
B62	223	SGARSNIAF	2		0.4502	0.8937	0.2103	2.385	1.0445	<-E		B62	B58
B8	603	SGQVVTYAL	1		0.2446	0.8352	0.8296	0.679	0.9936	<-E		B8
B39	406	SHAAIGAFL	1		0.4587	1.4685	0.825	1.164	1.6505	<-E		B39
B39	714	SHHFHELQL	1		0.3418	1.0944	0.9475	1.038	1.2884	<-E		B39
B62	118	SLGWNIITF	2		0.4132	0.8204	0.9583	2.395	1.0839	<-E		B62	A24
A2	853	SLIGMTNRA	1		0.5101	0.7604	0.5005	-0.424	0.8143	<-E		A2
A2	320	SMINGVIKI	3		0.686	1.0226	0.8977	0.932	1.2039	<-E		A2	B62	A26
B7	559	SPHHRKLAL	2		0.8504	1.6406	0.8392	0.769	1.8049	<-E		B7	B8
B39	472	SRAIWYMWL	2		0.4474	1.4323	0.9107	1.201	1.6289	<-E		B39	B27
B27	237	SRLLMRRMR	1		0.5124	1.3622	0.1039	1.772	1.4664	<-E		B27
B27	212	SRNSTHEMY	1		0.2697	0.7169	0.9662	3.138	1.0187	<-E		B27
B7	265	SVETDKGPL	1		0.3011	0.581	0.859	1.134	0.7665	<-E		B7
A26	800	SVHGKGEWM	1		0.2523	0.677	0.4195	0.47	0.7634	<-E		A26
A3	104	TLGKEGHEK	1		0.3638	0.6847	0.5005	0.195	0.7696	<-E		A3
B7	348	TPFGQQRVF	1		0.346	0.6675	0.9462	2.331	0.9259	<-E		B7
B58	809	TTEDMLEVW	1		0.4517	1.0179	0.3784	0.734	1.1114	<-E		B58
A3	205	TVIRNPLSR	1		0.3414	0.6425	0.7697	1.641	0.84	<-E		A3
B7	232	TVNQTSRLL	1		0.3106	0.5991	0.925	0.873	0.7815	<-E		B7
A24	862	TWASHIHLV	1		0.5314	1.1315	0.2148	0.711	1.1993	<-E		A24
A24	303	TWHYCGSYV	1		0.3663	0.78	0.3367	0.702	0.8656	<-E		A24
A24	573	TYKNKVVKV	1		0.3982	0.8479	0.9736	0.592	1.0235	<-E		A24
A3	53	VAVSRGTAK	1		0.3745	0.7048	0.2778	0.627	0.7778	<-E		A3
B44	508	VEGIGLQHL	1		0.4823	1.1952	0.8138	0.688	1.3516	<-E		B44
B44	168	VEKWLGCGV	1		0.3888	0.9636	0.1982	0.249	1.0057	<-E		B44
B44	176	VESFCVKVL	1		0.4388	1.0873	0.684	0.847	1.2323	<-E		B44
B8	870	VIHRIRTLI	1		0.279	0.9527	0.4094	0.803	1.0543	<-E		B8
A2	183	VLAPYMPDV	1		0.8157	1.2159	0.8275	0.514	1.3657	<-E		A2
A3	581	VLRPAPGGK	1		0.4754	0.8948	0.3777	0.696	0.9862	<-E		A3
A2	643	VLTKLEAWL	1		0.4662	0.6949	0.7669	1.154	0.8677	<-E		A2
B39	636	VQDCDDAVL	1		0.3545	1.1349	0.3796	0.893	1.2365	<-E		B39
B39	427	VQDPKFWEL	3		0.3761	1.2041	0.9556	1.07	1.4009	<-E		B39	A2	A1
B58	97	VSGVKGFTL	1		0.2935	0.6615	0.9503	0.727	0.8404	<-E		B58
A24	744	VSPGNGWMI	1		0.3998	0.8512	0.7611	0.754	1.0031	<-E		A24
B58	783	VSSAVPTSW	1		0.8547	1.9262	0.8305	1.137	2.1076	<-E		B58
A3	377	VVNRWLFRH	1		0.4655	0.8761	0.3086	-0.328	0.906	<-E		A3
B62	670	VVRPIDDRF	1		0.2944	0.5845	0.835	2.777	0.8486	<-E		B62
A24	820	VWITNNPHM	1		0.5102	1.0863	0.3986	0.814	1.1868	<-E		A24
A24	11	VWKRELNLL	1		0.558	1.1881	0.7775	1.094	1.3594	<-E		A24
B58	863	WASHIHLVI	1		0.3691	0.8318	0.3148	0.566	0.9073	<-E		B58
B62	293	WFHDNDNPY	2		0.5554	1.1027	0.962	3.105	1.4022	<-E		B62	A26
B8	64	WFHERGYVK	1		0.1913	0.6534	0.6922	0.767	0.7956	<-E		B8
B62	479	WLGARYLEF	3		0.5423	1.0765	0.6664	2.4	1.2965	<-E		B62	B8
B62	171	WLGCGVESF	1		0.4701	0.9332	0.7243	2.465	1.1651	<-E		B62
B62	750	WMIKETACL	3		0.4981	0.9889	0.5151	1.088	1.1205	<-E		B62	A2	B8
B27	837	WRDIPYLTK	1		0.3763	1.0003	0.9749	0.301	1.1615	<-E		B27
B58	799	WSVHGKGEW	1		0.5467	1.2322	0.6766	0.986	1.383	<-E		B58
B58	791	WVPQGRTTW	1		0.253	0.5702	0.9384	1.035	0.7628	<-E		B58
A24	476	WYMWLGARY	2		0.4665	0.9933	0.8328	3.236	1.28	<-E		A24	B62
B39	609	YALNTITNL	2		0.2824	0.9041	0.9452	1.015	1.0966	<-E		B39	A2
A1	762	YANMWSLMY	5		0.6936	2.945	0.8997	3.017	3.2308	<-E		A1	B62	B58	A26	A3
B8	770	YFHKRDMRL	3		0.4937	1.686	0.9017	1.168	1.8797	<-E		B8	A24	B39
B39	574	YKNKVVKVL	2		0.4485	1.4357	0.9642	0.9	1.6253	<-E		B39	B8
B62	484	YLEFEALGF	2		0.4284	0.8504	0.514	2.522	1.0536	<-E		B62	A1
B8	842	YLTKRQDKL	2		0.2525	0.8624	0.9711	0.773	1.0467	<-E		B8	A2
A2	187	YMPDVLEKL	3		0.8442	1.2585	0.9765	0.896	1.4498	<-E		A2	A26	B39
B8	557	YMSPHHRKL	4		0.4186	1.4297	0.965	1.193	1.6341	<-E		B8	B39	B62	A2
B62	477	YMWLGARYL	3		0.4869	0.9667	0.9701	1.172	1.1708	<-E		B62	A2	B8
B7	331	YPWDRIEEV	1		0.5437	1.0489	0.9712	0.172	1.2031	<-E		B7
A1	289	YTATWFHDN	1		0.1974	0.8383	0.0604	-1.507	0.772	<-E		A1
A1	883	YTDYLTVMD	1		0.2743	1.1647	0.0563	-1.932	1.0765	<-E		A1
A26	518	YVIRDLAAL	6		0.6211	1.6669	0.8963	1.112	1.857	<-E		A26	B8	B62	B39	A2	B7
B8	70	YVKLEGRVT	1		0.2877	0.9824	0.0499	-0.619	0.959	<-E		B8
B7	221	YVSGARSNI	1		0.3172	0.6119	0.7514	0.597	0.7544	<-E		B7
A24	89	YYAAAQKEV	1		0.3176	0.6763	0.788	0.569	0.8229	<-E		A24
