# Supplementary material for: Advancing molecular modeling and reverse vaccinology in broad-spectrum yellow fever virus vaccine development
Source: Sci Rep. 2024 May 12;14:10842. doi: 10.1038/s41598-024-60680-9 (PMC11089047; doi:10.1038/s41598-024-60680-9)
Supplement: Supplementary file 1 — Supplementary Information. [file 41598_2024_60680_MOESM1_ESM.zip › Yellow_Fever_data/5_Molecular docking/Galaxy web/Galaxy web table.xlsx]

## Sheet: Página1
Model	GDT-HA	RMSD	MolProbity	Clash score	Poor	Rama favored
					rotamers
Initial	10000	0	1978	2021-09-07	0.0	90.1
MODEL 1	9725	342	1761	2021-05-09	0.6	96.2
MODEL 2	9574	387	1868	2021-05-12	0.0	96.2
MODEL 3	9602	381	1911	2021-03-11	0.0	95.0
MODEL 4	9688	379	1868	2021-05-12	0.0	96.2
MODEL 5	9640	394	1898	2021-05-13	0.6	96.2
