# Supplementary material for: Advancing molecular modeling and reverse vaccinology in broad-spectrum yellow fever virus vaccine development
Source: Sci Rep. 2024 May 12;14:10842. doi: 10.1038/s41598-024-60680-9 (PMC11089047; doi:10.1038/s41598-024-60680-9)
Supplement: Supplementary file 1 — Supplementary Information. [file 41598_2024_60680_MOESM1_ESM.zip › Yellow_Fever_data/2_Prediction of T-cell epitopes/NetCTL/NS4A/NS4A.xlsx]

## Sheet: Página1
supertype	Residue number.	Peptide sequence	number of supertypes		Predicted MHC binding affinity	Rescale binding affinity	C terminal cleavage affinity	TAP transport efficiency	Prediction score	<-E. Identified MHC ligands		supertypes
B39	1	GAAEVLVVL			0.2574	0.8241	0.9728	0.843	1.0122	<-E		B39
A26	4	EVLVVLSEL	1		0.2639	0.7082	0.7272	1.061	0.8703	<-E		A26
A2	8	VLSELPDFL	1		0.6341	0.9453	0.8534	1.079	1.1272	<-E		A2
B44	10	SELPDFLAK	1		0.2858	0.7083	0.9402	0.448	0.8718	<-E		B44
A26	11	ELPDFLAKK	1		0.3346	0.8979	0.9746	0.319	1.06	<-E		A26
B8	15	FLAKKGGEA	1		0.2335	0.7974	0.04	-0.733	0.7667	<-E		B8
B8	16	LAKKGGEAV	1		0.3474	1.1864	0.1569	0.264	1.2231	<-E		B8
B44	21	GEAVDTISV	1		0.5633	1.396	0.9575	-0.013	1.539	<-E		B44
A26	22	EAVDTISVF	2		0.5876	1.577	0.9728	2.431	1.8444	<-E		A26	B62
A1	23	AVDTISVFL	2		0.1579	0.6704	0.9736	0.894	0.8611	<-E		A1	A2
A1	32	HSEEGSRAY	2		0.5687	2.4148	0.9573	2.778	2.6973	<-E		A1	B62
B7	36	GSRAYRNAL	2		0.4434	0.8553	0.7597	0.698	1.0042	<-E		B7	B62
B62	36	GSRAYRNAL	1		0.319	0.6334	0.7597	0.698	0.7822	<-E		B62
B7	38	RAYRNALSM	4		0.7303	1.409	0.706	0.842	1.557	<-E		B7	B8	B58	B62
B27	40	YRNALSMMP	1		0.3653	0.971	0.0379	0.351	0.9942	<-E		B27
A2	46	MMPEAMTTV	1		0.8229	1.2267	0.9398	0.522	1.3938	<-E		A2
B7	47	MPEAMTTVM	2		0.7543	1.4551	0.8728	-0.061	1.583	<-E		B7	B8
B44	48	PEAMTTVML	1		0.4624	1.1458	0.5125	0.392	1.2423	<-E		B44
A24	49	EAMTTVMLF	2		0.566	1.2052	0.754	2.303	1.4335	<-E		A24	A26
A1	50	AMTTVMLFV	2		0.1515	0.6433	0.608	0.377	0.7534	<-E		A1	A2
A2	51	MTTVMLFVL	2		0.3881	0.5786	0.9114	1.098	0.7702	<-E		A2	B58
A2	54	VMLFVLAGL	1		0.718	1.0703	0.8198	1.166	1.2515	<-E		A2
A2	61	GLLTSGMVI	1		0.4865	0.7252	0.8004	0.547	0.8726	<-E		A2
B62	62	LLTSGMVIF	1		0.3444	0.6836	0.949	2.492	0.9506	<-E		B62
A1	63	LTSGMVIFF	5		0.2918	1.2387	0.5163	2.561	1.4442	<-E		A1	A24	A26	B58	B62
A3	67	MVIFFMSPK	1		0.7239	1.3624	0.7927	0.689	1.5158	<-E		A3
A3	71	FMSPKGISR	1		0.4171	0.785	0.3355	1.402	0.9054	<-E		A3
A26	72	MSPKGISRM	1		0.3341	0.8966	0.9687	0.272	1.0555	<-E		A26
B27	78	SRMSMAMGT	1		0.2971	0.7898	0.0285	-0.372	0.7755	<-E		B27
B62	79	RMSMAMGTM	1		0.4629	0.919	0.5851	0.72	1.0428	<-E		B62
A2	86	TMAGCGYLM	2		0.5185	0.7729	0.5616	0.392	0.8767	<-E		A2	B62
B58	87	MAGCGYLMF	2		0.2653	0.598	0.5696	2.481	0.8075	<-E		B58	B62
A3	92	YLMFLGGVK	1		0.6344	1.194	0.1111	0.499	1.2356	<-E		A3
A3	98	GVKPTHISY	2		0.2914	0.5485	0.9214	2.852	0.8293	<-E		A3	B62
B7	100	KPTHISYIM	1		0.6746	1.3014	0.8727	0.118	1.4382	<-E		B7
A1	103	HISYIMLIF	2		0.2069	0.8785	0.0679	2.578	1.0176	<-E		A1	B58
B58	104	ISYIMLIFF	1		0.6398	1.4418	0.0896	2.762	1.5934	<-E		B58
A2	105	SYIMLIFFV	2		0.5095	0.7595	0.1004	0.71	0.8101	<-E		A2	A24
A2	106	YIMLIFFVL	4		0.7908	1.1788	0.9377	1.182	1.3786	<-E		A2	A24	B8	B39
A2	107	IMLIFFVLM	1		0.5011	0.747	0.8679	0.415	0.898	<-E		A2
A2	108	MLIFFVLMV	1		0.8168	1.2176	0.9492	0.459	1.3829	<-E		A2
A2	109	LIFFVLMVV	1		0.5751	0.8572	0.9479	0.595	1.0292	<-E		A2
B8	111	FFVLMVVVV	1		0.2226	0.76	0.4762	0.474	0.8552	<-E		B8
