# Supplementary material for: Advancing molecular modeling and reverse vaccinology in broad-spectrum yellow fever virus vaccine development
Source: Sci Rep. 2024 May 12;14:10842. doi: 10.1038/s41598-024-60680-9 (PMC11089047; doi:10.1038/s41598-024-60680-9)
Supplement: Supplementary file 1 — Supplementary Information. [file 41598_2024_60680_MOESM1_ESM.zip › Yellow_Fever_data/2_Prediction of T-cell epitopes/NetCTL/NS4B/NS4B.xlsx]

## Sheet: Página1
supertype	Residue number.	Peptide sequence	Number of supertypes		Predicted MHC binding affinity	Rescale binding affinity	C terminal cleavage affinity	TAP transport efficiency	Prediction score	<-E. Identified MHC ligands		supertypes
A3	8	KTKEDLFGK	1		0.4464	0.8402	0.7851	0.381	0.977	<-E		A3
B58	19	LIPSSAAPW	1		0.2692	0.6067	0.8729	1.143	0.7948	<-E		B58
B58	21	PSSAAPWSW	1		0.7443	1.6773	0.5915	0.45	1.7885	<-E		B58
B7	35	KPGAAWTVY	1		0.3318	0.6401	0.7892	2.612	0.8891	<-E		B7
A2	38	AAWTVYVGI	1		0.4664	0.6952	0.6734	0.873	0.8399	<-E		A2
B62	41	TVYVGIVTM	1		0.3915	0.7773	0.9694	0.553	0.9503	<-E		B62
A24	42	VYVGIVTML	1		0.6763	1.4401	0.9592	1.369	1.6524	<-E		A24
A26	45	GIVTMLSPM	1		0.3409	0.9148	0.1356	0.379	0.954	<-E		A26
A3	47	VTMLSPMLH	1		0.4482	0.8436	0.0355	-0.421	0.8278	<-E		A3
A3	48	TMLSPMLHH	1		0.5229	0.9841	0.1198	-0.37	0.9836	<-E		A3
B58	49	MLSPMLHHW	1		0.7532	1.6974	0.8833	0.957	1.8778	<-E		B58
B8	57	WIKVEYGNL	1		0.2649	0.9045	0.8749	1.031	1.0873	<-E		B8
B7	59	KVEYGNLSL	3		0.4979	0.9605	0.9644	1.065	1.1584	<-E		B7	B39	B62
A2	66	SLSGIAQSA	1		0.4741	0.7067	0.7682	-0.419	0.801	<-E		A2
B7	69	GIAQSASVL	1		0.3537	0.6823	0.9328	0.975	0.871	<-E		B7
B62	71	AQSASVLSF	3		0.6369	1.2645	0.6436	2.759	1.499	<-E		B62	B27	A24
A26	72	QSASVLSFM	1		0.3857	1.035	0.1606	0.529	1.0855	<-E		A26
A3	74	ASVLSFMDK	1		0.5135	0.9665	0.5263	0.781	1.0845	<-E		A3
B62	78	SFMDKGIPF	2		0.5286	1.0494	0.4809	2.868	1.265	<-E		B62	A24
A2	79	FMDKGIPFM	1		0.8534	1.2721	0.4473	0.209	1.3497	<-E		A2
B8	86	FMKMNISVI	2		0.3986	1.3613	0.1285	0.414	1.4013	<-E		B8	B62
A2	88	KMNISVIIL	3		0.5839	0.8705	0.8509	1.125	1.0544	<-E		A2	B62	B39
A2	90	NISVIILLV	1		0.5976	0.8909	0.8437	0.512	1.043	<-E		A2
B58	93	VIILLVSGW	1		0.3284	0.7401	0.3159	1.198	0.8474	<-E		B58
B39	101	WNSITVMPL	1		0.2062	0.6602	0.5388	0.741	0.7781	<-E		B39
A26	102	NSITVMPLL	1		0.4351	1.1675	0.6661	1.045	1.3197	<-E		A26
A2	105	TVMPLLCGI	1		0.5233	0.7801	0.3832	0.726	0.8739	<-E		A2
B62	109	LLCGIGCAM	1		0.4086	0.8111	0.4602	0.192	0.8898	<-E		B62
B58	112	GIGCAMLHW	1		0.3674	0.8279	0.5472	0.664	0.9432	<-E		B58
A2	116	AMLHWTLIL	3		0.8422	1.2554	0.753	1.231	1.4299	<-E		A2	B39	B62
A24	119	HWTLILPGI	1		0.321	0.6834	0.5557	0.702	0.8019	<-E		A24
A3	133	KLAQRRVFH	1		0.6111	1.1501	0.063	-0.338	1.1426	<-E		A3
B62	135	AQRRVFHGV	1		0.3138	0.6229	0.7976	0.631	0.7741	<-E		B62
B8	136	QRRVFHGVA	1		0.2102	0.7177	0.7068	-0.113	0.818	<-E		B8
B27	137	RRVFHGVAK	1		0.6278	1.6689	0.9171	0.944	1.8537	<-E		B27
B39	140	FHGVAKNPV	1		0.3181	1.0185	0.0919	0.111	1.0379	<-E		B39
B7	146	NPVVDGNPT	1		0.4573	0.8823	0.0494	-0.794	0.85	<-E		B7
B44	158	EEAPEMPAL	2		0.5252	1.3016	0.693	0.641	1.4376	<-E		B44	B39
A26	159	EAPEMPALY	2		0.6485	1.7404	0.9422	2.591	2.0113	<-E		A26	A1
B7	163	MPALYEKKL	2		0.571	1.1016	0.9465	0.547	1.2709	<-E		B7	B8
B8	165	ALYEKKLAL	5		0.3219	1.0992	0.9414	1.16	1.2984	<-E		B8	A2	B39	B7	B62
A1	166	LYEKKLALY	2		0.1449	0.6153	0.9462	3.203	0.9174	<-E		A1	A24
B44	167	YEKKLALYL	3		0.622	1.5413	0.884	0.845	1.7162	<-E		B44	B8	B39
B27	169	KKLALYLLL	1		0.3684	0.9793	0.9229	0.962	1.1658	<-E		B27
A2	170	KLALYLLLA	2		0.7312	1.09	0.0793	-0.291	1.0874	<-E		A2	A3
B8	171	LALYLLLAL	3		0.2272	0.776	0.7372	1.13	0.9431	<-E		B8	B7	A2
A24	173	LYLLLALSL	1		0.6386	1.3598	0.7882	1.395	1.5478	<-E		A24
A2	174	YLLLALSLA	1		0.7071	1.054	0.7851	-0.47	1.1483	<-E		A2
A2	176	LLALSLASV	1		0.7367	1.0981	0.9401	0.403	1.2593	<-E		A2
B62	178	ALSLASVAM	2		0.4121	0.818	0.9751	0.512	0.9899	<-E		B62	B7
A3	180	SLASVAMCR	1		0.6122	1.1521	0.4303	1.622	1.2978	<-E		A3
B7	183	SVAMCRTPF	2		0.56	1.0804	0.399	2.897	1.2851	<-E		B7	B62
A2	185	AMCRTPFSL	3		0.4768	0.7108	0.8772	1.276	0.9062	<-E		A2	B39	B62
B39	191	FSLAEGIVL	2		0.3219	1.0306	0.8232	0.773	1.1927	<-E		B39	B62
A2	192	SLAEGIVLA	1		0.7116	1.0608	0.9698	-0.551	1.1787	<-E		A2
B7	196	GIVLASAAL	1		0.3135	0.6048	0.8989	0.815	0.7804	<-E		B7
B7	199	LASAALGPL	1		0.4779	0.922	0.4671	1.054	1.0447	<-E		B7
B62	206	PLIEGNTSL	1		0.321	0.6373	0.9671	0.533	0.809	<-E		B62
A2	213	SLLWNGPMA	1		0.5147	0.7672	0.0988	-0.435	0.7603	<-E		A2
A2	214	LLWNGPMAV	1		0.7251	1.0809	0.9657	0.564	1.254	<-E		A2
B7	220	MAVSMTGVM	1		0.4941	0.9533	0.2727	0.337	1.011	<-E		B7
A1	224	MTGVMRGNY	1		0.5056	2.1469	0.1431	2.841	2.3104	<-E		A1
B62	225	TGVMRGNYY	2		0.3362	0.6675	0.4736	2.751	0.8761	<-E		B62	A26
A26	225	TGVMRGNYY	1		0.2243	0.6018	0.4736	2.751	0.8104	<-E		A26
B8	227	VMRGNYYAF	3		0.4442	1.517	0.139	2.737	1.6747	<-E		B8	B62	A24
A24	231	NYYAFVGVM	1		0.3069	0.6535	0.5436	0.763	0.7732	<-E		A24
A24	232	YYAFVGVMY	3		0.5713	1.2165	0.9675	3.327	1.528	<-E		A24	B62	A1
A24	234	AFVGVMYNL	1		0.3099	0.66	0.6633	1.292	0.8241	<-E		A24
B58	235	FVGVMYNLW	1		0.5046	1.1371	0.3857	0.919	1.2409	<-E		B58
A26	237	GVMYNLWKM	1		0.2688	0.7213	0.8044	0.376	0.8607	<-E		A26
A3	238	VMYNLWKMK	1		0.7752	1.4591	0.7103	0.805	1.6058	<-E		A3
