# Supplementary material for: Advancing molecular modeling and reverse vaccinology in broad-spectrum yellow fever virus vaccine development
Source: Sci Rep. 2024 May 12;14:10842. doi: 10.1038/s41598-024-60680-9 (PMC11089047; doi:10.1038/s41598-024-60680-9)
Supplement: Supplementary file 1 — Supplementary Information. [file 41598_2024_60680_MOESM1_ESM.zip › Yellow_Fever_data/2_Prediction of T-cell epitopes/NetCTL/C/NetCTL-C.xlsx]

## Sheet: Página1
supertype	Residue number.	Peptide sequence	Number of Supertypes	Predicted MHC binding affinity	Rescale binding affinity	C terminal cleavage affinity	TAP transport efficiency	Prediction score	MHC ligand	supertypes
A2	47	FIFFFLFNV	1	0.894	1.3326	0.8438	0.43	1.4807	<-E	A2
A2	44	VQGFIFFFL	2	0.5389	0.8034	0.6744	0.899	0.9495	<-E	A2	B44
B62	70	RMLDPRQGL	3	0.4595	0.9121	0.8667	1.282	1.1062	<-E	B62	B27	A2
A3	51	FLFNVLTGK	1	0.7798	1.3986	0.9372	0.396	1.6281	<-E	A3
A3	91	LMRGLSSRK	1	0.7431	1.155	0.9604	0.693	1.5773	<-E	A3
A3	22	SLSSKIKQK	1	0.6137	1.0757	0.9184	0.665	1.326	<-E	A3
A3	9	KTLGVNMVR	1	0.5715	1.0238	0.8941	1.558	1.2877	<-E	A3
A3	90	SLMRGLSSR	1	0.544	0.95	0.9476	1.776	1.2547	<-E	A3
B27	75	RQGLAVLKK	2	0.4907	1.3045	0.2906	0.476	1.3719	<-E	B27	A3
A3	1	MSGRKAQGK	1	0.5016	0.7362	0.1127	0.387	0.9802	<-E	A3
A3	52	LFNVLTGKK	1	0.3911	0.7542	0.4975	0.437	0.8326	<-E	A3
A3	77	GLAVLKKVK	1	0.4007	0.6676	0.2092	0.273	0.7992	<-E	A3
A3	67	KLWRMLDPR	1	0.3547	0.6587	0.2125	1.884	0.7937	<-E	A3
A24	48	IFFFLFNVL	2	0.4906	1.0447	0.9556	1.152	1.2456	<-E	A24	B39
B7	15	MVRRGVRSL	2	0.7489	1.4447	0.9105	1.33	1.6478	<-E	B7	B62
B7	73	DPRQGLAVL	2	0.6231	1.2021	0.9637	0.431	1.3682	<-E	B7	B8
B7	37	RPGPSRGVQ	1	0.5792	1.1173	0.0377	0.275	1.1092	<-E	B7
B8	83	KVKRVVASL	3	0.4098	1.3996	0.9736	1.299	1.6106	<-E	B8	B7	B62
B7	39	GPSRGVQGF	1	0.2861	0.552	0.7359	1.902	0.7574	<-E	B7
B8	64	HLKKLWRML	1	0.434	1.4822	0.9222	1.035	1.6723	<-E	B8
B8	80	VLKKVKRVV	1	0.4249	1.451	0.7175	0.548	1.586	<-E	B8
B8	15	MVRRGVRSL	1	0.3511	1.199	0.9105	1.33	1.4021	<-E	B8
B8	81	LKKVKRVVA	1	0.3205	1.0945	0.1673	-0.437	1.0977	<-E	B8
B8	26	KIKQKTKQI	1	0.2174	0.7425	0.9244	0.822	0.9222	<-E	B8
B8	57	TGKKITAHL	1	0.1782	0.6086	0.8985	0.713	0.779	<-E	B8
B27	85	KRVVASLMR	1	0.5087	1.3523	0.9066	1.923	1.5844	<-E	B27
B27	17	RRGVRSLSS	1	0.4496	1.1953	0.163	-1.911	1.1242	<-E	B27
B27	59	KKITAHLKK	1	0.3479	0.9249	0.8192	0.66	1.0808	<-E	B27
B27	3	GRKAQGKTL	1	0.3322	0.8832	0.7548	1.034	1.0481	<-E	B27
B27	92	MRGLSSRKR	1	0.3119	0.8293	0.8693	1.623	1.0408	<-E	B27
B27	74	PRQGLAVLK	1	0.3414	0.9076	0.5822	0.02	0.9959	<-E	B27
B27	20	VRSLSSKIK	1	0.2439	0.6485	0.9559	0.699	0.8268	<-E	B27
B27	41	SRGVQGFIF	1	0.2324	0.6177	0.2902	2.486	0.7855	<-E	B27
B58	61	ITAHLKKLW	1	0.6185	1.394	0.2446	1.004	1.4809	<-E	B58
B58	45	QGFIFFFLF	1	0.3524	0.7943	0.8207	2.44	1.0394	<-E	B58
B62	43	GVQGFIFFF	1	0.4022	0.7986	0.7998	2.594	1.0482	<-E	B62
