# Supplementary material for: Advancing molecular modeling and reverse vaccinology in broad-spectrum yellow fever virus vaccine development
Source: Sci Rep. 2024 May 12;14:10842. doi: 10.1038/s41598-024-60680-9 (PMC11089047; doi:10.1038/s41598-024-60680-9)
Supplement: Supplementary file 1 — Supplementary Information. [file 41598_2024_60680_MOESM1_ESM.zip › Yellow_Fever_data/2_Prediction of T-cell epitopes/NetCTL/M/NetCTL- M.xlsx]

## Sheet: Página1
supertype	Residue number.	Peptide sequence	Number of Supertypes	Predicted MHC binding affinity	Rescale binding affinity	C terminal cleavage affinity	TAP transport efficiency	Prediction score	MHC ligand	supertypes
B62	43	AVTALAIAY	4	0.5523	1.0965	0.8367	3.066	1.3753	<-E	B62	A3	A26	A1
B62	66	LVLAVGPAY	5	0.5904	1.172	0.9664	3.133	1.4736	<-E	B62	A3	A26	B58	A1
A2	45	TALAIAYLV	1	0.5737	0.8552	0.4235	0.411	0.9392	<-E	A2
A2	62	VIALLVLAV	2	0.5585	0.8326	0.2295	0.569	0.8955	<-E	A2	B8
A2	44	VTALAIAYL	1	0.4299	0.6408	0.8681	1.166	0.8293	<-E	A2
A3	23	RMGERQLQK	1	0.737	1.3871	0.3438	0.637	1.4705	<-E	A3
A24	34	RWLVRNPFF	1	0.7508	1.5988	0.1177	2.876	1.7603	<-E	A24
B8	41	FFAVTALAI	2	0.3052	1.0421	0.0894	0.479	1.0795	<-E	B8	A24
B7	39	NPFFAVTAL	1	0.6816	1.3149	0.9762	0.931	1.5079	<-E	B7
B7	60	RVVIALLVL	3	0.592	1.1422	0.9388	1.366	1.3513	<-E	B7	B58	B62
B7	4	LPTHENHGL	1	0.5244	1.0116	0.9635	0.479	1.1801	<-E	B7
B7	36	LVRNPFFAV	1	0.409	0.7891	0.8035	0.45	0.9321	<-E	B7
B8	57	MTQRVVIAL	3	0.3956	1.3509	0.7903	1.089	1.5239	<-E	B8	B39	B62
B27	33	ERWLVRNPF	2	0.5147	1.3682	0.9472	2.718	1.6462	<-E	B27	B8
B27	15	RQEKWMTGR	1	0.4547	1.2088	0.2923	1.67	1.3362	<-E	B27
B27	22	GRMGERQLQ	1	0.3841	1.0211	0.0434	-0.003	1.0275	<-E	B27
B27	59	QRVVIALLV	1	0.3138	0.8342	0.9113	0.622	1.002	<-E	B27
B44	16	QEKWMTGRM	1	0.3045	0.7546	0.8857	0.312	0.903	<-E	B44
B58	27	RQLQKIERW	1	0.3993	0.8998	0.6026	1.055	1.043	<-E	B58
B62	58	TQRVVIALL	1	0.4366	0.8667	0.9168	1.094	1.0589	<-E	B62
