# Supplementary material for: Advancing molecular modeling and reverse vaccinology in broad-spectrum yellow fever virus vaccine development
Source: Sci Rep. 2024 May 12;14:10842. doi: 10.1038/s41598-024-60680-9 (PMC11089047; doi:10.1038/s41598-024-60680-9)
Supplement: Supplementary file 1 — Supplementary Information. [file 41598_2024_60680_MOESM1_ESM.zip › Yellow_Fever_data/2_Prediction of T-cell epitopes/NetCTL/E/NetCTL - E.xlsx]

## Sheet: Página1
supertype	Residue number.	Peptide sequence	Number of Supertypes	Predicted MHC binding affinity	Rescale binding affinity	C terminal cleavage affinity	TAP transport efficiency	Prediction score	MHC ligand	supertypes
A1	153	NTDIKTLKF	1	0.6075	2.5793	0.9649	2.318	2.8399	<-E	A1
A1	379	GTGDSRLTY	2	0.4984	2.1161	0.962	2.608	2.3908	<-E	A1	B62
A1	129	EVDQTKIQY	2	0.4086	1.7347	0.921	2.578	2.0018	<-E	A1	A26
A1	300	CTDKMSFVK	2	0.3	1.2736	0.7832	0.262	1.4041	<-E	A1	A3
A1	167	SQEAEFTGY	2	0.2512	1.0666	0.9269	2.879	1.3495	<-E	A1	B62
A26	186	TAVDFSNSY	2	0.5006	1.3434	0.9755	2.985	1.639	<-E	A26	A1
A3	289	ALTLKGTSY	2	0.3747	0.7053	0.977	3.106	1.0071	<-E	A3	A1
B58	190	FSNSYIAEM	3	0.3772	0.8502	0.8854	0.017	0.9838	<-E	B58	A2	A1
A2	471	MTMSMSMIL	3	0.5451	0.8125	0.1618	1.186	0.8961	<-E	A2	A1	B58
A2	472	TMSMSMILV	2	0.6879	1.0254	0.0646	0.447	1.0575	<-E	A2	A1
A2	336	VADDLTAAV	2	0.4966	0.7403	0.7205	0.289	0.8628	<-E	A2	A1
A2	40	SLDISLETV	2	0.6936	1.034	0.9722	0.066	1.1831	<-E	A2	A1
A1	61	YSAVLTNVK	1	0.1452	0.6163	0.7433	0.495	0.7526	<-E	A1
A2	483	IMMFLSLGV	2	0.8308	1.2385	0.8529	0.571	1.395	<-E	A2	B62
A2	474	SMSMILVGV	1	0.8093	1.2065	0.1179	0.521	1.2502	<-E	A2
A2	33	VMAPDKPSL	3	0.6088	0.9076	0.964	1.165	1.1104	<-E	A2	B39	B62
A2	444	GLFGGLSWI	1	0.6697	0.9983	0.5384	0.438	1.101	<-E	A2
A2	456	IMGVVLIWV	1	0.6511	0.9705	0.3369	0.343	1.0382	<-E	A2
B62	207	KQWAQDLTL	4	0.5074	1.0074	0.9614	1.17	1.2101	<-E	B62	B27	B44	A2
A26	137	YVIRAQLHV	3	0.3105	0.8333	0.8926	0.453	0.9898	<-E	A26	B2	B58
A2	106	GLFGKGSIV	1	0.4809	0.7169	0.9648	0.26	0.8746	<-E	A2
A2	451	WITKVIMGV	1	0.5369	0.8004	0.253	0.434	0.8601	<-E	A2
A2	348	ILVTVNPIA	1	0.4985	0.7431	0.8944	-0.445	0.855	<-E	A2
A2	335	MVADDLTAA	1	0.561	0.8363	0.1984	-0.286	0.8518	<-E	A2
A2	334	VMVADDLTA	1	0.5217	0.7777	0.3291	-0.419	0.8061	<-E	A2
A2	481	GVIMMFLSL	1	0.3925	0.5851	0.7733	1.03	0.7526	<-E	A2
A3	290	LTLKGTSYK	1	0.7201	1.3553	0.9378	0.619	1.5269	<-E	A3
A3	295	TSYKMCTDK	1	0.5858	1.1025	0.3657	0.641	1.1894	<-E	A3
A3	126	SLFEVDQTK	1	0.5307	0.9988	0.8023	0.685	1.1534	<-E	A3
A3	318	AVMQVKVPK	1	0.4688	0.8823	0.8778	0.822	1.0551	<-E	A3
A3	272	KLYKLHGGH	1	0.5273	0.9923	0.3168	-0.168	1.0315	<-E	A3
A3	258	LTGAMRVTK	1	0.4842	0.9114	0.2036	0.438	0.9638	<-E	A3
A3	140	RAQLHVGAK	1	0.4228	0.7957	0.671	0.738	0.9332	<-E	A3
A3	192	NSYIAEMEK	1	0.4031	0.7586	0.7194	0.783	0.9057	<-E	A3
A3	255	KTALTGAMR	1	0.3889	0.732	0.1268	1.635	0.8328	<-E	A3
A3	65	LTNVKINDK	1	0.3484	0.6557	0.9426	0.4	0.8171	<-E	A3
A24	224	VWREMHHLV	1	0.3913	0.8333	0.9611	0.642	1.0096	<-E	A24
A24	419	DFGSAGGFF	1	0.3739	0.7962	0.0823	2.167	0.9169	<-E	A24
A24	388	QWHKEGSSI	1	0.3968	0.8449	0.0784	0.772	0.8953	<-E	A24
A24	60	CYSAVLTNV	1	0.3303	0.7034	0.9339	0.581	0.8726	<-E	A24
B62	478	ILVGVIMMF	3	0.5168	1.026	0.965	2.691	1.3053	<-E	B62	B58	A24
A24	437	VFGSAFQGL	1	0.3129	0.6663	0.6637	1.031	0.8174	<-E	A24
A26	312	DTGHGTAVM	1	0.4161	1.1166	0.9221	-0.186	1.2457	<-E	A26
A26	120	TCAKSMSLF	1	0.3818	1.0245	0.13	2.446	1.1663	<-E	A26
A26	467	NTRNMTMSM	2	0.3897	1.0459	0.4244	0.378	1.1285	<-E	A26	B7
A26	363	VLIEVNPPF	1	0.2918	0.7832	0.8172	2.518	1.0317	<-E	A26
A26	46	ETVAIDGPA	1	0.2906	0.7798	0.2289	-0.635	0.7824	<-E	A26
B7	284	RVKLSALTL	3	0.5967	1.1512	0.9587	1.328	1.3614	<-E	B7	B8	B62
B7	239	AATIKVLAL	1	0.5194	1.002	0.9423	1.092	1.198	<-E	B7
B7	332	IPVMVADDL	1	0.5101	0.9841	0.838	0.883	1.1539	<-E	B7
B7	328	APCRIPVMV	1	0.4988	0.9624	0.9208	0.133	1.1071	<-E	B7
B7	35	APDKPSLDI	1	0.4521	0.8723	0.968	0.234	1.0292	<-E	B7
B7	324	VPKGAPCRI	1	0.4654	0.8979	0.4659	0.391	0.9873	<-E	B7
B7	74	CPSTGEAHL	1	0.3824	0.7378	0.9772	0.706	0.9197	<-E	B7
B7	52	GPAEARKVC	1	0.4801	0.9261	0.0314	-0.591	0.9013	<-E	B7
B8	282	SCRVKLSAL	2	0.3204	1.0942	0.3835	1.124	1.208	<-E	B8	B7
B7	341	TAAVNKGIL	1	0.3701	0.7141	0.1463	1.051	0.7886	<-E	B7
B8	430	VGKGIHTVF	2	0.378	1.2908	0.909	2.382	1.5462	<-E	B8	B62
B8	396	IGKLFTQTM	1	0.3808	1.3004	0.961	0.113	1.4502	<-E	B8
B8	405	KGAERLAVM	1	0.2734	0.9335	0.3524	0.198	0.9963	<-E	B8
B39	135	IQYVIRAQL	5	0.3792	1.2139	0.9262	1.341	1.4198	<-E	B39	B27	B8	B44	B62
B8	452	ITKVIMGVV	1	0.2505	0.8553	0.1938	0.258	0.8973	<-E	B8
B8	56	ARKVCYSAV	1	0.2268	0.7746	0.2857	0.496	0.8422	<-E	B8
B39	434	IHTVFGSAF	2	0.2692	0.8618	0.8785	2.499	1.1186	<-E	B39	B8
B27	383	SRLTYQWHK	1	0.4704	1.2504	0.9781	0.603	1.4273	<-E	B27
B27	57	RKVCYSAVL	2	0.3705	0.985	0.8342	1.48	1.1841	<-E	B27	B39
B27	390	HKEGSSIGK	1	0.2403	0.6388	0.7257	0.223	0.7588	<-E	B27
B39	237	PHAATIKVL	1	0.4719	0.4719	0.9651	0.354	1.6731	<-E	B39
B39	265	TKDTNNSKL	1	0.3457	1.1066	0.9653	0.854	1.2941	<-E	B39
B39	453	TKVIMGVVL	1	0.3761	1.204	0.1406	1.07	1.2786	<-E	B39
B39	279	GHVSCRVKL	1	0.2986	0.9561	0.8477	0.831	1.1248	<-E	B39
B39	172	FTGYGKATL	1	0.2952	0.9451	0.9067	0.508	1.1065	<-E	B39
B39	26	EQDKCVTVM	1	0.2858	0.915	0.9067	0.048	1.0534	<-E	B39
B44	226	REMHHLVEF	2	0.639	1.5835	0.9233	2.652	1.8546	<-E	B44	B62
B44	250	QEGSLKTAL	1	0.5141	1.2741	0.4771	0.81	1.3861	<-E	B44
B44	180	LECQVQTAV	1	0.468	1.1599	0.6312	0.202	1.2646	<-E	B44
B44	234	FEPPHAATI	1	0.4399	1.0903	0.804	0.122	1.217	<-E	B44
B44	391	KEGSSIGKL	1	0.4154	1.0294	0.912	0.74	1.2032	<-E	B44
B44	196	AEMEKESWI	1	0.356	0.8822	0.0708	0.617	0.9236	<-E	B44
B44	170	AEFTGYGKA	1	0.2997	0.7427	0.6867	-0.582	0.8166	<-E	B44
B44	25	LEQDKCVTV	1	0.2549	0.6316	0.9726	0.161	0.7855	<-E	B44
B58	455	VIMGVVLIW	1	0.6527	1.4709	0.2684	1.241	1.5733	<-E	B58
B58	410	LAVMGDAAW	1	0.5868	1.3225	0.8357	1.151	1.5054	<-E	B58
B58	201	ESWIVDKQW	1	0.5426	1.2228	0.9354	0.994	1.4128	<-E	B58
B58	111	GSIVACAKF	2	0.494	1.1133	0.8328	2.566	1.3665	<-E	B58	B62
B58	144	HVGAKQENW	1	0.5249	1.183	0.4455	0.817	1.2907	<-E	B58
B58	209	WAQDLTLPW	1	0.4669	1.0522	0.9338	0.829	1.2337	<-E	B58
B58	443	QGLFGGLSW	1	0.4776	1.0763	0.6411	0.544	1.1997	<-E	B58
B58	164	LSGSQEAEF	1	0.4198	0.9461	0.41	2.57	1.1361	<-E	B58
B58	195	IAEMEKESW	1	0.4648	1.0475	0.1019	0.764	1.101	<-E	B58
B62	412	VMGDAAWDF	2	0.3866	0.7676	0.7914	2.709	1.0217	<-E	B62	B58
B58	438	FGSAFQGLF	2	0.3583	0.8075	0.1783	2.216	0.945	<-E	B58	B62
B58	186	TAVDFSNSY	1	0.2599	0.5857	0.9755	2.985	0.8813	<-E	B58
B62	298	KMCTDKMSF	2	0.4508	0.895	0.5878	2.72	1.1191	<-E	B62	B58
B62	217	WQSGSGGVW	2	0.5688	1.1292	0.4475	0.784	1.2355	<-E	B62	B58
B62	363	VLIEVNPPF	1	0.6057	1.2024	0.8172	2.518	1.4509	<-E	B62
B62	289	ALTLKGTSY	1	0.5008	0.9941	0.977	3.106	1.296	<-E	B62
B62	476	SMILVGVIM	1	0.4953	0.9832	0.793	0.584	1.1314	<-E	B62
B62	182	CQVQTAVDF	1	0.4382	0.8699	0.5651	2.48	1.0786	<-E	B62
B62	209	WAQDLTLPW	1	0.3405	0.6761	0.9338	0.829	0.8576	<-E	B62
B62	418	WDFGSAGGF	1	0.2946	0.5849	0.5318	2.466	0.7879	<-E	B62
