# Supplementary material for: Advancing molecular modeling and reverse vaccinology in broad-spectrum yellow fever virus vaccine development
Source: Sci Rep. 2024 May 12;14:10842. doi: 10.1038/s41598-024-60680-9 (PMC11089047; doi:10.1038/s41598-024-60680-9)
Supplement: Supplementary file 1 — Supplementary Information. [file 41598_2024_60680_MOESM1_ESM.zip › Yellow_Fever_data/2_Prediction of T-cell epitopes/NetCTL/NS1/NetCTL-NS1.xlsx]

## Sheet: Página1
supertype	Residue number.	Peptide sequence	Number of Supertypes	Predicted MHC binding affinity	Rescale binding affinity	C terminal cleavage affinity	TAP transport efficiency	Prediction score	MHC ligand	supertypes
A1	24	DSDDWLNKY	2	0.7375	3.1314	0.9791	2.605	3.4085	<-E	A1	A26
A26	252	SSHNHIPGY	2	0.6174	1.6567	0.9579	3.095	1.9552	<-E	B26	A1
B62	89	VVQDSKNIY	3	0.458	0.9092	0.9679	3.14	1.2114	<-E	B62	A26	A1
B58	145	FSNRVWNSF	4	0.6346	1.4303	0.913	2.241	1.6793	<-E	B58	A24	A1	B62
A24	167	VYMDAVFEY	3	0.6405	1.3638	0.978	3.448	1.6829	<-E	B24	A1	B62
B39	176	TMDCDGSIL	2	0.3373	1.0799	0.8138	0.827	1.2433	<-E	B39	A1
A2	168	YMDAVFEYT	2	0.781	1.1642	0.2555	-0.733	1.1659	<-E	A2	A1
B62	211	WMIHTLETL	2	0.4852	0.9632	0.9267	1.128	1.1586	<-E	B62	A2
A26	175	YTMDCDGSI	2	0.3386	0.9086	0.1482	0.391	0.9503	<-E	B26	A2
A3	121	NLVFSPGRK	1	0.5333	1.0037	0.868	0.7	1.1689	<-E	A3
A3	339	KTHDSHLVR	1	0.5005	0.942	0.6582	1.701	1.1258	<-E	A3
A3	183	ILGAAVNGK	1	0.4988	0.9388	0.9713	0.398	1.1044	<-E	A3
B62	252	SSHNHIPGY	2	0.4513	0.8959	0.9579	3.095	1.1944	<-E	B62	A3
A3	214	HTLETLDYK	1	0.4192	0.789	0.7263	0.379	0.9169	<-E	A3
A3	133	FIIDGKSRK	1	0.3797	0.7146	0.8631	0.621	0.8751	<-E	A3
A24	96	IYQRGTHPF	4	0.7317	1.5581	0.9684	2.931	1.8499	<-E	A24	B8	B39	B62
A24	34	YYPEDPVKL	2	0.6325	1.3469	0.9497	1.238	1.5513	<-E	A24	B39
A24	220	DYKECEWPL	1	0.4387	0.934	0.8213	0.949	1.1047	<-E	A24
A24	267	PWMQVPLEV	1	0.4365	0.9295	0.948	0.116	1.0775	<-E	A24
A24	27	DWLNKYSYY	1	0.2734	0.5823	0.916	2.734	0.8564	<-E	A24
A24	112	QYGWKTWGK	1	0.3235	0.6888	0.913	2.241	0.8055	<-E	A24
A26	235	SVEESDMFM	1	0.3723	0.9991	0.737	0.362	1.1278	<-E	A26
A26	206	EVNGTWMIH	1	0.4015	1.0774	0.0955	-0.718	1.0559	<-E	A26
B7	243	MPRSIGGPV	2	0.8239	1.5895	0.7935	0.001	1.7086	<-E	B7	B8
B7	125	SPGRKNGSF	1	0.6563	1.2661	0.8976	2.015	1.5015	<-E	B7
B7	249	GPVSSHNHI	1	0.5954	1.1486	0.9187	0.099	1.2913	<-E	B7
B7	336	RPKKTHDSH	1	0.4241	0.8181	0.3776	-0.589	0.8453	<-E	B7
B58	42	LASIVKASF	4	0.5824	1.3125	0.958	2.688	1.5906	<-E	B58	B8	B7	B62
B7	308	IPEWCCRSC	1	0.4169	0.8044	0.0398	-0.402	0.7902	<-E	B7
B27	105	SRIRDGLQY	1	0.4152	1.1037	0.9191	3.148	1.399	<-E	B27
B27	165	TRVYMDAVF	1	0.3475	0.9238	0.7611	2.808	1.1784	<-E	B27
B27	98	QRGTHPFSR	1	0.3613	0.9604	0.645	1.489	1.1316	<-E	B27
B58	116	KTWGKNLVF	3	0.6419	1.4467	0.9728	2.736	1.7295	<-E	B58	B27	B62
B27	147	NRVWNSFQI	1	0.264	0.7017	0.9368	0.91	0.8877	<-E	B27
B27	127	GRKNGSFII	1	0.2516	0.6688	0.9583	0.415	0.8333	<-E	B27
B27	298	TRSTTDSGK	1	0.2617	0.6958	0.4623	0.7	0.8001	<-E	B27
B27	107	IRDGLQYGW	1	0.2152	0.572	0.9448	1.07	0.7672	<-E	B27
B39	71	RADEINAIL	1	0.3518	1.1263	0.974	1.129	1.3288	<-E	B39
B39	70	SRADEINAI	1	0.3307	1.0587	0.8992	0.943	1.2407	<-E	B39
B39	49	SFEEGKCGL	1	0.2142	0.6858	0.9079	1.185	0.8813	<-E	B39
B39	204	SHEVNGTWM	1	0.2568	0.822	0.3045	0.191	0.8772	<-E	B39
B44	205	HEVNGTWMI	1	0.4743	1.1754	0.9046	0.44	1.3331	<-E	B44
B44	224	CEWPLTHTI	1	0.445	1.1029	0.9628	0.363	1.2655	<-E	B44
B44	11	RELKCGDGI	1	0.4898	1.2137	0.08	0.762	1.2638	<-E	B44
B44	141	KECPFSNRV	1	0.4459	1.1049	0.8855	0.427	1.2591	<-E	B44
B44	82	NEVDISVVV	1	0.4457	1.1046	0.9655	0.127	1.2558	<-E	B44
B44	277	REACPGTSV	1	0.3842	0.9522	0.8832	0.541	1.1117	<-E	B44
B44	155	IEEFGTGVF	1	0.3535	0.8761	0.7304	2.229	1.0971	<-E	B44
B44	80	EENEVDISV	1	0.3584	0.8883	0.6716	-0.071	0.9854	<-E	B44
B58	192	KSAHGSPTF	2	0.7398	1.6672	0.8436	2.8	1.9338	<-E	B58	B62
B58	193	SAHGSPTFW	1	0.5831	1.3141	0.9565	1.121	1.5136	<-E	B58
B58	303	DSGKIIPEW	1	0.5385	1.2136	0.9774	0.456	1.3831	<-E	B58
B58	203	GSHEVNGTW	1	0.5265	1.1866	0.9537	0.812	1.3702	<-E	B58
B58	234	TSVEESDMF	2	0.4499	1.014	0.8073	2.602	1.2652	<-E	B58	B62
B58	20	FVFRDSDDW	1	0.4593	1.0351	0.4467	1.049	1.1545	<-E	B58
B58	218	TLDYKECEW	1	0.4045	0.9116	0.8635	0.54	1.0681	<-E	B58
B58	14	KCGDGIFVF	1	0.2985	0.6728	0.9046	2.547	0.9358	<-E	B58
B62	160	TGVFTTRVY	1	0.3378	0.6705	0.6746	2.685	0.906	<-E	B62
B62	12	ELKCGDGIF	1	0.3163	0.6279	0.5422	2.48	0.8333	<-E	B62
