# Supplementary material for: Advancing molecular modeling and reverse vaccinology in broad-spectrum yellow fever virus vaccine development
Source: Sci Rep. 2024 May 12;14:10842. doi: 10.1038/s41598-024-60680-9 (PMC11089047; doi:10.1038/s41598-024-60680-9)
Supplement: Supplementary file 1 — Supplementary Information. [file 41598_2024_60680_MOESM1_ESM.zip › Yellow_Fever_data/2_Prediction of T-cell epitopes/NetCTL/NS3/NETCTL-NS3.xlsx]

## Sheet: Página1
supertype	Residue number.	Peptide sequence	Number of supertypes		Predicted MHC binding affinity	Rescale binding affinity	C terminal cleavage affinity	TAP transport efficiency	Prediction score	<-E. Identified MHC ligands		supertypes
A3	4	VLWDIPTPK	1		0.6169	1.1611	0.9734	0.579	1.3361	<-E		A3
A2	12	KIIEECEYL	1		0.6721	1.0018	0.4299	1.114	1.122	<-E		A2
A2	19	YLEDGIYGI	1		0.8777	1.3083	0.9663	0.223	1.4644	<-E		A2
B44	20	LEDGIYGIF	1		0.5516	1.3668	0.9271	2.175	1.6147	<-E		B44
A24	24	IYGIFQSTF	1		0.7781	1.657	0.973	2.629	1.9344	<-E		A24
A3	30	STFLGASQR	1		0.4755	0.895	0.6157	1.579	1.0663	<-E		A3
A2	32	FLGASQRGV	1		0.5879	0.8763	0.2155	0.086	0.913	<-E		A2
B62	36	SQRGVGVAQ	1		0.438	0.8695	0.0335	0.226	0.8859	<-E		B62
B62	40	VGVAQGGVF	1		0.3904	0.7751	0.0997	2.378	0.909	<-E		B62
B62	43	AQGGVFHTM	3		0.45	0.8933	0.9232	0.408	1.0521	<-E		B62	B44	B39
B58	44	QGGVFHTMW	1		0.6677	1.5049	0.8454	0.622	1.6628	<-E		B58
A2	46	GVFHTMWHV	1		0.5738	0.8554	0.7146	0.356	0.9804	<-E		A2
B39	48	FHTMWHVTR	1		0.2476	0.7926	0.5015	1.408	0.9382	<-E		B39
A2	50	TMWHVTRGA	1		0.4692	0.6995	0.6255	-0.286	0.779	<-E		A2
B8	51	MWHVTRGAF	1		0.4278	1.4611	0.1135	2.868	1.6215	<-E		B8	A24
A3	54	VTRGAFLVR	1		0.3621	0.6815	0.7797	1.551	0.876	<-E		A3
A3	57	GAFLVRNGK	1		0.3685	0.6936	0.8971	0.582	0.8572	<-E		A3
B8	59	FLVRNGKKL	1		0.2963	1.012	0.6937	1.111	1.1716	<-E		B8
A2	66	KLVPSWASV	1		0.6076	0.9057	0.9705	0.62	1.0823	<-E		A2
A3	67	LVPSWASVK	1		0.5757	1.0836	0.5567	0.693	1.2017	<-E		A3
A24	70	SWASVKEDL	1		0.3225	0.6866	0.394	1.126	0.802	<-E		A24
A26	73	SVKEDLVAY	2		0.6773	1.8176	0.9678	3.268	2.1261	<-E		A26	B62
A3	78	LVAYGGSWK	1		0.6865	1.2921	0.2671	0.485	1.3564	<-E		A3
B58	79	VAYGGSWKL	2		0.4493	1.0126	0.9786	1.304	1.2245	<-E		B58	B39
B58	83	GSWKLEGRW	1		0.5398	1.2165	0.8895	0.888	1.3943	<-E		B58
B27	89	GRWDGEEEV	1		0.2459	0.6538	0.9741	0.347	0.8172	<-E		B27
B44	91	WDGEEEVQL	1		0.2553	0.6328	0.6035	0.589	0.7527	<-E		B44
B44	93	GEEEVQLIA	1		0.3182	0.7885	0.6537	-1.133	0.8299	<-E		B44
A3	98	QLIAAAPGK	1		0.5331	1.0033	0.1775	0.613	1.0606	<-E		A3
B7	103	APGKNVVNV	1		0.4053	0.7818	0.9436	0.145	0.9306	<-E		B7
A24	110	NVQTKPSLF	1		0.3201	0.6815	0.8066	2.725	0.9388	<-E		A24
A3	111	VQTKPSLFK	1		0.688	1.2948	0.7544	0.707	1.4434	<-E		A3
B39	123	GGEIGAVAL	1		0.1885	0.6034	0.9433	0.506	0.7702	<-E		B39
A26	125	EIGAVALDY	2		0.3659	0.9818	0.9423	2.656	1.256	<-E		A26	A1
B7	133	YPSGTSGSP	1		0.3759	0.7253	0.3313	-0.363	0.7568	<-E		B7
A3	137	TSGSPIVNR	1		0.3462	0.6516	0.327	1.311	0.7662	<-E		A3
B27	144	NRNGEVIGL	2		0.4367	1.1609	0.9337	1.151	1.3586	<-E		B27	B39
B62	145	RNGEVIGLY	1		0.2726	0.5411	0.7519	2.994	0.8036	<-E		B62
A2	151	GLYGNGILV	1		0.6784	1.0113	0.8488	0.351	1.1562	<-E		A2
B62	156	GILVGDNSF	1		0.4292	0.8521	0.7418	2.643	1.0956	<-E		B62
A2	157	ILVGDNSFV	1		0.6202	0.9245	0.8487	0.405	1.072	<-E		A2
A1	165	VSAISQTEV	1		0.1734	0.736	0.9429	0.329	0.8939	<-E		A1
B39	173	VKEEGKEEL	1		0.3161	1.0119	0.7207	0.755	1.1577	<-E		B39
B44	179	EELQEIPTM	1		0.4032	0.9992	0.8199	0.084	1.1264	<-E		B44
A3	181	LQEIPTMLK	1		0.5451	1.026	0.5899	0.233	1.1261	<-E		A3
B7	184	IPTMLKKGM	1		0.5465	1.0543	0.4359	-0.18	1.1107	<-E		B7
B8	187	MLKKGMTTI	2		0.3883	1.326	0.9336	0.609	1.4965	<-E		B8	A2
B8	188	LKKGMTTIL	1		0.1911	0.6526	0.967	1.042	0.8498	<-E		B8	B39
B58	190	KGMTTILDF	2		0.5161	1.1631	0.6773	2.541	1.3917	<-E		B58	B62
A2	194	TILDFHPGA	1		0.5532	0.8247	0.7397	-0.4	0.9156	<-E		A2
B27	206	RRFLPQILA	1		0.4375	1.163	0.9663	0.037	1.3098	<-E		B27
A3	212	ILAECARRR	1		0.4143	0.7797	0.2623	1.495	0.8938	<-E		A3
B8	216	CARRRLRTL	2		0.5376	1.8359	0.6084	0.848	1.9696	<-E		B8	B7
B8	218	RRRLRTLVL	4		0.5573	1.9032	0.9596	1.608	2.1275	<-E		B8	B27	B7	B39
B27	219	RRLRTLVLA	1		0.4839	1.2865	0.15	0.065	1.3122	<-E		B27
A3	222	RTLVLAPTR	1		0.4269	0.8034	0.0892	1.773	0.9055	<-E		A3
A2	223	TLVLAPTRV	1		0.4232	0.6308	0.9506	0.523	0.7996	<-E		A2
B8	225	VLAPTRVVL	5		0.3638	1.2426	0.9544	1.101	1.4408	<-E		B8	B39	B62	B7	A2
B27	229	TRVVLSEMK	1		0.2882	0.7662	0.9411	0.583	0.9365	<-E		B27
B62	232	VLSEMKEAF	3		0.447	0.8874	0.2056	2.659	1.0512	<-E		B62	B8	B58
A26	235	EMKEAFHGL	3		0.3623	0.9724	0.9569	0.924	1.1621	<-E		A26	B8	B62
B44	237	KEAFHGLDV	1		0.5398	1.3376	0.6937	0.339	1.4586	<-E		B44
A24	239	AFHGLDVKF	1		0.2944	0.6268	0.9284	2.709	0.9016	<-E		A24
B8	244	DVKFHTQAF	3		0.348	1.1886	0.8642	2.403	1.4384	<-E		B8	B26	B62
A3	251	AFSAHGSGK	1		0.372	0.7001	0.1016	0.723	0.7515	<-E		A3
A26	260	EVIDAMCHA	1		0.6503	1.7452	0.2329	-0.431	1.7586	<-E		A26
B39	262	IDAMCHATL	1		0.2301	0.7368	0.7028	0.734	0.8789	<-E		B39
A1	264	AMCHATLTY	3		0.4705	1.9977	0.9491	3.06	2.2931	<-E		A1	B62	A3
B39	266	CHATLTYRM	1		0.2268	0.7262	0.5905	0.324	0.831	<-E		B39
B27	272	YRMLEPTRV	1		0.3444	0.9156	0.5193	0.576	1.0223	<-E		B27
B62	273	RMLEPTRVV	2		0.4693	0.9317	0.6005	0.646	1.054	<-E		B62	A2
A26	284	EVIIMDEAH	1		0.3942	1.058	0.0477	-0.588	1.0358	<-E		A26
A2	286	IIMDEAHFL	1		0.7348	1.0954	0.8474	1.218	1.2834	<-E		A2
A2	293	FLDPASIAA	1		0.7844	1.1693	0.8556	-0.81	1.2572	<-E		A2
B58	296	PASIAARGW	1		0.3251	0.7327	0.3614	0.314	0.8027	<-E		B58
B7	308	RARANESAT	1		0.5989	1.1555	0.025	-0.383	1.1401	<-E		B7
B27	309	ARANESATI	1		0.3366	0.8948	0.9529	1.034	1.0894	<-E		B27
B7	310	RANESATIL	2		0.6343	1.2237	0.9643	1.311	1.4339	<-E		B7	B58
B58	341	QTDIPSEPW	2		0.557	1.2553	0.9599	0.747	1.4366	<-E		B58	A1
A24	348	PWNTGHDWI	1		0.3466	0.738	0.3852	0.04	0.7978	<-E		A24
B58	357	LADKRPTAW	1		0.6547	1.4756	0.9208	0.774	1.6524	<-E		B58
B7	361	RPTAWFLPS	1		0.532	1.0263	0.1319	-2.241	0.934	<-E		B7
B7	367	LPSIRAANV	1		0.5374	1.0369	0.9141	-0.095	1.1692	<-E		B7
B7	372	AANVMAASL	1		0.4466	0.8617	0.9303	1.189	1.0607	<-E		B7
A3	374	NVMAASLRK	1		0.5892	1.1088	0.6235	0.859	1.2453	<-E		A3
B7	379	SLRKAGKSV	1		0.3995	0.7708	0.2705	0.59	0.8409	<-E		B7
B27	381	RKAGKSVVV	1		0.3208	0.8528	0.7644	0.673	1.0011	<-E		B27
B39	382	KAGKSVVVL	3		0.274	0.8772	0.9381	1.083	1.072	<-E		B39	B7	B58
A3	385	KSVVVLNRK	1		0.4476	0.8424	0.9272	0.66	1.0145	<-E		A3
B62	387	VVVLNRKTF	2		0.3877	0.7696	0.7802	2.867	1.03	<-E		B62	B7
A3	389	VLNRKTFEK	1		0.7667	1.4429	0.9584	0.499	1.6116	<-E		A3
B27	391	NRKTFEKEY	1		0.2308	0.6136	0.9428	3.214	0.9157	<-E		B27
A24	394	TFEKEYPTI	1		0.5082	1.0821	0.7223	0.638	1.2223	<-E		A24
A3	397	KEYPTIKQK	1		0.3294	0.62	0.9541	0.456	0.7859	<-E		A3
A24	398	EYPTIKQKK	1		0.3789	0.8069	0.4485	0.611	0.9047	<-E		A24
B62	403	KQKKPDFIL	2		0.4473	0.8881	0.9138	1.144	1.0823	<-E		B62	B8
A2	410	ILATDIAEM	2		0.648	0.9659	0.9243	0.259	1.1175	<-E		A2	B62
A26	414	DIAEMGANL	1		0.4911	1.318	0.6185	0.794	1.4505	<-E		A26
B44	416	AEMGANLCV	1		0.6295	1.56	0.854	0.397	1.708	<-E		B44
B7	426	RVLDCRTAF	4		0.6793	1.3105	0.6693	2.768	1.5493	<-E		B7	B62	B27	B58
A3	427	VLDCRTAFK	1		0.7476	1.4071	0.5804	0.502	1.5193	<-E		A3
B39	430	CRTAFKPVL	1		0.2747	0.8795	0.7912	0.945	1.0454	<-E		B39
B27	443	RKVAIKGPL	1		0.3917	1.0412	0.8158	1.296	1.2283	<-E		B27
A3	444	KVAIKGPLR	1		0.5128	0.9651	0.0976	1.879	1.0737	<-E		A3
B58	445	VAIKGPLRI	1		0.3667	0.8265	0.924	0.819	1.006	<-E		B58
A3	453	ISASSAAQR	1		0.5092	0.9584	0.4518	1.697	1.111	<-E		A3
B7	457	SAAQRRGRI	1		0.5729	1.1053	0.463	0.711	1.2103	<-E		B7
B27	461	RRGRIGRNP	1		0.3167	0.8419	0.12	0.343	0.877	<-E		B27
B27	463	GRIGRNPNR	1		0.512	1.361	0.7084	1.713	1.553	<-E		B27
B27	470	NRDGDSYYY	2		0.3373	0.8967	0.9769	2.847	1.1856	<-E		B27	A1
A1	482	TSEDNAHHV	1		0.2697	1.145	0.8931	0.045	1.2812	<-E		A1
B44	483	SEDNAHHVC	1		0.361	0.8945	0.0859	-0.234	0.8957	<-E		B44
A24	491	CWLEASMLL	1		0.5126	1.0915	0.797	1.225	1.2723	<-E		A24
A2	496	SMLLDNMEV	1		0.7524	1.1216	0.961	0.661	1.2988	<-E		A2
B44	502	MEVRGGMVA	1		0.3059	0.758	0.4939	-0.405	0.8118	<-E		B44
B27	504	VRGGMVAPL	2		0.4756	1.2642	0.8459	0.893	1.4357	<-E		B27	B39
B58	505	RGGMVAPLY	1		0.2293	0.5167	0.7747	2.786	0.7722	<-E		B58
A2	507	GMVAPLYGI	1		0.6287	0.9372	0.9516	0.525	1.1062	<-E		A2
A3	511	PLYGIEGTK	1		0.4734	0.891	0.9436	0.345	1.0498	<-E		A3
B39	529	LRDDQRRVF	2		0.2958	0.9468	0.5854	2.701	1.1697	<-E		B39	B27
B8	532	DQRRVFREL	1		0.1894	0.6469	0.9584	0.624	0.8218	<-E		B8
B8	533	QRRVFRELV	1		0.1894	0.6469	0.6334	0.444	0.7641	<-E		B8
B27	534	RRVFRELVR	1		0.5618	1.4935	0.8004	1.964	1.7118	<-E		B27
B44	538	RELVRNCDL	1		0.5821	1.4425	0.4845	0.976	1.5639	<-E		B44
B7	540	LVRNCDLPV	1		0.393	0.7581	0.3051	0.339	0.8208	<-E		B7
B58	544	CDLPVWLSW	1		0.3083	0.6947	0.9271	0.695	0.8685	<-E		B58
B7	546	LPVWLSWQV	1		0.4314	0.8322	0.9732	-0.047	0.9759	<-E		B7
A2	549	WLSWQVAKA	1		0.459	0.6842	0.7481	-0.5	0.7714	<-E		A2
B58	560	KTNDRKWCF	3		0.5814	1.3102	0.9599	2.574	1.5829	<-E		B58	A1	B62
B44	568	FEGPEEHEI	1		0.5219	1.2934	0.87	0.134	1.4306	<-E		B44
A2	576	ILNDSGETV	1		0.6565	0.9787	0.974	0.096	1.1296	<-E		A2
B27	586	CRAPGGAKK	1		0.2411	0.6408	0.9335	0.748	0.8183	<-E		B27
B7	588	APGGAKKPL	1		0.728	1.4046	0.9164	0.763	1.5802	<-E		B7
B7	597	RPRWCDERV	1		0.6568	1.2671	0.9257	0.351	1.4235	<-E		B7
B7	604	RVSSDQSAL	2		0.68	1.312	0.5347	1.166	1.4505	<-E		B7	B62
A1	606	SSDQSALAD	1		0.211	0.8957	0.0269	-1.851	0.8072	<-E		A1
B58	610	SALADFIKF	1		0.2509	0.5654	0.9128	2.609	0.8328	<-E		B58
A2	611	ALADFIKFA	1		0.7501	1.1182	0.8507	-0.301	1.2307	<-E		A2
