# Supplementary material for: Advancing molecular modeling and reverse vaccinology in broad-spectrum yellow fever virus vaccine development
Source: Sci Rep. 2024 May 12;14:10842. doi: 10.1038/s41598-024-60680-9 (PMC11089047; doi:10.1038/s41598-024-60680-9)
Supplement: Supplementary file 1 — Supplementary Information. [file 41598_2024_60680_MOESM1_ESM.zip › Yellow_Fever_data/2_Prediction of T-cell epitopes/MHC CLASS I/Table_final.xlsx]

## Sheet: Coverage
Number	Sequence	North America	South America
1	FFAVTALAI	0.1808	0.0589
2	NPFFAVTAL	0.4236	0.2116
3	RVVIALLVL	0.4017	0.3808
4	SLDISLETV	0.4282	0.2141
5	MMIAMEVVL	0.5186	0.2893
6	AMLVGQVTI	0.494	0.2792
7	TLGAAMVEI	0.4352	0.2272
8	PRERLVLTL	0.0781	0.0509
9	GAAIHPFAL	0.2273	0.08
10	AAAGLVGVL	0.2756	0.0934
11	AIHPFALLL	0.0347	0.0205
12	LAAAGLVGV	0.5478	0.271
13	SEQGEFKLL	0.1123	0.0622
14	NEALAAAGL	0.146	0.0589
15	HPFALLLVL	0.4423	0.1991
16	GPVAVGGIL	0.3696	0.1583
17	NRNGEVIGL	0.0865	0.0509
18	GGEIGAVAL	0.1572	7.32%%
19	YIMLIFFVL	0.5442	0.3857
20	LASAALGPL	0.2823	0.1068
21	PSSAAPWSW	0.0466	0.014
22	IDDRFGLAL	0.0171	0.0059

## Sheet: Without_column
ViPR /Jaliew	Propred I + NetCTL		Propred I	NetCTL							VaxiJen		Allertop		IEDB	ToxinPred	IEDB
M	Residue number	Peptide sequence	Number of Alleles	Number of Supertypes	Predicted MHC binding affinity	Rescale binding affinity	C terminal cleavage affinity	TAP transport efficiency	Prediction score	MHC ligand	Antigenicity		Alergenicity		Imunogenicity		Epitope conservancy analysis
	41	FFAVTALAI	8	2	0.4708	1.0024	0.0894	0.479	1.0398	<-E	1.2651	Probable ANTIGEN	PROBABLE NON-ALLERGEN	UniProtKB accession number P13547	0.14237	Non-Toxin	33.33% (1/3)
	39	NPFFAVTAL	23	1	0.6816	1.3149	0.9762	0.931	1.5079	<-E	1.2672	Probable ANTIGEN	PROBABLE NON-ALLERGEN	UniProtKB accession number Q96BI3	0.28838	Non-Toxin	66.67% (2/3)
	60	RVVIALLVL	14	3	0.592	1.1422	0.9388	1.366	1.3513	<-E	0.6326	Probable ANTIGEN	PROBABLE NON-ALLERGEN	UniProtKB accession number A9UGV7	0.18974	Non-Toxin	100.00% (3/3)
	57	MTQRVVIAL	11	3	0.3956	1.3509	0.7903	1.089	1.5239	<-E	0.5028	Probable ANTIGEN	PROBABLE ALLERGEN	NCBI gi nimber 218199
ViPR /Jalview	Propred I + NetCTL		Propred I	NetCTL							VaxiJen		Allertop		IEDB	ToxinPred	IEDB
Protein	Residue number	Peptide sequence	Number of Alleles	Number of Supertypes	Predicted MHC binding affinity	Rescale binding affinity	C terminal cleavage affinity	TAP transport efficiency	Prediction score	MHC ligand	Antigenicity		Alergenicity		Imunogenicity		Epitope conservancy analysis
E	40	SLDISLETV	2	2	0.1441	0.6117	0.9722	0.066	0.7609	<-E	1.4262	Probable ANTIGEN	PROBABLE NON-ALLERGEN	UniProtKB accession number Q96DR5	0.07676	Non-Toxin	100.00% (5/5)
	284	RVKLSALTL	7	3	0.5967	1.1512	0.9587	1.328	1.3614	<-E	1.1359	Probable ANTIGEN	PROBABLE NON-ALLERGEN	UniProtKB accession number Q8N4F0	-0.19211
	239	AATIKVLAL	12	1	0.5194	1.002	0.9423	1.092	1.198	<-E	0.7571	Probable ANTIGEN	PROBABLE NON-ALLERGEN	UniProtKB accession number A9UGV7	-0.01112
	265	TKDTNNSKL	4	1	0.3457	1.1066	0.9653	0.854	1.2941	<-E	0.9155	Probable ANTIGEN	PROBABLE NON-ALLERGEN	UniProtKB accession number Q9NYF8	-0.23175
	234	FEPPHAATI	12	1	0.4399	1.0903	0.804	0.122	1.217	<-E	0.6489	Probable ANTIGEN	PROBABLE ALLERGEN	NCBI gi nimber 218059730
	328	APCRIPVMV	14	1	0.4988	0.9624	0.9208	0.133	1.1071	<-E	0.0193	Probable NON-ANTIGEN
	237	PHAATIKVL	2	1	0.4719	0.4719	0.9651	0.354	1.6731	<-E	0.0249	Probable NON-ANTIGEN
	250	QEGSLKTAL	8	1	0.5141	1.2741	0.4771	0.81	1.3861	<-E	-0.2428	Probable NON-ANTIGEN
	332	IPVMVADDL	20	1	0.5101	0.9841	0.838	0.883	1.1539	<-E	0.3177	Probable NON-ANTIGEN
	453	TKVIMGVVL	6	1	0.3761	1.204	0.1406	1.07	1.2786	<-E	0.0979	Probable NON-ANTIGEN
	74	CPSTGEAHL	16	1	0.3824	0.7378	0.9772	0.706	0.9197	<-E	0.4244	Probable NON-ANTIGEN
	33	VMAPDKPSL	12	3	0.6088	0.9076	0.964	1.165	1.1104	<-E	0.124	Probable NON-ANTIGEN
	334	VMVADDLTA	4	1	0.5217	0.7777	0.3291	-0.419	0.8061	<-E	0.1994	Probable NON-ANTIGEN
ViPR/Jalview	Propred I + NetCTL		Propred I	NetCTL							VaxiJen		AllerTop		IEDB	ToxinPred	IEDB
Protein	Residue number	Peptide sequence	Number of Alleles	Number of Supertypes	Predicted MHC binding affinity	Rescale binding affinity	C terminal cleavage affinity	TAP transport efficiency	Prediction score	MHC ligand	Antigenicity		Alergenicity		Imunogenicity		Epitope conservancy analysis
C	77	GLAVLKKVK	4	1	0.4007	0.6676	0.2092	0.273	0.7992	<-E	0.9959	Probable ANTIGEN	PROBABLE NON-ALLERGEN	UniProtKB accession number P15872	-0.31744
	70	RMLDPRQGL	18	3	0.4448	1.4677	0.8667	1.282	0.8571	<-E	1.3585	Probable ANTIGEN	PROBABLE NON-ALLERGEN	UniProtKB accession number Q96NT0	-0.02132
	74	PRQGLAVLK	1	1	0.3414	0.9076	0.5822	0.02	0.9959	<-E	1.1178	Probable ANTIGEN	PROBABLE ALLERGEN	UniProtKB accession number P80514
	73	DPRQGLAVL	14	2	0.6231	1.2021	0.9637	0.431	1.3682	<-E	0.4958	Probable NON-ANTIGEN
	83	KVKRVVASL	9	3	0.4601	0.8876	0.9736	1.299	1.0986	<-E	-0.1043	Probable NON-ANTIGEN
	80	VLKKVKRVV	7	1	0.4249	1.451	0.7175	0.548	1.586	<-E	0.318	Probable NON-ANTIGEN
	3	GRKAQGKTL	2	1	0.3322	0.8832	0.7548	1.034	1.0481	<-E	-0.8093	Probable NON-ANTIGEN
ViPR /Jaliew	Propred I + NetCTL		Propred I	NetCTL							VaxiJen		Allertop		IEDB	ToxinPred	IEDB
Protein	Residue number	Peptide sequence	Number of Alleles	Number of Supertypes	Predicted MHC binding affinity	Rescale binding affinity	C terminal cleavage affinity	TAP transport efficiency	Prediction score	MHC ligand	Antigenicity		Alergenicity		Imunogenicity		Epitope conservancy analysis
NS1	176	TMDCDGSIL	10	2	0.1459	0.6193	0.8138	0.827	0.7827	<-E	-0.666	Probable NON-ANTIGEN
	34	YYPEDPVKL	11	2	0.6325	1.3469	0.9497	1.238	1.5513	<-E	0.2597	Probable NON-ANTIGEN
ViPR /Jaliew	Propred I + NetCTL		Propred I	NetCTL							VaxiJen		Allertop		IEDB	ToxinPred	IEDB
Protein	Residue number	Peptide sequence	Number of Alleles	Number of Supertypes	Predicted MHC binding affinity	Rescale binding affinity	C terminal cleavage affinity	TAP transport efficiency	Prediction score	MHC ligand	Antigenicity		Alergenicity		Imunogenicity		Epitope conservancy analysis
NS2A	13	MMIAMEVVL	15	5	0.6326	0.943	0.9357	1.246	1.1457	<-E	0.597	Probable ANTIGEN	PROBABLE NON-ALLERGEN	UniProtKB accession number Q9S8N5	0.06478	Non-Toxin	80.00% (8/10)
	40	AMLVGQVTI	13	1	0.5446	0.8119	0.9026	0.788	0.9867	<-E	0.832	Probable ANTIGEN	PROBABLE NON-ALLERGEN	UniProtKB accession number Q6UWT4	0.01942	Non-Toxin	60.00% (6/10)
	105	TLGAAMVEI	7	1	0.5693	0.8487	0.7783	0.418	0.9863	<-E	1.1467	Probable ANTIGEN	PROBABLE NON-ALLERGEN	UniProtKB accession number P13547	0.01651	Non-Toxin	90.00% (9/10)
	98	PRERLVLTL	3	2	0.2218	0.5895	0.9682	0.591	0.7643	<-E	0.6952	Probable ANTIGEN	PROBABLE NON-ALLERGEN	UniProtKB accession number Q9T2R4	0.12596	Non-Toxin	90.00% (9/10)
	34	GMVLLGAML	16	1	0.3826	0.7595	0.3671	0.945	0.8618	<-E	0.5315	Probable ANTIGEN	PROBABLE NON-ALLERGEN	UniProtKB accession number P13547	-0.04624
	44	GQVTILDLL	18	1	0.3058	0.7578	0.532	0.976	0.8864	<-E	1.0725	Probable ANTIGEN	PROBABLE ALLERGEN	NCBI gi nimber 10834827
	195	VALTLTSYL	23	1	0.4149	0.6185	0.9582	1.135	0.819	<-E	0.8042	Probable ANTIGEN	PROBABLE ALLERGEN	NCBI gi nimber 5381321
	141	SRKASNVIL	2	2	0.3253	0.8647	0.9082	1.366	1.0692	<-E	0.6324	Probable ANTIGEN	PROBABLE ALLERGEN	NCBI gi nimber 58257626
	123	WKYLNAVSL	11	2	0.239	0.6352	0.8614	1.212	0.825	<-E	0.9377	Probable ANTIGEN	PROBABLE ALLERGEN	NCBI gi nimber 1086972
	135	TINAVASRK	2	1	0.7592	1.4289	0.6477	0.526	1.5524	<-E	1.0194	Probable ANTIGEN	PROBABLE ALLERGEN	NCBI gi nimber 211156
	118	MMGGLWKYL	9	1	0.3072	0.6098	0.6316	0.93	0.751	<-E	-0.565	Probable NON-ANTIGEN
	94	TLWSPRERL	13	1	0.3809	0.5677	0.9688	1.257	0.7759	<-E	0.4337	Probable NON-ANTIGEN
	144	ASNVILPLM	4	1	0.2935	0.6616	0.4557	0.496	0.7547	<-E	0.0696	Probable NON-ANTIGEN
	41	MLVGQVTIL	18	1	0.5668	0.8449	0.9709	1.253	1.0532	<-E	0.4934	Probable NON-ANTIGEN
	23	KRQGPKQIL	6	2	0.4317	1.1475	0.8848	1.368	1.3486	<-E	-0.6389	Probable NON-ANTIGEN
	30	ILVGGMVLL	19	1	0.5679	0.8466	0.964	1.026	1.0425	<-E	0.2574	Probable NON-ANTIGEN
	29	QILVGGMVL	9	3	0.1908	0.6516	0.9004	1.215	0.8475	<-E	0.4287	Probable NON-ANTIGEN
	161	AEVRLATML	9	1	0.6177	1.5308	0.6184	1.077	1.6774	<-E	0.4177	Probable NON-ANTIGEN
	48	ILDLLKLTV	8	1	0.517	0.7706	0.8712	0.191	0.9109	<-E	0.3765	Probable NON-ANTIGEN
ViPR /Jaliew	Propred I + NetCTL		Propred I	NetCTL							VaxiJen		Allertop		IEDB	ToxinPred	IEDB
Protein	Residue number	Peptide sequence	Number of Alleles	Number of Supertypes	Predicted MHC binding affinity	Rescale binding affinity	C terminal cleavage affinity	TAP transport efficiency	Prediction score	MHC ligand	Antigenicity		Alergenicity		Imunogenicity		Epitope conservancy analysis
NS2B	106	GAAIHPFAL	7	3	0.3785	0.7302	0.7229	0.892	0.8832	<-E	0.6859	Probable ANTIGEN	PROBABLE NON-ALLERGEN	UniProtKB accession number P13547	0.28934	Non-Toxin	83.33% (5/6)
	9	AAAGLVGVL	16	1	0.3389	0.6538	0.786	1.216	0.8325	<-E	0.6883	Probable ANTIGEN	PROBABLE NON-ALLERGEN	UniProtKB accession number A9UGV5	0.12758	Non-Toxin	100.00% (6/6)
	108	AIHPFALLL	11	1	0.4743	0.7071	0.9544	1.411	0.9208	<-E	0.6095	Probable ANTIGEN	PROBABLE NON-ALLERGEN	UniProtKB accession number P13547	0.13433	Non-Toxin	50.00% (3/6)
	8	LAAAGLVGV	7	1	0.4588	0.6839	0.374	0.542	0.7671	<-E	1.2057	Probable ANTIGEN	PROBABLE NON-ALLERGEN	UniProtKB accession number A9UGV5	0.12927	Non-Toxin	100.00% (6/6)
	79	SEQGEFKLL	9	1	0.6436	1.595	0.9325	0.888	1.7793	<-E	0.5125	Probable ANTIGEN	PROBABLE NON-ALLERGEN	UniProtKB accession number Q9S8N4	0.01572	Non-Toxin	100.00% (6/6)
	5	NEALAAAGL	7	1	0.5745	1.4238	0.4185	0.92	1.5325	<-E	0.5348	Probable ANTIGEN	PROBABLE NON-ALLERGEN	UniProtKB accession number Q9S8F6	0.12929	Non-Toxin	100.00% (6/6)
	110	HPFALLLVL	25	3	0.4841	0.9339	0.974	0.68	1.114	<-E	0.9569	Probable ANTIGEN	PROBABLE NON-ALLERGEN	UniProtKB accession number P60140	0.07089	Non-Toxin	66.67% (4/6)
	30	GPVAVGGIL	21	1	0.6662	1.2852	0.5383	0.597	1.3958	<-E	0.8093	Probable ANTIGEN	PROBABLE NON-ALLERGEN	UniProtKB accession number Q6Z232	0.23123	Non-Toxin	83.33% (5/6)
	72	ARYDVALSE	2	1	0.3523	0.9365	0.2928	-0.974	0.9317	<-E	0.705	Probable ANTIGEN	PROBABLE ALLERGEN	UniProtKB accession number Q1M2N0
	96	QVVMTSLAL	7	2	0.4927	0.9505	0.8489	1.045	1.1301	<-E	1.0096	Probable ANTIGEN	PROBABLE ALLERGEN	NCBI gi nimber 218199
	2	IPVNEALAA	10	1	0.6182	1.1926	0.2677	-0.685	1.1985	<-E	0.2934	Probable NON-ANTIGEN
	104	LVGAAIHPF	5	2	0.3059	0.6894	0.7822	2.668	0.9402	<-E	0.49	Probable NON-ANTIGEN
	12	GLVGVLAGL	19	1	0.6187	0.9222	0.9711	1.027	1.1192	<-E	0.3833	Probable NON-ANTIGEN
	94	WDQVVMTSL	11	2	0.2828	0.9658	0.7583	0.443	1.1017	<-E	0.4259	Probable NON-ANTIGEN
	43	SVAGRVDGL	11	1	0.2834	0.7605	0.9469	1.21	0.9631	<-E	-0.2971	Probable NON-ANTIGEN
ViPR /Jaliew	Propred I + NetCTL		Propred I	NetCTL							VaxiJen		Allertop		IEDB	ToxinPred	IEDB
NS3	Residue number	Peptide sequence	Number of Alleles	Number of Supertypes	Predicted MHC binding affinity	Rescale binding affinity	C terminal cleavage affinity	TAP transport efficiency	Prediction score	MHC ligand	Antigenicity		Alergenicity		Imunogenicity		Epitope conservancy analysis
	144	NRNGEVIGL	5	2	0.4367	1.1609	0.9337	1.151	1.3586	<-E	0.9863	Probable ANTIGEN	PROBABLE NON-ALLERGEN	UniProtKB accession number Q6K548	0.30048	Non-Toxin	100.00% (10/10)
	123	GGEIGAVAL	8	1	0.1885	0.6034	0.9433	0.506	0.7702	<-E	1.6896	Probable ANTIGEN	PROBABLE NON-ALLERGEN	UniProtKB accession number A9UGV5	0.29395	Non-Toxin	100.00% (10/10)
	374	NVMAASLRK	5	1	0.5892	1.1088	0.6235	0.859	1.2453	<-E	0.5397	Probable ANTIGEN	PROBABLE NON-ALLERGEN	UniProtKB accession number Q9NR00	-0.11438
	430	CRTAFKPVL	8	1	0.2747	0.8795	0.7912	0.945	1.0454	<-E	0.6957	Probable ANTIGEN	PROBABLE NON-ALLERGEN	UniProtKB accession number Q0JR25	-0.02227
	403	KQKKPDFIL	11	2	0.4473	0.8881	0.9138	1.144	1.0823	<-E	1.8986	Probable ANTIGEN	PROBABLE ALLERGEN	UniProtKB accession number Q9AXH5
	67	LVPSWASVK	3	1	0.5757	1.0836	0.5567	0.693	1.2017	<-E	0.6036	Probable ANTIGEN	PROBABLE ALLERGEN	NCBI gi nimber 38258932
	225	VLAPTRVVL	12	5	0.3638	1.2426	0.9544	1.101	1.4408	<-E	0.8747	Probable ANTIGEN	PROBABLE ALLERGEN	NCBI gi nimber 22002032
	443	RKVAIKGPL	7	1	0.3917	1.0412	0.8158	1.296	1.2283	<-E	-0.1085	Probable NON-ANTIGEN
	604	RVSSDQSAL	8	2	0.68	1.312	0.5347	1.166	1.4505	<-E	0.0011	Probable NON-ANTIGEN
	218	RRRLRTLVL	7	4	0.5573	1.9032	0.9596	1.608	2.1275	<-E	0.1166	Probable NON-ANTIGEN
	372	AANVMAASL	13	1	0.4466	0.8617	0.9303	1.189	1.0607	<-E	0.2921	Probable NON-ANTIGEN
	70	SWASVKEDL	5	1	0.3225	0.6866	0.394	1.126	0.802	<-E	0.0638	Probable NON-ANTIGEN
	286	IIMDEAHFL	14	1	0.7348	1.0954	0.8474	1.218	1.2834	<-E	0.4284	Probable NON-ANTIGEN
															IEDB	ToxinPred	IEDB
Protein	Residue number	Peptide sequence	Number of Alleles	Number of Supertypes	Predicted MHC binding affinity	Rescale binding affinity	C terminal cleavage affinity	TAP transport efficiency	Prediction score	MHC ligand	Antigenicity		Alergenicity		Imunogenicity		Epitope conservancy analysis
	106	YIMLIFFVL	17	4	0.7908	1.1788	0.9377	1.182	1.3786	<-E	0.6225	Probable ANTIGEN	PROBABLE NON-ALLERGEN	UniProtKB accession number P60140	0.29456	Non-Toxin	100.00% (7/7)
	4	EVLVVLSEL	13	1	0.2639	0.7082	0.7272	1.061	0.8703	<-E	0.5835	Probable ANTIGEN	PROBABLE NON-ALLERGEN	UniProtKB accession number A9UGV7	-0.01342
NS4A	1	GAAEVLVVL	18	1	0.2574	0.8241	0.9728	0.843	1.0122	<-E	0.2977	Probable NON-ANTIGEN
	51	MTTVMLFVL	8	2	0.3881	0.5786	0.9114	1.098	0.7702	<-E	0.1512	Probable NON-ANTIGEN
	48	PEAMTTVML	4	1	0.4624	1.1458	0.5125	0.392	1.2423	<-E	0.2256	Probable NON-ANTIGEN
	23	AVDTISVFL	10	2	0.1579	0.6704	0.9736	0.894	0.8611	<-E	-0.3616	Probable NON-ANTIGEN
	8	VLSELPDFL	16	1	0.6341	0.9453	0.8534	1.079	1.1272	<-E	0.2109	Probable NON-ANTIGEN
ViPR/Jalview	Propred I + NetCTL		Propred I	NetCTL							VaxiJen		Allertop		IEDB	ToxinPred	IEDB
Protein	Residue number	Peptide sequence	Number of Alleles	Number of Supertypes	Predicted MHC binding affinity	Rescale binding affinity	C terminal cleavage affinity	TAP transport efficiency	Prediction score	MHC ligand	Antigenicity		Alergenicity		Imunogenicity		Epitope conservancy analysis
NS4B	199	LASAALGPL	12	1	0.4779	0.922	0.4671	1.054	1.0447	<-E	1.0003	Probable ANTIGEN	PROBABLE NON-ALLERGEN	UniProtKB accession number A9UGV5	0.03545	Non-Toxin	100.00% (5/5)
	21	PSSAAPWSW	1	1	0.7443	1.6773	0.5915	0.45	1.7885	<-E	1.2122	Probable ANTIGEN	PROBABLE NON-ALLERGEN	UniProtKB accession number P19835	0.10361	Non-Toxin	40.00% (2/5)
	196	GIVLASAAL	6	1	0.3135	0.6048	0.8989	0.815	0.7804	<-E	0.5756	Probable ANTIGEN	PROBABLE NON-ALLERGEN	UniProtKB accession number A9UGV6	-0.05951
	171	LALYLLLAL	24	3	0.2272	0.776	0.7372	1.13	0.9431	<-E	0.6164	Probable ANTIGEN	PROBABLE NON-ALLERGEN	UniProtKB accession number P13547	-0.01506
	173	LYLLLALSL	10	1	0.6386	1.3598	0.7882	1.395	1.5478	<-E	1.0201	Probable ANTIGEN	PROBABLE NON-ALLERGEN	UniProtKB accession number P13547	-0.09475
	165	ALYEKKLAL	15	5	0.3219	1.0992	0.9414	1.16	1.2984	<-E	0.9847	Probable ANTIGEN	PROBABLE NON-ALLERGEN	UniProtKB accession number P93788	-0.29995
	163	MPALYEKKL	14	2	0.571	1.1016	0.9465	0.547	1.2709	<-E	1.3793	Probable ANTIGEN	PROBABLE NON-ALLERGEN	UniProtKB accession number P93788	-0.21581
	167	YEKKLALYL	12	3	0.622	1.5413	0.884	0.845	1.7162	<-E	0.5543	Probable ANTIGEN	PROBABLE ALLERGEN	NCBI gi nimber 41017429
	169	KKLALYLLL	9	1	0.3684	0.9793	0.9229	0.962	1.1658	<-E	0.2525	Probable NON-ANTIGEN
	185	AMCRTPFSL	11	3	0.4768	0.7108	0.8772	1.276	0.9062	<-E	0.3537	Probable NON-ANTIGEN
	191	FSLAEGIVL	16	2	0.3219	1.0306	0.8232	0.773	1.1927	<-E	0.1835	Probable NON-ANTIGEN
ViPR/Jalview	Propred I + NetCTL		Propred I	NetCTL							VaxiJen		Allertop		IEDB	ToxinPred	IEDB
Protein	Residue number	Peptide sequence	Number of Alleles	Number of Supertypes	Predicted MHC binding affinity	Rescale binding affinity	C terminal cleavage affinity	TAP transport efficiency	Prediction score	MHC ligand	Antigenicity		Alergenicity		Imunogenicity		Epitope conservancy analysis
NS5	674	IDDRFGLAL	4	1	0.3886	1.2442	0.635	0.349	1.3569	<-E	1.2643	Probable ANTIGEN	PROBABLE NON-ALLERGEN	UniProtKB accession number Q0IUP0	0.21868	Non-Toxin	100.00% (4/4)
	455	MMGKREKKL	8	1	0.246	0.8402	0.7686	1.101	1.0105	<-E	2.1398	Probable ANTIGEN	PROBABLE NON-ALLERGEN	UniProtKB accession number P93788	-0.36935
	176	VESFCVKVL	8	1	0.4388	1.0873	0.684	0.847	1.2323	<-E	0.6768	Probable ANTIGEN	PROBABLE NON-ALLERGEN	UniProtKB accession number Q0J9W6	-0.10742
	773	KRDMRLLSL	8	2	0.458	1.2176	0.966	1.069	1.4159	<-E	1.647	Probable ANTIGEN	PROBABLE NON-ALLERGEN	UniProtKB accession number Q96HJ9	-0.23556
	245	RRPTGKVTL	7	2	0.5379	1.4299	0.9779	1.426	1.6478	<-E	0.6234	Probable ANTIGEN	PROBABLE NON-ALLERGEN	UniProtKB accession number Q7M1M6	-0.07702
	771	FHKRDMRLL	7	2	0.4739	1.5171	0.5915	0.813	1.6465	<-E	1.2584	Probable ANTIGEN	PROBABLE ALLERGEN	UniProtKB accession number P02883
	482	ARYLEFEAL	8	2	0.444	1.4216	0.9191	1.462	1.6326	<-E	1.4394	Probable ANTIGEN	PROBABLE ALLERGEN	UniProtKB accession number P86360
	672	RPIDDRFGL	20	1	0.6747	1.3016	0.9706	1.01	1.4977	<-E	1.2836	Probable ANTIGEN	PROBABLE ALLERGEN	NCBI gi nimber 2392604
	41	RRHLAEGKV	4	1	0.4182	1.1118	0.6442	0.949	1.2559	<-E	0.7551	Probable ANTIGEN	PROBABLE ALLERGEN	NCBI gi nimber 1850542
	40	ARRHLAEGK	2	1	0.2767	0.7355	0.1356	0.874	0.7995	<-E	0.6457	Probable ANTIGEN	PROBABLE ALLERGEN	NCBI gi nimber 1850542
	714	SHHFHELQL	4	1	0.3418	1.0944	0.9475	1.038	1.2884	<-E	0.7538	Probable ANTIGEN	PROBABLE ALLERGEN	NCBI gi nimber 300490501
	477	YMWLGARYL	13	3	0.4869	0.9667	0.9701	1.172	1.1708	<-E	0.5589	Probable ANTIGEN	PROBABLE ALLERGEN	NCBI gi nimber 171464770
	265	SVETDKGPL	6	1	0.3011	0.581	0.859	1.134	0.7665	<-E	0.3211	Probable NON-ANTIGEN
	95	KEVSGVKGF	9	1	0.3795	0.9405	0.8966	2.535	1.2017	<-E	0.1382	Probable NON-ANTIGEN
	97	VSGVKGFTL	10	1	0.2935	0.6615	0.9503	0.727	0.8404	<-E	0.311	Probable NON-ANTIGEN
	574	YKNKVVKVL	8	2	0.4485	1.4357	0.9642	0.9	1.6253	<-E	-0.85	Probable NON-ANTIGEN
	187	YMPDVLEKL	23	3	0.8442	1.2585	0.9765	0.896	1.4498	<-E	0.106	Probable NON-ANTIGEN
	65	FHERGYVKL	8	2	0.7907	2.5313	0.9652	0.667	2.7094	<-E	0.1434	Probable NON-ANTIGEN
	524	AALEGGGFY	6	3	0.3778	1.0139	0.8778	3.187	1.3049	<-E	0.0086	Probable NON-ANTIGEN

## Sheet: Individual
		Propred I	NetCTL			VaxiJen	Allertop	IEDB	ToxinPred	IEDB
Protein	Peptide sequence	Number of Alleles	Number of Supertypes	Predicted MHC binding affinity	Prediction score	Antigenicity	Alergenicity	Imunogenicity	Toxicity	Epitope conservancy analysis
	60 - RVVIALLVL	14	3	0.592	1.3513	0.6326	PROBABLE NON-ALLERGEN	0.18974	Non-Toxin	100.00% (3/3)
	41 - FFAVTALAI	8	2	0.4708	1.0398	1.2651	PROBABLE NON-ALLERGEN	0.14237	Non-Toxin	33.33% (1/3)
M	39 - NPFFAVTAL	23	1	0.6816	1.5079	1.2672	PROBABLE NON-ALLERGEN	0.28838	Non-Toxin	66.67% (2/3)
	57 - MTQRVVIAL	11	3	0.3956	1.5239	0.5028	PROBABLE ALLERGEN
		Propred I	NetCTL			VaxiJen	Allertop	IEDB	ToxinPred	IEDB
Protein	Peptide sequence	Number of Alleles	Number of Supertypes	Predicted MHC binding affinity	Prediction score	Antigenicity	Alergenicity	Imunogenicity	Toxicity	Epitope conservancy analysis
E	40 - SLDISLETV	2	2	0.1441	0.7609	1.4262	PROBABLE NON-ALLERGEN	0.07676	Non-Toxin	100.00% (5/5)
	284 - RVKLSALTL	7	3	0.5967	1.3614	1.1359	PROBABLE NON-ALLERGEN	-0.19211
	239 - AATIKVLAL	12	1	0.5194	1.198	0.7571	PROBABLE NON-ALLERGEN	-0.01112
	265 - TKDTNNSKL	4	1	0.3457	1.2941	0.9155	PROBABLE NON-ALLERGEN	-0.23175
	234 - FEPPHAATI	12	1	0.4399	1.217	0.6489	PROBABLE ALLERGEN
	328 - APCRIPVMV	14	1	0.4988	1.1071	0.0193
	237 - PHAATIKVL	2	1	0.4719	1.6731	0.0249
	250 - QEGSLKTAL	8	1	0.5141	1.3861	-0.2428
	332 - IPVMVADDL	20	1	0.5101	1.1539	0.3177
	453 - TKVIMGVVL	6	1	0.3761	1.2786	0.0979
	74 - CPSTGEAHL	16	1	0.3824	0.9197	0.4244
	33 - VMAPDKPSL	12	3	0.6088	1.1104	0.124
	334 - VMVADDLTA	4	1	0.5217	0.8061	0.1994
		Propred I	NetCTL			VaxiJen	AllerTop	IEDB	ToxinPred	IEDB
Protein	Peptide sequence	Number of Alleles	Number of Supertypes	Predicted MHC binding affinity	Prediction score	Antigenicity	Alergenicity	Imunogenicity	Toxicity	Epitope conservancy analysis
C	77 - GLAVLKKVK	4	1	0.4007	0.7992	0.9959	PROBABLE NON-ALLERGEN	-0.31744
	70 - RMLDPRQGL	18	3	0.4448	0.8571	1.3585	PROBABLE NON-ALLERGEN	-0.02132
	74 - PRQGLAVLK	1	1	0.3414	0.9959	1.1178	PROBABLE ALLERGEN
	73 - DPRQGLAVL	14	2	0.6231	1.3682	0.4958
	83 - KVKRVVASL	9	3	0.4601	1.0986	-0.1043
	80 - VLKKVKRVV	7	1	0.4249	1.586	0.318
	3 - GRKAQGKTL	2	1	0.3322	1.0481	-0.8093
		Propred I	NetCTL			VaxiJen	Allertop	IEDB	ToxinPred	IEDB
Protein	Peptide sequence	Number of Alleles	Number of Supertypes	Predicted MHC binding affinity	Prediction score	Antigenicity	Alergenicity	Imunogenicity	Toxicity	Epitope conservancy analysis
NS1	176 - TMDCDGSIL	10	2	0.1459	0.7827	-0.666
	34 - YYPEDPVKL	11	2	0.6325	1.5513	0.2597
		Propred I	NetCTL			VaxiJen	Allertop	IEDB	ToxinPred	IEDB
Protein	Peptide sequence	Number of Alleles	Number of Supertypes	Predicted MHC binding affinity	Prediction score	Antigenicity	Alergenicity	Imunogenicity	Toxicity	Epitope conservancy analysis
NS2A	13 - MMIAMEVVL	15	5	0.6326	1.1457	0.597	PROBABLE NON-ALLERGEN	0.06478	Non-Toxin	80.00% (8/10)
	40 - AMLVGQVTI	13	1	0.5446	0.9867	0.832	PROBABLE NON-ALLERGEN	0.01942	Non-Toxin	60.00% (6/10)
	105 - TLGAAMVEI	7	1	0.5693	0.9863	1.1467	PROBABLE NON-ALLERGEN	0.01651	Non-Toxin	90.00% (9/10)
	98 - PRERLVLTL	3	2	0.2218	0.7643	0.6952	PROBABLE NON-ALLERGEN	0.12596	Non-Toxin	90.00% (9/10)
	34 - GMVLLGAML	16	1	0.3826	0.8618	0.5315	PROBABLE NON-ALLERGEN	-0.04624
	44 - GQVTILDLL	18	1	0.3058	0.8864	1.0725	PROBABLE ALLERGEN
	195 - VALTLTSYL	23	1	0.4149	0.819	0.8042	PROBABLE ALLERGEN
	142 - SRKASNVIL	2	2	0.3253	1.0692	0.6324	PROBABLE ALLERGEN
	123 - WKYLNAVSL	11	2	0.239	0.825	0.9377	PROBABLE ALLERGEN
	135- TINAVASRK	2	1	0.7592	1.5524	1.0194	PROBABLE ALLERGEN
	118 - MMGGLWKYL	9	1	0.3072	0.751	-0.565
	94 - TLWSPRERL	13	1	0.3809	0.7759	0.4337
	144 - ASNVILPLM	4	1	0.2935	0.7547	0.0696
	41 - MLVGQVTIL	18	1	0.5668	1.0532	0.4934
	23 - KRQGPKQIL	6	2	0.4317	1.3486	-0.6389
	30 - ILVGGMVLL	19	1	0.5679	1.0425	0.2574
	29 - QILVGGMVL	9	3	0.1908	0.8475	0.4287
	161 - AEVRLATML	9	1	0.6177	1.6774	0.4177
	48 - ILDLLKLTV	8	1	0.517	0.9109	0.3765
		Propred I	NetCTL			VaxiJen	Allertop	IEDB	ToxinPred	IEDB
Protein	Peptide sequence	Number of Alleles	Number of Supertypes	Predicted MHC binding affinity	Prediction score	Antigenicity	Alergenicity	Imunogenicity	Toxicity	Epitope conservancy analysis
NS2B	106 - GAAIHPFAL	7	3	0.3785	0.8832	0.6859	PROBABLE NON-ALLERGEN	0.28934	Non-Toxin	83.33% (5/6)
	9 - AAAGLVGVL	16	1	0.3389	0.8325	0.6883	PROBABLE NON-ALLERGEN	0.12758	Non-Toxin	100.00% (6/6)
	108 - AIHPFALLL	11	1	0.4743	0.9208	0.6095	PROBABLE NON-ALLERGEN	0.13433	Non-Toxin	50.00% (3/6)
	8 - LAAAGLVGV	7	1	0.4588	0.7671	1.2057	PROBABLE NON-ALLERGEN	0.12927	Non-Toxin	100.00% (6/6)
	79 - SEQGEFKLL	9	1	0.6436	1.7793	0.5125	PROBABLE NON-ALLERGEN	0.01572	Non-Toxin	100.00% (6/6)
	5 - NEALAAAGL	7	1	0.5745	1.5325	0.5348	PROBABLE NON-ALLERGEN	0.12929	Non-Toxin	100.00% (6/6)
	110 - HPFALLLVL	25	3	0.4841	1.114	0.9569	PROBABLE NON-ALLERGEN	0.07089	Non-Toxin	66.67% (4/6)
	30 - GPVAVGGIL	21	1	0.6662	1.3958	0.8093	PROBABLE NON-ALLERGEN	0.23123	Non-Toxin	83.33% (5/6)
	72 - ARYDVALSE	2	1	0.3523	0.9317	0.705	PROBABLE ALLERGEN
	96 - QVVMTSLAL	7	2	0.4927	1.1301	1.0096	PROBABLE ALLERGEN
	2 - IPVNEALAA	10	1	0.6182	1.1985	0.2934
	104 -LVGAAIHPF	5	2	0.3059	0.9402	0.49
	12 - GLVGVLAGL	19	1	0.6187	1.1192	0.3833
	94 - WDQVVMTSL	11	2	0.2828	1.1017	0.4259
	43 - SVAGRVDGL	11	1	0.2834	0.9631	-0.2971
		Propred I	NetCTL			VaxiJen	Allertop	IEDB	ToxinPred	IEDB
Protein	Peptide sequence	Number of Alleles	Number of Supertypes	Predicted MHC binding affinity	Prediction score	Antigenicity	Alergenicity	Imunogenicity	Toxicity	Epitope conservancy analysis
NS3	144 - NRNGEVIGL	5	2	0.4367	1.3586	0.9863	PROBABLE NON-ALLERGEN	0.30048	Non-Toxin	100.00% (10/10)
	123 - GGEIGAVAL	8	1	0.1885	0.7702	1.6896	PROBABLE NON-ALLERGEN	0.29395	Non-Toxin	100.00% (10/10)
	374 - NVMAASLRK	5	1	0.5892	1.2453	0.5397	PROBABLE NON-ALLERGEN	-0.11438
	430 - CRTAFKPVL	8	1	0.2747	1.0454	0.6957	PROBABLE NON-ALLERGEN	-0.02227
	403 - KQKKPDFIL	11	2	0.4473	1.0823	1.8986	PROBABLE ALLERGEN
	67 - LVPSWASVK	3	1	0.5757	1.2017	0.6036	PROBABLE ALLERGEN
	225 - VLAPTRVVL	12	5	0.3638	1.4408	0.8747	PROBABLE ALLERGEN
	443 - RKVAIKGPL	7	1	0.3917	1.2283	-0.1085
	604 - RVSSDQSAL	8	2	0.68	1.4505	0.0011
	218 - RRRLRTLVL	7	4	0.5573	2.1275	0.1166
	372 - AANVMAASL	13	1	0.4466	1.0607	0.2921
	70 - SWASVKEDL	5	1	0.3225	0.802	0.0638
	386 - IIMDEAHFL	14	1	0.7348	1.2834	0.4284
		Propred I	NetCTL			VaxiJen	Allertop	IEDB	ToxinPred	IEDB
Protein	Peptide sequence	Number of Alleles	Number of Supertypes	Predicted MHC binding affinity	Prediction score	Antigenicity	Alergenicity	Imunogenicity	Toxicity	Epitope conservancy analysis
NS4A	106 - YIMLIFFVL	17	4	0.7908	1.3786	0.6225	PROBABLE NON-ALLERGEN	0.29456	Non-Toxin	100.00% (7/7)
	4- EVLVVLSEL	13	1	0.2639	0.8703	0.5835	PROBABLE NON-ALLERGEN	-0.01342
	1 - GAAEVLVVL	18	1	0.2574	1.0122	0.2977
	51 - MTTVMLFVL	8	2	0.3881	0.7702	0.1512
	48 - PEAMTTVML	4	1	0.4624	1.2423	0.2256
	23 - AVDTISVFL	10	2	0.1579	0.8611	-0.3616
	8 - VLSELPDFL	16	1	0.6341	1.1272	0.2109
		Propred I	NetCTL			VaxiJen	Allertop	IEDB	ToxinPred	IEDB
Protein	Peptide sequence	Number of Alleles	Number of Supertypes	Predicted MHC binding affinity	Prediction score	Antigenicity	Alergenicity	Imunogenicity	Toxicity	Epitope conservancy analysis
NS4B	199 - LASAALGPL	12	1	0.4779	1.0447	1.0003	PROBABLE NON-ALLERGEN	0.03545	Non-Toxin	100.00% (5/5)
	21 - PSSAAPWSW	1	1	0.7443	1.7885	1.2122	PROBABLE NON-ALLERGEN	0.10361	Non-Toxin	40.00% (2/5)
	196 - GIVLASAAL	6	1	0.3135	0.7804	0.5756	PROBABLE NON-ALLERGEN	-0.05951
	171 - LALYLLLAL	24	3	0.2272	0.9431	0.6164	PROBABLE NON-ALLERGEN	-0.01506
	173 - LYLLLALSL	10	1	0.6386	1.5478	1.0201	PROBABLE NON-ALLERGEN	-0.09475
	165 - ALYEKKLAL	15	5	0.3219	1.2984	0.9847	PROBABLE NON-ALLERGEN	-0.29995
	163 - MPALYEKKL	14	2	0.571	1.2709	1.3793	PROBABLE NON-ALLERGEN	-0.21581
	167 - YEKKLALYL	12	3	0.622	1.7162	0.5543	PROBABLE ALLERGEN
	169 - KKLALYLLL	9	1	0.3684	1.1658	0.2525
	185 - AMCRTPFSL	11	3	0.4768	0.9062	0.3537
	191 - FSLAEGIVL	16	2	0.3219	1.1927	0.1835
		Propred I	NetCTL			VaxiJen	Allertop	IEDB	ToxinPred	IEDB
Protein	Peptide sequence	Number of Alleles	Number of Supertypes	Predicted MHC binding affinity	Prediction score	Antigenicity	Alergenicity	Imunogenicity	Toxicity	Epitope conservancy analysis
NS5	674 - IDDRFGLAL	4	1	0.3886	1.3569	1.2643	PROBABLE NON-ALLERGEN	0.21868	Non-Toxin	100.00% (4/4)
	455 - MMGKREKKL	8	1	0.246	1.0105	2.1398	PROBABLE NON-ALLERGEN	-0.36935
	176 - VESFCVKVL	8	1	0.4388	1.2323	0.6768	PROBABLE NON-ALLERGEN	-0.10742
	773 - KRDMRLLSL	8	2	0.458	1.4159	1.647	PROBABLE NON-ALLERGEN	-0.23556
	445 - RRPTGKVTL	7	2	0.5379	1.6478	0.6234	PROBABLE NON-ALLERGEN	-0.07702
	771 - FHKRDMRLL	7	2	0.4739	1.6465	1.2584	PROBABLE ALLERGEN
	482 - ARYLEFEAL	8	2	0.444	1.6326	1.4394	PROBABLE ALLERGEN
	672 - RPIDDRFGL	20	1	0.6747	1.4977	1.2836	PROBABLE ALLERGEN
	41 - RRHLAEGKV	4	1	0.4182	1.2559	0.7551	PROBABLE ALLERGEN
	40 - ARRHLAEGK	2	1	0.2767	0.7995	0.6457	PROBABLE ALLERGEN
	714 - SHHFHELQL	4	1	0.3418	1.2884	0.7538	PROBABLE ALLERGEN
	477 - YMWLGARYL	13	3	0.4869	1.1708	0.5589	PROBABLE ALLERGEN
	265 - SVETDKGPL	6	1	0.3011	0.7665	0.3211
	95 - KEVSGVKGF	9	1	0.3795	1.2017	0.1382
	97 - VSGVKGFTL	10	1	0.2935	0.8404	0.311
	574 - YKNKVVKVL	8	2	0.4485	1.6253	-0.85
	187 - YMPDVLEKL	23	3	0.8442	1.4498	0.106
	65 - FHERGYVKL	8	2	0.7907	2.7094	0.1434
	524 - AALEGGGFY	6	3	0.3778	1.3049	0.0086

## Sheet: Tabela de Edição
ViPR /Jaliew	Propred I + NetCTL			Propred I	Propred I																							NetCTL													VaxiJen		Allertop		IEDB
Protein	Residue number		Peptide sequence	Number of Alleles	Alleles																							Number of Supertypes	Supertypes						Predicted MHC binding affinity	Rescale binding affinity	C terminal cleavage affinity	TAP transport efficiency	Prediction score	MHC ligand	Antigenicity		Alergenicity		Length	Imunogenicity
M																																									0.972	Probable ANTIGEN	PROBABLE NON-ALLERGEN	UniProtKB accession number Q5N8X1	9	0.19695
																																									0.5097	Probable ANTIGEN	PROBABLE NON-ALLERGEN	UniProtKB accession number Q7M1M5	9	-0.02757
																																									1.8585	Probable ANTIGEN	PROBABLE ALLERGEN	NCBI gi nimber 32363125
																																									0.6181	Probable ANTIGEN	PROBABLE ALLERGEN	UniProtKB accession number P06753
																																									0.2649	Probable NON-ANTIGEN
																																									-0.0974	Probable NON-ANTIGEN
																																									0.0379	Probable NON-ANTIGEN
																																									0.1968	Probable NON-ANTIGEN
																																									-0.328	Probable NON-ANTIGEN
ViPR /Jalview	Propred I + NetCTL			Propred I	Propred I																							NetCTL													VaxiJen		Allertop		IEDB
Protein	Residue number		Peptide sequence	Number of Alleles	Alleles																							Number of Supertypes	Supertypes						Predicted MHC binding affinity	Rescale binding affinity	C terminal cleavage affinity	TAP transport efficiency	Prediction score	MHC ligand	Antigenicity		Alergenicity		Length	Imunogenicity
nsP2	262	271	LLALIALVR	6	HLA-A*1101	HLA-A*3101	HLA-A*3302	HLA-A20 Cattle	HLA-A3	HLA-A68.1																		1	A3.						0.5651	1.0636	0.1222	1.535	1.1586	Yes	1.0273	Probable ANTIGEN	PROBABLE NON-ALLERGEN	UniProtKB accession number P13547	9	0.18273
	145	154	EEAAGLVLV	6	HLA-B*3701	HLA-B*4403	HLA-B40	HLA-B60	HLA-B61	MHC-Kk																		1	B44.						0.3944	0.9775	0.6347	0.093	1.0773	Yes	0.6652	Probable ANTIGEN	PROBABLE NON-ALLERGEN	UniProtKB accession number P13547	9	0.10299
	668	677	LELGLPATL	14	HLA-A*0205	HLA-A2.1	HLA-B*2705	HLA-B*3701	HLA-B*4403	HLA-B*51	HLA-B*5301	HLA-B*5401	HLA-B40	HLA-B60	HLA-B61	HLA-Cw*0301	HLA-Cw*0602	MHC-Kk										1	B44.						0.6314	1.5648	0.9132	0.982	1.7509	Yes	0.8191	Probable ANTIGEN	PROBABLE NON-ALLERGEN	UniProtKB accession number P12358	9	0.06496
	5	14	TPRGAIKVT	6	HLA-B*3501	HLA-B*5101	HLA-B*5103	HLA-B7	HLA-B8	MHC-Ld																		1	B7.						0.4555	0.8788	0.4183	-1.149	0.8841	Yes	0.9579	Probable ANTIGEN	PROBABLE NON-ALLERGEN	UniProtKB accession number P28906	9	0.0564
	36	45	QKLSLIHAL	7	HLA-A2	HLA-A20 Cattle	HLA-B*3901	HLA-B*3902	HLA-B14	HLA-Cw*0301	HLA-Cw*0602																	1	B39.						0.1946	0.623	0.7966	1.089	0.7969	Yes	0.7262	Probable ANTIGEN	PROBABLE NON-ALLERGEN	UniProtKB accession number P02656	9	-0.00543
	307	316	KSISRRCTL	14	HLA-A24	HLA-B*0702	HLA-B*2705	HLA-B*3501	HLA-B*3902	HLA-B*5801	HLA-B14	HLA-B40	HLA-B60	HLA-B7	HLA-B8	HLA-Cw*0301	MHC-Kd	MHC-Ld										3	B58.	B8.	B7.				0.5553	1.2514	0.3628	1.148	1.3632	Yes	0.807	Probable ANTIGEN	PROBABLE NON-ALLERGEN	UniProtKB accession number B8AY25	9	-0.04697
	269	278	VRPRLKVVL	11	HLA-B*2702	HLA-B*2705	HLA-B*3901	HLA-B*3902	HLA-B*51	HLA-B*5301	HLA-B14	HLA-Cw*0602	HLA-Cw*0702	MHC-Db	MHC-Dd													3	B39.	B8.	B27.				0.2524	0.8079	0.9771	1.256	1.0173	Yes	0.7057	Probable ANTIGEN	PROBABLE NON-ALLERGEN	UniProtKB accession number O00626	9	-0.10636
	649	658	KRVTWVAPL	10	HLA-A2	HLA-A2.1	HLA-B*0702	HLA-B*2702	HLA-B*2705	HLA-B*3901	HLA-B*3902	HLA-B14	HLA-Cw*0301	HLA-Cw*0602														2	B27.	B39.					0.6335	1.6839	0.9689	1.356	1.8971	Yes	1.2353	Probable ANTIGEN	PROBABLE ALLERGEN	NCBI gi nimber 1336811
	664	673	YTYNLELGL	18	HLA-A*0201	HLA-A*0205	HLA-A2	HLA-A2.1	HLA-B*2702	HLA-B*2705	HLA-B*3902	HLA-B*51	HLA-B*5102	HLA-B*5301	HLA-B*5401	HLA-B*5801	HLA-B14	HLA-B40	HLA-B60	HLA-B7	HLA-Cw*0301	HLA-Cw*0602						4	B39.	A26.	A2.	B58.			0.3013	0.9648	0.8081	0.961	1.134	Yes	1.8606	Probable ANTIGEN	PROBABLE ALLERGEN	NCBI gi nimber 255657
	662	671	ADYTYNLEL	12	HLA-A2	HLA-A2.1	HLA-B*3701	HLA-B*51	HLA-B*5301	HLA-B*5401	HLA-B40	HLA-B60	HLA-B61	HLA-Cw*0301	MHC-Kb	MHC-Kk												2	B44.	B39.					0.3575	0.8859	0.969	0.948	1.0787	Yes	1.082	Probable ANTIGEN	PROBABLE ALLERGEN	UniProtKB accession number Q94507
	721	730	SLLIRAYGY	6	HLA-A1	HLA-A3	HLA-B*2702	HLA-B*3501	HLA-B*4403	HLA-B62																		3	B62.	A3.	A1.				0.3872	0.7687	0.9496	2.985	1.0604	Yes	-0.1706	Probable NON-ANTIGEN
	427	436	SGDPWIKTL	10	HLA-A1	HLA-B*3801	HLA-B*3901	HLA-B*3902	HLA-B*5101	HLA-B*5102	HLA-B*5103	HLA-B60	HLA-Cw*0401	MHC-Dd														1	B39.						0.2949	0.944	0.9773	0.613	1.1212	Yes	-0.2003	Probable NON-ANTIGEN
	144	153	KEEAAGLVL	9	HLA-B*0702	HLA-B*2702	HLA-B*2705	HLA-B*3701	HLA-B*4403	HLA-B40	HLA-B60	HLA-B61	MHC-Kk															2	B44.	B39.					0.6759	1.6751	0.956	0.883	1.8626	Yes	0.4703	Probable NON-ANTIGEN
	257	266	CHSGTLLAL	3	HLA-B*3801	HLA-B*3901	HLA-B*3902																					1	B39.						0.5545	1.7752	0.5213	1.071	1.9069	Yes	0.2483	Probable NON-ANTIGEN
	510	519	KAYSPEVAL	21	HLA-A*0201	HLA-A*0205	HLA-A2	HLA-A2.1	HLA-A24	HLA-B*0702	HLA-B*2702	HLA-B*2705	HLA-B*3501	HLA-B*3902	HLA-B*51	HLA-B*5101	HLA-B*5102	HLA-B*5103	HLA-B*5401	HLA-B*5801	HLA-B14	HLA-B40	HLA-B60	HLA-B7	HLA-Cw*0301			3	B7.	B58.	B8.				0.4376	0.8441	0.8082	1.162	1.0235	Yes	0.4195	Probable NON-ANTIGEN
	705	714	LQMLGGDSL	12	HLA-A*0201	HLA-A*0205	HLA-B*2702	HLA-B*2705	HLA-B*3902	HLA-B*51	HLA-B60	HLA-B62	HLA-B7	HLA-Cw*0301	MHC-Db revised	MHC-Kd												2	B62.	B39.					0.5603	1.1123	0.9505	1.2	1.3149	Yes	-0.1576	Probable NON-ANTIGEN
	255	264	FACHSGTLL	16	HLA-A*0205	HLA-A2.1	HLA-B*3501	HLA-B*3701	HLA-B*3902	HLA-B*51	HLA-B*5101	HLA-B*5102	HLA-B*5103	HLA-B*5301	HLA-B*5401	HLA-B*5801	HLA-B60	HLA-B7	HLA-B8	MHC-Db revised								1	B7.						0.3993	0.7704	0.246	1.075	0.861	Yes	0.0576	Probable NON-ANTIGEN
	636	645	VLLVSGYNL	16	HLA-A*0201	HLA-A*0205	HLA-A2	HLA-A2.1	HLA-A3	HLA-B*2705	HLA-B*3902	HLA-B*51	HLA-B*5301	HLA-B14	HLA-B62	HLA-B7	HLA-Cw*0301	MHC-Db	MHC-Db revised	MHC-Kd								1	A2.						0.546	0.8139	0.9095	1.031	1.0019	Yes	0.3889	Probable NON-ANTIGEN
	254	263	AFACHSGTL	5	HLA-A24	HLA-B*3801	HLA-B*3902	HLA-Cw*0401	MHC-Kd																			1	A24.						0.3217	0.6849	0.3965	1.116	0.8002	Yes	0.3004	Probable NON-ANTIGEN
	479	488	WAKSLVPIL	15	HLA-A2.1	HLA-B*3501	HLA-B*51	HLA-B*5101	HLA-B*5102	HLA-B*5103	HLA-B*5301	HLA-B*5401	HLA-B*5801	HLA-B60	HLA-B7	HLA-B8	HLA-Cw*0401	HLA-Cw*0602	MHC-Db revised									1	B8.						0.2604	0.8892	0.8087	0.971	1.059	Yes	0.3953	Probable NON-ANTIGEN
ViPR/Jalview	Propred I + NetCTL			Propred I	Propred I																							NetCTL													VaxiJen		AllerTop		IEDB
Protein	Residue number		Peptide sequence	Number of Alleles	Alleles																							Number of Supertypes	Supertypes						Predicted MHC binding affinity	Rescale binding affinity	C terminal cleavage affinity	TAP transport efficiency	Prediction score	MHC ligand	Antigenicity		Alergenicity		Length	Imunogenicity
nsP3	453	462	APPSITVEL	23	HLA-A24	HLA-B*0702	HLA-B*3501	HLA-B*3701	HLA-B*3801	HLA-B*3902	HLA-B*51	HLA-B*5101	HLA-B*5102	HLA-B*5103	HLA-B*5301	HLA-B*5401	HLA-B40	HLA-B60	HLA-B7	HLA-B8	HLA-Cw*0401	HLA-Cw*0602	HLA-Cw*0702	MHC-Db	MHC-Dd	MHC-Kb	MHC-Ld	1	B7.						0.5533	1.0674	0.9795	0.911	1.2599	Yes	1.1302	Probable ANTIGEN	PROBABLE NON-ALLERGEN	UniProtKB accession number P12358	9	0.08941
	224	233	IEANEQVCL	9	HLA-B*2705	HLA-B*3701	HLA-B*4403	HLA-B*51	HLA-B*5301	HLA-B40	HLA-B60	HLA-B61	MHC-Kk															2	B44.	B39.					0.5037	1.2483	0.8785	0.81	1.4206	Yes	0.6801	Probable ANTIGEN	PROBABLE NON-ALLERGEN	UniProtKB accession number P84971	9	-0.00201
	471	480	PSETFPITF	2	HLA-A1	HLA-B*5801																						1	A1.						0.2059	0.8744	0.9144	2.105	1.1168	Yes	0.8161	Probable ANTIGEN	PROBABLE ALLERGEN	UniProtKB accession number P08079
	81	90	GDRELAAAY	4	HLA-B*0702	HLA-B*3701	HLA-B*4403	HLA-Cw*0702																				1	B62.						0.3375	0.6699	0.8742	2.32	0.9171	Yes	0.8161	Probable ANTIGEN	PROBABLE ALLERGEN	NCBI gi nimber 2498585
	156	165	IQMRTQVEL	14	HLA-A*0201	HLA-A*0205	HLA-A24	HLA-B*2702	HLA-B*2705	HLA-B*3902	HLA-B*51	HLA-B*5301	HLA-B60	HLA-B62	HLA-B7	HLA-Cw*0301	MHC-Db revised	MHC-Kd										2	B39.	B62.					0.4541	1.4537	0.9133	1.272	1.6543	Yes	0.6909	Probable ANTIGEN	PROBABLE ALLERGEN	UniProtKB accession number Q94507
	77	86	TESEGDREL	6	HLA-B*3701	HLA-B*4403	HLA-B40	HLA-B60	HLA-B61	MHC-Kk																		2	B44.	B39.					0.4619	1.1447	0.9617	0.742	1.3261	Yes	-0.2827	Probable NON-ANTIGEN
	500	509	FLPGEVDDL	18	HLA-A*0201	HLA-A*0205	HLA-A2	HLA-A2.1	HLA-A3	HLA-B*2705	HLA-B*3801	HLA-B*3902	HLA-B*51	HLA-B*5301	HLA-B*5401	HLA-B62	HLA-B7	HLA-Cw*0401	MHC-Db	MHC-Db revised	MHC-Dd	MHC-Kb						1	A2.						0.573	0.8542	0.9248	0.725	1.0291	Yes	-0.0401	Probable NON-ANTIGEN
	157	166	QMRTQVELL	10	HLA-A2.1	HLA-A3	HLA-B*2702	HLA-B*2705	HLA-B*3501	HLA-B*3701	HLA-B7	HLA-B8	HLA-Cw*0401	MHC-Db revised														1	B8.						0.196	0.6692	0.6711	1.147	0.8272	Yes	0.4437	Probable NON-ANTIGEN
	91	100	EVAKEVTRL	6	HLA-A*0205	HLA-A*3302	HLA-A68.1	HLA-B*3902	HLA-B7	HLA-Cw*0401																		1	A26.						0.5698	1.5291	0.9501	1.038	1.7235	Yes	0.1246	Probable NON-ANTIGEN
	117	126	GKDRLTQSL	4	HLA-A20 Cattle	HLA-B*3901	HLA-B*3902	HLA-Cw*0602																				1	B39.						0.3309	1.0595	0.8002	0.619	1.2105	Yes	-0.5685	Probable NON-ANTIGEN
	176	185	IRVHPDSSL	9	HLA-B*2702	HLA-B*2705	HLA-B*3901	HLA-B*3902	HLA-B*51	HLA-B*5301	HLA-B14	HLA-Cw*0301	MHC-Db															1	B39.						0.192	0.6147	0.9741	1.309	0.8262	Yes	0.3077	Probable NON-ANTIGEN
	487	496	IESLSSELL	8	HLA-B*2705	HLA-B*3701	HLA-B*4403	HLA-B*51	HLA-B40	HLA-B60	HLA-B61	MHC-Kk																1	B44.						0.576	1.4274	0.934	0.671	1.601	Yes	-0.0572	Probable NON-ANTIGEN
	302	311	KVKCSKVML	8	HLA-A*0205	HLA-A24	HLA-B*0702	HLA-B*2705	HLA-B*3501	HLA-B*3701	HLA-B7	HLA-B8																1	B7.						0.4012	0.7739	0.6798	1.149	0.9333	Yes	0.4999	Probable NON-ANTIGEN
ViPR /Jaliew	Propred I + NetCTL			Propred I	Propred I																							NetCTL													VaxiJen		Allertop		IEDB
Protein	Residue number		Peptide sequence	Number of Alleles	Alleles																							Number of Supertypes	Supertypes						Predicted MHC binding affinity	Rescale binding affinity	C terminal cleavage affinity	TAP transport efficiency	Prediction score	MHC ligand	Antigenicity		Alergenicity		Length	Imunogenicity
nsP4	350	359	AEDFDAIIA	5	HLA-B*4403	HLA-B40	HLA-B60	HLA-B61	MHC-Kk																			1	B44.						0.388	0.9614	0.5228	-0.649	1.0074	Yes	0.6419	Probable ANTIGEN	PROBABLE NON-ALLERGEN	UniProtKB accession number Q9S8F6	9	0.37351
	330	339	LVRRLNAVL	8	HLA-A*0205	HLA-B*3501	HLA-B*51	HLA-B*5301	HLA-B7	HLA-B8	HLA-Cw*0602	MHC-Db revised																3	B8.	B7.	B62.				0.4883	1.6676	0.3427	0.979	1.7679	Yes	0.5068	Probable ANTIGEN	PROBABLE NON-ALLERGEN	UniProtKB accession number Q5I7L2	9	0.10913
	331	340	VRRLNAVLL	8	HLA-B*2702	HLA-B*2705	HLA-B*3701	HLA-B*51	HLA-B*5301	HLA-B14	HLA-B7	MHC-Db																1	B27.						0.2442	0.6491	0.7652	1.32	0.8298	Yes	0.872	Probable ANTIGEN	PROBABLE NON-ALLERGEN	UniProtKB accession number Q7M1U7	9	0.06453
	392	401	EDLGVDHSL	7	HLA-B*3701	HLA-B*4403	HLA-B40	HLA-B60	HLA-B61	HLA-Cw*0301	MHC-Kk																	1	B44.						0.2453	0.6078	0.8173	0.509	0.7558	Yes	0.5244	Probable ANTIGEN	PROBABLE NON-ALLERGEN	UniProtKB accession number P55967	9	0.02222
	383	392	LALTALMLL	23	HLA-A*0201	HLA-A*0205	HLA-A2.1	HLA-B*3501	HLA-B*3701	HLA-B*3901	HLA-B*3902	HLA-B*51	HLA-B*5101	HLA-B*5102	HLA-B*5103	HLA-B*5301	HLA-B*5801	HLA-B14	HLA-B40	HLA-B60	HLA-B7	HLA-B8	HLA-Cw*0301	HLA-Cw*0401	MHC-Db	MHC-Db revised	MHC-Kd	1	A2.						0.44	0.6559	0.9286	1.083	0.8494	Yes	0.5837	Probable ANTIGEN	PROBABLE NON-ALLERGEN	UniProtKB accession number P13547	9	-0.09156
	558	567	QRTGLIDEL	7	HLA-B*2702	HLA-B*2705	HLA-B*3901	HLA-B*3902	HLA-B14	HLA-Cw*0602	HLA-Cw*0702																	2	B27.	B39.					0.3116	0.8283	0.9459	1.082	1.0243	Yes	0.5199	Probable ANTIGEN	PROBABLE ALLERGEN	UniProtKB accession number O18535
	107	116	YSPPINVRL	18	HLA-A*1101	HLA-B*3501	HLA-B*3701	HLA-B*3902	HLA-B*51	HLA-B*5301	HLA-B*5401	HLA-B*5801	HLA-B40	HLA-B60	HLA-B7	HLA-Cw*0301	HLA-Cw*0602	HLA-Cw*0702	MHC-Db	MHC-Dd	MHC-Kb	MHC-Ld						1	B39.						0.295	0.9445	0.9777	1.007	1.1416	Yes	1.4259	Probable ANTIGEN	PROBABLE ALLERGEN	UniProtKB accession number P83908
	360	369	HFKPGDAVL	4	HLA-A*1101	HLA-B*0702	HLA-Cw*0401	MHC-Kd																				2	B8.	B39.					0.3322	1.1346	0.9696	1.183	1.3392	Yes	1.1576	Probable ANTIGEN	PROBABLE ALLERGEN	UniProtKB accession number O65809
	377	386	KSQDDSLAL	14	HLA-A*0205	HLA-A*1101	HLA-B*0702	HLA-B*2705	HLA-B*3501	HLA-B*3801	HLA-B*3902	HLA-B*5801	HLA-B60	HLA-B7	MHC-Db revised	MHC-Dd	MHC-Kb	MHC-Ld										2	B39.	B62.					0.2762	0.8842	0.8821	0.931	1.063	Yes	0.7735	Probable ANTIGEN	PROBABLE ALLERGEN	UniProtKB accession number Q40239
	542	551	QDEDRRRAL	4	HLA-B*3701	HLA-B40	HLA-B60	HLA-B61																				2	B8.	B39.					0.2512	0.8579	0.137	0.349	0.8959	Yes	0.2054	Probable NON-ANTIGEN
	326	335	IHRELVRRL	6	HLA-B*3801	HLA-B*3901	HLA-B*51	HLA-B7	HLA-B8	HLA-Cw*0602																		1	B39.						0.2311	0.7399	0.9097	1.004	0.9266	Yes	-1.8954	Probable NON-ANTIGEN
	433	442	FLTLFVNTL	14	HLA-A*0201	HLA-A*0205	HLA-A2	HLA-A2.1	HLA-A3	HLA-B*2705	HLA-B*3902	HLA-B*51	HLA-B*5301	HLA-B*5401	HLA-B62	HLA-B7	HLA-Cw*0401	HLA-Cw*0602										4	B39.	B8.	A2.	B62.			0.3236	1.0361	0.9613	0.879	1.2242	Yes	-0.6429	Probable NON-ANTIGEN
	312	321	IQAAEPLAT	2	HLA-B*2702	HLA-B62																						1	B62.						0.4104	0.8147	0.0252	-0.543	0.7913	Yes	0.2458	Probable NON-ANTIGEN
	121	130	AVAACNEFL	7	HLA-A*0201	HLA-A*0205	HLA-A68.1	HLA-B*3701	HLA-B*3902	HLA-B7	MHC-Db revised																	1	A2.						0.5651	0.8424	0.2783	1.308	0.9496	Yes	-0.3552	Probable NON-ANTIGEN
	310	319	QVIQAAEPL	8	HLA-A*0205	HLA-A68.1	HLA-B*3902	HLA-B7	HLA-Cw*0301	MHC-Db	MHC-Db revised	MHC-Kd																1	B62.						0.3903	0.7747	0.7676	1.222	0.951	Yes	0.2454	Probable NON-ANTIGEN
	337	346	VLLPNVHTL	18	HLA-A*0201	HLA-A*0205	HLA-A*1101	HLA-A2	HLA-A2.1	HLA-A3	HLA-B*2705	HLA-B*3901	HLA-B*3902	HLA-B*51	HLA-B14	HLA-B62	HLA-B7	HLA-Cw*0301	HLA-Cw*0401	MHC-Db	MHC-Db revised	MHC-Kd						3	A2.	B39.	B62.				0.7275	1.0845	0.9727	1.208	1.2908	Yes	0.0334	Probable NON-ANTIGEN
	470	479	IHGVVSDEL	5	HLA-B*3701	HLA-B*3801	HLA-B*3901	HLA-B*3902	HLA-B*51																			1	B39.						0.4569	1.4628	0.7597	0.831	1.6183	Yes	0.2396	Probable NON-ANTIGEN
	252	261	NLTTYVTKL	10	HLA-A*0201	HLA-A*0205	HLA-A2	HLA-A2.1	HLA-A3	HLA-B*2705	HLA-B*3902	HLA-B62	HLA-B7	HLA-Cw*0401														1	A2.						0.619	0.9228	0.9784	0.808	1.11	Yes	-0.1707	Probable NON-ANTIGEN
	191	200	FQNTLQNVL	15	HLA-A*0201	HLA-A*0205	HLA-A*1101	HLA-A2.1	HLA-B*2702	HLA-B*2705	HLA-B*3902	HLA-B*51	HLA-B*5201	HLA-B*5301	HLA-B*5401	HLA-B62	HLA-B7	HLA-Cw*0602	MHC-Db revised									2	B39.	B62.					0.3901	1.2491	0.8116	0.696	1.4056	Yes	-0.4428	Probable NON-ANTIGEN
	39	48	KLDELKEQL	15	HLA-A*0201	HLA-A*0205	HLA-A*1101	HLA-A2	HLA-A2.1	HLA-A3	HLA-B*0702	HLA-B*2702	HLA-B*2705	HLA-B*3801	HLA-B*3901	HLA-B*3902	HLA-Cw*0401	HLA-Cw*0602	MHC-Kd									1	A2.						0.5308	0.7913	0.9522	0.76	0.9721	Yes	-0.1628	Probable NON-ANTIGEN
	521	530	RVADPLKRL	12	HLA-A*0201	HLA-A*0205	HLA-A*1101	HLA-A68.1	HLA-B*0702	HLA-B*3501	HLA-B*3801	HLA-B*3901	HLA-B*3902	HLA-B7	HLA-Cw*0401	MHC-Kb												1	B7.						0.3507	0.6765	0.9553	1.347	0.8871	Yes	-0.4664	Probable NON-ANTIGEN
	524	533	DPLKRLFKL	23	HLA-A*1101	HLA-B*0702	HLA-B*3501	HLA-B*3801	HLA-B*3901	HLA-B*3902	HLA-B*4403	HLA-B*51	HLA-B*5101	HLA-B*5102	HLA-B*5103	HLA-B*5301	HLA-B*5401	HLA-B14	HLA-B40	HLA-B60	HLA-B7	HLA-B8	HLA-Cw*0301	HLA-Cw*0401	MHC-Dd	MHC-Kd	MHC-Ld	1	B8.						0.2602	0.8885	0.974	0.506	1.0599	Yes	-0.6214	Probable NON-ANTIGEN
	528	537	RLFKLGKPL	17	HLA-A*0201	HLA-A*0205	HLA-A*1101	HLA-A2	HLA-A2.1	HLA-A3	HLA-B*0702	HLA-B*2702	HLA-B*2705	HLA-B*3501	HLA-B*3902	HLA-B*5401	HLA-B14	HLA-B62	HLA-B7	HLA-Cw*0602	MHC-Kb							2	B62.	B8.					0.4988	0.9902	0.971	1.431	1.2074	Yes	-0.7694	Probable NON-ANTIGEN
	44	53	KEQLLLKKL	13	HLA-A*0201	HLA-A*0205	HLA-B*0702	HLA-B*2705	HLA-B*3701	HLA-B*4403	HLA-B40	HLA-B60	HLA-B61	HLA-Cw*0602	MHC-Dd	MHC-Kb	MHC-Kk											1	B44.						0.4395	1.0892	0.9381	0.942	1.277	Yes	-0.6467	Probable NON-ANTIGEN
ViPR /Jaliew	Propred I + NetCTL			Propred I	Propred I																							NetCTL													VaxiJen		Allertop		IEDB
Protein	Residue number		Peptide sequence	Number of Alleles	Alleles																							Number of Supertypes	Supertypes						Predicted MHC binding affinity	Rescale binding affinity	C terminal cleavage affinity	TAP transport efficiency	Prediction score	MHC ligand	Antigenicity		Alergenicity		Length	Imunogenicity
C	221	230	KGRVVAIVL	11	HLA-A24	HLA-B*0702	HLA-B*3501	HLA-B*3701	HLA-B*5101	HLA-B*5102	HLA-B*5103	HLA-B*5201	HLA-B60	HLA-B7	MHC-Dd													2	B8.	B7.					0.2999	1.0242	0.9366	0.985	1.2139	Yes	0.6595	Probable ANTIGEN	PROBABLE NON-ALLERGEN	UniProtKB accession number Q7M1U6	9	0.27181
	33	42	RPQRKAGQL	19	HLA-A24	HLA-B*0702	HLA-B*2705	HLA-B*3501	HLA-B*3801	HLA-B*3902	HLA-B*51	HLA-B*5101	HLA-B*5102	HLA-B*5103	HLA-B*5301	HLA-B*5401	HLA-B60	HLA-B7	HLA-B8	HLA-Cw*0401	MHC-Dd	MHC-Kb	MHC-Ld					2	B7.	B8.					0.7504	1.4477	0.797	0.717	1.6031	Yes	0.5637	Probable ANTIGEN	PROBABLE NON-ALLERGEN	UniProtKB accession number Q9Y3M2	9	-0.19777
	219	228	DNKGRVVAI	7	HLA-B*0702	HLA-B*5101	HLA-B*5103	HLA-B14	HLA-B8	MHC-Dd	MHC-Kk																	1	B8.						0.2218	0.7573	0.3204	-0.041	0.8033	Yes	0.9065	Probable ANTIGEN	PROBABLE ALLERGEN	NCBI gi number 4138171
	43	52	QLISAVNKL	15	HLA-A*0201	HLA-A*0205	HLA-A2	HLA-A2.1	HLA-A24	HLA-A3	HLA-B*2705	HLA-B*3901	HLA-B*3902	HLA-B14	HLA-B62	HLA-B7	HLA-Cw*0301	HLA-Cw*0401	MHC-Kd									1	A2.						0.5045	0.752	0.915	1.21	0.9497	Yes	0.2995	Probable NON-ANTIGEN
ViPR /Jaliew	Propred I + NetCTL			Propred I	Propred I																							NetCTL													VaxiJen		Allertop		IEDB
Protein	Residue number		Peptide sequence	Number of Alleles	Alleles																							Number of Supertypes	Supertypes						Predicted MHC binding affinity	Rescale binding affinity	C terminal cleavage affinity	TAP transport efficiency	Prediction score	MHC ligand	Antigenicity		Alergenicity		Length	Imunogenicity
E1	418	427	GLVVAVAAL	16	HLA-A2	HLA-A*0201	HLA-A*0205	HLA-A3	HLA-A2.1	HLA-B14	HLA-B*2705	HLA-B*3901	HLA-B*3902	HLA-B62	HLA-B7	HLA-Cw*0301	HLA-Cw*0401	MHC-Db	MHC-Db revised	MHC-Kd								2	A2.	B62.					0.48	0.7155	0.4791	0.92	0.8334	Yes	0.5781	Probable ANTIGEN	PROBABLE NON-ALLERGEN	UniProtKB accession number A9UGV6	9	0.18778
	34	43	LSVTLEPTL	16	HLA-A24	HLA-A2.1	HLA-B*3501	HLA-B*3902	HLA-B40	HLA-B*5301	HLA-B*51	HLA-B*5801	HLA-B60	HLA-B7	HLA-Cw*0301	HLA-Cw*0602	MHC-Db	MHC-Db revised	MHC-Kd	MHC-Ld								1	B58.						0.3311	0.7463	0.9129	1.125	0.9395	Yes	1.3989	Probable ANTIGEN	PROBABLE NON-ALLERGEN	UniProtKB accession number Q96DR5	9	0.14923
	288	297	TRVVDAPSL	7	HLA-B14	HLA-B*2702	HLA-B*2705	HLA-B*3901	HLA-B*3902	HLA-Cw*0301	MHC-Db																	2	B39.	B27.					0.3567	1.142	0.8609	1.113	1.3268	Yes	0.5404	Probable ANTIGEN	PROBABLE NON-ALLERGEN	UniProtKB accession number Q9LGE3	9	0.00735
	30	39	EMELLSVTL	8	HLA-A1	HLA-A24	HLA-A*3302	HLA-A2.1	HLA-B*3801	HLA-B*3901	HLA-B*3902	HLA-Cw*0602																2	B39.	B8.					0.3156	1.0103	0.9753	0.776	1.1954	Yes	1.2447	Probable ANTIGEN	PROBABLE NON-ALLERGEN	UniProtKB accession number Q9AR88	9	-0.08767
	352	361	LQISFSTAL	19	HLA-A2	HLA-A*0201	HLA-A*0205	HLA-A2.1	HLA-B14	HLA-B*2702	HLA-B*2705	HLA-B*3902	HLA-B40	HLA-B*5201	HLA-B*5301	HLA-B*51	HLA-B60	HLA-B62	HLA-B7	HLA-Cw*0301	HLA-Cw*0602	MHC-Db revised	MHC-Kd					5	B62.	B44.	B39.	A2.	B27.		0.5558	1.1033	0.9224	1.054	1.2944	Yes	0.6264	Probable ANTIGEN	PROBABLE NON-ALLERGEN	UniProtKB accession number P55087	9	-0.10938
	128	137	SASAKLRVL	12	HLA-B*3501	HLA-B*3902	HLA-B*5101	HLA-B*5102	HLA-B*5103	HLA-B*5801	HLA-B60	HLA-B7	HLA-B8	HLA-Cw*0401	HLA-Cw*0602	MHC-Dd												1	B7.						0.4562	0.8801	0.6147	1.21	1.0328	Yes	0.5989	Probable ANTIGEN	PROBABLE NON-ALLERGEN	UniProtKB accession number P02654	9	-0.16697
	282	291	IPDAAFTRV	11	HLA-B*5101	HLA-B*5102	HLA-B*5103	HLA-B*5201	HLA-B*5301	HLA-B*5401	HLA-B*51	HLA-B61	HLA-B*0702	HLA-Cw*0401	MHC-Ld													1	B7.						0.4172	0.8049	0.9677	-0.282	0.9359	Yes	0.5205	Probable ANTIGEN	PROBABLE ALLERGEN	UniProtKB accession number P00630
	95	104	FCDTENTQL	9	HLA-A2.1	HLA-B*3801	HLA-B*3901	HLA-B*3902	HLA-B*5301	HLA-B*5401	HLA-B*51	HLA-B60	HLA-Cw*0401															1	B39.						0.2238	0.7165	0.8882	0.697	0.8846	Yes	0.6974	Probable ANTIGEN	PROBABLE ALLERGEN	NCBI gi nimber 110560870
	125	134	HTASASAKL	7	HLA-A2.1	HLA-B*3902	HLA-B40	HLA-B*5801	HLA-B60	HLA-B7	HLA-Cw*0401																	3	B39.	B58.	A1.				0.2814	0.901	0.9486	1.013	1.0939	Yes	0.6539	Probable ANTIGEN	PROBABLE ALLERGEN	NCBI gi nimber 2980819
	389	398	NYPASHTTL	9	HLA-A24	HLA-B*3801	HLA-B*3902	HLA-Cw*0401	HLA-Cw*0702	MHC-Db	MHC-Dd	MHC-Kb	MHC-Kd															2	A24.	B39.					0.6703	1.4273	0.9759	1.288	1.638	Yes	0.4438	Probable NON-ANTIGEN
ViPR /Jaliew	Propred I + NetCTL			Propred I	Propred I																							NetCTL													VaxiJen		Allertop		IEDB
Protein	Residue number		Peptide sequence	Number of Alleles	Alleles																							Number of Supertypes	Supertypes						Predicted MHC binding affinity	Rescale binding affinity	C terminal cleavage affinity	TAP transport efficiency	Prediction score	MHC ligand	Antigenicity		Alergenicity		Length	Imunogenicity
E2	394	403	RRCITPYEL	6	HLA-B14	HLA-B*2702	HLA-B*2705	HLA-B*3901	HLA-B*3902	HLA-B*0702																		2	B27	B39					0.4885	1.2985	0.8724	1.546	1.5067	Yes	0.7605	Probable ANTIGEN	PROBABLE NON-ALLERGEN	UniProtKB accession number P01081	9	0.19916
	44	53	GTLKIQVSL	15	HLA-A2	HLA-A*0205	HLA-A24	HLA-B14	HLA-B*3701	HLA-B*3902	HLA-B40	HLA-B*5801	HLA-B60	HLA-B7	HLA-Cw*0301	HLA-Cw*0602	MHC-Db	MHC-Db revised	MHC-Kd									1	A2						0.4003	0.5967	0.9722	0.633	0.7742	Yes	0.5303	Probable ANTIGEN	PROBABLE ALLERGEN	UniProtKB accession number Q9U1G2
	363	372	YPTMTAVVL	17	HLA-A2.1	HLA-B*3501	HLA-B*3801	HLA-B*3902	HLA-B*5101	HLA-B*5102	HLA-B*5103	HLA-B*5201	HLA-B*5301	HLA-B*5401	HLA-B*51	HLA-B60	HLA-B7	HLA-B*0702	HLA-B8	HLA-Cw*0401	MHC-Ld							3	B7	B39	B8				0.752	1.4508	0.9475	0.642	1.625	Yes	0.8022	Probable ANTIGEN	PROBABLE ALLERGEN	UniProtKB accession number P16062
	400	409	YELTPGATV	13	HLA-A2	HLA-A*0201	HLA-A*0205	HLA-A2.1	HLA-B*3701	HLA-B40	HLA-B*4403	HLA-B*5301	HLA-B*5401	HLA-B*51	HLA-B60	HLA-B61	MHC-Kk											1	B44						0.3549	0.8794	0.7684	0.032	0.9963	Yes	1.45	Probable ANTIGEN	PROBABLE ALLERGEN	NCBI gi nimber 218059730
ViPR /Jaliew	Propred I + NetCTL			Propred I	Propred I																							NetCTL													VaxiJen		Allertop		IEDB
Protein	Residue number		Peptide sequence	Number of Alleles	Alleles																							Number of Supertypes	Supertypes						Predicted MHC binding affinity	Rescale binding affinity	C terminal cleavage affinity	TAP transport efficiency	Prediction score	MHC ligand	Antigenicity		Alergenicity		Length	Imunogenicity
E3	27	36	YEKEPEKTL	11	HLA-B*0702	HLA-B*3701	HLA-B*4403	HLA-B*51	HLA-B*5301	HLA-B*5401	HLA-B40	HLA-B60	HLA-B61	HLA-B8	MHC-Kk													3	B44.	B39.	B8.				0.4313	1.0689	0.9582	0.79	1.2522	Yes	-0.0537	Probable NON-ANTIGEN
ViPR/Jalview	Propred I + NetCTL			Propred I	Propred I																							NetCTL													VaxiJen		Allertop		IEDB
Protein	Residue number		Peptide sequence	Number of Alleles	Alleles																							Number of Supertypes	Supertypes						Predicted MHC binding affinity	Rescale binding affinity	C terminal cleavage affinity	TAP transport efficiency	Prediction score	MHC ligand	Antigenicity		Alergenicity		Length	Imunogenicity
6K	18	27	FWMQALIPL	10	HLA-B*3902	HLA-B*3801	HLA-B*3901	HLA-B*5301	HLA-B*5401	HLA-B*51	HLA-B*0702	HLA-Cw*0301	HLA-Cw*0401	MHC-Kd														3	A24.	A2.	B39.				0.3647	0.7766	0.3154	1.219	0.8848	Yes	0.2169	Probable NON-ANTIGEN
	19	28	WMQALIPLA	7	HLA-A2	HLA-A*0205	HLA-A2.1	HLA-A*0201	HLA-B*5301	HLA-B*51	HLA-B*5401																	1	A2.						0.678	1.0106	0.0336	-0.578	0.9868	Yes	0.4769	Probable NON-ANTIGEN
	44	53	KMLTFLAVL	21	HLA-B14	HLA-Cw*0401	HLA-Cw*0602	MHC-Db revised	HLA-A24	HLA-A3	HLA-A*3101	HLA-B*2702	HLA-B*2705	HLA-B*3501	HLA-B*3901	HLA-B7	HLA-B*0702	HLA-Cw*0301	MHC-Db	MHC-Kd	HLA-B*3902	HLA-A2	HLA-A*0201	HLA-A*0205	HLA-A2.1			3	A2.	B62.	B8.				0.7955	1.1858	0.9592	1.194	1.3894	Yes	0.4254	Probable NON-ANTIGEN
