# Supplementary material for: Advancing molecular modeling and reverse vaccinology in broad-spectrum yellow fever virus vaccine development
Source: Sci Rep. 2024 May 12;14:10842. doi: 10.1038/s41598-024-60680-9 (PMC11089047; doi:10.1038/s41598-024-60680-9)
Supplement: Supplementary file 1 — Supplementary Information. [file 41598_2024_60680_MOESM1_ESM.zip › Yellow_Fever_data/2_Prediction of T-cell epitopes/NetCTL/NS2A/NetCTL-NS2A.xlsx]

## Sheet: Página1
supertype	Residue number.	Peptide sequence	Number of Supertypes	Predicted MHC binding affinity	Rescale binding affinity	C terminal cleavage affinity	TAP transport efficiency	Prediction score	MHC ligand	supertypes
B62	194	LVALTLTSY	4	0.5407	1.0735	0.9614	2.939	1.3646	<-E	B62	A3	A26	A1
B62	117	GMMGGLWKY	5	0.5116	1.0156	0.9569	2.902	1.3042	<-E	B62	A3	A26	B58	A1
B58	54	LTVAVGLHF	5	0.7467	1.6829	0.8675	2.696	1.9478	<-E	B58	A24	A26	A1	B62
A1	199	LTSYLGLTQ	1	0.1827	0.7756	0.0259	-0.117	0.7736	<-E	A1
A2	187	SMQKTIPLV	1	0.8129	1.2118	0.9533	0.467	1.3781	<-E	A2
A2	121	GLWKYLNAV	1	0.7975	1.1887	0.9661	0.297	1.3485	<-E	A2
A2	12	SMMIAMEVV	1	0.7512	1.1198	0.7174	0.601	1.2575	<-E	A2
A2	125	YLNAVSLCI	2	0.799	1.1911	0.2368	0.541	1.2536	<-E	A2	B62
A2	202	YLGLTQPFL	1	0.6698	0.9985	0.8264	0.845	1.1647	<-E	A2
B62	13	MMIAMEVVL	5	0.5083	1.0091	0.9357	1.246	1.2118	<-E	B62	B8	B39	B58	A2
A2	147	VILPLMALL	1	0.6105	0.91	0.6411	1.304	1.0714	<-E	A2
A2	168	MLFCTVVII	1	0.6151	0.9169	0.7567	0.723	1.0666	<-E	A2
A2	41	MLVGQVTIL	1	0.5668	0.8449	0.9709	1.253	1.0532	<-E	A2
A2	30	ILVGGMVLL	1	0.5679	0.8466	0.964	1.026	1.0425	<-E	A2
A2	167	TMLFCTVVI	2	0.606	0.9034	0.4106	0.807	1.0053	<-E	A2	A24
A2	40	AMLVGQVTI	1	0.5446	0.8119	0.9026	0.788	0.9867	<-E	A2
A2	105	TLGAAMVEI	1	0.5693	0.8487	0.7783	0.418	0.9863	<-E	A2
A2	150	PLMALLTPV	1	0.6128	0.9135	0.459	-0.033	0.9807	<-E	A2
A2	164	RLATMLFCT	1	0.6641	0.9899	0.023	-0.378	0.9745	<-E	A2
A2	71	AMYMALIAA	1	0.6396	0.9534	0.1143	-0.222	0.9595	<-E	A2
A2	166	ATMLFCTVV	1	0.5552	0.8276	0.6518	0.55	0.9529	<-E	A2
A2	48	ILDLLKLTV	1	0.517	0.7706	0.8712	0.191	0.9109	<-E	A2
A2	204	GLTQPFLGL	1	0.4717	0.7031	0.9705	0.807	0.889	<-E	A2
A2	153	ALLTPVTMA	1	0.5108	0.7615	0.9308	-0.318	0.8852	<-E	A2
B58	143	KASNVILPL	4	0.521	1.1742	0.962	1.242	1.3806	<-E	B58	B7	A2	B62
A2	209	FLGLCAFMA	1	0.611	0.9109	0.032	-0.919	0.8697	<-E	A2
A2	11	VSMMIAMEV	1	0.466	0.6946	0.8383	0.53	0.8469	<-E	A2
A2	195	VALTLTSYL	1	0.4149	0.6185	0.9582	1.135	0.819	<-E	A2
A2	9	GLVSMMIAM	1	0.5102	0.7605	0.3029	0.118	0.8118	<-E	A2
A2	35	MVLLGAMLV	1	0.4467	0.6658	0.7425	0.488	0.8016	<-E	A2
B58	74	MALIAAFSI	2	0.3244	0.7312	0.5695	0.6	0.8466	<-E	A2	B58
A2	94	TLWSPRERL	1	0.3809	0.5677	0.9688	1.257	0.7759	<-E	A2
A2	197	LTLTSYLGL	1	0.4265	0.6358	0.5509	1.109	0.7738	<-E	A2
A3	135	TINAVASRK	1	0.7592	1.4289	0.6477	0.526	1.5524	<-E	A3
A3	20	VLRKRQGPK	2	0.6737	1.2679	0.6941	0.642	1.4041	<-E	A3	B8
A3	15	IAMEVVLRK	1	0.5995	1.1284	0.9567	0.641	1.3039	<-E	A3
A3	215	FMATRIFGR	1	0.5653	1.0639	0.697	1.682	1.2525	<-E	A3
A3	85	GLLIGFGLR	1	0.468	0.8807	0.9024	1.198	1.076	<-E	A3
A3	91	GLRTLWSPR	1	0.4986	0.9384	0.2952	1.269	1.0461	<-E	A3
A3	14	MIAMEVVLR	1	0.4115	0.7745	0.2974	1.713	0.9047	<-E	A3
A3	93	RTLWSPRER	1	0.4159	0.7828	0.127	1.773	0.8905	<-E	A3
A3	75	ALIAAFSIR	1	0.3868	0.7279	0.2349	1.753	0.8508	<-E	A3
A3	211	GLCAFMATR	1	0.3759	0.7075	0.4156	1.382	0.8389	<-E	A3
A3	182	NSKDTSMQK	1	0.3465	0.6521	0.9308	0.491	0.8163	<-E	A3
A24	72	MYMALIAAF	3	0.7737	1.6474	0.8965	3.065	1.9352	<-E	A24	B8	B62
A24	201	SYLGLTQPF	2	0.7466	1.5898	0.8185	2.88	1.8565	<-E	A24	B62
A24	7	PFGLVSMMI	1	0.5032	1.0716	0.2325	0.068	1.1098	<-E	A24
A24	124	KYLNAVSLC	1	0.4875	1.038	0.0336	0.348	1.0604	<-E	A24
A24	79	AFSIRPGLL	1	0.3331	0.7093	0.4956	1.416	0.8544	<-E	A24
A26	162	EVRLATMLF	3	0.384	1.0306	0.8642	2.672	1.2938	<-E	A26	B8	B62
A26	5	AIPFGLVSM	1	0.324	0.8694	0.9342	0.539	1.0365	<-E	A26
B62	64	EMNNGGDAM	2	0.4271	0.8478	0.2978	0.105	0.8978	<-E	B62	A26
A26	55	TVAVGLHFH	1	0.3086	0.8282	0.1597	-0.353	0.8345	<-E	A26
B8	146	NVILPLMAL	2	0.2086	0.7123	0.7878	1.253	0.8931	<-E	B8	A26
B7	207	QPFLGLCAF	2	0.5617	1.0836	0.9668	2.365	1.3468	<-E	B7	B8
B7	97	SPRERLVLT	1	0.6701	1.2927	0.1146	-0.964	1.2617	<-E	B7
B7	6	IPFGLVSMM	1	0.4827	0.9312	0.7011	0.289	1.0508	<-E	B7
B8	160	MAEVRLATM	1	0.4129	1.41	0.5908	0.27	1.5121	<-E	B8
B8	50	DLLKLTVAV	1	0.2317	0.7914	0.8853	0.084	0.9284	<-E	B8
B8	102	LVLTLGAAM	2	0.2346	0.8011	0.1695	0.597	0.8564	<-E	B8	B62
B8	29	QILVGGMVL	3	0.1908	0.6516	0.9004	1.215	0.8475	<-E	B8	B39	B62
B27	23	KRQGPKQIL	2	0.4317	1.1475	0.8848	1.368	1.3486	<-E	B27	B39
B27	82	IRPGLLIGF	1	0.3871	1.0289	0.9618	2.803	1.3133	<-E	B27
B39	141	SRKASNVIL	2	0.4009	1.2835	0.9082	1.366	1.488	<-E	B39	B27
B39	123	WKYLNAVSL	2	0.2929	0.9378	0.8614	1.212	1.1276	<-E	B39	B27
B39	98	PRERLVLTL	2	0.3711	1.1881	0.9682	0.591	1.3629	<-E	B39	B27
B39	186	TSMQKTIPL	1	0.2558	0.819	0.5806	0.9	0.9511	<-E	B39
B39	189	QKTIPLVAL	1	0.1987	0.6363	0.9387	1.017	0.8279	<-E	B39
B44	161	AEVRLATML	1	0.6177	1.5308	0.6184	1.077	1.6774	<-E	B44
B44	44	GQVTILDLL	1	0.3058	0.7578	0.532	0.976	0.8864	<-E	B44
B44	111	VEIALGGMM	1	0.3373	0.8359	0.0897	0.336	0.8661	<-E	B44
B58	88	IGFGLRTLW	1	0.6791	1.5305	0.8852	0.801	1.7034	<-E	B58
B58	80	FSIRPGLLI	1	0.3312	0.7465	0.243	0.703	0.8181	<-E	B58
B58	144	ASNVILPLM	1	0.2935	0.6616	0.4557	0.496	0.7547	<-E	B58
B62	65	MNNGGDAMY	1	0.4599	0.9131	0.738	2.558	1.1517	<-E	B62
B62	180	HQNSKDTSM	1	0.4752	0.9433	0.7995	0.243	1.0754	<-E	B62
B62	28	KQILVGGMV	1	0.4202	0.8342	0.2201	0.421	0.8882	<-E	B62
B62	34	GMVLLGAML	1	0.3826	0.7595	0.3671	0.945	0.8618	<-E	B62
B62	118	MMGGLWKYL	1	0.3072	0.6098	0.6316	0.93	0.751	<-E	B62
