# Supplementary material for: Advancing molecular modeling and reverse vaccinology in broad-spectrum yellow fever virus vaccine development
Source: Sci Rep. 2024 May 12;14:10842. doi: 10.1038/s41598-024-60680-9 (PMC11089047; doi:10.1038/s41598-024-60680-9)
Supplement: Supplementary file 1 — Supplementary Information. [file 41598_2024_60680_MOESM1_ESM.zip › Yellow_Fever_data/2_Prediction of T-cell epitopes/NetCTL/NS2B/NetCTL-NS2B.xlsx]

## Sheet: Página1
supertype	Residue number.	Peptide sequence	Number of Supertypes	Predicted MHC binding affinity	Rescale binding affinity	C terminal cleavage affinity	TAP transport efficiency	Prediction score	MHC ligand	supertypes
A26	66	EISGSSARY	3	0.7321	1.9646	0.9746	2.999	2.2608	<-E	A26	A1	B62
A2	117	VLAGWLLHV	1	0.8245	1.229	0.9675	0.461	1.3972	<-E	A2
A2	97	VVMTSLALV	1	0.7234	1.0784	0.3646	0.531	1.1596	<-E	A2
A2	12	GLVGVLAGL	1	0.6187	0.9222	0.9711	1.027	1.1192	<-E	A2
A2	36	GILMMLVSV	1	0.671	1.0002	0.6154	0.252	1.1051	<-E	A2
A2	115	LLVLAGWLL	1	0.5183	0.7727	0.8324	1.104	0.9527	<-E	A2
A2	108	AIHPFALLL	1	0.4743	0.7071	0.9544	1.411	0.9208	<-E	A2
A2	8	LAAAGLVGV	1	0.4588	0.6839	0.374	0.542	0.7671	<-E	A2
A2	40	MLVSVAGRV	1	0.4148	0.6184	0.7888	0.495	0.7614	<-E	A2
A2	37	ILMMLVSVA	1	0.4945	0.7371	0.2591	-0.458	0.753	<-E	A2
A3	47	RVDGLELKK	1	0.5284	0.9944	0.6806	0.641	1.1286	<-E	A3
A3	77	ALSEQGEFK	1	0.448	0.8432	0.905	0.671	1.0125	<-E	A3
A3	116	LVLAGWLLH	1	0.5102	0.9602	0.0771	-0.327	0.9554	<-E	A3
A3	122	LLHVKGARR	1	0.3869	0.7282	0.7972	1.482	0.9219	<-E	A3
A3	39	MMLVSVAGR	1	0.4156	0.7822	0.1439	1.719	0.8897	<-E	A3
A3	118	LAGWLLHVK	1	0.3312	0.6233	0.7579	0.405	0.7572	<-E	A3
A26	43	SVAGRVDGL	1	0.2834	0.7605	0.9469	1.21	0.9631	<-E	A26
B7	30	GPVAVGGIL	1	0.6662	1.2852	0.5383	0.597	1.3958	<-E	B7
B7	2	IPVNEALAA	1	0.6182	1.1926	0.2677	-0.685	1.1985	<-E	B7
B7	96	QVVMTSLAL	2	0.4927	0.9505	0.8489	1.045	1.1301	<-E	B7	B62
B7	110	HPFALLLVL	3	0.4841	0.9339	0.974	0.68	1.114	<-E	B7	B8	B39
B58	106	GAAIHPFAL	3	0.3288	0.7409	0.7229	0.892	0.8939	<-E	B7	B39	B58
B7	9	AAAGLVGVL	1	0.3389	0.6538	0.786	1.216	0.8325	<-E	B7
B8	94	WDQVVMTSL	2	0.2828	0.9658	0.7583	0.443	1.1017	<-E	B8	B44
B27	46	GRVDGLELK	1	0.2989	0.7945	0.9646	0.724	0.9754	<-E	B27
B27	72	ARYDVALSE	1	0.3523	0.9365	0.2928	-0.974	0.9317	<-E	B27
B39	70	SSARYDVAL	2	0.3847	1.2316	0.9267	1.035	1.4223	<-E	B39	B58
B44	79	SEQGEFKLL	1	0.6436	1.595	0.9325	0.888	1.7793	<-E	B44
B44	5	NEALAAAGL	1	0.5745	1.4238	0.4185	0.92	1.5325	<-E	B44
B44	23	QEMENFLGP	1	0.4098	1.0157	0.0254	-0.058	1.0166	<-E	B44
B58	86	LLSEEKVPW	1	0.5788	1.3044	0.6582	1.005	1.4534	<-E	B58
B58	20	LAFQEMENF	1	0.4942	1.1139	0.153	2.673	1.2705	<-E	B58
B58	76	VALSEQGEF	1	0.406	0.915	0.84	2.528	1.1674	<-E	B58
B62	104	LVGAAIHPF	2	0.5518	1.0955	0.7822	2.668	1.3462	<-E	B62	B58
B62	14	VGVLAGLAF	2	0.4126	0.8191	0.3607	2.456	0.996	<-E	B62	B58
B62	101	SLALVGAAI	1	0.3382	0.6715	0.4849	0.634	0.7759	<-E	B62
