# Supplementary material for: Advancing molecular modeling and reverse vaccinology in broad-spectrum yellow fever virus vaccine development
Source: Sci Rep. 2024 May 12;14:10842. doi: 10.1038/s41598-024-60680-9 (PMC11089047; doi:10.1038/s41598-024-60680-9)
Supplement: Supplementary file 1 — Supplementary Information. [file 41598_2024_60680_MOESM1_ESM.zip › Yellow_Fever_data/2_Prediction of T-cell epitopes/propred/propred tabular c.xlsx]

## Sheet: Página1
ALLELE: HLA-A1
Threshold for 4 % with score: -0.693		Highest Score achievable by any peptide on log scale: 12.324
Rank	Sequence	Residue No.	Real Score	Log Score	% of Highest on log scale
1	GLAVLKKVK	77	1250	-16094	0
2	NVLTGKKIT	54	500	-46052	0
3	RMLDPRQGL	70	500	-52983	0
ALLELE: HLA-A2
Threshold for 4 % with score: 1.553		Highest Score achievable by any peptide on log scale: 15.156
Rank	Sequence	Residue No.	Real Score	Log Score	% of Highest on log scale
1	RMLDPRQGL	70	88763	3302-04-01	28.57
2	QGLAVLKKV	76	52339	-1992	0
3	KVKRVVASL	83	11760	-7910	0
ALLELE: HLA-A*0201
Threshold for 4 % with score: 1.143		Highest Score achievable by any peptide on log scale: 17.857
Rank	Sequence	Residue No.	Real Score	Log Score	% of Highest on log scale
1	RMLDPRQGL	70	8251090	4555-05-01	30.55
2	QGLAVLKKV	76	234049	3516-01-01	7.57
3	NVLTGKKIT	54	51790	-109	0
ALLELE: HLA-A*0205
Threshold for 4 % with score: 0.519		Highest Score achievable by any peptide on log scale: 10.499
Rank	Sequence	Residue No.	Real Score	Log Score	% of Highest on log scale
1	RMLDPRQGL	70	86400	4.1431	39.46
2	KVKRVVASL	83	63000	2.1282	20.27
3	NVLTGKKIT	54	42000	7918-01-01	2018-07-17
ALLELE: HLA-A*1101
Threshold for 4 % with score: -2.120		Highest Score achievable by any peptide on log scale: 9.798
Rank	Sequence	Residue No.	Real Score	Log Score	% of Highest on log scale
1	GLAVLKKVK	77	1800	-5108	0
2	KVKRVVASL	83	800	-28134	0
3	RMLDPRQGL	70	600	-40174	0
ALLELE: HLA-A24
Threshold for 4 % with score: 1.792		Highest Score achievable by any peptide on log scale: 7.376
Rank	Sequence	Residue No.	Real Score	Log Score	% of Highest on log scale
1	RMLDPRQGL	70	34560	8495-02-01	38.63
2	KVKRVVASL	83	17280	4159-02-01	32.75
3	DPRQGLAVL	73	11200	3863-01-01	18.80
ALLELE: HLA-A3
Threshold for 4 % with score: -0.799		Highest Score achievable by any peptide on log scale: 15.620
Rank	Sequence	Residue No.	Real Score	Log Score	% of Highest on log scale
1	GLAVLKKVK	77	225000	4012-03-01	21.78
2	RMLDPRQGL	70	90000	3001	1.92
3	KVKRVVASL	83	30000	-2107	0
ALLELE: HLA-A*3101
Threshold for 4 % with score: -1.609		Highest Score achievable by any peptide on log scale: 11.408
Rank	Sequence	Residue No.	Real Score	Log Score	% of Highest on log scale
1	RMLDPRQGL	70	12000	-21203	0
2	KVKRVVASL	83	12000	-21203	0
3	GLAVLKKVK	77	4000	-23026	0
ALLELE: HLA-A*3302
Threshold for 4 % with score: -0.105		Highest Score achievable by any peptide on log scale: 6.109
Rank	Sequence	Residue No.	Real Score	Log Score	% of Highest on log scale
1	NVLTGKKIT	54	9000	-6931	0
2	DPRQGLAVL	73	3000	-12040	0
3	GLAVLKKVK	77	3000	-12040	0
ALLELE: HLA-A68.1
Threshold for 4 % with score: 1.609		Highest Score achievable by any peptide on log scale: 10.609
Rank	Sequence	Residue No.	Real Score	Log Score	% of Highest on log scale
1	NVLTGKKIT	54	100000	2.0794	19.60
2	GLAVLKKVK	77	18000	7918-01-01	16.89
3	KVKRVVASL	83	10000	3863-01-01	2018-07-13
ALLELE: HLA-A20 Cattle
Threshold for 4 % with score: 3.401		Highest Score achievable by any peptide on log scale: 8.294
Rank	Sequence	Residue No.	Real Score	Log Score	% of Highest on log scale
1	GLAVLKKVK	77	4000000	4012-03-01	41.01
2	RMLDPRQGL	70	1000000	2189-03-01	38.81
3	GRKAQGKTL	3	1000000	3026-02-01	27.76
4	VLKKVKRVV	80	300000	1972-02-01	26.49
ALLELE: HLA-A2.1
Threshold for 4 % with score: 105.100		Highest Score achievable by any peptide: 145.700
Rank	Sequence	Residue No.	Score		% of Highest score
1	RMLDPRQGL	70	119400		81.95
2	VLKKVKRVV	80	118900		80.30
3	KVKRVVASL	83	117000		70.69
4	DPRQGLAVL	73	116700		69.32
ALLELE: HLA-B14
Threshold for 4 % with score: 1.099		Highest Score achievable by any peptide on log scale: 13.017
Rank	Sequence	Residue No.	Real Score	Log Score	% of Highest on log scale
1	RMLDPRQGL	70	25000	2189-03-01	24.73
2	GRKAQGKTL	3	20000	9957-02-01	2018-01-23
3	QGLAVLKKV	76	10000	1.0986	8.44
4	KVKRVVASL	83	9000	6931	5.32
ALLELE: HLA-B*2702
Threshold for 4 % with score: 0.000		Highest Score achievable by any peptide on log scale: 10.309
Rank	Sequence	Residue No.	Real Score	Log Score	% of Highest on log scale
1	GRKAQGKTL	3	200000	8904-02-01	2018-04-28
2	RMLDPRQGL	70	30000	5041-01-01	14.59
3	KVKRVVASL	83	12000	-1054	0
ALLELE: HLA-B*2705
Threshold for 4 % with score: 2.996		Highest Score achievable by any peptide on log scale: 10.309
Rank	Sequence	Residue No.	Real Score	Log Score	% of Highest on log scale
1	GRKAQGKTL	3	3000000	3969-06-01	62.05
2	PRQGLAVLK	74	1000000	2983-05-01	51.40
3	RMLDPRQGL	70	600000	5.0106	48.60
4	KVKRVVASL	83	600000	4012-03-01	32.99
ALLELE: HLA-B*3501
Threshold for 4 % with score: 0.693		Highest Score achievable by any peptide on log scale: 8.882
Rank	Sequence	Residue No.	Real Score	Log Score	% of Highest on log scale
1	DPRQGLAVL	73	60000	4.0943	46.10
2	KVKRVVASL	83	20000	7918-01-01	20.17
3	RMLDPRQGL	70	6000	3863-01-01	15.61
ALLELE: HLA-B*3701
Threshold for 4 % with score: 0.405		Highest Score achievable by any peptide on log scale: 8.006
Rank	Sequence	Residue No.	Real Score	Log Score	% of Highest on log scale
1	KVKRVVASL	83	8000	4055	2018-06-05
ALLELE: HLA-B*3801
Threshold for 4 % with score: 0.445		Highest Score achievable by any peptide on log scale: 7.940
Rank	Sequence	Residue No.	Real Score	Log Score	% of Highest on log scale
1	RMLDPRQGL	70	6000	6931	8.73
2	DPRQGLAVL	73	2000	-5108	0
3	KVKRVVASL	83	2000	-9416	0
ALLELE: HLA-B*3901
Threshold for 4 % with score: 1.792		Highest Score achievable by any peptide on log scale: 9.000
Rank	Sequence	Residue No.	Real Score	Log Score	% of Highest on log scale
1	RMLDPRQGL	70	90000	7918-01-01	19.91
2	GRKAQGKTL	3	6000	5041-01-01	16.71
3	QGLAVLKKV	76	6000	1.0986	12.21
4	DPRQGLAVL	73	5000	3001	3.33
ALLELE: HLA-B*3902
Threshold for 4 % with score: 0.693		Highest Score achievable by any peptide on log scale: 5.481
Rank	Sequence	Residue No.	Real Score	Log Score	% of Highest on log scale
1	RMLDPRQGL	70	24000	6931	12.65
2	KVKRVVASL	83	2400	-3285	0
3	GRKAQGKTL	3	2400	-5108	0
ALLELE: HLA-B40
Threshold for 4 % with score: 0.000		Highest Score achievable by any peptide on log scale: 8.476
Rank	Sequence	Residue No.	Real Score	Log Score	% of Highest on log scale
1	DPRQGLAVL	73	500	-13863	0
2	QGLAVLKKV	76	400	-16094	0
3	RMLDPRQGL	70	400	-18971	0
ALLELE: HLA-B*4403
Threshold for 4 % with score: 0.405		Highest Score achievable by any peptide on log scale: 11.708
Rank	Sequence	Residue No.	Real Score	Log Score	% of Highest on log scale
1	QGLAVLKKV	76	3000	124	0.11
2	DPRQGLAVL	73	2000	-7985	0
3	KVKRVVASL	83	1012	-31011	0
ALLELE: HLA-B*5101
Threshold for 4 % with score: 1.649		Highest Score achievable by any peptide on log scale: 10.157
Rank	Sequence	Residue No.	Real Score	Log Score	% of Highest on log scale
1	DPRQGLAVL	73	242000	4889-05-01	54.04
2	QGLAVLKKV	76	55000	9748-03-01	39.13
3	VLKKVKRVV	80	53240	3368-01-01	13.16
ALLELE: HLA-B*5102
Threshold for 4 % with score: 2.078		Highest Score achievable by any peptide on log scale: 11.671
Rank	Sequence	Residue No.	Real Score	Log Score	% of Highest on log scale
1	QGLAVLKKV	76	290400	6713-05-01	48.59
2	DPRQGLAVL	73	121000	4.1026	35.15
3	RMLDPRQGL	70	63888	1939-01-01	10.23
4	VLKKVKRVV	80	60500	2859	2.45
ALLELE: HLA-B*5103
Threshold for 4 % with score: 0.884		Highest Score achievable by any peptide on log scale: 7.567
Rank	Sequence	Residue No.	Real Score	Log Score	% of Highest on log scale
1	QGLAVLKKV	76	121000	9665-03-01	52.42
2	DPRQGLAVL	73	52800	2.0777	27.46
3	VLKKVKRVV	80	7986	9791	12.94
ALLELE: HLA-B*5201
Threshold for 4 % with score: 1.974		Highest Score achievable by any peptide on log scale: 9.989
Rank	Sequence	Residue No.	Real Score	Log Score	% of Highest on log scale
1	VLKKVKRVV	80	39600	6788-03-01	36.83
2	QGLAVLKKV	76	30000	3687-03-01	33.72
3	DPRQGLAVL	73	29040	5994-01-01	2018-01-16
4	NVLTGKKIT	54	22500	2892-01-01	12.91
ALLELE: HLA-B*5301
Threshold for 4 % with score: 104.800		Highest Score achievable by any peptide: 150.500
Rank	Sequence	Residue No.	Score		% of Highest score
1	DPRQGLAVL	73	124340		78.60
2	VLKKVKRVV	80	118290		68.96
3	KVKRVVASL	83	116250		66.05
4	QGLAVLKKV	76	115200		65.63
ALLELE: HLA-B*5401
Threshold for 4 % with score: 113.790		Highest Score achievable by any peptide: 219.200
Rank	Sequence	Residue No.	Score		% of Highest score
1	DPRQGLAVL	73	185500		54.22
2	KVKRVVASL	83	171300		49.08
3	QGLAVLKKV	76	170110		48.59
4	RMLDPRQGL	70	168860		47.49
ALLELE: HLA-B*51
Threshold for 4 % with score: 104.920		Highest Score achievable by any peptide: 157.000
Rank	Sequence	Residue No.	Score		% of Highest score
1	DPRQGLAVL	73	131210		75.57
2	VLKKVKRVV	80	124600		72.34
3	QGLAVLKKV	76	118650		63.14
4	KVKRVVASL	83	118370		62.40
ALLELE: HLA-B*5801
Threshold for 4 % with score: -0.223		Highest Score achievable by any peptide on log scale: 9.350
Rank	Sequence	Residue No.	Real Score	Log Score	% of Highest on log scale
1	QGLAVLKKV	76	7200	-16195	0
2	KVKRVVASL	83	6600	-22256	0
3	RMLDPRQGL	70	3600	-28134	0
ALLELE: HLA-B60
Threshold for 4 % with score: 1.386		Highest Score achievable by any peptide on log scale: 8.955
Rank	Sequence	Residue No.	Real Score	Log Score	% of Highest on log scale
1	DPRQGLAVL	73	4400	3863-01-01	15.48
2	RMLDPRQGL	70	2200	-2231	0
3	QGLAVLKKV	76	2000	-7257	0
ALLELE: HLA-B61
Threshold for 4 % with score: 0.000		Highest Score achievable by any peptide on log scale: 7.879
Rank	Sequence	Residue No.	Real Score	Log Score	% of Highest on log scale
1	QGLAVLKKV	76	5000	6931	8.80
2	DPRQGLAVL	73	1000	-16094	0
3	VLKKVKRVV	80	400	-23026	0
ALLELE: HLA-B62
Threshold for 4 % with score: 0.693		Highest Score achievable by any peptide on log scale: 9.199
Rank	Sequence	Residue No.	Real Score	Log Score	% of Highest on log scale
1	VLKKVKRVV	80	16000	8871-01-01	20.51
2	DPRQGLAVL	73	6600	-4155	0
3	KVKRVVASL	83	4800	-5108	0
ALLELE: HLA-B7
Threshold for 4 % with score: 1.386		Highest Score achievable by any peptide on log scale: 10.897
Rank	Sequence	Residue No.	Real Score	Log Score	% of Highest on log scale
1	DPRQGLAVL	73	800000	6846-06-01	61.34
2	KVKRVVASL	83	200000	9957-02-01	27.49
3	RMLDPRQGL	70	20000	1972-02-01	20.16
ALLELE: HLA-B*0702
Threshold for 4 % with score: 116.730		Highest Score achievable by any peptide: 179.800
Rank	Sequence	Residue No.	Score		% of Highest score
1	KVKRVVASL	83	137960		74.66
2	DPRQGLAVL	73	137280		73.08
3	RMLDPRQGL	70	134230		67.89
4	VLKKVKRVV	80	131404		67.12
ALLELE: HLA-B8
Threshold for 4 % with score: -0.916		Highest Score achievable by any peptide on log scale: 11.472
Rank	Sequence	Residue No.	Real Score	Log Score	% of Highest on log scale
1	DPRQGLAVL	73	32000	4657-03-01	30.21
2	KVKRVVASL	83	10000	6931	2018-04-06
3	VLKKVKRVV	80	8000	1823	1.59
ALLELE: HLA-Cw*0301
Threshold for 4 % with score: 2.015		Highest Score achievable by any peptide on log scale: 9.757
Rank	Sequence	Residue No.	Real Score	Log Score	% of Highest on log scale
1	RMLDPRQGL	70	30000	4849-02-01	25.47
2	QGLAVLKKV	76	25000	1823	1.87
3	GRKAQGKTL	3	12000	1415	1.45
ALLELE: HLA-Cw*0401
Threshold for 4 % with score: 1.577		Highest Score achievable by any peptide on log scale: 9.342
Rank	Sequence	Residue No.	Real Score	Log Score	% of Highest on log scale
1	DPRQGLAVL	73	200000	2575-05-01	56.28
2	KVKRVVASL	83	192000	3571-02-01	25.23
3	RMLDPRQGL	70	80000	5686-01-01	16.79
4	QGLAVLKKV	76	10560	953	2018-02-01
ALLELE: HLA-Cw*0602
Threshold for 4 % with score: 1.482		Highest Score achievable by any peptide on log scale: 4.380
Rank	Sequence	Residue No.	Real Score	Log Score	% of Highest on log scale
1	DPRQGLAVL	73	7260	4816-01-01	33.82
2	KVKRVVASL	83	6600	4816-01-01	33.82
3	GRKAQGKTL	3	6600	8838	20.18
4	RMLDPRQGL	70	6600	7885	18.00
ALLELE: HLA-Cw*0702
Threshold for 4 % with score: 1.212		Highest Score achievable by any peptide on log scale: 5.306
Rank	Sequence	Residue No.	Real Score	Log Score	% of Highest on log scale
1	DPRQGLAVL	73	6000	2809-01-01	24.14
2	KVKRVVASL	83	4800	8755	16.50
3	GRKAQGKTL	3	4800	1823	3.44
ALLELE: MHC-Db
Threshold for 4 % with score: 1.887		Highest Score achievable by any peptide on log scale: 9.422
Rank	Sequence	Residue No.	Real Score	Log Score	% of Highest on log scale
1	RMLDPRQGL	70	7800	2.0541	21.80
2	DPRQGLAVL	73	3300	-1462	0
3	GRKAQGKTL	3	2640	-5108	0
ALLELE: MHC-Db revised
Threshold for 4 % with score: 1.276		Highest Score achievable by any peptide on log scale: 12.671
Rank	Sequence	Residue No.	Real Score	Log Score	% of Highest on log scale
1	RMLDPRQGL	70	152655	5.0282	39.68
2	NVLTGKKIT	54	7264	1.0162	2018-02-08
3	KVKRVVASL	83	4294	5175	2018-08-04
ALLELE: MHC-Dd
Threshold for 4 % with score: 0.875		Highest Score achievable by any peptide on log scale: 10.633
Rank	Sequence	Residue No.	Real Score	Log Score	% of Highest on log scale
1	QGLAVLKKV	76	20000	7918-01-01	16.85
2	DPRQGLAVL	73	7200	3646	3.43
3	KVKRVVASL	83	7200	1823	1.71
ALLELE: MHC-Kb
Threshold for 4 % with score: 0.365		Highest Score achievable by any peptide on log scale: 6.346
Rank	Sequence	Residue No.	Real Score	Log Score	% of Highest on log scale
1	KVKRVVASL	83	10000	-14271	0
2	DPRQGLAVL	73	1440	-16094	0
3	RMLDPRQGL	70	1320	-18426	0
ALLELE: MHC-Kd
Threshold for 4 % with score: 4.236		Highest Score achievable by any peptide on log scale: 8.289
Rank	Sequence	Residue No.	Real Score	Log Score	% of Highest on log scale
1	RMLDPRQGL	70	1382400	5643-04-01	55.06
2	KVKRVVASL	83	96000	4.0535	48.90
3	DPRQGLAVL	73	96000	8712-03-01	46.70
4	QGLAVLKKV	76	57600	5427-03-01	42.74
ALLELE: MHC-Kk
Threshold for 4 % with score: 1.609		Highest Score achievable by any peptide on log scale: 10.597
Rank	Sequence	Residue No.	Real Score	Log Score	% of Highest on log scale
1	VLKKVKRVV	80	10000	1.0986	10.37
2	DPRQGLAVL	73	3000	-2231	0
ALLELE: MHC-Ld
Threshold for 4 % with score: 2.015		Highest Score achievable by any peptide on log scale: 6.554
Rank	Sequence	Residue No.	Real Score	Log Score	% of Highest on log scale
1	DPRQGLAVL	73	390000	4.0690	62.08
2	RMLDPRQGL	70	58500	6094-01-01	24.56
3	QGLAVLKKV	76	15000	6931	10.58
4	KVKRVVASL	83	13000	4055	6.19
