# Supplementary material for: Advancing molecular modeling and reverse vaccinology in broad-spectrum yellow fever virus vaccine development
Source: Sci Rep. 2024 May 12;14:10842. doi: 10.1038/s41598-024-60680-9 (PMC11089047; doi:10.1038/s41598-024-60680-9)
Supplement: Supplementary file 1 — Supplementary Information. [file 41598_2024_60680_MOESM1_ESM.zip › Yellow_Fever_data/2_Prediction of T-cell epitopes/propred/Alleles/alleles c.xlsx]

## Sheet: Página1
posição	peptidio	alelos
70	RMLDPRQGL	18	HLAA2	HLAA*0201	HLAA*0205	HLAA24	HLAA3	HLAA2.1	HLAB14	HLAB*2702	HLAB*2705	HLAB*3501	HLAB*3801	HLAB*3902	HLAB7	HLAB*0702	HLACw*0301	MHCKd	MHCDb revised	MHCDb
76	QGLAVLKKV	7	HLAA*0201	HLAB*5101	HLAB*5102	HLAB*5103	HLAB*5201	HLAB61	MHCDd
54	NVLTGKKIT	2	HLAA*0205	HLAA68.1
83	KVKRVVASL	9	HLAA*0205	HLAA24	HLAA3	HLAB*3701	HLAB*3501	HLAB*2705	HLAB7	HLAB8	HLACw*0401
77	GLAVLKKVK	4	HLAA*1101	HLAA3	HLAA68.1	HLAA20
80	VLKKVKRVV	7	HLAA2.1	HLAB*51	HLAB*5201	HLAB*5103	HLAB62	HLAB*0702	HLAB8
3	GRKAQGKTL	2	HLAB14	HLAB*2705
74	PRQGLAVLK	1	HLAB*2705
73	DPRQGLAVL	14	HLAB*3501	HLAB*5101	HLAB*5102	HLAB*5103	HLAB*5301	HLAB*5401	HLAB*51	HLAB60	HLAB7	HLAB*0702	MHCLd	HLAB8	HLACw*0401	HLACw*0702
