# Supplementary material for: Advancing molecular modeling and reverse vaccinology in broad-spectrum yellow fever virus vaccine development
Source: Sci Rep. 2024 May 12;14:10842. doi: 10.1038/s41598-024-60680-9 (PMC11089047; doi:10.1038/s41598-024-60680-9)
Supplement: Supplementary file 1 — Supplementary Information. [file 41598_2024_60680_MOESM1_ESM.zip › Yellow_Fever_data/2_Prediction of T-cell epitopes/propred/Alleles/alleles e.xlsx]

## Sheet: Página1
posição	peptidio	alelo
231	LVEFEPPHA	3	HLAA1	HLAA68.1	HLAB*51
33	VMAPDKPSL	12	HLAA2	HLAA*0201	HLAA*0205	HLAA3	HLAA2.1	HLAB*2702	HLAB*2705	HLAB*3902	HLAB*51	HLAB7	HLACw*0401	MHCDb revised
334	VMVADDLTA	4	HLAA2	HLAA*0201	HLAA3	HLAB*5301	HLAB*51
156	IKTLKFDAL	6	HLAA2	HLAA20	HLAB*3902	HLAB*51	HLACw*0301	MHCDd	MHCKb
265	TKDTNNSKL	4	HLAA2	HLAA20	HLAB*3901	HLAB*3902	MHCDb
479	LVGVIMMFL	11	HLAA*0201	HLAA*0205	HLAA68.1	HLAB*3701	HLAB*3902	HLAB*5301	HLAB*51	HLAB7	HLACw*0602	HLACw*0702	MHCDb revised
40	SLDISLETV	2	HLAA*0201	HLAA2.1
246	ALGNQEGSL	6	HLAA*0205	HLAA2.1	HLAB*2705	HLAB*3902	HLAB62	HLAB7
268	TNNSKLYKL	8	HLAA24	HLAB*3902	HLAB60	HLAB7	HLACw*0602	HLAB8	MHCDd	HLACw*0401
284	RVKLSALTL	7	HLAA24	HLAB*3501	HLAB*2705	HLAB7	HLAB*0702	HLAB8	MHCDb revised
332	IPVMVADDL	20	HLAA24	HLAB*3801	HLAB*3701	HLAB*3501	HLAB*3902	HLAB*5103	HLAB*5102	HLAB*51	HLAB40	HLAB60	HLAB*5301	HLAB*5401	HLAB7	HLAB*0702	HLACw*0702	MHCLd	MHCDb	HLACw*0301	HLAB8	HLACw*0401
426	FFTSVGKGI	10	HLAA24	HLAA2.1	HLAB*3701	HLAB*5101	HLAB*5102	HLAB*5301	HLAB*5401	HLAB*51	HLACw*0401	MHCKk
37	DKPSLDISL	4	HLAA20	HLAB*3902	HLACw*0602	MHCDd
345	NKGILVTVN	1	HLAA20
453	TKVIMGVVL	6	HLAA20	HLAB14	HLAB*3902	HLACw*0301	HLACw*0602	MHCDb
74	CPSTGEAHL	16	HLAA2.1	HLAB*3501	HLAB*3801	HLAB*3902	HLAB*5101	HLAB*5102	HLAB*5103	HLAB*5301	HLAB*5401	HLAB*51	HLAB60	HLAB7	HLAB*0702	HLAB8	HLACw*0401	MHCLd
234	FEPPHAATI	12	HLAA2.1	HLAB*3701	HLAB40	HLAB*4403	HLAB*5301	HLAB*5401	HLAB*51	HLAB60	HLAB61	MHCDd	MHCDb	MHCKk
279	GHVSCRVKL	5	HLAB14	HLAB*3801	HLAB*3901	HLAB*3902	HLACw*0301
330	CRIPVMVAD	1	HLAB*2702
250	QEGSLKTAL	8	HLAB*2705	HLAB*3701	HLAB60	HLAB40	HLAB61	HLAB*4403	HLACw*0602	MHCKk
239	AATIKVLAL	12	HLAB*3501	HLAB*3902	HLAB40	HLAB*5101	HLAB*5102	HLAB*5103	HLAB*5801	HLAB60	HLAB7	HLAB8	HLACw*0401	HLACw*0602
328	APCRIPVMV	14	HLAB*3501	HLAB*3701	HLAB*5101	HLAB*5102	HLAB*5103	HLAB*5201	HLAB*5301	HLAB*5401	HLAB*51	HLAB61	HLAB7	HLAB*0702	HLACw*0401	MHCLd
41	LDISLETVA	7	HLAB*3701	HLAB40	HLAB*4403	HLAB*5301	HLAB*51	HLAB61	MHCKk
154	TDIKTLKFD	1	HLAB*3701
151	NWNTDIKTL	3	HLAB*3801	HLAB*3902	HLACw*0401
237	PHAATIKVL	2	HLAB*3801	HLAB*3901
402	QTMKGAERL	6	HLAB*3902	HLAB40	HLAB*5801	HLAB60	HLAB7	HLACw*0301
