# Supplementary material for: Advancing molecular modeling and reverse vaccinology in broad-spectrum yellow fever virus vaccine development
Source: Sci Rep. 2024 May 12;14:10842. doi: 10.1038/s41598-024-60680-9 (PMC11089047; doi:10.1038/s41598-024-60680-9)
Supplement: Supplementary file 1 — Supplementary Information. [file 41598_2024_60680_MOESM1_ESM.zip › Yellow_Fever_data/2_Prediction of T-cell epitopes/propred/Alleles/alleles m.xlsx]

## Sheet: Página1
posição	peptidio	alelo
56	NMTQRVVIA	2	HLAA2	HLAA*0201
57	MTQRVVIAL	11	HLAA2	HLAA*0205	HLAA24	HLAB*3701	HLAB*5301	HLAB*51	HLAB*5801	HLAB60	HLACw*0301	MHCDd	MHCKb
39	NPFFAVTAL	23	HLAA*0205	HLAB14	HLAB*2702	HLAB*2705	HLAB*3501	HLAB*3801	HLAB*3901	HLAB*3902	HLAB40	HLAB*5101	HLAB*5102	HLAB*5103	HLAB*5201	HLAB*5301	HLAB*5401	HLAB*51	HLAB60	HLAB7	HLAB8	HLACw*0301	HLACw*0702	MHCKb	MHCLd
60	RVVIALLVL	14	HLAA*0205	HLAA*1101	HLAA24	HLAA*3101	HLAA68.1	HLAB14	HLAB*2705	HLAB*3501	HLAB*3901	HLAB7	HLACw*0301	MHCDb	MHCDb revised	MHCKd
37	VRNPFFAVT	2	HLAB*2702	HLAB*2705
42	FAVTALAIA	10	HLAB*3902	HLAB40	HLAB*5101	HLAB*5102	HLAB*5103	HLAB*5301	HLAB*5401	HLAB*51	HLAB*5801	HLAB61
41	FFAVTALAI	8	HLAB*5101	HLAB*5102	HLAB*5301	HLAB*5401	HLAB*51	HLACw*0301	MHCKd	MHCKk
55	SNMTQRVVI	5	HLAB*5103	HLAB*5201	MHCDb revised	MHCKd	MHCKk
				#ERROR!
