# Supplementary material for: Advancing molecular modeling and reverse vaccinology in broad-spectrum yellow fever virus vaccine development
Source: Sci Rep. 2024 May 12;14:10842. doi: 10.1038/s41598-024-60680-9 (PMC11089047; doi:10.1038/s41598-024-60680-9)
Supplement: Supplementary file 1 — Supplementary Information. [file 41598_2024_60680_MOESM1_ESM.zip › Yellow_Fever_data/2_Prediction of T-cell epitopes/propred/proprede tabular e.xlsx]

## Sheet: Página1
ALLELE: HLA-A1
Threshold for 4 % with score: -0.693		Highest Score achievable by any peptide on log scale: 12.324
Rank	Sequence	Residue No.	Real Score	Log Score	% of Highest on log scale
1	LVEFEPPHA	231	125000	5878	4.77
2	SLDISLETV	40	36000	-6931	0
3	VMAPDKPSL	33	12500	-23026	0
ALLELE: HLA-A2
Threshold for 4 % with score: 1.553		Highest Score achievable by any peptide on log scale: 15.156
Rank	Sequence	Residue No.	Real Score	Log Score	% of Highest on log scale
1	IKTLKFDAL	156	1106515	7609-03-01	24.82
2	VMVADDLTA	334	160143	9447-02-01	19.43
3	TKDTNNSKL	265	118669	6683-01-01	2018-01-11
4	VMAPDKPSL	33	96614	5947-01-01	10.52
ALLELE: HLA-A*0201
Threshold for 4 % with score: 1.143		Highest Score achievable by any peptide on log scale: 17.857
Rank	Sequence	Residue No.	Real Score	Log Score	% of Highest on log scale
1	LVGVIMMFL	479	1080239	6938-03-01	20.69
2	SLDISLETV	40	488307	4453-03-01	19.29
3	VMAPDKPSL	33	315959	2668-03-01	18.29
4	VMVADDLTA	334	115534	8082-01-01	10.13
ALLELE: HLA-A*0205
Threshold for 4 % with score: 0.519		Highest Score achievable by any peptide on log scale: 10.499
Rank	Sequence	Residue No.	Real Score	Log Score	% of Highest on log scale
1	LVGVIMMFL	479	84000	8628-03-01	36.79
2	VMAPDKPSL	33	50400	4765-02-01	23.59
3	ALGNQEGSL	246	47600	9459-01-01	18.53
4	AATIKVLAL	239	28560	3365	3.20
ALLELE: HLA-A*1101
Threshold for 4 % with score: -2.120		Highest Score achievable by any peptide on log scale: 9.798
Rank	Sequence	Residue No.	Real Score	Log Score	% of Highest on log scale
1	RVKLSALTL	284	3000	-21203	0
2	LVGVIMMFL	479	2000	-32189	0
3	LVEFEPPHA	231	1500	-39120	0
ALLELE: HLA-A24
Threshold for 4 % with score: 1.792		Highest Score achievable by any peptide on log scale: 7.376
Rank	Sequence	Residue No.	Real Score	Log Score	% of Highest on log scale
1	IPVMVADDL	332	43200	2.1282	28.85
2	RVKLSALTL	284	28800	2.0794	28.19
3	FFTSVGKGI	426	27500	9459-01-01	26.38
4	TNNSKLYKL	268	10000	8871-01-01	25.59
ALLELE: HLA-A3
Threshold for 4 % with score: -0.799		Highest Score achievable by any peptide on log scale: 15.620
Rank	Sequence	Residue No.	Real Score	Log Score	% of Highest on log scale
1	VMAPDKPSL	33	20250	-1054	0
2	VMVADDLTA	334	20250	-5108	0
3	SLDISLETV	40	12000	-12040	0
ALLELE: HLA-A*3101
Threshold for 4 % with score: -1.609		Highest Score achievable by any peptide on log scale: 11.408
Rank	Sequence	Residue No.	Real Score	Log Score	% of Highest on log scale
1	RVKLSALTL	284	6000	-21203	0
2	VMVADDLTA	334	4000	-25257	0
3	LVGVIMMFL	479	3000	-25257	0
ALLELE: HLA-A*3302
Threshold for 4 % with score: -0.105		Highest Score achievable by any peptide on log scale: 6.109
Rank	Sequence	Residue No.	Real Score	Log Score	% of Highest on log scale
1	TVMAPDKPS	32	15000	-6931	0
2	VMAPDKPSL	33	15000	-6931	0
3	LVEFEPPHA	231	15000	-6931	0
ALLELE: HLA-A68.1
Threshold for 4 % with score: 1.609		Highest Score achievable by any peptide on log scale: 10.609
Rank	Sequence	Residue No.	Real Score	Log Score	% of Highest on log scale
1	LVGVIMMFL	479	240000	2.0794	19.60
2	LVEFEPPHA	231	200000	7918-01-01	16.89
3	RVKLSALTL	284	120000	3863-01-01	2018-07-13
4	QTMKGAERL	402	100000	6931	6.53
ALLELE: HLA-A20 Cattle
Threshold for 4 % with score: 3.401		Highest Score achievable by any peptide on log scale: 8.294
Rank	Sequence	Residue No.	Real Score	Log Score	% of Highest on log scale
1	DKPSLDISL	37	1000000	2146-06-01	74.93
2	IKTLKFDAL	156	1000000	2146-06-01	74.93
3	TKDTNNSKL	265	1000000	2146-06-01	74.93
4	TKVIMGVVL	453	1000000	2146-06-01	74.93
ALLELE: HLA-A2.1
Threshold for 4 % with score: 105.100		Highest Score achievable by any peptide: 145.700
Rank	Sequence	Residue No.	Score		% of Highest score
1	VMAPDKPSL	33	126000		81.74
2	ALGNQEGSL	246	124900		80.51
3	SLDISLETV	40	120100		78.65
4	FFTSVGKGI	426	120000		73.64
ALLELE: HLA-B14
Threshold for 4 % with score: 1.099		Highest Score achievable by any peptide on log scale: 13.017
Rank	Sequence	Residue No.	Real Score	Log Score	% of Highest on log scale
1	DKPSLDISL	37	30000	8904-02-01	22.20
2	GHVSCRVKL	279	25000	7081-02-01	20.80
3	TKVIMGVVL	453	18000	1972-02-01	16.88
4	IKTLKFDAL	156	15000	1.0986	8.44
ALLELE: HLA-B*2702
Threshold for 4 % with score: 0.000		Highest Score achievable by any peptide on log scale: 10.309
Rank	Sequence	Residue No.	Real Score	Log Score	% of Highest on log scale
1	CRIPVMVAD	330	90000	6931	6.72
2	VMAPDKPSL	33	90000	4055	3.93
3	FEPPHAATI	234	20000	-1054	0
ALLELE: HLA-B*2705
Threshold for 4 % with score: 2.996		Highest Score achievable by any peptide on log scale: 10.309
Rank	Sequence	Residue No.	Real Score	Log Score	% of Highest on log scale
1	VMAPDKPSL	33	3000000	9120-03-01	37.95
2	ALGNQEGSL	246	2000000	4012-03-01	32.99
3	QEGSLKTAL	250	1000000	4012-03-01	32.99
4	RVKLSALTL	284	600000	4012-03-01	32.99
ALLELE: HLA-B*3501
Threshold for 4 % with score: 0.693		Highest Score achievable by any peptide on log scale: 8.882
Rank	Sequence	Residue No.	Real Score	Log Score	% of Highest on log scale
1	CPSTGEAHL	74	24000	9957-02-01	33.73
2	IPVMVADDL	332	20000	9957-02-01	33.73
3	RVKLSALTL	284	20000	7918-01-01	20.17
4	APCRIPVMV	328	12000	3863-01-01	15.61
ALLELE: HLA-B*3701
Threshold for 4 % with score: 0.405		Highest Score achievable by any peptide on log scale: 8.006
Rank	Sequence	Residue No.	Real Score	Log Score	% of Highest on log scale
1	FEPPHAATI	234	40000	3026-02-01	28.76
2	QEGSLKTAL	250	40000	3026-02-01	28.76
3	LVGVIMMFL	479	30000	2.0149	25.17
4	LDISLETVA	41	12000	3863-01-01	17.31
ALLELE: HLA-B*3801
Threshold for 4 % with score: 0.445		Highest Score achievable by any peptide on log scale: 7.940
Rank	Sequence	Residue No.	Real Score	Log Score	% of Highest on log scale
1	GHVSCRVKL	279	36000	5835-03-01	45.13
2		237	30000	1.0986	13.84
3	IPVMVADDL	332	7800	9555	2018-03-12
4	CPSTGEAHL	74	7800	6931	8.73
ALLELE: HLA-B*3901
Threshold for 4 % with score: 1.792		Highest Score achievable by any peptide on log scale: 9.000
Rank	Sequence	Residue No.	Real Score	Log Score	% of Highest on log scale
1	GHVSCRVKL	279	90000	4998-04-01	50.00
2	PHAATIKVL	237	45000	6027-02-01	28.92
3	TKDTNNSKL	265	13500	1972-02-01	24.41
4	IPVMVADDL	332	9000	7918-01-01	19.91
ALLELE: HLA-B*3902
Threshold for 4 % with score: 0.693		Highest Score achievable by any peptide on log scale: 5.481
Rank	Sequence	Residue No.	Real Score	Log Score	% of Highest on log scale
1	DKPSLDISL	37	24000	3.1781	57.99
2	TKVIMGVVL	453	24000	3.1781	57.99
3	IKTLKFDAL	156	24000	9957-02-01	54.66
4	TKDTNNSKL	265	24000	9957-02-01	54.66
ALLELE: HLA-B40
Threshold for 4 % with score: 0.000		Highest Score achievable by any peptide on log scale: 8.476
Rank	Sequence	Residue No.	Real Score	Log Score	% of Highest on log scale
1	QEGSLKTAL	250	160000	9957-02-01	35.34
2	LDISLETVA	41	120000	3026-02-01	27.16
3	FEPPHAATI	234	20000	2.0794	24.53
4	IPVMVADDL	332	20000	6931	8.18
ALLELE: HLA-B*4403
Threshold for 4 % with score: 0.405		Highest Score achievable by any peptide on log scale: 11.708
Rank	Sequence	Residue No.	Real Score	Log Score	% of Highest on log scale
1	FEPPHAATI	234	120000	4849-02-01	21.22
2	QEGSLKTAL	250	72000	7918-01-01	15.30
3	LDISLETVA	41	24000	3218-01-01	11.29
4	AATIKVLAL	239	22500	3001	2.56
ALLELE: HLA-B*5101
Threshold for 4 % with score: 1.649		Highest Score achievable by any peptide on log scale: 10.157
Rank	Sequence	Residue No.	Real Score	Log Score	% of Highest on log scale
1	APCRIPVMV	328	629200	3936-05-01	53.10
2	IPVMVADDL	332	440000	9628-04-01	48.86
3	CPSTGEAHL	74	440000	7005-04-01	46.28
4	AATIKVLAL	239	242000	1973-04-01	39.45
ALLELE: HLA-B*5102
Threshold for 4 % with score: 2.078		Highest Score achievable by any peptide on log scale: 11.671
Rank	Sequence	Residue No.	Real Score	Log Score	% of Highest on log scale
1	IPVMVADDL	332	1597200	7991-05-01	49.69
2	APCRIPVMV	328	726000	3936-05-01	46.21
3	CPSTGEAHL	74	484000	7958-04-01	41.09
4	AATIKVLAL	239	440000	9120-03-01	33.52
ALLELE: HLA-B*5103
Threshold for 4 % with score: 0.884		Highest Score achievable by any peptide on log scale: 7.567
Rank	Sequence	Residue No.	Real Score	Log Score	% of Highest on log scale
1	APCRIPVMV	328	175692	8795-03-01	51.27
2	AATIKVLAL	239	145200	7081-02-01	35.79
3	CPSTGEAHL	74	121000	9824-01-01	26.20
4	IPVMVADDL	332	121000	8871-01-01	24.94
ALLELE: HLA-B*5201
Threshold for 4 % with score: 1.974		Highest Score achievable by any peptide on log scale: 9.989
Rank	Sequence	Residue No.	Real Score	Log Score	% of Highest on log scale
1	APCRIPVMV	328	264000	4012-03-01	34.05
2	LDISLETVA	41	75000	7918-01-01	17.94
3	IPVMVADDL	332	72000	1.0986	11.00
4	SLDISLETV	40	50000	1.0661	10.67
ALLELE: HLA-B*5301
Threshold for 4 % with score: 104.800		Highest Score achievable by any peptide: 150.500
Rank	Sequence	Residue No.	Score		% of Highest score
1	IPVMVADDL	332	123410		82.00
2	CPSTGEAHL	74	122080		79.39
3	APCRIPVMV	328	121560		79.30
4	FFTSVGKGI	426	121450		78.87
ALLELE: HLA-B*5401
Threshold for 4 % with score: 113.790		Highest Score achievable by any peptide: 219.200
Rank	Sequence	Residue No.	Score		% of Highest score
1	FFTSVGKGI	426	183080		78.37
2	FEPPHAATI	234	181380		77.39
3	IPVMVADDL	332	176690		58.23
4	APCRIPVMV	328	176540		58.00
ALLELE: HLA-B*51
Threshold for 4 % with score: 104.920		Highest Score achievable by any peptide: 157.000
Rank	Sequence	Residue No.	Score		% of Highest score
1	IPVMVADDL	332	132740		84.55
2	FEPPHAATI	234	130160		79.36
3	FFTSVGKGI	426	129870		79.22
4	APCRIPVMV	328	128870		75.53
ALLELE: HLA-B*5801
Threshold for 4 % with score: -0.223		Highest Score achievable by any peptide on log scale: 9.350
Rank	Sequence	Residue No.	Real Score	Log Score	% of Highest on log scale
1	QTMKGAERL	402	66000	4816-01-01	15.85
2	AATIKVLAL	239	60000	2776	2.97
3	IPVMVADDL	332	44000	-14917	0
ALLELE: HLA-B60
Threshold for 4 % with score: 1.386		Highest Score achievable by any peptide on log scale: 8.955
Rank	Sequence	Residue No.	Real Score	Log Score	% of Highest on log scale
1	QEGSLKTAL	250	176000	5.1705	57.74
2	TNNSKLYKL	268	176000	2.1748	24.29
3	IPVMVADDL	332	20000	2.1748	24.29
4	QTMKGAERL	402	16000	2.1748	24.29
ALLELE: HLA-B61
Threshold for 4 % with score: 0.000		Highest Score achievable by any peptide on log scale: 7.879
Rank	Sequence	Residue No.	Real Score	Log Score	% of Highest on log scale
1	FEPPHAATI	234	60000	2.0794	26.39
2	QEGSLKTAL	250	60000	2.0794	26.39
3	LDISLETVA	41	40000	6094-01-01	20.43
ALLELE: HLA-B62
Threshold for 4 % with score: 0.693		Highest Score achievable by any peptide on log scale: 9.199
Rank	Sequence	Residue No.	Real Score	Log Score	% of Highest on log scale
1	ALGNQEGSL	246	124800	6931	7.53
2	SLDISLETV	40	88000	-4155	0
3	LVGVIMMFL	479	48000	-9163	0
ALLELE: HLA-B7
Threshold for 4 % with score: 1.386		Highest Score achievable by any peptide on log scale: 10.897
Rank	Sequence	Residue No.	Real Score	Log Score	% of Highest on log scale
1	CPSTGEAHL	74	80000	3820-04-01	40.21
2	IPVMVADDL	332	80000	3820-04-01	40.21
3	AATIKVLAL	239	40000	5835-03-01	32.89
4	RVKLSALTL	284	36000	9957-02-01	27.49
ALLELE: HLA-B*0702
Threshold for 4 % with score: 116.730		Highest Score achievable by any peptide: 179.800
Rank	Sequence	Residue No.	Score		% of Highest score
1	RVKLSALTL	284	140190		75.95
2	APCRIPVMV	328	136560		66.59
3	CPSTGEAHL	74	131660		65.61
4	IPVMVADDL	332	130886		65.27
ALLELE: HLA-B8
Threshold for 4 % with score: -0.916		Highest Score achievable by any peptide on log scale: 11.472
Rank	Sequence	Residue No.	Real Score	Log Score	% of Highest on log scale
1	AATIKVLAL	239	320000	7726-02-01	24.17
2	TNNSKLYKL	268	16000	3863-01-01	2018-08-12
3	RVKLSALTL	284	4000	6931	2018-04-06
ALLELE: HLA-Cw*0301
Threshold for 4 % with score: 2.015		Highest Score achievable by any peptide on log scale: 9.757
Rank	Sequence	Residue No.	Real Score	Log Score	% of Highest on log scale
1	IPVMVADDL	332	100000	9957-02-01	30.70
2	QTMKGAERL	402	24000	9957-02-01	30.70
3	TKVIMGVVL	453	20000	9957-02-01	30.70
4	IKTLKFDAL	156	20000	3026-02-01	23.60
ALLELE: HLA-Cw*0401
Threshold for 4 % with score: 1.577		Highest Score achievable by any peptide on log scale: 9.342
Rank	Sequence	Residue No.	Real Score	Log Score	% of Highest on log scale
1	CPSTGEAHL	74	220000	6597-04-01	49.88
2	NWNTDIKTL	151	200000	3820-04-01	46.91
3	IPVMVADDL	332	110000	3820-04-01	46.91
4	FFTSVGKGI	426	110000	2189-03-01	34.46
ALLELE: HLA-Cw*0602
Threshold for 4 % with score: 1.482		Highest Score achievable by any peptide on log scale: 4.380
Rank	Sequence	Residue No.	Real Score	Log Score	% of Highest on log scale
1	AATIKVLAL	239	8800	2.1748	49.65
2	TNNSKLYKL	268	8000	2.0794	47.47
3	DKPSLDISL	37	8000	7918-01-01	40.91
4	QEGSLKTAL	250	7260	7918-01-01	40.91
ALLELE: HLA-Cw*0702
Threshold for 4 % with score: 1.212		Highest Score achievable by any peptide on log scale: 5.306
Rank	Sequence	Residue No.	Real Score	Log Score	% of Highest on log scale
1	LVGVIMMFL	479	22400	7509-01-01	33.00
2	IPVMVADDL	332	12320	4633-01-01	27.58
3	QEGSLKTAL	250	11200	1.0578	19.93
4	DKPSLDISL	37	8000	8755	16.50
ALLELE: MHC-Db
Threshold for 4 % with score: 1.887		Highest Score achievable by any peptide on log scale: 9.422
Rank	Sequence	Residue No.	Real Score	Log Score	% of Highest on log scale
1	TKDTNNSKL	265	343200	7842-03-01	40.16
2	FEPPHAATI	234	260000	8871-01-01	2018-03-20
3	IPVMVADDL	332	200000	8871-01-01	2018-03-20
4	TKVIMGVVL	453	44000	8871-01-01	2018-03-20
ALLELE: MHC-Db revised
Threshold for 4 % with score: 1.276		Highest Score achievable by any peptide on log scale: 12.671
Rank	Sequence	Residue No.	Real Score	Log Score	% of Highest on log scale
1	VMAPDKPSL	33	4723488	4187-03-01	26.98
2	LVGVIMMFL	479	720600	9829-01-01	15.65
3	RVKLSALTL	284	302400	6262-01-01	12.83
4	TKVIMGVVL	453	135147	1.1098	8.76
ALLELE: MHC-Dd
Threshold for 4 % with score: 0.875		Highest Score achievable by any peptide on log scale: 10.633
Rank	Sequence	Residue No.	Real Score	Log Score	% of Highest on log scale
1	DKPSLDISL	37	144000	4849-02-01	23.37
2	FEPPHAATI	234	43200	4849-02-01	23.37
3	IKTLKFDAL	156	30000	7918-01-01	16.85
4	AATIKVLAL	239	20000	6094-01-01	15.14
ALLELE: MHC-Kb
Threshold for 4 % with score: 0.365		Highest Score achievable by any peptide on log scale: 6.346
Rank	Sequence	Residue No.	Real Score	Log Score	% of Highest on log scale
1	IKTLKFDAL	156	33000	1939-01-01	18.81
2	NWNTDIKTL	151	12000	3646	5.75
3	TNNSKLYKL	268	10000	1823	2.87
4	QTMKGAERL	402	5280	1823	2.87
ALLELE: MHC-Kd
Threshold for 4 % with score: 4.236		Highest Score achievable by any peptide on log scale: 8.289
Rank	Sequence	Residue No.	Real Score	Log Score	% of Highest on log scale
1	FFTSVGKGI	426	1382400	7.0493	85.04
2	NWNTDIKTL	151	1152000	4806-05-01	66.12
3	QTMKGAERL	402	1152000	7467-04-01	57.26
4	IPVMVADDL	332	1152000	5643-04-01	55.06
ALLELE: MHC-Kk
Threshold for 4 % with score: 1.609		Highest Score achievable by any peptide on log scale: 10.597
Rank	Sequence	Residue No.	Real Score	Log Score	% of Highest on log scale
1	FEPPHAATI	234	1000000	6201-06-01	62.47
2	QEGSLKTAL	250	750000	3820-04-01	41.35
3	FFTSVGKGI	426	100000	7081-02-01	25.56
4	LDISLETVA	41	80000	2.0794	19.62
ALLELE: MHC-Ld
Threshold for 4 % with score: 2.015		Highest Score achievable by any peptide on log scale: 6.554
Rank	Sequence	Residue No.	Real Score	Log Score	% of Highest on log scale
1	CPSTGEAHL	74	195000	2730-05-01	80.46
2	IPVMVADDL	332	150000	5.0106	76.45
3	APCRIPVMV	328	60000	4.0943	62.47
4	QTMKGAERL	402	58500	8718-01-01	28.56
