# Supplementary material for: Advancing molecular modeling and reverse vaccinology in broad-spectrum yellow fever virus vaccine development
Source: Sci Rep. 2024 May 12;14:10842. doi: 10.1038/s41598-024-60680-9 (PMC11089047; doi:10.1038/s41598-024-60680-9)
Supplement: Supplementary file 1 — Supplementary Information. [file 41598_2024_60680_MOESM1_ESM.zip › Yellow_Fever_data/2_Prediction of T-cell epitopes/propred/propred tabular ns1.xlsx]

## Sheet: Página1
ALLELE: HLA-A1
Threshold for 4 % with score: -0.693		Highest Score achievable by any peptide on log scale: 12.324
Rank	Sequence	Residue No.	Real Score	Log Score	% of Highest on log scale
1	DCDGSILGA	178	37500	9163	7.44
2	TMDCDGSIL	176	4500	-13863	0
3	YPEDPVKLA	35	2500	-14917	0
ALLELE: HLA-A2
Threshold for 4 % with score: 1.553		Highest Score achievable by any peptide on log scale: 15.156
Rank	Sequence	Residue No.	Real Score	Log Score	% of Highest on log scale
1	TMDCDGSIL	176	52447	7640-02-01	18.24
2	YYPEDPVKL	34	31255	-13810	0
3	YPEDPVKLA	35	16044	-50573	0
ALLELE: HLA-A*0201
Threshold for 4 % with score: 1.143		Highest Score achievable by any peptide on log scale: 17.857
Rank	Sequence	Residue No.	Real Score	Log Score	% of Highest on log scale
1	TMDCDGSIL	176	79984	9283	5.20
2	YPEDPVKLA	35	17987	-24076	0
3	YYPEDPVKL	34	9536	-28832	0
ALLELE: HLA-A*0205
Threshold for 4 % with score: 0.519		Highest Score achievable by any peptide on log scale: 10.499
Rank	Sequence	Residue No.	Real Score	Log Score	% of Highest on log scale
1	TMDCDGSIL	176	21000	1.0296	9.81
2	YPEDPVKLA	35	4800	-17148	0
3	YYPEDPVKL	34	3400	-27646	0
ALLELE: HLA-A*1101
Threshold for 4 % with score: -2.120		Highest Score achievable by any peptide on log scale: 9.798
Rank	Sequence	Residue No.	Real Score	Log Score	% of Highest on log scale
1	YYPEDPVKL	34	1200	-55215	0
2	TMDCDGSIL	176	800	-55215	0
3	DCDGSILGA	178	800	-67254	0
ALLELE: HLA-A24
Threshold for 4 % with score: 1.792		Highest Score achievable by any peptide on log scale: 7.376
Rank	Sequence	Residue No.	Real Score	Log Score	% of Highest on log scale
1	YYPEDPVKL	34	396000	9814-05-01	81.10
2	TMDCDGSIL	176	240000	3863-01-01	18.80
3	YPEDPVKLA	35	36000	-17148	0
ALLELE: HLA-A3
Threshold for 4 % with score: -0.799		Highest Score achievable by any peptide on log scale: 15.620
Rank	Sequence	Residue No.	Real Score	Log Score	% of Highest on log scale
1	TMDCDGSIL	176	45000	-5108	0
2	YPEDPVKLA	35	9000	-54037	0
3	DCDGSILGA	178	4500	-59145	0
ALLELE: HLA-A*3101
Threshold for 4 % with score: -1.609		Highest Score achievable by any peptide on log scale: 11.408
Rank	Sequence	Residue No.	Real Score	Log Score	% of Highest on log scale
1	TMDCDGSIL	176	6000	-39120	0
2	YYPEDPVKL	34	4000	-51160	0
3	DCDGSILGA	178	2000	-60323	0
ALLELE: HLA-A*3302
Threshold for 4 % with score: -0.105		Highest Score achievable by any peptide on log scale: 6.109
Rank	Sequence	Residue No.	Real Score	Log Score	% of Highest on log scale
1	YYPEDPVKL	34	15000	-6931	0
2	TMDCDGSIL	176	4500	-6931	0
3	DCDGSILGA	178	3000	-12040	0
ALLELE: HLA-A68.1
Threshold for 4 % with score: 1.609		Highest Score achievable by any peptide on log scale: 10.609
Rank	Sequence	Residue No.	Real Score	Log Score	% of Highest on log scale
1	DCDGSILGA	178	135000	-12040	0
2	YPEDPVKLA	35	75000	-23026	0
3	TMDCDGSIL	176	60000	-23026	0
ALLELE: HLA-A20 Cattle
Threshold for 4 % with score: 3.401		Highest Score achievable by any peptide on log scale: 8.294
Rank	Sequence	Residue No.	Real Score	Log Score	% of Highest on log scale
1	TMDCDGSIL	176	4000000	2189-03-01	38.81
2	WRSRADEIN	68	1000000	6931	8.36
ALLELE: HLA-A2.1
Threshold for 4 % with score: 105.100		Highest Score achievable by any peptide: 145.700
Rank	Sequence	Residue No.	Score		% of Highest score
1	TMDCDGSIL	176	123200		82.36
2	YYPEDPVKL	34	120000		71.31
3	YPEDPVKLA	35	117500		58.54
4	WRSRADEIN	68	114200		58.41
ALLELE: HLA-B14
Threshold for 4 % with score: 1.099		Highest Score achievable by any peptide on log scale: 13.017
Rank	Sequence	Residue No.	Real Score	Log Score	% of Highest on log scale
1	DCDGSILGA	178	9000	-7985	0
2	YYPEDPVKL	34	8000	-16094	0
ALLELE: HLA-B*2702
Threshold for 4 % with score: 0.000		Highest Score achievable by any peptide on log scale: 10.309
Rank	Sequence	Residue No.	Real Score	Log Score	% of Highest on log scale
1	WRSRADEIN	68	200000	3026-02-01	22.34
2	TMDCDGSIL	176	200000	4055	3.93
3	YYPEDPVKL	34	60000	-35066	0
ALLELE: HLA-B*2705
Threshold for 4 % with score: 2.996		Highest Score achievable by any peptide on log scale: 10.309
Rank	Sequence	Residue No.	Real Score	Log Score	% of Highest on log scale
1	WRSRADEIN	68	2000000	2983-05-01	51.40
2	TMDCDGSIL	176	1000000	9120-03-01	37.95
ALLELE: HLA-B*3501
Threshold for 4 % with score: 0.693		Highest Score achievable by any peptide on log scale: 8.882
Rank	Sequence	Residue No.	Real Score	Log Score	% of Highest on log scale
1	YPEDPVKLA	35	20000	1823	2018-05-02
2	TMDCDGSIL	176	12000	-7985	0
3	YYPEDPVKL	34	10000	-12040	0
ALLELE: HLA-B*3701
Threshold for 4 % with score: 0.405		Highest Score achievable by any peptide on log scale: 8.006
Rank	Sequence	Residue No.	Real Score	Log Score	% of Highest on log scale
1	MDCDGSILG	177	50000	6931	8.66
ALLELE: HLA-B*3801
Threshold for 4 % with score: 0.445		Highest Score achievable by any peptide on log scale: 7.940
Rank	Sequence	Residue No.	Real Score	Log Score	% of Highest on log scale
1	YYPEDPVKL	34	18000	5686-01-01	19.76
2	TMDCDGSIL	176	12000	1.0986	13.84
3	YPEDPVKLA	35	9000	1823	2.30
ALLELE: HLA-B*3901
Threshold for 4 % with score: 1.792		Highest Score achievable by any peptide on log scale: 9.000
Rank	Sequence	Residue No.	Real Score	Log Score	% of Highest on log scale
1	TMDCDGSIL	176	90000	1972-02-01	24.41
2	YYPEDPVKL	34	30000	7918-01-01	19.91
3	YPEDPVKLA	35	15000	-1054	0
ALLELE: HLA-B*3902
Threshold for 4 % with score: 0.693		Highest Score achievable by any peptide on log scale: 5.481
Rank	Sequence	Residue No.	Real Score	Log Score	% of Highest on log scale
1	YYPEDPVKL	34	5000	6931	12.65
2	TMDCDGSIL	176	2400	6931	12.65
3	YPEDPVKLA	35	2400	-23026	0
ALLELE: HLA-B40
Threshold for 4 % with score: 0.000		Highest Score achievable by any peptide on log scale: 8.476
Rank	Sequence	Residue No.	Real Score	Log Score	% of Highest on log scale
1	GAAVNGKKS	185	16000	-9163	0
2	YPEDPVKLA	35	16000	-9808	0
3	DCDGSILGA	178	16000	-13863	0
ALLELE: HLA-B*4403
Threshold for 4 % with score: 0.405		Highest Score achievable by any peptide on log scale: 11.708
Rank	Sequence	Residue No.	Real Score	Log Score	% of Highest on log scale
1	YPEDPVKLA	35	45000	-7985	0
2	DCDGSILGA	178	20250	-7985	0
3	GAAVNGKKS	185	12000	-7985	0
ALLELE: HLA-B*5101
Threshold for 4 % with score: 1.649		Highest Score achievable by any peptide on log scale: 10.157
Rank	Sequence	Residue No.	Real Score	Log Score	% of Highest on log scale
1	YPEDPVKLA	35	440000	7556-02-01	27.13
2	GAAVNGKKS	185	440000	1.1069	10.90
3	YYPEDPVKL	34	286000	3577	3.52
ALLELE: HLA-B*5102
Threshold for 4 % with score: 2.078		Highest Score achievable by any peptide on log scale: 11.671
Rank	Sequence	Residue No.	Real Score	Log Score	% of Highest on log scale
1	YPEDPVKLA	35	1200000	3979-02-01	20.55
2	GAAVNGKKS	185	660000	8001-01-01	15.42
3	YYPEDPVKL	34	330000	4816-01-01	12.69
ALLELE: HLA-B*5103
Threshold for 4 % with score: 0.884		Highest Score achievable by any peptide on log scale: 7.567
Rank	Sequence	Residue No.	Real Score	Log Score	% of Highest on log scale
1	GAAVNGKKS	185	121000	1.1069	14.63
2	YPEDPVKLA	35	110000	6931	9.16
3	TMDCDGSIL	176	44000	-9263	0
ALLELE: HLA-B*5201
Threshold for 4 % with score: 1.974		Highest Score achievable by any peptide on log scale: 9.989
Rank	Sequence	Residue No.	Real Score	Log Score	% of Highest on log scale
1	TMDCDGSIL	176	120000	3863-01-01	13.88
2	YPEDPVKLA	35	27500	-5978	0
3	YYPEDPVKL	34	22000	-7340	0
ALLELE: HLA-B*5301
Threshold for 4 % with score: 104.800		Highest Score achievable by any peptide: 150.500
Rank	Sequence	Residue No.	Score		% of Highest score
1	YPEDPVKLA	35	135810		90.24
2	YYPEDPVKL	34	124310		77.42
3	TMDCDGSIL	176	122190		66.06
4	DCDGSILGA	178	121410		65.04
ALLELE: HLA-B*5401
Threshold for 4 % with score: 113.790		Highest Score achievable by any peptide: 219.200
Rank	Sequence	Residue No.	Score		% of Highest score
1	YPEDPVKLA	35	187970		85.15
2	YYPEDPVKL	34	186640		77.88
3	WRSRADEIN	68	181420		66.56
4	DCDGSILGA	178	178840		46.75
ALLELE: HLA-B*51
Threshold for 4 % with score: 104.920		Highest Score achievable by any peptide: 157.000
Rank	Sequence	Residue No.	Score		% of Highest score
1	YPEDPVKLA	35	144420		91.99
2	YYPEDPVKL	34	134870		78.93
3	WRSRADEIN	68	132300		66.18
4	TMDCDGSIL	176	129000		62.65
ALLELE: HLA-B*5801
Threshold for 4 % with score: -0.223		Highest Score achievable by any peptide on log scale: 9.350
Rank	Sequence	Residue No.	Real Score	Log Score	% of Highest on log scale
1	GAAVNGKKS	185	132000	-15141	0
2	YPEDPVKLA	35	132000	-21203	0
3	DCDGSILGA	178	86400	-31336	0
ALLELE: HLA-B60
Threshold for 4 % with score: 1.386		Highest Score achievable by any peptide on log scale: 8.955
Rank	Sequence	Residue No.	Real Score	Log Score	% of Highest on log scale
1	YYPEDPVKL	34	17600	-1278	0
2	TMDCDGSIL	176	16000	-9163	0
3	DCDGSILGA	178	16000	-16094	0
ALLELE: HLA-B61
Threshold for 4 % with score: 0.000		Highest Score achievable by any peptide on log scale: 7.879
Rank	Sequence	Residue No.	Real Score	Log Score	% of Highest on log scale
1	YPEDPVKLA	35	40000	-6931	0
2	MDCDGSILG	177	40000	-29957	0
ALLELE: HLA-B62
Threshold for 4 % with score: 0.693		Highest Score achievable by any peptide on log scale: 9.199
Rank	Sequence	Residue No.	Real Score	Log Score	% of Highest on log scale
1	DCDGSILGA	178	13200	-31419	0
2	YPEDPVKLA	35	9680	-34112	0
3	TMDCDGSIL	176	4000	-35066	0
ALLELE: HLA-B7
Threshold for 4 % with score: 1.386		Highest Score achievable by any peptide on log scale: 10.897
Rank	Sequence	Residue No.	Real Score	Log Score	% of Highest on log scale
1	TMDCDGSIL	176	40000	1823	1.67
2	YPEDPVKLA	35	8000	-1054	0
3	YYPEDPVKL	34	7500	-9163	0
ALLELE: HLA-B*0702
Threshold for 4 % with score: 116.730		Highest Score achievable by any peptide: 179.800
Rank	Sequence	Residue No.	Score		% of Highest score
1	YPEDPVKLA	35	147380		67.82
2	YYPEDPVKL	34	138670		55.45
3	DCDGSILGA	178	132480		54.84
4	TMDCDGSIL	176	132320		54.10
ALLELE: HLA-B8
Threshold for 4 % with score: -0.916		Highest Score achievable by any peptide on log scale: 11.472
Rank	Sequence	Residue No.	Real Score	Log Score	% of Highest on log scale
1	GAAVNGKKS	185	2000	-39120	0
2	DCDGSILGA	178	1200	-41352	0
3	YPEDPVKLA	35	800	-44228	0
ALLELE: HLA-Cw*0301
Threshold for 4 % with score: 2.015		Highest Score achievable by any peptide on log scale: 9.757
Rank	Sequence	Residue No.	Real Score	Log Score	% of Highest on log scale
1	YYPEDPVKL	34	24000	1.0986	11.26
2	TMDCDGSIL	176	12000	-7340	0
3	YPEDPVKLA	35	7500	-21203	0
ALLELE: HLA-Cw*0401
Threshold for 4 % with score: 1.577		Highest Score achievable by any peptide on log scale: 9.342
Rank	Sequence	Residue No.	Real Score	Log Score	% of Highest on log scale
1	YYPEDPVKL	34	264000	5759-05-01	59.69
2	TMDCDGSIL	176	240000	7918-01-01	19.18
3	YPEDPVKLA	35	240000	5686-01-01	16.79
ALLELE: HLA-Cw*0602
Threshold for 4 % with score: 1.482		Highest Score achievable by any peptide on log scale: 4.380
Rank	Sequence	Residue No.	Real Score	Log Score	% of Highest on log scale
1	YYPEDPVKL	34	12000	7885	18.00
2	TMDCDGSIL	176	6600	6931	15.82
3	YPEDPVKLA	35	4000	-6304	0
ALLELE: HLA-Cw*0702
Threshold for 4 % with score: 1.212		Highest Score achievable by any peptide on log scale: 5.306
Rank	Sequence	Residue No.	Real Score	Log Score	% of Highest on log scale
1	YPEDPVKLA	35	40320	6141	11.57
2	YYPEDPVKL	34	13440	3546	6.68
3	GAAVNGKKS	185	8000	-6387	0
ALLELE: MHC-Db
Threshold for 4 % with score: 1.887		Highest Score achievable by any peptide on log scale: 9.422
Rank	Sequence	Residue No.	Real Score	Log Score	% of Highest on log scale
1	YYPEDPVKL	34	660000	9741-01-01	20.95
2	GAAVNGKKS	185	200000	1.1378	2018-08-12
3	TMDCDGSIL	176	52800	-5586	0
ALLELE: MHC-Db revised
Threshold for 4 % with score: 1.276		Highest Score achievable by any peptide on log scale: 12.671
Rank	Sequence	Residue No.	Real Score	Log Score	% of Highest on log scale
1	TMDCDGSIL	176	237798	1.1317	8.93
2	GAAVNGKKS	185	169855	2070	1.63
3	YYPEDPVKL	34	19051	-38794	0
ALLELE: MHC-Dd
Threshold for 4 % with score: 0.875		Highest Score achievable by any peptide on log scale: 10.633
Rank	Sequence	Residue No.	Real Score	Log Score	% of Highest on log scale
1	YYPEDPVKL	34	400000	3.1781	29.89
2	YPEDPVKLA	35	24000	-21203	0
ALLELE: MHC-Kb
Threshold for 4 % with score: 0.365		Highest Score achievable by any peptide on log scale: 6.346
Rank	Sequence	Residue No.	Real Score	Log Score	% of Highest on log scale
1	YYPEDPVKL	34	3960	2809-01-01	20.18
2	TMDCDGSIL	176	3600	-16094	0
3	GAAVNGKKS	185	3600	-21203	0
ALLELE: MHC-Kd
Threshold for 4 % with score: 4.236		Highest Score achievable by any peptide on log scale: 8.289
Rank	Sequence	Residue No.	Real Score	Log Score	% of Highest on log scale
1	YYPEDPVKL	34	2880000	9655-07-01	96.09
2	TMDCDGSIL	176	2400000	8712-03-01	46.70
3	YPEDPVKLA	35	1382400	1823	2.20
4	DCDGSILGA	178	1152000	1823	2.20
ALLELE: MHC-Kk
Threshold for 4 % with score: 1.609		Highest Score achievable by any peptide on log scale: 10.597
Rank	Sequence	Residue No.	Real Score	Log Score	% of Highest on log scale
1	MDCDGSILG	177	1000000	-9163	0
2	YYPEDPVKL	34	250000	-16094	0
3	TMDCDGSIL	176	200000	-16094	0
ALLELE: MHC-Ld
Threshold for 4 % with score: 2.015		Highest Score achievable by any peptide on log scale: 6.554
Rank	Sequence	Residue No.	Real Score	Log Score	% of Highest on log scale
1	YPEDPVKLA	35	300000	1972-02-01	33.52
2	YYPEDPVKL	34	65000	2.0149	30.74
3	TMDCDGSIL	176	60000	4055	6.19
