# Supplementary material for: Advancing molecular modeling and reverse vaccinology in broad-spectrum yellow fever virus vaccine development
Source: Sci Rep. 2024 May 12;14:10842. doi: 10.1038/s41598-024-60680-9 (PMC11089047; doi:10.1038/s41598-024-60680-9)
Supplement: Supplementary file 1 — Supplementary Information. [file 41598_2024_60680_MOESM1_ESM.zip › Yellow_Fever_data/2_Prediction of T-cell epitopes/propred/propred tabular ns3.xlsx]

## Sheet: Página1
ALLELE: HLA-A1
Threshold for 4 % with score: -0.693		Highest Score achievable by any peptide on log scale: 12.324
Rank	Sequence	Residue No.	Real Score	Log Score	% of Highest on log scale
1	LAECARRRL	213	20000	-1054	0
2	GGEIGAVAL	123	18000	-7985	0
ALLELE: HLA-A2
Threshold for 4 % with score: 1.553		Highest Score achievable by any peptide on log scale: 15.156
Rank	Sequence	Residue No.	Real Score	Log Score	% of Highest on log scale
1	VLVDEGRKV	437	354936	6029-03-01	23.77
2	KIIEECEYL	12	170913	6637-02-01	17.58
3	VLAPTRVVL	225	165356	4892-02-01	16.42
4	IIMDEAHFL	286	143813	1948-01-01	6.63
ALLELE: HLA-A*0201
Threshold for 4 % with score: 1.143		Highest Score achievable by any peptide on log scale: 17.857
Rank	Sequence	Residue No.	Real Score	Log Score	% of Highest on log scale
1	IIMDEAHFL	286	979128	6.0322	33.78
2	KIIEECEYL	12	650311	7326-04-01	26.50
3	VLVDEGRKV	437	416629	5743-04-01	25.62
4	VLAPTRVVL	225	413834	7007-02-01	2018-12-15
ALLELE: HLA-A*0205
Threshold for 4 % with score: 0.519		Highest Score achievable by any peptide on log scale: 10.499
Rank	Sequence	Residue No.	Real Score	Log Score	% of Highest on log scale
1	IIMDEAHFL	286	107100	6738-04-01	44.52
2	KIIEECEYL	12	31500	4500-03-01	32.86
3	RVSSDQSAL	604	28800	6391-02-01	25.14
4	VLAPTRVVL	225	21000	4765-02-01	23.59
ALLELE: HLA-A*1101
Threshold for 4 % with score: -2.120		Highest Score achievable by any peptide on log scale: 9.798
Rank	Sequence	Residue No.	Real Score	Log Score	% of Highest on log scale
1	NVMAASLRK	374	8000	2.0794	21.22
2	LVPSWASVK	67	2000	6931	2018-07-07
3	RVSSDQSAL	604	1200	-28134	0
ALLELE: HLA-A24
Threshold for 4 % with score: 1.792		Highest Score achievable by any peptide on log scale: 7.376
Rank	Sequence	Residue No.	Real Score	Log Score	% of Highest on log scale
1	KIIEECEYL	12	100000	6672-02-01	36.16
2	RNCDLPVWL	542	14400	4441-02-01	33.14
3	KQKKPDFIL	403	14400	2.0794	28.19
4	RVSSDQSAL	604	13200	2.0794	28.19
ALLELE: HLA-A3
Threshold for 4 % with score: -0.799		Highest Score achievable by any peptide on log scale: 15.620
Rank	Sequence	Residue No.	Real Score	Log Score	% of Highest on log scale
1	LVPSWASVK	67	150000	7918-01-01	11.47
2	NVMAASLRK	374	60000	7918-01-01	11.47
3	VLAPTRVVL	225	20000	-1054	0
ALLELE: HLA-A*3101
Threshold for 4 % with score: -1.609		Highest Score achievable by any peptide on log scale: 11.408
Rank	Sequence	Residue No.	Real Score	Log Score	% of Highest on log scale
1	NVMAASLRK	374	8000	1823	1.60
2	LVPSWASVK	67	6000	-16094	0
3	KQKKPDFIL	403	4000	-17148	0
ALLELE: HLA-A*3302
Threshold for 4 % with score: -0.105		Highest Score achievable by any peptide on log scale: 6.109
Rank	Sequence	Residue No.	Real Score	Log Score	% of Highest on log scale
1	DSGETVKCR	579	45000	8067-03-01	62.31
2	RGWAAHRAR	302	15000	-1054	0
3	LVPSWASVK	67	15000	-6931	0
ALLELE: HLA-A68.1
Threshold for 4 % with score: 1.609		Highest Score achievable by any peptide on log scale: 10.609
Rank	Sequence	Residue No.	Real Score	Log Score	% of Highest on log scale
1	NVMAASLRK	374	400000	4806-05-01	51.66
2	LVPSWASVK	67	240000	7875-04-01	45.13
3	DSGETVKCR	579	240000	4998-04-01	42.41
4	RVSSDQSAL	604	200000	3863-01-01	2018-07-13
ALLELE: HLA-A20 Cattle
Threshold for 4 % with score: 3.401		Highest Score achievable by any peptide on log scale: 8.294
Rank	Sequence	Residue No.	Real Score	Log Score	% of Highest on log scale
1	TKPSLFKVR	113	4000000	2940-08-01	100.00
2	DKRPTAWFL	359	4000000	2146-06-01	74.93
3	RKVAIKGPL	443	500000	2146-06-01	74.93
4	DSGETVKCR	579	500000	6889-03-01	44.48
ALLELE: HLA-A2.1
Threshold for 4 % with score: 105.100		Highest Score achievable by any peptide: 145.700
Rank	Sequence	Residue No.	Score		% of Highest score
1	VLAPTRVVL	225	124900		81.40
2	VLVDEGRKV	437	124000		81.33
3	WHVTRGAFL	52	123300		78.11
4	CRTAFKPVL	430	122800		74.06
ALLELE: HLA-B14
Threshold for 4 % with score: 1.099		Highest Score achievable by any peptide on log scale: 13.017
Rank	Sequence	Residue No.	Real Score	Log Score	% of Highest on log scale
1	RRRLRTLVL	218	40000	6889-03-01	28.34
2	WHVTRGAFL	52	40000	4012-03-01	26.13
3	CRTAFKPVL	430	30000	9957-02-01	2018-01-23
4	RKVAIKGPL	443	20000	1972-02-01	16.88
ALLELE: HLA-B*2702
Threshold for 4 % with score: 0.000		Highest Score achievable by any peptide on log scale: 10.309
Rank	Sequence	Residue No.	Real Score	Log Score	% of Highest on log scale
1	RRRLRTLVL	218	300000	1930-05-01	50.37
2	NRNGEVIGL	144	200000	4.0943	39.72
3	CRTAFKPVL	430	180000	4.0943	39.72
4	HRARANESA	307	100000	9957-02-01	2018-06-29
ALLELE: HLA-B*2705
Threshold for 4 % with score: 2.996		Highest Score achievable by any peptide on log scale: 10.309
Rank	Sequence	Residue No.	Real Score	Log Score	% of Highest on log scale
1	RRRLRTLVL	218	6000000	6995-08-01	84.39
2	NRNGEVIGL	144	3000000	6009-07-01	73.73
3	CRTAFKPVL	430	3000000	6009-07-01	73.73
4	KQKKPDFIL	403	3000000	3969-06-01	62.05
ALLELE: HLA-B*3501
Threshold for 4 % with score: 0.693		Highest Score achievable by any peptide on log scale: 8.882
Rank	Sequence	Residue No.	Real Score	Log Score	% of Highest on log scale
1	KIIEECEYL	12	60000	7918-01-01	20.17
2	KQKKPDFIL	403	40000	7918-01-01	20.17
3	RNCDLPVWL	542	24000	3863-01-01	15.61
4	IIMDEAHFL	286	20000	1.0986	12.37
ALLELE: HLA-B*3701
Threshold for 4 % with score: 0.405		Highest Score achievable by any peptide on log scale: 8.006
Rank	Sequence	Residue No.	Real Score	Log Score	% of Highest on log scale
1	WDGEEEVQL	91	40000	6889-03-01	46.07
2	YGIFQSTFL	25	40000	6094-01-01	2018-10-20
3	WHVTRGAFL	52	40000	6094-01-01	2018-10-20
4	IIMDEAHFL	286	40000	6094-01-01	2018-10-20
ALLELE: HLA-B*3801
Threshold for 4 % with score: 0.445		Highest Score achievable by any peptide on log scale: 7.940
Rank	Sequence	Residue No.	Real Score	Log Score	% of Highest on log scale
1	WHVTRGAFL	52	30000	4012-03-01	42.84
2	LAECARRRL	213	9000	3610-01-01	17.14
3	GGEIGAVAL	123	9000	1.0986	13.84
4	SWASVKEDL	70	7800	9555	2018-03-12
ALLELE: HLA-B*3901
Threshold for 4 % with score: 1.792		Highest Score achievable by any peptide on log scale: 9.000
Rank	Sequence	Residue No.	Real Score	Log Score	% of Highest on log scale
1	WHVTRGAFL	52	180000	1930-05-01	57.70
2	NRNGEVIGL	144	60000	3.1135	34.60
3	KIIEECEYL	12	30000	4849-02-01	27.61
4	IIMDEAHFL	286	22500	4849-02-01	27.61
ALLELE: HLA-B*3902
Threshold for 4 % with score: 0.693		Highest Score achievable by any peptide on log scale: 5.481
Rank	Sequence	Residue No.	Real Score	Log Score	% of Highest on log scale
1	RKVAIKGPL	443	24000	3.1781	57.99
2	DKRPTAWFL	359	20000	7918-01-01	32.69
3	KQKKPDFIL	403	12000	7918-01-01	32.69
4	SWASVKEDL	70	7200	8755	15.97
ALLELE: HLA-B40
Threshold for 4 % with score: 0.000		Highest Score achievable by any peptide on log scale: 8.476
Rank	Sequence	Residue No.	Real Score	Log Score	% of Highest on log scale
1	EEEVQLIAA	94	80000	3026-02-01	27.16
2	WDGEEEVQL	91	80000	9163	10.81
3	YGIFQSTFL	25	80000	6931	8.18
ALLELE: HLA-B*4403
Threshold for 4 % with score: 0.405		Highest Score achievable by any peptide on log scale: 11.708
Rank	Sequence	Residue No.	Real Score	Log Score	% of Highest on log scale
1	EEEVQLIAA	94	120000	7918-01-01	15.30
2	YGIFQSTFL	25	36000	-2877	0
3	WDGEEEVQL	91	36000	-6931	0
ALLELE: HLA-B*5101
Threshold for 4 % with score: 1.649		Highest Score achievable by any peptide on log scale: 10.157
Rank	Sequence	Residue No.	Real Score	Log Score	% of Highest on log scale
1	LAECARRRL	213	314600	3650-04-01	42.98
2	AANVMAASL	372	286000	1973-04-01	39.45
3	EGPEEHEIL	569	260000	8795-03-01	38.20
4	YGIFQSTFL	25	220000	2581-03-01	32.08
ALLELE: HLA-B*5102
Threshold for 4 % with score: 2.078		Highest Score achievable by any peptide on log scale: 11.671
Rank	Sequence	Residue No.	Real Score	Log Score	% of Highest on log scale
1	YGIFQSTFL	25	1452000	8828-04-01	41.84
2	LAECARRRL	213	605000	1973-04-01	34.34
3	AANVMAASL	372	600000	9120-03-01	33.52
4	EGPEEHEIL	569	440000	3.1864	27.30
ALLELE: HLA-B*5103
Threshold for 4 % with score: 0.884		Highest Score achievable by any peptide on log scale: 7.567
Rank	Sequence	Residue No.	Real Score	Log Score	% of Highest on log scale
1	AANVMAASL	372	133100	8987-02-01	38.31
2	LAECARRRL	213	121000	8034-02-01	37.05
3	GGEIGAVAL	123	121000	9824-01-01	26.20
4	YGIFQSTFL	25	121000	8871-01-01	24.94
ALLELE: HLA-B*5201
Threshold for 4 % with score: 1.974		Highest Score achievable by any peptide on log scale: 9.989
Rank	Sequence	Residue No.	Real Score	Log Score	% of Highest on log scale
1	EGPEEHEIL	569	82500	2734-03-01	32.77
2	KQKKPDFIL	403	72000	3.1781	31.82
3	NGGEIGAVA	122	49500	4849-02-01	24.88
4	YGIFQSTFL	25	45000	8871-01-01	18.89
ALLELE: HLA-B*5301
Threshold for 4 % with score: 104.800		Highest Score achievable by any peptide: 150.500
Rank	Sequence	Residue No.	Score		% of Highest score
1	WHVTRGAFL	52	127320		80.91
2	WNTGHDWIL	349	125130		79.77
3	YGIFQSTFL	25	121970		79.68
4	WDGEEEVQL	91	121770		78.10
ALLELE: HLA-B*5401
Threshold for 4 % with score: 113.790		Highest Score achievable by any peptide: 219.200
Rank	Sequence	Residue No.	Score		% of Highest score
1	WHVTRGAFL	52	177350		80.91
2	YGIFQSTFL	25	176840		80.48
3	WDGEEEVQL	91	176410		76.65
4	WNTGHDWIL	349	174970		75.41
ALLELE: HLA-B*51
Threshold for 4 % with score: 104.920		Highest Score achievable by any peptide: 157.000
Rank	Sequence	Residue No.	Score		% of Highest score
1	WHVTRGAFL	52	135010		81.71
2	YGIFQSTFL	25	133000		81.05
3	WNTGHDWIL	349	131720		79.38
4	WDGEEEVQL	91	131530		78.45
ALLELE: HLA-B*5801
Threshold for 4 % with score: -0.223		Highest Score achievable by any peptide on log scale: 9.350
Rank	Sequence	Residue No.	Real Score	Log Score	% of Highest on log scale
1	AANVMAASL	372	264000	4055	4.34
2	LAECARRRL	213	120000	953	2018-02-01
3	NGGEIGAVA	122	88000	-12040	0
ALLELE: HLA-B60
Threshold for 4 % with score: 1.386		Highest Score achievable by any peptide on log scale: 8.955
Rank	Sequence	Residue No.	Real Score	Log Score	% of Highest on log scale
1	WDGEEEVQL	91	320000	7842-03-01	42.26
2	RNCDLPVWL	542	44000	2.1748	24.29
3	YGIFQSTFL	25	40000	2.0794	23.22
4	EEEVQLIAA	94	40000	2.0794	23.22
ALLELE: HLA-B61
Threshold for 4 % with score: 0.000		Highest Score achievable by any peptide on log scale: 7.879
Rank	Sequence	Residue No.	Real Score	Log Score	% of Highest on log scale
1	EEEVQLIAA	94	80000	9957-02-01	38.02
2	NGGEIGAVA	122	40000	-6931	0
ALLELE: HLA-B62
Threshold for 4 % with score: 0.693		Highest Score achievable by any peptide on log scale: 9.199
Rank	Sequence	Residue No.	Real Score	Log Score	% of Highest on log scale
1	KQKKPDFIL	403	48000	7918-01-01	19.48
2	VLVDEGRKV	437	24000	7885	8.57
3	SIRAANVMA	369	22000	5878	6.39
4	VLAPTRVVL	225	21120	4600	5.00
ALLELE: HLA-B7
Threshold for 4 % with score: 1.386		Highest Score achievable by any peptide on log scale: 10.897
Rank	Sequence	Residue No.	Real Score	Log Score	% of Highest on log scale
1	AANVMAASL	372	240000	5835-03-01	32.89
2	RVSSDQSAL	604	120000	9957-02-01	27.49
3	IIMDEAHFL	286	40000	4849-02-01	22.80
4	VLAPTRVVL	225	40000	7918-01-01	16.44
ALLELE: HLA-B*0702
Threshold for 4 % with score: 116.730		Highest Score achievable by any peptide: 179.800
Rank	Sequence	Residue No.	Score		% of Highest score
1	RRRLRTLVL	218	151040		76.98
2	RKVAIKGPL	443	139130		76.79
3	KQKKPDFIL	403	138410		74.00
4	RVSSDQSAL	604	138060		69.94
ALLELE: HLA-B8
Threshold for 4 % with score: -0.916		Highest Score achievable by any peptide on log scale: 11.472
Rank	Sequence	Residue No.	Real Score	Log Score	% of Highest on log scale
1	RRRLRTLVL	218	320000	3863-01-01	2018-08-12
2	DKRPTAWFL	359	4800	-2231	0
3	AANVMAASL	372	4000	-2231	0
ALLELE: HLA-Cw*0301
Threshold for 4 % with score: 2.015		Highest Score achievable by any peptide on log scale: 9.757
Rank	Sequence	Residue No.	Real Score	Log Score	% of Highest on log scale
1	KIIEECEYL	12	50000	4012-03-01	34.86
2	YGIFQSTFL	25	43200	9957-02-01	30.70
3	WHVTRGAFL	52	40000	9957-02-01	30.70
4	IIMDEAHFL	286	36000	9957-02-01	30.70
ALLELE: HLA-Cw*0401
Threshold for 4 % with score: 1.577		Highest Score achievable by any peptide on log scale: 9.342
Rank	Sequence	Residue No.	Real Score	Log Score	% of Highest on log scale
1	SWQVAKAGL	551	165000	9665-03-01	42.46
2	SWASVKEDL	70	100000	6889-03-01	39.49
3	HFLDPASIA	292	88000	7918-01-01	19.18
4	AANVMAASL	372	52800	7592-01-01	18.83
ALLELE: HLA-Cw*0602
Threshold for 4 % with score: 1.482		Highest Score achievable by any peptide on log scale: 4.380
Rank	Sequence	Residue No.	Real Score	Log Score	% of Highest on log scale
1	AANVMAASL	372	13200	8871-01-01	43.08
2	CRTAFKPVL	430	7260	8871-01-01	43.08
3	RKVAIKGPL	443	6600	7918-01-01	40.91
4	RNCDLPVWL	542	6600	7918-01-01	40.91
ALLELE: HLA-Cw*0702
Threshold for 4 % with score: 1.212		Highest Score achievable by any peptide on log scale: 5.306
Rank	Sequence	Residue No.	Real Score	Log Score	% of Highest on log scale
1	SWASVKEDL	70	32000	1.0578	19.93
2	CRTAFKPVL	430	19200	8755	16.50
3	IRAANVMAA	370	19200	6523	12.29
4	VLAPTRVVL	225	16000	5188	9.78
ALLELE: MHC-Db
Threshold for 4 % with score: 1.887		Highest Score achievable by any peptide on log scale: 9.422
Rank	Sequence	Residue No.	Real Score	Log Score	% of Highest on log scale
1	IRAANVMAA	370	792000	3979-02-01	25.45
2	EGPEEHEIL	569	660000	2364-02-01	23.74
3	YGIFQSTFL	25	660000	2.0541	21.80
4	KIIEECEYL	12	220000	9741-01-01	20.95
ALLELE: MHC-Db revised
Threshold for 4 % with score: 1.276		Highest Score achievable by any peptide on log scale: 12.671
Rank	Sequence	Residue No.	Real Score	Log Score	% of Highest on log scale
1	YGIFQSTFL	25	1205039	3875-02-01	18.84
2	RVSSDQSAL	604	122744	3114-02-01	18.24
3	AANVMAASL	372	119200	2.1282	16.80
4	VLAPTRVVL	225	80438	9364	7.39
ALLELE: MHC-Dd
Threshold for 4 % with score: 0.875		Highest Score achievable by any peptide on log scale: 10.633
Rank	Sequence	Residue No.	Real Score	Log Score	% of Highest on log scale
1	EGPEEHEIL	569	576000	3561-06-01	59.78
2	YGIFQSTFL	25	240000	9957-02-01	28.17
3	GGEIGAVAL	123	20000	9957-02-01	28.17
4	WHVTRGAFL	52	20000	6094-01-01	15.14
ALLELE: MHC-Kb
Threshold for 4 % with score: 0.365		Highest Score achievable by any peptide on log scale: 6.346
Rank	Sequence	Residue No.	Real Score	Log Score	% of Highest on log scale
1	EGPEEHEIL	569	20000	4633-01-01	2018-06-23
2	IIMDEAHFL	286	11000	4600	7.25
3	RNCDLPVWL	542	7200	4600	7.25
4	KIIEECEYL	12	5500	3646	5.75
ALLELE: MHC-Kd
Threshold for 4 % with score: 4.236		Highest Score achievable by any peptide on log scale: 8.289
Rank	Sequence	Residue No.	Real Score	Log Score	% of Highest on log scale
1	SWASVKEDL	70	1152000	8453-05-01	70.52
2	SWQVAKAGL	551	800000	4806-05-01	66.12
3	KIIEECEYL	12	480000	7467-04-01	57.26
4	YGIFQSTFL	25	345600	5643-04-01	55.06
ALLELE: MHC-Kk
Threshold for 4 % with score: 1.609		Highest Score achievable by any peptide on log scale: 10.597
Rank	Sequence	Residue No.	Real Score	Log Score	% of Highest on log scale
1	EEEVQLIAA	94	1500000	9957-02-01	28.27
2	PDFILATDI	407	300000	9957-02-01	28.27
3	WDGEEEVQL	91	100000	2.0794	19.62
ALLELE: MHC-Ld
Threshold for 4 % with score: 2.015		Highest Score achievable by any peptide on log scale: 6.554
Rank	Sequence	Residue No.	Real Score	Log Score	% of Highest on log scale
1	EGPEEHEIL	569	450000	2.0149	30.74
2	WDGEEEVQL	91	150000	7918-01-01	27.34
3	KIIEECEYL	12	150000	6094-01-01	24.56
4	YGIFQSTFL	25	72000	6094-01-01	24.56
