# Supplementary material for: Advancing molecular modeling and reverse vaccinology in broad-spectrum yellow fever virus vaccine development
Source: Sci Rep. 2024 May 12;14:10842. doi: 10.1038/s41598-024-60680-9 (PMC11089047; doi:10.1038/s41598-024-60680-9)
Supplement: Supplementary file 1 — Supplementary Information. [file 41598_2024_60680_MOESM1_ESM.zip › Yellow_Fever_data/2_Prediction of T-cell epitopes/propred/propred tabular ns5.xlsx]

## Sheet: Página1
ALLELE: HLA-A1
Threshold for 4 % with score: -0.693		Highest Score achievable by any peptide on log scale: 12.324
Rank	Sequence	Residue No.	Real Score	Log Score	% of Highest on log scale
1	KLEGRVTDL	72	25000	-1054	0
2	SVETDKGPL	265	22500	-1054	0
ALLELE: HLA-A2
Threshold for 4 % with score: 1.553		Highest Score achievable by any peptide on log scale: 15.156
Rank	Sequence	Residue No.	Real Score	Log Score	% of Highest on log scale
1	VLDTVEKWL	164	608919	9548-03-01	2018-09-26
2	RLCTKEEFI	393	334845	8324-03-01	25.29
3	YMWLGARYL	477	231115	6504-03-01	2018-09-24
4	GKVDTGVAV	47	170179	3.1166	20.56
ALLELE: HLA-A*0201
Threshold for 4 % with score: 1.143		Highest Score achievable by any peptide on log scale: 17.857
Rank	Sequence	Residue No.	Real Score	Log Score	% of Highest on log scale
1	YMWLGARYL	477	647962	4738-06-01	36.25
2	YMPDVLEKL	187	327934	7928-05-01	32.44
3	VLDTVEKWL	164	271948	3807-04-01	24.53
4	RLCTKEEFI	393	199738	3364-03-01	18.68
ALLELE: HLA-A*0205
Threshold for 4 % with score: 0.519		Highest Score achievable by any peptide on log scale: 10.499
Rank	Sequence	Residue No.	Real Score	Log Score	% of Highest on log scale
1	YMPDVLEKL	187	84000	4.1431	39.46
2	KLEGRVTDL	72	63000	8214-02-01	26.87
3	YMWLGARYL	477	29988	5337-02-01	24.13
4	MMGKREKKL	455	23800	4765-02-01	23.59
ALLELE: HLA-A*1101
Threshold for 4 % with score: -2.120		Highest Score achievable by any peptide on log scale: 9.798
Rank	Sequence	Residue No.	Real Score	Log Score	% of Highest on log scale
1	RPIDDRFGL	672	3600	-36119	0
2	GLQHLGYVI	512	3000	-37297	0
3	ARRHLAEGK	40	3000	-39120	0
ALLELE: HLA-A24
Threshold for 4 % with score: 1.792		Highest Score achievable by any peptide on log scale: 7.376
Rank	Sequence	Residue No.	Real Score	Log Score	% of Highest on log scale
1	RFGLALSHL	677	60000	6889-03-01	50.01
2	RPIDDRFGL	672	40000	6672-02-01	36.16
3	KLEGRVTDL	72	25000	4849-02-01	33.69
4	YMPDVLEKL	187	20000	4059-02-01	32.62
ALLELE: HLA-A3
Threshold for 4 % with score: -0.799		Highest Score achievable by any peptide on log scale: 15.620
Rank	Sequence	Residue No.	Real Score	Log Score	% of Highest on log scale
1	KLEGRVTDL	72	135000	2.0919	13.39
2	GLQHLGYVI	512	54000	6864-01-01	10.80
3	YMPDVLEKL	187	45000	3001	1.92
ALLELE: HLA-A*3101
Threshold for 4 % with score: -1.609		Highest Score achievable by any peptide on log scale: 11.408
Rank	Sequence	Residue No.	Real Score	Log Score	% of Highest on log scale
1	KLEGRVTDL	72	60000	-21203	0
2	GLQHLGYVI	512	60000	-23026	0
3	RLCTKEEFI	393	24000	-28134	0
ALLELE: HLA-A*3302
Threshold for 4 % with score: -0.105		Highest Score achievable by any peptide on log scale: 6.109
Rank	Sequence	Residue No.	Real Score	Log Score	% of Highest on log scale
1	VSGVKGFTL	97	45000	-6931	0
2	YMPDVLEKL	187	45000	-6931	0
3	SVETDKGPL	265	45000	-6931	0
ALLELE: HLA-A68.1
Threshold for 4 % with score: 1.609		Highest Score achievable by any peptide on log scale: 10.609
Rank	Sequence	Residue No.	Real Score	Log Score	% of Highest on log scale
1	DTRITEADL	540	1200000	5041-01-01	14.18
2	SVETDKGPL	265	1200000	3863-01-01	2018-07-13
3	VTLEADVIL	251	600000	1.0986	10.36
4	KEEFIAKVR	397	400000	4055	3.82
ALLELE: HLA-A20 Cattle
Threshold for 4 % with score: 3.401		Highest Score achievable by any peptide on log scale: 8.294
Rank	Sequence	Residue No.	Real Score	Log Score	% of Highest on log scale
1	YKNKVVKVL	574	4000000	2146-06-01	74.93
2	GKVDTGVAV	47	4000000	7038-05-01	68.77
3	YMPDVLEKL	187	4000000	2189-03-01	38.81
4	MMGKREKKL	455	4000000	2189-03-01	38.81
ALLELE: HLA-A2.1
Threshold for 4 % with score: 105.100		Highest Score achievable by any peptide: 145.700
Rank	Sequence	Residue No.	Score		% of Highest score
1	YMWLGARYL	477	128500		87.37
2	RLCTKEEFI	393	127300		85.18
3	VLDTVEKWL	164	126800		83.80
4	YMPDVLEKL	187	124600		83.73
ALLELE: HLA-B14
Threshold for 4 % with score: 1.099		Highest Score achievable by any peptide on log scale: 13.017
Rank	Sequence	Residue No.	Real Score	Log Score	% of Highest on log scale
1	KRDMRLLSL	773	600000	3969-06-01	49.14
2	DRDTARRHL	36	300000	7038-05-01	43.82
3	RRPTGKVTL	245	300000	6889-03-01	28.34
4	ARYLEFEAL	482	300000	9957-02-01	2018-01-23
ALLELE: HLA-B*2702
Threshold for 4 % with score: 0.000		Highest Score achievable by any peptide on log scale: 10.309
Rank	Sequence	Residue No.	Real Score	Log Score	% of Highest on log scale
1	ARYLEFEAL	482	600000	7038-05-01	55.33
2	RRPTGKVTL	245	300000	1930-05-01	50.37
3	KRDMRLLSL	773	300000	1930-05-01	50.37
4	RRHLAEGKV	41	200000	4.0943	39.72
ALLELE: HLA-B*2705
Threshold for 4 % with score: 2.996		Highest Score achievable by any peptide on log scale: 10.309
Rank	Sequence	Residue No.	Real Score	Log Score	% of Highest on log scale
1	ARYLEFEAL	482	15000000	2103-09-01	89.34
2	RRPTGKVTL	245	10000000	6995-08-01	84.39
3	KRDMRLLSL	773	6000000	6995-08-01	84.39
4	ARRHLAEGK	40	6000000	6009-07-01	73.73
ALLELE: HLA-B*3501
Threshold for 4 % with score: 0.693		Highest Score achievable by any peptide on log scale: 8.882
Rank	Sequence	Residue No.	Real Score	Log Score	% of Highest on log scale
1	RPIDDRFGL	672	120000	7875-04-01	53.90
2	AALEGGGFY	524	80000	4849-02-01	27.98
3	VSGVKGFTL	97	30000	6094-01-01	2018-12-18
4	VNRWLFRHL	378	30000	1.0986	12.37
ALLELE: HLA-B*3701
Threshold for 4 % with score: 0.405		Highest Score achievable by any peptide on log scale: 8.006
Rank	Sequence	Residue No.	Real Score	Log Score	% of Highest on log scale
1	CDDAVLTKL	639	200000	4.0943	51.14
2	IDDRFGLAL	674	200000	6889-03-01	46.07
3	QDCDDAVLT	637	60000	9957-02-01	37.42
4	VESFCVKVL	176	60000	3026-02-01	28.76
ALLELE: HLA-B*3801
Threshold for 4 % with score: 0.445		Highest Score achievable by any peptide on log scale: 7.940
Rank	Sequence	Residue No.	Real Score	Log Score	% of Highest on log scale
1	FHERGYVKL	65	108000	6821-04-01	58.97
2	SHHFHELQL	714	39000	4012-03-01	42.84
3	FHKRDMRLL	771	30000	1972-02-01	27.67
4	KLEGRVTDL	72	9360	7918-01-01	22.57
ALLELE: HLA-B*3901
Threshold for 4 % with score: 1.792		Highest Score achievable by any peptide on log scale: 9.000
Rank	Sequence	Residue No.	Real Score	Log Score	% of Highest on log scale
1	FHERGYVKL	65	270000	5984-05-01	62.21
2	KRDMRLLSL	773	90000	2121-04-01	46.80
3	SHHFHELQL	714	90000	8067-03-01	42.30
4	FHKRDMRLL	771	67500	7013-03-01	41.13
ALLELE: HLA-B*3902
Threshold for 4 % with score: 0.693		Highest Score achievable by any peptide on log scale: 5.481
Rank	Sequence	Residue No.	Real Score	Log Score	% of Highest on log scale
1	YKNKVVKVL	574	24000	3.1781	57.99
2	VLDTVEKWL	164	24000	8755	15.97
3	YMPDVLEKL	187	24000	8755	15.97
4	HLGYVIRDL	515	20000	8755	15.97
ALLELE: HLA-B40
Threshold for 4 % with score: 0.000		Highest Score achievable by any peptide on log scale: 8.476
Rank	Sequence	Residue No.	Real Score	Log Score	% of Highest on log scale
1	VESFCVKVL	176	80000	9957-02-01	35.34
2	KEVSGVKGF	95	60000	7726-02-01	32.71
3	RPIDDRFGL	672	48000	6931	8.18
4	TDKGPLDRA	268	40000	6286	7.42
ALLELE: HLA-B*4403
Threshold for 4 % with score: 0.405		Highest Score achievable by any peptide on log scale: 11.708
Rank	Sequence	Residue No.	Real Score	Log Score	% of Highest on log scale
1	KEVSGVKGF	95	360000	8861-05-01	50.28
2	VESFCVKVL	176	120000	8904-02-01	24.69
3	AALEGGGFY	524	45000	4849-02-01	21.22
4	CDDAVLTKL	639	40500	9287	7.93
ALLELE: HLA-B*5101
Threshold for 4 % with score: 1.649		Highest Score achievable by any peptide on log scale: 10.157
Rank	Sequence	Residue No.	Real Score	Log Score	% of Highest on log scale
1	RPIDDRFGL	672	968000	1973-04-01	39.45
2	GLQHLGYVI	512	692120	3863-01-01	13.65
3	YMWLGARYL	477	242000	1.1461	11.28
4	DTRITEADL	540	220000	8838	8.70
ALLELE: HLA-B*5102
Threshold for 4 % with score: 2.078		Highest Score achievable by any peptide on log scale: 11.671
Rank	Sequence	Residue No.	Real Score	Log Score	% of Highest on log scale
1	RPIDDRFGL	672	2420000	7038-05-01	48.87
2	YMWLGARYL	477	1064800	6838-02-01	23.00
3	AALEGGGFY	524	399300	6947-01-01	14.52
4	YMPDVLEKL	187	330000	5769-01-01	13.51
ALLELE: HLA-B*5103
Threshold for 4 % with score: 0.884		Highest Score achievable by any peptide on log scale: 7.567
Rank	Sequence	Residue No.	Real Score	Log Score	% of Highest on log scale
1	RPIDDRFGL	672	121000	7918-01-01	23.68
2	RLCTKEEFI	393	110000	7885	10.42
3	AALEGGGFY	524	100000	7784	10.29
4	GLQHLGYVI	512	100000	6931	9.16
ALLELE: HLA-B*5201
Threshold for 4 % with score: 1.974		Highest Score achievable by any peptide on log scale: 9.989
Rank	Sequence	Residue No.	Real Score	Log Score	% of Highest on log scale
1	GLQHLGYVI	512	270000	3.0910	30.94
2	VTLEADVIL	251	125000	3795-02-01	23.82
3	VESFCVKVL	176	66000	1939-01-01	11.95
4	RLCTKEEFI	393	60000	1939-01-01	11.95
ALLELE: HLA-B*5301
Threshold for 4 % with score: 104.800		Highest Score achievable by any peptide: 150.500
Rank	Sequence	Residue No.	Score		% of Highest score
1	YMWLGARYL	477	136130		80.46
2	YKNKVVKVL	574	122450		79.01
3	RPIDDRFGL	672	121880		78.95
4	FHERGYVKL	65	121090		78.94
ALLELE: HLA-B*5401
Threshold for 4 % with score: 113.790		Highest Score achievable by any peptide: 219.200
Rank	Sequence	Residue No.	Score		% of Highest score
1	YMWLGARYL	477	200160		84.87
2	YKNKVVKVL	574	186040		78.42
3	FIAKVRSHA	400	184080		77.76
4	YMPDVLEKL	187	178860		77.62
ALLELE: HLA-B*51
Threshold for 4 % with score: 104.920		Highest Score achievable by any peptide: 157.000
Rank	Sequence	Residue No.	Score		% of Highest score
1	YMWLGARYL	477	144820		83.10
2	FHERGYVKL	65	130460		79.81
3	YKNKVVKVL	574	129860		79.69
4	FIAKVRSHA	400	129550		78.93
ALLELE: HLA-B*5801
Threshold for 4 % with score: -0.223		Highest Score achievable by any peptide on log scale: 9.350
Rank	Sequence	Residue No.	Real Score	Log Score	% of Highest on log scale
1	AALEGGGFY	524	144000	7918-01-01	19.16
2	VTLEADVIL	251	144000	3863-01-01	14.83
3	VSGVKGFTL	97	132000	7885	8.43
4	KEVSGVKGF	95	120000	3646	3.90
ALLELE: HLA-B60
Threshold for 4 % with score: 1.386		Highest Score achievable by any peptide on log scale: 8.955
Rank	Sequence	Residue No.	Real Score	Log Score	% of Highest on log scale
1	VESFCVKVL	176	320000	7683-05-01	64.42
2	IDDRFGLAL	674	160000	6889-03-01	41.20
3	CDDAVLTKL	639	160000	3.1864	35.58
4	VTLEADVIL	251	160000	7726-02-01	30.96
ALLELE: HLA-B61
Threshold for 4 % with score: 0.000		Highest Score achievable by any peptide on log scale: 7.879
Rank	Sequence	Residue No.	Real Score	Log Score	% of Highest on log scale
1	VESFCVKVL	176	80000	2.0794	26.39
2	TDKGPLDRA	268	80000	9163	11.63
3	KEVSGVKGF	95	40000	4700	5.97
ALLELE: HLA-B62
Threshold for 4 % with score: 0.693		Highest Score achievable by any peptide on log scale: 9.199
Rank	Sequence	Residue No.	Real Score	Log Score	% of Highest on log scale
1	HLGYVIRDL	515	160000	2.0794	22.61
2	GLQHLGYVI	512	105600	4816-01-01	2018-11-16
3	AALEGGGFY	524	96000	4816-01-01	2018-11-16
ALLELE: HLA-B7
Threshold for 4 % with score: 1.386		Highest Score achievable by any peptide on log scale: 10.897
Rank	Sequence	Residue No.	Real Score	Log Score	% of Highest on log scale
1	RPIDDRFGL	672	120000	7875-04-01	43.94
2	VNRWLFRHL	378	120000	6889-03-01	33.85
3	DTRITEADL	540	80000	6889-03-01	33.85
4	SVETDKGPL	265	80000	7918-01-01	16.44
ALLELE: HLA-B*0702
Threshold for 4 % with score: 116.730		Highest Score achievable by any peptide: 179.800
Rank	Sequence	Residue No.	Score		% of Highest score
1	RPIDDRFGL	672	150800		77.80
2	RRHLAEGKV	41	144860		72.95
3	RRPTGKVTL	245	141990		69.14
4	KRDMRLLSL	773	139890		68.96
ALLELE: HLA-B8
Threshold for 4 % with score: -0.916		Highest Score achievable by any peptide on log scale: 11.472
Rank	Sequence	Residue No.	Real Score	Log Score	% of Highest on log scale
1	DTRITEADL	540	480000	2.0794	18.13
2	VSGVKGFTL	97	16000	3863-01-01	2018-08-12
3	VNRWLFRHL	378	16000	3863-01-01	2018-08-12
4	MMGKREKKL	455	12000	3863-01-01	2018-08-12
ALLELE: HLA-Cw*0301
Threshold for 4 % with score: 2.015		Highest Score achievable by any peptide on log scale: 9.757
Rank	Sequence	Residue No.	Real Score	Log Score	% of Highest on log scale
1	ARYLEFEAL	482	200000	2983-05-01	54.30
2	FHERGYVKL	65	96000	7081-02-01	27.75
3	VTLEADVIL	251	40000	7081-02-01	27.75
4	YMSPHHRKL	557	30000	3026-02-01	23.60
ALLELE: HLA-Cw*0401
Threshold for 4 % with score: 1.577		Highest Score achievable by any peptide on log scale: 9.342
Rank	Sequence	Residue No.	Real Score	Log Score	% of Highest on log scale
1	RFGLALSHL	677	484000	6.1821	66.18
2	RPIDDRFGL	672	330000	5643-04-01	48.86
3	YMPDVLEKL	187	240000	3571-02-01	25.23
4	KLEGRVTDL	72	132000	2.1748	23.28
ALLELE: HLA-Cw*0602
Threshold for 4 % with score: 1.482		Highest Score achievable by any peptide on log scale: 4.380
Rank	Sequence	Residue No.	Real Score	Log Score	% of Highest on log scale
1	VNRWLFRHL	378	8000	8871-01-01	43.08
2	IDDRFGLAL	674	7260	8871-01-01	43.08
3	TITNLKVQL	613	6600	7918-01-01	40.91
4	YKNKVVKVL	574	6600	5769-01-01	36.00
ALLELE: HLA-Cw*0702
Threshold for 4 % with score: 1.212		Highest Score achievable by any peptide on log scale: 5.306
Rank	Sequence	Residue No.	Real Score	Log Score	% of Highest on log scale
1	YMPDVLEKL	187	48000	2.1827	41.13
2	HLGYVIRDL	515	40320	7509-01-01	33.00
3	CDDAVLTKL	639	24000	7509-01-01	33.00
4	AALEGGGFY	524	19200	6639-01-01	31.36
ALLELE: MHC-Db
Threshold for 4 % with score: 1.887		Highest Score achievable by any peptide on log scale: 9.422
Rank	Sequence	Residue No.	Real Score	Log Score	% of Highest on log scale
1	YMPDVLEKL	187	858000	2364-02-01	23.74
2	VTLEADVIL	251	660000	2.0694	21.96
3	RRPTGKVTL	245	600000	7918-01-01	2018-02-19
4	RPIDDRFGL	672	600000	7918-01-01	2018-02-19
ALLELE: MHC-Db revised
Threshold for 4 % with score: 1.276		Highest Score achievable by any peptide on log scale: 12.671
Rank	Sequence	Residue No.	Real Score	Log Score	% of Highest on log scale
1	YMWLGARYL	477	656208	9911-02-01	23.61
2	YMPDVLEKL	187	277200	2693-02-01	17.91
3	TITNLKVQL	613	71669	5525-01-01	12.25
4	SVETDKGPL	265	36318	2081-01-01	9.53
ALLELE: MHC-Dd
Threshold for 4 % with score: 0.875		Highest Score achievable by any peptide on log scale: 10.633
Rank	Sequence	Residue No.	Real Score	Log Score	% of Highest on log scale
1	YMPDVLEKL	187	129600	3604-03-01	31.60
2	KLEGRVTDL	72	120000	7918-01-01	16.85
3	RRPTGKVTL	245	72000	7918-01-01	16.85
4	KRDMRLLSL	773	72000	7918-01-01	16.85
ALLELE: MHC-Kb
Threshold for 4 % with score: 0.365		Highest Score achievable by any peptide on log scale: 6.346
Rank	Sequence	Residue No.	Real Score	Log Score	% of Highest on log scale
1	ARYLEFEAL	482	24000	8034-02-01	44.18
2	FHERGYVKL	65	16500	5686-01-01	24.72
3	YMPDVLEKL	187	10000	2809-01-01	20.18
4	VNRWLFRHL	378	7920	8755	13.80
ALLELE: MHC-Kd
Threshold for 4 % with score: 4.236		Highest Score achievable by any peptide on log scale: 8.289
Rank	Sequence	Residue No.	Real Score	Log Score	% of Highest on log scale
1	RFGLALSHL	677	1200000	6846-06-01	80.64
2	RPIDDRFGL	672	800000	7467-04-01	57.26
3	VTLEADVIL	251	800000	5643-04-01	55.06
4	TITNLKVQL	613	600000	2358-04-01	51.10
ALLELE: MHC-Kk
Threshold for 4 % with score: 1.609		Highest Score achievable by any peptide on log scale: 10.597
Rank	Sequence	Residue No.	Real Score	Log Score	% of Highest on log scale
1	VESFCVKVL	176	1000000	4012-03-01	32.10
2	KEVSGVKGF	95	750000	3026-02-01	21.73
3	GLQHLGYVI	512	500000	3026-02-01	21.73
4	CDDAVLTKL	639	200000	2.0794	19.62
ALLELE: MHC-Ld
Threshold for 4 % with score: 2.015		Highest Score achievable by any peptide on log scale: 6.554
Rank	Sequence	Residue No.	Real Score	Log Score	% of Highest on log scale
1	RPIDDRFGL	672	300000	5.0106	76.45
2	VSGVKGFTL	97	150000	2189-03-01	49.11
3	KEVSGVKGF	95	150000	5649-02-01	39.14
4	YMPDVLEKL	187	150000	2.0149	30.74
