# Supplementary material for: Advancing molecular modeling and reverse vaccinology in broad-spectrum yellow fever virus vaccine development
Source: Sci Rep. 2024 May 12;14:10842. doi: 10.1038/s41598-024-60680-9 (PMC11089047; doi:10.1038/s41598-024-60680-9)
Supplement: Supplementary file 1 — Supplementary Information. [file 41598_2024_60680_MOESM1_ESM.zip › Yellow_Fever_data/2_Prediction of T-cell epitopes/propred/proprede tabular m_.xlsx]

## Sheet: Página1
ALLELE: HLA-A1
Threshold for 4 % with score: -0.693		Highest Score achievable by any peptide on log scale: 12.324
Rank	Sequence	Residue No.	Real Score	Log Score	% of Highest on log scale
1	RVVIALLVL	60	1000	-29957	0
2	FAVTALAIA	42	500	-39120	0
3	MTQRVVIAL	57	500	-43820	0
ALLELE: HLA-A2
Threshold for 4 % with score: 1.553		Highest Score achievable by any peptide on log scale: 15.156
Rank	Sequence	Residue No.	Real Score	Log Score	% of Highest on log scale
1	NMTQRVVIA	56	216107	2328-03-01	21.33
2	MTQRVVIAL	57	33020	7228-01-01	11.37
3	FAVTALAIA	42	12516	-11144	0
ALLELE: HLA-A*0201
Threshold for 4 % with score: 1.143		Highest Score achievable by any peptide on log scale: 17.857
Rank	Sequence	Residue No.	Real Score	Log Score	% of Highest on log scale
1	NMTQRVVIA	56	729004	2189-01-01	6.83
2	RVVIALLVL	60	37393	5668	3.17
3	NPFFAVTAL	39	23499	1712	0.96
4	MTQRVVIAL	57	8665	1485	0.83
ALLELE: HLA-A*0205
Threshold for 4 % with score: 0.519		Highest Score achievable by any peptide on log scale: 10.499
Rank	Sequence	Residue No.	Real Score	Log Score	% of Highest on log scale
1	RVVIALLVL	60	28000	3322-03-01	31.74
2	MTQRVVIAL	57	6800	8671	8.26
3	NPFFAVTAL	39	3400	7419	2018-07-07
ALLELE: HLA-A*1101
Threshold for 4 % with score: -2.120		Highest Score achievable by any peptide on log scale: 9.798
Rank	Sequence	Residue No.	Real Score	Log Score	% of Highest on log scale
1	RVVIALLVL	60	400	-17148	0
2	MTQRVVIAL	57	360	-39120	0
3	NPFFAVTAL	39	180	-55215	0
ALLELE: HLA-A24
Threshold for 4 % with score: 1.792		Highest Score achievable by any peptide on log scale: 7.376
Rank	Sequence	Residue No.	Real Score	Log Score	% of Highest on log scale
1	RVVIALLVL	60	12000	4849-02-01	33.69
2	MTQRVVIAL	57	9000	2.1282	28.85
3	FFAVTALAI	41	8400	6094-01-01	21.82
4	NPFFAVTAL	39	8400	3863-01-01	18.80
ALLELE: HLA-A3
Threshold for 4 % with score: -0.799		Highest Score achievable by any peptide on log scale: 15.620
Rank	Sequence	Residue No.	Real Score	Log Score	% of Highest on log scale
1	NMTQRVVIA	56	2700	-5108	0
2	MTQRVVIAL	57	900	-13093	0
3	RVVIALLVL	60	900	-13093	0
ALLELE: HLA-A*3101
Threshold for 4 % with score: -1.609		Highest Score achievable by any peptide on log scale: 11.408
Rank	Sequence	Residue No.	Real Score	Log Score	% of Highest on log scale
1	RVVIALLVL	60	4000	-7340	0
2	NMTQRVVIA	56	4000	-32189	0
3	MTQRVVIAL	57	1200	-32189	0
ALLELE: HLA-A*3302
Threshold for 4 % with score: -0.105		Highest Score achievable by any peptide on log scale: 6.109
Rank	Sequence	Residue No.	Real Score	Log Score	% of Highest on log scale
1	NMTQRVVIA	56	15000	-6931	0
2	RVVIALLVL	60	900	-18971	0
3	NPFFAVTAL	39	900	-23026	0
ALLELE: HLA-A68.1
Threshold for 4 % with score: 1.609		Highest Score achievable by any peptide on log scale: 10.609
Rank	Sequence	Residue No.	Real Score	Log Score	% of Highest on log scale
1	RVVIALLVL	60	400000	2.0794	19.60
2	NPFFAVTAL	39	6000	-16094	0
ALLELE: HLA-A20 Cattle
Threshold for 4 % with score: 3.401		Highest Score achievable by any peptide on log scale: 8.294
Rank	Sequence	Residue No.	Real Score	Log Score	% of Highest on log scale
1	SNMTQRVVI	55	4000000	7918-01-01	21.60
2	NPFFAVTAL	39	300000	6094-01-01	19.40
3	NMTQRVVIA	56	200000	6094-01-01	19.40
4	MTQRVVIAL	57	80000	6094-01-01	19.40
ALLELE: HLA-A2.1
Threshold for 4 % with score: 105.100		Highest Score achievable by any peptide: 145.700
Rank	Sequence	Residue No.	Score		% of Highest score
1	FFAVTALAI	41	116100		70.49
2	SNMTQRVVI	55	108300		70.14
3	RVVIALLVL	60	105300		69.53
4	NPFFAVTAL	39	105100		69.39
ALLELE: HLA-B14
Threshold for 4 % with score: 1.099		Highest Score achievable by any peptide on log scale: 13.017
Rank	Sequence	Residue No.	Real Score	Log Score	% of Highest on log scale
1	NPFFAVTAL	39	30000	7081-02-01	20.80
2	RVVIALLVL	60	15000	1972-02-01	16.88
3	SNMTQRVVI	55	12000	1.0986	8.44
4	MTQRVVIAL	57	9000	6931	5.32
ALLELE: HLA-B*2702
Threshold for 4 % with score: 0.000		Highest Score achievable by any peptide on log scale: 10.309
Rank	Sequence	Residue No.	Real Score	Log Score	% of Highest on log scale
1	VRNPFFAVT	37	300000	9957-02-01	2018-06-29
2	NPFFAVTAL	39	30000	4055	3.93
3	RVVIALLVL	60	20000	-1054	0
ALLELE: HLA-B*2705
Threshold for 4 % with score: 2.996		Highest Score achievable by any peptide on log scale: 10.309
Rank	Sequence	Residue No.	Real Score	Log Score	% of Highest on log scale
1	VRNPFFAVT	37	600000	2983-05-01	51.40
2	NPFFAVTAL	39	500000	9120-03-01	37.95
3	RVVIALLVL	60	300000	4012-03-01	32.99
4	MTQRVVIAL	57	200000	3026-02-01	22.34
ALLELE: HLA-B*3501
Threshold for 4 % with score: 0.693		Highest Score achievable by any peptide on log scale: 8.882
Rank	Sequence	Residue No.	Real Score	Log Score	% of Highest on log scale
1	NPFFAVTAL	39	30000	9957-02-01	33.73
2	RVVIALLVL	60	20000	6931	7.80
ALLELE: HLA-B*3701
Threshold for 4 % with score: 0.405		Highest Score achievable by any peptide on log scale: 8.006
Rank	Sequence	Residue No.	Real Score	Log Score	% of Highest on log scale
1	MTQRVVIAL	57	7500	4055	2018-06-05
ALLELE: HLA-B*3801
Threshold for 4 % with score: 0.445		Highest Score achievable by any peptide on log scale: 7.940
Rank	Sequence	Residue No.	Real Score	Log Score	% of Highest on log scale
1	NPFFAVTAL	39	10800	9555	2018-03-12
2	MTQRVVIAL	57	2600	2624	3.30
3	RVVIALLVL	60	2000	2624	3.30
ALLELE: HLA-B*3901
Threshold for 4 % with score: 1.792		Highest Score achievable by any peptide on log scale: 9.000
Rank	Sequence	Residue No.	Real Score	Log Score	% of Highest on log scale
1	NPFFAVTAL	39	10000	1972-02-01	24.41
2	RVVIALLVL	60	9000	1972-02-01	24.41
3	MTQRVVIAL	57	9000	5041-01-01	16.71
ALLELE: HLA-B*3902
Threshold for 4 % with score: 0.693		Highest Score achievable by any peptide on log scale: 5.481
Rank	Sequence	Residue No.	Real Score	Log Score	% of Highest on log scale
1	MTQRVVIAL	57	10000	8755	15.97
2	NPFFAVTAL	39	7200	6931	12.65
3	RVVIALLVL	60	2400	6931	12.65
ALLELE: HLA-B40
Threshold for 4 % with score: 0.000		Highest Score achievable by any peptide on log scale: 8.476
Rank	Sequence	Residue No.	Real Score	Log Score	% of Highest on log scale
1	NPFFAVTAL	39	6000	6931	8.18
2	FAVTALAIA	42	2000	6931	8.18
3	MTQRVVIAL	57	1000	-6931	0
ALLELE: HLA-B*4403
Threshold for 4 % with score: 0.405		Highest Score achievable by any peptide on log scale: 11.708
Rank	Sequence	Residue No.	Real Score	Log Score	% of Highest on log scale
1	NPFFAVTAL	39	1200	-3930	0
2	FAVTALAIA	42	900	-7985	0
3	MTQRVVIAL	57	900	-7985	0
ALLELE: HLA-B*5101
Threshold for 4 % with score: 1.649		Highest Score achievable by any peptide on log scale: 10.157
Rank	Sequence	Residue No.	Real Score	Log Score	% of Highest on log scale
1	NPFFAVTAL	39	220000	3936-05-01	53.10
2	FAVTALAIA	42	143000	2.0624	20.31
3	FFAVTALAI	41	125840	8393-01-01	2018-11-18
4	SNMTQRVVI	55	110000	3863-01-01	13.65
ALLELE: HLA-B*5102
Threshold for 4 % with score: 2.078		Highest Score achievable by any peptide on log scale: 11.671
Rank	Sequence	Residue No.	Real Score	Log Score	% of Highest on log scale
1	NPFFAVTAL	39	500000	2146-06-01	53.25
2	FAVTALAIA	42	300000	4965-03-01	29.96
3	FFAVTALAI	41	121000	2.1748	18.63
4	SNMTQRVVI	55	106480	5769-01-01	13.51
ALLELE: HLA-B*5103
Threshold for 4 % with score: 0.884		Highest Score achievable by any peptide on log scale: 7.567
Rank	Sequence	Residue No.	Real Score	Log Score	% of Highest on log scale
1	NPFFAVTAL	39	132000	2.0694	27.35
2	FAVTALAIA	42	58564	8001-01-01	23.79
3	SNMTQRVVI	55	48400	9791	12.94
4	FFAVTALAI	41	36300	7885	10.42
ALLELE: HLA-B*5201
Threshold for 4 % with score: 1.974		Highest Score achievable by any peptide on log scale: 9.989
Rank	Sequence	Residue No.	Real Score	Log Score	% of Highest on log scale
1	SNMTQRVVI	55	18000	3026-02-01	2018-05-23
2	NPFFAVTAL	39	15000	2.0149	20.17
3	RVVIALLVL	60	13613	3762-01-01	13.78
4	FFAVTALAI	41	10000	5878	5.88
ALLELE: HLA-B*5301
Threshold for 4 % with score: 104.800		Highest Score achievable by any peptide: 150.500
Rank	Sequence	Residue No.	Score		% of Highest score
1	FAVTALAIA	42	122070		80.86
2	FFAVTALAI	41	121730		79.12
3	NPFFAVTAL	39	121690		78.68
4	MTQRVVIAL	57	119080		70.97
ALLELE: HLA-B*5401
Threshold for 4 % with score: 113.790		Highest Score achievable by any peptide: 219.200
Rank	Sequence	Residue No.	Score		% of Highest score
1	FAVTALAIA	42	177350		80.91
2	FFAVTALAI	41	176890		79.82
3	NPFFAVTAL	39	174970		62.73
4	MTQRVVIAL	57	158740		51.13
ALLELE: HLA-B*51
Threshold for 4 % with score: 104.920		Highest Score achievable by any peptide: 157.000
Rank	Sequence	Residue No.	Score		% of Highest score
1	FAVTALAIA	42	130480		81.99
2	FFAVTALAI	41	128720		80.54
3	NPFFAVTAL	39	127460		76.60
4	MTQRVVIAL	57	126440		73.05
ALLELE: HLA-B*5801
Threshold for 4 % with score: -0.223		Highest Score achievable by any peptide on log scale: 9.350
Rank	Sequence	Residue No.	Real Score	Log Score	% of Highest on log scale
1	MTQRVVIAL	57	6000	2809-01-01	13.70
2	FAVTALAIA	42	3600	1823	1.95
3	NPFFAVTAL	39	2475	-21203	0
ALLELE: HLA-B60
Threshold for 4 % with score: 1.386		Highest Score achievable by any peptide on log scale: 8.955
Rank	Sequence	Residue No.	Real Score	Log Score	% of Highest on log scale
1	MTQRVVIAL	57	22000	2.1748	24.29
2	NPFFAVTAL	39	8800	3863-01-01	15.48
3	RVVIALLVL	60	8000	4700	5.25
ALLELE: HLA-B61
Threshold for 4 % with score: 0.000		Highest Score achievable by any peptide on log scale: 7.879
Rank	Sequence	Residue No.	Real Score	Log Score	% of Highest on log scale
1	NPFFAVTAL	39	1100	-5108	0
2	SNMTQRVVI	55	1000	-9163	0
ALLELE: HLA-B62
Threshold for 4 % with score: 0.693		Highest Score achievable by any peptide on log scale: 9.199
Rank	Sequence	Residue No.	Real Score	Log Score	% of Highest on log scale
1	MTQRVVIAL	57	18000	-14271	0
2	RVVIALLVL	60	12000	-20250	0
3	NPFFAVTAL	39	6000	-21203	0
ALLELE: HLA-B7
Threshold for 4 % with score: 1.386		Highest Score achievable by any peptide on log scale: 10.897
Rank	Sequence	Residue No.	Real Score	Log Score	% of Highest on log scale
1	NPFFAVTAL	39	80000	3820-04-01	40.21
2	RVVIALLVL	60	80000	9957-02-01	27.49
3	MTQRVVIAL	57	40000	3863-01-01	12.72
4	SNMTQRVVI	55	40000	5878	5.39
ALLELE: HLA-B*0702
Threshold for 4 % with score: 116.730		Highest Score achievable by any peptide: 179.800
Rank	Sequence	Residue No.	Score		% of Highest score
1	NPFFAVTAL	39	124120		69.03
2	RVVIALLVL	60	122980		67.45
3	FFAVTALAI	41	122590		61.66
4	MTQRVVIAL	57	121620		60.04
ALLELE: HLA-B8
Threshold for 4 % with score: -0.916		Highest Score achievable by any peptide on log scale: 11.472
Rank	Sequence	Residue No.	Real Score	Log Score	% of Highest on log scale
1	NPFFAVTAL	39	1200	-2231	0
2	NMTQRVVIA	56	800	-16094	0
3	MTQRVVIAL	57	800	-16094	0
ALLELE: HLA-Cw*0301
Threshold for 4 % with score: 2.015		Highest Score achievable by any peptide on log scale: 9.757
Rank	Sequence	Residue No.	Real Score	Log Score	% of Highest on log scale
1	RVVIALLVL	60	20000	9957-02-01	30.70
2	NPFFAVTAL	39	12000	7918-01-01	18.36
3	VRNPFFAVT	37	6000	6094-01-01	16.49
4	MTQRVVIAL	57	5000	1.0986	11.26
ALLELE: HLA-Cw*0401
Threshold for 4 % with score: 1.577		Highest Score achievable by any peptide on log scale: 9.342
Rank	Sequence	Residue No.	Real Score	Log Score	% of Highest on log scale
1	NPFFAVTAL	39	176000	5.1705	55.35
2	FFAVTALAI	41	80000	4012-03-01	36.41
3	RVVIALLVL	60	30000	2.1748	23.28
4	MTQRVVIAL	57	22000	2.0794	22.26
ALLELE: HLA-Cw*0602
Threshold for 4 % with score: 1.482		Highest Score achievable by any peptide on log scale: 4.380
Rank	Sequence	Residue No.	Real Score	Log Score	% of Highest on log scale
1	NPFFAVTAL	39	6600	4816-01-01	33.82
2	MTQRVVIAL	57	6000	3863-01-01	31.65
3	RVVIALLVL	60	4400	3863-01-01	31.65
4	FFAVTALAI	41	4400	953	2.18
ALLELE: HLA-Cw*0702
Threshold for 4 % with score: 1.212		Highest Score achievable by any peptide on log scale: 5.306
Rank	Sequence	Residue No.	Real Score	Log Score	% of Highest on log scale
1	NPFFAVTAL	39	9600	4633-01-01	27.58
2	MTQRVVIAL	57	9600	1.0578	19.93
3	RVVIALLVL	60	4320	1823	3.44
4	VRNPFFAVT	37	4000	1133	2.14
ALLELE: MHC-Db
Threshold for 4 % with score: 1.887		Highest Score achievable by any peptide on log scale: 9.422
Rank	Sequence	Residue No.	Real Score	Log Score	% of Highest on log scale
1	RVVIALLVL	60	30000	9741-01-01	20.95
2	FFAVTALAI	41	7200	9708	10.30
3	NPFFAVTAL	39	2860	7885	8.37
4	SNMTQRVVI	55	2640	7885	8.37
ALLELE: MHC-Db revised
Threshold for 4 % with score: 1.276		Highest Score achievable by any peptide on log scale: 12.671
Rank	Sequence	Residue No.	Real Score	Log Score	% of Highest on log scale
1	RVVIALLVL	60	36318	5923-03-01	28.35
2	SNMTQRVVI	55	21384	5721-02-01	20.30
3	FAVTALAIA	42	13094	770	0.61
ALLELE: MHC-Dd
Threshold for 4 % with score: 0.875		Highest Score achievable by any peptide on log scale: 10.633
Rank	Sequence	Residue No.	Real Score	Log Score	% of Highest on log scale
1	MTQRVVIAL	57	10000	1.0986	10.33
ALLELE: MHC-Kb
Threshold for 4 % with score: 0.365		Highest Score achievable by any peptide on log scale: 6.346
Rank	Sequence	Residue No.	Real Score	Log Score	% of Highest on log scale
1	MTQRVVIAL	57	5500	2809-01-01	20.18
2	NPFFAVTAL	39	3600	6931	10.92
3	RVVIALLVL	60	2000	953	1.50
ALLELE: MHC-Kd
Threshold for 4 % with score: 4.236		Highest Score achievable by any peptide on log scale: 8.289
Rank	Sequence	Residue No.	Real Score	Log Score	% of Highest on log scale
1	FFAVTALAI	41	960000	8669-06-01	82.84
2	SNMTQRVVI	55	172800	3820-04-01	52.86
3	RVVIALLVL	60	80000	3820-04-01	52.86
4	NPFFAVTAL	39	80000	8712-03-01	46.70
ALLELE: MHC-Kk
Threshold for 4 % with score: 1.609		Highest Score achievable by any peptide on log scale: 10.597
Rank	Sequence	Residue No.	Real Score	Log Score	% of Highest on log scale
1	FFAVTALAI	41	20000	2.0149	2018-01-19
2	SNMTQRVVI	55	7500	6094-01-01	15.19
3	MTQRVVIAL	57	5000	-9163	0
ALLELE: MHC-Ld
Threshold for 4 % with score: 2.015		Highest Score achievable by any peptide on log scale: 6.554
Rank	Sequence	Residue No.	Real Score	Log Score	% of Highest on log scale
1	NPFFAVTAL	39	150000	5.0106	76.45
2	MTQRVVIAL	57	150000	2.0149	30.74
3	RVVIALLVL	60	10000	6094-01-01	24.56
