# Supplementary material for: Advancing molecular modeling and reverse vaccinology in broad-spectrum yellow fever virus vaccine development
Source: Sci Rep. 2024 May 12;14:10842. doi: 10.1038/s41598-024-60680-9 (PMC11089047; doi:10.1038/s41598-024-60680-9)
Supplement: Supplementary file 1 — Supplementary Information. [file 41598_2024_60680_MOESM1_ESM.zip › Yellow_Fever_data/2_Prediction of T-cell epitopes/propred/Alleles/alleles ns1.xlsx]

## Sheet: Página1
posição	sequencia	alelos
178	DCDGSILGA	2	HLAA1	HLAB61
176	TMDCDGSIL	10	HLAA2	HLAA*0205	HLAA3	HLAA2.1	HLAB*2702	HLAB*2705	HLAB*3801	HLAB*3901	HLAB*3902	HLACw*0401
34	YYPEDPVKL	11	HLAA24	HLAB*3801	HLAB*51	HLAB*5401	HLAB*5301	HLAB*3902	HLACw*0401	MHCDb	MHCDd	MHCKb	MHCKd
68	WRSRADEIN	3	HLAB*2702	HLAB*2705	HLAB*5401
177	MDCDGSILG	1	HLAB*3701
35	YPEDPVKLA	7	HLAB*5101	HLAB*5102	HLAB*5301	HLAB*5401	HLAB*51	HLAB*0702	MHCLd
185	GAAVNGKKS	1	HLAB*5103
