# Supplementary material for: Advancing molecular modeling and reverse vaccinology in broad-spectrum yellow fever virus vaccine development
Source: Sci Rep. 2024 May 12;14:10842. doi: 10.1038/s41598-024-60680-9 (PMC11089047; doi:10.1038/s41598-024-60680-9)
Supplement: Supplementary file 1 — Supplementary Information. [file 41598_2024_60680_MOESM1_ESM.zip › Yellow_Fever_data/2_Prediction of T-cell epitopes/propred/Alleles/alleles ns3.xlsx]

## Sheet: Página1
posição	sequencia	alelos
213	LAECARRRL	10	HLAA1	HLAB*3801	HLAB*3902	HLAB*5102	HLAB*5101	HLAB*5103	HLAB*51	HLAB*5801	HLAB60	HLAB7
374	NVMAASLRK	5	HLAA1	HLAA*1101	HLAA68.1	HLAA*3101	HLAA3
12	KIIEECEYL	13	HLAA2	HLAA*0201	HLAA*0205	HLAA24	HLAB*2705	HLAB*3501	HLAB*3801	HLAB*3901	HLAB*3902	HLAB7	HLACw*0301	MHCDb	MHCKd
225	VLAPTRVVL	12	HLAA2	HLAA*0201	HLAA*0205	HLAA2.1	HLAA3	HLAB14	HLAB*2705	HLAB*3902	HLAB*51	HLAB*5301	HLAB7	HLACw*0401
437	VLVDEGRKV	7	HLAA2	HLAA*0201	HLAA*0205	HLAA2.1	HLAB*5102	HLAB*51	HLAB62
25	YGIFQSTFL	19	HLAA*0201	HLAB14	HLAA2.1	HLAB*3701	HLAB*3902	HLAB*5102	HLAB*5101	HLAB40	HLAB*5103	HLAB*51	HLAB*5401	HLAB*5301	HLAB60	HLAB7	HLACw*0301	MHCDb	MHCDb revised	MHCDd	MHCKd
286	IIMDEAHFL	14	HLAA*0201	HLAA*0205	HLAA24	HLAB*3501	HLAB*3701	HLAB*3801	HLAB*3901	HLAB*3902	HLAB*51	HLAB*5301	HLAB7	HLACw*0301	MHCKb	MHCKd
542	RNCDLPVWL	13	HLAA*0201	HLAA24	HLAB*2702	HLAB*2705	HLAB*3501	HLAB*3801	HLAB*3902	HLAB60	HLAB7	HLAB7	HLACw*0602	HLAB*0702	MHCKb
403	KQKKPDFIL	11	HLAA*0205	HLAA24	HLAB*2702	HLAB*2705	HLAB*3501	HLAB*3902	HLAB*5201	HLAB62	HLAB7	HLAB8	HLAB*0702
490	VCWLEASML	11	HLAA*0205	HLAB*2702	HLAB*2705	HLAB*3701	HLAB40	HLAB*3902	HLAB*51	HLAB*5401	HLAB*5301	HLAB60	HLAB7
604	RVSSDQSAL	8	HLAA*0205	HLAA24	HLAB*2705	HLAB*3501	HLAB*3902	HLAB7	HLAB*0702	MHCDb revised
67	LVPSWASVK	3	HLAA*1101	HLAA68.1	HLAA3
569	EGPEEHEIL	13	HLAA*1101	HLAB*3501	HLAB*3801	HLAB*5102	HLAB*5101	HLAB*3902	HLAB*5103	HLAB*5201	HLAB60	HLAB7	MHCDb	MHCDd	MHCKb
579	DSGETVKCR	3	HLAA*3302	HLAA68.1	HLAA20
113	TKPSLFKVR	1	HLAA20
359	DKRPTAWFL	4	HLAA20	HLAB*3701	HLAB7	HLAB8
443	RKVAIKGPL	7	HLAA20	HLAB14	HLAB*3701	HLAB*3902	HLACw*0602	HLACw*0301	HLAB*0702
52	WHVTRGAFL	11	HLAA2.1	HLAB14	HLAB*3701	HLAB*3801	HLAB*3901	HLAB*3902	HLAB*5301	HLAB*5401	HLAB*51	HLACw*0301	MHCDd
349	WNTGHDWIL	8	HLAA2.1	HLAB*3801	HLAB*3902	HLAB*5301	HLAB*5401	HLAB*51	HLAB60	HLAB7
430	CRTAFKPVL	8	HLAA2.1	HLAB*2705	HLAB*2702	HLAB14	HLAB*3901	HLAB40	HLAB*3902	HLACw*0602
144	NRNGEVIGL	5	HLAB14	HLAB*2702	HLAB*2705	HLAB*3901	HLAB*3902
218	RRRLRTLVL	7	HLAB14	HLAB*2702	HLAB*2705	HLAB8	HLAB*0702	HLAB7	MHCDd
307	HRARANESA	3	HLAB*2702	HLAB*2705	HLAB*0702
370	IRAANVMAA	5	HLAB*2702	HLAB*2705	HLAB*5301	HLAB*51	MHCDb
598	PRWCDERVS	2	HLAB*2702	HLAB*2705
372	AANVMAASL	13	HLAB*3501	HLAB*5102	HLAB*5101	HLAB40	HLAB*3902	HLAB*5103	HLAB*5801	HLAB60	HLAB7	HLACw*0602	HLACw*0401	HLAB8	MHCDb revised
70	SWASVKEDL	5	HLAB*3701	HLAB*3801	HLAB*3902	HLACw*0401	MHCKd
91	WDGEEEVQL	8	HLAB*3701	HLAB40	HLAB*5301	HLAB*5401	HLAB*51	HLAB60	HLAB61	MHCKk
407	PDFILATDI	3	HLAB*3701	HLAB*5401	MHCKk
123	GGEIGAVAL	8	HLAB*3801	HLAB*3901	HLAB*3902	HLAB*5102	HLAB*5101	HLAB*5103	HLAB60	MHCDd
551	SWQVAKAGL	4	HLAB*3801	HLAB*3902	HLACw*0401	MHCKd
94	EEEVQLIAA	5	HLAB40	HLAB*4403	HLAB60	HLAB61	MHCKk
580	SGETVKCRA	1	HLAB*5103
122	NGGEIGAVA	2	HLAB*5201	MHCDd
364	AWFLPSIRA	2	HLAB*5401	HLAB*51
292	HFLDPASIA	2	HLAB*0702	HLACw*0401
