# Supplementary material for: Advancing molecular modeling and reverse vaccinology in broad-spectrum yellow fever virus vaccine development
Source: Sci Rep. 2024 May 12;14:10842. doi: 10.1038/s41598-024-60680-9 (PMC11089047; doi:10.1038/s41598-024-60680-9)
Supplement: Supplementary file 1 — Supplementary Information. [file 41598_2024_60680_MOESM1_ESM.zip › Yellow_Fever_data/2_Prediction of T-cell epitopes/propred/Alleles/alleles ns5.xlsx]

## Sheet: Página1
posição	sequencia	alelos
48	KVDTGVAVS	1	HLAA1
72	KLEGRVTDL	17	HLAA1	HLAA2	HLAA*0201	HLAA*0205	HLAA2.1	HLAB*2705	HLAB*2702	HLAA3	HLAA24	HLAB14	HLAB*3901	HLAB*3902	HLAB*3801	HLAB8	HLACw*0401	HLAB*0702	MHCDd
265	SVETDKGPL	6	HLAA1	HLAA*0205	HLAB*3902	HLAB*3801	HLAB*0702	HLAB7
47	GKVDTGVAV	2	HLAA2	HLAA20
164	VLDTVEKWL	11	HLAA2	HLAA*0201	HLAA*0205	HLAA2.1	HLAA3	HLAB*3701	HLAB*3902	HLAB*3801	HLAB*5301	HLAB*51	HLACw*0401
187	YMPDVLEKL	23	HLAA2	HLAA*0201	HLAA*0205	HLAA2.1	HLAB*2705	HLAB*2702	HLAA3	HLAA24	HLAB14	HLAB*3901	HLAB*3501	HLAB*3701	HLAB*3902	HLAB*3801	HLAB*5301	HLAB*5401	HLAB*51	HLAB7	HLACw*0401	MHCDb revised	MHCDb	MHCDd	MHCKb
251	VTLEADVIL	18	HLAA2	HLAA*0201	HLAA*0205	HLAA24	HLAB14	HLAB*3501	HLAB*3902	HLAB*5201	HLAB*5301	HLAB40	HLAB*51	HLAB*5801	HLAB60		HLAB7	HLACw*0301	HLACw*0401	MHCKd	MHCDb
393	RLCTKEEFI	10	HLAA2	HLAA*0201	HLAA2.1	HLAB*2705	HLAB*2702	HLAA3	HLAB*3701	HLAB8	HLAB*0702	MHCKk
477	YMWLGARYL	13	HLAA2	HLAA*0201	HLAA*0205	HLAA2.1	HLAB*2705	HLAB*2702	HLAB*5102	HLAB*3902	HLAB*5301	HLAB*5401	HLAB*51	HLAB7	MHCDb revised
557	YMSPHHRKL	11	HLAA2	HLAA*0201	HLAA*0205	HLAA2.1	HLAB*3902	HLAB*5301	HLAB*5401	HLAB*51	HLACw*0301	HLAB7	HLACw*0401
455	MMGKREKKL	8	HLAA*0201	HLAA*0205	HLAA2.1	HLAB14	HLAB*3902	HLAB*51	HLAB7	MHCDd
512	GLQHLGYVI	6	HLAA*0201	HLAA2.1	HLAA3	HLAB*5201	HLAB62	MHCKk
672	RPIDDRFGL	20	HLAA*0201	HLAB*2705	HLAA24	HLAB*3501	HLAB*5101	HLAB*5102	HLAB*5103	HLAB*3902	HLAB*3801	HLAB*5301	HLAB40	HLAB*5401	HLACw*0301	HLAB*51	HLAB7	HLACw*0401	HLAB60	HLAB*0702	MHCKd	MHCLd
400	FIAKVRSHA	4	HLAA*0201	HLAB*5301	HLAB*5401	HLAB*51
176	VESFCVKVL	8	HLAA*0205	HLAB*4403	HLAB*3701	HLAB40	HLAB61	HLAB*51	HLAB60	MHCKk
515	HLGYVIRDL	8	HLAA*0205	HLAA2.1	HLAB*3701	HLAB*3902	HLAB7	HLACw*0401	HLAB*0702	HLACw*0702
613	TITNLKVQL	5	HLAA*0205	HLAB7	HLACw*0602	MHCDb revised	HLAB*3902
677	RFGLALSHL	6	HLAA24	HLAB*3902	HLAB*3801	HLACw*0401	HLAB*0702	MHCKd
574	YKNKVVKVL	8	HLAA20	HLAB14	HLAB*3701	HLAB*3902	HLAB*5301	HLAB*5401	HLAB*51	HLACw*0602
674	IDDRFGLAL	4	HLAA2.1	HLAB*3701	HLAB40	HLACw*0602
36	DRDTARRHL	5	HLAB14	HLAB*2702	HLAB*2705	HLAB*3901	HLAB*3902
245	RRPTGKVTL	7	HLAB14	HLAB*2702	HLAB*2705	HLAB*3901	HLAB*3902	HLAB*0702	MHCDd
482	ARYLEFEAL	8	HLAB14	HLAB*2702	HLAB*2705	HLAB*3901	HLAB*3902	HLAB*5401	HLACw*0301	MHCKb
773	KRDMRLLSL	8	HLAB14	HLAB*2702	HLAB*2705	HLAB*3901	HLAB*3902	HLAB*0702	HLACw*0602	MHCDd
41	RRHLAEGKV	4	HLAB14	HLAB*2702	HLAB*2705	HLAB*0702
95	KEVSGVKGF	9	HLAB*2702	HLAB*4403	HLAB*3701	HLAB40	HLAB61	HLAB*5801	HLAB*0702	MHCKk	MHCLd
524	AALEGGGFY	6	HLAB*2702	HLAB*3501	HLAB*4403	HLAB62	HLAB*5801	HLACw*0702
40	ARRHLAEGK	2	HLAB*2702	HLAB*2705
97	VSGVKGFTL	10	HLAB*3501	HLAB*3902	HLAB*5301	HLAB8	HLAB7	HLAB*51	HLAB*5801	HLAB60	MHCLd	MHCDd
378	VNRWLFRHL	8	HLAB*3501	HLAB8	HLAB*51	HLAB60	HLAB*0702	HLACw*0602	MHCKb	HLAB7
540	DTRITEADL	5	HLAB*3501	HLAB8	HLAB7	HLACw*0401	HLAB60
268	TDKGPLDRA	3	HLAB*3701	HLAB40	HLAB61
637	QDCDDAVLT	1	HLAB*3701
771	FHKRDMRLL	7	HLAB*3701	HLAB*3801	HLAB*3901	HLAB*5301	HLAB*5401	HLAB*51	HLAB*0702
639	CDDAVLTKL	7	HLAB*3701	HLAB40	HLAB*4403	HLAB60	HLAB61	HLACw*0702	MHCKk
640	DDAVLTKLE	1	HLAB*3701
65	FHERGYVKL	8	HLAB*3801	HLAB*3901	HLAB*3902	HLAB*5301	HLAB*5401	HLAB*51	HLACw*0301	MHCKb
714	SHHFHELQL	4	HLAB*3801	HLAB*3901	HLAB*3902	HLAB*0702
246	RPTGKVTLE	1	HLAB*0702
