# Supplementary material for: Advancing molecular modeling and reverse vaccinology in broad-spectrum yellow fever virus vaccine development
Source: Sci Rep. 2024 May 12;14:10842. doi: 10.1038/s41598-024-60680-9 (PMC11089047; doi:10.1038/s41598-024-60680-9)
Supplement: Supplementary file 1 — Supplementary Information. [file 41598_2024_60680_MOESM1_ESM.zip › Yellow_Fever_data/2_Prediction of T-cell epitopes/propred/propred tabular ns2a.xlsx]

## Sheet: Página1
ALLELE: HLA-A1
Threshold for 4 % with score: -0.693		Highest Score achievable by any peptide on log scale: 12.324
Rank	Sequence	Residue No.	Real Score	Log Score	% of Highest on log scale
1	ILDLLKLTV	48	4500	9163	7.44
2	TINAVASRK	135	1800	-16094	0
3	VTILDLLKL	46	1250	-20794	0
ALLELE: HLA-A2
Threshold for 4 % with score: 1.553		Highest Score achievable by any peptide on log scale: 15.156
Rank	Sequence	Residue No.	Real Score	Log Score	% of Highest on log scale
1	TLWSPRERL	94	4567672	9682-05-01	39.38
2	MLVGQVTIL	41	390811	3304-05-01	35.17
3	ILVGGMVLL	30	274515	2747-04-01	28.21
4	MMIAMEVVL	13	206523	7038-03-01	24.44
ALLELE: HLA-A*0201
Threshold for 4 % with score: 1.143		Highest Score achievable by any peptide on log scale: 17.857
Rank	Sequence	Residue No.	Real Score	Log Score	% of Highest on log scale
1	MMGGLWKYL	118	1327748	5022-05-01	30.81
2	VLTLGAAMV	103	540469	7727-04-01	26.73
3	TLWSPRERL	94	245234	4645-04-01	25.00
4	ILVGGMVLL	30	132546	4252-04-01	24.78
ALLELE: HLA-A*0205
Threshold for 4 % with score: 0.519		Highest Score achievable by any peptide on log scale: 10.499
Rank	Sequence	Residue No.	Real Score	Log Score	% of Highest on log scale
1	ILVGGMVLL	30	71400	3.1697	30.19
2	MLVGQVTIL	41	28000	3.1697	30.19
3	MMGGLWKYL	118	23800	3.1697	30.19
4	QILVGGMVL	29	23800	3.0445	29.00
ALLELE: HLA-A*1101
Threshold for 4 % with score: -2.120		Highest Score achievable by any peptide on log scale: 9.798
Rank	Sequence	Residue No.	Real Score	Log Score	% of Highest on log scale
1	TINAVASRK	135	800	-9163	0
2	VTILDLLKL	46	400	-35066	0
3	GQVTILDLL	44	400	-36119	0
ALLELE: HLA-A24
Threshold for 4 % with score: 1.792		Highest Score achievable by any peptide on log scale: 7.376
Rank	Sequence	Residue No.	Real Score	Log Score	% of Highest on log scale
1	GQVTILDLL	44	216000	2.1282	28.85
2	TIPLVALTL	191	180000	2.1282	28.85
3	GMVLLGAML	34	20000	9741-01-01	26.77
4	VALTLTSYL	195	15000	9741-01-01	26.77
ALLELE: HLA-A3
Threshold for 4 % with score: -0.799		Highest Score achievable by any peptide on log scale: 15.620
Rank	Sequence	Residue No.	Real Score	Log Score	% of Highest on log scale
1	TLWSPRERL	94	121500	5041-01-01	9.63
2	MLVGQVTIL	41	54000	3987-01-01	8.95
3	TINAVASRK	135	18000	1.0986	2018-03-07
4	GMVLLGAML	34	18000	9933	6.36
ALLELE: HLA-A*3101
Threshold for 4 % with score: -1.609		Highest Score achievable by any peptide on log scale: 11.408
Rank	Sequence	Residue No.	Real Score	Log Score	% of Highest on log scale
1	TINAVASRK	135	8000	-16094	0
2	QILVGGMVL	29	8000	-25257	0
3	ILVGGMVLL	30	4000	-25257	0
ALLELE: HLA-A*3302
Threshold for 4 % with score: -0.105		Highest Score achievable by any peptide on log scale: 6.109
Rank	Sequence	Residue No.	Real Score	Log Score	% of Highest on log scale
1	MMIAMEVVL	13	15000	-6931	0
2	QILVGGMVL	29	15000	-6931	0
3	GMVLLGAML	34	9000	-6931	0
ALLELE: HLA-A68.1
Threshold for 4 % with score: 1.609		Highest Score achievable by any peptide on log scale: 10.609
Rank	Sequence	Residue No.	Real Score	Log Score	% of Highest on log scale
1	TINAVASRK	135	180000	1.0986	10.36
2	VTILDLLKL	46	100000	6931	6.53
3	PVTMAEVRL	157	10000	-5108	0
ALLELE: HLA-A20 Cattle
Threshold for 4 % with score: 3.401		Highest Score achievable by any peptide on log scale: 8.294
Rank	Sequence	Residue No.	Real Score	Log Score	% of Highest on log scale
1	LKLTVAVGL	52	500000	2146-06-01	74.93
2	WKYLNAVSL	123	500000	2146-06-01	74.93
3	QKTIPLVAL	189	500000	2146-06-01	74.93
4	MMIAMEVVL	13	300000	2189-03-01	38.81
ALLELE: HLA-A2.1
Threshold for 4 % with score: 105.100		Highest Score achievable by any peptide: 145.700
Rank	Sequence	Residue No.	Score		% of Highest score
1	TLWSPRERL	94	130700		85.66
2	GMVLLGAML	34	128200		85.18
3	VLTLGAAMV	103	125300		84.83
4	ILVGGMVLL	30	124800		83.25
ALLELE: HLA-B14
Threshold for 4 % with score: 1.099		Highest Score achievable by any peptide on log scale: 13.017
Rank	Sequence	Residue No.	Real Score	Log Score	% of Highest on log scale
1	AAFSIRPGL	78	25000	2189-03-01	24.73
2	KRQGPKQIL	23	20000	9957-02-01	2018-01-23
3	SRKASNVIL	141	20000	9957-02-01	2018-01-23
4	LKLTVAVGL	52	15000	7081-02-01	20.80
ALLELE: HLA-B*2702
Threshold for 4 % with score: 0.000		Highest Score achievable by any peptide on log scale: 10.309
Rank	Sequence	Residue No.	Real Score	Log Score	% of Highest on log scale
1	KRQGPKQIL	23	200000	1930-05-01	50.37
2	SRKASNVIL	141	180000	4.0943	39.72
3	GQVTILDLL	44	60000	7918-01-01	17.38
4	PRERLVLTL	98	20000	7918-01-01	17.38
ALLELE: HLA-B*2705
Threshold for 4 % with score: 2.996		Highest Score achievable by any peptide on log scale: 10.309
Rank	Sequence	Residue No.	Real Score	Log Score	% of Highest on log scale
1	KRQGPKQIL	23	6000000	6995-08-01	84.39
2	SRKASNVIL	141	2000000	6009-07-01	73.73
3	GQVTILDLL	44	1000000	2983-05-01	51.40
4	PRERLVLTL	98	200000	2983-05-01	51.40
ALLELE: HLA-B*3501
Threshold for 4 % with score: 0.693		Highest Score achievable by any peptide on log scale: 8.882
Rank	Sequence	Residue No.	Real Score	Log Score	% of Highest on log scale
1	ASNVILPLM	144	40000	3026-02-01	25.92
2	WSPRERLVL	96	20000	2.0149	22.69
3	MALLTPVTM	152	12000	7918-01-01	20.17
4	AAFSIRPGL	78	10000	1.0986	12.37
ALLELE: HLA-B*3701
Threshold for 4 % with score: 0.405		Highest Score achievable by any peptide on log scale: 8.006
Rank	Sequence	Residue No.	Real Score	Log Score	% of Highest on log scale
1	AEVRLATML	161	200000	9120-03-01	48.86
2	GQVTILDLL	44	50000	2.0149	25.17
3	ILVGGMVLL	30	40000	6094-01-01	2018-10-20
4	GMVLLGAML	34	10000	6094-01-01	2018-10-20
ALLELE: HLA-B*3801
Threshold for 4 % with score: 0.445		Highest Score achievable by any peptide on log scale: 7.940
Rank	Sequence	Residue No.	Real Score	Log Score	% of Highest on log scale
1	MMGGLWKYL	118	6000	1.1378	14.33
2	ILVGGMVLL	30	5200	6931	8.73
3	MLVGQVTIL	41	3900	6931	8.73
4	VALTLTSYL	195	3120	4447	5.60
ALLELE: HLA-B*3901
Threshold for 4 % with score: 1.792		Highest Score achievable by any peptide on log scale: 9.000
Rank	Sequence	Residue No.	Real Score	Log Score	% of Highest on log scale
1	ILVGGMVLL	30	30000	1972-02-01	24.41
2	MLVGQVTIL	41	9000	1972-02-01	24.41
3	GQVTILDLL	44	9000	1972-02-01	24.41
4	VTILDLLKL	46	9000	1972-02-01	24.41
ALLELE: HLA-B*3902
Threshold for 4 % with score: 0.693		Highest Score achievable by any peptide on log scale: 5.481
Rank	Sequence	Residue No.	Real Score	Log Score	% of Highest on log scale
1	GQVTILDLL	44	24000	3.1781	57.99
2	LKLTVAVGL	52	24000	3.1781	57.99
3	WKYLNAVSL	123	20000	9957-02-01	54.66
4	QKTIPLVAL	189	20000	9957-02-01	54.66
ALLELE: HLA-B40
Threshold for 4 % with score: 0.000		Highest Score achievable by any peptide on log scale: 8.476
Rank	Sequence	Residue No.	Real Score	Log Score	% of Highest on log scale
1	AEVRLATML	161	160000	5.0752	59.87
2	AAFSIRPGL	78	48000	3863-01-01	16.35
3	GQVTILDLL	44	40000	6931	8.18
4	VTILDLLKL	46	5000	6931	8.18
ALLELE: HLA-B*4403
Threshold for 4 % with score: 0.405		Highest Score achievable by any peptide on log scale: 11.708
Rank	Sequence	Residue No.	Real Score	Log Score	% of Highest on log scale
1	AEVRLATML	161	36000	5835-03-01	30.61
2	VTILDLLKL	46	20000	1178	2018-01-01
3	LCILTINAV	131	4500	-6931	0
ALLELE: HLA-B*5101
Threshold for 4 % with score: 1.649		Highest Score achievable by any peptide on log scale: 10.157
Rank	Sequence	Residue No.	Real Score	Log Score	% of Highest on log scale
1	AAFSIRPGL	78	314600	7005-04-01	46.28
2	VALTLTSYL	195	143000	4.1744	41.10
3	GAAMVEIAL	107	130000	1973-04-01	39.45
4	MALLTPVTM	152	110000	3.1610	2018-12-31
ALLELE: HLA-B*5102
Threshold for 4 % with score: 2.078		Highest Score achievable by any peptide on log scale: 11.671
Rank	Sequence	Residue No.	Real Score	Log Score	% of Highest on log scale
1	AAFSIRPGL	78	600000	5215-05-01	47.31
2	VALTLTSYL	195	250000	2966-05-01	45.38
3	MALLTPVTM	152	199650	4.0926	35.07
4	GAAMVEIAL	107	165000	1973-04-01	34.34
ALLELE: HLA-B*5103
Threshold for 4 % with score: 0.884		Highest Score achievable by any peptide on log scale: 7.567
Rank	Sequence	Residue No.	Real Score	Log Score	% of Highest on log scale
1	VALTLTSYL	195	132000	3.1763	41.98
2	AAFSIRPGL	78	121000	8904-02-01	38.20
3	GAAMVEIAL	107	100000	8034-02-01	37.05
4	MALLTPVTM	152	40000	6755-02-01	35.36
ALLELE: HLA-B*5201
Threshold for 4 % with score: 1.974		Highest Score achievable by any peptide on log scale: 9.989
Rank	Sequence	Residue No.	Real Score	Log Score	% of Highest on log scale
1	MQKTIPLVA	188	144000	4012-03-01	34.05
2	MMIAMEVVL	13	112500	3795-02-01	23.82
3	VLTLGAAMV	103	67500	2.0919	20.94
4	ILDLLKLTV	48	41250	2.0694	20.72
ALLELE: HLA-B*5301
Threshold for 4 % with score: 104.800		Highest Score achievable by any peptide: 150.500
Rank	Sequence	Residue No.	Score		% of Highest score
1	WKYLNAVSL	123	126480		81.14
2	WSPRERLVL	96	122110		78.56
3	VALTLTSYL	195	122080		73.21
4	LKLTVAVGL	52	121360		72.94
ALLELE: HLA-B*5401
Threshold for 4 % with score: 113.790		Highest Score achievable by any peptide: 219.200
Rank	Sequence	Residue No.	Score		% of Highest score
1	WKYLNAVSL	123	189510		86.46
2	WSPRERLVL	96	178690		77.08
3	AAFSIRPGL	78	177930		54.74
4	LKLTVAVGL	52	177610		52.87
ALLELE: HLA-B*51
Threshold for 4 % with score: 104.920		Highest Score achievable by any peptide: 157.000
Rank	Sequence	Residue No.	Score		% of Highest score
1	WKYLNAVSL	123	137200		83.46
2	WSPRERLVL	96	131030		80.22
3	VALTLTSYL	195	128800		75.75
4	LKLTVAVGL	52	128150		75.03
ALLELE: HLA-B*5801
Threshold for 4 % with score: -0.223		Highest Score achievable by any peptide on log scale: 9.350
Rank	Sequence	Residue No.	Real Score	Log Score	% of Highest on log scale
1	ASNVILPLM	144	66000	2809-01-01	13.70
2	VTILDLLKL	46	21600	1.0661	11.40
3	WSPRERLVL	96	20000	7885	8.43
4	AAFSIRPGL	78	9000	4055	4.34
ALLELE: HLA-B60
Threshold for 4 % with score: 1.386		Highest Score achievable by any peptide on log scale: 8.955
Rank	Sequence	Residue No.	Real Score	Log Score	% of Highest on log scale
1	AEVRLATML	161	352000	8636-05-01	65.48
2	VTILDLLKL	46	44000	8679-02-01	32.03
3	GAAMVEIAL	107	17600	8679-02-01	32.03
4	VALTLTSYL	195	17600	2.1748	24.29
ALLELE: HLA-B61
Threshold for 4 % with score: 0.000		Highest Score achievable by any peptide on log scale: 7.879
Rank	Sequence	Residue No.	Real Score	Log Score	% of Highest on log scale
1	AEVRLATML	161	40000	7726-02-01	35.19
2	LCILTINAV	131	16000	3863-01-01	17.60
3	AAFSIRPGL	78	5000	-5108	0
ALLELE: HLA-B62
Threshold for 4 % with score: 0.693		Highest Score achievable by any peptide on log scale: 9.199
Rank	Sequence	Residue No.	Real Score	Log Score	% of Highest on log scale
1	MQKTIPLVA	188	31680	4557-03-01	37.57
2	GQVTILDLL	44	11520	2.0794	22.61
3	ILVGGMVLL	30	9600	2.0133	21.89
4	TLGAAMVEI	105	8000	5686-01-01	2018-05-17
ALLELE: HLA-B7
Threshold for 4 % with score: 1.386		Highest Score achievable by any peptide on log scale: 10.897
Rank	Sequence	Residue No.	Real Score	Log Score	% of Highest on log scale
1	AAFSIRPGL	78	54000	9890-03-01	36.61
2	GAAMVEIAL	107	30000	4849-02-01	22.80
3	VALTLTSYL	195	20000	4849-02-01	22.80
4	TLWSPRERL	94	20000	1972-02-01	20.16
ALLELE: HLA-B*0702
Threshold for 4 % with score: 116.730		Highest Score achievable by any peptide: 179.800
Rank	Sequence	Residue No.	Score		% of Highest score
1	KRQGPKQIL	23	136490		67.86
2	SRKASNVIL	141	134550		64.91
3	MQKTIPLVA	188	127280		64.03
4	QKTIPLVAL	189	124800		60.34
ALLELE: HLA-B8
Threshold for 4 % with score: -0.916		Highest Score achievable by any peptide on log scale: 11.472
Rank	Sequence	Residue No.	Real Score	Log Score	% of Highest on log scale
1	AAFSIRPGL	78	4000	-2231	0
2	GAAMVEIAL	107	2400	-2231	0
3	VALTLTSYL	195	1000	-2231	0
ALLELE: HLA-Cw*0301
Threshold for 4 % with score: 2.015		Highest Score achievable by any peptide on log scale: 9.757
Rank	Sequence	Residue No.	Real Score	Log Score	% of Highest on log scale
1	VALTLTSYL	195	200000	8712-03-01	39.67
2	ILVGGMVLL	30	100000	6889-03-01	37.81
3	AEVRLATML	161	48000	4012-03-01	34.86
4	QILVGGMVL	29	40000	3.1781	32.57
ALLELE: HLA-Cw*0401
Threshold for 4 % with score: 1.577		Highest Score achievable by any peptide on log scale: 9.342
Rank	Sequence	Residue No.	Real Score	Log Score	% of Highest on log scale
1	VTILDLLKL	46	240000	2.1748	23.28
2	MLVGQVTIL	41	220000	2.0794	22.26
3	GQVTILDLL	44	100000	2.0794	22.26
4	LNAVSLCIL	126	80000	2.0794	22.26
ALLELE: HLA-Cw*0602
Threshold for 4 % with score: 1.482		Highest Score achievable by any peptide on log scale: 4.380
Rank	Sequence	Residue No.	Real Score	Log Score	% of Highest on log scale
1	GQVTILDLL	44	13200	5802-02-01	58.90
2	AAFSIRPGL	78	12000	8871-01-01	43.08
3	MMGGLWKYL	118	6600	8871-01-01	43.08
4	VALTLTSYL	195	6600	8871-01-01	43.08
ALLELE: HLA-Cw*0702
Threshold for 4 % with score: 1.212		Highest Score achievable by any peptide on log scale: 5.306
Rank	Sequence	Residue No.	Real Score	Log Score	% of Highest on log scale
1	GAAMVEIAL	107	16000	1.1531	21.73
2	GQVTILDLL	44	16000	8755	16.50
3	MMGGLWKYL	118	14400	8755	16.50
4	LNAVSLCIL	126	9600	8755	16.50
ALLELE: MHC-Db
Threshold for 4 % with score: 1.887		Highest Score achievable by any peptide on log scale: 9.422
Rank	Sequence	Residue No.	Real Score	Log Score	% of Highest on log scale
1	WKYLNAVSL	123	200000	2983-05-01	56.23
2	AMLVGQVTI	40	13200	3318-02-01	24.75
3	VALTLTSYL	195	10296	2.1494	22.81
4	VTILDLLKL	46	10000	2.0694	21.96
ALLELE: MHC-Db revised
Threshold for 4 % with score: 1.276		Highest Score achievable by any peptide on log scale: 12.671
Rank	Sequence	Residue No.	Real Score	Log Score	% of Highest on log scale
1	GMVLLGAML	34	132444	2721-04-01	33.72
2	GQVTILDLL	44	71669	9296-03-01	2018-01-31
3	AMLVGQVTI	40	50885	9154-03-01	30.90
4	WKYLNAVSL	123	50168	4632-03-01	27.33
ALLELE: MHC-Dd
Threshold for 4 % with score: 0.875		Highest Score achievable by any peptide on log scale: 10.633
Rank	Sequence	Residue No.	Real Score	Log Score	% of Highest on log scale
1	TIPLVALTL	191	60000	9957-02-01	28.17
2	WSPRERLVL	96	20000	7918-01-01	16.85
3	GQVTILDLL	44	20000	1823	1.71
4	SRKASNVIL	141	12000	1823	1.71
ALLELE: MHC-Kb
Threshold for 4 % with score: 0.365		Highest Score achievable by any peptide on log scale: 6.346
Rank	Sequence	Residue No.	Real Score	Log Score	% of Highest on log scale
1	TIPLVALTL	191	26400	2809-01-01	20.18
2	VALTLTSYL	195	11000	8755	13.80
3	WKYLNAVSL	123	10000	4055	6.39
4	LNAVSLCIL	126	4800	2776	4.37
ALLELE: MHC-Kd
Threshold for 4 % with score: 4.236		Highest Score achievable by any peptide on log scale: 8.289
Rank	Sequence	Residue No.	Real Score	Log Score	% of Highest on log scale
1	MMIAMEVVL	13	960000	7467-04-01	57.26
2	QILVGGMVL	29	144000	7467-04-01	57.26
3	AMLVGQVTI	40	144000	7467-04-01	57.26
4	ILVGGMVLL	30	120000	5643-04-01	55.06
ALLELE: MHC-Kk
Threshold for 4 % with score: 1.609		Highest Score achievable by any peptide on log scale: 10.597
Rank	Sequence	Residue No.	Real Score	Log Score	% of Highest on log scale
1	AEVRLATML	161	100000	6889-03-01	34.81
2	AMLVGQVTI	40	100000	3026-02-01	21.73
3	TLGAAMVEI	105	40000	6094-01-01	15.19
4	ILDLLKLTV	48	30000	6931	6.54
ALLELE: MHC-Ld
Threshold for 4 % with score: 2.015		Highest Score achievable by any peptide on log scale: 6.554
Rank	Sequence	Residue No.	Real Score	Log Score	% of Highest on log scale
1	WSPRERLVL	96	390000	6243-03-01	55.30
2	ASNVILPLM	144	150000	2189-03-01	49.11
3	TIPLVALTL	191	37500	2.0149	30.74
4	QILVGGMVL	29	30000	8718-01-01	28.56
