# Supplementary material for: Advancing molecular modeling and reverse vaccinology in broad-spectrum yellow fever virus vaccine development
Source: Sci Rep. 2024 May 12;14:10842. doi: 10.1038/s41598-024-60680-9 (PMC11089047; doi:10.1038/s41598-024-60680-9)
Supplement: Supplementary file 1 — Supplementary Information. [file 41598_2024_60680_MOESM1_ESM.zip › Yellow_Fever_data/2_Prediction of T-cell epitopes/propred/propred tabular ns2b.xlsx]

## Sheet: Página1
ALLELE: HLA-A1
Threshold for 4 % with score: -0.693		Highest Score achievable by any peptide on log scale: 12.324
Rank	Sequence	Residue No.	Real Score	Log Score	% of Highest on log scale
1	AIHPFALLL	108	6750	-6931	0
2	VNEALAAAG	4	1000	-7985	0
3	LVGAAIHPF	104	900	-23026	0
ALLELE: HLA-A2
Threshold for 4 % with score: 1.553		Highest Score achievable by any peptide on log scale: 15.156
Rank	Sequence	Residue No.	Real Score	Log Score	% of Highest on log scale
1	GLVGVLAGL	12	325187	8313-03-01	25.28
2	AIHPFALLL	108	203937	3.0836	20.35
3	LLLVLAGWL	114	95906	6539-02-01	17.51
4	SIPVNEALA	1	46125	8364-01-01	2018-12-12
ALLELE: HLA-A*0201
Threshold for 4 % with score: 1.143		Highest Score achievable by any peptide on log scale: 17.857
Rank	Sequence	Residue No.	Real Score	Log Score	% of Highest on log scale
1	LLLVLAGWL	114	272371	5651-04-01	25.57
2	GLVGVLAGL	12	271948	8945-03-01	21.81
3	AIHPFALLL	108	96074	4125-02-01	13.51
4	LAAAGLVGV	8	88043	3289-01-01	7.44
ALLELE: HLA-A*0205
Threshold for 4 % with score: 0.519		Highest Score achievable by any peptide on log scale: 10.499
Rank	Sequence	Residue No.	Real Score	Log Score	% of Highest on log scale
1	LLLVLAGWL	114	40800	5752-03-01	34.05
2	GLVGVLAGL	12	35700	6391-02-01	25.14
3	SVAGRVDGL	43	28000	6391-02-01	25.14
4	QVVMTSLAL	96	14280	6391-02-01	25.14
ALLELE: HLA-A*1101
Threshold for 4 % with score: -2.120		Highest Score achievable by any peptide on log scale: 9.798
Rank	Sequence	Residue No.	Real Score	Log Score	% of Highest on log scale
1	QVVMTSLAL	96	400	-28134	0
2	SVAGRVDGL	43	200	-39120	0
3	LVGAAIHPF	104	120	-39120	0
ALLELE: HLA-A24
Threshold for 4 % with score: 1.792		Highest Score achievable by any peptide on log scale: 7.376
Rank	Sequence	Residue No.	Real Score	Log Score	% of Highest on log scale
1	AFQEMENFL	21	43200	7658-03-01	51.06
2	GLVGVLAGL	12	8400	2.1282	28.85
3	GPVAVGGIL	30	8400	2.1282	28.85
4	LLLVLAGWL	114	7200	9741-01-01	26.77
ALLELE: HLA-A3
Threshold for 4 % with score: -0.799		Highest Score achievable by any peptide on log scale: 15.620
Rank	Sequence	Residue No.	Real Score	Log Score	% of Highest on log scale
1	GLVGVLAGL	12	30000	2096-02-01	14.15
2	AIHPFALLL	108	9113	-6162	0
3	LVGAAIHPF	104	6000	-12040	0
ALLELE: HLA-A*3101
Threshold for 4 % with score: -1.609		Highest Score achievable by any peptide on log scale: 11.408
Rank	Sequence	Residue No.	Real Score	Log Score	% of Highest on log scale
1	GLVGVLAGL	12	4000	-25257	0
2	QVVMTSLAL	96	2000	-25257	0
3	SVAGRVDGL	43	1200	-32189	0
ALLELE: HLA-A*3302
Threshold for 4 % with score: -0.105		Highest Score achievable by any peptide on log scale: 6.109
Rank	Sequence	Residue No.	Real Score	Log Score	% of Highest on log scale
1	SIPVNEALA	1	9000	-6931	0
2	SVAGRVDGL	43	9000	-6931	0
3	QVVMTSLAL	96	1500	-6931	0
ALLELE: HLA-A68.1
Threshold for 4 % with score: 1.609		Highest Score achievable by any peptide on log scale: 10.609
Rank	Sequence	Residue No.	Real Score	Log Score	% of Highest on log scale
1	SVAGRVDGL	43	180000	2.0794	19.60
2	QVVMTSLAL	96	10000	2.0794	19.60
ALLELE: HLA-A20 Cattle
Threshold for 4 % with score: 3.401		Highest Score achievable by any peptide on log scale: 8.294
Rank	Sequence	Residue No.	Real Score	Log Score	% of Highest on log scale
1	GLVGVLAGL	12	300000	7081-02-01	32.65
2	LLLVLAGWL	114	300000	7081-02-01	32.65
3	AAAGLVGVL	9	200000	6094-01-01	19.40
4	GPVAVGGIL	30	120000	6094-01-01	19.40
ALLELE: HLA-A2.1
Threshold for 4 % with score: 105.100		Highest Score achievable by any peptide: 145.700
Rank	Sequence	Residue No.	Score		% of Highest score
1	GLVGVLAGL	12	127600		84.69
2	LLLVLAGWL	114	123400		82.50
3	AIHPFALLL	108	123200		73.44
4	HPFALLLVL	110	121700		72.27
ALLELE: HLA-B14
Threshold for 4 % with score: 1.099		Highest Score achievable by any peptide on log scale: 13.017
Rank	Sequence	Residue No.	Real Score	Log Score	% of Highest on log scale
1	SVAGRVDGL	43	20000	9957-02-01	2018-01-23
2	HPFALLLVL	110	15000	7081-02-01	20.80
3	GLVGVLAGL	12	9000	1972-02-01	16.88
4	LLLVLAGWL	114	5000	6094-01-01	12.36
ALLELE: HLA-B*2702
Threshold for 4 % with score: 0.000		Highest Score achievable by any peptide on log scale: 10.309
Rank	Sequence	Residue No.	Real Score	Log Score	% of Highest on log scale
1	ARYDVALSE	72	10000	3026-02-01	22.34
2	HPFALLLVL	110	5000	4055	3.93
ALLELE: HLA-B*2705
Threshold for 4 % with score: 2.996		Highest Score achievable by any peptide on log scale: 10.309
Rank	Sequence	Residue No.	Real Score	Log Score	% of Highest on log scale
1	ARYDVALSE	72	2000000	6052-04-01	44.67
2	HPFALLLVL	110	100000	9120-03-01	37.95
3	NEALAAAGL	5	50000	4012-03-01	32.99
4	GLVGVLAGL	12	30000	4012-03-01	32.99
ALLELE: HLA-B*3501
Threshold for 4 % with score: 0.693		Highest Score achievable by any peptide on log scale: 8.882
Rank	Sequence	Residue No.	Real Score	Log Score	% of Highest on log scale
1	GPVAVGGIL	30	20000	9957-02-01	33.73
2	HPFALLLVL	110	20000	9957-02-01	33.73
3	AGRVDGLEL	45	6000	5041-01-01	16.93
4	IPVNEALAA	2	6000	1.0986	12.37
ALLELE: HLA-B*3701
Threshold for 4 % with score: 0.405		Highest Score achievable by any peptide on log scale: 8.006
Rank	Sequence	Residue No.	Real Score	Log Score	% of Highest on log scale
1	WDQVVMTSL	94	60000	4.0943	51.14
2	SEQGEFKLL	79	50000	9120-03-01	48.86
3	VDGLELKKL	48	40000	6889-03-01	46.07
4	NEALAAAGL	5	10000	3026-02-01	28.76
ALLELE: HLA-B*3801
Threshold for 4 % with score: 0.445		Highest Score achievable by any peptide on log scale: 7.940
Rank	Sequence	Residue No.	Real Score	Log Score	% of Highest on log scale
1	AFQEMENFL	21	7800	6487-01-01	20.76
2	AAAGLVGVL	9	5200	9555	2018-03-12
3	GLVGVLAGL	12	3600	9555	2018-03-12
4	GPVAVGGIL	30	2600	9555	2018-03-12
ALLELE: HLA-B*3901
Threshold for 4 % with score: 1.792		Highest Score achievable by any peptide on log scale: 9.000
Rank	Sequence	Residue No.	Real Score	Log Score	% of Highest on log scale
1	GLVGVLAGL	12	45000	1972-02-01	24.41
2	HPFALLLVL	110	9000	1972-02-01	24.41
3	GPVAVGGIL	30	9000	7918-01-01	19.91
4	QVVMTSLAL	96	6000	7918-01-01	19.91
ALLELE: HLA-B*3902
Threshold for 4 % with score: 0.693		Highest Score achievable by any peptide on log scale: 5.481
Rank	Sequence	Residue No.	Real Score	Log Score	% of Highest on log scale
1	AAAGLVGVL	9	2400	8755	15.97
2	GLVGVLAGL	12	2400	8755	15.97
3	AFQEMENFL	21	2400	8755	15.97
4	GPVAVGGIL	30	2400	8755	15.97
ALLELE: HLA-B40
Threshold for 4 % with score: 0.000		Highest Score achievable by any peptide on log scale: 8.476
Rank	Sequence	Residue No.	Real Score	Log Score	% of Highest on log scale
1	NEALAAAGL	5	160000	6889-03-01	43.52
2	SEQGEFKLL	79	40000	9957-02-01	35.34
3	GPVAVGGIL	30	20000	3863-01-01	16.35
4	VDGLELKKL	48	20000	9163	10.81
ALLELE: HLA-B*4403
Threshold for 4 % with score: 0.405		Highest Score achievable by any peptide on log scale: 11.708
Rank	Sequence	Residue No.	Real Score	Log Score	% of Highest on log scale
1	NEALAAAGL	5	18000	8904-02-01	24.69
2	SEQGEFKLL	79	18000	8904-02-01	24.69
3	AAAGLVGVL	9	18000	5878	2018-02-05
4	VDGLELKKL	48	8000	5232	4.47
ALLELE: HLA-B*5101
Threshold for 4 % with score: 1.649		Highest Score achievable by any peptide on log scale: 10.157
Rank	Sequence	Residue No.	Real Score	Log Score	% of Highest on log scale
1	EALAAAGLV	6	220000	3936-05-01	53.10
2	HPFALLLVL	110	220000	3936-05-01	53.10
3	LAAAGLVGV	8	157300	5.0582	49.80
4	GPVAVGGIL	30	125840	7005-04-01	46.28
ALLELE: HLA-B*5102
Threshold for 4 % with score: 2.078		Highest Score achievable by any peptide on log scale: 11.671
Rank	Sequence	Residue No.	Real Score	Log Score	% of Highest on log scale
1	HPFALLLVL	110	500000	2146-06-01	53.25
2	GPVAVGGIL	30	330000	7991-05-01	49.69
3	EALAAAGLV	6	300000	7038-05-01	48.87
4	LAAAGLVGV	8	165000	7005-04-01	40.27
ALLELE: HLA-B*5103
Threshold for 4 % with score: 0.884		Highest Score achievable by any peptide on log scale: 7.567
Rank	Sequence	Residue No.	Real Score	Log Score	% of Highest on log scale
1	EALAAAGLV	6	132000	8828-04-01	64.53
2	LAAAGLVGV	8	121000	7958-04-01	63.38
3	AAAGLVGVL	9	48400	8034-02-01	37.05
4	GAAIHPFAL	106	48400	7081-02-01	35.79
ALLELE: HLA-B*5201
Threshold for 4 % with score: 1.974		Highest Score achievable by any peptide on log scale: 9.989
Rank	Sequence	Residue No.	Real Score	Log Score	% of Highest on log scale
1	HPFALLLVL	110	132000	8828-04-01	48.88
2	GPVAVGGIL	30	27000	3.1781	31.82
3	VGAAIHPFA	105	24000	6864-01-01	16.88
4	AAAGLVGVL	9	18000	3863-01-01	13.88
ALLELE: HLA-B*5301
Threshold for 4 % with score: 104.800		Highest Score achievable by any peptide: 150.500
Rank	Sequence	Residue No.	Score		% of Highest score
1	IPVNEALAA	2	125470		83.37
2	HPFALLLVL	110	123010		81.73
3	WDQVVMTSL	94	120070		79.78
4	GPVAVGGIL	30	118570		78.78
ALLELE: HLA-B*5401
Threshold for 4 % with score: 113.790		Highest Score achievable by any peptide: 219.200
Rank	Sequence	Residue No.	Score		% of Highest score
1	WDQVVMTSL	94	175400		80.02
2	HPFALLLVL	110	170600		65.12
3	IPVNEALAA	2	166400		59.22
4	GPVAVGGIL	30	158670		56.55
ALLELE: HLA-B*51
Threshold for 4 % with score: 104.920		Highest Score achievable by any peptide: 157.000
Rank	Sequence	Residue No.	Score		% of Highest score
1	IPVNEALAA	2	135390		86.24
2	WDQVVMTSL	94	125780		80.11
3	HPFALLLVL	110	124200		78.89
4	GPVAVGGIL	30	123850		76.68
ALLELE: HLA-B*5801
Threshold for 4 % with score: -0.223		Highest Score achievable by any peptide on log scale: 9.350
Rank	Sequence	Residue No.	Real Score	Log Score	% of Highest on log scale
1	MTSLALVGA	99	22000	8755	9.36
2	AAAGLVGVL	9	20000	5878	6.29
3	AAGLVGVLA	10	4000	4055	4.34
4	LAAAGLVGV	8	3600	1823	1.95
ALLELE: HLA-B60
Threshold for 4 % with score: 1.386		Highest Score achievable by any peptide on log scale: 8.955
Rank	Sequence	Residue No.	Real Score	Log Score	% of Highest on log scale
1	NEALAAAGL	5	320000	7683-05-01	64.42
2	SEQGEFKLL	79	160000	5.0752	56.68
3	VDGLELKKL	48	22000	3.0910	34.52
4	WDQVVMTSL	94	22000	3.0910	34.52
ALLELE: HLA-B61
Threshold for 4 % with score: 0.000		Highest Score achievable by any peptide on log scale: 7.879
Rank	Sequence	Residue No.	Real Score	Log Score	% of Highest on log scale
1	NEALAAAGL	5	80000	7726-02-01	35.19
2	SEQGEFKLL	79	44000	2.0794	26.39
3	EALAAAGLV	6	40000	6931	8.80
4	LAAAGLVGV	8	20000	6931	8.80
ALLELE: HLA-B62
Threshold for 4 % with score: 0.693		Highest Score achievable by any peptide on log scale: 9.199
Rank	Sequence	Residue No.	Real Score	Log Score	% of Highest on log scale
1	GLVGVLAGL	12	12000	5686-01-01	2018-05-17
2	LVGAAIHPF	104	12000	3863-01-01	2018-07-15
3	LLLVLAGWL	114	5720	3863-01-01	2018-07-15
4	AIHPFALLL	108	4800	3646	3.96
ALLELE: HLA-B7
Threshold for 4 % with score: 1.386		Highest Score achievable by any peptide on log scale: 10.897
Rank	Sequence	Residue No.	Real Score	Log Score	% of Highest on log scale
1	AGRVDGLEL	45	120000	7875-04-01	43.94
2	GPVAVGGIL	30	80000	3820-04-01	40.21
3	HPFALLLVL	110	80000	3820-04-01	40.21
4	AAAGLVGVL	9	60000	5835-03-01	32.89
ALLELE: HLA-B*0702
Threshold for 4 % with score: 116.730		Highest Score achievable by any peptide: 179.800
Rank	Sequence	Residue No.	Score		% of Highest score
1	HPFALLLVL	110	138630		77.10
2	IPVNEALAA	2	126670		70.45
3	GPVAVGGIL	30	120150		64.51
4	LVGAAIHPF	104	118810		64.51
ALLELE: HLA-B8
Threshold for 4 % with score: -0.916		Highest Score achievable by any peptide on log scale: 11.472
Rank	Sequence	Residue No.	Real Score	Log Score	% of Highest on log scale
1	SVAGRVDGL	43	4000	3863-01-01	2018-08-12
2	AAAGLVGVL	9	800	-2231	0
3	GPVAVGGIL	30	800	-2231	0
ALLELE: HLA-Cw*0301
Threshold for 4 % with score: 2.015		Highest Score achievable by any peptide on log scale: 9.757
Rank	Sequence	Residue No.	Real Score	Log Score	% of Highest on log scale
1	GLVGVLAGL	12	200000	9957-02-01	30.70
2	GPVAVGGIL	30	20000	9957-02-01	30.70
3	QVVMTSLAL	96	20000	9957-02-01	30.70
4	LLLVLAGWL	114	20000	9957-02-01	30.70
ALLELE: HLA-Cw*0401
Threshold for 4 % with score: 1.577		Highest Score achievable by any peptide on log scale: 9.342
Rank	Sequence	Residue No.	Real Score	Log Score	% of Highest on log scale
1	AFQEMENFL	21	264000	5759-05-01	59.69
2	HPFALLLVL	110	160000	5.0752	54.33
3	GPVAVGGIL	30	80000	3820-04-01	46.91
4	GLVGVLAGL	12	9600	2618-02-01	24.21
ALLELE: HLA-Cw*0602
Threshold for 4 % with score: 1.482		Highest Score achievable by any peptide on log scale: 4.380
Rank	Sequence	Residue No.	Real Score	Log Score	% of Highest on log scale
1	AAAGLVGVL	9	13200	5802-02-01	58.90
2	HPFALLLVL	110	13200	5802-02-01	58.90
3	AFQEMENFL	21	12000	8871-01-01	43.08
4	AIHPFALLL	108	6600	7918-01-01	40.91
ALLELE: HLA-Cw*0702
Threshold for 4 % with score: 1.212		Highest Score achievable by any peptide on log scale: 5.306
Rank	Sequence	Residue No.	Real Score	Log Score	% of Highest on log scale
1	HPFALLLVL	110	7200	9741-01-01	37.20
2	AAAGLVGVL	9	5280	6639-01-01	31.36
3	WDQVVMTSL	94	4800	5686-01-01	29.56
4	LVGAAIHPF	104	4800	3863-01-01	26.13
ALLELE: MHC-Db
Threshold for 4 % with score: 1.887		Highest Score achievable by any peptide on log scale: 9.422
Rank	Sequence	Residue No.	Real Score	Log Score	% of Highest on log scale
1	SIPVNEALA	1	39600	6788-03-01	39.05
2	GLVGVLAGL	12	10296	9741-01-01	20.95
3	LLLVLAGWL	114	9360	9741-01-01	20.95
4	GPVAVGGIL	30	8580	7918-01-01	2018-02-19
ALLELE: MHC-Db revised
Threshold for 4 % with score: 1.276		Highest Score achievable by any peptide on log scale: 12.671
Rank	Sequence	Residue No.	Real Score	Log Score	% of Highest on log scale
1	QVVMTSLAL	96	36318	5923-03-01	28.35
2	AAAGLVGVL	9	30240	2.1282	16.80
3	GAAIHPFAL	106	15552	2.1282	16.80
4	SVAGRVDGL	43	10088	8425-01-01	14.54
ALLELE: MHC-Dd
Threshold for 4 % with score: 0.875		Highest Score achievable by any peptide on log scale: 10.633
Rank	Sequence	Residue No.	Real Score	Log Score	% of Highest on log scale
1	AGRVDGLEL	45	200000	9957-02-01	28.17
2	SVAGRVDGL	43	20000	9741-01-01	18.57
3	SEQGEFKLL	79	7200	2809-01-01	2018-05-12
4	WDQVVMTSL	94	7200	1.0986	10.33
ALLELE: MHC-Kb
Threshold for 4 % with score: 0.365		Highest Score achievable by any peptide on log scale: 6.346
Rank	Sequence	Residue No.	Real Score	Log Score	% of Highest on log scale
1	SEQGEFKLL	79	39600	6788-03-01	57.97
2	WDQVVMTSL	94	13200	1.0986	17.31
3	HPFALLLVL	110	11000	6931	10.92
4	AIHPFALLL	108	3000	2776	4.37
ALLELE: MHC-Kd
Threshold for 4 % with score: 4.236		Highest Score achievable by any peptide on log scale: 8.289
Rank	Sequence	Residue No.	Real Score	Log Score	% of Highest on log scale
1	AFQEMENFL	21	1658880	4139-07-01	89.44
2	GPVAVGGIL	30	138240	7467-04-01	57.26
3	QVVMTSLAL	96	115200	7467-04-01	57.26
4	GLVGVLAGL	12	115200	5643-04-01	55.06
ALLELE: MHC-Kk
Threshold for 4 % with score: 1.609		Highest Score achievable by any peptide on log scale: 10.597
Rank	Sequence	Residue No.	Real Score	Log Score	% of Highest on log scale
1	NEALAAAGL	5	100000	9957-02-01	28.27
2	SEQGEFKLL	79	50000	9957-02-01	28.27
3	WDQVVMTSL	94	40000	2.0794	19.62
4	VDGLELKKL	48	20000	7918-01-01	16.91
ALLELE: MHC-Ld
Threshold for 4 % with score: 2.015		Highest Score achievable by any peptide on log scale: 6.554
Rank	Sequence	Residue No.	Real Score	Log Score	% of Highest on log scale
1	GPVAVGGIL	30	150000	5.0106	76.45
2	HPFALLLVL	110	150000	5.0106	76.45
3	IPVNEALAA	2	30000	4012-03-01	51.90
4	LVGAAIHPF	104	30000	3026-02-01	35.13
