# Supplementary material for: Advancing molecular modeling and reverse vaccinology in broad-spectrum yellow fever virus vaccine development
Source: Sci Rep. 2024 May 12;14:10842. doi: 10.1038/s41598-024-60680-9 (PMC11089047; doi:10.1038/s41598-024-60680-9)
Supplement: Supplementary file 1 — Supplementary Information. [file 41598_2024_60680_MOESM1_ESM.zip › Yellow_Fever_data/2_Prediction of T-cell epitopes/propred/propred tabular ns4a.xlsx]

## Sheet: Página1
ALLELE: HLA-A1
Threshold for 4 % with score: -0.693		Highest Score achievable by any peptide on log scale: 12.324
Rank	Sequence	Residue No.	Real Score	Log Score	% of Highest on log scale
1	MTTVMLFVL	51	2500	-20794	0
2	TTVMLFVLA	52	2500	-29957	0
ALLELE: HLA-A2
Threshold for 4 % with score: 1.553		Highest Score achievable by any peptide on log scale: 15.156
Rank	Sequence	Residue No.	Real Score	Log Score	% of Highest on log scale
1	MLFVLAGLL	55	111595	7817-03-01	24.95
2	VLSELPDFL	8	59422	6034-03-01	23.78
3	YIMLIFFVL	106	53864	9481-02-01	19.45
4	TTVMLFVLA	52	43893	2785-02-01	2018-03-15
ALLELE: HLA-A*0201
Threshold for 4 % with score: 1.143		Highest Score achievable by any peptide on log scale: 17.857
Rank	Sequence	Residue No.	Real Score	Log Score	% of Highest on log scale
1	VLSELPDFL	8	1033404	9946-05-01	33.57
2	YIMLIFFVL	106	805269	4200-05-01	30.35
3	MLFVLAGLL	55	635435	8604-02-01	2018-02-16
4	AVDTISVFL	23	401275	4140-01-01	7.92
ALLELE: HLA-A*0205
Threshold for 4 % with score: 0.519		Highest Score achievable by any peptide on log scale: 10.499
Rank	Sequence	Residue No.	Real Score	Log Score	% of Highest on log scale
1	YIMLIFFVL	106	151200	5.0186	47.80
2	MLFVLAGLL	55	71400	5752-03-01	34.05
3	VLSELPDFL	8	35700	8820-02-01	27.45
4	EVLVVLSEL	4	20400	2.1282	20.27
ALLELE: HLA-A*1101
Threshold for 4 % with score: -2.120		Highest Score achievable by any peptide on log scale: 9.798
Rank	Sequence	Residue No.	Real Score	Log Score	% of Highest on log scale
1	MTTVMLFVL	51	800	-35066	0
2	YIMLIFFVL	106	400	-37297	0
3	AVDTISVFL	23	180	-39120	0
ALLELE: HLA-A24
Threshold for 4 % with score: 1.792		Highest Score achievable by any peptide on log scale: 7.376
Rank	Sequence	Residue No.	Real Score	Log Score	% of Highest on log scale
1	YIMLIFFVL	106	25000	3106-02-01	31.33
2	EVLVVLSEL	4	10080	2235-02-01	30.15
3	GAAEVLVVL	1	9240	9051-01-01	25.83
4	VLSELPDFL	8	9000	7509-01-01	23.74
ALLELE: HLA-A3
Threshold for 4 % with score: -0.799		Highest Score achievable by any peptide on log scale: 15.620
Rank	Sequence	Residue No.	Real Score	Log Score	% of Highest on log scale
1	YIMLIFFVL	106	27000	1947	1.25
2	VLSELPDFL	8	12000	-1054	0
3	MLFVLAGLL	55	9000	-1054	0
ALLELE: HLA-A*3101
Threshold for 4 % with score: -1.609		Highest Score achievable by any peptide on log scale: 11.408
Rank	Sequence	Residue No.	Real Score	Log Score	% of Highest on log scale
1	YIMLIFFVL	106	2000	-10217	0
2	MTTVMLFVL	51	2000	-28134	0
3	MLFVLAGLL	55	800	-28134	0
ALLELE: HLA-A*3302
Threshold for 4 % with score: -0.105		Highest Score achievable by any peptide on log scale: 6.109
Rank	Sequence	Residue No.	Real Score	Log Score	% of Highest on log scale
1	EVLVVLSEL	4	15000	4055	6.64
2	AVDTISVFL	23	9000	-6931	0
3	YIMLIFFVL	106	1500	-6931	0
ALLELE: HLA-A68.1
Threshold for 4 % with score: 1.609		Highest Score achievable by any peptide on log scale: 10.609
Rank	Sequence	Residue No.	Real Score	Log Score	% of Highest on log scale
1	EVLVVLSEL	4	240000	3.1781	29.96
2	AVDTISVFL	23	200000	3863-01-01	2018-07-13
3	TTVMLFVLA	52	24000	6931	6.53
4	LVVLSELPD	6	9000	1823	1.72
ALLELE: HLA-A20 Cattle
Threshold for 4 % with score: 3.401		Highest Score achievable by any peptide on log scale: 8.294
Rank	Sequence	Residue No.	Real Score	Log Score	% of Highest on log scale
1	VLSELPDFL	8	300000	7081-02-01	32.65
2	MLFVLAGLL	55	200000	7081-02-01	32.65
3	GAAEVLVVL	1	120000	6094-01-01	19.40
4	EVLVVLSEL	4	100000	6094-01-01	19.40
ALLELE: HLA-A2.1
Threshold for 4 % with score: 105.100		Highest Score achievable by any peptide: 145.700
Rank	Sequence	Residue No.	Score		% of Highest score
1	MLFVLAGLL	55	128700		84.21
2	VLSELPDFL	8	125300		83.05
3	YIMLIFFVL	106	125200		73.58
4	AVDTISVFL	23	122800		71.59
ALLELE: HLA-B14
Threshold for 4 % with score: 1.099		Highest Score achievable by any peptide on log scale: 13.017
Rank	Sequence	Residue No.	Real Score	Log Score	% of Highest on log scale
1	EVLVVLSEL	4	45000	8067-03-01	29.24
2	MLFVLAGLL	55	15000	6094-01-01	12.36
3	GAAEVLVVL	1	10800	1.0986	8.44
4	MTTVMLFVL	51	10000	1.0986	8.44
ALLELE: HLA-B*2702
Threshold for 4 % with score: 0.000		Highest Score achievable by any peptide on log scale: 10.309
Rank	Sequence	Residue No.	Real Score	Log Score	% of Highest on log scale
1	MLFVLAGLL	55	20000	5041-01-01	14.59
2	VLSELPDFL	8	5000	-1054	0
3	GAAEVLVVL	1	4500	-12040	0
ALLELE: HLA-B*2705
Threshold for 4 % with score: 2.996		Highest Score achievable by any peptide on log scale: 10.309
Rank	Sequence	Residue No.	Real Score	Log Score	% of Highest on log scale
1	MLFVLAGLL	55	200000	5.0106	48.60
2	VLSELPDFL	8	200000	4012-03-01	32.99
3	GAAEVLVVL	1	150000	3026-02-01	22.34
4	AVDTISVFL	23	50000	3026-02-01	22.34
ALLELE: HLA-B*3501
Threshold for 4 % with score: 0.693		Highest Score achievable by any peptide on log scale: 8.882
Rank	Sequence	Residue No.	Real Score	Log Score	% of Highest on log scale
1	GAAEVLVVL	1	80000	7918-01-01	20.17
2	VLSELPDFL	8	15000	6931	7.80
ALLELE: HLA-B*3701
Threshold for 4 % with score: 0.405		Highest Score achievable by any peptide on log scale: 8.006
Rank	Sequence	Residue No.	Real Score	Log Score	% of Highest on log scale
1	AVDTISVFL	23	7500	2.0149	25.17
2	VLSELPDFL	8	5000	6094-01-01	2018-10-20
3	PEAMTTVML	48	5000	6094-01-01	2018-10-20
4	MLFVLAGLL	55	5000	6094-01-01	2018-10-20
ALLELE: HLA-B*3801
Threshold for 4 % with score: 0.445		Highest Score achievable by any peptide on log scale: 7.940
Rank	Sequence	Residue No.	Real Score	Log Score	% of Highest on log scale
1	AVDTISVFL	23	9000	3610-01-01	17.14
2	GAAEVLVVL	1	6000	9555	2018-03-12
3	VLSELPDFL	8	3900	9555	2018-03-12
4	EVLVVLSEL	4	2600	2624	3.30
ALLELE: HLA-B*3901
Threshold for 4 % with score: 1.792		Highest Score achievable by any peptide on log scale: 9.000
Rank	Sequence	Residue No.	Real Score	Log Score	% of Highest on log scale
1	GAAEVLVVL	1	90000	1972-02-01	24.41
2	EVLVVLSEL	4	9000	1972-02-01	24.41
3	AVDTISVFL	23	9000	1972-02-01	24.41
4	VLSELPDFL	8	9000	7918-01-01	19.91
ALLELE: HLA-B*3902
Threshold for 4 % with score: 0.693		Highest Score achievable by any peptide on log scale: 5.481
Rank	Sequence	Residue No.	Real Score	Log Score	% of Highest on log scale
1	GAAEVLVVL	1	2400	8755	15.97
2	EVLVVLSEL	4	2400	8755	15.97
3	VLSELPDFL	8	2400	8755	15.97
4	AVDTISVFL	23	2400	8755	15.97
ALLELE: HLA-B40
Threshold for 4 % with score: 0.000		Highest Score achievable by any peptide on log scale: 8.476
Rank	Sequence	Residue No.	Real Score	Log Score	% of Highest on log scale
1	PEAMTTVML	48	16000	3863-01-01	16.35
2	GAAEVLVVL	1	4000	6931	8.18
3	TTVMLFVLA	52	3200	6931	8.18
ALLELE: HLA-B*4403
Threshold for 4 % with score: 0.405		Highest Score achievable by any peptide on log scale: 11.708
Rank	Sequence	Residue No.	Real Score	Log Score	% of Highest on log scale
1	PEAMTTVML	48	12000	1823	1.56
2	GAAEVLVVL	1	6000	-7985	0
3	MTTVMLFVL	51	4500	-14917	0
ALLELE: HLA-B*5101
Threshold for 4 % with score: 1.649		Highest Score achievable by any peptide on log scale: 10.157
Rank	Sequence	Residue No.	Real Score	Log Score	% of Highest on log scale
1	GAAEVLVVL	1	173030	1980-04-01	41.33
2	MLFVLAGLL	55	114400	1.0508	10.35
3	EVLVVLSEL	4	66550	9791	9.64
4	MTTVMLFVL	51	53240	4530	4.46
ALLELE: HLA-B*5102
Threshold for 4 % with score: 2.078		Highest Score achievable by any peptide on log scale: 11.671
Rank	Sequence	Residue No.	Real Score	Log Score	% of Highest on log scale
1	GAAEVLVVL	1	145200	4.1026	35.15
2	MLFVLAGLL	55	96800	6094-01-01	13.79
3	EVLVVLSEL	4	90750	1939-01-01	10.23
4	YIMLIFFVL	106	80000	7885	6.76
ALLELE: HLA-B*5103
Threshold for 4 % with score: 0.884		Highest Score achievable by any peptide on log scale: 7.567
Rank	Sequence	Residue No.	Real Score	Log Score	% of Highest on log scale
1	GAAEVLVVL	1	110000	9940-02-01	39.57
2	EVLVVLSEL	4	48400	-8310	0
3	AVDTISVFL	23	44000	-8310	0
ALLELE: HLA-B*5201
Threshold for 4 % with score: 1.974		Highest Score achievable by any peptide on log scale: 9.989
Rank	Sequence	Residue No.	Real Score	Log Score	% of Highest on log scale
1	MTTVMLFVL	51	180000	7817-01-01	17.84
2	GAAEVLVVL	1	165000	6639-01-01	16.66
3	YIMLIFFVL	106	59400	5686-01-01	15.70
4	MLFVLAGLL	55	44550	2809-01-01	12.82
ALLELE: HLA-B*5301
Threshold for 4 % with score: 104.800		Highest Score achievable by any peptide: 150.500
Rank	Sequence	Residue No.	Score		% of Highest score
1	YIMLIFFVL	106	124040		82.04
2	MTTVMLFVL	51	123470		72.07
3	MLFVLAGLL	55	121870		71.44
4	VLSELPDFL	8	121280		69.79
ALLELE: HLA-B*5401
Threshold for 4 % with score: 113.790		Highest Score achievable by any peptide: 219.200
Rank	Sequence	Residue No.	Score		% of Highest score
1	YIMLIFFVL	106	182550		81.32
2	MLFVLAGLL	55	178250		54.65
3	TTVMLFVLA	52	163780		51.30
4	AVDTISVFL	23	163550		51.12
ALLELE: HLA-B*51
Threshold for 4 % with score: 104.920		Highest Score achievable by any peptide: 157.000
Rank	Sequence	Residue No.	Score		% of Highest score
1	YIMLIFFVL	106	133440		82.36
2	MLFVLAGLL	55	129300		77.13
3	MTTVMLFVL	51	129200		73.93
4	VLSELPDFL	8	123970		72.04
ALLELE: HLA-B*5801
Threshold for 4 % with score: -0.223		Highest Score achievable by any peptide on log scale: 9.350
Rank	Sequence	Residue No.	Real Score	Log Score	% of Highest on log scale
1	GAAEVLVVL	1	108000	2809-01-01	13.70
2	MTTVMLFVL	51	72000	2809-01-01	13.70
3	TTVMLFVLA	52	22000	2809-01-01	13.70
ALLELE: HLA-B60
Threshold for 4 % with score: 1.386		Highest Score achievable by any peptide on log scale: 8.955
Rank	Sequence	Residue No.	Real Score	Log Score	% of Highest on log scale
1	PEAMTTVML	48	64000	4.1589	46.44
2	GAAEVLVVL	1	32000	8679-02-01	32.03
3	MTTVMLFVL	51	17600	3863-01-01	15.48
ALLELE: HLA-B61
Threshold for 4 % with score: 0.000		Highest Score achievable by any peptide on log scale: 7.879
Rank	Sequence	Residue No.	Real Score	Log Score	% of Highest on log scale
1	PEAMTTVML	48	88000	4700	5.97
2	GAAEVLVVL	1	1600	-8210	0
ALLELE: HLA-B62
Threshold for 4 % with score: 0.693		Highest Score achievable by any peptide on log scale: 9.199
Rank	Sequence	Residue No.	Real Score	Log Score	% of Highest on log scale
1	VLSELPDFL	8	96000	4816-01-01	2018-11-16
2	MLFVLAGLL	55	24000	3863-01-01	2018-07-15
3	YIMLIFFVL	106	9600	953	2018-04-01
ALLELE: HLA-B7
Threshold for 4 % with score: 1.386		Highest Score achievable by any peptide on log scale: 10.897
Rank	Sequence	Residue No.	Real Score	Log Score	% of Highest on log scale
1	EVLVVLSEL	4	60000	9957-02-01	27.49
2	AVDTISVFL	23	20000	8904-02-01	26.53
3	GAAEVLVVL	1	20000	4849-02-01	22.80
4	YIMLIFFVL	106	18000	4849-02-01	22.80
ALLELE: HLA-B*0702
Threshold for 4 % with score: 116.730		Highest Score achievable by any peptide: 179.800
Rank	Sequence	Residue No.	Score		% of Highest score
1	TTVMLFVLA	52	137060		57.94
2	YIMLIFFVL	106	125355		57.73
3	MTTVMLFVL	51	123690		55.45
4	PEAMTTVML	48	123350		55.21
ALLELE: HLA-B8
Threshold for 4 % with score: -0.916		Highest Score achievable by any peptide on log scale: 11.472
Rank	Sequence	Residue No.	Real Score	Log Score	% of Highest on log scale
1	GAAEVLVVL	1	4000	1823	1.59
2	VLSELPDFL	8	1200	-5108	0
3	EVLVVLSEL	4	600	-9163	0
ALLELE: HLA-Cw*0301
Threshold for 4 % with score: 2.015		Highest Score achievable by any peptide on log scale: 9.757
Rank	Sequence	Residue No.	Real Score	Log Score	% of Highest on log scale
1	YIMLIFFVL	106	100000	6052-04-01	47.20
2	EVLVVLSEL	4	25000	3.1781	32.57
3	GAAEVLVVL	1	24000	7918-01-01	18.36
4	MLFVLAGLL	55	20000	7918-01-01	18.36
ALLELE: HLA-Cw*0401
Threshold for 4 % with score: 1.577		Highest Score achievable by any peptide on log scale: 9.342
Rank	Sequence	Residue No.	Real Score	Log Score	% of Highest on log scale
1	GAAEVLVVL	1	220000	2618-02-01	24.21
2	MTTVMLFVL	51	55000	2.1748	23.28
3	EVLVVLSEL	4	50000	2.0794	22.26
4	AVDTISVFL	23	50000	7918-01-01	19.18
ALLELE: HLA-Cw*0602
Threshold for 4 % with score: 1.482		Highest Score achievable by any peptide on log scale: 4.380
Rank	Sequence	Residue No.	Real Score	Log Score	% of Highest on log scale
1	MTTVMLFVL	51	12000	4849-02-01	56.73
2	YIMLIFFVL	106	6600	8871-01-01	43.08
3	VLSELPDFL	8	6600	7918-01-01	40.91
4	AVDTISVFL	23	6000	7918-01-01	40.91
ALLELE: HLA-Cw*0702
Threshold for 4 % with score: 1.212		Highest Score achievable by any peptide on log scale: 5.306
Rank	Sequence	Residue No.	Real Score	Log Score	% of Highest on log scale
1	GAAEVLVVL	1	5600	6639-01-01	31.36
2	EVLVVLSEL	4	5280	1.0578	19.93
3	MTTVMLFVL	51	4800	8755	16.50
4	VLSELPDFL	8	4800	3646	6.87
ALLELE: MHC-Db
Threshold for 4 % with score: 1.887		Highest Score achievable by any peptide on log scale: 9.422
Rank	Sequence	Residue No.	Real Score	Log Score	% of Highest on log scale
1	EVLVVLSEL	4	260000	2.1564	22.89
2	GAAEVLVVL	1	10296	3202-01-01	2018-01-14
3	MTTVMLFVL	51	10296	1.0578	11.23
4	VLSELPDFL	8	9360	9708	10.30
ALLELE: MHC-Db revised
Threshold for 4 % with score: 1.276		Highest Score achievable by any peptide on log scale: 12.671
Rank	Sequence	Residue No.	Real Score	Log Score	% of Highest on log scale
1	GAAEVLVVL	1	600000	2.1282	16.80
2	YIMLIFFVL	106	51602	1.1066	8.73
3	VLSELPDFL	8	37541	1.0431	8.23
4	MLFVLAGLL	55	36858	1802	1.42
ALLELE: MHC-Dd
Threshold for 4 % with score: 0.875		Highest Score achievable by any peptide on log scale: 10.633
Rank	Sequence	Residue No.	Real Score	Log Score	% of Highest on log scale
1	VLSELPDFL	8	50000	3646	3.43
2	GAAEVLVVL	1	20000	1823	1.71
ALLELE: MHC-Kb
Threshold for 4 % with score: 0.365		Highest Score achievable by any peptide on log scale: 6.346
Rank	Sequence	Residue No.	Real Score	Log Score	% of Highest on log scale
1	YIMLIFFVL	106	12000	4849-02-01	39.16
2	MLFVLAGLL	55	11000	6931	10.92
3	GAAEVLVVL	1	6600	1823	2.87
4	VLSELPDFL	8	3600	1823	2.87
ALLELE: MHC-Kd
Threshold for 4 % with score: 4.236		Highest Score achievable by any peptide on log scale: 8.289
Rank	Sequence	Residue No.	Real Score	Log Score	% of Highest on log scale
1	YIMLIFFVL	106	1200000	7467-04-01	57.26
2	EVLVVLSEL	4	1000000	5643-04-01	55.06
3	GAAEVLVVL	1	960000	4.0535	48.90
4	VLSELPDFL	8	480000	4.0535	48.90
ALLELE: MHC-Kk
Threshold for 4 % with score: 1.609		Highest Score achievable by any peptide on log scale: 10.597
Rank	Sequence	Residue No.	Real Score	Log Score	% of Highest on log scale
1	PEAMTTVML	48	50000	6931	6.54
2	EVLVVLSEL	4	5000	-2231	0
3	VLSELPDFL	8	5000	-5108	0
ALLELE: MHC-Ld
Threshold for 4 % with score: 2.015		Highest Score achievable by any peptide on log scale: 6.554
Rank	Sequence	Residue No.	Real Score	Log Score	% of Highest on log scale
1	GAAEVLVVL	1	150000	6094-01-01	24.56
2	EVLVVLSEL	4	50000	6094-01-01	24.56
3	VLSELPDFL	8	48750	6094-01-01	24.56
4	MTTVMLFVL	51	45000	6094-01-01	24.56
