# Supplementary material for: Advancing molecular modeling and reverse vaccinology in broad-spectrum yellow fever virus vaccine development
Source: Sci Rep. 2024 May 12;14:10842. doi: 10.1038/s41598-024-60680-9 (PMC11089047; doi:10.1038/s41598-024-60680-9)
Supplement: Supplementary file 1 — Supplementary Information. [file 41598_2024_60680_MOESM1_ESM.zip › Yellow_Fever_data/2_Prediction of T-cell epitopes/propred/propred tabular ns4b.xlsx]

## Sheet: Página1
ALLELE: HLA-A1
Threshold for 4 % with score: -0.693		Highest Score achievable by any peptide on log scale: 12.324
Rank	Sequence	Residue No.	Real Score	Log Score	% of Highest on log scale
1	LAEGIVLAS	193	4500	5041-01-01	12.20
2	ELGMLEKTK	2	1500	-16094	0
3	FSLAEGIVL	191	1250	-25903	0
ALLELE: HLA-A2
Threshold for 4 % with score: 1.553		Highest Score achievable by any peptide on log scale: 15.156
Rank	Sequence	Residue No.	Real Score	Log Score	% of Highest on log scale
1	KKLALYLLL	169	794007	7796-05-01	38.13
2	ALYEKKLAL	165	323645	9368-04-01	32.57
3	AMCRTPFSL	185	279074	8796-04-01	32.20
4	GIVLASAAL	196	203581	1.0755	2018-10-07
ALLELE: HLA-A*0201
Threshold for 4 % with score: 1.143		Highest Score achievable by any peptide on log scale: 17.857
Rank	Sequence	Residue No.	Real Score	Log Score	% of Highest on log scale
1	ALYEKKLAL	165	981379	6358-05-01	31.56
2	AMCRTPFSL	185	280275	4941-04-01	25.17
3	LALYLLLAL	171	271948	4568-01-01	8.16
4	GIVLASAAL	196	194477	1.0775	2018-03-06
ALLELE: HLA-A*0205
Threshold for 4 % with score: 0.519		Highest Score achievable by any peptide on log scale: 10.499
Rank	Sequence	Residue No.	Real Score	Log Score	% of Highest on log scale
1	ALYEKKLAL	165	63000	4.1431	39.46
2	AMCRTPFSL	185	42000	2.1282	20.27
3	LALYLLLAL	171	23800	9657-01-01	18.72
4	GIVLASAAL	196	21000	9459-01-01	18.53
ALLELE: HLA-A*1101
Threshold for 4 % with score: -2.120		Highest Score achievable by any peptide on log scale: 9.798
Rank	Sequence	Residue No.	Real Score	Log Score	% of Highest on log scale
1	ELGMLEKTK	2	1500	-28134	0
2	GIVLASAAL	196	800	-40174	0
3	ALYEKKLAL	165	400	-41352	0
ALLELE: HLA-A24
Threshold for 4 % with score: 1.792		Highest Score achievable by any peptide on log scale: 7.376
Rank	Sequence	Residue No.	Real Score	Log Score	% of Highest on log scale
1	LYLLLALSL	173	420000	8861-05-01	79.80
2	LALYLLLAL	171	360000	9741-01-01	26.77
3	FSLAEGIVL	191	42000	7918-01-01	24.29
4	GIVLASAAL	196	25000	7918-01-01	24.29
ALLELE: HLA-A3
Threshold for 4 % with score: -0.799		Highest Score achievable by any peptide on log scale: 15.620
Rank	Sequence	Residue No.	Real Score	Log Score	% of Highest on log scale
1	ALYEKKLAL	165	50000	1972-02-01	2018-07-14
2	ELGMLEKTK	2	20250	1.0986	2018-03-07
3	AMCRTPFSL	185	20000	5878	3.76
ALLELE: HLA-A*3101
Threshold for 4 % with score: -1.609		Highest Score achievable by any peptide on log scale: 11.408
Rank	Sequence	Residue No.	Real Score	Log Score	% of Highest on log scale
1	ALYEKKLAL	165	4000	-21203	0
2	AMCRTPFSL	185	4000	-28134	0
3	GIVLASAAL	196	2000	-32189	0
ALLELE: HLA-A*3302
Threshold for 4 % with score: -0.105		Highest Score achievable by any peptide on log scale: 6.109
Rank	Sequence	Residue No.	Real Score	Log Score	% of Highest on log scale
1	ELGMLEKTK	2	9000	-1054	0
2	GIKAQQSKL	126	9000	-6931	0
3	LYLLLALSL	173	3000	-6931	0
ALLELE: HLA-A68.1
Threshold for 4 % with score: 1.609		Highest Score achievable by any peptide on log scale: 10.609
Rank	Sequence	Residue No.	Real Score	Log Score	% of Highest on log scale
1	ELGMLEKTK	2	200000	2958-03-01	2018-07-31
2	FSLAEGIVL	191	30000	-5108	0
3	MPALYEKKL	163	27000	-12040	0
ALLELE: HLA-A20 Cattle
Threshold for 4 % with score: 3.401		Highest Score achievable by any peptide on log scale: 8.294
Rank	Sequence	Residue No.	Real Score	Log Score	% of Highest on log scale
1	EKKLALYLL	168	1000000	2146-06-01	74.93
2	KKLALYLLL	169	500000	2146-06-01	74.93
3	ELGMLEKTK	2	500000	4012-03-01	41.01
4	AMCRTPFSL	185	500000	2189-03-01	38.81
ALLELE: HLA-A2.1
Threshold for 4 % with score: 105.100		Highest Score achievable by any peptide: 145.700
Rank	Sequence	Residue No.	Score		% of Highest score
1	AMCRTPFSL	185	128200		83.39
2	ALYEKKLAL	165	124600		83.05
3	MPALYEKKL	163	123800		72.89
4	FSLAEGIVL	191	122800		72.20
ALLELE: HLA-B14
Threshold for 4 % with score: 1.099		Highest Score achievable by any peptide on log scale: 13.017
Rank	Sequence	Residue No.	Real Score	Log Score	% of Highest on log scale
1	EKKLALYLL	168	27000	2958-03-01	25.32
2	KKLALYLLL	169	15000	7081-02-01	20.80
3	LALYLLLAL	171	15000	7081-02-01	20.80
4	ALYEKKLAL	165	9000	6094-01-01	12.36
ALLELE: HLA-B*2702
Threshold for 4 % with score: 0.000		Highest Score achievable by any peptide on log scale: 10.309
Rank	Sequence	Residue No.	Real Score	Log Score	% of Highest on log scale
1	ALYEKKLAL	165	20000	5041-01-01	14.59
2	CRTPFSLAE	187	20000	6931	6.72
3	AMCRTPFSL	185	20000	4055	3.93
4	TPFSLAEGI	189	12000	4055	3.93
ALLELE: HLA-B*2705
Threshold for 4 % with score: 2.996		Highest Score achievable by any peptide on log scale: 10.309
Rank	Sequence	Residue No.	Real Score	Log Score	% of Highest on log scale
1	ALYEKKLAL	165	6000000	5.0106	48.60
2	AMCRTPFSL	185	600000	9120-03-01	37.95
3	YEKKLALYL	167	200000	4012-03-01	32.99
4	CRTPFSLAE	187	150000	9957-02-01	2018-06-29
ALLELE: HLA-B*3501
Threshold for 4 % with score: 0.693		Highest Score achievable by any peptide on log scale: 8.882
Rank	Sequence	Residue No.	Real Score	Log Score	% of Highest on log scale
1	MPALYEKKL	163	80000	9957-02-01	33.73
2	TPFSLAEGI	189	20000	2.0794	23.41
3	FSLAEGIVL	191	12000	2.0149	22.69
4	GIKAQQSKL	126	10000	1.0986	12.37
ALLELE: HLA-B*3701
Threshold for 4 % with score: 0.405		Highest Score achievable by any peptide on log scale: 8.006
Rank	Sequence	Residue No.	Real Score	Log Score	% of Highest on log scale
1	EDLFGKKNL	11	40000	6889-03-01	46.07
2	YEKKLALYL	167	40000	3026-02-01	28.76
3	EKKLALYLL	168	10000	6094-01-01	2018-10-20
4	KKLALYLLL	169	10000	6094-01-01	2018-10-20
ALLELE: HLA-B*3801
Threshold for 4 % with score: 0.445		Highest Score achievable by any peptide on log scale: 7.940
Rank	Sequence	Residue No.	Real Score	Log Score	% of Highest on log scale
1	LYLLLALSL	173	7800	9555	2018-03-12
2	MPALYEKKL	163	6000	8755	2018-03-11
3	ALYEKKLAL	165	5200	6931	8.73
4	LALYLLLAL	171	5200	2624	3.30
ALLELE: HLA-B*3901
Threshold for 4 % with score: 1.792		Highest Score achievable by any peptide on log scale: 9.000
Rank	Sequence	Residue No.	Real Score	Log Score	% of Highest on log scale
1	LALYLLLAL	171	15000	1972-02-01	24.41
2	ALYEKKLAL	165	9000	7918-01-01	19.91
3	KKLALYLLL	169	9000	7918-01-01	19.91
4	LYLLLALSL	173	9000	7918-01-01	19.91
ALLELE: HLA-B*3902
Threshold for 4 % with score: 0.693		Highest Score achievable by any peptide on log scale: 5.481
Rank	Sequence	Residue No.	Real Score	Log Score	% of Highest on log scale
1	KKLALYLLL	169	24000	3.1781	57.99
2	EKKLALYLL	168	10000	7918-01-01	32.69
3	MPALYEKKL	163	6000	8755	15.97
4	LALYLLLAL	171	5000	8755	15.97
ALLELE: HLA-B40
Threshold for 4 % with score: 0.000		Highest Score achievable by any peptide on log scale: 8.476
Rank	Sequence	Residue No.	Real Score	Log Score	% of Highest on log scale
1	AEGIVLASA	194	80000	6889-03-01	43.52
2	YEKKLALYL	167	40000	3026-02-01	27.16
3	EDLFGKKNL	11	20000	6094-01-01	18.99
ALLELE: HLA-B*4403
Threshold for 4 % with score: 0.405		Highest Score achievable by any peptide on log scale: 11.708
Rank	Sequence	Residue No.	Real Score	Log Score	% of Highest on log scale
1	AEGIVLASA	194	60000	2958-03-01	28.15
2	YEKKLALYL	167	27000	7918-01-01	15.30
3	EDLFGKKNL	11	27000	4055	3.46
ALLELE: HLA-B*5101
Threshold for 4 % with score: 1.649		Highest Score achievable by any peptide on log scale: 10.157
Rank	Sequence	Residue No.	Real Score	Log Score	% of Highest on log scale
1	TPFSLAEGI	189	880000	7799-06-01	66.75
2	MPALYEKKL	163	440000	9628-04-01	48.86
3	LASAALGPL	199	200000	3650-04-01	42.98
4	LALYLLLAL	171	143000	2697-04-01	42.04
ALLELE: HLA-B*5102
Threshold for 4 % with score: 2.078		Highest Score achievable by any peptide on log scale: 11.671
Rank	Sequence	Residue No.	Real Score	Log Score	% of Highest on log scale
1	TPFSLAEGI	189	2200000	6962-07-01	65.94
2	MPALYEKKL	163	1210000	4889-05-01	47.03
3	LALYLLLAL	171	242000	5.0106	42.93
4	LASAALGPL	199	220000	9120-03-01	33.52
ALLELE: HLA-B*5103
Threshold for 4 % with score: 0.884		Highest Score achievable by any peptide on log scale: 7.567
Rank	Sequence	Residue No.	Real Score	Log Score	% of Highest on log scale
1	TPFSLAEGI	189	133100	9665-03-01	52.42
2	LALYLLLAL	171	110000	8904-02-01	38.20
3	LASAALGPL	199	52800	8034-02-01	37.05
4	MPALYEKKL	163	44000	8871-01-01	24.94
ALLELE: HLA-B*5201
Threshold for 4 % with score: 1.974		Highest Score achievable by any peptide on log scale: 9.989
Rank	Sequence	Residue No.	Real Score	Log Score	% of Highest on log scale
1	TPFSLAEGI	189	75000	1973-04-01	40.12
2	FSLAEGIVL	191	66000	5686-01-01	15.70
3	MPALYEKKL	163	55000	6831	6.84
4	LYLLLALSL	173	27000	3646	3.65
ALLELE: HLA-B*5301
Threshold for 4 % with score: 104.800		Highest Score achievable by any peptide: 150.500
Rank	Sequence	Residue No.	Score		% of Highest score
1	MPALYEKKL	163	123370		81.97
2	TPFSLAEGI	189	121730		80.88
3	YEKKLALYL	167	121700		80.86
4	FSLAEGIVL	191	121300		79.71
ALLELE: HLA-B*5401
Threshold for 4 % with score: 113.790		Highest Score achievable by any peptide: 219.200
Rank	Sequence	Residue No.	Score		% of Highest score
1	YEKKLALYL	167	179080		81.70
2	FSLAEGIVL	191	176920		79.72
3	TPFSLAEGI	189	176590		63.38
4	ALYEKKLAL	165	175850		54.73
ALLELE: HLA-B*51
Threshold for 4 % with score: 104.920		Highest Score achievable by any peptide: 157.000
Rank	Sequence	Residue No.	Score		% of Highest score
1	MPALYEKKL	163	133810		85.23
2	YEKKLALYL	167	127320		81.10
3	FSLAEGIVL	191	126950		80.76
4	TPFSLAEGI	189	126800		77.24
ALLELE: HLA-B*5801
Threshold for 4 % with score: -0.223		Highest Score achievable by any peptide on log scale: 9.350
Rank	Sequence	Residue No.	Real Score	Log Score	% of Highest on log scale
1	PSSAAPWSW	21	9900	2.0794	22.24
2	FSLAEGIVL	191	8000	6931	7.41
3	LALYLLLAL	171	3600	6831	7.31
4	LASAALGPL	199	3000	1823	1.95
ALLELE: HLA-B60
Threshold for 4 % with score: 1.386		Highest Score achievable by any peptide on log scale: 8.955
Rank	Sequence	Residue No.	Real Score	Log Score	% of Highest on log scale
1	YEKKLALYL	167	352000	8636-05-01	65.48
2	EDLFGKKNL	11	320000	6889-03-01	41.20
3	LALYLLLAL	171	40000	8679-02-01	32.03
4	FSLAEGIVL	191	17600	7726-02-01	30.96
ALLELE: HLA-B61
Threshold for 4 % with score: 0.000		Highest Score achievable by any peptide on log scale: 7.879
Rank	Sequence	Residue No.	Real Score	Log Score	% of Highest on log scale
1	AEGIVLASA	194	20000	9957-02-01	38.02
2	YEKKLALYL	167	20000	2.0794	26.39
3	EDLFGKKNL	11	16000	6931	8.80
ALLELE: HLA-B62
Threshold for 4 % with score: 0.693		Highest Score achievable by any peptide on log scale: 9.199
Rank	Sequence	Residue No.	Real Score	Log Score	% of Highest on log scale
1	GIKAQQSKL	126	96000	4055	4.41
2	ALYEKKLAL	165	24000	2776	2018-02-03
3	GIVLASAAL	196	7200	-6931	0
ALLELE: HLA-B7
Threshold for 4 % with score: 1.386		Highest Score achievable by any peptide on log scale: 10.897
Rank	Sequence	Residue No.	Real Score	Log Score	% of Highest on log scale
1	MPALYEKKL	163	80000	3820-04-01	40.21
2	ALYEKKLAL	165	36000	4849-02-01	22.80
3	LALYLLLAL	171	20000	4849-02-01	22.80
4	AMCRTPFSL	185	15000	4849-02-01	22.80
ALLELE: HLA-B*0702
Threshold for 4 % with score: 116.730		Highest Score achievable by any peptide: 179.800
Rank	Sequence	Residue No.	Score		% of Highest score
1	KKLALYLLL	169	137430		67.70
2	MPALYEKKL	163	127160		66.22
3	YEKKLALYL	167	121930		65.43
4	TPFSLAEGI	189	121820		65.23
ALLELE: HLA-B8
Threshold for 4 % with score: -0.916		Highest Score achievable by any peptide on log scale: 11.472
Rank	Sequence	Residue No.	Real Score	Log Score	% of Highest on log scale
1	ALYEKKLAL	165	12000	4849-02-01	21.66
2	GIKAQQSKL	126	4000	3863-01-01	2018-08-12
3	MPALYEKKL	163	1000	-2231	0
ALLELE: HLA-Cw*0301
Threshold for 4 % with score: 2.015		Highest Score achievable by any peptide on log scale: 9.757
Rank	Sequence	Residue No.	Real Score	Log Score	% of Highest on log scale
1	KKLALYLLL	169	100000	6052-04-01	47.20
2	LALYLLLAL	171	40000	6889-03-01	37.81
3	LYLLLALSL	173	40000	9957-02-01	30.70
4	FSLAEGIVL	191	40000	9957-02-01	30.70
ALLELE: HLA-Cw*0401
Threshold for 4 % with score: 1.577		Highest Score achievable by any peptide on log scale: 9.342
Rank	Sequence	Residue No.	Real Score	Log Score	% of Highest on log scale
1	LYLLLALSL	173	400000	3936-05-01	57.74
2	MPALYEKKL	163	240000	4773-04-01	47.93
3	TPFSLAEGI	189	220000	3026-02-01	24.65
4	LASAALGPL	199	200000	2.1748	23.28
ALLELE: HLA-Cw*0602
Threshold for 4 % with score: 1.482		Highest Score achievable by any peptide on log scale: 4.380
Rank	Sequence	Residue No.	Real Score	Log Score	% of Highest on log scale
1	LALYLLLAL	171	13200	5802-02-01	58.90
2	YEKKLALYL	167	12000	8871-01-01	43.08
3	KKLALYLLL	169	6600	8871-01-01	43.08
4	LYLLLALSL	173	6600	7918-01-01	40.91
ALLELE: HLA-Cw*0702
Threshold for 4 % with score: 1.212		Highest Score achievable by any peptide on log scale: 5.306
Rank	Sequence	Residue No.	Real Score	Log Score	% of Highest on log scale
1	MPALYEKKL	163	52800	4633-01-01	27.58
2	LYLLLALSL	173	24000	2809-01-01	24.14
3	LALYLLLAL	171	17600	1.1531	21.73
4	KKLALYLLL	169	16000	8755	16.50
ALLELE: MHC-Db
Threshold for 4 % with score: 1.887		Highest Score achievable by any peptide on log scale: 9.422
Rank	Sequence	Residue No.	Real Score	Log Score	% of Highest on log scale
1	LALYLLLAL	171	240000	2364-02-01	23.74
2	FSLAEGIVL	191	85800	2.1494	22.81
3	EDLFGKKNL	11	40000	7918-01-01	2018-02-19
4	KKLALYLLL	169	33000	7918-01-01	2018-02-19
ALLELE: MHC-Db revised
Threshold for 4 % with score: 1.276		Highest Score achievable by any peptide on log scale: 12.671
Rank	Sequence	Residue No.	Real Score	Log Score	% of Highest on log scale
1	FSLAEGIVL	191	702354	8474-03-01	30.36
2	LALYLLLAL	171	531803	3.0807	24.31
3	AMCRTPFSL	185	67116	9911-02-01	23.61
4	LASAALGPL	199	56454	7997-01-01	14.20
ALLELE: MHC-Dd
Threshold for 4 % with score: 0.875		Highest Score achievable by any peptide on log scale: 10.633
Rank	Sequence	Residue No.	Real Score	Log Score	% of Highest on log scale
1	ALYEKKLAL	165	40000	5878	5.53
2	KKLALYLLL	169	30000	1823	1.71
3	FSLAEGIVL	191	24000	1823	1.71
ALLELE: MHC-Kb
Threshold for 4 % with score: 0.365		Highest Score achievable by any peptide on log scale: 6.346
Rank	Sequence	Residue No.	Real Score	Log Score	% of Highest on log scale
1	KKLALYLLL	169	7920	7918-01-01	28.23
2	AMCRTPFSL	185	6000	2776	4.37
3	GIVLASAAL	196	6000	2776	4.37
4	LALYLLLAL	171	5000	953	1.50
ALLELE: MHC-Kd
Threshold for 4 % with score: 4.236		Highest Score achievable by any peptide on log scale: 8.289
Rank	Sequence	Residue No.	Real Score	Log Score	% of Highest on log scale
1	LYLLLALSL	173	5760000	4764-08-01	102.26
2	LALYLLLAL	171	4800000	5643-04-01	55.06
3	FSLAEGIVL	191	2304000	5643-04-01	55.06
4	GIVLASAAL	196	300000	3820-04-01	52.86
ALLELE: MHC-Kk
Threshold for 4 % with score: 1.609		Highest Score achievable by any peptide on log scale: 10.597
Rank	Sequence	Residue No.	Real Score	Log Score	% of Highest on log scale
1	YEKKLALYL	167	150000	6889-03-01	34.81
2	EDLFGKKNL	11	40000	4657-03-01	32.71
3	AEGIVLASA	194	40000	9957-02-01	28.27
4	TPFSLAEGI	189	32000	3026-02-01	21.73
ALLELE: MHC-Ld
Threshold for 4 % with score: 2.015		Highest Score achievable by any peptide on log scale: 6.554
Rank	Sequence	Residue No.	Real Score	Log Score	% of Highest on log scale
1	MPALYEKKL	163	150000	5.0106	76.45
2	TPFSLAEGI	189	60000	4012-03-01	51.90
3	FSLAEGIVL	191	36000	2189-03-01	49.11
4	EDLFGKKNL	11	30000	2.0541	31.34
