# Supplementary material for: Advancing molecular modeling and reverse vaccinology in broad-spectrum yellow fever virus vaccine development
Source: Sci Rep. 2024 May 12;14:10842. doi: 10.1038/s41598-024-60680-9 (PMC11089047; doi:10.1038/s41598-024-60680-9)
Supplement: Supplementary file 1 — Supplementary Information. [file 41598_2024_60680_MOESM1_ESM.zip › Yellow_Fever_data/2_Prediction of T-cell epitopes/propred/Alleles/alleles ns2a.xlsx]

## Sheet: Página1
posição	sequencia	alelo
48	ILDLLKLTV	8	HLAA1	HLAA2	HLAA*0201	HLAA2.1	HLAB*5103	HLAB*5201	HLAB*5301	HLAB*51
13	MMIAMEVVL	15	HLAA2		HLAA*0201	HLAA3	HLAA2.1	HLAB*2702	HLAB*2705	HLAB*3902	HLAB*5201	HLAB*5301	HLAB*51	HLACw*0301	HLAB7	HLACw*0602	MHCDb	MHCDb revised
30	ILVGGMVLL	19	HLAA2	HLAA*0201	HLAA*0205	HLAA3	HLAA2.1	HLAB14	HLAB*2705	HLAB*3901	HLAB*3902	HLAB*3701	HLAB*3801	HLAB*5301	HLAB*51	HLAB62	HLACw*0301	HLAB7	MHCDb	MHCKd	MHCDb revised
40	AMLVGQVTI	13	HLAA2	HLAA*0201	HLAA*0205	HLAA3	HLAA2.1	HLAB*2702	HLAB*5101	HLAB*5102	HLAB*5103	MHCDb	MHCKd	MHCDb revised	MHCKk
52	LKLTVAVGL	8	HLAA2	HLAB14	HLAB*3902	HLAB*3701	HLAB*5301	HLAB*5401	HLAB*51	HLACw*0301
94	TLWSPRERL	13	HLAA2	HLAA*0201	HLAA*0205	HLAA3	HLAA2.1	HLAB14	HLAB*2702	HLAB*2705	HLAB*3902	HLAB*5102	HLAB7	HLAB*5401	MHCDb revised
123	WKYLNAVSL	11	HLAA2	HLAA20	HLAA2.1	HLAB14	HLAB*5301	HLAB*5401	HLAB*51	HLACw*0301	MHCDb	MHCDb revised	MHCKb
157	PVTMAEVRL	1	HLAA2
34	GMVLLGAML	16	HLAA2	HLAA*0201	HLAA*0205	HLAA24	HLAA3	HLAA2.1	HLAB*2702	HLAB*2705	HLAB*3701	HLAB*3902	HLAB7	HLACw*0301	HLACw*0602	MHCDb	MHCDb revised	MHCKd
103	VLTLGAAM	8	HLAA2	HLAA*0201	HLAA*0205	HLAA2.1	HLAB*5103	HLAB*5201	HLAB*5301	HLAB*51
41	MLVGQVTIL	18	HLAA2	HLAA*0201	HLAA3	HLAA*0205	HLAA2.1	HLAB14	HLAB*2705	HLAB*3801	HLAB*3901	HLAB*3902	HLAB*5301	HLAB*51	HLAB62	HLAB7	HLACw*0301	HLACw*0401	MHCDb revised	MHCKd
29	QILVGGMVL	9	HLAA*0201	HLAA*0205	HLAB14	HLAB*3902	HLAB*5201	HLACw*0301	HLAB7	MHCDb	MHCKd
105	TLGAAMVEI	7	HLAA*0201	HLAA*0205	HLAA3	HLAA2.1	HLAB*5103	HLAB62	MHCKk
118	MMGGLWKYL	9	HLAA*0201	HLAA*0205	HLAA3	HLAA2.1	HLAB*3801	HLAB*3902	HLAB*51	HLACw*0602	MHCDb revised
195	VALTLTSYL	23	HLAA*0201	HLAA*0205	HLAA24	HLAA2.1	HLAB14	HLAB*3501	HLAB*3902	HLAB40	HLAB*5101	HLAB*5102	HLAB*5103	HLAB*5301	HLAB*5401	HLAB*51	HLAB*5801	HLAB60	HLAB7	HLAB8	HLACw*0301	HLACw*0602	MHCDb	MHCDb revised	MHCKd
78	AAFSIRPGL	20	HLAA*0205	HLAA2.1	HLAB14	HLAB*2702	HLAB*2705	HLAB*3501	HLAB*3701	HLAB*3902	HLAB40	HLAB*5101	HLAB*5102	HLAB*5103	HLAB*5401	HLAB60	HLAB*5801	HLAB60	HLAB7	HLAB8	HLACw*0602	MHCDb revised
191	TIPLVALTL	8	HLAA*0205	HLAA24	HLAB*3701	HLAB*3902	HLAB7	MHCDb	MHCKb	MHCDd
44	GQVTILDLL	18	HLAA*0205	HLAA24	HLAB14	HLAB*2702	HLAB*2705	HLAB*3701	HLAB*3901	HLAB*3902	HLAB40	HLAB60	HLAB62	HLAB7	HLACw*0301	HLACw*0401	HLACw*0602	MHCDb	MHCKd	MHCDb revised
46	VTILDLLKL	15	HLAA*0205	HLAA24	HLAB14	HLAB*3901	HLAB*3902	HLAB40	HLAB*5301	HLAB*51	HLAB*5801	HLAB60	HLAB7	HLACw*0301	HLACw*0401	MHCDb	MHCKd
135	TINAVASRK	2	HLAA*1101	HLAA3
189	QKTIPLVAL		HLAA20	HLAB14	HLAB*3902
23	KRQGPKQIL	6	HLAB14	HLAB*2702	HLAB*3901	HLAB*2705	HLAB*3902	HLAB*0702
141	SRKASNVIL	2	HLAB*2702	HLAB*2705
188	MQKTIPLVA	5	HLAB*2702	HLAB*5201	HLAB*5301	HLAB*51	HLAB62
98	PRERLVLTL	3	HLAB*2702	HLAB*3901	HLAB*2705
161	AEVRLATML	9	HLAB*2705	HLAB*4403	HLAB*3701	HLAB40	HLAB60	HLAB61	HLACw*0301	HLACw*0602	MHCDb revised
96	WSPRERLVL	12	HLAB*3501	HLAB*3902	HLAB*5301	HLAB*5801	HLAB7	HLAB60	HLAB*5401	HLAB*51	MHCLd	MHCDb revised	MHCDd	MHCDb
107	GAAMVEIAL	12	HLAB*3501	HLAB*5101	HLAB*3902	HLAB*5102	HLAB*5103	HLAB*3701	HLAB40	HLAB*5801	HLAB7	HLAB60	HLAB8	MHCDb revised
144	ASNVILPLM	4	HLAB*3501	HLAB*5801	MHCLd	MHCDb revised
152	MALLTPVTM	10	HLAB*3501	HLAB*5101	HLAB*5102	HLAB*5103	HLAB*5301	HLAB*5801	HLAB*51	HLACw*0301	MHCDb	MHCDb revised
126	LNAVSLCIL	6	HLAB*3902	HLAB40	HLAB7	HLAB60	HLAB*51	HLACw*0401
131	LCILTINAV	2	HLAB*51	HLAB61
