# Supplementary material for: Advancing molecular modeling and reverse vaccinology in broad-spectrum yellow fever virus vaccine development
Source: Sci Rep. 2024 May 12;14:10842. doi: 10.1038/s41598-024-60680-9 (PMC11089047; doi:10.1038/s41598-024-60680-9)
Supplement: Supplementary file 1 — Supplementary Information. [file 41598_2024_60680_MOESM1_ESM.zip › Yellow_Fever_data/2_Prediction of T-cell epitopes/propred/Alleles/alleles ns4a.xlsx]

## Sheet: Página1
posição	sequencia	alelos
23	AVDTISVFL	10	HLAA1	HLAA*0201	HLAA*0205	HLAB*3701	HLAB*3801	HLAB*3901	HLAB*3902	HLACw*0602	HLACw*0401	HLAB7
8	VLSELPDFL	16	HLAA2	HLAA*0201	HLAA*0205	HLAA3	HLAB*3501	HLAB*2705	HLAA2.1	HLAB*3701	HLAB*3902	HLAB*3801	HLAB*3801	HLAB*51	HLACw*0602	HLAB7	HLAB8	HLAB62
52	TTVMLFVLA	4	HLAA2	HLAB40	HLAB*5801	HLAB61
106	YIMLIFFVL	17	HLAA2	HLAA*0201	HLAA*0205	HLAA24	HLAA3	HLAA2.1	HLAA*3101	HLAB*3701	HLAB*3902	HLAB*5301	HLAB*5401	HLAB*51	HLACw*0602	HLAB8	HLAB7	MHCKb	MHCKd
55	MLFVLAGLL	17	HLAA2	HLAA*0201	HLAA*0205	HLAA3	HLAB*2705	HLAB*2702	HLAB14	HLAA2.1	HLAB*3701	HLAB*3902	HLAB*5301	HLAB*5401	HLAB*51	HLACw*0602	HLAB7	HLAB62	MHCKb
1	GAAEVLVVL	18	HLAA*0205	HLAA24	HLAB*3701	HLAB*3501	HLAB*3801	HLAB*3901	HLAB*3902	HLAB40	HLAB*5101	HLAB*5102	HLAB*5103	HLAB*5801	HLAB60	HLACw*0702	HLACw*0401	HLAB8	HLAB7	MHCDb revised
51	MTTVMLFVL	8	HLAA*0205	HLAB*5301	HLAB*51	HLAB*5801	HLAB60	HLACw*0602	HLACw*0401	HLAB7
4	EVLVVLSEL	13	HLAA*0205	HLAA24	HLAB14	HLAA68.1	HLAA*3302	HLAB*3701	HLAB*3902	HLAB*3901	HLACw*0401	HLAB8	HLAB7	MHCDb	MHCKd
48	PEAMTTVML	4	HLAB*3701	HLAB40	HLAB60	HLAB61
