# Supplementary material for: Advancing molecular modeling and reverse vaccinology in broad-spectrum yellow fever virus vaccine development
Source: Sci Rep. 2024 May 12;14:10842. doi: 10.1038/s41598-024-60680-9 (PMC11089047; doi:10.1038/s41598-024-60680-9)
Supplement: Supplementary file 1 — Supplementary Information. [file 41598_2024_60680_MOESM1_ESM.zip › Yellow_Fever_data/2_Prediction of T-cell epitopes/propred/Alleles/alleles ns2b.xlsx]

## Sheet: Página1
posição	sequencia	alelos
1	SIPVNEALA	3	HLAA2	MHCDb	MHCDb revised
12	GLVGVLAGL	19	HLAA2	HLAA*0201	HLAA*0205	HLAA24	HLAA3	HLAA2.1	HLAB14	HLAB*2705	HLAB*3701	HLAB*3801	HLAB*3901	HLAB*3902	HLAB62	HLACw*0301	MHCDb revised	MHCDb	HLACw*0401	HLAB7	MHCKd
43	SVAGRVDGL	11	HLAA2	HLAA*0205	HLAA68.1	HLAB14	HLAB*3801	HLAB*3902	HLAB7	HLAB8	HLACw*0401	HLACw*0401	MHCDd
108	AIHPFALLL	11	HLAA2	HLAA*0201	HLAA*0205	HLAA3	HLAA2.1	HLAB*3701	HLAB*3902	HLAB7	HLACw*0602	HLACw*0401	HLACw*0301
114	LLLVLAGWL	17	HLAA2	HLAA*0201	HLAA*0205	HLAA24	HLAB14	HLAA2.1	HLAB*2705	HLAB*3902	HLAB*5301	HLAB*51	HLAB62	HLAB7	HLACw*0602	HLACw*0301	MHCDb	MHCKd	MHCDb revised
8	LAAAGLVGV	7	HLAA*0201	HLAB*5101	HLAB*5301	HLAB*5103	HLAB*5102	HLAB*51	HLAB*5801
79	SEQGEFKLL	9	HLAA*0205	HLAB*3701	HLAB40	HLAB*4403	HLAB61	HLACw*0301	MHCDd	MHCKb	MHCKk
96	QVVMTSLAL	7	HLAA*0205	HLAA68.1	HLAB*3902	HLACw*0301	MHCDb revised	HLAB7	MHCKd
110	HPFALLLVL	25	HLAA*0205	HLAB*2702	HLAB14	HLAA2.1	HLAB*2705	HLAB*3901	HLAB*3801	HLAB*3501	HLAB*3902	HLAB40	HLAB*5101	HLAB*5101	HLAB*5201	HLAB*5103	HLAB*5102	HLAB*5401	HLAB*51	HLAB60	HLAB7	HLAB*0702	HLACw*0702	HLACw*0602	MHCKb	MHCLd	HLAB8
30	GPVAVGGIL	21	HLAA24	HLAB*3501	HLAB*3701	HLAB*3801	HLAB*3902	HLAB40	HLAB*5101	HLAB*5301	HLAB*5201	HLAB*5103	HLAB*5102	HLAB*5401	HLAB*51	HLAB60	HLAB7	HLAB8	HLACw*0702	HLACw*0401	HLACw*0301	MHCKd	MHCLd
21	AFQEMENFL	7	HLAA24	HLAB*3701	HLAB*3801	HLAB*3902	HLACw*0602	HLACw*0401	MHCKd
72	ARYDVALSE	2	HLAB*2702	HLAB*2705
104	LVGAAIHPF	5	HLAB*2702	HLAB*51	HLAB62	HLACw*0702	HLACw*0702
5	NEALAAAGL	7	HLAB*2705	HLAB*3701	HLAB40	HLAB*4403	HLAB60	HLAB61	MHCKk
2	IPVNEALAA	10	HLAB*3501	HLAB40	HLAB*5101	HLAB*5301	HLAB*5102	HLAB*5401	HLAB*51	HLAB61	HLAB*0702	MHCLd
106	GAAIHPFAL	11	HLAB*3501	HLAB*5101	HLAB*5103	HLAB*5102	HLAB60	HLAB7	MHCDd
9	AAAGLVGVL	16	HLAB*3501	HLAB*3902	HLAB40	HLAB*5101	HLAB*5103	HLAB*5102	HLAB*5801	HLAB60	HLAB7	HLAB8	MHCDb revised
			HLAB*3501	HLAB*3801	HLAB*3902	HLAB40	HLAB*4403	HLAB*5101	HLAB*5103	HLAB*5102	HLAB*5801	HLAB60	HLAB7	HLAB8	HLACw*0702	HLACw*0602	HLACw*0401	MHCDb revised
48	VDGLELKKL	7	HLAB*3701	HLAB40	HLAB*4403	HLAB*51	HLAB60	HLAB61	MHCKk
94	WDQVVMTSL	11	HLAB*3701	HLAB40	HLAB*5301	HLAB*5401	HLAB*51	HLAB60	HLAB61	HLACw*0702	MHCDd	MHCKb	MHCKk
105	VGAAIHPFA	4	HLAB40	HLAB*5301	HLAB*51	HLAB61
10	AAGLVGVLA	4	HLAB40	HLAB*5101	HLAB*5103	HLAB*5801
6	EALAAAGLV	3	HLAB*5101	HLAB*5103	HLAB*5102	HLAB61
99	MTSLALVGA	2	HLAB*51	HLAB*5801
