# Supplementary material for: Advancing molecular modeling and reverse vaccinology in broad-spectrum yellow fever virus vaccine development
Source: Sci Rep. 2024 May 12;14:10842. doi: 10.1038/s41598-024-60680-9 (PMC11089047; doi:10.1038/s41598-024-60680-9)
Supplement: Supplementary file 1 — Supplementary Information. [file 41598_2024_60680_MOESM1_ESM.zip › Yellow_Fever_data/2_Prediction of T-cell epitopes/propred/Alleles/alleles ns4b.xlsx]

## Sheet: Página1
posição	sequencia	alelos
	LAEGIVLAS	2	HLAA1	HLAB*5103
	ALYEKKLAL	15	HLAA2	HLAA*0201	HLAA*0205	HLAA3	HLAB*2705	HLAB*2702	HLAB*2702	HLAA2.1	HLAB*3501	HLAB*3801	HLAB*3902	HLAB*5401	HLAB7	HLAB8	HLACw*0301
	AMCRTPFSL	11	HLAA2	HLAA*0201	HLAA*0205	HLAA3	HLAB*2702	HLAA2.1	HLAB*2705	HLAB*3902	HLAB7	HLACw*0401	MHCDb revised
	KKLALYLLL	9	HLAA2	HLAB14	HLAA20	HLAB*3701	HLAB*3902	HLAB*0702	HLACw*0301	MHCKb	HLACw*0602
171	LALYLLLAL	24	HLAA*0201	HLAA*0205	HLAA24	HLAB14	HLAB*3501	HLAB*3901	HLAB*3902	HLAB40	HLAB*5101	HLAB*5102	HLAB*5103	HLAB*5801	HLAB*51	HLAB*5201	HLAB60	HLAB*5401	HLAB7	HLAB8	HLACw*0301	HLACw*0401	HLACw*0602	MHCDb	MHCKd	MHCDb revised
	GIVLASAAL	6	HLAA*0205	HLAB*3902	HLAB7	HLACw*0301	HLACw*0401	MHCKd
	FSLAEGIVL	16	HLAA*0205	HLAA2.1	HLAB*3501	HLAB*3902	HLAB40	HLAB*5301	HLAB*5801	HLAB*51	HLAB*5401	HLAB60	HLAB7	HLACw*0301	MHCDb	MHCDb revised	MHCLd	MHCKd
	LASAALGPL	12	HLAA*0205	HLAB*3501	HLAB*3902	HLAB*5101	HLAB*5102	HLAB*5103	HLAB60	HLAB*5801	HLAB*51	HLAB7	HLACw*0401	MHCDb revised
	LYLLLALSL	10	HLAA24	HLAB*3801	HLAB*3902	HLAB*5401	HLAB*51	HLACw*0301	MHCKd	HLACw*0401	HLACw*0602	HLACw*0702
	ELGMLEKTK	3	HLAA3	HLAA20	HLAA68.1
	EKKLALYLL	5	HLAA20	HLAB14	HLAB*3902	HLAB*3701	HLAB8
	MPALYEKKL	14	HLAA2.1	HLAB*3801	HLAB*3501	HLAB40	HLAB*5101	HLAB*5103	HLAB*5301	HLAB60	HLAB*51	HLAB*5401	HLAB7	HLACw*0401	MHCLd	HLACw*0702
	CRTPFSLAE	1	HLAB*2702
	TPFSLAEGI	14	HLAB*2702	HLAB*3501	HLAB*5101	HLAB*5102	HLAB*5103	HLAB*5201	HLAB*51	HLAB*5401	HLAB*5301	HLAB*0702	HLAB7	HLACw*0401	MHCKk	MHCLd
	YEKKLALYL	12	HLAB*2705	HLAB*3701	HLAB40	HLAB*4403	HLAB*5301	HLAB60	HLAB*51	HLAB*5401	HLAB61	HLAB*0702	MHCKk	HLACw*0602
	GIKAQQSKL	2	HLAB*3501	HLAB8
	EDLFGKKNL	8	HLAB*3701	HLAB40	HLAB*4403	HLAB61	HLAB60	HLACw*0301	MHCKk	MHCLd
	AEGIVLASA	5	HLAB*3701	HLAB40	HLAB61	HLAB*5301	MHCKk
	PSSAAPWSW	1	HLAB*5801
