# Supplementary material for: Advancing molecular modeling and reverse vaccinology in broad-spectrum yellow fever virus vaccine development
Source: Sci Rep. 2024 May 12;14:10842. doi: 10.1038/s41598-024-60680-9 (PMC11089047; doi:10.1038/s41598-024-60680-9)
Supplement: Supplementary file 1 — Supplementary Information. [file 41598_2024_60680_MOESM1_ESM.zip › Yellow_Fever_data/2_Prediction of T-cell epitopes/Final_epitopes_MHCI_and_MHCII.xlsx]

## Sheet: MHCI
Protein	Peptide sequence	Propred I	NetCTL		VaxiJen	Allertop	IEDB	ToxinPred	IEDB
		Number of Alleles	Number of Supertypes	Prediction score	Antigenicity	Alergenicity	Imunogenicity	Toxicity	Epitope conservancy analysis
M	60 - RVVIALLVL	14	3	1.3513	0.6326	PROBABLE NON-ALLERGEN	0.18974	Non-Toxin	100.00% (3/3)
E	40 - SLDISLETV	2	2	0.7609	1.4262	PROBABLE NON-ALLERGEN	0.07676	Non-Toxin	100.00% (5/5)
NS2A	13 - MMIAMEVVL	15	5	1.1457	0.597	PROBABLE NON-ALLERGEN	0.06478	Non-Toxin	80.00% (8/10)
	105 - TLGAAMVEI	7	1	0.9863	1.1467	PROBABLE NON-ALLERGEN	0.01651	Non-Toxin	90.00% (9/10)
	98 - PRERLVLTL	3	2	0.7643	0.6952	PROBABLE NON-ALLERGEN	0.12596	Non-Toxin	90.00% (9/10)
NS2B	106 - GAAIHPFAL	7	3	0.8832	0.6859	PROBABLE NON-ALLERGEN	0.28934	Non-Toxin	83.33% (5/6)
	9 - AAAGLVGVL	16	1	0.8325	0.6883	PROBABLE NON-ALLERGEN	0.12758	Non-Toxin	100.00% (6/6)
	8 - LAAAGLVGV	7	1	0.7671	1.2057	PROBABLE NON-ALLERGEN	0.12927	Non-Toxin	100.00% (6/6)
	79 - SEQGEFKLL	9	1	1.7793	0.5125	PROBABLE NON-ALLERGEN	0.01572	Non-Toxin	100.00% (6/6)
	5 - NEALAAAGL	7	1	1.5325	0.5348	PROBABLE NON-ALLERGEN	0.12929	Non-Toxin	100.00% (6/6)
	30 - GPVAVGGIL	21	1	1.3958	0.8093	PROBABLE NON-ALLERGEN	0.23123	Non-Toxin	83.33% (5/6)
NS3	144 - NRNGEVIGL	5	2	1.3586	0.9863	PROBABLE NON-ALLERGEN	0.30048	Non-Toxin	100.00% (10/10)
	123 - GGEIGAVAL	8	1	0.7702	1.6896	PROBABLE NON-ALLERGEN	0.29395	Non-Toxin	100.00% (10/10)
NS4A	106 - YIMLIFFVL	17	4	1.3786	0.6225	PROBABLE NON-ALLERGEN	0.29456	Non-Toxin	100.00% (7/7)
NS4B	199 - LASAALGPL	12	1	1.0447	1.0003	PROBABLE NON-ALLERGEN	0.03545	Non-Toxin	100.00% (5/5)
NS5	674 - IDDRFGLAL	4	1	1.3569	1.2643	PROBABLE NON-ALLERGEN	0.21868	Non-Toxin	100.00% (4/4)

## Sheet: MHCII
Protein	NetMHCII + PAN + IEDB		VaxiJen	Allertop	ToxinPred	IEDB
	Peptide sequence	Number of Alleles	Antigenicity	Alergenicity	Toxicity	Epitope conservancy
E	123 KSMSLFEVDQTKIQY	3	0.7791	PROBABLE NON-ALLERGEN	Non-Toxin	100.00% (5/5)
	125 MSLFEVDQTKIQYVI	3	0.5482	PROBABLE NON-ALLERGEN	Non-Toxin	100.00% (5/5)
	130 VDQTKIQYVIRAQLH	2	0.719	PROBABLE NON-ALLERGEN	Non-Toxin	100.00% (5/5)
	131 DQTKIQYVIRAQLHV	2	0.6266	PROBABLE NON-ALLERGEN	Non-Toxin	100.00% (5/5)
	132 QTKIQYVIRAQLHVG	2	0.9418	PROBABLE NON-ALLERGEN	Non-Toxin	100.00% (5/5)
	133 TKIQYVIRAQLHVGA	2	0.9023	PROBABLE NON-ALLERGEN	Non-Toxin	100.00% (5/5)
	134 KIQYVIRAQLHVGAK	2	1.037	PROBABLE NON-ALLERGEN	Non-Toxin	100.00% (5/5)
C	87 VVASLMRGLSSRKRR	2	0.713	PROBABLE NON-ALLERGEN	Non-Toxin	100.00% (5/5)
	75 RQGLAVLKKVKRVVA	5	0.6964	PROBABLE NON-ALLERGEN	Non-Toxin	100.00% (5/5)
	76 QGLAVLKKVKRVVAS	5	0.6074	PROBABLE NON-ALLERGEN	Non-Toxin	100.00% (5/5)
	77 GLAVLKKVKRVVASL	4	0.7044	PROBABLE NON-ALLERGEN	Non-Toxin	100.00% (5/5)
	73 DPRQGLAVLKKVKRV	2	1.0229	PROBABLE NON-ALLERGEN	Non-Toxin	100.00% (5/5)
	74 PRQGLAVLKKVKRVV	4	0.5884	PROBABLE NON-ALLERGEN	Non-Toxin	100.00% (5/5)
NS1	119 GKNLVFSPGRKNGSF	2	0.8441	PROBABLE NON-ALLERGEN	Non-Toxin	100.00% (9/9)
	161 GVFTTRVYMDAVFEY	2	0.597	PROBABLE NON-ALLERGEN	Non-Toxin	100.00% (9/9)
	38 DPVKLASIVKASFEE	2	0.5718	PROBABLE NON-ALLERGEN	Non-Toxin	88.89% (8/9)
NS2A	131 LCILTINAVASRKAS	3	0.9992	PROBABLE NON-ALLERGEN	Non-Toxin	90.00% (9/10)
	156 TPVTMAEVRLATMLF	2	0.5897	PROBABLE NON-ALLERGEN	Non-Toxin	80.00% (8/10)
NS2B	12 GLVGVLAGLAFQEME	2	1.0915	PROBABLE NON-ALLERGEN	Non-Toxin	100.00% (6/6)
	14 VGVLAGLAFQEMENF	2	0.9286	PROBABLE NON-ALLERGEN	Non-Toxin	100.00% (6/6)
NS3	267 HATLTYRMLEPTRVV	6	0.9803	PROBABLE NON-ALLERGEN	Non-Toxin	100.00% (10/10)
	268 ATLTYRMLEPTRVVN	6	0.9668	PROBABLE NON-ALLERGEN	Non-Toxin	100.00% (10/10)
	49 HTMWHVTRGAFLVRN	6	0.9489	PROBABLE NON-ALLERGEN	Non-Toxin	100.00% (10/10)
	281 VNWEVIIMDEAHFLD	3	0.9383	PROBABLE NON-ALLERGEN	Non-Toxin	100.00% (10/10)
	354 DWILADKRPTAWFLP	3	1.0727	PROBABLE NON-ALLERGEN	Non-Toxin	100.00% (10/10)
	363 TAWFLPSIRAANVMA	4	1.0727	PROBABLE NON-ALLERGEN	Non-Toxin	100.00% (10/10)
	366 FLPSIRAANVMAASL	4	0.8546	PROBABLE NON-ALLERGEN	Non-Toxin	100.00% (10/10)
	367 LPSIRAANVMAASLR	3	0.9415	PROBABLE NON-ALLERGEN	Non-Toxin	100.00% (10/10)
	368 PSIRAANVMAASLRK	4	0.8505	PROBABLE NON-ALLERGEN	Non-Toxin	100.00% (10/10)
	407 PDFILATDIAEMGAN	4	0.5438	PROBABLE NON-ALLERGEN	Non-Toxin	100.00% (10/10)
	448 KGPLRISASSAAQRR	7	0.6972	PROBABLE NON-ALLERGEN	Non-Toxin	100.00% (10/10)
	449 GPLRISASSAAQRRG	7	0.8559	PROBABLE NON-ALLERGEN	Non-Toxin	100.00% (10/10)
	450 PLRISASSAAQRRGR	3	1.1358	PROBABLE NON-ALLERGEN	Non-Toxin	100.00% (10/10)
	451 LRISASSAAQRRGRI	2	0.9948	PROBABLE NON-ALLERGEN	Non-Toxin	100.00% (10/10)
	404 QKKPDFILATDIAEM	2	0.9754	PROBABLE NON-ALLERGEN	Non-Toxin	100.00% (10/10)
	405 KKPDFILATDIAEMG	2	0.9823	PROBABLE NON-ALLERGEN	Non-Toxin	100.00% (10/10)
	47 KKPDFILATDIAEMG	5	0.5351	PROBABLE NON-ALLERGEN	Non-Toxin	100.00% (10/10)
	50 TMWHVTRGAFLVRNG	4	0.9621	PROBABLE NON-ALLERGEN	Non-Toxin	100.00% (10/10)
	218 RRRLRTLVLAPTRVV	7	0.559	PROBABLE NON-ALLERGEN	Non-Toxin	100.00% (10/10)
	122 NGGEIGAVALDYPSG	2	0.7153	PROBABLE NON-ALLERGEN	Non-Toxin	100.00% (10/10)
	123 GGEIGAVALDYPSGT	2	0.7584	PROBABLE NON-ALLERGEN	Non-Toxin	100.00% (10/10)
	432 TAFKPVLVDEGRKVA	2	0.6662	PROBABLE NON-ALLERGEN	Non-Toxin	90.00% (9/10)
	161 DNSFVSAISQTEVKE	3	0.6437	PROBABLE NON-ALLERGEN	Non-Toxin	80.00% (8/10)
	162 NSFVSAISQTEVKEE	2	0.5584	PROBABLE NON-ALLERGEN	Non-Toxin	80.00% (8/10)
	217 ARRRLRTLVLAPTRV	5	0.6485	PROBABLE NON-ALLERGEN	Non-Toxin	90.00% (9/10)
NS4A	73 SPKGISRMSMAMGTM	2	0.7434	PROBABLE NON-ALLERGEN	Non-Toxin	100.00% (7/7)
NS4B	42 VYVGIVTMLSPMLHH	3	0.5407	PROBABLE NON-ALLERGEN	Non-Toxin	100.00% (5/5)
	188 RTPFSLAEGIVLASA	4	0.5338	PROBABLE NON-ALLERGEN	Non-Toxin	100.00% (5/5)
	189 TPFSLAEGIVLASAA	2	0.6394	PROBABLE NON-ALLERGEN	Non-Toxin	100.00% (5/5)
	193 LAEGIVLASAALGPL	3	0.6246	PROBABLE NON-ALLERGEN	Non-Toxin	100.00% (5/5)
	194 AEGIVLASAALGPLI	2	0.5032	PROBABLE NON-ALLERGEN	Non-Toxin	100.00% (5/5)
	192 SLAEGIVLASAALGP	2	0.6028	PROBABLE NON-ALLERGEN	Non-Toxin	100.00% (5/5)
NS5	771 FHKRDMRLLSLAVSS	4	1.2819	PROBABLE NON-ALLERGEN	Non-Toxin	100.00% (4/4)
	528 GGGFYADDTAGWDTR	2	0.5827	PROBABLE NON-ALLERGEN	Non-Toxin	100.00% (4/4)
	396 TKEEFIAKVRSHAAI	4	0.6787	PROBABLE NON-ALLERGEN	Non-Toxin	100.00% (4/4)
	397 KEEFIAKVRSHAAIG	3	0.8566	PROBABLE NON-ALLERGEN	Non-Toxin	100.00% (4/4)
	398 EEFIAKVRSHAAIGA	5	0.6055	PROBABLE NON-ALLERGEN	Non-Toxin	100.00% (4/4)
	395 CTKEEFIAKVRSHAA	2	0.5262	PROBABLE NON-ALLERGEN	Non-Toxin	100.00% (4/4)
	475 IWYMWLGARYLEFEA	3	0.9526	PROBABLE NON-ALLERGEN	Non-Toxin	100.00% (4/4)
	773 KRDMRLLSLAVSSAV	3	1.0048	PROBABLE NON-ALLERGEN	Non-Toxin	100.00% (4/4)
	772 HKRDMRLLSLAVSSA	2	1.1677	PROBABLE NON-ALLERGEN	Non-Toxin	100.00% (4/4)
	476 WYMWLGARYLEFEAL	4	1.1047	PROBABLE NON-ALLERGEN	Non-Toxin	100.00% (4/4)
	477 YMWLGARYLEFEALG	3	1.319	PROBABLE NON-ALLERGEN	Non-Toxin	100.00% (4/4)
	248 TGKVTLEADVILPIG	3	0.5351	PROBABLE NON-ALLERGEN	Non-Toxin	75.00% (3/4)
	250 KVTLEADVILPIGTR	2	0.5854	PROBABLE NON-ALLERGEN	Non-Toxin	75.00% (3/4)
	251 VTLEADVILPIGTRS	2	0.6896	PROBABLE NON-ALLERGEN	Non-Toxin	75.00% (3/4)
	553 EILNYMSPHHRKLAL	3	0.6652	PROBABLE NON-ALLERGEN	Non-Toxin	75.00% (3/4)
	184 LAPYMPDVLEKLELL	2	0.6297	PROBABLE NON-ALLERGEN	Non-Toxin	75.00% (3/4)

## Sheet: MHCII + BL
Protein	B-cell epitope	Conservancy	HTL epitope
C	SS	1	87 VVASLMRGLSSRKRR
NS1	GRKNGS	1	119 GKNLVFSPGRKNGSF
NS2B	QEMEN	1	12 GLVGVLAGLAFQEME
			14 VGVLAGLAFQEMENF
NS3	125 EIGAVALDYPSGTSGSPIVNRNG	1	122 NGGEIGAVALDYPSG
			123 GGEIGAVALDYPSGT
	277 PTRVV	1	281 VNWEVIIMDEAHFLD
			267 HATLTYRMLEPTRVV
			268 ATLTYRMLEPTRVVN
	394 TFEKEYPTIKQ	0.9	404 QKKPDFILATDIAEM
	443 AFKPVLVDEGRKVAIK	0.9	448 KGPLRISASSAAQRR
			432 TAFKPVLVDEGRKVA
	458 AAQRRGRIGRNPNR	1	449 GPLRISASSAAQRRG
			450 PLRISASSAAQRRGR
			451 LRISASSAAQRRGRI
NS4A	76 GI	1	73 SPKGISRMSMAMGTM
NS5	197 LLQRR	1	184 LAPYMPDVLEKLELL
	401 IAKVRSHAA	1	396 TKEEFIAKVRSHAAI
			397 KEEFIAKVRSHAAIG
			398 EEFIAKVRSHAAIGA
			395 CTKEEFIAKVRSHAA
